# Supplementary material for: Molecular signatures of cell diversity modulated by long noncoding RNAs in the human fetal spinal cord
Source: iScience. 2026 Mar 17;29(4):115399. doi: 10.1016/j.isci.2026.115399 (PMC13090696; doi:10.1016/j.isci.2026.115399)
Supplement: Table S1. Sample alignment status of scRNA-seq, related to Figure1A [file mmc2.xlsx]

## Sheet: Table.S1 samples.align.stat
Sample	Estimated Number of Cells	Fraction Reads in Cells	Mean Reads per Cell	Median Genes per Cell	Total Genes Detected	Median UMI Counts per Cell	Reads Mapped Confidently to Genome	Reads Mapped Confidently to Intergenic Regions	Reads Mapped Confidently to Intronic Regions	Reads Mapped Confidently to Exonic Regions	Reads Mapped Confidently to Transcriptome
GW_8	14895	0.842	22924	2489	32561	5160	0.926	0.021	0.209	0.696	0.758
GW_10	25489	0.83	25522	1204	36057	2871	0.876	0.065	0.322	0.489	0.628
GW_12	14639	0.805	65252	2032	34829	3949	0.899	0.046	0.317	0.535	0.6
