# Supplementary material for: Molecular signatures of cell diversity modulated by long noncoding RNAs in the human fetal spinal cord
Source: iScience. 2026 Mar 17;29(4):115399. doi: 10.1016/j.isci.2026.115399 (PMC13090696; doi:10.1016/j.isci.2026.115399)
Supplement: Table S2. All the gene maker status with annotation of scRNA-seq, related to Figure1B [file mmc3.xlsx]

## Sheet: Table.S2 all.genes.marker.stat.
GeneID	GeneName	Gene_type	Cluster 0	Cluster 1	Cluster 2	Cluster 3	Cluster 4	Cluster 5	Cluster 6	Cluster 7	Cluster 8	Cluster 9	Cluster 10	Cluster 11	Cluster 12	Cluster 13	Cluster 14	Cluster 15	Cluster 16	Cluster 17	Cluster 18	Cluster 19	Cluster 20	Cluster 21	Cluster 22	Cluster 23	Cluster 24	Cluster 25	Cluster 26	Cluster 27	分布比例	Symbol	Description	KEGG_A_class	KEGG_B_class	Pathway	K_ID	GO Component	GO Function	GO Process	TF_family
ENSG00000228037	ENSG00000228037	lncRNA	0.000577494	0	0.000530726	0.00129672	0	0	0	0	0.000960355	0	0.00121143	0	0	0	0	0.00224754	0	0	0	0.023197	0	0	0	0	0	0	0.0141369	0	0.0002	ENSG00000228037	-	-	-	-	-	-	-	-	-
ENSG00000142611	PRDM16	protein_coding	0.0300704	0.0126393	0.0335399	0.0484623	0.136724	0.0169735	0.0993418	0.0709578	0.162633	0.0736706	0.0749198	0.0183406	0.404548	0.01895	0.0441394	0.0131845	0.256657	0.0816508	0.013033	0.07744	0.0371407	0.0155236	0.130817	0.00160691	0.0239493	0.0391896	0.0687176	0.241943	0.0269	PRDM16	PR/SET domain 16 [Source:HGNC Symbol;Acc:HGNC:14000]	Metabolism;Organismal Systems;Metabolism	Global and overview maps;Environmental adaptation;Amino acid metabolism	ko01100//Metabolic pathways;ko04714//Thermogenesis;ko00310//Lysine degradation	K22410;K22410;K22410	GO:0005634//nucleus;GO:0005654//nucleoplasm;GO:0005737//cytoplasm;GO:0005829//cytosol;GO:0016235//aggresome;GO:0017053//transcription repressor complex	GO:0000976//transcription cis-regulatory region binding;GO:0000978//RNA polymerase II cis-regulatory region sequence-specific DNA binding;GO:0001227//DNA-binding transcription repressor activity, RNA polymerase II-specific;GO:0001228//DNA-binding transcription activator activity, RNA polymerase II-specific;GO:0003677//DNA binding;GO:0003712//transcription coregulator activity;GO:0003713//transcri…	GO:0000122//negative regulation of transcription by RNA polymerase II;GO:0006338//chromatin remodeling;GO:0006357//regulation of transcription by RNA polymerase II;GO:0030154//cell differentiation;GO:0030512//negative regulation of transforming growth factor beta receptor signaling pathway;GO:0032259//methylation;GO:0043457//regulation of cellular respiration;GO:0045892//negative regulation of tr…	zf-C2H2
ENSG00000284616	ENSG00000284616	lncRNA	0.000747002	0.00126649	0	0	0	0	0	0	0.00111463	0	0	0	0.00140618	0	0	0	0.0032342	0	0	0	0	0	0	0	0	0	0	0	0.0002	ENSG00000284616	-	-	-	-	-	-	-	-	-
ENSG00000157911	PEX10	protein_coding	0.122451	0.164633	0.113629	0.062294	0.36797	0.107752	0.322586	0.331119	0.2022	0.185589	0.161717	0.171883	0.234616	0.158652	0.196532	0.194497	0.329672	0.219365	0.0731395	0.151893	0.460539	0.183779	0.397934	0.279809	0.208989	0.185229	0.114186	0.398793	0.0744	PEX10	peroxisomal biogenesis factor 10 [Source:HGNC Symbol;Acc:HGNC:8851]	Cellular Processes	Transport and catabolism	ko04146//Peroxisome	K13346	GO:0005777//peroxisome;GO:0005778//peroxisomal membrane;GO:0016020//membrane	GO:0005515//protein binding;GO:0008270//zinc ion binding;GO:0008320//protein transmembrane transporter activity;GO:0016740//transferase activity;GO:0046872//metal ion binding;GO:0061630//ubiquitin protein ligase activity	GO:0000209//protein polyubiquitination;GO:0006515//protein quality control for misfolded or incompletely synthesized proteins;GO:0007031//peroxisome organization;GO:0015031//protein transport;GO:0016558//protein import into peroxisome matrix;GO:0016562//protein import into peroxisome matrix, receptor recycling;GO:0016567//protein ubiquitination;GO:0034614//cellular response to reactive oxygen spe…	-
ENSG00000260972	ENSG00000260972	lncRNA	0	0	0	0	0	0	0	0	0.000914899	0	0	0	0	0	0	0	0	0	0	0	0	0	0	0	0	0	0	0	0	ENSG00000260972	-	-	-	-	-	-	-	-	-
ENSG00000226374	LINC01345	lncRNA	0.00213852	0	0.00242137	0	0	0.000618796	0	0	0	0	0	0	0	0	0	0	0	0	0	0	0	0	0	0	0	0	0	0	0.0002	LINC01345	-	-	-	-	-	-	-	-	-
ENSG00000142655	PEX14	protein_coding	0.368257	0.319633	0.144957	0.0728243	0.239021	0.378977	0.297364	0.158159	0.376027	0.328247	0.282667	0.305263	0.41971	0.218231	0.213665	0.304811	0.239224	0.215971	0.0871707	0.142962	0.181739	0.253716	0.341019	0.310111	0.344121	0.127815	0.179627	0.4409	0.1117	PEX14	peroxisomal biogenesis factor 14 [Source:HGNC Symbol;Acc:HGNC:8856]	Cellular Processes	Transport and catabolism	ko04146//Peroxisome	K13343	GO:0001650//fibrillar center;GO:0005634//nucleus;GO:0005777//peroxisome;GO:0005778//peroxisomal membrane;GO:0005829//cytosol;GO:0016020//membrane;GO:0032991//protein-containing complex;GO:1990429//peroxisomal importomer complex	GO:0003714//transcription corepressor activity;GO:0005102//signaling receptor binding;GO:0005515//protein binding;GO:0008017//microtubule binding;GO:0008320//protein transmembrane transporter activity;GO:0030674//protein-macromolecule adaptor activity;GO:0042802//identical protein binding;GO:0048487//beta-tubulin binding	GO:0007031//peroxisome organization;GO:0015031//protein transport;GO:0016558//protein import into peroxisome matrix;GO:0016560//protein import into peroxisome matrix, docking;GO:0016561//protein import into peroxisome matrix, translocation;GO:0032091//negative regulation of protein binding;GO:0034453//microtubule anchoring;GO:0034614//cellular response to reactive oxygen species;GO:0036250//perox…	-
ENSG00000232596	LINC01646	lncRNA	0.00126921	0.00175246	0	0.000402665	0	0	0	0	0.00101499	0	0.00245607	0	0	0.000863049	0	0	0	0	0	0	0	0	0	0	0	0	0	0	0.0002	LINC01646	-	-	-	-	-	-	-	-	-
ENSG00000235054	LINC01777	lncRNA	0.00218544	0.00114035	0	0	0	0.0045935	0	0	0.000914899	0	0	0	0	0.000589234	0	0.00351827	0	0	0	0	0	0	0	0	0	0	0	0	0.0004	LINC01777	-	-	-	-	-	-	-	-	-
ENSG00000231510	LINC02782	lncRNA	0	0	0.00536927	0	0	0	0	0	0	0	0.000285626	0	0	0	0	0	0	0	0	0	0	0	0	0	0	0	0	0	0.0001	LINC02782	-	-	-	-	-	-	-	-	-
ENSG00000149527	PLCH2	protein_coding	0.0214616	0.00847467	0.0239633	0.00514859	0.00743082	0.00378902	0.0147662	0.0139108	0.029755	0.0126344	0.0421422	0.0269453	0.000744697	0.00547252	0.00248658	0.0200238	0.000742123	0.080621	0.000414546	0.00547846	0.00987405	0.035805	0	0.00162177	0.0153264	0.0169179	0	0.00575997	0.0059	PLCH2	phospholipase C eta 2 [Source:HGNC Symbol;Acc:HGNC:29037]	Metabolism;Metabolism	Global and overview maps;Carbohydrate metabolism	ko01100//Metabolic pathways;ko00562//Inositol phosphate metabolism	K19006;K19006	GO:0005575//cellular_component;GO:0005737//cytoplasm;GO:0005886//plasma membrane;GO:0016020//membrane	GO:0004435//phosphatidylinositol phospholipase C activity;GO:0004629//phospholipase C activity;GO:0005509//calcium ion binding;GO:0008081//phosphoric diester hydrolase activity;GO:0016787//hydrolase activity;GO:0046872//metal ion binding	GO:0006629//lipid metabolic process;GO:0007165//signal transduction;GO:0007200//phospholipase C-activating G protein-coupled receptor signaling pathway;GO:0016042//lipid catabolic process;GO:0035556//intracellular signal transduction;GO:0046488//phosphatidylinositol metabolic process;GO:0048015//phosphatidylinositol-mediated signaling;GO:0051209//release of sequestered calcium ion into cytosol	-
ENSG00000284739	ENSG00000284739	lncRNA	0	0	0	0	0	0	0	0	0	0	0	0	0	0	0	0	0	0	0	0	0	0	0	0	0	0	0	0	0	ENSG00000284739	-	-	-	-	-	-	-	-	-
ENSG00000171621	SPSB1	protein_coding	0.019576	0.0304327	0.0311722	0.0311607	0.0469823	0.024837	0.0503545	0.0415687	0.039023	0.109302	0.02791	0.0839861	0.0404868	0.107991	0.0959887	0.0343803	0.0937701	0.492709	0.00910825	0.331329	0.106116	0.0268351	0.0399294	0.0462918	0.0381716	0	0.167814	0.0662906	0.0231	SPSB1	splA/ryanodine receptor domain and SOCS box containing 1 [Source:HGNC Symbol;Acc:HGNC:30628]	-	-	-	-	GO:0005737//cytoplasm;GO:0005829//cytosol;GO:0019005//SCF ubiquitin ligase complex	GO:0005515//protein binding;GO:1990756//ubiquitin ligase-substrate adaptor activity	GO:0006511//ubiquitin-dependent protein catabolic process;GO:0016567//protein ubiquitination;GO:0043161//proteasome-mediated ubiquitin-dependent protein catabolic process	-
ENSG00000272235	ENSG00000272235	lncRNA	0	0	0	0	0	0	0.0012886	0	0.000879069	0	0	0	0	0	0	0	0.00130029	0	0	0	0	0	0	0	0	0	0	0	0.0001	ENSG00000272235	-	-	-	-	-	-	-	-	-
ENSG00000284694	ENSG00000284694	lncRNA	0	0.000295431	0	0	0	0	0	0	0	0	0	0	0	0	0	0	0	0	0	0	0	0	0	0	0	0	0	0	0	ENSG00000284694	-	-	-	-	-	-	-	-	-
ENSG00000224387	ENSG00000224387	lncRNA	0.00195961	0.000429388	0	0	0.000653365	0.000645791	0	0	0.00155618	0	0	0	0	0	0	0	0.00130077	0	0	0.000889372	0	0	0.0082199	0	0	0	0	0	0.0003	ENSG00000224387	-	-	-	-	-	-	-	-	-
ENSG00000142583	SLC2A5	protein_coding	0.00816869	0.00687429	0.00668193	0.00562726	0.0108306	0	0.012499	0.0119531	0.00872859	0.00157471	0.00788639	0.00153508	0.0107919	0.136739	0.0121399	0	0	0.00245745	0	0.0313614	0.00256843	0.00215783	0.00854763	0	0.00788261	0.214759	0	0.00400681	0.0035	SLC2A5	solute carrier family 2 member 5 [Source:HGNC Symbol;Acc:HGNC:11010]	Organismal Systems	Digestive system	ko04973//Carbohydrate digestion and absorption	K08143	GO:0005886//plasma membrane;GO:0016020//membrane;GO:0016324//apical plasma membrane;GO:0035579//specific granule membrane;GO:0042383//sarcolemma;GO:0070062//extracellular exosome	GO:0005353//fructose transmembrane transporter activity;GO:0005355//glucose transmembrane transporter activity;GO:0005515//protein binding;GO:0022857//transmembrane transporter activity;GO:0070061//fructose binding	GO:0003044//regulation of systemic arterial blood pressure mediated by a chemical signal;GO:0005975//carbohydrate metabolic process;GO:0008643//carbohydrate transport;GO:0009750//response to fructose;GO:0015755//fructose transmembrane transport;GO:0055085//transmembrane transport;GO:0071332//cellular response to fructose stimulus;GO:0106001//intestinal hexose absorption;GO:1904659//glucose transm…	-
ENSG00000284674	LINC02781	lncRNA	0.000570999	0.00049082	0	0	0	0	0	0.00562833	0.0008253	0	0.00191609	0	0	0	0	0.00267012	0	0	0	0	0	0	0	0	0	0	0	0	0.0002	LINC02781	-	-	-	-	-	-	-	-	-
ENSG00000287727	ENSG00000287727	lncRNA	0	0.00165486	0	0.000299854	0	0.00248082	0	0	0	0.00119543	0.00620825	0	0	0	0	0	0	0	0	0	0	0	0	0	0.00341548	0	0	0	0.0002	ENSG00000287727	-	-	-	-	-	-	-	-	-
ENSG00000286448	ENSG00000286448	lncRNA	0	0	0	0	0	0	0	0	0	0	0	0	0	0	0	0	0	0	0	0	0	0	0	0	0	0	0	0	0	ENSG00000286448	-	-	-	-	-	-	-	-	-
ENSG00000284703	ENSG00000284703	lncRNA	0.00223607	0.000423094	0	0	0	0.00209526	0	0	0	0	0.00317001	0	0	0.00199527	0	0	0	0.00261165	0.000676659	0	0	0	0	0	0	0	0	0	0.0003	ENSG00000284703	-	-	-	-	-	-	-	-	-
ENSG00000173614	NMNAT1	protein_coding	0.0676997	0.0583037	0.0366485	0.0229544	0.0658493	0.0723976	0.104192	0.0687138	0.0884009	0.0797034	0.0495033	0.0686927	0.0886145	0.0721928	0.0865589	0.0518607	0.0618597	0.0679744	0.00708216	0.101239	0.0567059	0.027161	0.0768714	0.0458674	0.0447124	0.0881215	0.219448	0.0698347	0.0273	NMNAT1	nicotinamide nucleotide adenylyltransferase 1 [Source:HGNC Symbol;Acc:HGNC:17877]	Metabolism;Metabolism	Global and overview maps;Metabolism of cofactors and vitamins	ko01100//Metabolic pathways;ko00760//Nicotinate and nicotinamide metabolism	K06210;K06210	GO:0000785//chromatin;GO:0005634//nucleus;GO:0005654//nucleoplasm;GO:0016604//nuclear body	GO:0000166//nucleotide binding;GO:0000309//nicotinamide-nucleotide adenylyltransferase activity;GO:0003824//catalytic activity;GO:0004515//nicotinate-nucleotide adenylyltransferase activity;GO:0005515//protein binding;GO:0005524//ATP binding;GO:0016740//transferase activity;GO:0016779//nucleotidyltransferase activity;GO:0042802//identical protein binding;GO:0070566//adenylyltransferase activity	GO:0009058//biosynthetic process;GO:0009165//nucleotide biosynthetic process;GO:0009435//NAD biosynthetic process;GO:0009611//response to wounding;GO:0019363//pyridine nucleotide biosynthetic process;GO:0043410//positive regulation of MAPK cascade;GO:0043524//negative regulation of neuron apoptotic process;GO:0045892//negative regulation of transcription, DNA-templated;GO:1902511//negative regula…	-
ENSG00000241326	ENSG00000241326	lncRNA	0	0	0	0	0	0	0	0	0	0	0	0	0	0	0	0	0	0	0	0	0	0	0	0	0	0	0	0	0	ENSG00000241326	-	-	-	-	-	-	-	-	-
ENSG00000204624	DISP3	protein_coding	0.741952	0.422286	0.224457	0.0622569	0.0864279	0.484649	0.209911	0.153571	0.481027	0.153349	0.373299	0.151468	0.2615	0.0807436	0.0539543	0.194958	0.0468559	0.043348	0.0440101	0.158936	0.18039	0.289134	0.235284	0.219605	0.354726	0.0928413	0.0357798	0.129208	0.1053	DISP3	dispatched RND transporter family member 3 [Source:HGNC Symbol;Acc:HGNC:29251]	-	-	-	-	GO:0005634//nucleus;GO:0005737//cytoplasm;GO:0005783//endoplasmic reticulum;GO:0005789//endoplasmic reticulum membrane;GO:0016020//membrane;GO:0030659//cytoplasmic vesicle membrane;GO:0031410//cytoplasmic vesicle;GO:0031965//nuclear membrane	GO:0003674//molecular_function	GO:0006629//lipid metabolic process;GO:0007224//smoothened signaling pathway;GO:0008202//steroid metabolic process;GO:0008203//cholesterol metabolic process;GO:0030154//cell differentiation;GO:0032368//regulation of lipid transport;GO:0042632//cholesterol homeostasis;GO:0045665//negative regulation of neuron differentiation;GO:0045834//positive regulation of lipid metabolic process;GO:2000179//po…	-
ENSG00000142606	MMEL1	protein_coding	0.00492839	0.000801007	0.003716	0.000289454	0.00486946	0	0.00808561	0.00826206	0	0.00278772	0.0202717	0.0266285	0.00315054	0	0.00245881	0.00478416	0.0170825	0	0	0	0.0109391	0.00539733	0.0101379	0.00168636	0.00362417	0	0	0	0.0023	MMEL1	membrane metalloendopeptidase like 1 [Source:HGNC Symbol;Acc:HGNC:14668]	-	-	-	-	GO:0005576//extracellular region;GO:0005615//extracellular space;GO:0005886//plasma membrane;GO:0016020//membrane	GO:0004175//endopeptidase activity;GO:0004222//metalloendopeptidase activity;GO:0008233//peptidase activity;GO:0008237//metallopeptidase activity;GO:0016787//hydrolase activity;GO:0046872//metal ion binding	GO:0006508//proteolysis;GO:0016485//protein processing	-
ENSG00000171729	TMEM51	protein_coding	0.0364968	0.0456913	0.0392487	0.00907796	0.0606546	0.0918011	0.156058	0.0702585	0.166962	0.07048	0.0345513	0.0930331	0.169225	0.202279	0.121264	0.015534	0.0669393	0.0171462	0.00415953	0.0945878	0.0196213	0.0154281	0.0815856	0.04124	0.0117459	0.0606618	0.174917	0.0288676	0.0288	TMEM51	transmembrane protein 51 [Source:HGNC Symbol;Acc:HGNC:25488]	-	-	-	-	GO:0005575//cellular_component;GO:0016020//membrane	GO:0003674//molecular_function;GO:0005515//protein binding	GO:0008150//biological_process	-
ENSG00000229393	ENSG00000229393	lncRNA	0	0.00216057	0	0	0	0	0	0	0	0	0	0	0	0	0	0	0	0	0	0	0	0	0	0	0	0	0	0	0	ENSG00000229393	-	-	-	-	-	-	-	-	-
ENSG00000037637	FBXO42	protein_coding	0.921008	0.958787	0.169918	0.148635	0.458643	0.903877	0.690959	0.224914	1.03909	1.07707	0.726306	0.456428	0.912835	0.397841	0.780443	0.819555	0.475712	0.848443	0.0900035	0.267974	0.306981	0.411633	0.559076	0.642027	0.69416	0.129053	0.118191	0.656759	0.2273	FBXO42	F-box protein 42 [Source:HGNC Symbol;Acc:HGNC:29249]	-	-	-	-	GO:0019005//SCF ubiquitin ligase complex	GO:0005515//protein binding;GO:1990756//ubiquitin ligase-substrate adaptor activity	-	-
ENSG00000287586	ENSG00000287586	lncRNA	0.0101457	0.000969312	0	0.000535362	0	0.00392401	0.00085809	0	0	0.00166174	0.00240947	0	0	0	0.000431819	0.00223559	0	0	0	0	0	0	0	0	0.00703045	0	0	0	0.0012	ENSG00000287586	-	-	-	-	-	-	-	-	-
ENSG00000159423	ALDH4A1	protein_coding	0.0811031	0.0375835	0.0601987	0.0422753	0.109324	0.0498273	0.138734	0.151714	0.0450489	0.103452	0.083582	0.273088	0.0558389	0.0476141	0.0536048	0.0691009	0.0887268	0.0564184	0.0290009	0.150425	0.133516	0.0634125	0.117141	0.140203	0.0479153	0.0341198	0.0211034	0.121911	0.0365	ALDH4A1	aldehyde dehydrogenase 4 family member A1 [Source:HGNC Symbol;Acc:HGNC:406]	Metabolism;Metabolism;Metabolism	Global and overview maps;Amino acid metabolism;Amino acid metabolism	ko01100//Metabolic pathways;ko00330//Arginine and proline metabolism;ko00250//Alanine, aspartate and glutamate metabolism	K00294;K00294;K00294	GO:0005739//mitochondrion;GO:0005759//mitochondrial matrix;GO:0005829//cytosol	GO:0003842//1-pyrroline-5-carboxylate dehydrogenase activity;GO:0004029//aldehyde dehydrogenase (NAD+) activity;GO:0005515//protein binding;GO:0009055//electron transfer activity;GO:0016491//oxidoreductase activity;GO:0016620//oxidoreductase activity, acting on the aldehyde or oxo group of donors, NAD or NADP as acceptor;GO:0042802//identical protein binding	GO:0006560//proline metabolic process;GO:0006562//proline catabolic process;GO:0010133//proline catabolic process to glutamate;GO:0019470//4-hydroxyproline catabolic process;GO:0022900//electron transport chain	-
ENSG00000227169	ENSG00000227169	lncRNA	0	0.000738825	0	0	0	0	0	0	0	0	0	0	0	0	0	0	0	0	0	0	0	0	0	0	0	0	0	0	0	ENSG00000227169	-	-	-	-	-	-	-	-	-
ENSG00000157916	RER1	protein_coding	0.423124	0.369773	0.447555	0.180467	0.848259	0.442632	0.582633	0.871316	0.516619	0.488934	0.398733	0.511322	0.640716	0.8095	0.967972	0.384482	0.574239	0.637475	0.290301	0.718061	0.524557	0.469341	0.650028	0.459496	0.44847	0.941573	0.670384	0.614231	0.186	RER1	retention in endoplasmic reticulum sorting receptor 1 [Source:HGNC Symbol;Acc:HGNC:30309]	-	-	-	-	GO:0000139//Golgi membrane;GO:0005737//cytoplasm;GO:0005783//endoplasmic reticulum;GO:0005793//endoplasmic reticulum-Golgi intermediate compartment;GO:0005794//Golgi apparatus;GO:0005886//plasma membrane;GO:0009986//cell surface;GO:0016020//membrane;GO:0043231//intracellular membrane-bounded organelle	GO:0003674//molecular_function;GO:0005515//protein binding;GO:0033130//acetylcholine receptor binding	GO:0006621//protein retention in ER lumen;GO:0006890//retrograde vesicle-mediated transport, Golgi to endoplasmic reticulum;GO:0007528//neuromuscular junction development;GO:0051179//localization;GO:0071340//skeletal muscle acetylcholine-gated channel clustering;GO:1903078//positive regulation of protein localization to plasma membrane	-
ENSG00000157881	PANK4	protein_coding	0.0628461	0.0636213	0.0480908	0.0332213	0.137901	0.0531278	0.0654664	0.0630605	0.0709076	0.0653026	0.0701025	0.146053	0.0710228	0.043682	0.102141	0.105002	0.0841495	0.0575185	0.0296568	0.104385	0.051075	0.091805	0.0734728	0.119426	0.104729	0.0127316	0.112447	0.124286	0.03	PANK4	pantothenate kinase 4 (inactive) [Source:HGNC Symbol;Acc:HGNC:19366]	-	-	-	-	GO:0005634//nucleus;GO:0005737//cytoplasm;GO:0005829//cytosol	GO:0000166//nucleotide binding;GO:0004594//pantothenate kinase activity;GO:0005524//ATP binding;GO:0016787//hydrolase activity;GO:0046872//metal ion binding	GO:0015937//coenzyme A biosynthetic process	-
ENSG00000238290	ERRFI1-DT	lncRNA	0.0462573	0.0647025	0.00900304	0.00538671	0.01803	0.0365501	0.0515468	0.0257473	0.0247592	0.0332763	0.0400331	0.03101	0.0656703	0.0143909	0.0162559	0.0434494	0.004996	0.00479641	0.000799782	0.0235275	0.00453601	0.0207471	0.0096249	0.0401605	0.0628612	0.00170268	0.0367403	0.0206179	0.013	ERRFI1-DT	-	-	-	-	-	-	-	-	-
ENSG00000225387	ENSG00000225387	lncRNA	0.00028593	0.000845431	0	0.000220517	0	0	0	0	0.00331689	0.000842406	0	0	0.00142135	0	0	0.000894982	0.00112385	0.00282256	0	0	0	0	0.00186282	0	0	0	0	0	0.0003	ENSG00000225387	-	-	-	-	-	-	-	-	-
ENSG00000048707	VPS13D	protein_coding	0.648266	0.821083	0.198755	0.132273	0.41344	0.540383	0.58469	0.186522	0.661723	0.621363	0.637286	0.32119	0.883948	0.420319	0.717732	0.554575	0.39214	0.454176	0.111302	0.425982	0.330661	0.35977	0.536216	0.345861	0.488601	0.123494	0.602455	0.634544	0.1804	VPS13D	vacuolar protein sorting 13 homolog D [Source:HGNC Symbol;Acc:HGNC:23595]	-	-	-	-	GO:0019898//extrinsic component of membrane;GO:0070062//extracellular exosome	GO:0005515//protein binding	GO:0006623//protein targeting to vacuole;GO:0006869//lipid transport;GO:0007005//mitochondrion organization;GO:0045053//protein retention in Golgi apparatus;GO:1901526//positive regulation of mitophagy	-
ENSG00000162444	RBP7	protein_coding	0.00216888	0.00199201	0.00585451	0.00684015	0.00592053	0.00325865	0.00522798	0.0205873	0.00347017	0.00881614	0.0127553	0.0136002	0.0105633	0.0332257	0.0300599	0.00501237	0.0266184	0.00267209	0.00126896	0.00788107	0.00324476	0	0	0	0	0.0269215	0	0.00753825	0.0026	RBP7	retinol binding protein 7 [Source:HGNC Symbol;Acc:HGNC:30316]	-	-	-	-	GO:0005634//nucleus;GO:0005737//cytoplasm;GO:0005829//cytosol	GO:0005501//retinoid binding;GO:0005504//fatty acid binding;GO:0005515//protein binding;GO:0008289//lipid binding;GO:0016918//retinal binding;GO:0019841//retinol binding	GO:0015908//fatty acid transport	-
ENSG00000180758	GPR157	protein_coding	0.00126461	0	0	0.00725416	0.00944706	0.000531066	0.00782954	0.00729618	0.00101119	0.00135399	0.00486937	0.00728622	0	0.00994839	0.00943866	0.00349851	0.0493765	0.0133522	0	0.00969446	0	0.00376668	0.0041672	0	0	0	0.00623458	0	0.002	GPR157	G protein-coupled receptor 157 [Source:HGNC Symbol;Acc:HGNC:23687]	-	-	-	-	GO:0005886//plasma membrane;GO:0016020//membrane;GO:0042995//cell projection;GO:0060170//ciliary membrane	GO:0004888//transmembrane signaling receptor activity;GO:0004930//G protein-coupled receptor activity	GO:0007165//signal transduction;GO:0007166//cell surface receptor signaling pathway;GO:0007186//G protein-coupled receptor signaling pathway;GO:0007189//adenylate cyclase-activating G protein-coupled receptor signaling pathway;GO:0007200//phospholipase C-activating G protein-coupled receptor signaling pathway;GO:0030154//cell differentiation;GO:0048512//circadian behavior;GO:0048856//anatomical s…	-
ENSG00000184677	ZBTB40	protein_coding	0.179862	0.205335	0.109903	0.0478787	0.0935049	0.138362	0.111973	0.0660564	0.128132	0.107606	0.10546	0.108524	0.0897466	0.0420169	0.112333	0.113234	0.124532	0.155596	0.0471408	0.134059	0.112153	0.113807	0.147462	0.0489092	0.105289	0.00951882	0.10483	0.082945	0.0477	ZBTB40	zinc finger and BTB domain containing 40 [Source:HGNC Symbol;Acc:HGNC:29045]	-	-	-	-	GO:0005634//nucleus	GO:0000981//DNA-binding transcription factor activity, RNA polymerase II-specific;GO:0003674//molecular_function;GO:0003677//DNA binding;GO:0005515//protein binding;GO:0046872//metal ion binding	GO:0006357//regulation of transcription by RNA polymerase II;GO:0006974//cellular response to DNA damage stimulus;GO:0030282//bone mineralization	ZBTB
ENSG00000288398	ENSG00000288398	lncRNA	0.00368826	0.00944253	0.0259529	0.0121615	0.0134933	0.00312411	0.0163413	0.0175084	0.00317531	0.00610974	0.0179944	0.0177151	0.0154412	0.0237046	0.00620238	0.00436641	0.00630485	0.0121099	0	0.0201102	0.0455844	0.00523706	0.0147288	0.00385324	0.00591402	0.0811974	0.0257396	0	0.0035	ENSG00000288398	-	-	-	-	-	-	-	-	-
ENSG00000224621	ENSG00000224621	lncRNA	0.000412829	0	0	0	0	0.00109802	0	0	0.00174773	0	0.00163763	0	0.0033486	0.000863049	0.00540407	0	0.000822019	0	0	0.00391999	0	0	0.00530933	0	0	0	0	0	0.0003	ENSG00000224621	-	-	-	-	-	-	-	-	-
ENSG00000285833	ENSG00000285833	lncRNA	0.00241494	0.00109039	0	0	0	0.0020678	0.00142821	0	0	0.00192997	0.00171369	0.000963353	0.000854391	0	0	0	0.000768982	0.00366295	0.00140212	0	0.00251186	0.00490547	0	0	0	0	0	0	0.0007	ENSG00000285833	-	-	-	-	-	-	-	-	-
ENSG00000131697	NPHP4	protein_coding	0.218854	0.237833	0.0616816	0.0350312	0.113249	0.16346	0.126075	0.0445609	0.139857	0.147769	0.202181	0.0874015	0.16962	0.0833328	0.0976743	0.209502	0.144913	0.0521816	0.0159485	0.0401318	0.13189	0.117906	0.116942	0.091115	0.146841	0.0179685	0.060336	0.106876	0.0557	NPHP4	nephrocystin 4 [Source:HGNC Symbol;Acc:HGNC:19104]	-	-	-	-	GO:0005634//nucleus;GO:0005654//nucleoplasm;GO:0005737//cytoplasm;GO:0005813//centrosome;GO:0005814//centriole;GO:0005829//cytosol;GO:0005856//cytoskeleton;GO:0005911//cell-cell junction;GO:0005923//bicellular tight junction;GO:0005929//cilium;GO:0016604//nuclear body;GO:0032391//photoreceptor connecting cilium;GO:0035869//ciliary transition zone;GO:0036064//ciliary basal body;GO:0042995//cell pr…	GO:0005198//structural molecule activity;GO:0005515//protein binding	GO:0007165//signal transduction;GO:0007632//visual behavior;GO:0030036//actin cytoskeleton organization;GO:0030317//flagellated sperm motility;GO:0035845//photoreceptor cell outer segment organization;GO:0045494//photoreceptor cell maintenance;GO:0060041//retina development in camera-type eye;GO:0090090//negative regulation of canonical Wnt signaling pathway;GO:0098609//cell-cell adhesion;GO:1903…	-
ENSG00000284692	ENSG00000284692	lncRNA	0.000800703	0.000755001	0	0	0	0	0	0	0	0	0	0	0	0	0	0	0	0.0095373	0	0	0	0	0	0	0	0	0	0	0.0001	ENSG00000284692	-	-	-	-	-	-	-	-	-
ENSG00000284745	ENSG00000284745	lncRNA	0.000454122	0.00106256	0	0	0	0	0	0	0	0.00171669	0.000899505	0	0	0	0	0	0	0.0025639	0	0	0	0	0	0	0	0	0	0	0.0002	ENSG00000284745	-	-	-	-	-	-	-	-	-
ENSG00000285945	ENSG00000285945	lncRNA	0	0.000145466	0	0	0	0	0.00267593	0	0	0	0.000655492	0	0.00269908	0	0	0	0	0	0	0	0	0	0.0148231	0	0	0	0	0	0.0002	ENSG00000285945	-	-	-	-	-	-	-	-	-
ENSG00000197921	HES5	protein_coding	0.0955761	0.106202	0.285361	0.251826	1.99015	0.104156	2.51661	3.11297	0.735503	4.34956	0.144566	0.192343	2.2611	0.167078	0.233858	0.130857	0.273778	0.275636	0.158645	0.286881	0.721188	0.178765	1.31765	0.152976	0.0979468	0.444977	0.308823	2.6678	0.1481	HES5	hes family bHLH transcription factor 5 [Source:HGNC Symbol;Acc:HGNC:19764]	Human Diseases;Human Diseases;Human Diseases;Environmental Information Processing	Cancer: overview;Infectious disease: viral;Cancer: specific types;Signal transduction	ko05200//Pathways in cancer;ko05165//Human papillomavirus infection;ko05224//Breast cancer;ko04330//Notch signaling pathway	K06055;K06055;K06055;K06055	GO:0000785//chromatin;GO:0005575//cellular_component;GO:0005634//nucleus;GO:0005654//nucleoplasm	GO:0000978//RNA polymerase II cis-regulatory region sequence-specific DNA binding;GO:0000981//DNA-binding transcription factor activity, RNA polymerase II-specific;GO:0001227//DNA-binding transcription repressor activity, RNA polymerase II-specific;GO:0003677//DNA binding;GO:0003682//chromatin binding;GO:0003690//double-stranded DNA binding;GO:0046983//protein dimerization activity;GO:1990837//se…	GO:0000122//negative regulation of transcription by RNA polymerase II;GO:0006355//regulation of transcription, DNA-templated;GO:0006357//regulation of transcription by RNA polymerase II;GO:0007155//cell adhesion;GO:0007219//Notch signaling pathway;GO:0007224//smoothened signaling pathway;GO:0007399//nervous system development;GO:0007420//brain development;GO:0008284//positive regulation of cell p…	bHLH
ENSG00000233755	ENSG00000233755	lncRNA	0.00192886	0.00155647	0	0.00129361	0	0.00213962	0.00246626	0.00284517	0.00191505	0.000642569	0.00082866	0.0058686	0	0	0.00178196	0.00330639	0	0	0	0	0	0.00357422	0.0022007	0	0	0	0	0	0.0006	ENSG00000233755	-	-	-	-	-	-	-	-	-
ENSG00000234166	ARHGEF19-AS1	lncRNA	0	0	0	0	0	0	0	0	0	0	0	0	0	0	0	0	0	0	0	0	0	0	0	0	0	0	0	0	0	ARHGEF19-AS1	-	-	-	-	-	-	-	-	-
ENSG00000055070	SZRD1	protein_coding	0.266792	0.254412	0.312067	0.123029	0.478989	0.261893	0.333826	0.399464	0.374193	0.309007	0.203366	0.385685	0.348628	0.306564	0.370801	0.292583	0.457055	0.343973	0.144365	0.536622	0.359379	0.283622	0.413828	0.297547	0.389688	0.343794	0.484601	0.600086	0.1203	SZRD1	SUZ RNA binding domain containing 1 [Source:HGNC Symbol;Acc:HGNC:30232]	-	-	-	-	-	GO:0005515//protein binding	-	-
ENSG00000230035	IGSF21-AS1	lncRNA	0.000447756	0.00104049	0	0	0.000872224	0	0	0	0	0.0025923	0.00133215	0	0	0.00135264	0	0	0	0	0	0	0	0	0	0	0	0	0	0	0.0002	IGSF21-AS1	-	-	-	-	-	-	-	-	-
ENSG00000225643	ENSG00000225643	lncRNA	0.000740027	0	0	0.00226328	0.00464803	0.000558525	0.00296928	0	0	0	0.00848473	0.000561328	0.00211311	0.0125792	0.0145198	0	0.00440656	0.00140154	0	0.0102738	0	0	0.00268001	0	0	0.0272606	0	0	0.0009	ENSG00000225643	-	-	-	-	-	-	-	-	-
ENSG00000284666	ENSG00000284666	lncRNA	0	0	0	0	0	0	0	0	0	0	0	0	0	0	0	0	0	0	0	0	0	0	0	0	0	0	0	0	0	ENSG00000284666	-	-	-	-	-	-	-	-	-
ENSG00000204138	PHACTR4	protein_coding	2.16137	2.323	0.556419	0.352999	1.10216	2.21418	1.0113	0.677784	2.03883	1.86512	1.35257	1.11093	1.40935	0.641787	1.05263	2.02796	1.19816	1.45035	0.176189	0.777564	0.649211	1.09736	1.1591	1.51193	1.68302	0.351013	0.666182	1.73511	0.3805	PHACTR4	phosphatase and actin regulator 4 [Source:HGNC Symbol;Acc:HGNC:25793]	-	-	-	-	GO:0005737//cytoplasm;GO:0030027//lamellipodium;GO:0042995//cell projection	GO:0003779//actin binding;GO:0008157//protein phosphatase 1 binding;GO:0072542//protein phosphatase activator activity	GO:0001755//neural crest cell migration;GO:0001843//neural tube closure;GO:0007266//Rho protein signal transduction;GO:0007399//nervous system development;GO:0030036//actin cytoskeleton organization;GO:0043085//positive regulation of catalytic activity;GO:0048484//enteric nervous system development;GO:0051726//regulation of cell cycle;GO:0061386//closure of optic fissure;GO:2001045//negative regu…	-
ENSG00000235263	ENSG00000235263	lncRNA	0	0	0	0	0	0	0	0	0	0	0	0	0	0	0	0	0	0	0	0	0	0	0	0	0	0	0	0	0	ENSG00000235263	-	-	-	-	-	-	-	-	-
ENSG00000228176	ENSG00000228176	lncRNA	0	0	0	0	0	0	0	0	0	0	0	0	0	0	0	0	0	0	0	0	0	0	0	0	0	0	0	0	0	ENSG00000228176	-	-	-	-	-	-	-	-	-
ENSG00000284676	ENSG00000284676	lncRNA	0.000186562	0.000917849	0.00726412	0	0	0	0	0	0	0	0.00715891	0	0	0	0	0.00199365	0	0	0	0	0	0	0	0	0	0	0	0	0.0001	ENSG00000284676	-	-	-	-	-	-	-	-	-
ENSG00000237058	MMEL1-AS1	lncRNA	0.00689418	0.00281905	0.021141	0.00365607	0.00599997	0.000979368	0.0029082	0.0236418	0.00589648	0.00358849	0.0295712	0.0150779	0.00305385	0.00822731	0.0157907	0.00781826	0.0140516	0.00365908	0.00300644	0.081245	0	0.0483927	0.0189834	0	0	0	0	0	0.0024	MMEL1-AS1	-	-	-	-	-	-	-	-	-
ENSG00000090020	SLC9A1	protein_coding	0.095016	0.0622581	0.0480562	0.0224568	0.0328114	0.084871	0.0411766	0.0308589	0.0650498	0.0568643	0.067443	0.0614479	0.0599962	0.106704	0.111664	0.0609821	0.0830528	0.0262696	0.030225	0.105208	0.0685903	0.0363664	0.0649138	0.0299441	0.0224192	0.0889951	0.460398	0.0289136	0.0247	SLC9A1	solute carrier family 9 member A1 [Source:HGNC Symbol;Acc:HGNC:11071]	Environmental Information Processing;Cellular Processes;Human Diseases;Organismal Systems;Environmental Information Processing;Organismal Systems;Organismal Systems;Organismal Systems;Organismal Systems;Organismal Systems;Organismal Systems	Signal transduction;Cell motility;Cancer: overview;Circulatory system;Signal transduction;Endocrine system;Digestive system;Digestive system;Digestive system;Circulatory system;Digestive system	ko04024//cAMP signaling pathway;ko04810//Regulation of actin cytoskeleton;ko05205//Proteoglycans in cancer;ko04261//Adrenergic signaling in cardiomyocytes;ko04371//Apelin signaling pathway;ko04919//Thyroid hormone signaling pathway;ko04972//Pancreatic secretion;ko04970//Salivary secretion;ko04976//Bile secretion;ko04260//Cardiac muscle contraction;ko04971//Gastric acid secretion	K05742;K05742;K05742;K05742;K05742;K05742;K05742;K05742;K05742;K05742;K05742	GO:0005654//nucleoplasm;GO:0005737//cytoplasm;GO:0005739//mitochondrion;GO:0005886//plasma membrane;GO:0005925//focal adhesion;GO:0009986//cell surface;GO:0014704//intercalated disc;GO:0016020//membrane;GO:0016323//basolateral plasma membrane;GO:0016324//apical plasma membrane;GO:0030027//lamellipodium;GO:0030315//T-tubule;GO:0042383//sarcolemma;GO:0045121//membrane raft;GO:0048471//perinuclear r…	GO:0005515//protein binding;GO:0005516//calmodulin binding;GO:0005543//phospholipid binding;GO:0005546//phosphatidylinositol-4,5-bisphosphate binding;GO:0015297//antiporter activity;GO:0015385//sodium:proton antiporter activity;GO:0015386//potassium:proton antiporter activity;GO:0030346//protein phosphatase 2B binding;GO:0030674//protein-macromolecule adaptor activity;GO:0042802//identical protei…	GO:0002026//regulation of the force of heart contraction;GO:0006811//ion transport;GO:0006812//cation transport;GO:0006814//sodium ion transport;GO:0006883//cellular sodium ion homeostasis;GO:0006885//regulation of pH;GO:0010447//response to acidic pH;GO:0010613//positive regulation of cardiac muscle hypertrophy;GO:0010882//regulation of cardiac muscle contraction by calcium ion signaling;GO:0014…	-
ENSG00000157978	LDLRAP1	protein_coding	0.00125639	0.000944288	0.00404738	0.0103429	0.0128847	0.00299219	0.0224013	0.0149107	0.0029922	0.00365416	0.00331915	0.0235066	0.0076397	0.0368494	0.0719512	0.00548421	0.0635586	0.0260246	0.00842572	0.121319	0.0442985	0.00215172	0.0260095	0.0039135	0.00365488	0.0356117	0	0	0.0049	LDLRAP1	low density lipoprotein receptor adaptor protein 1 [Source:HGNC Symbol;Acc:HGNC:18640]	Cellular Processes;Organismal Systems	Transport and catabolism;Digestive system	ko04144//Endocytosis;ko04979//Cholesterol metabolism	K12474;K12474	GO:0005737//cytoplasm;GO:0005769//early endosome;GO:0005829//cytosol;GO:0005883//neurofilament;GO:0005886//plasma membrane;GO:0009898//cytoplasmic side of plasma membrane;GO:0009925//basal plasma membrane;GO:0030424//axon;GO:0030669//clathrin-coated endocytic vesicle membrane;GO:0055037//recycling endosome	GO:0001540//amyloid-beta binding;GO:0001784//phosphotyrosine residue binding;GO:0005515//protein binding;GO:0005546//phosphatidylinositol-4,5-bisphosphate binding;GO:0030159//signaling receptor complex adaptor activity;GO:0030276//clathrin binding;GO:0035591//signaling adaptor activity;GO:0035612//AP-2 adaptor complex binding;GO:0035615//clathrin adaptor activity;GO:0035650//AP-1 adaptor complex …	GO:0006629//lipid metabolic process;GO:0006897//endocytosis;GO:0006898//receptor-mediated endocytosis;GO:0008202//steroid metabolic process;GO:0008203//cholesterol metabolic process;GO:0030301//cholesterol transport;GO:0031623//receptor internalization;GO:0034383//low-density lipoprotein particle clearance;GO:0042632//cholesterol homeostasis;GO:0042982//amyloid precursor protein metabolic process…	-
ENSG00000158006	PAFAH2	protein_coding	0.0308086	0.0301479	0.0231704	0.0194555	0.0614635	0.0397808	0.0599579	0.0469634	0.0580445	0.0548439	0.0360782	0.0493646	0.0660424	0.0662213	0.0427685	0.0285059	0.0219665	0.0694353	0.00402494	0.0378618	0.0462407	0.0155823	0.0780585	0.0201808	0.0430508	0.0108402	0.0221786	0.105979	0.0176	PAFAH2	platelet activating factor acetylhydrolase 2 [Source:HGNC Symbol;Acc:HGNC:8579]	Metabolism;Metabolism	Global and overview maps;Lipid metabolism	ko01100//Metabolic pathways;ko00565//Ether lipid metabolism	K01062;K01062	GO:0005737//cytoplasm;GO:0005783//endoplasmic reticulum;GO:0005789//endoplasmic reticulum membrane;GO:0016020//membrane	GO:0003847//1-alkyl-2-acetylglycerophosphocholine esterase activity;GO:0005543//phospholipid binding;GO:0016740//transferase activity;GO:0016787//hydrolase activity;GO:0047179//platelet-activating factor acetyltransferase activity	GO:0006629//lipid metabolic process;GO:0007596//blood coagulation;GO:0016042//lipid catabolic process	-
ENSG00000196581	AJAP1	protein_coding	3.03718	0.761083	1.14115	0.157865	0.128004	1.18889	0.254918	0.313783	0.100034	0.351259	0.996434	0.346058	0.0899918	0.169455	0.131251	0.818835	0.130253	0.129614	0.0833802	0.448218	0.268728	0.663978	0.117626	0.317881	0.567634	0.0774371	0.115004	0.0304394	0.1627	AJAP1	adherens junctions associated protein 1 [Source:HGNC Symbol;Acc:HGNC:30801]	-	-	-	-	GO:0005886//plasma membrane;GO:0005912//adherens junction;GO:0009898//cytoplasmic side of plasma membrane;GO:0009986//cell surface;GO:0016020//membrane;GO:0016323//basolateral plasma membrane;GO:0016324//apical plasma membrane;GO:0044291//cell-cell contact zone;GO:0070161//anchoring junction	GO:0005515//protein binding;GO:0008013//beta-catenin binding;GO:0044877//protein-containing complex binding	GO:0001953//negative regulation of cell-matrix adhesion;GO:0007155//cell adhesion;GO:0030860//regulation of polarized epithelial cell differentiation;GO:0061045//negative regulation of wound healing	-
ENSG00000169403	PTAFR	protein_coding	0.00559553	0.00527423	0	0.00460302	0.00501412	0.00644078	0.00263559	0.00155954	0.00576633	0.00630745	0.0181068	0.0146594	0.0139131	0.805694	0.00437236	0.00208341	0.0119593	0.0182208	0.00935423	0.00120766	0.00580032	0.00670097	0	0.0153768	0.00360313	0.396651	0	0	0.0088	PTAFR	platelet activating factor receptor [Source:HGNC Symbol;Acc:HGNC:9582]	Environmental Information Processing;Environmental Information Processing;Human Diseases	Signaling molecules and interaction;Signal transduction;Infectious disease: bacterial	ko04080//Neuroactive ligand-receptor interaction;ko04020//Calcium signaling pathway;ko05150//Staphylococcus aureus infection	K04279;K04279;K04279	GO:0005886//plasma membrane;GO:0016020//membrane;GO:0030667//secretory granule membrane;GO:0070821//tertiary granule membrane	GO:0001530//lipopolysaccharide binding;GO:0001875//lipopolysaccharide immune receptor activity;GO:0004930//G protein-coupled receptor activity;GO:0004992//platelet activating factor receptor activity;GO:0005515//protein binding;GO:0005543//phospholipid binding;GO:0045028//G protein-coupled purinergic nucleotide receptor activity;GO:0051019//mitogen-activated protein kinase binding	GO:0002693//positive regulation of cellular extravasation;GO:0006357//regulation of transcription by RNA polymerase II;GO:0006935//chemotaxis;GO:0006954//inflammatory response;GO:0006955//immune response;GO:0007165//signal transduction;GO:0007186//G protein-coupled receptor signaling pathway;GO:0007200//phospholipase C-activating G protein-coupled receptor signaling pathway;GO:0007567//parturitio…	-
ENSG00000171612	SLC25A33	protein_coding	0.44771	0.396287	0.289055	0.111923	0.418863	0.527189	0.347143	0.282524	0.624659	0.691703	0.442654	0.600613	0.450541	0.919124	0.347125	0.549319	0.706233	0.497076	0.0713625	0.196623	0.308629	0.641566	0.554199	0.627512	0.625193	0.125528	0.367509	0.54237	0.1644	SLC25A33	solute carrier family 25 member 33 [Source:HGNC Symbol;Acc:HGNC:29681]	-	-	-	-	GO:0005739//mitochondrion;GO:0005743//mitochondrial inner membrane;GO:0016020//membrane;GO:0031966//mitochondrial membrane	GO:0015218//pyrimidine nucleotide transmembrane transporter activity	GO:0000002//mitochondrial genome maintenance;GO:0002082//regulation of oxidative phosphorylation;GO:0006390//mitochondrial transcription;GO:0006864//pyrimidine nucleotide transport;GO:0007005//mitochondrion organization;GO:0008284//positive regulation of cell population proliferation;GO:0030307//positive regulation of cell growth;GO:0031930//mitochondria-nucleus signaling pathway;GO:0032869//cell…	-
ENSG00000188910	GJB3	protein_coding	0	0	0	0.0056217	0	0	0	0	0	0	0	0	0.00119242	0	0	0	0	0	0	0	0	0	0	0	0	0	0	0	0	GJB3	gap junction protein beta 3 [Source:HGNC Symbol;Acc:HGNC:4285]	-	-	-	-	GO:0005737//cytoplasm;GO:0005886//plasma membrane;GO:0005911//cell-cell junction;GO:0005921//gap junction;GO:0005922//connexin complex;GO:0016020//membrane;GO:0030054//cell junction;GO:0043231//intracellular membrane-bounded organelle;GO:0070161//anchoring junction	GO:0005243//gap junction channel activity;GO:0005515//protein binding	GO:0001701//in utero embryonic development;GO:0001890//placenta development;GO:0007154//cell communication;GO:0007267//cell-cell signaling;GO:0007283//spermatogenesis;GO:0043588//skin development;GO:0055085//transmembrane transport;GO:0071300//cellular response to retinoic acid	-
ENSG00000230523	LINC01756	lncRNA	0.000400021	0.000886886	0	0	0	0	0	0	0.00363502	0	0	0	0.0024653	0	0.0127166	0.00535206	0	0	0	0	0	0	0	0	0	0	0	0	0.0002	LINC01756	-	-	-	-	-	-	-	-	-
ENSG00000158161	EYA3	protein_coding	0.553425	0.622903	0.228724	0.134078	0.40039	0.599837	0.537418	0.338819	0.653016	0.578315	0.490585	0.501548	0.649047	0.404433	0.570362	0.535874	0.392976	0.407494	0.11993	0.351257	0.302936	0.326693	0.474059	0.295582	0.464725	0.187764	0.400974	0.442334	0.1719	EYA3	EYA transcriptional coactivator and phosphatase 3 [Source:HGNC Symbol;Acc:HGNC:3521]	-	-	-	-	GO:0005634//nucleus;GO:0005654//nucleoplasm;GO:0005737//cytoplasm;GO:0005813//centrosome	GO:0004721//phosphoprotein phosphatase activity;GO:0004725//protein tyrosine phosphatase activity;GO:0005515//protein binding;GO:0016787//hydrolase activity;GO:0046872//metal ion binding	GO:0006281//DNA repair;GO:0006302//double-strand break repair;GO:0006325//chromatin organization;GO:0006338//chromatin remodeling;GO:0006974//cellular response to DNA damage stimulus;GO:0007275//multicellular organism development;GO:0007601//visual perception;GO:0009653//anatomical structure morphogenesis;GO:0010212//response to ionizing radiation;GO:0030154//cell differentiation;GO:0045739//posi…	-
ENSG00000142627	EPHA2	protein_coding	0.00712615	0.003759	0.00359574	0.0118018	0.0612419	0.0052601	0.0237543	0.018435	0.0877736	0.0133986	0.0171844	0.012175	0.0707266	0.00601504	0.0151078	0.00620783	0.110833	0.00712557	0.00287505	0.241549	0.00467894	0.00725401	0.0391812	0.00529648	0.00308915	0	0.153776	0.0816564	0.0102	EPHA2	EPH receptor A2 [Source:HGNC Symbol;Acc:HGNC:3386]	Environmental Information Processing;Environmental Information Processing;Environmental Information Processing;Environmental Information Processing;Organismal Systems	Signal transduction;Signal transduction;Signal transduction;Signal transduction;Development and regeneration	ko04151//PI3K-Akt signaling pathway;ko04010//MAPK signaling pathway;ko04014//Ras signaling pathway;ko04015//Rap1 signaling pathway;ko04360//Axon guidance	K05103;K05103;K05103;K05103;K05103	GO:0005886//plasma membrane;GO:0005925//focal adhesion;GO:0009986//cell surface;GO:0016020//membrane;GO:0030027//lamellipodium;GO:0031256//leading edge membrane;GO:0031258//lamellipodium membrane;GO:0032587//ruffle membrane;GO:0042995//cell projection;GO:0043235//receptor complex;GO:0070160//tight junction;GO:0070161//anchoring junction	GO:0000166//nucleotide binding;GO:0001618//virus receptor activity;GO:0004672//protein kinase activity;GO:0004713//protein tyrosine kinase activity;GO:0004714//transmembrane receptor protein tyrosine kinase activity;GO:0005003//ephrin receptor activity;GO:0005515//protein binding;GO:0005524//ATP binding;GO:0016301//kinase activity;GO:0016740//transferase activity;GO:0019838//growth factor binding…	GO:0001501//skeletal system development;GO:0001525//angiogenesis;GO:0001568//blood vessel development;GO:0001570//vasculogenesis;GO:0001649//osteoblast differentiation;GO:0001818//negative regulation of cytokine production;GO:0002043//blood vessel endothelial cell proliferation involved in sprouting angiogenesis;GO:0006468//protein phosphorylation;GO:0006915//apoptotic process;GO:0006954//inflamm…	-
ENSG00000284668	LINC02780	lncRNA	0.00395471	0.00230512	0	0	0	0.00219504	0	0.00592985	0	0	0.00537318	0	0	0.00585268	0	0.0041711	0.00105491	0	0	0	0	0.0100447	0.00135694	0	0.00934939	0.012271	0	0	0.0006	LINC02780	-	-	-	-	-	-	-	-	-
ENSG00000233234	ENSG00000233234	lncRNA	0	0	0	0	0	0	0	0	0	0	0	0	0	0	0	0	0	0	0	0	0	0	0	0	0	0	0	0	0	ENSG00000233234	-	-	-	-	-	-	-	-	-
ENSG00000142632	ARHGEF19	protein_coding	0.0164294	0.0139986	0.0164588	0.00495532	0.0202532	0.0135874	0.0154125	0.0125092	0.022195	0.0102734	0.0136325	0.0405704	0.0169766	0.0360839	0.0506248	0.00948718	0.0800103	0.0120512	0.00153659	0.039048	0.0160803	0.0124377	0.025054	0.0136097	0.0503183	0.00155663	0	0.0191531	0.0087	ARHGEF19	Rho guanine nucleotide exchange factor 19 [Source:HGNC Symbol;Acc:HGNC:26604]	-	-	-	-	GO:0005829//cytosol	GO:0005085//guanyl-nucleotide exchange factor activity;GO:0005096//GTPase activator activity;GO:0005515//protein binding	GO:0032956//regulation of actin cytoskeleton organization;GO:0042060//wound healing;GO:0051056//regulation of small GTPase mediated signal transduction;GO:0060071//Wnt signaling pathway, planar cell polarity pathway	-
ENSG00000234593	KAZN-AS1	lncRNA	0.0180556	0.0872028	0.00187067	0.0183451	0.0394852	0.0189549	0.0858416	0.00945023	0.065294	0.126373	0.0686445	0.00262127	0.424789	0.013707	0.0501583	0.0844098	0	0.0272105	0.00348666	0.00253262	0.00313634	0	0.0163112	0.00923017	0	0.0102482	0	0.0174517	0.0204	KAZN-AS1	-	-	-	-	-	-	-	-	-
ENSG00000189337	KAZN	protein_coding	1.82406	4.26656	0.749245	0.484067	1.31298	1.06786	2.28499	0.682196	1.07253	7.36157	6.29157	1.17777	4.3199	0.580666	1.37927	4.45704	0.513686	1.43219	0.225774	0.721538	1.58993	1.79675	2.9185	1.05695	0.970104	0.456644	0.845979	0.766993	0.3486	KAZN	kazrin, periplakin interacting protein [Source:HGNC Symbol;Acc:HGNC:29173]	-	-	-	-	GO:0001533//cornified envelope;GO:0005634//nucleus;GO:0005654//nucleoplasm;GO:0005737//cytoplasm;GO:0005829//cytosol;GO:0005856//cytoskeleton;GO:0016607//nuclear speck;GO:0030057//desmosome;GO:0070161//anchoring junction	GO:0005515//protein binding	GO:0031424//keratinization	-
ENSG00000028137	TNFRSF1B	protein_coding	0.00528551	0.00386469	0.00945404	0.013868	0.00968472	0.00430328	0.00624747	0.0147988	0.0105917	0.00799133	0.012421	0.00480534	0.00785751	0.757162	0.00785587	0.00448779	0.00127179	0.00743132	0.0162523	0.400163	0	0	0.00368501	0.00185721	0.0026675	0.444159	0.0718544	0	0.0097	TNFRSF1B	TNF receptor superfamily member 1B [Source:HGNC Symbol;Acc:HGNC:11917]	Human Diseases;Human Diseases;Environmental Information Processing;Human Diseases;Environmental Information Processing;Environmental Information Processing;Organismal Systems	Neurodegenerative disease;Neurodegenerative disease;Signaling molecules and interaction;Infectious disease: viral;Signal transduction;Signaling molecules and interaction;Endocrine system	ko05022//Pathways of neurodegeneration - multiple diseases;ko05014//Amyotrophic lateral sclerosis;ko04060//Cytokine-cytokine receptor interaction;ko05170//Human immunodeficiency virus 1 infection;ko04668//TNF signaling pathway;ko04061//Viral protein interaction with cytokine and cytokine receptor;ko04920//Adipocytokine signaling pathway	K05141;K05141;K05141;K05141;K05141;K05141;K05141	GO:0002947//tumor necrosis factor receptor superfamily complex;GO:0005576//extracellular region;GO:0005886//plasma membrane;GO:0016020//membrane;GO:0030424//axon;GO:0035579//specific granule membrane;GO:0043025//neuronal cell body;GO:0043196//varicosity;GO:0045121//membrane raft;GO:0048471//perinuclear region of cytoplasm	GO:0005031//tumor necrosis factor-activated receptor activity;GO:0005515//protein binding;GO:0031625//ubiquitin protein ligase binding;GO:0043120//tumor necrosis factor binding	GO:0002718//regulation of cytokine production involved in immune response;GO:0002724//regulation of T cell cytokine production;GO:0003176//aortic valve development;GO:0003177//pulmonary valve development;GO:0003332//negative regulation of extracellular matrix constituent secretion;GO:0006915//apoptotic process;GO:0006954//inflammatory response;GO:0006955//immune response;GO:0007166//cell surface …	-
ENSG00000204464	TMEM51-AS2	lncRNA	0.00610496	0.00567309	0	0.000833259	0.00592448	0.0142741	0.00573274	0	0.0243546	0.0122605	0.00635696	0.000540314	0.00962672	0.0329739	0.00385759	0.00202495	0.00269645	0.0018546	0	0	0.00332588	0	0.00264966	0.00249767	0	0	0.00565966	0.00253102	0.0027	TMEM51-AS2	-	-	-	-	-	-	-	-	-
ENSG00000283259	ENSG00000283259	lncRNA	0	0	0	0	0	0	0	0	0	0	0	0	0	0	0	0	0	0	0	0	0	0	0	0	0	0	0	0	0	ENSG00000283259	-	-	-	-	-	-	-	-	-
ENSG00000130939	UBE4B	protein_coding	1.02048	0.985527	0.272586	0.22183	0.45986	0.98953	0.608046	0.197046	0.847915	0.798999	0.709872	0.561147	0.830961	0.276063	0.69637	0.908579	0.532757	0.483229	0.216785	0.454433	0.309322	0.529146	0.68774	0.62896	0.692298	0.10668	0.473414	0.628245	0.2299	UBE4B	ubiquitination factor E4B [Source:HGNC Symbol;Acc:HGNC:12500]	Genetic Information Processing;Genetic Information Processing	Folding, sorting and degradation;Folding, sorting and degradation	ko04141//Protein processing in endoplasmic reticulum;ko04120//Ubiquitin mediated proteolysis	K10597;K10597	GO:0000151//ubiquitin ligase complex;GO:0005634//nucleus;GO:0005737//cytoplasm	GO:0004842//ubiquitin-protein transferase activity;GO:0005515//protein binding;GO:0016740//transferase activity;GO:0019899//enzyme binding;GO:0034450//ubiquitin-ubiquitin ligase activity	GO:0000209//protein polyubiquitination;GO:0006511//ubiquitin-dependent protein catabolic process;GO:0006807//nitrogen compound metabolic process;GO:0008626//granzyme-mediated apoptotic signaling pathway;GO:0009411//response to UV;GO:0016567//protein ubiquitination;GO:0019538//protein metabolic process;GO:0030433//ubiquitin-dependent ERAD pathway;GO:0043161//proteasome-mediated ubiquitin-dependent…	-
ENSG00000175147	TMEM51-AS1	lncRNA	0.00844123	0.0121702	0.0127874	0.0154234	0.00684201	0.021413	0.0282022	0.0236897	0.0216451	0.0169032	0.00927338	0.00187822	0.0326603	0.0195804	0.0156752	0.00365226	0	0.00467078	0	0.011239	0.00231889	0	0.00567771	0.0128118	0	0	0.0401859	0.0131531	0.005	TMEM51-AS1	-	-	-	-	-	-	-	-	-
ENSG00000127472	PLA2G5	protein_coding	0	0.00104942	0.000532807	0	0.000675996	0.00256589	0.00615874	0	0.000586222	0.00232103	0.00514134	0.00169051	0	0	0.00171743	0.00307314	0.00112301	0	0.00924457	0	0	0.00234097	0	0	0	0	0	0	0.0007	PLA2G5	phospholipase A2 group V [Source:HGNC Symbol;Acc:HGNC:9038]	Metabolism;Environmental Information Processing;Organismal Systems;Organismal Systems;Metabolism;Metabolism;Metabolism;Organismal Systems;Metabolism;Metabolism	Global and overview maps;Signal transduction;Circulatory system;Digestive system;Lipid metabolism;Lipid metabolism;Lipid metabolism;Digestive system;Lipid metabolism;Lipid metabolism	ko01100//Metabolic pathways;ko04014//Ras signaling pathway;ko04270//Vascular smooth muscle contraction;ko04972//Pancreatic secretion;ko00564//Glycerophospholipid metabolism;ko00590//Arachidonic acid metabolism;ko00565//Ether lipid metabolism;ko04975//Fat digestion and absorption;ko00591//Linoleic acid metabolism;ko00592//alpha-Linolenic acid metabolism	K01047;K01047;K01047;K01047;K01047;K01047;K01047;K01047;K01047;K01047	GO:0005576//extracellular region;GO:0005768//endosome;GO:0005794//Golgi apparatus;GO:0005886//plasma membrane;GO:0016020//membrane;GO:0031410//cytoplasmic vesicle;GO:0032009//early phagosome;GO:0032010//phagolysosome;GO:0045335//phagocytic vesicle;GO:0055037//recycling endosome	GO:0004623//phospholipase A2 activity;GO:0005509//calcium ion binding;GO:0005543//phospholipid binding;GO:0016787//hydrolase activity;GO:0046872//metal ion binding;GO:0047498//calcium-dependent phospholipase A2 activity;GO:0047499//calcium-independent phospholipase A2 activity	GO:0006629//lipid metabolic process;GO:0006631//fatty acid metabolic process;GO:0006644//phospholipid metabolic process;GO:0006909//phagocytosis;GO:0009395//phospholipid catabolic process;GO:0010518//positive regulation of phospholipase activity;GO:0010744//positive regulation of macrophage derived foam cell differentiation;GO:0016042//lipid catabolic process;GO:0019370//leukotriene biosynthetic …	-
ENSG00000060656	PTPRU	protein_coding	0.0437729	0.00922592	0.0405016	0.0153477	0.0322883	0.00623664	0.0360318	0.0478315	0.0105267	0.164382	0.0538279	0.0145939	0.0274962	0.0089727	0.439379	0.0307171	0.0129974	0.0693648	0.00118166	0.0214739	0.0137352	0.0381156	0.0327001	0.0150403	0.0402842	0.0214623	0	0.0125546	0.0153	PTPRU	protein tyrosine phosphatase receptor type U [Source:HGNC Symbol;Acc:HGNC:9683]	-	-	-	-	GO:0005886//plasma membrane;GO:0005911//cell-cell junction;GO:0016020//membrane;GO:0070161//anchoring junction	GO:0004721//phosphoprotein phosphatase activity;GO:0004725//protein tyrosine phosphatase activity;GO:0005001//transmembrane receptor protein tyrosine phosphatase activity;GO:0005515//protein binding;GO:0008013//beta-catenin binding;GO:0016787//hydrolase activity;GO:0016791//phosphatase activity	GO:0006470//protein dephosphorylation;GO:0007155//cell adhesion;GO:0007185//transmembrane receptor protein tyrosine phosphatase signaling pathway;GO:0008285//negative regulation of cell population proliferation;GO:0016311//dephosphorylation;GO:0030154//cell differentiation;GO:0030336//negative regulation of cell migration;GO:0031100//animal organ regeneration;GO:0034109//homotypic cell-cell adhes…	-
ENSG00000163867	ZMYM6	protein_coding	0.0546513	0.0696146	0.0451329	0.0194947	0.0715324	0.0728988	0.0666035	0.0623957	0.0820062	0.0710863	0.0521162	0.0488676	0.0868668	0.115333	0.0633688	0.0822298	0.0591467	0.0614371	0.0307618	0.0820806	0.0841389	0.0723135	0.0681636	0.0726812	0.0608098	0.13187	0.199384	0.0772875	0.0267	ZMYM6	zinc finger MYM-type containing 6 [Source:HGNC Symbol;Acc:HGNC:13050]	-	-	-	-	GO:0005634//nucleus	GO:0003677//DNA binding;GO:0005515//protein binding;GO:0008270//zinc ion binding;GO:0046872//metal ion binding	GO:0007010//cytoskeleton organization;GO:0022604//regulation of cell morphogenesis	-
ENSG00000189280	GJB5	protein_coding	0	0	0	0.0057154	0	0	0	0	0	0	0	0	0	0	0	0	0.00111896	0	0	0	0	0	0	0	0	0	0	0	0	GJB5	gap junction protein beta 5 [Source:HGNC Symbol;Acc:HGNC:4287]	-	-	-	-	GO:0005886//plasma membrane;GO:0005921//gap junction;GO:0005922//connexin complex;GO:0016020//membrane;GO:0070161//anchoring junction	GO:0005243//gap junction channel activity;GO:0005515//protein binding	GO:0007154//cell communication;GO:0007267//cell-cell signaling;GO:0008544//epidermis development;GO:0055085//transmembrane transport;GO:0060707//trophoblast giant cell differentiation;GO:0060708//spongiotrophoblast differentiation;GO:0060713//labyrinthine layer morphogenesis;GO:1905867//epididymis development	-
ENSG00000134698	AGO4	protein_coding	0.931089	1.08723	0.280298	0.127259	0.444688	0.832139	0.499247	0.221759	0.806499	0.751167	0.693726	0.513964	0.651027	0.260979	0.434908	0.985482	0.350643	0.524723	0.105509	0.418662	0.413757	0.629829	0.720699	0.62446	0.8881	0.0304697	0.281434	0.563557	0.2143	AGO4	argonaute RISC component 4 [Source:HGNC Symbol;Acc:HGNC:18424]	-	-	-	-	GO:0000932//P-body;GO:0005634//nucleus;GO:0005737//cytoplasm;GO:0005829//cytosol;GO:0016020//membrane;GO:0016442//RISC complex;GO:0036464//cytoplasmic ribonucleoprotein granule;GO:0070578//RISC-loading complex;GO:1990904//ribonucleoprotein complex	GO:0003676//nucleic acid binding;GO:0003723//RNA binding;GO:0003725//double-stranded RNA binding;GO:0003727//single-stranded RNA binding;GO:0004521//endoribonuclease activity;GO:0005515//protein binding;GO:0035198//miRNA binding;GO:0061980//regulatory RNA binding	GO:0006402//mRNA catabolic process;GO:0006417//regulation of translation;GO:0007130//synaptonemal complex assembly;GO:0007140//male meiotic nuclear division;GO:0008584//male gonad development;GO:0010501//RNA secondary structure unwinding;GO:0010586//miRNA metabolic process;GO:0022604//regulation of cell morphogenesis;GO:0031047//gene silencing by RNA;GO:0031054//pre-miRNA processing;GO:0035196//p…	-
ENSG00000272420	ENSG00000272420	lncRNA	0.00432119	0.00400669	0.00991801	0.00122473	0.0049192	0.00278398	0.00538732	0	0.00724949	0.014237	0.00549447	0.00145473	0.0128447	0.000455569	0.00228979	0.0048826	0.00245727	0.00515156	0.0239072	0.00102568	0	0	0.0102403	0.00573861	0	0.0109786	0	0	0.0022	ENSG00000272420	-	-	-	-	-	-	-	-	-
ENSG00000132881	CPLANE2	protein_coding	0.00588978	0.00323268	0.00339712	0	0.007941	0.00673454	0.016132	0.00558069	0.0174947	0.00324273	0.00655326	0.00746576	0.00588937	0	0.00886432	0.00948296	0.0125784	0.00552445	0.000474974	0.0113011	0.0275909	0	0.0214171	0.0107861	0.00942323	0	0	0.0112437	0.0033	CPLANE2	ciliogenesis and planar polarity effector complex subunit 2 [Source:HGNC Symbol;Acc:HGNC:28127]	-	-	-	-	GO:0005737//cytoplasm;GO:0005814//centriole;GO:0005856//cytoskeleton;GO:0005929//cilium;GO:0035869//ciliary transition zone;GO:0036064//ciliary basal body;GO:0042995//cell projection;GO:0097546//ciliary base	GO:0000166//nucleotide binding;GO:0003924//GTPase activity;GO:0005515//protein binding;GO:0005525//GTP binding	GO:0003274//endocardial cushion fusion;GO:0006887//exocytosis;GO:0007224//smoothened signaling pathway;GO:0008104//protein localization;GO:0008589//regulation of smoothened signaling pathway;GO:0015031//protein transport;GO:0016485//protein processing;GO:0017157//regulation of exocytosis;GO:0030030//cell projection organization;GO:0031338//regulation of vesicle fusion;GO:0035082//axoneme assembly…	-
ENSG00000273274	ZBTB8B	protein_coding	0.0586964	0.105166	0.0821521	0.0243892	0.0477673	0.0568771	0.0553194	0.0536887	0.0328122	0.145349	0.119732	0.0361868	0.0491942	0.014265	0.032115	0.093544	0.0364854	0.111039	0.0154229	0.0213503	0.0385136	0.0876289	0.0221532	0.0480943	0.0512076	0.0335789	0.0712507	0.0101783	0.0237	ZBTB8B	zinc finger and BTB domain containing 8B [Source:HGNC Symbol;Acc:HGNC:37057]	-	-	-	-	GO:0000785//chromatin;GO:0005634//nucleus	GO:0000981//DNA-binding transcription factor activity, RNA polymerase II-specific;GO:0003677//DNA binding;GO:0005515//protein binding;GO:0046872//metal ion binding	GO:0006357//regulation of transcription by RNA polymerase II	ZBTB
ENSG00000236648	LINC02810	lncRNA	0.00366029	0.0059875	0.00179383	0.00618387	0.000841207	0.00319662	0.00325114	0	0.0064966	0.000774892	0.00225621	0.000904403	0	0.00569241	0.00802965	0.0159021	0.00113888	0.00365091	0	0.0145503	0	0.00287823	0	0.00512347	0.0101645	0	0	0	0.0014	LINC02810	-	-	-	-	-	-	-	-	-
ENSG00000009709	PAX7	protein_coding	0.102648	0.0495462	0.0995624	0.175136	0.616522	0.223126	0.112562	0.237459	1.42028	0.196439	0.0887362	0.0383037	0.840303	0.0377255	0.032465	0.0378642	0.0714969	0.0201307	0.0209645	0.0526063	0.147097	0.0718983	0.341801	0.0991193	0.0657046	0.0478325	0.00906534	1.46669	0.0708	PAX7	paired box 7 [Source:HGNC Symbol;Acc:HGNC:8621]	Human Diseases	Cancer: overview	ko05202//Transcriptional misregulation in cancer	K09381	GO:0000785//chromatin;GO:0005634//nucleus	GO:0000978//RNA polymerase II cis-regulatory region sequence-specific DNA binding;GO:0000981//DNA-binding transcription factor activity, RNA polymerase II-specific;GO:0003676//nucleic acid binding;GO:0003677//DNA binding;GO:0003700//DNA-binding transcription factor activity;GO:0005515//protein binding;GO:1990837//sequence-specific double-stranded DNA binding	GO:0006355//regulation of transcription, DNA-templated;GO:0006357//regulation of transcription by RNA polymerase II;GO:0007517//muscle organ development;GO:0009653//anatomical structure morphogenesis;GO:0043066//negative regulation of apoptotic process;GO:0048856//anatomical structure development	PAX
ENSG00000287396	ENSG00000287396	lncRNA	0.000482723	0	0	0	0	0	0	0	0	0	0	0	0	0	0	0	0	0	0	0	0	0	0	0	0	0	0	0	0	ENSG00000287396	-	-	-	-	-	-	-	-	-
ENSG00000130940	CASZ1	protein_coding	0.652223	0.0455562	0.0846476	0.0552416	0.0479659	0.0698471	0.031684	0.0429545	0.298922	0.0690054	0.470574	0.592421	0.0273047	0.0538221	0.0535992	0.0746544	0.0468929	0.0332227	0.0391203	0.0544794	0.0452396	0.370684	0.350977	0.0325826	0.424278	0.0148714	0.00946954	0.0126613	0.0678	CASZ1	castor zinc finger 1 [Source:HGNC Symbol;Acc:HGNC:26002]	-	-	-	-	GO:0000785//chromatin;GO:0005634//nucleus;GO:0005654//nucleoplasm;GO:0005829//cytosol;GO:0043231//intracellular membrane-bounded organelle	GO:0000977//RNA polymerase II transcription regulatory region sequence-specific DNA binding;GO:0000981//DNA-binding transcription factor activity, RNA polymerase II-specific;GO:0001228//DNA-binding transcription activator activity, RNA polymerase II-specific;GO:0003677//DNA binding;GO:0046872//metal ion binding	GO:0006355//regulation of transcription, DNA-templated;GO:0045664//regulation of neuron differentiation;GO:0045893//positive regulation of transcription, DNA-templated;GO:0045944//positive regulation of transcription by RNA polymerase II	Others
ENSG00000163879	DNALI1	protein_coding	0.0918436	0.0848935	0.1191	0.099162	0.306481	0.0970136	0.255301	0.227174	0.212003	0.169369	0.122847	0.162858	0.217438	0.0882216	0.111309	0.231616	0.181165	0.149932	0.0409702	0.0649729	0.907789	0.249226	0.411344	0.270693	0.283346	0.101441	0.145974	0.332634	0.0645	DNALI1	dynein axonemal light intermediate chain 1 [Source:HGNC Symbol;Acc:HGNC:14353]	Human Diseases;Human Diseases;Human Diseases	Neurodegenerative disease;Neurodegenerative disease;Neurodegenerative disease	ko05022//Pathways of neurodegeneration - multiple diseases;ko05014//Amyotrophic lateral sclerosis;ko05016//Huntington disease	K10410;K10410;K10410	GO:0005737//cytoplasm;GO:0005929//cilium;GO:0005930//axoneme;GO:0030175//filopodium;GO:0030286//dynein complex;GO:0031514//motile cilium;GO:0036126//sperm flagellum;GO:0042995//cell projection;GO:0097729//9+2 motile cilium;GO:0120293//dynein axonemal particle	GO:0005515//protein binding;GO:0045504//dynein heavy chain binding	GO:0120316//sperm flagellum assembly	-
ENSG00000227527	ENSG00000227527	lncRNA	0.000314736	0.000310529	0	0	0	0.00049792	0	0	0.00229869	0	0.000692025	0	0	0	0	0.00237504	0	0	0	0.00257994	0	0	0	0	0	0	0	0	0.0002	ENSG00000227527	-	-	-	-	-	-	-	-	-
ENSG00000116954	RRAGC	protein_coding	0.0587228	0.0484685	0.0590932	0.0287197	0.100245	0.0496728	0.0829516	0.0836445	0.0522884	0.0850133	0.0490844	0.053774	0.0870339	0.0898363	0.0609822	0.0588692	0.0788438	0.129274	0.0419359	0.0402766	0.0846823	0.043291	0.0628308	0.0685781	0.105538	0.293815	0.0597189	0.0465326	0.026	RRAGC	Ras related GTP binding C [Source:HGNC Symbol;Acc:HGNC:19902]	Human Diseases;Environmental Information Processing;Cellular Processes	Infectious disease: bacterial;Signal transduction;Transport and catabolism	ko05131//Shigellosis;ko04150//mTOR signaling pathway;ko04140//Autophagy - animal	K16186;K16186;K16186	GO:0005634//nucleus;GO:0005654//nucleoplasm;GO:0005737//cytoplasm;GO:0005764//lysosome;GO:0005765//lysosomal membrane;GO:0005829//cytosol;GO:0016020//membrane;GO:0043231//intracellular membrane-bounded organelle;GO:1990131//Gtr1-Gtr2 GTPase complex;GO:1990877//Lst4-Lst7 complex	GO:0000166//nucleotide binding;GO:0000287//magnesium ion binding;GO:0003924//GTPase activity;GO:0005515//protein binding;GO:0005525//GTP binding;GO:0016787//hydrolase activity;GO:0019003//GDP binding;GO:0043495//protein-membrane adaptor activity;GO:0046982//protein heterodimerization activity;GO:0051020//GTPase binding;GO:0060090//molecular adaptor activity	GO:0006351//transcription, DNA-templated;GO:0006915//apoptotic process;GO:0007264//small GTPase mediated signal transduction;GO:0008104//protein localization;GO:0008380//RNA splicing;GO:0009267//cellular response to starvation;GO:0010507//negative regulation of autophagy;GO:0031669//cellular response to nutrient levels;GO:0032006//regulation of TOR signaling;GO:0034198//cellular response to amino…	-
ENSG00000163873	GRIK3	protein_coding	0.0947154	0.490967	0.119532	0.0340726	0.108948	0.103736	0.227586	0.170215	0.568059	0.907771	0.646657	0.24515	0.0314794	0.0352275	0.0590938	1.64972	0.0706044	0.761814	0.0142706	0.0521101	0.092559	0.39365	0.0326619	0.158736	0.102942	0.059326	0.169033	0.0567073	0.0812	GRIK3	glutamate ionotropic receptor kainate type subunit 3 [Source:HGNC Symbol;Acc:HGNC:4581]	Environmental Information Processing;Organismal Systems	Signaling molecules and interaction;Nervous system	ko04080//Neuroactive ligand-receptor interaction;ko04724//Glutamatergic synapse	K05203;K05203	GO:0005886//plasma membrane;GO:0016020//membrane;GO:0030424//axon;GO:0030425//dendrite;GO:0032839//dendrite cytoplasm;GO:0032983//kainate selective glutamate receptor complex;GO:0042734//presynaptic membrane;GO:0043195//terminal bouton;GO:0043204//perikaryon;GO:0045202//synapse;GO:0045211//postsynaptic membrane;GO:0098839//postsynaptic density membrane;GO:0098978//glutamatergic synapse	GO:0001640//adenylate cyclase inhibiting G protein-coupled glutamate receptor activity;GO:0004970//ionotropic glutamate receptor activity;GO:0005216//ion channel activity;GO:0008066//glutamate receptor activity;GO:0015276//ligand-gated ion channel activity;GO:0015277//kainate selective glutamate receptor activity;GO:0038023//signaling receptor activity;GO:0099507//ligand-gated ion channel activit…	GO:0006811//ion transport;GO:0007196//adenylate cyclase-inhibiting G protein-coupled glutamate receptor signaling pathway;GO:0007215//glutamate receptor signaling pathway;GO:0007216//G protein-coupled glutamate receptor signaling pathway;GO:0034220//ion transmembrane transport;GO:0035235//ionotropic glutamate receptor signaling pathway;GO:0035249//synaptic transmission, glutamatergic;GO:0042391//…	-
ENSG00000117215	PLA2G2D	protein_coding	0.000328473	0.000415806	0	0	0	0	0	0	0	0	0	0	0	0	0	0	0	0	0	0	0	0	0	0	0	0	0	0	0	PLA2G2D	phospholipase A2 group IID [Source:HGNC Symbol;Acc:HGNC:9033]	Metabolism;Environmental Information Processing;Organismal Systems;Organismal Systems;Metabolism;Metabolism;Metabolism;Organismal Systems;Metabolism;Metabolism	Global and overview maps;Signal transduction;Circulatory system;Digestive system;Lipid metabolism;Lipid metabolism;Lipid metabolism;Digestive system;Lipid metabolism;Lipid metabolism	ko01100//Metabolic pathways;ko04014//Ras signaling pathway;ko04270//Vascular smooth muscle contraction;ko04972//Pancreatic secretion;ko00564//Glycerophospholipid metabolism;ko00590//Arachidonic acid metabolism;ko00565//Ether lipid metabolism;ko04975//Fat digestion and absorption;ko00591//Linoleic acid metabolism;ko00592//alpha-Linolenic acid metabolism	K01047;K01047;K01047;K01047;K01047;K01047;K01047;K01047;K01047;K01047	GO:0005576//extracellular region	GO:0004623//phospholipase A2 activity;GO:0005509//calcium ion binding;GO:0005543//phospholipid binding;GO:0008201//heparin binding;GO:0016787//hydrolase activity;GO:0043395//heparan sulfate proteoglycan binding;GO:0046872//metal ion binding;GO:0047498//calcium-dependent phospholipase A2 activity	GO:0002361//CD4-positive, CD25-positive, alpha-beta regulatory T cell differentiation;GO:0002864//regulation of acute inflammatory response to antigenic stimulus;GO:0006629//lipid metabolic process;GO:0006644//phospholipid metabolic process;GO:0006954//inflammatory response;GO:0016042//lipid catabolic process;GO:0042130//negative regulation of T cell proliferation;GO:0046337//phosphatidylethanola…	-
ENSG00000230163	ENSG00000230163	lncRNA	0	0	0	0.000369675	0	0.00121079	0	0	0	0	0	0	0	0	0	0	0	0	0	0	0	0	0	0	0	0	0	0	0	ENSG00000230163	-	-	-	-	-	-	-	-	-
ENSG00000044012	GUCA2B	protein_coding	0	0	0	0	0	0	0	0	0	0	0	0	0	0	0.0144995	0	0	0	0	0	0	0	0	0	0.00350197	0	0	0	0	GUCA2B	guanylate cyclase activator 2B [Source:HGNC Symbol;Acc:HGNC:4683]	-	-	-	-	GO:0005576//extracellular region;GO:0070062//extracellular exosome	GO:0005515//protein binding;GO:0030250//guanylate cyclase activator activity	GO:0019934//cGMP-mediated signaling	-
ENSG00000179051	RCC2	protein_coding	0.454998	0.420086	0.249252	0.0970507	0.36267	0.44671	0.220282	0.330249	0.565306	0.535437	0.301357	0.466452	0.248475	0.386087	0.276194	0.248534	0.4127	0.669087	0.0781554	0.241978	0.331248	0.25761	0.220899	0.333591	0.361095	0.612069	0.128167	0.490741	0.142	RCC2	regulator of chromosome condensation 2 [Source:HGNC Symbol;Acc:HGNC:30297]	-	-	-	-	GO:0000775//chromosome, centromeric region;GO:0005634//nucleus;GO:0005694//chromosome;GO:0005730//nucleolus;GO:0005737//cytoplasm;GO:0005819//spindle;GO:0005829//cytosol;GO:0005856//cytoskeleton;GO:0005874//microtubule;GO:0005886//plasma membrane;GO:0016020//membrane;GO:0030496//midbody;GO:0031901//early endosome membrane;GO:0034506//chromosome, centromeric core domain;GO:1990023//mitotic spindle…	GO:0003723//RNA binding;GO:0005085//guanyl-nucleotide exchange factor activity;GO:0005515//protein binding;GO:0008017//microtubule binding;GO:0019901//protein kinase binding;GO:0019904//protein domain specific binding;GO:0031267//small GTPase binding	GO:0007049//cell cycle;GO:0007229//integrin-mediated signaling pathway;GO:0010762//regulation of fibroblast migration;GO:0010971//positive regulation of G2/M transition of mitotic cell cycle;GO:0030334//regulation of cell migration;GO:0034260//negative regulation of GTPase activity;GO:0045184//establishment of protein localization;GO:0048041//focal adhesion assembly;GO:0051301//cell division;GO:0…	-
ENSG00000284650	ENSG00000284650	lncRNA	0.00640488	0.00572047	0.0278137	0.00378514	0.00244693	0.00138227	0.0136074	0.0138908	0.019055	0.00275775	0.00761926	0.00205072	0.00229172	0	0.00302669	0.00812253	0.000967534	0	0.00545854	0	0.0332152	0	0	0.00501502	0.00694559	0	0.0214678	0	0.0024	ENSG00000284650	-	-	-	-	-	-	-	-	-
ENSG00000236948	ENSG00000236948	lncRNA	0.0122128	0.00852892	0.0068059	0	0.00227618	0.00296244	0.0114014	0.000382162	0.00325494	0.00338591	0.00963532	0.0163837	0.00247045	0.010282	0.00197232	0.00514231	0.00315026	0	0	0	0	0.0116588	0	0.00401509	0.00300098	0	0	0	0.0023	ENSG00000236948	-	-	-	-	-	-	-	-	-
ENSG00000126067	PSMB2	protein_coding	1.34119	1.03469	1.6752	0.542877	2.30159	1.69682	1.39484	2.11208	1.83777	1.63335	1.07625	1.86748	1.44981	1.02868	1.17904	1.06249	1.90976	1.79616	0.465265	1.65287	1.34084	1.61	1.63966	1.58692	1.39787	1.84066	1.44065	2.14383	0.4001	PSMB2	proteasome 20S subunit beta 2 [Source:HGNC Symbol;Acc:HGNC:9539]	Human Diseases;Human Diseases;Human Diseases;Human Diseases;Human Diseases;Human Diseases;Human Diseases;Genetic Information Processing	Neurodegenerative disease;Neurodegenerative disease;Neurodegenerative disease;Neurodegenerative disease;Neurodegenerative disease;Neurodegenerative disease;Neurodegenerative disease;Folding, sorting and degradation	ko05022//Pathways of neurodegeneration - multiple diseases;ko05010//Alzheimer disease;ko05014//Amyotrophic lateral sclerosis;ko05016//Huntington disease;ko05020//Prion disease;ko05012//Parkinson disease;ko05017//Spinocerebellar ataxia;ko03050//Proteasome	K02734;K02734;K02734;K02734;K02734;K02734;K02734;K02734	GO:0000502//proteasome complex;GO:0005634//nucleus;GO:0005654//nucleoplasm;GO:0005737//cytoplasm;GO:0005829//cytosol;GO:0005839//proteasome core complex;GO:0016020//membrane;GO:0019774//proteasome core complex, beta-subunit complex;GO:0070062//extracellular exosome	GO:0005515//protein binding	GO:0010243//response to organonitrogen compound;GO:0010498//proteasomal protein catabolic process;GO:0014070//response to organic cyclic compound;GO:0043161//proteasome-mediated ubiquitin-dependent protein catabolic process;GO:0051603//proteolysis involved in cellular protein catabolic process	-
ENSG00000274944	ENSG00000274944	protein_coding	0	0.000538171	0	0	0	0.000941976	0.000862946	0	0.00116697	0	0	0	0.0018633	0	0	0	0	0.00338293	0	0	0	0	0	0	0	0	0	0	0.0002	ENSG00000274944	novel protein	-	-	-	-	GO:0005634//nucleus;GO:0005654//nucleoplasm;GO:0005739//mitochondrion;GO:0005886//plasma membrane;GO:0005921//gap junction;GO:0005922//connexin complex;GO:0016020//membrane;GO:0070161//anchoring junction	GO:0003713//transcription coactivator activity	GO:0006355//regulation of transcription, DNA-templated;GO:0007154//cell communication;GO:0045893//positive regulation of transcription, DNA-templated	-
ENSG00000272078	ENSG00000272078	lncRNA	0.0203145	0.0007737	0.00435876	0.000501617	0.00121701	0.00296346	0	0	0.0089511	0.00236031	0.00431748	0.012878	0.00316701	0	0.00571936	0	0	0	0.000447749	0	0	0.00546167	0.00760675	0	0.0127873	0	0	0.00696378	0.0025	ENSG00000272078	-	-	-	-	-	-	-	-	-
ENSG00000231606	ENSG00000231606	lncRNA	0.0332723	0.145769	0.0047851	0.0115483	0.0938562	0.0442654	0.173286	0.00598832	0.107653	0.221687	0.136064	0.0390064	0.815178	0.00771504	0.0693121	0.179257	0.0017677	0.045898	0.016802	0.00253262	0.0114588	0.020359	0.107713	0.0197915	0.0294988	0	0.0130091	0.0615686	0.0336	ENSG00000231606	-	-	-	-	-	-	-	-	-
ENSG00000284632	ENSG00000284632	lncRNA	0.00559667	0.00142967	0.0088219	0.000345341	0.00152873	0.00439487	0.000296415	0	0.00721364	0.0021726	0.0171505	0	0.00286629	0.00116799	0.00743313	0	0.000814663	0	0	0.00303949	0.013353	0	0	0.00160691	0	0	0	0	0.0011	ENSG00000284632	-	-	-	-	-	-	-	-	-
ENSG00000054118	THRAP3	protein_coding	1.30652	1.32359	1.3803	0.377497	1.88536	1.27036	1.42234	1.44663	1.42498	1.56453	1.14793	1.22845	1.65889	1.28194	1.64895	1.37125	1.4019	1.30636	0.587674	1.15607	1.2023	1.47221	1.34527	1.23725	1.28627	1.34582	1.49794	1.95802	0.3824	THRAP3	thyroid hormone receptor associated protein 3 [Source:HGNC Symbol;Acc:HGNC:22964]	-	-	-	-	GO:0005634//nucleus;GO:0005654//nucleoplasm;GO:0016592//mediator complex;GO:0016607//nuclear speck;GO:0035145//exon-exon junction complex;GO:0070062//extracellular exosome	GO:0000166//nucleotide binding;GO:0000978//RNA polymerase II cis-regulatory region sequence-specific DNA binding;GO:0003677//DNA binding;GO:0003712//transcription coregulator activity;GO:0003713//transcription coactivator activity;GO:0003723//RNA binding;GO:0005515//protein binding;GO:0005524//ATP binding;GO:0030374//nuclear receptor coactivator activity;GO:0042809//vitamin D receptor binding;GO:…	GO:0000381//regulation of alternative mRNA splicing, via spliceosome;GO:0000956//nuclear-transcribed mRNA catabolic process;GO:0006397//mRNA processing;GO:0007623//circadian rhythm;GO:0008380//RNA splicing;GO:0042753//positive regulation of circadian rhythm;GO:0045893//positive regulation of transcription, DNA-templated;GO:0045944//positive regulation of transcription by RNA polymerase II;GO:0048…	-
ENSG00000254553	ENSG00000254553	protein_coding	0.045292	0.0427156	0.0541678	0.00181229	0.0300757	0.0371361	0.0409636	0.00663177	0.0380218	0.0723075	0.063235	0.0294886	0.0601921	0.0131945	0.0253195	0.0687232	0.0187838	0.0738358	0.0280167	0.0118383	0.0382039	0.0465317	0.0492501	0.00779808	0.0302772	0	0.0141588	0.00576665	0.0144	ENSG00000254553	novel transcript	-	-	-	-	-	-	-	ZBTB
ENSG00000284653	ENSG00000284653	lncRNA	0	0.000585779	0.00132576	0.00205053	0.00230959	0.000902824	0	0	0	0	0.00149177	0.011	0	0	0.00229941	0	0	0	0	0	0	0	0	0	0	0	0	0	0.0002	ENSG00000284653	-	-	-	-	-	-	-	-	-
ENSG00000276747	PADI6	protein_coding	0.00107693	0.000887258	0	0.000533105	0.0060442	0.00407842	0	0	0	0.000835144	0	0	0.00299442	0.00447564	0.00353238	0	0	0.00296242	0	0	0	0.00721632	0	0	0	0	0	0	0.0006	PADI6	peptidyl arginine deiminase 6 [Source:HGNC Symbol;Acc:HGNC:20449]	-	-	-	-	GO:0005634//nucleus;GO:0005737//cytoplasm;GO:0031410//cytoplasmic vesicle;GO:0045111//intermediate filament cytoskeleton;GO:0060473//cortical granule	GO:0004668//protein-arginine deiminase activity;GO:0005509//calcium ion binding;GO:0005515//protein binding;GO:0016787//hydrolase activity	GO:0007010//cytoskeleton organization;GO:0007028//cytoplasm organization;GO:0008104//protein localization;GO:0040016//embryonic cleavage;GO:0043143//regulation of translation by machinery localization	-
ENSG00000284705	ENSG00000284705	lncRNA	0.000378702	0.00156893	0	0	0	0	0.00147951	0	0.00189956	0	0.00232139	0	0	0	0	0.00116003	0	0	0	0	0	0.00564546	0	0	0.00557034	0	0	0	0.0002	ENSG00000284705	-	-	-	-	-	-	-	-	-
ENSG00000159339	PADI4	protein_coding	0.000855627	0.00530781	0	0.00239041	0.000394861	0.00207247	0.0112422	0.0089966	0.00296629	0.00533446	0.00870726	0.0235267	0	0.0137281	0.00653746	0.00224025	0	0.00200965	0.00852743	0.00528483	0.0062769	0.00131786	0.0183031	0	0	0.0359668	0	0	0.0012	PADI4	peptidyl arginine deiminase 4 [Source:HGNC Symbol;Acc:HGNC:18368]	Organismal Systems	Immune system	ko04613//Neutrophil extracellular trap formation	K24669	GO:0005634//nucleus;GO:0005654//nucleoplasm;GO:0005737//cytoplasm;GO:0005829//cytosol;GO:0032991//protein-containing complex	GO:0004668//protein-arginine deiminase activity;GO:0005509//calcium ion binding;GO:0005515//protein binding;GO:0016787//hydrolase activity;GO:0042802//identical protein binding;GO:0046872//metal ion binding	GO:0002376//immune system process;GO:0006325//chromatin organization;GO:0006334//nucleosome assembly;GO:0006338//chromatin remodeling;GO:0019827//stem cell population maintenance;GO:0036211//protein modification process;GO:0043687//post-translational protein modification;GO:0045087//innate immune response	-
ENSG00000261781	LINC01654	lncRNA	0.000314523	0.000665165	0	0	0	0	0.00103162	0	0.00129319	0	0	0.00113608	0	0	0	0	0	0.00393509	0	0	0	0	0	0	0	0	0	0	0.0002	LINC01654	-	-	-	-	-	-	-	-	-
ENSG00000284743	ENSG00000284743	lncRNA	0	0	0	0	0	0	0	0	0	0	0	0	0	0	0	0	0	0	0	0	0	0	0	0	0	0	0	0	0	ENSG00000284743	-	-	-	-	-	-	-	-	-
ENSG00000158315	RHBDL2	protein_coding	0.080431	0.127382	0.0151188	0.0273369	0.0315824	0.0799678	0.118751	0.0570808	0.0781735	0.171776	0.0773546	0.0152474	0.173319	0.0165296	0.0875843	0.0731845	0.0541852	0.312728	0.00328469	0.0290923	0.0172763	0.038599	0.0625435	0.0230507	0.106782	0.0581729	0.179661	0.0103949	0.0315	RHBDL2	rhomboid like 2 [Source:HGNC Symbol;Acc:HGNC:16083]	-	-	-	-	GO:0005886//plasma membrane;GO:0016020//membrane	GO:0004252//serine-type endopeptidase activity;GO:0005515//protein binding;GO:0008233//peptidase activity;GO:0008236//serine-type peptidase activity;GO:0016787//hydrolase activity	GO:0006508//proteolysis	-
ENSG00000186973	CFAP144	protein_coding	0.00825776	0.00493677	0.00983691	0.0174918	0.0195306	0.00682587	0.0398032	0.0116469	0.0112215	0.0172175	0.00496195	0.0351565	0.00498455	0.0221909	0.0337256	0.00545162	0.00197676	0.00440642	0.0120101	0.035536	2.24824	0.00585068	0.193049	0.00657235	0.00667541	0.0191464	0.0775626	0	0.01	CFAP144	cilia and flagella associated protein 144 [Source:HGNC Symbol;Acc:HGNC:34347]	-	-	-	-	GO:0005737//cytoplasm;GO:0005856//cytoskeleton;GO:0005879//axonemal microtubule;GO:0042995//cell projection;GO:0097546//ciliary base	GO:0008017//microtubule binding	-	-
ENSG00000146463	ZMYM4	protein_coding	1.60258	1.73654	0.581131	0.209627	0.737467	1.41125	1.38629	0.741764	1.40011	2.2384	1.04589	0.542911	1.92349	0.586626	1.30166	1.08185	0.769283	1.43309	0.0989114	0.622619	0.67994	0.479961	0.994956	0.617274	0.913306	0.63672	0.870417	0.505326	0.3174	ZMYM4	zinc finger MYM-type containing 4 [Source:HGNC Symbol;Acc:HGNC:13055]	-	-	-	-	-	GO:0003677//DNA binding;GO:0005515//protein binding;GO:0008270//zinc ion binding;GO:0046872//metal ion binding	GO:0007010//cytoskeleton organization;GO:0022604//regulation of cell morphogenesis	-
ENSG00000271741	ENSG00000271741	protein_coding	0.000829914	0	0	0	0.00430709	0	0	0	0	0.000925054	0	0.000881844	0.000650718	0.00582513	0.00117376	0	0	0	0	0	0	0	0	0	0	0	0	0	0.0002	ENSG00000271741	novel transcript, ZMYM6-ZMYM6NB readthrough	-	-	-	-	-	-	-	-
ENSG00000142686	C1orf216	protein_coding	0.119977	0.0992165	0.20605	0.0494137	0.0686764	0.141657	0.0784575	0.119823	0.0601982	0.0970036	0.249125	0.193303	0.0541588	0.0616384	0.0797394	0.0974971	0.079564	0.0717413	0.019168	0.192616	0.0539421	0.262649	0.128786	0.0789915	0.189883	0.0501095	0.0559649	0.0119834	0.0426	C1orf216	chromosome 1 open reading frame 216 [Source:HGNC Symbol;Acc:HGNC:26800]	-	-	-	-	-	GO:0005515//protein binding	-	-
ENSG00000117148	ACTL8	protein_coding	0	0	0	0	0	0	0	0	0	0	0.000865059	0.000428301	0	0.00270428	0.00111578	0	0	0	0	0	0	0	0	0	0	0	0	0	0.0001	ACTL8	actin like 8 [Source:HGNC Symbol;Acc:HGNC:24018]	-	-	-	-	GO:0001725//stress fiber;GO:0005737//cytoplasm;GO:0005856//cytoskeleton;GO:0005865//striated muscle thin filament;GO:0005884//actin filament	GO:0005515//protein binding	GO:0030240//skeletal muscle thin filament assembly;GO:0030855//epithelial cell differentiation	-
ENSG00000117000	RLF	protein_coding	0.98058	0.869378	0.269201	0.143113	0.51495	0.842297	0.597147	0.341925	0.935286	1.05094	0.735309	0.495895	0.780633	0.617911	0.656616	0.81058	0.630901	0.787736	0.181219	0.429312	0.404993	0.526396	0.616	0.564718	0.619974	0.150023	0.84212	0.774997	0.2284	RLF	RLF zinc finger [Source:HGNC Symbol;Acc:HGNC:10025]	-	-	-	-	GO:0005634//nucleus	GO:0000981//DNA-binding transcription factor activity, RNA polymerase II-specific;GO:0001228//DNA-binding transcription activator activity, RNA polymerase II-specific;GO:0003677//DNA binding;GO:0005515//protein binding;GO:0046872//metal ion binding	GO:0006357//regulation of transcription by RNA polymerase II;GO:0044030//regulation of DNA methylation;GO:0045893//positive regulation of transcription, DNA-templated;GO:0045944//positive regulation of transcription by RNA polymerase II	zf-C2H2
ENSG00000284989	ENSG00000284989	protein_coding	0.000556353	0	0	0	0	0.0011419	0	0	0.00212497	0.000564137	0	0	0.00152691	0	0	0	0	0	0	0	0	0	0	0	0	0	0	0	0.0002	ENSG00000284989	novel transcript	-	-	-	-	GO:0005634//nucleus	-	-	-
ENSG00000231630	ENSG00000231630	lncRNA	0	0	0	0	0	0	0	0	0	0	0	0	0	0	0	0	0	0	0	0	0	0	0	0	0	0	0	0	0	ENSG00000231630	-	-	-	-	-	-	-	-	-
ENSG00000092853	CLSPN	protein_coding	0.136031	0.0932329	0.10448	0.0979526	1.22856	0.108283	0.0949656	0.244093	0.0790452	0.275599	0.089569	0.12417	0.237914	0.212257	0.12723	0.079502	0.491595	0.0343249	0.146088	0.198331	0.0990997	0.100854	0.151928	0.128958	0.117479	0.327272	0.221925	0.276869	0.0669	CLSPN	claspin [Source:HGNC Symbol;Acc:HGNC:19715]	-	-	-	-	GO:0005634//nucleus;GO:0005654//nucleoplasm;GO:0005794//Golgi apparatus	GO:0000217//DNA secondary structure binding;GO:0003677//DNA binding;GO:0005515//protein binding;GO:0010997//anaphase-promoting complex binding	GO:0000076//DNA replication checkpoint signaling;GO:0000077//DNA damage checkpoint signaling;GO:0006281//DNA repair;GO:0006974//cellular response to DNA damage stimulus;GO:0007049//cell cycle;GO:0007095//mitotic G2 DNA damage checkpoint signaling;GO:0018105//peptidyl-serine phosphorylation;GO:0032147//activation of protein kinase activity;GO:0033314//mitotic DNA replication checkpoint signaling	-
ENSG00000255811	ENSG00000255811	lncRNA	0	0	0	0	0	0	0	0	0	0	0	0	0	0	0	0	0	0	0	0	0	0	0	0	0	0	0	0	0	ENSG00000255811	-	-	-	-	-	-	-	-	-
ENSG00000134697	GNL2	protein_coding	0.203131	0.187929	0.208958	0.0960386	0.386854	0.254978	0.187772	0.237752	0.396256	0.281735	0.238455	0.5279	0.278114	0.246982	0.294865	0.325458	0.503574	0.281816	0.141892	0.133125	0.196834	0.26156	0.309593	0.352268	0.354546	0.26749	0.197286	0.391758	0.1075	GNL2	G protein nucleolar 2 [Source:HGNC Symbol;Acc:HGNC:29925]	Genetic Information Processing	Translation	ko03008//Ribosome biogenesis in eukaryotes	K14537	GO:0005634//nucleus;GO:0005730//nucleolus;GO:0016020//membrane	GO:0000166//nucleotide binding;GO:0003723//RNA binding;GO:0003924//GTPase activity;GO:0005525//GTP binding	GO:0008150//biological_process;GO:0042254//ribosome biogenesis	-
ENSG00000187513	GJA4	protein_coding	0.0034978	0.0182566	0.0196285	0.0183357	0.0166056	0.0051532	0.00518943	0.0119084	0.00407473	0.0033325	0.01755	0.0202348	0.0128583	0.0168231	0.0304535	0.0084313	0.0115659	0.00624857	0.0271065	1.12395	0.0147962	0	0	0	0.00680288	0.0480276	0.201012	0	0.0051	GJA4	gap junction protein alpha 4 [Source:HGNC Symbol;Acc:HGNC:4278]	-	-	-	-	GO:0005886//plasma membrane;GO:0005921//gap junction;GO:0005922//connexin complex;GO:0016020//membrane;GO:0070161//anchoring junction	GO:0005243//gap junction channel activity;GO:0005515//protein binding	GO:0001568//blood vessel development;GO:0003158//endothelium development;GO:0006816//calcium ion transport;GO:0007043//cell-cell junction assembly;GO:0007154//cell communication;GO:0007267//cell-cell signaling;GO:0048265//response to pain;GO:0055085//transmembrane transport	-
ENSG00000230138	LINC02812	lncRNA	0.00108905	0.00489915	0.00383321	0	0	0.00267034	0	0	0	0	0	0	0	0	0	0	0	0	0	0	0	0	0	0	0	0	0	0	0.0002	LINC02812	-	-	-	-	-	-	-	-	-
ENSG00000223390	ENSG00000223390	lncRNA	0.0205792	0.0130984	0.00308535	0.00363533	0.00995531	0.0151379	0.0105467	0.00733357	0.0348477	0.0156416	0.0155361	0.0205988	0.0158844	0.0038426	0.0214948	0.0107575	0.00594236	0.0165491	0.00517411	0.00232705	0.00844602	0.00583319	0.0147553	0.00915727	0.024926	0	0	0.0135456	0.0059	ENSG00000223390	-	-	-	-	-	-	-	-	-
ENSG00000284720	ENSG00000284720	lncRNA	0	0	0	0	0	0.000552121	0	0	0	0	0	0	0	0	0	0	0	0	0	0	0	0	0	0	0	0	0	0	0	ENSG00000284720	-	-	-	-	-	-	-	-	-
ENSG00000116151	MORN1	protein_coding	0.0781455	0.0821981	0.0551888	0.0311008	0.09441	0.0454445	0.101418	0.0959928	0.0901903	0.0741587	0.0659165	0.0657094	0.120626	0.056572	0.0748342	0.114974	0.0630245	0.091622	0.00838289	0.0854209	0.181183	0.0975154	0.129226	0.116723	0.0926018	0	0.0241035	0.0667117	0.0313	MORN1	MORN repeat containing 1 [Source:HGNC Symbol;Acc:HGNC:25852]	-	-	-	-	-	-	-	-
ENSG00000006555	TTC22	protein_coding	0.0521279	0.0514694	0.00674906	0.00351473	0.011605	0.0387533	0.0170326	0.0134234	0.0395394	0.0149069	0.0112048	0.00840824	0.0237552	0.0141181	0.00457023	0.00350382	0.0159817	0	0.00423496	0	0.0409797	0	0.0223288	0	0.0045089	0	0.0320636	0	0.0055	TTC22	tetratricopeptide repeat domain 22 [Source:HGNC Symbol;Acc:HGNC:26067]	-	-	-	-	-	GO:0005515//protein binding	-	-
ENSG00000066056	TIE1	protein_coding	0.0105944	0.0115464	0.0214604	0.0167896	0.0113065	0.0176073	0.0160849	0.0145682	0.00849857	0.0189832	0.0259915	0.0150232	0.00614898	0.0565073	0.0283992	0.0151983	0.0285722	0.020376	0.00525933	2.06025	0.00783906	0.00506902	0.0243909	0.00753186	0.0434243	0.0133793	0.0725099	0.00593063	0.0109	TIE1	tyrosine kinase with immunoglobulin like and EGF like domains 1 [Source:HGNC Symbol;Acc:HGNC:11809]	-	-	-	-	GO:0005886//plasma membrane;GO:0016020//membrane;GO:0043235//receptor complex	GO:0000166//nucleotide binding;GO:0004672//protein kinase activity;GO:0004713//protein tyrosine kinase activity;GO:0004714//transmembrane receptor protein tyrosine kinase activity;GO:0005515//protein binding;GO:0005524//ATP binding;GO:0016301//kinase activity;GO:0016740//transferase activity	GO:0001525//angiogenesis;GO:0001568//blood vessel development;GO:0001570//vasculogenesis;GO:0001701//in utero embryonic development;GO:0001936//regulation of endothelial cell proliferation;GO:0003180//aortic valve morphogenesis;GO:0006468//protein phosphorylation;GO:0007165//signal transduction;GO:0007169//transmembrane receptor protein tyrosine kinase signaling pathway;GO:0007498//mesoderm devel…	-
ENSG00000214114	MYCBP	protein_coding	0.0210259	0.0127613	0.0575029	0.0229615	0.12148	0.0205224	0.0792897	0.0627227	0.0405915	0.0343166	0.0209048	0.103024	0.0747082	0.133182	0.0434917	0.00639264	0.120475	0.0146615	0.0475715	0.153418	0.227458	0.0355035	0.0580902	0.022465	0.00721588	0.164579	0.0564119	0.0401572	0.0207	MYCBP	MYC binding protein [Source:HGNC Symbol;Acc:HGNC:7554]	-	-	-	-	GO:0005634//nucleus;GO:0005654//nucleoplasm;GO:0005737//cytoplasm;GO:0005739//mitochondrion	GO:0003713//transcription coactivator activity;GO:0005515//protein binding	GO:0006355//regulation of transcription, DNA-templated;GO:0007283//spermatogenesis;GO:0045893//positive regulation of transcription, DNA-templated	-
ENSG00000116544	DLGAP3	protein_coding	0.1522	0.0487104	0.0682592	0.0133559	0.0166146	0.0243128	0.0217007	0.0597042	0.0139098	0.0871066	0.143468	0.0609207	0.0200854	0.10115	0.0397338	0.0936486	0.0140983	0.04768	0.0256955	0.0350044	0.0136493	0.0955028	0.00318913	0.0403549	0.0714315	0.0895647	0.0336646	0.00879524	0.021	DLGAP3	DLG associated protein 3 [Source:HGNC Symbol;Acc:HGNC:30368]	-	-	-	-	GO:0005886//plasma membrane;GO:0014069//postsynaptic density;GO:0016020//membrane;GO:0031594//neuromuscular junction;GO:0045202//synapse;GO:0098978//glutamatergic synapse;GO:0098981//cholinergic synapse;GO:0099572//postsynaptic specialization	GO:0001540//amyloid-beta binding;GO:0005515//protein binding;GO:0060090//molecular adaptor activity	GO:0023052//signaling;GO:0050804//modulation of chemical synaptic transmission;GO:0099563//modification of synaptic structure	-
ENSG00000236723	ENSG00000236723	lncRNA	0.0180836	0.0211913	0.00542899	0.000312239	0.0211667	0.0130123	0.00970307	0.00947425	0.0254942	0.0197536	0.018901	0.0123695	0.0193228	0.00417015	0.010774	0.027687	0.0148635	0.0319842	0.0176116	0	0.00912474	0.0153618	0.0226572	0.00715222	0.0382451	0.0108402	0	0.0406051	0.007	ENSG00000236723	-	-	-	-	-	-	-	-	-
ENSG00000117016	RIMS3	protein_coding	0.301783	0.0712055	0.16702	0.0390811	0.0366255	0.0887332	0.0482099	0.0636039	0.106259	0.073378	0.150234	0.352376	0.0387942	0.0685059	0.0310025	0.0748218	0.0744827	0.157702	0.0492154	0.0540192	0.0556566	0.261182	0.073655	0.102632	0.431583	0.0925767	0.044428	0.0477573	0.0497	RIMS3	regulating synaptic membrane exocytosis 3 [Source:HGNC Symbol;Acc:HGNC:21292]	-	-	-	-	GO:0016020//membrane;GO:0042734//presynaptic membrane;GO:0045202//synapse;GO:0048786//presynaptic active zone;GO:0048788//cytoskeleton of presynaptic active zone	GO:0005515//protein binding;GO:0031267//small GTPase binding;GO:0044325//transmembrane transporter binding	GO:0006836//neurotransmitter transport;GO:0006887//exocytosis;GO:0017156//calcium-ion regulated exocytosis;GO:0042391//regulation of membrane potential;GO:0048167//regulation of synaptic plasticity;GO:0048791//calcium ion-regulated exocytosis of neurotransmitter;GO:0050806//positive regulation of synaptic transmission;GO:2000300//regulation of synaptic vesicle exocytosis	-
ENSG00000169213	RAB3B	protein_coding	0.195637	0.13445	0.168247	0.0396269	0.0871185	0.333685	0.10264	0.129894	0.386572	0.0993974	0.371544	0.177937	0.080899	0.0514844	0.0240876	0.230254	0.0587376	0.116394	0.0291727	0.103654	0.175691	0.588708	0.196064	0.230067	0.234138	0.0329372	0	0.0612495	0.0555	RAB3B	RAB3B, member RAS oncogene family [Source:HGNC Symbol;Acc:HGNC:9778]	-	-	-	-	GO:0005737//cytoplasm;GO:0005768//endosome;GO:0005794//Golgi apparatus;GO:0005886//plasma membrane;GO:0008021//synaptic vesicle;GO:0016020//membrane;GO:0030672//synaptic vesicle membrane;GO:0031982//vesicle;GO:0048471//perinuclear region of cytoplasm;GO:0070062//extracellular exosome;GO:0098691//dopaminergic synapse	GO:0000166//nucleotide binding;GO:0003924//GTPase activity;GO:0005515//protein binding;GO:0005525//GTP binding;GO:0019003//GDP binding;GO:0031489//myosin V binding	GO:0006904//vesicle docking involved in exocytosis;GO:0009306//protein secretion;GO:0015031//protein transport;GO:0017157//regulation of exocytosis;GO:0019882//antigen processing and presentation;GO:0051586//positive regulation of dopamine uptake involved in synaptic transmission;GO:0072659//protein localization to plasma membrane;GO:0097494//regulation of vesicle size;GO:0098693//regulation of s…	-
ENSG00000163866	SMIM12	protein_coding	0.282675	0.264928	0.258242	0.113757	0.36909	0.275579	0.289499	0.313621	0.251398	0.230767	0.239994	0.451126	0.277784	0.333297	0.313119	0.313262	0.317025	0.267937	0.177882	0.523429	0.281241	0.253461	0.341213	0.340928	0.296004	0.411469	0.289356	0.33097	0.1125	SMIM12	small integral membrane protein 12 [Source:HGNC Symbol;Acc:HGNC:25154]	-	-	-	-	GO:0016020//membrane	GO:0005515//protein binding	-	-
ENSG00000232335	ENSG00000232335	lncRNA	0.00067169	0.000272063	0.000454176	0	0.00435843	0.00158586	0	0	0.000448066	0.00126573	0	0.000698034	0.00159717	0	0	0.00178402	0	0	0	0	0	0	0.00638769	0	0	0	0	0	0.0005	ENSG00000232335	-	-	-	-	-	-	-	-	-
ENSG00000260971	ENSG00000260971	lncRNA	0.00253004	0.00325464	0	0	0.00627273	0.00328453	0.00644025	0	0.00486967	0.00296006	0.0140349	0	0.0118748	0	0.0191009	0	0.00425175	0	0	0.0164747	0.0199553	0	0	0	0.00361542	0	0	0.00788867	0.0014	ENSG00000260971	-	-	-	-	-	-	-	-	-
ENSG00000284696	LINC02808	lncRNA	0.00524424	0.00880495	0.00570545	0.000922289	0	0.00544213	0	0.00614947	0.0029419	0	0.0271694	0.00287166	0.000985164	0	0	0.00839996	0.00199611	0.00112284	0	0	0	0	0	0	0.00375965	0	0	0	0.0018	LINC02808	-	-	-	-	-	-	-	-	-
ENSG00000238242	LINC02778	lncRNA	0.000611626	0.000464463	0	0.00098696	0.000329301	0.000781847	0.000957666	0.00243786	0	0	0	0	0	0	0.00400546	0	0	0	0.00149634	0	0	0	0.00595179	0	0	0	0	0	0.0003	LINC02778	-	-	-	-	-	-	-	-	-
ENSG00000285839	ENSG00000285839	protein_coding	0	0	0	0	0	0	0	0	0	0	0	0	0	0	0	0	0	0	0	0	0	0	0	0	0	0	0	0	0	ENSG00000285839	novel transcript	-	-	-	-	-	GO:0000166//nucleotide binding;GO:0005524//ATP binding	-	-
ENSG00000232762	ENSG00000232762	lncRNA	0.000806777	0.00136803	0	0	0	0.000423749	0	0	0.00115179	0	0	0	0	0	0	0	0	0	0	0	0	0	0	0	0	0	0	0	0.0001	ENSG00000232762	-	-	-	-	-	-	-	-	-
ENSG00000162384	CZIB	protein_coding	0.35544	0.296552	0.550233	0.187202	0.640633	0.344208	0.526263	0.685499	0.431421	0.409965	0.322198	0.512697	0.442336	0.414145	0.624914	0.281043	0.619852	0.489771	0.202621	0.633461	0.846905	0.450058	0.581225	0.479305	0.411362	0.424242	0.498919	0.592003	0.1549	CZIB	CXXC motif containing zinc binding protein [Source:HGNC Symbol;Acc:HGNC:26059]	-	-	-	-	-	GO:0005515//protein binding;GO:0008270//zinc ion binding;GO:0046872//metal ion binding	GO:0008150//biological_process	-
ENSG00000162391	FAM151A	protein_coding	0.00134272	0.000542459	0	0	0.000700898	0.00270775	0.00313239	0	0.00143347	0.00407523	0.00884967	0	0.010769	0.00141834	0.00809355	0	0.000839935	0.00172378	0	0	0.00231889	0	0.00713717	0	0	0	0	0	0.0009	FAM151A	family with sequence similarity 151 member A [Source:HGNC Symbol;Acc:HGNC:25032]	-	-	-	-	GO:0005615//extracellular space;GO:0016020//membrane;GO:0070062//extracellular exosome	GO:0003674//molecular_function	GO:0008150//biological_process	-
ENSG00000117859	OSBPL9	protein_coding	1.42831	1.66973	0.466274	0.204981	0.649141	1.43433	0.776742	0.458009	1.2373	1.02569	1.114	1.02517	1.18618	0.434013	0.876276	1.32292	0.963026	1.26207	0.24301	0.58651	0.591565	0.741248	0.853519	0.961779	1.204	0.270832	1.24413	0.725964	0.3102	OSBPL9	oxysterol binding protein like 9 [Source:HGNC Symbol;Acc:HGNC:16386]	-	-	-	-	GO:0005768//endosome;GO:0005794//Golgi apparatus;GO:0005829//cytosol;GO:0016020//membrane;GO:0031902//late endosome membrane;GO:0043231//intracellular membrane-bounded organelle	GO:0005515//protein binding;GO:0008289//lipid binding;GO:0015248//sterol transporter activity;GO:0032934//sterol binding	GO:0006699//bile acid biosynthetic process;GO:0006869//lipid transport;GO:0015918//sterol transport	-
ENSG00000253313	C1orf210	protein_coding	0	0	0	0	0.000559599	0	0	0	0	0	0.0014754	0	0	0	0	0	0	0	0	0	0	0.00229779	0	0	0	0	0	0	0.0001	C1orf210	chromosome 1 open reading frame 210 [Source:HGNC Symbol;Acc:HGNC:28755]	-	-	-	-	GO:0005768//endosome;GO:0005769//early endosome;GO:0005886//plasma membrane;GO:0016020//membrane;GO:0055037//recycling endosome	-	-	-
ENSG00000162396	PARS2	protein_coding	0.0179735	0.0208636	0.0058052	0.0140628	0.0304896	0.0226289	0.0219216	0.0217303	0.0300058	0.0368767	0.0180049	0.0364485	0.0320528	0.0112251	0.0205711	0.0356032	0.05431	0.0109446	0.00364323	0.0555589	0.037	0.0565474	0.0831054	0.0269955	0.0317391	0	0	0.0167344	0.011	PARS2	prolyl-tRNA synthetase 2, mitochondrial [Source:HGNC Symbol;Acc:HGNC:30563]	Genetic Information Processing	Translation	ko00970//Aminoacyl-tRNA biosynthesis	K01881	GO:0005737//cytoplasm;GO:0005739//mitochondrion;GO:0005759//mitochondrial matrix	GO:0000166//nucleotide binding;GO:0004812//aminoacyl-tRNA ligase activity;GO:0004827//proline-tRNA ligase activity;GO:0005524//ATP binding;GO:0016874//ligase activity;GO:0042802//identical protein binding	GO:0006412//translation;GO:0006418//tRNA aminoacylation for protein translation;GO:0006433//prolyl-tRNA aminoacylation	-
ENSG00000284686	ENSG00000284686	protein_coding	0.00468629	0.00231604	0.0186236	0.00399508	0.0547546	0.00478522	0.0769042	0.0310372	0.0233824	0.0386234	0.00845437	0.00849171	0.115993	0.00933457	0.0236227	0.0020577	0.0212687	0.00159019	0.00315922	0.027726	0.0420834	0.0015004	0.0590254	0	0	0	0	0.0566957	0.0095	ENSG00000284686	novel transcript	-	-	-	-	GO:0016020//membrane	-	GO:0006644//phospholipid metabolic process	-
ENSG00000162378	ZYG11B	protein_coding	0.72512	0.801675	0.580544	0.133869	0.38474	0.702348	0.542859	0.548061	0.613986	0.783669	0.674597	0.564992	0.664312	0.276923	0.485279	0.731777	0.231909	0.681565	0.0770613	0.198885	0.394791	0.558498	0.498699	0.52802	0.525655	0.376959	0.281511	0.378131	0.1929	ZYG11B	zyg-11 family member B, cell cycle regulator [Source:HGNC Symbol;Acc:HGNC:25820]	-	-	-	-	GO:0005737//cytoplasm;GO:0031462//Cul2-RING ubiquitin ligase complex	GO:0005515//protein binding	GO:0006515//protein quality control for misfolded or incompletely synthesized proteins;GO:0032436//positive regulation of proteasomal ubiquitin-dependent protein catabolic process	-
ENSG00000233079	LINC01755	lncRNA	0	0	0	0	0	0	0	0	0	0	0	0	0	0	0	0	0	0	0	0	0	0	0	0	0	0	0	0	0	LINC01755	-	-	-	-	-	-	-	-	-
ENSG00000259818	CZIB-DT	lncRNA	0.0061727	0.00231227	0.00386145	0	0.00293505	0.00344147	0.0011084	0	0.00401918	0.00171433	0.000713327	0.00499929	0.00291558	0.00140911	0.0028171	0.00124854	0.00601768	0.0024693	0.00165099	0	0.00324476	0	0	0.0118624	0.0129942	0	0	0	0.0014	CZIB-DT	-	-	-	-	-	-	-	-	-
ENSG00000229444	ST3GAL3-AS1	lncRNA	0.0480705	0.0441331	0.00749171	0.00401769	0.03808	0.0479537	0.0483015	0.00307067	0.0490729	0.0597913	0.0222405	0.0221423	0.05088	0.008864	0.0253337	0.0441128	0.0334054	0.0361144	0.0117901	0.00494598	0.0149344	0.023378	0.0300075	0.0294993	0.0183543	0	0.0139256	0.0525304	0.0154	ST3GAL3-AS1	-	-	-	-	-	-	-	-	-
ENSG00000240563	L1TD1	protein_coding	0.00477732	0.00259789	0.00441127	0.00813094	0.00175933	0.00272202	0.00151072	0	0.00408518	0.00126717	0.00336252	0.179137	0.00169844	0.0156813	0.0321161	0.00840832	0.156637	0.0183895	0.00355145	0	0	0.00102638	0.00219911	0.00417699	0	0.0387481	0.0446907	0.0470802	0.0067	L1TD1	LINE1 type transposase domain containing 1 [Source:HGNC Symbol;Acc:HGNC:25595]	-	-	-	-	GO:0043231//intracellular membrane-bounded organelle;GO:1990904//ribonucleoprotein complex	GO:0003727//single-stranded RNA binding;GO:0005515//protein binding	GO:0032197//transposition, RNA-mediated	-
ENSG00000234318	ENSG00000234318	lncRNA	0.00179276	0	0.000371031	0	0	0	0	0	0	0	0	0	0	0	0	0	0	0	0	0	0	0	0	0	0	0	0	0	0	ENSG00000234318	-	-	-	-	-	-	-	-	-
ENSG00000284773	ENSG00000284773	protein_coding	0.000847242	0.00345754	0	0.00449912	0.000452913	0.00217375	0.00536474	0	0.000891131	0.0051651	0.00697149	0.00153184	0.0198421	0.00160173	0.00462651	0.0110856	0.00219856	0	0	0.0261244	0.00569473	0	0	0.00332166	0	0	0	0	0.0013	ENSG00000284773	novel protein	-	-	-	-	-	-	-	-
ENSG00000234481	ENSG00000234481	lncRNA	0	0	0	0	0	0.000931802	0.00110247	0	0	0	0	0.000645622	0	0	0	0.000840753	0	0	0	0	0	0	0	0	0.00423876	0	0	0	0.0001	ENSG00000234481	-	-	-	-	-	-	-	-	-
ENSG00000117862	TXNDC12	protein_coding	0.153908	0.148939	0.0871146	0.0948688	0.398667	0.189959	0.347483	0.247637	0.245717	0.244375	0.129828	0.207615	0.320627	0.300673	0.23377	0.147884	0.236622	0.164168	0.0746986	0.319954	0.352323	0.0867762	0.260763	0.185506	0.141433	0.348073	0.13326	0.525237	0.081	TXNDC12	thioredoxin domain containing 12 [Source:HGNC Symbol;Acc:HGNC:24626]	Metabolism;Metabolism	Global and overview maps;Metabolism of other amino acids	ko01100//Metabolic pathways;ko00480//Glutathione metabolism	K05360;K05360	GO:0005783//endoplasmic reticulum;GO:0005788//endoplasmic reticulum lumen	GO:0005515//protein binding;GO:0015035//protein-disulfide reductase activity;GO:0016491//oxidoreductase activity;GO:0019153//protein-disulfide reductase (glutathione) activity	GO:1902236//negative regulation of endoplasmic reticulum stress-induced intrinsic apoptotic signaling pathway	-
ENSG00000235612	ENSG00000235612	lncRNA	0.000845959	0	0	0	0	0	0.000637768	0	0	0	0	0.0110598	0.000898758	0	0	0	0	0	0	0	0	0	0	0	0	0	0	0	0.0001	ENSG00000235612	-	-	-	-	-	-	-	-	-
ENSG00000228369	TXNDC12-AS1	lncRNA	0.00256256	0.00180194	0	0	0.00138646	0.0010607	0	0	0.00135032	0.00336834	0.000610948	0	0	0	0.00145142	0	0	0.002292	0	0	0.000814548	0	0	0	0.00436454	0	0	0	0.0007	TXNDC12-AS1	-	-	-	-	-	-	-	-	-
ENSG00000227485	ENSG00000227485	lncRNA	0	0	0	0	0	0	0	0	0	0	0	0	0	0	0	0	0	0	0	0	0	0	0	0	0	0	0	0	0	ENSG00000227485	-	-	-	-	-	-	-	-	-
ENSG00000224609	FGGY-DT	lncRNA	0.00459123	0.00729331	0.00650754	0.000799017	0.00725637	0.00365403	0.0160502	0	0.00311343	0.0164133	0.0133976	0.00651553	0.00221525	0.0450075	0.0237039	0.00718809	0.0297395	0.00535029	0.000655814	0	0.0201785	0.00100513	0	0	0.00220077	0	0	0.00430647	0.0033	FGGY-DT	-	-	-	-	-	-	-	-	-
ENSG00000235545	DOCK7-DT	lncRNA	0.0835235	0.123458	0.0168516	0.0059427	0.0188682	0.0447573	0.031378	0.0196765	0.0443711	0.0154157	0.0607626	0.0305372	0.0422485	0.00862073	0.035903	0.0423049	0.0288356	0.0063965	0.00254822	0.0327263	0.0313809	0.018902	0.0402465	0.0209018	0.0504652	0.0391896	0	0.0275648	0.0182	DOCK7-DT	-	-	-	-	-	-	-	-	-
ENSG00000238063	LINC01685	lncRNA	0.0018024	0.000568838	0	0.000930249	0.00248982	0.0050848	0.00166552	0.00353536	0.00193606	0.00457164	0.00201512	0	0.00943993	0	0.00485597	0	0	0.0103693	0	0	0	0	0.00274988	0	0.00853478	0	0	0	0.0009	LINC01685	-	-	-	-	-	-	-	-	-
ENSG00000243725	TTC4	protein_coding	0.0289364	0.0292025	0.0209719	0.00180564	0.0549595	0.0284921	0.067108	0.0668208	0.0425146	0.0342525	0.0337731	0.0300821	0.0598489	0.0397795	0.0459761	0.0150832	0.0259851	0.0499085	0.00718325	0.0245061	0.0142009	0.0247553	0.0693361	0.0464291	0.0441931	0.11552	0.0820852	0.0260974	0.0146	TTC4	tetratricopeptide repeat domain 4 [Source:HGNC Symbol;Acc:HGNC:12394]	-	-	-	-	GO:0005634//nucleus;GO:0005654//nucleoplasm;GO:0005737//cytoplasm	GO:0005515//protein binding;GO:0030544//Hsp70 protein binding;GO:0051879//Hsp90 protein binding	GO:0002376//immune system process;GO:0006457//protein folding;GO:0045087//innate immune response;GO:0051607//defense response to virus	-
ENSG00000171872	KLF17	protein_coding	0	0	0.00431574	0	0	0	0	0	0.000763348	0.00342474	0.00309412	0	0	0	0	0	0	0	0	0.0094167	0	0	0	0	0	0	0	0	0.0002	KLF17	KLF transcription factor 17 [Source:HGNC Symbol;Acc:HGNC:18830]	-	-	-	-	GO:0000785//chromatin;GO:0005634//nucleus	GO:0000976//transcription cis-regulatory region binding;GO:0000978//RNA polymerase II cis-regulatory region sequence-specific DNA binding;GO:0000981//DNA-binding transcription factor activity, RNA polymerase II-specific;GO:0003677//DNA binding;GO:0003700//DNA-binding transcription factor activity;GO:0005515//protein binding;GO:0046872//metal ion binding;GO:1990837//sequence-specific double-strand…	GO:0006357//regulation of transcription by RNA polymerase II	zf-C2H2
ENSG00000162407	PLPP3	protein_coding	0.121859	0.0826235	0.133764	0.215959	1.06753	0.134548	2.59145	1.13478	0.564886	0.66494	0.14982	0.240072	2.84038	0.189376	1.37893	0.137634	0.474788	0.171852	0.0970511	0.431364	0.641729	0.218583	0.762501	0.109402	0.119898	0.226288	0.359994	1.10364	0.1488	PLPP3	phospholipid phosphatase 3 [Source:HGNC Symbol;Acc:HGNC:9229]	Metabolism;Environmental Information Processing;Human Diseases;Metabolism;Organismal Systems;Metabolism;Metabolism;Metabolism;Organismal Systems	Global and overview maps;Signal transduction;Cancer: overview;Lipid metabolism;Immune system;Lipid metabolism;Lipid metabolism;Lipid metabolism;Digestive system	ko01100//Metabolic pathways;ko04072//Phospholipase D signaling pathway;ko05231//Choline metabolism in cancer;ko00564//Glycerophospholipid metabolism;ko04666//Fc gamma R-mediated phagocytosis;ko00561//Glycerolipid metabolism;ko00600//Sphingolipid metabolism;ko00565//Ether lipid metabolism;ko04975//Fat digestion and absorption	K01080;K01080;K01080;K01080;K01080;K01080;K01080;K01080;K01080	GO:0000139//Golgi membrane;GO:0005783//endoplasmic reticulum;GO:0005789//endoplasmic reticulum membrane;GO:0005794//Golgi apparatus;GO:0005802//trans-Golgi network;GO:0005886//plasma membrane;GO:0005912//adherens junction;GO:0016020//membrane;GO:0016323//basolateral plasma membrane;GO:0033116//endoplasmic reticulum-Golgi intermediate compartment membrane;GO:0045121//membrane raft;GO:0070971//endo…	GO:0005178//integrin binding;GO:0005515//protein binding;GO:0008195//phosphatidate phosphatase activity;GO:0016787//hydrolase activity;GO:0042392//sphingosine-1-phosphate phosphatase activity;GO:0042577//lipid phosphatase activity;GO:0106235//ceramide-1-phosphate phosphatase activity	GO:0001568//blood vessel development;GO:0001702//gastrulation with mouth forming second;GO:0001933//negative regulation of protein phosphorylation;GO:0006629//lipid metabolic process;GO:0006644//phospholipid metabolic process;GO:0006670//sphingosine metabolic process;GO:0006672//ceramide metabolic process;GO:0006890//retrograde vesicle-mediated transport, Golgi to endoplasmic reticulum;GO:0007155…	-
ENSG00000285079	ENSG00000285079	lncRNA	0	0.000765168	0	0	0	0.000249193	0	0	0	0	0	0	0	0.00605495	0	0	0	0.00265762	0	0	0	0	0	0	0	0	0	0	0.0001	ENSG00000285079	-	-	-	-	-	-	-	-	-
ENSG00000163877	SNIP1	protein_coding	0.144216	0.159719	0.100519	0.0164913	0.0952656	0.146541	0.0922533	0.101698	0.151201	0.196824	0.13677	0.137527	0.136996	0.170222	0.0855662	0.132821	0.151688	0.165682	0.0289002	0.0580113	0.09572	0.0707508	0.070818	0.122762	0.121857	0.167051	0.103209	0.0711095	0.0503	SNIP1	Smad nuclear interacting protein 1 [Source:HGNC Symbol;Acc:HGNC:30587]	-	-	-	-	GO:0005634//nucleus;GO:0005654//nucleoplasm;GO:0005681//spliceosomal complex;GO:0005686//U2 snRNP;GO:0005829//cytosol;GO:0071005//U2-type precatalytic spliceosome	GO:0003723//RNA binding;GO:0003729//mRNA binding;GO:0005515//protein binding	GO:0000398//mRNA splicing, via spliceosome;GO:0006357//regulation of transcription by RNA polymerase II;GO:0006397//mRNA processing;GO:0007249//I-kappaB kinase/NF-kappaB signaling;GO:0008380//RNA splicing;GO:0031047//gene silencing by RNA;GO:0035196//production of miRNAs involved in gene silencing by miRNA;GO:1903241//U2-type prespliceosome assembly	-
ENSG00000157184	CPT2	protein_coding	0.0773303	0.0701582	0.054691	0.0440194	0.183081	0.0976711	0.13617	0.11311	0.110124	0.0943323	0.0699177	0.127846	0.129319	0.0797685	0.0962521	0.0909845	0.13372	0.0899948	0.0494444	0.0571787	0.111705	0.116758	0.148283	0.156514	0.155699	0.144855	0.0322571	0.181303	0.0424	CPT2	carnitine palmitoyltransferase 2 [Source:HGNC Symbol;Acc:HGNC:2330]	Organismal Systems;Human Diseases;Organismal Systems;Metabolism;Metabolism	Environmental adaptation;Cardiovascular disease;Endocrine system;Global and overview maps;Lipid metabolism	ko04714//Thermogenesis;ko05415//Diabetic cardiomyopathy;ko03320//PPAR signaling pathway;ko01212//Fatty acid metabolism;ko00071//Fatty acid degradation	K08766;K08766;K08766;K08766;K08766	GO:0005654//nucleoplasm;GO:0005730//nucleolus;GO:0005739//mitochondrion;GO:0005743//mitochondrial inner membrane;GO:0016020//membrane	GO:0004095//carnitine O-palmitoyltransferase activity;GO:0005515//protein binding;GO:0008458//carnitine O-octanoyltransferase activity;GO:0016740//transferase activity;GO:0016746//acyltransferase activity	GO:0001676//long-chain fatty acid metabolic process;GO:0001701//in utero embryonic development;GO:0006629//lipid metabolic process;GO:0006631//fatty acid metabolic process;GO:0006635//fatty acid beta-oxidation;GO:0006853//carnitine shuttle;GO:0009437//carnitine metabolic process;GO:0120162//positive regulation of cold-induced thermogenesis	-
ENSG00000198815	FOXJ3	protein_coding	1.1834	1.30885	0.353256	0.229734	0.49928	1.16992	0.647432	0.302273	1.05114	0.873003	1.04323	0.819406	0.885708	0.382803	0.75601	1.31778	0.6592	0.549631	0.174433	0.46631	0.404822	0.609857	0.756586	0.977267	0.878636	0.122629	0.788465	0.819384	0.264	FOXJ3	forkhead box J3 [Source:HGNC Symbol;Acc:HGNC:29178]	-	-	-	-	GO:0000785//chromatin;GO:0005634//nucleus	GO:0000978//RNA polymerase II cis-regulatory region sequence-specific DNA binding;GO:0000981//DNA-binding transcription factor activity, RNA polymerase II-specific;GO:0001228//DNA-binding transcription activator activity, RNA polymerase II-specific;GO:0003677//DNA binding;GO:0003700//DNA-binding transcription factor activity;GO:0005515//protein binding;GO:0043565//sequence-specific DNA binding;GO…	GO:0006355//regulation of transcription, DNA-templated;GO:0006357//regulation of transcription by RNA polymerase II;GO:0007141//male meiosis I;GO:0007283//spermatogenesis;GO:0030154//cell differentiation;GO:0045944//positive regulation of transcription by RNA polymerase II;GO:0051321//meiotic cell cycle	Fork_head
ENSG00000134744	TUT4	protein_coding	2.41564	2.56724	0.866931	0.429617	1.245	2.0985	1.32731	0.690142	2.07308	1.72953	1.7445	1.07134	1.67856	0.860371	1.21933	2.40118	1.06732	1.32394	0.297825	0.977082	0.847934	1.18291	1.50382	1.8428	1.91073	0.48695	1.08263	1.31074	0.4152	TUT4	terminal uridylyl transferase 4 [Source:HGNC Symbol;Acc:HGNC:28981]	-	-	-	-	GO:0005615//extracellular space;GO:0005634//nucleus;GO:0005730//nucleolus;GO:0005737//cytoplasm;GO:0005829//cytosol;GO:0036464//cytoplasmic ribonucleoprotein granule;GO:0070062//extracellular exosome	GO:0003676//nucleic acid binding;GO:0003723//RNA binding;GO:0005515//protein binding;GO:0008270//zinc ion binding;GO:0016740//transferase activity;GO:0016779//nucleotidyltransferase activity;GO:0035198//miRNA binding;GO:0046872//metal ion binding;GO:0050265//RNA uridylyltransferase activity	GO:0000289//nuclear-transcribed mRNA poly(A) tail shortening;GO:0001556//oocyte maturation;GO:0006402//mRNA catabolic process;GO:0010586//miRNA metabolic process;GO:0010587//miRNA catabolic process;GO:0016070//RNA metabolic process;GO:0019827//stem cell population maintenance;GO:0031047//gene silencing by RNA;GO:0031054//pre-miRNA processing;GO:0031123//RNA 3'-end processing;GO:0061157//mRNA dest…	-
ENSG00000287703	ENSG00000287703	lncRNA	0.00295511	0.00254324	0	0.000299854	0.00230822	0.000468723	0.00551362	0	0	0	0.00480869	0	0.0028861	0	0.00330069	0.00976887	0.000643333	0.00158998	0	0	0	0	0	0	0	0	0	0	0.0006	ENSG00000287703	-	-	-	-	-	-	-	-	-
ENSG00000283039	KLF18	protein_coding	0	0	0	0	0	0	0	0	0	0	0	0	0	0	0	0	0	0	0	0	0	0	0	0	0	0	0	0	0	KLF18	KLF transcription factor 18 [Source:HGNC Symbol;Acc:HGNC:51793]	-	-	-	-	GO:0005634//nucleus	GO:0000978//RNA polymerase II cis-regulatory region sequence-specific DNA binding;GO:0000981//DNA-binding transcription factor activity, RNA polymerase II-specific;GO:0046872//metal ion binding	GO:0006357//regulation of transcription by RNA polymerase II	zf-C2H2
ENSG00000229294	ENSG00000229294	lncRNA	0.0525616	0.0856266	0.00736416	0.0154579	0.0144772	0.0299091	0.0264619	0.000478785	0.0190899	0.170027	0.122006	0.0200228	0.0320211	0.00479141	0.020735	0.0763123	0.0169265	0.196164	0.0995801	0.00656246	0.0367297	0.0433817	0.0467808	0.0362116	0.0844478	0.00487138	0.0201066	0.00932664	0.02	ENSG00000229294	-	-	-	-	-	-	-	-	-
ENSG00000235446	LINC02791	lncRNA	0.000551676	0.00168956	0	0	0	0.00153686	0	0.00171108	0	0	0	0	0.00164772	0	0.00409527	0.00682993	0	0	0	0	0	0	0	0	0	0	0	0	0.0002	LINC02791	-	-	-	-	-	-	-	-	-
ENSG00000162385	MAGOH	protein_coding	0.555002	0.474784	0.60777	0.322396	1.58069	0.617222	0.690203	0.952588	1.19643	0.803187	0.422157	0.921071	0.858985	0.828139	0.645296	0.635119	1.34516	0.497759	0.403201	0.811518	0.892668	0.587148	1.06535	0.724891	0.636416	1.06787	0.725227	1.85878	0.2452	MAGOH	mago homolog, exon junction complex subunit [Source:HGNC Symbol;Acc:HGNC:6815]	Genetic Information Processing;Genetic Information Processing;Genetic Information Processing	Transcription;Translation;Translation	ko03040//Spliceosome;ko03013//Nucleocytoplasmic transport;ko03015//mRNA surveillance pathway	K12877;K12877;K12877	GO:0005634//nucleus;GO:0005654//nucleoplasm;GO:0005681//spliceosomal complex;GO:0005737//cytoplasm;GO:0005829//cytosol;GO:0016607//nuclear speck;GO:0035145//exon-exon junction complex;GO:0071013//catalytic step 2 spliceosome;GO:1990501//exon-exon junction subcomplex mago-y14	GO:0003723//RNA binding;GO:0005515//protein binding	GO:0000184//nuclear-transcribed mRNA catabolic process, nonsense-mediated decay;GO:0000381//regulation of alternative mRNA splicing, via spliceosome;GO:0000398//mRNA splicing, via spliceosome;GO:0006397//mRNA processing;GO:0006406//mRNA export from nucleus;GO:0006417//regulation of translation;GO:0008380//RNA splicing;GO:0050684//regulation of mRNA processing;GO:0051028//mRNA transport;GO:2000622…	-
ENSG00000234264	DEPDC1-AS1	lncRNA	0.00151328	0.000535134	0.00286145	0	0.00609383	0.00313566	0.00358522	0.00542995	0.00418644	0.00596277	0.00576661	0	0.00137328	0.00217381	0	0.00358296	0.000763478	0.00673199	0.00451327	0	0.00382938	0.00202878	0	0	0.0035889	0	0	0.0431436	0.0014	DEPDC1-AS1	-	-	-	-	-	-	-	-	-
ENSG00000223883	LINC01707	lncRNA	0.00187334	0.0132135	0	0	0.00150202	0.00282403	0.00924035	0.00435708	0.00266333	0.0018287	0.0232891	0.00210526	0.000964557	0.00155174	0.00262223	0.00458935	0.0125848	0.0249841	0	0	0.00127239	0.00081857	0	0	0.00303426	0	0	0	0.0014	LINC01707	-	-	-	-	-	-	-	-	-
ENSG00000116652	DLEU2L	lncRNA	0.0230061	0.0405512	0.000815063	0.00313557	0.011802	0.0153202	0.0118503	0.00484882	0.0241729	0.0343418	0.0210786	0.00408123	0.0173216	0.0111922	0.00674183	0.0369551	0.0150444	0.0279242	0.0020743	0.00534154	0.00348241	0.00966901	0.00877713	0.00420618	0.0139405	0	0	0.0360687	0.0079	DLEU2L	-	-	-	-	-	-	-	-	-
ENSG00000123080	CDKN2C	protein_coding	0.0467006	0.0130689	0.0231315	0.0326067	0.529009	0.068437	0.0298763	0.085507	0.0892685	0.145082	0.00908153	0.0233494	0.0377617	0.17025	0.0334837	0.0184919	0.055261	0.0793572	0.102964	0.0427575	0.0450068	0.00234368	0.0408248	0.0047855	0.0105855	0.371157	0.0442088	1.158	0.028	CDKN2C	cyclin dependent kinase inhibitor 2C [Source:HGNC Symbol;Acc:HGNC:1789]	Human Diseases;Human Diseases;Human Diseases;Cellular Processes;Human Diseases	Infectious disease: viral;Cancer: overview;Endocrine and metabolic disease;Cell growth and death;Drug resistance: antineoplastic	ko05166//Human T-cell leukemia virus 1 infection;ko05202//Transcriptional misregulation in cancer;ko04934//Cushing syndrome;ko04110//Cell cycle;ko01522//Endocrine resistance	K06622;K06622;K06622;K06622;K06622	GO:0005634//nucleus;GO:0005737//cytoplasm;GO:0005829//cytosol	GO:0004861//cyclin-dependent protein serine/threonine kinase inhibitor activity;GO:0005515//protein binding;GO:0016301//kinase activity;GO:0019901//protein kinase binding	GO:0000079//regulation of cyclin-dependent protein serine/threonine kinase activity;GO:0007049//cell cycle;GO:0008283//cell population proliferation;GO:0008285//negative regulation of cell population proliferation;GO:0016310//phosphorylation;GO:0030308//negative regulation of cell growth;GO:0042326//negative regulation of phosphorylation;GO:0048709//oligodendrocyte differentiation;GO:0072089//ste…	-
ENSG00000285778	ENSG00000285778	lncRNA	0.00254034	0.00370846	0	0.00329758	0.00047629	0.00140164	0	0.00501169	0.00190243	0	0.0162195	0	0.00595388	0	0.00696728	0.00108604	0	0.0154445	0.00060608	0	0	0	0.00234613	0	0	0	0	0	0.0009	ENSG00000285778	-	-	-	-	-	-	-	-	-
ENSG00000233407	ENSG00000233407	lncRNA	0.00118999	0.000730415	0	0	0	0.00155867	0	0	0	0	0.00109951	0	0	0	0	0	0	0	0	0.00221433	0	0	0	0	0	0	0	0	0.0003	ENSG00000233407	-	-	-	-	-	-	-	-	-
ENSG00000225675	LRP8-DT	lncRNA	0.0147172	0.00854022	0.0101921	0.00235415	0.00147393	0.00694256	0.00427593	0	0.0136567	0.00431236	0.00452735	0.00156313	0.00252073	0.00147167	0.00384402	0.00594156	0.000959359	0.00184213	0.00071444	0	0	0	0.0116873	0	0.00777414	0	0	0	0.0028	LRP8-DT	-	-	-	-	-	-	-	-	-
ENSG00000162598	C1orf87	protein_coding	0.00195366	0.00486017	0	0	0.00133913	0.00360686	0.00174931	0.00914091	0.00188889	0.00296361	0.0109188	0.0178345	0.00137679	0.00574422	0.00342662	0.00356335	0.00219856	0	0.00099653	0	0.056465	0.00254651	0.00167768	0	0.0117773	0	0	0	0.0015	C1orf87	chromosome 1 open reading frame 87 [Source:HGNC Symbol;Acc:HGNC:28547]	-	-	-	-	-	-	-	-
ENSG00000162415	ZSWIM5	protein_coding	1.07784	1.38038	0.210661	0.110351	0.249509	1.00929	0.631795	0.179001	0.690219	1.01692	1.09072	0.450068	0.69035	0.142417	0.371751	1.26586	0.281448	0.566497	0.0976426	0.297876	0.26889	0.481921	0.521675	0.915902	0.914206	0.0681458	0.569825	0.22988	0.212	ZSWIM5	zinc finger SWIM-type containing 5 [Source:HGNC Symbol;Acc:HGNC:29299]	-	-	-	-	GO:0005615//extracellular space;GO:0031462//Cul2-RING ubiquitin ligase complex	GO:0008270//zinc ion binding;GO:0046872//metal ion binding	-	-
ENSG00000162600	OMA1	protein_coding	0.0451395	0.02159	0.0397512	0.0272207	0.110581	0.0460395	0.0779569	0.111862	0.0964036	0.0766789	0.0235302	0.0462343	0.0750148	0.132895	0.0790142	0.033982	0.0696596	0.0498162	0.0112862	0.0368103	0.0883526	0.0445179	0.124604	0.0428709	0.0132518	0.309006	0.164471	0.17606	0.0244	OMA1	OMA1 zinc metallopeptidase [Source:HGNC Symbol;Acc:HGNC:29661]	Human Diseases	Neurodegenerative disease	ko05017//Spinocerebellar ataxia	K23010	GO:0005739//mitochondrion;GO:0005743//mitochondrial inner membrane;GO:0016020//membrane;GO:0031966//mitochondrial membrane	GO:0004222//metalloendopeptidase activity;GO:0008233//peptidase activity;GO:0008237//metallopeptidase activity;GO:0008289//lipid binding;GO:0016787//hydrolase activity;GO:0046872//metal ion binding	GO:0002024//diet induced thermogenesis;GO:0006006//glucose metabolic process;GO:0006508//proteolysis;GO:0006515//protein quality control for misfolded or incompletely synthesized proteins;GO:0006629//lipid metabolic process;GO:0007005//mitochondrion organization;GO:0010637//negative regulation of mitochondrial fusion;GO:0016540//protein autoprocessing;GO:0031638//zymogen activation;GO:0033108//mi…	-
ENSG00000116704	SLC35D1	protein_coding	0.127542	0.231603	0.0504161	0.0249862	0.105814	0.118694	0.227161	0.0996388	0.233881	0.226941	0.14957	0.0827936	0.304073	0.142359	0.227266	0.128899	0.136705	0.16342	0.0515243	0.0804024	0.069092	0.0992089	0.110267	0.0368323	0.0614834	0.129227	0.185742	0.164165	0.0574	SLC35D1	solute carrier family 35 member D1 [Source:HGNC Symbol;Acc:HGNC:20800]	-	-	-	-	GO:0005783//endoplasmic reticulum;GO:0005789//endoplasmic reticulum membrane;GO:0005794//Golgi apparatus;GO:0016020//membrane	GO:0005457//GDP-fucose transmembrane transporter activity;GO:0005461//UDP-glucuronic acid transmembrane transporter activity;GO:0005462//UDP-N-acetylglucosamine transmembrane transporter activity;GO:0005463//UDP-N-acetylgalactosamine transmembrane transporter activity;GO:0015297//antiporter activity	GO:0008643//carbohydrate transport;GO:0015783//GDP-fucose transmembrane transport;GO:0015787//UDP-glucuronic acid transmembrane transport;GO:0015789//UDP-N-acetylgalactosamine transmembrane transport;GO:0090481//pyrimidine nucleotide-sugar transmembrane transport;GO:1990569//UDP-N-acetylglucosamine transmembrane transport	-
ENSG00000157193	LRP8	protein_coding	0.703227	0.55531	0.220526	0.0959075	0.198506	0.309815	0.483766	0.215764	0.32473	0.227168	0.401506	0.179198	0.475735	0.135954	0.0714748	0.393564	0.0226924	0.116773	0.075954	0.627156	0.205103	0.225367	0.376711	0.170202	0.184784	0.0352066	0.231342	0.108083	0.1166	LRP8	LDL receptor related protein 8 [Source:HGNC Symbol;Acc:HGNC:6700]	-	-	-	-	GO:0005576//extracellular region;GO:0005615//extracellular space;GO:0005875//microtubule associated complex;GO:0005886//plasma membrane;GO:0005901//caveola;GO:0009986//cell surface;GO:0016020//membrane;GO:0030424//axon;GO:0030425//dendrite;GO:0043025//neuronal cell body;GO:0043235//receptor complex;GO:0045202//synapse	GO:0001540//amyloid-beta binding;GO:0004888//transmembrane signaling receptor activity;GO:0005041//low-density lipoprotein particle receptor activity;GO:0005509//calcium ion binding;GO:0005515//protein binding;GO:0008035//high-density lipoprotein particle binding;GO:0019894//kinesin binding;GO:0030229//very-low-density lipoprotein particle receptor activity;GO:0034185//apolipoprotein binding;GO:0…	GO:0001523//retinoid metabolic process;GO:0006508//proteolysis;GO:0006629//lipid metabolic process;GO:0006897//endocytosis;GO:0007165//signal transduction;GO:0007268//chemical synaptic transmission;GO:0009410//response to xenobiotic stimulus;GO:0019221//cytokine-mediated signaling pathway;GO:0021517//ventral spinal cord development;GO:0021541//ammon gyrus development;GO:0021766//hippocampus devel…	-
ENSG00000116205	TCEANC2	protein_coding	0.0629334	0.0586308	0.0461729	0.0397337	0.0951267	0.0608148	0.056186	0.0635275	0.0822522	0.0604875	0.05638	0.0930952	0.0467125	0.0797383	0.0838979	0.0539856	0.0749064	0.102864	0.0256895	0.0530825	0.13637	0.0526116	0.0993758	0.090181	0.0745192	0.0547109	0.113369	0.115256	0.0284	TCEANC2	transcription elongation factor A N-terminal and central domain containing 2 [Source:HGNC Symbol;Acc:HGNC:26494]	-	-	-	-	GO:0005634//nucleus	GO:0005515//protein binding	GO:0006351//transcription, DNA-templated	-
ENSG00000198841	KTI12	protein_coding	0.0992184	0.102416	0.0723806	0.0301923	0.101104	0.141378	0.0470461	0.0948896	0.129962	0.0436749	0.09293	0.185049	0.0876049	0.0475629	0.0336721	0.183782	0.132871	0.055232	0.0362774	0.0457609	0.0727773	0.180488	0.137436	0.241976	0.251758	0.0666114	0.0250066	0.0596035	0.0446	KTI12	KTI12 chromatin associated homolog [Source:HGNC Symbol;Acc:HGNC:25160]	-	-	-	-	-	GO:0000166//nucleotide binding;GO:0005515//protein binding;GO:0005524//ATP binding	GO:0002098//tRNA wobble uridine modification	-
ENSG00000233099	ENSG00000233099	lncRNA	0.000526228	0	0	0	0.00448129	0	0	0	0	0	0.00231216	0	0	0	0	0	0	0	0	0	0	0	0	0	0	0	0	0	0.0001	ENSG00000233099	-	-	-	-	-	-	-	-	-
ENSG00000233973	LINC01360	lncRNA	0.000745588	0.00488562	0	0	0	0	0	0	0	0	0.00840905	0	0.00191416	0	0	0	0	0	0	0	0	0	0	0	0	0	0	0	0.0003	LINC01360	-	-	-	-	-	-	-	-	-
ENSG00000132854	KANK4	protein_coding	0.018605	0.0228866	0.0214578	0.053678	0.0286808	0.00696281	0.0207939	0.00594768	0.0157011	0.0243934	0.0539283	0.242657	0.00474703	0.0687586	0.104129	0.022221	2.24673	0.0541635	0.0130882	0.207292	0.00888079	0.0118249	0.0110166	0.0231774	0.0140147	0	0.0179843	0.0582386	0.0263	KANK4	KN motif and ankyrin repeat domains 4 [Source:HGNC Symbol;Acc:HGNC:27263]	-	-	-	-	GO:0005737//cytoplasm;GO:0005829//cytosol;GO:0005856//cytoskeleton;GO:0015630//microtubule cytoskeleton	GO:0005515//protein binding	GO:0030837//negative regulation of actin filament polymerization	-
ENSG00000162607	USP1	protein_coding	0.350737	0.318117	0.461781	0.132317	1.36184	0.362163	0.295372	0.518019	0.326065	0.42022	0.239479	0.289674	0.424499	0.293495	0.456037	0.255248	0.692803	0.320947	0.137263	0.25239	0.40065	0.278378	0.352563	0.35188	0.348811	0.102859	0.231282	1.21464	0.1438	USP1	ubiquitin specific peptidase 1 [Source:HGNC Symbol;Acc:HGNC:12607]	Genetic Information Processing	Replication and repair	ko03460//Fanconi anemia pathway	K11832	GO:0005634//nucleus;GO:0005654//nucleoplasm;GO:0005829//cytosol	GO:0004197//cysteine-type endopeptidase activity;GO:0004843//thiol-dependent deubiquitinase;GO:0005515//protein binding;GO:0008233//peptidase activity;GO:0008234//cysteine-type peptidase activity;GO:0016787//hydrolase activity	GO:0001501//skeletal system development;GO:0006281//DNA repair;GO:0006282//regulation of DNA repair;GO:0006508//proteolysis;GO:0006974//cellular response to DNA damage stimulus;GO:0009411//response to UV;GO:0016579//protein deubiquitination;GO:0035520//monoubiquitinated protein deubiquitination;GO:0046427//positive regulation of receptor signaling pathway via JAK-STAT;GO:1904333//positive regulat…	-
ENSG00000285954	ENSG00000285954	lncRNA	0.000566661	0.000617563	0	0	0	0	0.00145779	0	0.00132723	0.00101849	0	0	0	0	0	0	0	0	0	0	0	0	0	0	0	0	0	0	0.0002	ENSG00000285954	-	-	-	-	-	-	-	-	-
ENSG00000154027	AK5	protein_coding	0.0807008	0.0433017	0.136299	0.0289252	0.0761733	0.031753	0.0491596	0.0908552	0.01965	0.201423	0.306029	0.124387	0.0201084	0.0466781	0.0714661	0.268772	0.115825	0.0170091	0.0355413	0.0239619	0.302865	0.253855	0.0192602	0.067244	0.0424033	0.107935	0.0283352	0.00685545	0.0262	AK5	adenylate kinase 5 [Source:HGNC Symbol;Acc:HGNC:365]	Metabolism;Metabolism;Metabolism	Global and overview maps;Nucleotide metabolism;Metabolism of cofactors and vitamins	ko01100//Metabolic pathways;ko00230//Purine metabolism;ko00730//Thiamine metabolism	K00939;K00939;K00939	GO:0005737//cytoplasm;GO:0005829//cytosol;GO:0034451//centriolar satellite	GO:0000166//nucleotide binding;GO:0004017//adenylate kinase activity;GO:0004550//nucleoside diphosphate kinase activity;GO:0005524//ATP binding;GO:0016301//kinase activity;GO:0016740//transferase activity;GO:0016776//phosphotransferase activity, phosphate group as acceptor;GO:0019205//nucleobase-containing compound kinase activity	GO:0006139//nucleobase-containing compound metabolic process;GO:0006172//ADP biosynthetic process;GO:0006173//dADP biosynthetic process;GO:0009117//nucleotide metabolic process;GO:0009123//nucleoside monophosphate metabolic process;GO:0009220//pyrimidine ribonucleotide biosynthetic process;GO:0016310//phosphorylation;GO:0046034//ATP metabolic process;GO:0046940//nucleoside monophosphate phosphory…	-
ENSG00000137960	GIPC2	protein_coding	0.0573718	0.0762966	0.0483583	0.0447301	0.054321	0.0525225	0.0829013	0.0419652	0.107755	0.204926	0.106176	0.100757	0.0906433	0.393932	0.190534	0.0860782	0.181925	0.0897311	0.0610864	0.204996	0.17966	0.0316811	0.0698867	0.0592683	0.0583555	0.0189125	0.729809	0.061648	0.0363	GIPC2	GIPC PDZ domain containing family member 2 [Source:HGNC Symbol;Acc:HGNC:18177]	-	-	-	-	GO:0005737//cytoplasm;GO:0070062//extracellular exosome	GO:0003674//molecular_function;GO:0005515//protein binding;GO:0042802//identical protein binding	GO:0008150//biological_process	-
ENSG00000237852	ENSG00000237852	lncRNA	0.000324246	0.000456793	0.00245133	0.00289548	0	0.00061803	0.000949279	0	0	0	0.00172888	0.000568913	0	0.0106805	0.0013912	0	0.00281288	0	0.0108398	0.079733	0	0.00126879	0	0	0.00401345	0	0	0	0.0008	ENSG00000237852	-	-	-	-	-	-	-	-	-
ENSG00000116745	RPE65	protein_coding	0.00166052	0.00215773	0.0135755	0.00898279	0.0287637	0.00231724	0.101876	0.106726	0.00568788	0.00415562	0	0.000608675	0.148025	0.0047655	0.0109384	0	0.0140566	0.0392572	0.014589	0.00722467	0.0230673	0	0.0262439	0	0	0	0	0.0183865	0.0067	RPE65	retinoid isomerohydrolase RPE65 [Source:HGNC Symbol;Acc:HGNC:10294]	Metabolism;Metabolism	Global and overview maps;Metabolism of cofactors and vitamins	ko01100//Metabolic pathways;ko00830//Retinol metabolism	K11158;K11158	GO:0005634//nucleus;GO:0005737//cytoplasm;GO:0005783//endoplasmic reticulum;GO:0005789//endoplasmic reticulum membrane;GO:0005886//plasma membrane;GO:0016020//membrane;GO:0043231//intracellular membrane-bounded organelle;GO:0044297//cell body	GO:0001786//phosphatidylserine binding;GO:0003834//beta-carotene 15,15'-dioxygenase activity;GO:0016702//oxidoreductase activity, acting on single donors with incorporation of molecular oxygen, incorporation of two atoms of oxygen;GO:0016787//hydrolase activity;GO:0016853//isomerase activity;GO:0031210//phosphatidylcholine binding;GO:0046872//metal ion binding;GO:0050251//retinol isomerase activi…	GO:0001523//retinoid metabolic process;GO:0001895//retina homeostasis;GO:0003407//neural retina development;GO:0006629//lipid metabolic process;GO:0006720//isoprenoid metabolic process;GO:0006776//vitamin A metabolic process;GO:0007601//visual perception;GO:0007623//circadian rhythm;GO:0009416//response to light stimulus;GO:0042572//retinol metabolic process;GO:0042574//retinal metabolic process;…	-
ENSG00000132855	ANGPTL3	protein_coding	0.00637332	0.00867224	0.00329298	0.00203078	0	0.010629	0.00456037	0	0.00648789	0.00107453	0.000686371	0	0.00297358	0.00156361	0.00156608	0.0015259	0	0	0	0	0	0	0.00640962	0	0.00587262	0	0	0	0.0019	ANGPTL3	angiopoietin like 3 [Source:HGNC Symbol;Acc:HGNC:491]	Organismal Systems	Digestive system	ko04979//Cholesterol metabolism	K22288	GO:0005576//extracellular region;GO:0005615//extracellular space;GO:0005769//early endosome;GO:0005794//Golgi apparatus;GO:0009986//cell surface;GO:0030027//lamellipodium;GO:0042995//cell projection;GO:0062023//collagen-containing extracellular matrix	GO:0004857//enzyme inhibitor activity;GO:0004859//phospholipase inhibitor activity;GO:0005178//integrin binding;GO:0008083//growth factor activity;GO:0008201//heparin binding	GO:0001525//angiogenesis;GO:0006071//glycerol metabolic process;GO:0006629//lipid metabolic process;GO:0006631//fatty acid metabolic process;GO:0006644//phospholipid metabolic process;GO:0007155//cell adhesion;GO:0007160//cell-matrix adhesion;GO:0007165//signal transduction;GO:0007229//integrin-mediated signaling pathway;GO:0008203//cholesterol metabolic process;GO:0009395//phospholipid catabolic…	-
ENSG00000285407	ENSG00000285407	lncRNA	0.00399871	0.00701495	0.00339001	0.00289606	0.00348842	0.00811718	0.00592361	0.0254635	0.00351213	0.0142611	0.0516337	0.00224095	0.0108753	0.00331849	0.00151816	0.00381958	0.00147317	0.0122777	0.00121137	0.0161246	0.00135443	0	0.0158998	0.00180924	0.00257804	0	0.0308528	0.0165743	0.0028	ENSG00000285407	-	-	-	-	-	-	-	-	-
ENSG00000116675	DNAJC6	protein_coding	0.18582	0.281824	0.181869	0.0842902	0.0870222	0.104379	0.131542	0.118632	0.110421	0.396655	0.610551	0.154718	0.0613725	0.0759759	0.113018	0.355518	0.100217	0.577213	0.338292	0.0991848	0.168342	0.516745	0.0517696	0.109075	0.235711	0.0362244	0.172485	0.0481399	0.0667	DNAJC6	DnaJ heat shock protein family (Hsp40) member C6 [Source:HGNC Symbol;Acc:HGNC:15469]	Cellular Processes	Transport and catabolism	ko04144//Endocytosis	K09526	GO:0005737//cytoplasm;GO:0005829//cytosol;GO:0014069//postsynaptic density;GO:0031982//vesicle;GO:0043231//intracellular membrane-bounded organelle;GO:0045202//synapse;GO:0098894//extrinsic component of presynaptic endocytic zone membrane	GO:0004721//phosphoprotein phosphatase activity;GO:0004725//protein tyrosine phosphatase activity;GO:0016787//hydrolase activity;GO:0016791//phosphatase activity;GO:0017124//SH3 domain binding;GO:0030276//clathrin binding	GO:0016191//synaptic vesicle uncoating;GO:0016311//dephosphorylation;GO:0072318//clathrin coat disassembly;GO:0072583//clathrin-dependent endocytosis;GO:2000369//regulation of clathrin-dependent endocytosis	-
ENSG00000162433	AK4	protein_coding	0.0142418	0.0198875	0.0292427	0.0249383	0.167119	0.0213414	0.265713	0.148388	0.0904026	0.180757	0.0758672	0.0586444	0.223547	0.020882	0.228764	0.0263789	0.0361037	0.0497449	0.0367209	0.149842	0.088023	0.0360266	0.16982	0.0128973	0.0113469	0	0.142132	0.110467	0.0315	AK4	adenylate kinase 4 [Source:HGNC Symbol;Acc:HGNC:363]	Metabolism;Metabolism;Metabolism	Global and overview maps;Nucleotide metabolism;Metabolism of cofactors and vitamins	ko01100//Metabolic pathways;ko00230//Purine metabolism;ko00730//Thiamine metabolism	K00939;K00939;K00939	GO:0005737//cytoplasm;GO:0005739//mitochondrion;GO:0005759//mitochondrial matrix;GO:0043227//membrane-bounded organelle;GO:0043231//intracellular membrane-bounded organelle	GO:0000166//nucleotide binding;GO:0004017//adenylate kinase activity;GO:0004550//nucleoside diphosphate kinase activity;GO:0005515//protein binding;GO:0005524//ATP binding;GO:0005525//GTP binding;GO:0016301//kinase activity;GO:0016740//transferase activity;GO:0016776//phosphotransferase activity, phosphate group as acceptor;GO:0019205//nucleobase-containing compound kinase activity;GO:0046899//nu…	GO:0002082//regulation of oxidative phosphorylation;GO:0006139//nucleobase-containing compound metabolic process;GO:0006172//ADP biosynthetic process;GO:0009117//nucleotide metabolic process;GO:0009123//nucleoside monophosphate metabolic process;GO:0009142//nucleoside triphosphate biosynthetic process;GO:0009188//ribonucleoside diphosphate biosynthetic process;GO:0015949//nucleobase-containing sm…	-
ENSG00000213625	LEPROT	protein_coding	0.512376	0.47606	0.604785	0.190679	0.758633	0.523226	1.39779	1.25338	0.767769	0.836525	0.462801	0.531849	1.48596	0.524608	1.82729	0.444996	0.637441	1.1228	0.411024	1.0699	0.792352	0.61852	0.836519	0.538422	0.636416	0.788656	0.876709	0.720012	0.2304	LEPROT	leptin receptor overlapping transcript [Source:HGNC Symbol;Acc:HGNC:29477]	-	-	-	-	GO:0000139//Golgi membrane;GO:0005768//endosome;GO:0005794//Golgi apparatus;GO:0010008//endosome membrane;GO:0016020//membrane	GO:0005102//signaling receptor binding;GO:0005515//protein binding	GO:0032511//late endosome to vacuole transport via multivesicular body sorting pathway;GO:0046426//negative regulation of receptor signaling pathway via JAK-STAT;GO:0060400//negative regulation of growth hormone receptor signaling pathway;GO:1903955//positive regulation of protein targeting to mitochondrion;GO:2000009//negative regulation of protein localization to cell surface	-
ENSG00000227016	LINC02796	lncRNA	0.00385292	0.011408	0	0.0010559	0.000365982	0.00127727	0	0	0	0	0.00285103	0	0	0	0	0.00244964	0	0	0	0	0	0	0	0.0153598	0.00418715	0	0	0	0.0008	LINC02796	-	-	-	-	-	-	-	-	-
ENSG00000158966	CACHD1	protein_coding	0.401475	1.38313	0.264387	0.174065	0.740971	0.719014	2.01596	0.407918	1.73746	0.563703	0.696022	0.345242	2.87816	0.188722	0.951186	1.09944	0.254787	0.254917	0.0889935	0.386879	0.487132	0.422927	1.37488	0.496804	0.552202	0.136799	1.77634	0.991899	0.2224	CACHD1	cache domain containing 1 [Source:HGNC Symbol;Acc:HGNC:29314]	-	-	-	-	GO:0005891//voltage-gated calcium channel complex;GO:0016020//membrane	GO:0005245//voltage-gated calcium channel activity	GO:0006811//ion transport;GO:0006816//calcium ion transport;GO:0070588//calcium ion transmembrane transport	-
ENSG00000203965	EFCAB7	protein_coding	0.356429	0.362665	0.152971	0.0599168	0.257601	0.253983	0.275778	0.193785	0.287025	0.278769	0.256259	0.177583	0.323692	0.0962515	0.191155	0.364928	0.13913	0.223851	0.0335492	0.0801654	0.191802	0.235365	0.300547	0.190994	0.304402	0.0435458	0.203285	0.2034	0.0976	EFCAB7	EF-hand calcium binding domain 7 [Source:HGNC Symbol;Acc:HGNC:29379]	Environmental Information Processing	Signal transduction	ko04340//Hedgehog signaling pathway	K23852	GO:0005886//plasma membrane;GO:0005929//cilium;GO:0009898//cytoplasmic side of plasma membrane;GO:0016020//membrane;GO:0042995//cell projection;GO:0060170//ciliary membrane;GO:0098797//plasma membrane protein complex	GO:0005509//calcium ion binding;GO:0046872//metal ion binding	GO:0008589//regulation of smoothened signaling pathway;GO:0042307//positive regulation of protein import into nucleus;GO:0045944//positive regulation of transcription by RNA polymerase II;GO:0120229//protein localization to motile cilium;GO:1903569//positive regulation of protein localization to ciliary membrane	-
ENSG00000223479	LINC02238	lncRNA	0.00711009	0.00126693	0	0.000737773	0	0	0.00701126	0.00697002	0.00185337	0.0014455	0.0237474	0	0	0	0.00250912	0.00346727	0	0	0	0	0.0108682	0	0	0	0	0	0	0	0.0007	LINC02238	-	-	-	-	-	-	-	-	-
ENSG00000153898	MCOLN2	protein_coding	0.0018078	0.00386597	0	0.00221012	0	0.000832348	0.00156575	0	0.00463705	0.00739766	0.00234877	0.00196771	0.00860738	0.0103397	0	0	0.00795837	0	0.00129325	0	0	0.024914	0.00275029	0	0	0	0	0.00679577	0.0013	MCOLN2	mucolipin TRP cation channel 2 [Source:HGNC Symbol;Acc:HGNC:13357]	Environmental Information Processing	Signal transduction	ko04020//Calcium signaling pathway	K04993	GO:0005764//lysosome;GO:0005768//endosome;GO:0005886//plasma membrane;GO:0016020//membrane;GO:0031902//late endosome membrane;GO:0055037//recycling endosome;GO:0055038//recycling endosome membrane	GO:0005261//cation channel activity;GO:0005262//calcium channel activity;GO:0042802//identical protein binding;GO:0072345//NAADP-sensitive calcium-release channel activity	GO:0002250//adaptive immune response;GO:0002376//immune system process;GO:0006811//ion transport;GO:0006816//calcium ion transport;GO:0015031//protein transport;GO:0032722//positive regulation of chemokine production;GO:0034220//ion transmembrane transport;GO:0045087//innate immune response;GO:0051209//release of sequestered calcium ion into cytosol;GO:0070588//calcium ion transmembrane transport…	-
ENSG00000117069	ST6GALNAC5	protein_coding	1.91551	0.205185	0.292352	0.136229	0.21307	0.196472	0.219614	0.121177	0.332677	0.189402	1.91798	0.868201	0.152083	0.132555	0.2515	0.764112	0.384975	0.0804386	0.0490443	0.151872	0.44518	1.26696	0.273608	0.152929	1.00002	0.0554197	0.120117	0.255063	0.1116	ST6GALNAC5	ST6 N-acetylgalactosaminide alpha-2,6-sialyltransferase 5 [Source:HGNC Symbol;Acc:HGNC:19342]	Metabolism;Metabolism	Global and overview maps;Glycan biosynthesis and metabolism	ko01100//Metabolic pathways;ko00604//Glycosphingolipid biosynthesis - ganglio series	K03375;K03375	GO:0000139//Golgi membrane;GO:0005794//Golgi apparatus;GO:0016020//membrane	GO:0001665//alpha-N-acetylgalactosaminide alpha-2,6-sialyltransferase activity;GO:0008373//sialyltransferase activity;GO:0016740//transferase activity;GO:0016757//glycosyltransferase activity	GO:0001574//ganglioside biosynthetic process;GO:0006486//protein glycosylation;GO:0006629//lipid metabolic process;GO:0006688//glycosphingolipid biosynthetic process;GO:0009311//oligosaccharide metabolic process;GO:0009312//oligosaccharide biosynthetic process	-
ENSG00000125703	ATG4C	protein_coding	0.165967	0.223273	0.0804266	0.0497986	0.317116	0.138273	0.184272	0.133721	0.205552	0.28295	0.240832	0.119522	0.25138	0.362356	0.175725	0.20928	0.205612	0.216866	0.0380004	0.142644	0.158388	0.108202	0.218846	0.0955057	0.132448	0.16944	0.0863339	0.216636	0.0744	ATG4C	autophagy related 4C cysteine peptidase [Source:HGNC Symbol;Acc:HGNC:16040]	Cellular Processes;Cellular Processes	Transport and catabolism;Transport and catabolism	ko04140//Autophagy - animal;ko04136//Autophagy - other	K08342;K08342	GO:0005575//cellular_component;GO:0005737//cytoplasm	GO:0004197//cysteine-type endopeptidase activity;GO:0005515//protein binding;GO:0008233//peptidase activity;GO:0008234//cysteine-type peptidase activity;GO:0016787//hydrolase activity;GO:0019786//Atg8-specific protease activity	GO:0000045//autophagosome assembly;GO:0006508//proteolysis;GO:0006914//autophagy;GO:0015031//protein transport;GO:0051697//protein delipidation	-
ENSG00000285041	ENSG00000285041	lncRNA	0.00283059	0	0.0043717	0.000792304	0.0152975	0	0.0311116	0.0253462	0	0	0	0	0.0373492	0.00412276	0.00272758	0.00231423	0	0	0	0	0.0213231	0.0155236	0.0475553	0	0	0	0	0.0124782	0.0021	ENSG00000285041	-	-	-	-	-	-	-	-	-
ENSG00000285808	LINC02797	lncRNA	0.00394571	0.0053851	0	0	0	0.00150123	0.000719194	0	0.00110703	0.0118815	0.0157461	0.0114972	0.00380362	0.00402536	0.00205558	0.00840455	0	0	0	0	0	0	0.00399391	0	0	0	0	0	0.001	LINC02797	-	-	-	-	-	-	-	-	-
ENSG00000227466	PDE4B-AS1	lncRNA	0.00115466	0.00118447	0	0	0.00560727	0.00210987	0.00922539	0	0.00375587	0.0641576	0.00164616	0.000788659	0.0137803	0	0	0	0	0.046509	0	0	0	0	0	0	0	0	0	0.00372443	0.003	PDE4B-AS1	-	-	-	-	-	-	-	-	-
ENSG00000230498	ENSG00000230498	lncRNA	0.00245009	0.0019545	0	0	0.0017279	0.00141343	0	0	0.000997526	0.00133641	0.00408522	0.00562768	0.000940801	0	0	0.00268644	0	0	0	0	0.00169312	0.00467697	0	0	0.0100417	0	0	0.0121086	0.0009	ENSG00000230498	-	-	-	-	-	-	-	-	-
ENSG00000285782	ENSG00000285782	lncRNA	0.0027881	0.00371476	0	0	0	0.00274025	0	0	0.000954708	0	0	0	0.00091119	0	0	0	0.000905321	0	0	0	0	0	0	0	0	0	0	0.00373972	0.0005	ENSG00000285782	-	-	-	-	-	-	-	-	-
ENSG00000162618	ADGRL4	protein_coding	0.0175201	0.0168504	0.0517282	0.0361051	0.0191449	0.0070887	0.0197668	0.0378621	0.0206597	0.0176476	0.0406848	0.0117723	0.00760527	0.0277685	0.0267604	0.0346873	0.00347874	0.0180858	0.0246517	2.9195	0.0503373	0.0276479	0.00301623	0.00789957	0	0.0162433	0.0726616	0.00685545	0.0119	ADGRL4	adhesion G protein-coupled receptor L4 [Source:HGNC Symbol;Acc:HGNC:20822]	-	-	-	-	GO:0005886//plasma membrane;GO:0016020//membrane;GO:0031410//cytoplasmic vesicle	GO:0004888//transmembrane signaling receptor activity;GO:0004930//G protein-coupled receptor activity;GO:0005509//calcium ion binding	GO:0007165//signal transduction;GO:0007166//cell surface receptor signaling pathway;GO:0007186//G protein-coupled receptor signaling pathway;GO:0007189//adenylate cyclase-activating G protein-coupled receptor signaling pathway	-
ENSG00000131233	GJA9	protein_coding	0.000351271	0.000737389	0	0	0	0	0	0	0	0	0	0	0	0	0	0	0	0	0	0	0	0	0	0	0	0	0	0	0	GJA9	gap junction protein alpha 9 [Source:HGNC Symbol;Acc:HGNC:19155]	-	-	-	-	GO:0005886//plasma membrane;GO:0005921//gap junction;GO:0005922//connexin complex;GO:0016020//membrane;GO:0070161//anchoring junction	GO:0005243//gap junction channel activity	GO:0007154//cell communication;GO:0007267//cell-cell signaling;GO:0055085//transmembrane transport	-
ENSG00000272371	ENSG00000272371	lncRNA	0.00256174	0.00524856	0.0103697	0.000284134	0.00737309	0.0019673	0	0	0.00394901	0.000529154	0.00150093	0	0.00305527	0	0.000971116	0.012421	0.00110272	0	0	0	0.0024531	0.00596108	0.00162379	0	0	0	0	0	0.0011	ENSG00000272371	-	-	-	-	-	-	-	-	-
ENSG00000287647	ENSG00000287647	lncRNA	0	0.00127138	0	0	0.000329301	0.00181508	0	0	0	0.0031812	0.00104741	0	0.00169666	0	0	0	0	0	0	0	0	0	0	0	0	0	0	0	0.0002	ENSG00000287647	-	-	-	-	-	-	-	-	-
ENSG00000229225	ENSG00000229225	lncRNA	0	0	0	0	0	0	0	0	0	0	0	0	0	0	0	0	0	0	0	0	0	0	0	0	0	0	0	0	0	ENSG00000229225	-	-	-	-	-	-	-	-	-
ENSG00000225598	ENSG00000225598	lncRNA	0.000345614	0	0	0	0	0	0	0	0	0	0	0	0	0	0	0	0	0	0	0	0	0	0	0	0	0	0	0	0	ENSG00000225598	-	-	-	-	-	-	-	-	-
ENSG00000286455	ENSG00000286455	lncRNA	0	0	0	0	0.000339468	0	0	0	0	0.0011891	0	0	0	0	0	0	0	0	0	0	0	0	0	0	0	0	0	0	0	ENSG00000286455	-	-	-	-	-	-	-	-	-
ENSG00000225087	ENSG00000225087	lncRNA	0.0363966	0.0689389	0.00365757	0.0123908	0.00581555	0.0290333	0.0215358	0.00629212	0.0989764	0.0460571	0.0572574	0.000881861	0.0284065	0.001211	0.0172735	0.0489422	0.00234087	0.0150083	0	0.00230446	0.0300295	0.0166078	0.0283694	0	0.00515609	0.0145899	0	0	0.0108	ENSG00000225087	-	-	-	-	-	-	-	-	-
ENSG00000137941	TTLL7	protein_coding	1.18735	1.14277	0.302296	0.144105	0.430661	0.990689	0.324703	0.284911	0.582909	0.54332	1.07671	1.4697	0.414764	0.119504	0.175896	0.952758	0.452734	0.724004	0.0576677	0.212523	0.360579	0.661133	0.426068	0.559461	1.11867	0.25908	0.177602	0.399271	0.2223	TTLL7	tubulin tyrosine ligase like 7 [Source:HGNC Symbol;Acc:HGNC:26242]	-	-	-	-	GO:0005737//cytoplasm;GO:0005829//cytosol;GO:0005856//cytoskeleton;GO:0005874//microtubule;GO:0005929//cilium;GO:0030425//dendrite;GO:0042995//cell projection;GO:0043204//perikaryon	GO:0000166//nucleotide binding;GO:0005524//ATP binding;GO:0015631//tubulin binding;GO:0016874//ligase activity;GO:0043014//alpha-tubulin binding;GO:0046872//metal ion binding;GO:0048487//beta-tubulin binding;GO:0070740//tubulin-glutamic acid ligase activity	GO:0000226//microtubule cytoskeleton organization;GO:0007399//nervous system development;GO:0018095//protein polyglutamylation;GO:0030154//cell differentiation;GO:0036211//protein modification process	-
ENSG00000224326	ENSG00000224326	lncRNA	0.0062321	0.000305246	0.00150776	0	0.00662524	0.00189092	0.00156127	0.00401468	0	0	0	0.0119979	0.00391487	0	0	0	0.00152596	0	0	0	0	0	0	0	0.00353997	0	0	0.00860955	0.0008	ENSG00000224326	-	-	-	-	-	-	-	-	-
ENSG00000286548	ENSG00000286548	lncRNA	0.0352001	0.04101	0.00300974	0.0056549	0.0125743	0.0464188	0.0113176	0.00391409	0.049746	0.0238568	0.0335696	0.0427167	0.0334462	0.00674436	0.00135065	0.0388872	0.023033	0.00444262	0.00332264	0	0.012083	0.00920756	0.0347248	0.0571411	0.0200245	0.00387239	0.00906534	0.0329741	0.0119	ENSG00000286548	-	-	-	-	-	-	-	-	-
ENSG00000066135	KDM4A	protein_coding	0.103019	0.109704	0.130599	0.0467561	0.118094	0.119379	0.107223	0.122906	0.135545	0.109675	0.152199	0.163896	0.104108	0.0528651	0.131644	0.144413	0.136811	0.135174	0.0230376	0.0563421	0.108437	0.222473	0.164567	0.23725	0.140459	0.094735	0.0652334	0.242799	0.0471	KDM4A	lysine demethylase 4A [Source:HGNC Symbol;Acc:HGNC:22978]	-	-	-	-	GO:0000785//chromatin;GO:0001650//fibrillar center;GO:0005634//nucleus;GO:0005654//nucleoplasm;GO:0005721//pericentric heterochromatin;GO:0005829//cytosol	GO:0005515//protein binding;GO:0008270//zinc ion binding;GO:0016491//oxidoreductase activity;GO:0031625//ubiquitin protein ligase binding;GO:0032452//histone demethylase activity;GO:0032454//histone H3-methyl-lysine-9 demethylase activity;GO:0035064//methylated histone binding;GO:0046872//metal ion binding;GO:0051213//dioxygenase activity;GO:0051864//histone H3-methyl-lysine-36 demethylase activi…	GO:0006325//chromatin organization;GO:0006338//chromatin remodeling;GO:0010468//regulation of gene expression;GO:0010507//negative regulation of autophagy;GO:0010628//positive regulation of gene expression;GO:0010629//negative regulation of gene expression;GO:0014898//cardiac muscle hypertrophy in response to stress;GO:0030263//apoptotic chromosome condensation;GO:0031667//response to nutrient le…	-
ENSG00000272094	ENSG00000272094	lncRNA	0.000206084	0.000846865	0	0	0	0.00118577	0	0	0	0.00115356	0	0	0	0.00189404	0	0	0	0	0	0	0	0	0	0	0	0	0	0	0.0002	ENSG00000272094	-	-	-	-	-	-	-	-	-
ENSG00000228853	NEGR1-IT1	lncRNA	0.000498288	0	0	0	0	0	0	0	0	0	0	0	0	0	0	0	0	0	0	0	0	0	0	0	0	0	0	0	0	NEGR1-IT1	-	-	-	-	-	-	-	-	-
ENSG00000232453	LINC02777	lncRNA	0.00232053	0.002393	0.00513366	0.00178184	0.011849	0.00254063	0.0126927	0.00711945	0.00510736	0.0306192	0.00074278	0.00143656	0.0100292	0.0040629	0.00981865	0	0.0177482	0.0330822	0.00717247	0.00239162	0.0111113	0	0.00353099	0	0	0.00534249	0	0.0112763	0.0027	LINC02777	-	-	-	-	-	-	-	-	-
ENSG00000284895	ENSG00000284895	protein_coding	0	0	0	0	0	0	0	0	0	0	0	0	0	0	0	0	0	0	0	0	0	0	0	0	0	0	0	0	0	ENSG00000284895	novel protein	-	-	-	-	-	-	-	-
ENSG00000117174	ZNHIT6	protein_coding	0.364847	0.411194	0.185736	0.0894383	0.266286	0.372472	0.30478	0.191796	0.492866	0.45854	0.355712	0.322091	0.342686	0.194462	0.369915	0.306763	0.383709	0.478911	0.0609172	0.271629	0.249495	0.238491	0.284122	0.227706	0.259973	0.0758433	0.149907	0.282154	0.1195	ZNHIT6	zinc finger HIT-type containing 6 [Source:HGNC Symbol;Acc:HGNC:26089]	-	-	-	-	GO:0005634//nucleus;GO:0070062//extracellular exosome;GO:0070761//pre-snoRNP complex	GO:0001094//TFIID-class transcription factor complex binding;GO:0005515//protein binding;GO:0019899//enzyme binding;GO:0042802//identical protein binding;GO:0046872//metal ion binding;GO:0051117//ATPase binding	GO:0000463//maturation of LSU-rRNA from tricistronic rRNA transcript (SSU-rRNA, 5.8S rRNA, LSU-rRNA);GO:0000492//box C/D snoRNP assembly;GO:0042254//ribosome biogenesis;GO:0048254//snoRNA localization;GO:0051259//protein complex oligomerization	-
ENSG00000237413	MGC27382	lncRNA	0.000388346	0.00171202	0	0.00222573	0	0	0	0.00331361	0.000794733	0	0	0	0	0.0174876	0	0	0	0.00266967	0	0.000839442	0	0	0	0	0	0	0	0	0.0003	MGC27382	-	-	-	-	-	-	-	-	-
ENSG00000184313	MROH7	protein_coding	0.00117984	0	0	0	0	0	0.00180389	0	0.00319021	0	0.000648221	0	0.00254207	0	0.00608044	0.00111702	0.00104303	0	0	0	0	0	0.00496009	0	0	0	0	0	0.0004	MROH7	maestro heat like repeat family member 7 [Source:HGNC Symbol;Acc:HGNC:24802]	-	-	-	-	GO:0005615//extracellular space;GO:0005737//cytoplasm;GO:0016020//membrane	-	-	-
ENSG00000284645	ENSG00000284645	lncRNA	0.00430772	0.0051279	0.0139096	0	0.0110422	0.0128988	0.00697675	0.00938251	0.00118919	0.00130053	0.00258486	0.0163228	0.00201254	0	0	0.00218706	0	0.00260127	0	0	0.00617705	0.00811577	0	0.0207593	0.00748139	0	0	0	0.0021	ENSG00000284645	-	-	-	-	-	-	-	-	-
ENSG00000225446	LINC01763	lncRNA	0.00383736	0.000963203	0	0	0	0.00164371	0	0	0	0.00318511	0.00210214	0.00264519	0.00112294	0	0.0174549	0	0.000742906	0	0	0	0	0.0132195	0	0	0.0192596	0	0	0	0.0008	LINC01763	-	-	-	-	-	-	-	-	-
ENSG00000288543	ENSG00000288543	lncRNA	0.0187037	0.00138822	0.00893637	0.000523693	0.00979942	0.00386077	0.00930689	0.00684778	0.00492693	0.00951861	0.0285968	0.0205503	0.00657972	0.00736369	0.0123662	0.0178407	0.00877089	0.00200965	0	0.00189867	0.0427986	0.0138003	0.0100382	0.0108367	0.0127541	0.00170268	0	0	0.0047	ENSG00000288543	-	-	-	-	-	-	-	-	-
ENSG00000122420	PTGFR	protein_coding	0.00690494	0.00837789	0.00244418	0.0017829	0.0112151	0.00124666	0.00988445	0.0115798	0.002186	0.0066926	0.0438307	0.0115224	0.00359078	0.00059447	0.027031	0.0193829	0.00503507	0.00329747	0.00796568	0	0.0239779	0.00271968	0.0186476	0	0.00641492	0.068114	0.0463273	0	0.0028	PTGFR	prostaglandin F receptor [Source:HGNC Symbol;Acc:HGNC:9600]	Environmental Information Processing;Environmental Information Processing;Environmental Information Processing	Signaling molecules and interaction;Signal transduction;Signal transduction	ko04080//Neuroactive ligand-receptor interaction;ko04020//Calcium signaling pathway;ko04072//Phospholipase D signaling pathway	K04262;K04262;K04262	GO:0005576//extracellular region;GO:0005737//cytoplasm;GO:0005886//plasma membrane;GO:0016020//membrane	GO:0004930//G protein-coupled receptor activity;GO:0004958//prostaglandin F receptor activity	GO:0006954//inflammatory response;GO:0007165//signal transduction;GO:0007186//G protein-coupled receptor signaling pathway;GO:0007189//adenylate cyclase-activating G protein-coupled receptor signaling pathway;GO:0007204//positive regulation of cytosolic calcium ion concentration;GO:0007567//parturition;GO:0008284//positive regulation of cell population proliferation;GO:0010628//positive regulatio…	-
ENSG00000284240	LINC02801	lncRNA	0.000455696	0	0	0	0.000564863	0.00050586	0.000519005	0	0.00085335	0.00326776	0.00641392	0	0	0.00405866	0	0	0.00260634	0	0	0.00237317	0.00111551	0.00564546	0	0	0	0	0	0	0.0004	LINC02801	-	-	-	-	-	-	-	-	-
ENSG00000143013	LMO4	protein_coding	0.889971	1.15561	1.50979	0.370863	1.48794	2.37797	1.62511	2.19409	0.999489	1.7621	1.05361	1.04439	1.34946	1.07602	3.62886	0.850654	3.65763	0.816142	0.285195	0.966229	1.0909	1.58149	1.11263	3.13404	1.36083	1.24593	0.624713	0.938265	0.3297	LMO4	LIM domain only 4 [Source:HGNC Symbol;Acc:HGNC:6644]	-	-	-	-	GO:0005634//nucleus;GO:0005667//transcription regulator complex;GO:0031252//cell leading edge;GO:0090575//RNA polymerase II transcription regulator complex	GO:0003714//transcription corepressor activity;GO:0005515//protein binding;GO:0046872//metal ion binding;GO:0140297//DNA-binding transcription factor binding	GO:0000122//negative regulation of transcription by RNA polymerase II;GO:0001843//neural tube closure;GO:0003281//ventricular septum development;GO:0006357//regulation of transcription by RNA polymerase II;GO:0008045//motor neuron axon guidance;GO:0021514//ventral spinal cord interneuron differentiation;GO:0021520//spinal cord motor neuron cell fate specification;GO:0021522//spinal cord motor neu…	-
ENSG00000134748	PRPF38A	protein_coding	0.376912	0.355662	0.411458	0.156652	0.602812	0.405991	0.467448	0.450204	0.478104	0.335508	0.333656	0.44679	0.479033	0.361963	0.275602	0.397589	0.592873	0.401898	0.137117	0.421164	0.328462	0.3866	0.493123	0.41366	0.439271	0.300922	0.553857	0.681023	0.1508	PRPF38A	pre-mRNA processing factor 38A [Source:HGNC Symbol;Acc:HGNC:25930]	Genetic Information Processing	Transcription	ko03040//Spliceosome	K12849	GO:0005634//nucleus;GO:0005654//nucleoplasm;GO:0005681//spliceosomal complex;GO:0071005//U2-type precatalytic spliceosome;GO:0071011//precatalytic spliceosome	GO:0003723//RNA binding;GO:0005515//protein binding	GO:0000398//mRNA splicing, via spliceosome;GO:0006397//mRNA processing;GO:0008380//RNA splicing	-
ENSG00000142892	PIGK	protein_coding	0.268684	0.251271	0.172303	0.0672238	0.289397	0.273104	0.231177	0.174403	0.207775	0.249077	0.251264	0.143664	0.267582	0.112465	0.257811	0.266044	0.236888	0.16299	0.0831131	0.145263	0.263285	0.348618	0.215712	0.168576	0.230033	0.162848	0.135132	0.302852	0.0874	PIGK	phosphatidylinositol glycan anchor biosynthesis class K [Source:HGNC Symbol;Acc:HGNC:8965]	Metabolism;Metabolism	Global and overview maps;Glycan biosynthesis and metabolism	ko01100//Metabolic pathways;ko00563//Glycosylphosphatidylinositol (GPI)-anchor biosynthesis	K05290;K05290	GO:0005783//endoplasmic reticulum;GO:0005789//endoplasmic reticulum membrane;GO:0016020//membrane;GO:0042765//GPI-anchor transamidase complex	GO:0003756//protein disulfide isomerase activity;GO:0003923//GPI-anchor transamidase activity;GO:0005515//protein binding;GO:0008233//peptidase activity;GO:0008234//cysteine-type peptidase activity;GO:0016787//hydrolase activity;GO:0034235//GPI anchor binding	GO:0006508//proteolysis;GO:0016255//attachment of GPI anchor to protein	-
ENSG00000287743	ENSG00000287743	lncRNA	0.00686879	0.00109123	0.000734557	0	0	0.0045709	0	0	0.00111744	0	0.00688977	0.00208092	0	0.00209999	0	0.00557811	0.00195513	0.00969543	0	0	0	0.00458561	0	0	0.00548994	0	0	0	0.0012	ENSG00000287743	-	-	-	-	-	-	-	-	-
ENSG00000237505	PKN2-AS1	lncRNA	0.106466	0.0540441	0.0560621	0.0125295	0.0443118	0.0623756	0.0979218	0.0617464	0.094424	0.0882561	0.110633	0.0424219	0.179803	0.0501701	0.0942246	0.0489052	0.0949668	0.0453056	0.00687395	0.113308	0.144991	0.0643202	0.0904489	0.025714	0.0259369	0.0398487	0.0297086	0.0371098	0.0254	PKN2-AS1	-	-	-	-	-	-	-	-	-
ENSG00000285462	LINC02792	lncRNA	0.00186187	0.00109685	0	0	0	0	0	0.00339591	0.000799429	0	0	0	0	0	0	0	0	0	0	0	0	0	0	0	0	0	0	0	0.0002	LINC02792	-	-	-	-	-	-	-	-	-
ENSG00000197273	GUCA2A	protein_coding	0	0	0	0	0	0	0	0	0	0	0	0	0	0	0	0	0	0	0	0	0	0	0	0	0	0	0	0	0	GUCA2A	guanylate cyclase activator 2A [Source:HGNC Symbol;Acc:HGNC:4682]	-	-	-	-	GO:0005576//extracellular region	GO:0005179//hormone activity;GO:0005515//protein binding;GO:0030250//guanylate cyclase activator activity	GO:0007165//signal transduction	-
ENSG00000230728	ENSG00000230728	lncRNA	0	0	0	0	0	0	0.00150136	0	0	0	0	0	0.000529509	0.00099491	0.00319126	0	0	0	0	0	0.00905915	0	0	0	0	0	0	0	0.0001	ENSG00000230728	-	-	-	-	-	-	-	-	-
ENSG00000116641	DOCK7	protein_coding	1.31629	1.21213	0.317511	0.208994	0.475135	1.19222	1.25685	0.297587	1.047	0.288794	0.953272	0.412473	1.25399	0.37721	0.790204	0.809486	0.53338	0.144176	0.102957	0.35947	0.858255	0.610117	0.888525	0.508046	0.734402	0.329678	0.402916	0.592344	0.2454	DOCK7	dedicator of cytokinesis 7 [Source:HGNC Symbol;Acc:HGNC:19190]	-	-	-	-	GO:0005925//focal adhesion;GO:0008180//COP9 signalosome;GO:0030424//axon;GO:0030426//growth cone;GO:0042995//cell projection;GO:0043005//neuron projection;GO:0045178//basal part of cell;GO:0110165//cellular anatomical entity	GO:0005085//guanyl-nucleotide exchange factor activity;GO:0005515//protein binding;GO:0031267//small GTPase binding	GO:0000226//microtubule cytoskeleton organization;GO:0007264//small GTPase mediated signal transduction;GO:0007399//nervous system development;GO:0007409//axonogenesis;GO:0022027//interkinetic nuclear migration;GO:0030154//cell differentiation;GO:0031175//neuron projection development;GO:0033138//positive regulation of peptidyl-serine phosphorylation;GO:0045200//establishment of neuroblast polari…	-
ENSG00000237453	ENSG00000237453	lncRNA	0	0	0	0	0	0	0	0	0	0	0	0	0	0	0	0	0	0	0	0	0	0	0	0	0	0	0	0	0	ENSG00000237453	-	-	-	-	-	-	-	-	-
ENSG00000172260	NEGR1	protein_coding	1.98115	4.48362	0.568757	0.277777	0.513244	0.886188	0.901088	0.36908	1.16528	3.28954	3.77765	0.545785	0.867033	0.433789	0.859288	4.66741	0.294864	0.881856	0.191754	0.468564	1.10227	0.955601	0.525374	0.878742	0.332077	0.245829	0.535271	0.300024	0.2473	NEGR1	neuronal growth regulator 1 [Source:HGNC Symbol;Acc:HGNC:17302]	Environmental Information Processing	Signaling molecules and interaction	ko04514//Cell adhesion molecules	K06775	GO:0005576//extracellular region;GO:0005886//plasma membrane;GO:0016020//membrane;GO:0030425//dendrite;GO:0043025//neuronal cell body;GO:0098552//side of membrane	GO:0005515//protein binding	GO:0007155//cell adhesion;GO:0007626//locomotory behavior;GO:0007631//feeding behavior;GO:0010976//positive regulation of neuron projection development;GO:0031175//neuron projection development;GO:0051963//regulation of synapse assembly;GO:0098609//cell-cell adhesion	-
ENSG00000285473	ENSG00000285473	lncRNA	0.00085206	0.000326329	0	0.0047152	0	0.00165311	0	0.00637723	0.00223119	0.00100197	0.00377552	0	0.00371807	0	0.00306867	0.00830494	0	0.0073068	0	0	0	0	0	0	0	0	0	0	0.0004	ENSG00000285473	-	-	-	-	-	-	-	-	-
ENSG00000231364	LINC01712	lncRNA	0.000694678	0.000726024	0	0	0	0.00148119	0	0	0.000818092	0	0	0	0	0	0.00494595	0.00224025	0	0.00406718	0	0	0	0	0	0	0	0	0	0	0.0003	LINC01712	-	-	-	-	-	-	-	-	-
ENSG00000234578	ENSG00000234578	lncRNA	0.000645872	0.00131178	0	0	0	0	0	0	0	0	0.000614931	0	0	0.000804543	0	0.00590927	0.00285242	0	0	0	0	0	0	0	0	0	0	0	0.0002	ENSG00000234578	-	-	-	-	-	-	-	-	-
ENSG00000137944	KYAT3	protein_coding	0.37082	0.371483	0.27807	0.123802	0.357591	0.435644	0.278326	0.180588	0.383697	0.212552	0.320102	0.53095	0.348355	0.193011	0.316823	0.500127	0.571781	0.191602	0.114363	0.194268	0.247976	0.36608	0.29705	0.663211	0.529802	0.199083	0.342465	0.615396	0.1318	KYAT3	kynurenine aminotransferase 3 [Source:HGNC Symbol;Acc:HGNC:33238]	Metabolism;Metabolism;Metabolism;Metabolism	Global and overview maps;Amino acid metabolism;Amino acid metabolism;Metabolism of other amino acids	ko01100//Metabolic pathways;ko00270//Cysteine and methionine metabolism;ko00380//Tryptophan metabolism;ko00450//Selenocompound metabolism	K00816;K00816;K00816;K00816	GO:0005737//cytoplasm;GO:0005739//mitochondrion	GO:0003723//RNA binding;GO:0003824//catalytic activity;GO:0008483//transaminase activity;GO:0016212//kynurenine-oxoglutarate transaminase activity;GO:0016740//transferase activity;GO:0016829//lyase activity;GO:0030170//pyridoxal phosphate binding;GO:0042803//protein homodimerization activity;GO:0047315//kynurenine-glyoxylate transaminase activity;GO:0047804//cysteine-S-conjugate beta-lyase activi…	GO:0006103//2-oxoglutarate metabolic process;GO:0006520//cellular amino acid metabolic process;GO:0009058//biosynthetic process;GO:0070189//kynurenine metabolic process;GO:0097053//L-kynurenine catabolic process	-
ENSG00000182183	SHISAL2A	protein_coding	0.0175972	0.0240409	0.0370744	0.0101479	0.00560655	0.0124548	0.00959577	0.0052372	0.0125924	0.0101763	0.045241	0.0129934	0.00627109	0.174616	0.00746273	0.0258976	0.00138089	0.0019569	0	0.00830169	0	0.0489077	0.0121534	0.0037545	0.0113981	0.0180208	0	0	0.0072	SHISAL2A	shisa like 2A [Source:HGNC Symbol;Acc:HGNC:28757]	-	-	-	-	GO:0016020//membrane	GO:0005515//protein binding	-	-
ENSG00000271949	ENSG00000271949	protein_coding	0.00841948	0.0116224	0.011031	0.000467141	0.0059085	0.0127157	0.0143136	0	0.0135895	0.0125955	0.0121265	0	0.00689835	0.0377846	0.0102948	0.0111307	0.00770442	0.00809493	0.00716282	0.00655928	0.0241071	0.00380952	0.0019882	0.0100167	0.0119562	0	0.00632001	0.0116137	0.0042	ENSG00000271949	novel transcript, LRRC8C-LRRC8D readthrough	-	-	-	-	-	-	-	-
ENSG00000067334	DNTTIP2	protein_coding	0.396361	0.351123	0.403146	0.105604	0.470872	0.447657	0.295525	0.433308	0.527791	0.379808	0.323662	0.538149	0.376599	0.318224	0.306877	0.456946	0.468591	0.369665	0.0971477	0.298735	0.311572	0.424287	0.418117	0.617744	0.465415	0.372438	0.159627	0.635233	0.1477	DNTTIP2	deoxynucleotidyltransferase terminal interacting protein 2 [Source:HGNC Symbol;Acc:HGNC:24013]	-	-	-	-	GO:0005634//nucleus;GO:0005654//nucleoplasm;GO:0005694//chromosome;GO:0005730//nucleolus;GO:0032040//small-subunit processome	GO:0003723//RNA binding;GO:0005515//protein binding	GO:0006396//RNA processing;GO:0042274//ribosomal small subunit biogenesis	-
ENSG00000235011	ENSG00000235011	lncRNA	0	0	0	0	0	0	0	0	0	0	0	0	0	0	0	0	0	0	0	0	0	0	0	0	0	0	0	0	0	ENSG00000235011	-	-	-	-	-	-	-	-	-
ENSG00000226938	ENSG00000226938	lncRNA	0	0	0	0	0	0	0	0	0	0	0	0	0	0	0	0	0	0	0	0	0	0	0	0	0	0	0	0	0	ENSG00000226938	-	-	-	-	-	-	-	-	-
ENSG00000287587	ENSG00000287587	lncRNA	0.0138642	0.00747123	0.00514531	0.0123325	0.000993091	0.0114829	0.00385714	0.00843739	0.00584863	0.0101541	0.0182624	0.00819684	0.00144846	0	0.000494139	0.00855087	0.0014775	0	0	0.00265329	0	0.00380614	0	0.00487773	0.0152463	0	0	0	0.0029	ENSG00000287587	-	-	-	-	-	-	-	-	-
ENSG00000142949	PTPRF	protein_coding	0.175271	0.251268	0.170315	0.0842904	0.289241	0.256443	0.452338	0.269373	0.278246	0.237463	0.410311	0.995003	0.516226	0.102158	0.373598	0.335761	0.68297	0.224764	0.124169	0.103216	0.22477	0.358004	0.403085	0.193012	0.30969	0.152314	0.177036	0.323576	0.1118	PTPRF	protein tyrosine phosphatase receptor type F [Source:HGNC Symbol;Acc:HGNC:9670]	Environmental Information Processing;Organismal Systems;Human Diseases;Cellular Processes	Signaling molecules and interaction;Endocrine system;Endocrine and metabolic disease;Cellular community - eukaryotes	ko04514//Cell adhesion molecules;ko04910//Insulin signaling pathway;ko04931//Insulin resistance;ko04520//Adherens junction	K05695;K05695;K05695;K05695	GO:0005886//plasma membrane;GO:0016020//membrane;GO:0043005//neuron projection;GO:0043025//neuronal cell body;GO:0070062//extracellular exosome	GO:0004721//phosphoprotein phosphatase activity;GO:0004725//protein tyrosine phosphatase activity;GO:0005001//transmembrane receptor protein tyrosine phosphatase activity;GO:0005515//protein binding;GO:0008201//heparin binding;GO:0016787//hydrolase activity;GO:0016791//phosphatase activity;GO:0035373//chondroitin sulfate proteoglycan binding;GO:0044877//protein-containing complex binding;GO:00508…	GO:0006470//protein dephosphorylation;GO:0007155//cell adhesion;GO:0007185//transmembrane receptor protein tyrosine phosphatase signaling pathway;GO:0010975//regulation of neuron projection development;GO:0016043//cellular component organization;GO:0016311//dephosphorylation;GO:0016477//cell migration;GO:0031102//neuron projection regeneration;GO:0035335//peptidyl-tyrosine dephosphorylation;GO:00…	-
ENSG00000116133	DHCR24	protein_coding	0.174535	0.0783412	0.0783353	0.0656669	0.321543	0.160424	0.311268	0.330284	0.126569	0.232461	0.161088	0.334236	0.250571	0.085359	0.145047	0.130651	0.150476	0.566777	0.0540121	0.061008	0.177698	0.187082	0.160004	0.143548	0.265105	0.0421294	0.0456267	0.210598	0.0723	DHCR24	24-dehydrocholesterol reductase [Source:HGNC Symbol;Acc:HGNC:2859]	Metabolism;Metabolism	Global and overview maps;Lipid metabolism	ko01100//Metabolic pathways;ko00100//Steroid biosynthesis	K09828;K09828	GO:0000139//Golgi membrane;GO:0005634//nucleus;GO:0005737//cytoplasm;GO:0005783//endoplasmic reticulum;GO:0005789//endoplasmic reticulum membrane;GO:0005794//Golgi apparatus;GO:0016020//membrane	GO:0000246//delta24(24-1) sterol reductase activity;GO:0005515//protein binding;GO:0016491//oxidoreductase activity;GO:0016628//oxidoreductase activity, acting on the CH-CH group of donors, NAD or NADP as acceptor;GO:0019899//enzyme binding;GO:0042605//peptide antigen binding;GO:0050614//delta24-sterol reductase activity;GO:0050660//flavin adenine dinucleotide binding;GO:0071949//FAD binding	GO:0006629//lipid metabolic process;GO:0006694//steroid biosynthetic process;GO:0006695//cholesterol biosynthetic process;GO:0007265//Ras protein signal transduction;GO:0008104//protein localization;GO:0008202//steroid metabolic process;GO:0008203//cholesterol metabolic process;GO:0008285//negative regulation of cell population proliferation;GO:0009725//response to hormone;GO:0009888//tissue deve…	-
ENSG00000171502	COL24A1	protein_coding	0.0093817	0.0109248	0.023158	0.0121678	0.0189147	0.00389213	0.0283883	0.0173736	0.0127834	0.0140094	0.0372009	0.0204601	0.0152242	0.0102954	0.0480711	0.0206655	0.0991152	0.00359214	0.0116511	0.0257769	0.0110661	0.00621959	0.00532375	0.0293912	0.00536934	0.0648497	0.0359686	0.00712077	0.0061	COL24A1	collagen type XXIV alpha 1 chain [Source:HGNC Symbol;Acc:HGNC:20821]	Organismal Systems	Digestive system	ko04974//Protein digestion and absorption	K19721	GO:0005576//extracellular region;GO:0005581//collagen trimer;GO:0005615//extracellular space;GO:0005788//endoplasmic reticulum lumen;GO:0062023//collagen-containing extracellular matrix	GO:0005201//extracellular matrix structural constituent;GO:0005515//protein binding;GO:0030020//extracellular matrix structural constituent conferring tensile strength	GO:0030198//extracellular matrix organization	-
ENSG00000116157	GPX7	protein_coding	0.132629	0.146026	0.17077	0.0687461	0.429043	0.151506	0.406008	0.401589	0.184962	0.294759	0.156887	0.277892	0.362193	0.237916	0.996921	0.176725	0.557705	0.30448	0.0692502	0.336372	0.594096	0.209857	0.509401	0.201381	0.173018	0.486542	0.359052	0.311406	0.0964	GPX7	glutathione peroxidase 7 [Source:HGNC Symbol;Acc:HGNC:4559]	Metabolism;Human Diseases;Human Diseases;Human Diseases;Organismal Systems;Metabolism;Metabolism	Global and overview maps;Neurodegenerative disease;Neurodegenerative disease;Neurodegenerative disease;Endocrine system;Lipid metabolism;Metabolism of other amino acids	ko01100//Metabolic pathways;ko05022//Pathways of neurodegeneration - multiple diseases;ko05014//Amyotrophic lateral sclerosis;ko05016//Huntington disease;ko04918//Thyroid hormone synthesis;ko00590//Arachidonic acid metabolism;ko00480//Glutathione metabolism	K00432;K00432;K00432;K00432;K00432;K00432;K00432	GO:0005576//extracellular region;GO:0005783//endoplasmic reticulum;GO:0005788//endoplasmic reticulum lumen	GO:0004096//catalase activity;GO:0004601//peroxidase activity;GO:0004602//glutathione peroxidase activity;GO:0005515//protein binding;GO:0016491//oxidoreductase activity	GO:0006979//response to oxidative stress;GO:0034599//cellular response to oxidative stress;GO:0098869//cellular oxidant detoxification	-
ENSG00000143036	SLC44A3	protein_coding	0.0672329	0.0197053	0.0259863	0.0190364	0.0799619	0.0471798	0.129536	0.0507185	0.0501855	0.0381999	0.0382757	0.0154719	0.114142	0.0234102	0.0773883	0.00544837	0.109528	0.00285632	0.00425963	0.00970748	0.0250453	0.0779884	0.187095	0.00370024	0.135328	0.01047	0.121519	0.0935975	0.021	SLC44A3	solute carrier family 44 member 3 [Source:HGNC Symbol;Acc:HGNC:28689]	Human Diseases	Cancer: overview	ko05231//Choline metabolism in cancer	K15282	GO:0005886//plasma membrane;GO:0016020//membrane	GO:0005515//protein binding;GO:0015220//choline transmembrane transporter activity;GO:0022857//transmembrane transporter activity	GO:0006656//phosphatidylcholine biosynthetic process;GO:0015871//choline transport;GO:0055085//transmembrane transport	-
ENSG00000230817	LINC01362	lncRNA	0.0241375	0.0145065	0.0050183	0.00356805	0.00194883	0.013273	0.00168373	0.0117297	0.0162337	0.0191852	0.0170859	0.00234989	0.000744697	0.00671659	0.00885196	0.00677726	0.0032888	0.00146281	0.00182602	0.0202053	0.00301147	0	0.0112056	0	0	0	0.0241598	0	0.0039	LINC01362	-	-	-	-	-	-	-	-	-
ENSG00000065243	PKN2	protein_coding	1.53218	1.46927	0.266165	0.297385	0.93981	1.30847	1.02907	0.486751	1.43174	1.25768	0.936369	0.833605	1.66712	0.587933	1.00944	1.13981	0.964365	0.821371	0.325788	0.896929	0.637501	0.479802	1.00879	0.759299	0.934963	0.238447	1.02428	1.3346	0.3123	PKN2	protein kinase N2 [Source:HGNC Symbol;Acc:HGNC:9406]	Environmental Information Processing;Organismal Systems;Human Diseases	Signal transduction;Immune system;Infectious disease: bacterial	ko04151//PI3K-Akt signaling pathway;ko04621//NOD-like receptor signaling pathway;ko05135//Yersinia infection	K23691;K23691;K23691	GO:0005634//nucleus;GO:0005654//nucleoplasm;GO:0005737//cytoplasm;GO:0005813//centrosome;GO:0005829//cytosol;GO:0005856//cytoskeleton;GO:0005886//plasma membrane;GO:0016020//membrane;GO:0016604//nuclear body;GO:0030027//lamellipodium;GO:0030496//midbody;GO:0032154//cleavage furrow;GO:0032991//protein-containing complex;GO:0042995//cell projection;GO:0043296//apical junction complex;GO:0045111//in…	GO:0000166//nucleotide binding;GO:0003723//RNA binding;GO:0004672//protein kinase activity;GO:0004674//protein serine/threonine kinase activity;GO:0004697//protein kinase C activity;GO:0005515//protein binding;GO:0005524//ATP binding;GO:0016301//kinase activity;GO:0016740//transferase activity;GO:0031267//small GTPase binding;GO:0042826//histone deacetylase binding;GO:0045296//cadherin binding;GO…	GO:0006468//protein phosphorylation;GO:0006915//apoptotic process;GO:0007049//cell cycle;GO:0007155//cell adhesion;GO:0007165//signal transduction;GO:0010631//epithelial cell migration;GO:0016310//phosphorylation;GO:0030030//cell projection organization;GO:0032467//positive regulation of cytokinesis;GO:0035556//intracellular signal transduction;GO:0043297//apical junction assembly;GO:0045070//pos…	-
ENSG00000226759	DAB1-AS1	lncRNA	0.000790982	0.000599093	0	0	0.000527959	0.00214087	0	0	0.00262744	0.00795412	0.000766003	0	0.0014563	0	0	0.00428575	0	0.00271395	0.000590252	0	0	0	0	0	0	0	0	0	0.0006	DAB1-AS1	-	-	-	-	-	-	-	-	-
ENSG00000237899	ENSG00000237899	lncRNA	0.00798481	0.0121559	0.02229	0.00264795	0.0146125	0.0116466	0.0108918	0.0303962	0.0093734	0.0131684	0.0134181	0.010738	0.015686	0.0231206	0.00700601	0.0118163	0.00901375	0.0218573	0	0	0.00686759	0	0.00680245	0	0	0.0325892	0	0.0145991	0.0044	ENSG00000237899	-	-	-	-	-	-	-	-	-
ENSG00000227290	LINC01364	lncRNA	0.0112922	0.00851208	0.00218486	0.00833945	0.00889495	0.0497187	0.0187515	0	0.00933422	0.0149696	0.00604694	0.00941507	0.0133874	0.00476832	0.027859	0.00620373	0.0227898	0.0189684	0.00104855	0	0	0	0.00672868	0.00784206	0	0.0234901	0	0.00815229	0.0047	LINC01364	-	-	-	-	-	-	-	-	-
ENSG00000282898	ENSG00000282898	lncRNA	0	0	0	0	0	0	0	0	0	0	0	0	0	0	0	0	0	0	0	0	0	0	0	0	0	0	0	0	0	ENSG00000282898	-	-	-	-	-	-	-	-	-
ENSG00000285409	ENSG00000285409	lncRNA	0.00039302	0.000340166	0.00233209	0.0022058	0	0.000844811	0.00577349	0.010943	0.000785252	0	0.00269221	0	0	0	0	0	0	0	0	0	0	0	0	0	0	0	0	0	0.0003	ENSG00000285409	-	-	-	-	-	-	-	-	-
ENSG00000231090	MIR4422HG	lncRNA	0.00252402	0.00332028	0	0	0.00271745	0.00407374	0.000813616	0.0078161	0.000693074	0.0193903	0.0078289	0.00920815	0.00307669	0.00862868	0.00951424	0.00477587	0	0	0	0	0.0132422	0	0	0	0	0	0	0.00301838	0.0013	MIR4422HG	-	-	-	-	-	-	-	-	-
ENSG00000117528	ABCD3	protein_coding	0.48016	0.486062	0.282027	0.15071	0.612652	0.467694	0.738457	0.465881	0.444401	0.542401	0.363578	0.309112	0.771728	0.175676	0.358125	0.366762	0.492244	0.335592	0.066735	0.252348	0.209053	0.342796	0.357882	0.332334	0.43972	0.215966	0.313388	0.551273	0.158	ABCD3	ATP binding cassette subfamily D member 3 [Source:HGNC Symbol;Acc:HGNC:67]	Cellular Processes;Environmental Information Processing	Transport and catabolism;Membrane transport	ko04146//Peroxisome;ko02010//ABC transporters	K05677;K05677	GO:0005739//mitochondrion;GO:0005777//peroxisome;GO:0005778//peroxisomal membrane;GO:0005782//peroxisomal matrix;GO:0005829//cytosol;GO:0016020//membrane;GO:0043231//intracellular membrane-bounded organelle	GO:0000166//nucleotide binding;GO:0005324//long-chain fatty acid transporter activity;GO:0005515//protein binding;GO:0005524//ATP binding;GO:0016787//hydrolase activity;GO:0016887//ATP hydrolysis activity;GO:0042626//ATPase-coupled transmembrane transporter activity;GO:0042803//protein homodimerization activity;GO:0043621//protein self-association;GO:0047617//acyl-CoA hydrolase activity;GO:014035…	GO:0000038//very long-chain fatty acid metabolic process;GO:0006633//fatty acid biosynthetic process;GO:0006635//fatty acid beta-oxidation;GO:0006699//bile acid biosynthetic process;GO:0006869//lipid transport;GO:0007031//peroxisome organization;GO:0009410//response to xenobiotic stimulus;GO:0014070//response to organic cyclic compound;GO:0015721//bile acid and bile salt transport;GO:0015910//lon…	-
ENSG00000271723	MROH7-TTC4	protein_coding	0.00177953	0.000414738	0.00132576	0.000244834	0.000355677	0.00406661	0.00324529	0.0117523	0	0.00108065	0.00666986	0.000545382	0.00626121	0.00146464	0.00395264	0.00284698	0.00229908	0	0	0.00222636	0.000814548	0	0.0109893	0	0	0	0	0	0.0008	MROH7-TTC4	MROH7-TTC4 readthrough (NMD candidate) [Source:HGNC Symbol;Acc:HGNC:49180]	-	-	-	-	-	-	-	-
ENSG00000172339	ALG14	protein_coding	0.261707	0.24399	0.177992	0.0563143	0.165864	0.26371	0.274733	0.205637	0.302255	0.285843	0.237519	0.172647	0.310844	0.0684058	0.343377	0.199724	0.21005	0.393132	0.028466	0.113486	0.285296	0.198043	0.220744	0.156668	0.183834	0.0844673	0.0648733	0.140447	0.0857	ALG14	ALG14 UDP-N-acetylglucosaminyltransferase subunit [Source:HGNC Symbol;Acc:HGNC:28287]	Metabolism;Metabolism;Metabolism	Global and overview maps;Glycan biosynthesis and metabolism;Glycan biosynthesis and metabolism	ko01100//Metabolic pathways;ko00510//N-Glycan biosynthesis;ko00513//Various types of N-glycan biosynthesis	K07441;K07441;K07441	GO:0005634//nucleus;GO:0005783//endoplasmic reticulum;GO:0005789//endoplasmic reticulum membrane;GO:0016020//membrane;GO:0031965//nuclear membrane;GO:0043541//UDP-N-acetylglucosamine transferase complex	GO:0004577//N-acetylglucosaminyldiphosphodolichol N-acetylglucosaminyltransferase activity	GO:0006488//dolichol-linked oligosaccharide biosynthetic process	-
ENSG00000036549	ZZZ3	protein_coding	0.77687	0.724635	0.330171	0.168668	0.434012	0.724352	0.786258	0.350858	0.947456	1.30501	0.628225	0.556116	0.937552	0.285966	0.666484	0.697003	0.655579	0.997467	0.115012	0.444817	0.587354	0.413891	0.700924	0.482948	0.478835	0.144002	0.463498	0.38741	0.2136	ZZZ3	zinc finger ZZ-type containing 3 [Source:HGNC Symbol;Acc:HGNC:24523]	-	-	-	-	GO:0005634//nucleus;GO:0005654//nucleoplasm;GO:0005730//nucleolus;GO:0070461//SAGA-type complex;GO:0072686//mitotic spindle;GO:0140672//ATAC complex	GO:0003677//DNA binding;GO:0005515//protein binding;GO:0008270//zinc ion binding;GO:0035064//methylated histone binding;GO:0046872//metal ion binding;GO:0070577//lysine-acetylated histone binding;GO:0140566//epigenetic reader	GO:0006325//chromatin organization;GO:0006355//regulation of transcription, DNA-templated;GO:0006357//regulation of transcription by RNA polymerase II;GO:0045995//regulation of embryonic development;GO:0051302//regulation of cell division;GO:0051726//regulation of cell cycle;GO:0090043//regulation of tubulin deacetylation	MYB
ENSG00000287724	ENSG00000287724	lncRNA	0.0813387	0.0502864	0.00381987	0.00279454	0.0280705	0.0765255	0.0367175	0.010815	0.0510493	0.0743251	0.0804654	0.126946	0.0262376	0.0104328	0.0523789	0.0329246	0.0176633	0.120379	0.00274737	0.011512	0.0394302	0.0581002	0.0426897	0.0403314	0.0613518	0	0.0130687	0.0153193	0.0201	ENSG00000287724	-	-	-	-	-	-	-	-	-
ENSG00000287870	ENSG00000287870	lncRNA	0.00268559	0.00339301	0.00493725	0	0.000731159	0.000676507	0.00101484	0.00108469	0.0049659	0.00435519	0.0144831	0	0.00535809	0.00107941	0	0.00238175	0.0101049	0.00153747	0	0	0	0	0.00353031	0	0	0	0	0	0.001	ENSG00000287870	-	-	-	-	-	-	-	-	-
ENSG00000273637	ENSG00000273637	lncRNA	0.0321508	0.0265702	0.000365231	0.000914749	0.0175941	0.0315662	0.0358132	0.000543616	0.0226836	0.0397405	0.0238579	0.0121373	0.0339313	0.00623114	0.0207937	0.0183487	0.0268558	0.0410506	0.00827376	0	0.0175529	0.00989979	0.00594713	0.0310827	0.0624274	0	0	0	0.0105	ENSG00000273637	-	-	-	-	-	-	-	-	-
ENSG00000228838	ENSG00000228838	lncRNA	0.00232906	0.000989868	0	0.000540893	0	0	0	0	0	0	0.000445837	0	0	0	0	0.00188045	0	0	0.00075816	0	0	0	0	0	0	0	0	0	0.0003	ENSG00000228838	-	-	-	-	-	-	-	-	-
ENSG00000283761	ENSG00000283761	protein_coding	0.00959852	0.0124504	0.00457975	0.00118393	0.00423383	0.0105349	0.00269807	0.000440371	0.0118416	0.0062483	0.0127166	0.00328881	0.0144422	0.00681796	0.0116596	0.00925852	0.0188865	0.00509774	0	0.00344562	0	0.00199286	0.00643329	0.00176549	0.00989509	0	0	0	0.0032	ENSG00000283761	novel protein	-	-	-	-	GO:0000139//Golgi membrane;GO:0005794//Golgi apparatus;GO:0016020//membrane	GO:0015165//pyrimidine nucleotide-sugar transmembrane transporter activity;GO:0022857//transmembrane transporter activity	GO:0008643//carbohydrate transport;GO:0055085//transmembrane transport;GO:0090481//pyrimidine nucleotide-sugar transmembrane transport	-
ENSG00000189433	GJB4	protein_coding	0	0	0	0	0	0	0	0	0	0	0	0	0	0	0	0	0	0	0.0045373	0	0	0	0	0	0	0	0	0	0	GJB4	gap junction protein beta 4 [Source:HGNC Symbol;Acc:HGNC:4286]	-	-	-	-	GO:0005654//nucleoplasm;GO:0005730//nucleolus;GO:0005886//plasma membrane;GO:0005921//gap junction;GO:0005922//connexin complex;GO:0016020//membrane;GO:0030054//cell junction;GO:0070161//anchoring junction	GO:0005243//gap junction channel activity;GO:0005515//protein binding	GO:0007154//cell communication;GO:0007267//cell-cell signaling;GO:0007608//sensory perception of smell;GO:0042048//olfactory behavior;GO:0055085//transmembrane transport;GO:1990349//gap junction-mediated intercellular transport	-
ENSG00000230759	ENSG00000230759	lncRNA	0	0	0	0.000977751	0	0	0.00314654	0	0	0.000800504	0.00196936	0	0	0	0.00739307	0.00225016	0	0	0	0	0	0	0	0	0	0	0	0	0.0002	ENSG00000230759	-	-	-	-	-	-	-	-	-
ENSG00000179178	TMEM125	protein_coding	0.000785242	0.00111753	0	0.000639133	0.00697	0	0.00156424	0.00749117	0.000776985	0.00212105	0.000802857	0	0	0.000470874	0.00421301	0	0.00120379	0.23653	0	0.0153009	0	0	0.00724709	0	0.00242152	0	0.100326	0	0.0023	TMEM125	transmembrane protein 125 [Source:HGNC Symbol;Acc:HGNC:28275]	-	-	-	-	GO:0005575//cellular_component;GO:0016020//membrane	GO:0003674//molecular_function	GO:0008150//biological_process	-
ENSG00000142700	DMRTA2	protein_coding	0.0106941	0.000958834	0.00173735	0.00698053	0.00125276	0.0233271	0.00136592	0.0021424	0.0474112	0.00408041	0.000955455	0.00681371	0.000525843	0	0	0.00149918	0.00074207	0	0.000799782	0	0	0.00782296	0.00226601	0.00780914	0.00268524	0	0	0.00253102	0.0029	DMRTA2	DMRT like family A2 [Source:HGNC Symbol;Acc:HGNC:13908]	-	-	-	-	GO:0000785//chromatin;GO:0005634//nucleus	GO:0000978//RNA polymerase II cis-regulatory region sequence-specific DNA binding;GO:0000981//DNA-binding transcription factor activity, RNA polymerase II-specific;GO:0003677//DNA binding;GO:0005515//protein binding;GO:0042802//identical protein binding;GO:0043565//sequence-specific DNA binding;GO:0046872//metal ion binding;GO:1990837//sequence-specific double-stranded DNA binding	GO:0002052//positive regulation of neuroblast proliferation;GO:0006355//regulation of transcription, DNA-templated;GO:0006357//regulation of transcription by RNA polymerase II;GO:0007281//germ cell development;GO:0007405//neuroblast proliferation;GO:0007548//sex differentiation;GO:0021796//cerebral cortex regionalization;GO:0035914//skeletal muscle cell differentiation;GO:0048665//neuron fate spe…	DM
ENSG00000285525	ENSG00000285525	lncRNA	0	0.0015604	0	0	0	0.00327071	0.00306583	0	0.000861652	0.000479215	0.00456504	0.0118163	0.00542342	0	0	0	0	0	0	0	0	0	0	0	0	0	0	0	0.0005	ENSG00000285525	-	-	-	-	-	-	-	-	-
ENSG00000236098	ENSG00000236098	lncRNA	0	0.000424166	0	0	0	0.00036144	0	0	0.00045273	0	0	0	0	0	0	0	0	0	0	0	0	0	0	0	0	0	0	0	0.0001	ENSG00000236098	-	-	-	-	-	-	-	-	-
ENSG00000127124	HIVEP3	protein_coding	0.625913	1.07149	0.230181	0.122194	0.0884122	0.5549	0.149849	0.116366	0.0999443	0.469408	1.49035	1.14904	0.101377	0.663908	0.233885	1.0483	0.160802	0.563889	0.0433984	0.303442	0.255402	0.447893	0.0952939	0.513106	0.567003	0.163286	0.364353	0.0926118	0.1478	HIVEP3	HIVEP zinc finger 3 [Source:HGNC Symbol;Acc:HGNC:13561]	-	-	-	-	GO:0005634//nucleus;GO:0005737//cytoplasm	GO:0000978//RNA polymerase II cis-regulatory region sequence-specific DNA binding;GO:0000981//DNA-binding transcription factor activity, RNA polymerase II-specific;GO:0003677//DNA binding;GO:0005515//protein binding;GO:0046872//metal ion binding	GO:0006357//regulation of transcription by RNA polymerase II;GO:0035914//skeletal muscle cell differentiation;GO:0045893//positive regulation of transcription, DNA-templated	zf-C2H2
ENSG00000266993	ENSG00000266993	lncRNA	0.00157745	0.00422698	0.00195127	0	0.00205867	0.00584696	0.00195256	0	0.00217888	0.00086361	0.00794971	0.00784705	0.00807982	0.0047603	0.00281987	0.00399054	0.00213631	0.0044997	0	0	0	0.00435203	0.0165742	0	0.00150876	0	0	0	0.0011	ENSG00000266993	-	-	-	-	-	-	-	-	-
ENSG00000223675	ENSG00000223675	lncRNA	0.000341289	0	0	0	0	0	0.000607982	0	0	0	0	0.00105824	0.000932377	0	0.0087394	0.00384846	0	0	0.00590713	0	0.00142694	0	0	0	0	0	0	0	0.0002	ENSG00000223675	-	-	-	-	-	-	-	-	-
ENSG00000287406	ENSG00000287406	lncRNA	0.00104997	0.00138834	0.0022913	0	0	0.00161931	0.000751867	0.00554773	0.011013	0.00213733	0.00437878	0.000962176	0	0.000537106	0	0	0.00229908	0	0	0	0	0	0.00530933	0	0	0	0	0	0.0005	ENSG00000287406	-	-	-	-	-	-	-	-	-
ENSG00000225767	FAF1-AS1	lncRNA	0.0121729	0.0223806	0.00543463	0.000268787	0.00538587	0.011403	0.010135	0	0.0146365	0.0165818	0.00547902	0.000217655	0.0131425	0.00464836	0.013245	0.0123228	0.00259579	0.0151032	0	0	0	0	0.0029827	0	0.00385698	0	0	0	0.0045	FAF1-AS1	-	-	-	-	-	-	-	-	-
ENSG00000137936	BCAR3	protein_coding	0.0803097	0.0884429	0.0500856	0.0543199	0.1571	0.0998868	0.528505	0.120998	0.0886506	0.107397	0.1679	0.280647	0.224511	0.294292	0.110044	0.125625	0.487781	0.0462566	0.0208129	0.352499	0.180736	0.096021	0.106878	0.07936	0.0845961	0.133735	0.305843	0.166406	0.0591	BCAR3	BCAR3 adaptor protein, NSP family member [Source:HGNC Symbol;Acc:HGNC:973]	-	-	-	-	GO:0005737//cytoplasm;GO:0005925//focal adhesion;GO:0016020//membrane;GO:0070161//anchoring junction	GO:0001784//phosphotyrosine residue binding;GO:0005085//guanyl-nucleotide exchange factor activity;GO:0005515//protein binding;GO:0019900//kinase binding	GO:0002089//lens morphogenesis in camera-type eye;GO:0007165//signal transduction;GO:0007173//epidermal growth factor receptor signaling pathway;GO:0007264//small GTPase mediated signal transduction;GO:0008284//positive regulation of cell population proliferation;GO:0008286//insulin receptor signaling pathway;GO:0009410//response to xenobiotic stimulus;GO:0033138//positive regulation of peptidyl-…	-
ENSG00000143032	BARHL2	protein_coding	0.0133628	0.004863	0.0664219	0.0068958	0.0129418	0.00548071	0.00934047	0.00284657	0.0121268	0.00272673	0.0234474	0.0234078	0.00377403	0.019271	0.00676696	0.00809592	0.00403525	0.00591499	0.0037238	0.00437356	0	0.0146142	0.0747973	0.00827328	3.91243	0.0212782	0	0.0206303	0.0109	BARHL2	BarH like homeobox 2 [Source:HGNC Symbol;Acc:HGNC:954]	-	-	-	-	GO:0000785//chromatin;GO:0005634//nucleus	GO:0000977//RNA polymerase II transcription regulatory region sequence-specific DNA binding;GO:0000981//DNA-binding transcription factor activity, RNA polymerase II-specific;GO:0001228//DNA-binding transcription activator activity, RNA polymerase II-specific;GO:0003677//DNA binding;GO:0003700//DNA-binding transcription factor activity;GO:0005515//protein binding;GO:1990837//sequence-specific doub…	GO:0001709//cell fate determination;GO:0001764//neuron migration;GO:0006355//regulation of transcription, DNA-templated;GO:0006357//regulation of transcription by RNA polymerase II;GO:0007399//nervous system development;GO:0030182//neuron differentiation;GO:0030516//regulation of axon extension;GO:0035881//amacrine cell differentiation;GO:0045165//cell fate commitment;GO:0045727//positive regulat…	Homeobox
ENSG00000117519	CNN3	protein_coding	1.50222	1.28673	1.84586	0.904819	4.78459	2.08655	5.32784	4.45458	2.5257	1.77834	1.25108	2.196	5.40083	0.735176	2.74597	1.37606	4.49351	0.891657	0.603688	2.81503	2.3331	1.96768	4.54777	2.70933	1.85554	1.19654	3.32332	4.40093	0.4717	CNN3	calponin 3 [Source:HGNC Symbol;Acc:HGNC:2157]	-	-	-	-	GO:0005829//cytosol;GO:0005912//adherens junction;GO:0005925//focal adhesion;GO:0015629//actin cytoskeleton	GO:0003779//actin binding;GO:0005515//protein binding;GO:0005516//calmodulin binding;GO:0051015//actin filament binding;GO:0098641//cadherin binding involved in cell-cell adhesion	GO:0007015//actin filament organization;GO:0030855//epithelial cell differentiation;GO:0031032//actomyosin structure organization;GO:0098609//cell-cell adhesion	-
ENSG00000134215	VAV3	protein_coding	0.245291	0.235534	0.0634071	0.0244019	0.0465411	0.210564	0.0831603	0.0685883	0.0344918	0.183647	0.502226	0.0856199	0.0507282	0.158242	0.137074	0.211972	0.0341161	0.0350079	0.00795417	0.148426	0.0765595	0.18259	0.057999	0.104691	0.634672	0.083425	0.036011	0.0119607	0.0506	VAV3	vav guanine nucleotide exchange factor 3 [Source:HGNC Symbol;Acc:HGNC:12659]	Environmental Information Processing;Cellular Processes;Human Diseases;Environmental Information Processing;Human Diseases;Cellular Processes;Organismal Systems;Human Diseases;Organismal Systems;Organismal Systems;Organismal Systems;Organismal Systems;Organismal Systems;Organismal Systems	Signal transduction;Cell motility;Cardiovascular disease;Signal transduction;Cancer: overview;Cellular community - eukaryotes;Immune system;Infectious disease: bacterial;Immune system;Immune system;Immune system;Immune system;Immune system;Immune system	ko04024//cAMP signaling pathway;ko04810//Regulation of actin cytoskeleton;ko05417//Lipid and atherosclerosis;ko04015//Rap1 signaling pathway;ko05205//Proteoglycans in cancer;ko04510//Focal adhesion;ko04062//Chemokine signaling pathway;ko05135//Yersinia infection;ko04650//Natural killer cell mediated cytotoxicity;ko04670//Leukocyte transendothelial migration;ko04660//T cell receptor signaling path…	K05730;K05730;K05730;K05730;K05730;K05730;K05730;K05730;K05730;K05730;K05730;K05730;K05730;K05730	GO:0001772//immunological synapse;GO:0005737//cytoplasm;GO:0005829//cytosol;GO:0005886//plasma membrane	GO:0005085//guanyl-nucleotide exchange factor activity;GO:0005096//GTPase activator activity;GO:0005154//epidermal growth factor receptor binding;GO:0005515//protein binding;GO:0046872//metal ion binding	GO:0001525//angiogenesis;GO:0006906//vesicle fusion;GO:0006974//cellular response to DNA damage stimulus;GO:0007166//cell surface receptor signaling pathway;GO:0007229//integrin-mediated signaling pathway;GO:0007264//small GTPase mediated signal transduction;GO:0008361//regulation of cell size;GO:0009410//response to xenobiotic stimulus;GO:0016477//cell migration;GO:0030031//cell projection assem…	-
ENSG00000227935	ENSG00000227935	lncRNA	0	0.0019159	0	0	0	0	0.00409154	0	0	0	0.000431108	0	0	0	0	0	0	0	0	0	0	0	0	0	0	0	0	0	0.0002	ENSG00000227935	-	-	-	-	-	-	-	-	-
ENSG00000236268	LINC01361	lncRNA	0.00116159	0.00143298	0	0	0	0.00136665	0.000728023	0	0.000665063	0.00126426	0	0	0	0.00224135	0	0	0.00128182	0	0.00166509	0	0	0.00274077	0	0	0	0	0	0	0.0004	LINC01361	-	-	-	-	-	-	-	-	-
ENSG00000188641	DPYD	protein_coding	2.05599	0.989283	0.157618	0.126507	0.116855	0.312592	0.141383	0.112586	0.10006	0.348179	0.854671	0.676527	0.0706291	0.255777	0.442345	1.35682	0.670422	0.283625	0.0998497	0.270099	0.226523	0.209336	0.189501	0.740903	0.240772	0.0472433	0.191713	0.108915	0.1357	DPYD	dihydropyrimidine dehydrogenase [Source:HGNC Symbol;Acc:HGNC:3012]	Metabolism;Metabolism;Metabolism;Metabolism;Metabolism	Global and overview maps;Xenobiotics biodegradation and metabolism;Nucleotide metabolism;Metabolism of other amino acids;Metabolism of cofactors and vitamins	ko01100//Metabolic pathways;ko00983//Drug metabolism - other enzymes;ko00240//Pyrimidine metabolism;ko00410//beta-Alanine metabolism;ko00770//Pantothenate and CoA biosynthesis	K00207;K00207;K00207;K00207;K00207	GO:0005737//cytoplasm;GO:0005829//cytosol	GO:0000166//nucleotide binding;GO:0002058//uracil binding;GO:0005515//protein binding;GO:0016491//oxidoreductase activity;GO:0016627//oxidoreductase activity, acting on the CH-CH group of donors;GO:0017113//dihydropyrimidine dehydrogenase (NADP+) activity;GO:0042803//protein homodimerization activity;GO:0046872//metal ion binding;GO:0050660//flavin adenine dinucleotide binding;GO:0050661//NADP bi…	GO:0006145//purine nucleobase catabolic process;GO:0006208//pyrimidine nucleobase catabolic process;GO:0006210//thymine catabolic process;GO:0006212//uracil catabolic process;GO:0006214//thymidine catabolic process;GO:0006248//CMP catabolic process;GO:0006249//dCMP catabolic process;GO:0019483//beta-alanine biosynthetic process;GO:0046050//UMP catabolic process;GO:0046079//dUMP catabolic process	-
ENSG00000152078	TLCD4	protein_coding	0.0112713	0.0144534	0.0153037	0.173671	0.0361682	0.00460488	0.0675404	0.0595203	0.00388367	0.0276292	0.0494404	0.0213027	0.0261946	0.0105602	0.0427344	0.024176	0.0389688	0.0300453	0.620073	0.0237705	0.0524578	0.0212138	0.0370455	0.00529648	0	0.0143798	0	0.00815229	0.0196	TLCD4	TLC domain containing 4 [Source:HGNC Symbol;Acc:HGNC:26477]	-	-	-	-	GO:0005575//cellular_component;GO:0005783//endoplasmic reticulum;GO:0016020//membrane	GO:0003674//molecular_function;GO:0005515//protein binding	GO:0008150//biological_process;GO:0055088//lipid homeostasis	-
ENSG00000233359	ENSG00000233359	lncRNA	0.00603522	0.00143511	0.0124163	0.0012816	0	0.000817844	0.00487248	0	0.00415377	0.00472202	0.00317563	0	0	0.0041206	0.00162109	0	0	0.00310873	0	0	0	0	0.00854715	0	0	0	0	0	0.0008	ENSG00000233359	-	-	-	-	-	-	-	-	-
ENSG00000237954	ENSG00000237954	lncRNA	0.00251885	0.000594699	0	0	0.000352656	0	0	0	0	0	0	0.000286943	0	0	0	0	0	0	0	0	0	0	0.00323148	0	0	0	0	0	0.0003	ENSG00000237954	-	-	-	-	-	-	-	-	-
ENSG00000171492	LRRC8D	protein_coding	0.11578	0.0888673	0.0710186	0.0248698	0.0588658	0.0993861	0.0912635	0.108613	0.130908	0.108919	0.0924045	0.0806139	0.0986625	0.0944468	0.0501742	0.0765778	0.167946	0.130559	0.0234348	0.0410391	0.0960566	0.115978	0.0611393	0.073194	0.114918	0.0480046	0.0244315	0.076009	0.0391	LRRC8D	leucine rich repeat containing 8 VRAC subunit D [Source:HGNC Symbol;Acc:HGNC:16992]	-	-	-	-	GO:0005737//cytoplasm;GO:0005783//endoplasmic reticulum;GO:0005789//endoplasmic reticulum membrane;GO:0005886//plasma membrane;GO:0016020//membrane;GO:0034702//ion channel complex	GO:0005225//volume-sensitive anion channel activity;GO:0005515//protein binding	GO:0001678//cellular glucose homeostasis;GO:0006811//ion transport;GO:0007165//signal transduction;GO:0015734//taurine transport;GO:0015810//aspartate transmembrane transport;GO:0034214//protein hexamerization;GO:0034220//ion transmembrane transport;GO:0071470//cellular response to osmotic stress;GO:0098656//anion transmembrane transport	-
ENSG00000170989	S1PR1	protein_coding	0.0172343	0.0121497	0.0365924	0.047817	0.184007	0.0303713	0.379388	0.215865	0.0613207	0.0295388	0.0136269	0.0293517	0.358455	0.065767	0.050808	0.017255	0.0152705	0.0456133	0.0132182	0.757113	0.123999	0.0349855	0.221816	0.00851669	0.0074994	0.062688	0.0386392	0.0651853	0.0296	S1PR1	sphingosine-1-phosphate receptor 1 [Source:HGNC Symbol;Acc:HGNC:3165]	Environmental Information Processing;Environmental Information Processing;Environmental Information Processing	Signaling molecules and interaction;Signal transduction;Signal transduction	ko04080//Neuroactive ligand-receptor interaction;ko04068//FoxO signaling pathway;ko04071//Sphingolipid signaling pathway	K04288;K04288;K04288	GO:0005654//nucleoplasm;GO:0005737//cytoplasm;GO:0005768//endosome;GO:0005886//plasma membrane;GO:0009897//external side of plasma membrane;GO:0016020//membrane;GO:0043231//intracellular membrane-bounded organelle;GO:0045121//membrane raft	GO:0001664//G protein-coupled receptor binding;GO:0004930//G protein-coupled receptor activity;GO:0005515//protein binding;GO:0038036//sphingosine-1-phosphate receptor activity;GO:0046625//sphingolipid binding	GO:0001525//angiogenesis;GO:0001955//blood vessel maturation;GO:0003245//cardiac muscle tissue growth involved in heart morphogenesis;GO:0003376//sphingosine-1-phosphate receptor signaling pathway;GO:0006935//chemotaxis;GO:0007155//cell adhesion;GO:0007165//signal transduction;GO:0007186//G protein-coupled receptor signaling pathway;GO:0007189//adenylate cyclase-activating G protein-coupled recep…	-
ENSG00000116299	ELAPOR1	protein_coding	0.176232	0.150068	0.0387816	0.0206113	0.0166215	0.107788	0.0422805	0.032555	0.022481	0.0411093	0.204449	0.0460254	0.0420958	0.0721649	0.0357185	0.191722	0.0457669	0.0191747	0.0235127	0.0261882	0.0096306	0.0527612	0.0471256	0.118134	0.0822511	0.0803526	0.0280652	0.0416632	0.0306	ELAPOR1	endosome-lysosome associated apoptosis and autophagy regulator 1 [Source:HGNC Symbol;Acc:HGNC:29618]	-	-	-	-	GO:0005764//lysosome;GO:0005765//lysosomal membrane;GO:0005768//endosome;GO:0005770//late endosome;GO:0005783//endoplasmic reticulum;GO:0005789//endoplasmic reticulum membrane;GO:0005794//Golgi apparatus;GO:0005802//trans-Golgi network;GO:0005886//plasma membrane;GO:0016020//membrane;GO:0031902//late endosome membrane;GO:0070062//extracellular exosome	GO:0003723//RNA binding;GO:0005515//protein binding	GO:0000045//autophagosome assembly;GO:0006914//autophagy;GO:0009267//cellular response to starvation;GO:0044090//positive regulation of vacuole organization;GO:2000786//positive regulation of autophagosome assembly	-
ENSG00000137962	ARHGAP29	protein_coding	0.0613888	0.041539	0.0876246	0.0773394	0.0817044	0.0339893	0.0643516	0.102835	0.0494375	0.0379757	0.111902	0.1217	0.0698321	0.0425553	2.88409	0.0555981	0.109928	0.065348	0.0250096	4.24345	0.13652	0.0768327	0.086265	0.0385129	0.0382037	0.0181369	3.0808	0.022225	0.0384	ARHGAP29	Rho GTPase activating protein 29 [Source:HGNC Symbol;Acc:HGNC:30207]	-	-	-	-	GO:0005737//cytoplasm;GO:0005829//cytosol;GO:0032991//protein-containing complex	GO:0005096//GTPase activator activity;GO:0005515//protein binding;GO:0030165//PDZ domain binding;GO:0046872//metal ion binding	GO:0007165//signal transduction;GO:0007266//Rho protein signal transduction;GO:0051056//regulation of small GTPase mediated signal transduction	-
ENSG00000286692	ENSG00000286692	lncRNA	0.00400729	0.00102376	0	0.00575025	0.00131449	0	0	0	0.00436958	0.00974559	0.00434957	0.000866081	0	0	0.00234591	0.00330739	0.00168506	0.00578989	0	0	0	0	0	0.00547755	0	0	0	0	0.001	ENSG00000286692	-	-	-	-	-	-	-	-	-
ENSG00000260464	ENSG00000260464	lncRNA	0.00810473	0.00584985	0	0.00200873	0.00614637	0.00267905	0.00280909	0.0124511	0.00300243	0.00349661	0.00880206	0.00059094	0.0103457	0.00168987	0.00511409	0.00672212	0.00316568	0	0.00133391	0.00251989	0	0.00584119	0.00216364	0.0397	0.0068475	0.0474843	0	0	0.0021	ENSG00000260464	-	-	-	-	-	-	-	-	-
ENSG00000237435	LINC02790	lncRNA	0.000766695	0.00114242	0	0.00187795	0	0	0	0	0	0	0.00573084	0.000667579	0	0	0	0.00317609	0	0.0231861	0	0	0	0	0	0	0	0	0	0	0.0003	LINC02790	-	-	-	-	-	-	-	-	-
ENSG00000273204	ENSG00000273204	lncRNA	0.0144647	0.0141064	0.00523752	0.00319946	0.00660554	0.0102923	0.00863907	0.0178446	0.00549319	0.0193622	0.0118058	0.0101533	0.0112455	0.004108	0.0406511	0.0154565	0.0111746	0.0220793	0.0238652	0.0197439	0.0584286	0.0252033	0.00778748	0.00185721	0.0160727	0	0	0.0194903	0.0053	ENSG00000273204	-	-	-	-	-	-	-	-	-
ENSG00000079739	PGM1	protein_coding	0.0708341	0.0618666	0.121769	0.0339067	0.258262	0.0831795	0.296542	0.399312	0.183292	0.336113	0.151387	0.113808	0.192289	0.128889	0.260733	0.0484388	0.176605	0.221093	0.0271215	0.0820408	0.165296	0.109466	0.0828985	0.0378049	0.087418	0.225638	0.313837	0.124867	0.0527	PGM1	phosphoglucomutase 1 [Source:HGNC Symbol;Acc:HGNC:8905]	Metabolism;Metabolism;Metabolism;Metabolism;Metabolism;Metabolism;Metabolism	Global and overview maps;Nucleotide metabolism;Carbohydrate metabolism;Carbohydrate metabolism;Carbohydrate metabolism;Carbohydrate metabolism;Carbohydrate metabolism	ko01100//Metabolic pathways;ko00230//Purine metabolism;ko00010//Glycolysis / Gluconeogenesis;ko00520//Amino sugar and nucleotide sugar metabolism;ko00500//Starch and sucrose metabolism;ko00052//Galactose metabolism;ko00030//Pentose phosphate pathway	K01835;K01835;K01835;K01835;K01835;K01835;K01835	GO:0005576//extracellular region;GO:0005737//cytoplasm;GO:0005829//cytosol;GO:0070062//extracellular exosome;GO:1904724//tertiary granule lumen;GO:1904813//ficolin-1-rich granule lumen	GO:0000287//magnesium ion binding;GO:0004614//phosphoglucomutase activity;GO:0005515//protein binding;GO:0016853//isomerase activity;GO:0016868//intramolecular transferase activity, phosphotransferases;GO:0046872//metal ion binding	GO:0005975//carbohydrate metabolic process;GO:0006006//glucose metabolic process;GO:0006094//gluconeogenesis;GO:0006096//glycolytic process;GO:0071704//organic substance metabolic process	-
ENSG00000117154	IGSF21	protein_coding	0.108648	0.0843326	0.197273	0.0198874	0.100593	0.0354743	0.038812	0.204957	0.0548444	0.404438	0.357185	0.0631987	0.0304107	0.103951	0.0210415	0.23988	0.00322827	0.0519331	0.00577581	0.0109555	0.079197	0.247489	0.0377216	0.0612318	0.0313513	0.0902725	0.0497249	0.0043259	0.0313	IGSF21	immunoglobin superfamily member 21 [Source:HGNC Symbol;Acc:HGNC:28246]	-	-	-	-	GO:0005886//plasma membrane;GO:0005912//adherens junction;GO:0009897//external side of plasma membrane;GO:0016020//membrane;GO:0042734//presynaptic membrane;GO:0045202//synapse;GO:0045211//postsynaptic membrane;GO:0060077//inhibitory synapse;GO:0098552//side of membrane	-	GO:0007156//homophilic cell adhesion via plasma membrane adhesion molecules;GO:0007157//heterophilic cell-cell adhesion via plasma membrane cell adhesion molecules;GO:0060074//synapse maturation	-
ENSG00000162377	COA7	protein_coding	0.133254	0.170329	0.200517	0.0188331	0.11567	0.138277	0.0721706	0.107904	0.147763	0.116933	0.156868	0.1826	0.0779333	0.0862757	0.0470707	0.191487	0.158637	0.0731787	0.0199576	0.0428495	0.0923084	0.183758	0.0694557	0.248676	0.22265	0.116477	0.0699381	0.143246	0.0536	COA7	cytochrome c oxidase assembly factor 7 [Source:HGNC Symbol;Acc:HGNC:25716]	Organismal Systems	Environmental adaptation	ko04714//Thermogenesis	K18180	GO:0005654//nucleoplasm;GO:0005739//mitochondrion;GO:0005758//mitochondrial intermembrane space	GO:0005515//protein binding	-	-
ENSG00000224613	RNPC3-DT	lncRNA	0.0160235	0.0243705	0	0.0014065	0.0192637	0.0145373	0.0110114	0	0.00164735	0.0190654	0.0117462	0.0208012	0.0172149	0.00151853	0.0314565	0.0177002	0.00776102	0.0101175	0	0	0.00246785	0.00855853	0	0.0594181	0.0131068	0	0.0219981	0	0.0049	RNPC3-DT	-	-	-	-	-	-	-	-	-
ENSG00000287372	ENSG00000287372	lncRNA	0.000569301	0.000830547	0	0.00234005	0	0.000776983	0.000740523	0.00583312	0	0.00779266	0.000739423	0	0	0.00669321	0	0	0	0	0	0	0	0	0	0	0	0	0	0	0.0003	ENSG00000287372	-	-	-	-	-	-	-	-	-
ENSG00000232542	DPYD-IT1	lncRNA	0	0	0	0	0	0	0	0	0	0	0	0	0	0	0	0	0	0	0	0	0	0	0	0	0	0	0	0	0	DPYD-IT1	-	-	-	-	-	-	-	-	-
ENSG00000116774	OLFML3	protein_coding	0.0172782	0.0217804	0.0366925	0.0612809	0.0473401	0.0164597	0.0283938	0.0453905	0.0213591	0.0347657	0.0405367	0.073094	0.0239149	2.46386	2.57442	0.0184719	0.0548247	0.0400001	0.0676068	0.320191	0.219952	0.0257801	0.0288721	0.0145161	0.0334297	3.34315	1.70542	0	0.0382	OLFML3	olfactomedin like 3 [Source:HGNC Symbol;Acc:HGNC:24956]	-	-	-	-	GO:0005576//extracellular region;GO:0005615//extracellular space;GO:1903561//extracellular vesicle	-	GO:0007165//signal transduction	-
ENSG00000287756	ENSG00000287756	lncRNA	0.0267311	0.0695454	0.0026359	0.0013163	0.0121985	0.0212408	0.0308353	0.00568802	0.00715864	0.138708	0.0401872	0.00988794	0.0435036	0	0.0162255	0.0538567	0.000763478	0.0130996	0.00195094	0	0.0400041	0.0165214	0.0827357	0.0121084	0.0213954	0	0	0.0101709	0.014	ENSG00000287756	-	-	-	-	-	-	-	-	-
ENSG00000284652	ENSG00000284652	lncRNA	0.00035379	0	0.00366106	0	0.000762195	0.000323549	0	0	0	0	0	0	0.00471551	0	0	0	0	0	0	0	0.0199831	0	0	0	0	0	0	0.00741148	0.0002	ENSG00000284652	-	-	-	-	-	-	-	-	-
ENSG00000023909	GCLM	protein_coding	0.0812669	0.0953317	0.0781651	0.0723056	0.219292	0.0937155	0.218867	0.225608	0.0955059	0.119817	0.139642	0.135871	0.173292	0.144331	0.154937	0.107631	0.103147	0.114882	0.379494	0.315206	0.501497	0.0748462	0.136069	0.104165	0.0939918	0.156189	0.0714769	0.11346	0.0516	GCLM	glutamate-cysteine ligase modifier subunit [Source:HGNC Symbol;Acc:HGNC:4312]	Metabolism;Metabolism;Metabolism;Cellular Processes	Global and overview maps;Metabolism of other amino acids;Amino acid metabolism;Cell growth and death	ko01100//Metabolic pathways;ko00480//Glutathione metabolism;ko00270//Cysteine and methionine metabolism;ko04216//Ferroptosis	K11205;K11205;K11205;K11205	GO:0005829//cytosol;GO:0017109//glutamate-cysteine ligase complex	GO:0004357//glutamate-cysteine ligase activity;GO:0005515//protein binding;GO:0030234//enzyme regulator activity;GO:0035226//glutamate-cysteine ligase catalytic subunit binding;GO:0044877//protein-containing complex binding	GO:0006534//cysteine metabolic process;GO:0006536//glutamate metabolic process;GO:0006749//glutathione metabolic process;GO:0006750//glutathione biosynthetic process;GO:0006979//response to oxidative stress;GO:0007584//response to nutrient;GO:0008637//apoptotic mitochondrial changes;GO:0009410//response to xenobiotic stimulus;GO:0014823//response to activity;GO:0035729//cellular response to hepat…	-
ENSG00000069702	TGFBR3	protein_coding	0.0231675	0.0640972	0.0164012	0.0100356	0.0691109	0.0406382	0.178284	0.0602859	0.0332834	0.120167	0.0767743	0.0597306	0.0721865	0.0984805	1.2211	0.0683715	0.609739	0.0593312	0.0179286	0.157922	0.102877	0.0375398	0.168559	0.0193859	0.0444979	0.0179685	0.181193	0.0156701	0.0333	TGFBR3	transforming growth factor beta receptor 3 [Source:HGNC Symbol;Acc:HGNC:11774]	-	-	-	-	GO:0005576//extracellular region;GO:0005615//extracellular space;GO:0005886//plasma membrane;GO:0009897//external side of plasma membrane;GO:0009986//cell surface;GO:0016020//membrane;GO:0034673//inhibin-betaglycan-ActRII complex;GO:0043235//receptor complex;GO:0070062//extracellular exosome	GO:0004888//transmembrane signaling receptor activity;GO:0005024//transforming growth factor beta-activated receptor activity;GO:0005114//type II transforming growth factor beta receptor binding;GO:0005160//transforming growth factor beta receptor binding;GO:0005515//protein binding;GO:0005539//glycosaminoglycan binding;GO:0008201//heparin binding;GO:0015026//coreceptor activity;GO:0017134//fibro…	GO:0001666//response to hypoxia;GO:0001837//epithelial to mesenchymal transition;GO:0001889//liver development;GO:0003007//heart morphogenesis;GO:0003150//muscular septum morphogenesis;GO:0003151//outflow tract morphogenesis;GO:0003223//ventricular compact myocardium morphogenesis;GO:0006955//immune response;GO:0007179//transforming growth factor beta receptor signaling pathway;GO:0007181//transf…	-
ENSG00000287076	ENSG00000287076	lncRNA	0	0	0	0	0.000297387	0	0	0	0	0	0.000622694	0	0	0	0	0	0	0	0.00134325	0	0	0.00294014	0.00110321	0	0.120869	0	0	0	0.0007	ENSG00000287076	-	-	-	-	-	-	-	-	-
ENSG00000237480	ENSG00000237480	lncRNA	0.00465445	0.00347805	0.0043657	0.00265595	0.00402667	0.00811576	0.00446259	0.0026703	0.00171686	0.00413609	0.00774138	0.0116037	0.00292761	0.000889657	0.00419011	0.00233378	0	0.00221069	0	0	0.00161836	0	0.00295517	0.0392799	0	0	0	0	0.0014	ENSG00000237480	-	-	-	-	-	-	-	-	-
ENSG00000271252	ENSG00000271252	lncRNA	0	0	0	0	0	0	0	0	0	0	0	0	0	0	0	0	0	0	0	0	0	0	0	0	0	0	0	0	0	ENSG00000271252	-	-	-	-	-	-	-	-	-
ENSG00000230427	ALG14-AS1	lncRNA	0.00122147	0.00140308	0	0	0.00982944	0	0.00140741	0.0010962	0.000653903	0.00208682	0.00125904	0	0	0	0	0	0	0	0	0	0	0	0	0	0	0	0	0	0.0004	ALG14-AS1	-	-	-	-	-	-	-	-	-
ENSG00000286758	ENSG00000286758	lncRNA	0.0973741	0.0376154	0.000371031	0.0054141	0.00922548	0.0524535	0.0152885	0.0084507	0.0310456	0.0355829	0.0359901	0.00641535	0.0340705	0.0012928	0.000431819	0.0298408	0.00329912	0.00527904	0.00140212	0.00748841	0.040148	0.0154793	0.0120096	0.0759074	0.0362392	0	0.0392286	0.018899	0.0155	ENSG00000286758	-	-	-	-	-	-	-	-	-
ENSG00000237337	ELAVL4-AS1	lncRNA	0.0142025	0.0133367	0.00251259	0.000696963	0.00105692	0.0178129	0	0	0.0195233	0	0.00479106	0	0	0.00637313	0.000433454	0.00112234	0	0	0	0	0	0	0	0	0.00838113	0	0	0	0.0032	ELAVL4-AS1	-	-	-	-	-	-	-	-	-
ENSG00000198198	SZT2	protein_coding	0.177406	0.178507	0.0651683	0.0390874	0.078781	0.155054	0.132501	0.0793353	0.149721	0.192377	0.159397	0.118242	0.168057	0.0466927	0.119759	0.178659	0.103034	0.193945	0.0212101	0.0260476	0.0944807	0.105377	0.140314	0.152696	0.135003	0.0429549	0.0444439	0.0563359	0.053	SZT2	SZT2 subunit of KICSTOR complex [Source:HGNC Symbol;Acc:HGNC:29040]	-	-	-	-	GO:0005764//lysosome;GO:0005765//lysosomal membrane;GO:0005777//peroxisome;GO:0016020//membrane;GO:0061700//GATOR2 complex;GO:0140007//KICSTOR complex;GO:1990130//GATOR1 complex	GO:0003674//molecular_function;GO:0005515//protein binding	GO:0007417//central nervous system development;GO:0009791//post-embryonic development;GO:0021540//corpus callosum morphogenesis;GO:0031667//response to nutrient levels;GO:0034198//cellular response to amino acid starvation;GO:0042149//cellular response to glucose starvation;GO:0043473//pigmentation;GO:0061462//protein localization to lysosome;GO:1901668//regulation of superoxide dismutase activit…	-
ENSG00000230402	LINC01349	lncRNA	0.0016911	0	0	0	0	0	0	0	0	0.00181371	0.00183684	0	0	0	0	0	0	0	0	0.00584669	0	0	0	0	0	0	0	0	0.0002	LINC01349	-	-	-	-	-	-	-	-	-
ENSG00000116793	PHTF1	protein_coding	0.762041	0.56266	0.252765	0.15333	0.435915	0.597757	0.470074	0.277129	0.778172	0.315342	0.56097	0.886595	0.594695	0.233515	0.202949	0.510673	0.298114	0.183498	0.0923619	0.213118	0.499183	0.480653	0.622237	0.492532	0.700091	0.0822149	0.162981	0.551893	0.1805	PHTF1	putative homeodomain transcription factor 1 [Source:HGNC Symbol;Acc:HGNC:8939]	-	-	-	-	GO:0005783//endoplasmic reticulum;GO:0005789//endoplasmic reticulum membrane;GO:0005794//Golgi apparatus;GO:0016020//membrane;GO:0033106//cis-Golgi network membrane	-	-	Others
ENSG00000117525	F3	protein_coding	0.0137124	0.0269898	0.0235212	0.03182	0.265047	0.0186556	1.59617	0.443788	0.0442002	0.0524772	0.0253377	0.0353108	1.39805	0.073878	0.507637	0.0128854	0.0818767	0.103268	0.0278938	0.113788	0.112541	0.0322323	0.127481	0.0078709	0.00697752	0.157266	0.336815	0.0321479	0.0513	F3	coagulation factor III, tissue factor [Source:HGNC Symbol;Acc:HGNC:3541]	Human Diseases;Organismal Systems	Endocrine and metabolic disease;Immune system	ko04933//AGE-RAGE signaling pathway in diabetic complications;ko04610//Complement and coagulation cascades	K03901;K03901	GO:0005576//extracellular region;GO:0005615//extracellular space;GO:0005886//plasma membrane;GO:0009897//external side of plasma membrane;GO:0009986//cell surface;GO:0016020//membrane;GO:0062023//collagen-containing extracellular matrix;GO:1905286//serine-type peptidase complex	GO:0002020//protease binding;GO:0004252//serine-type endopeptidase activity;GO:0004896//cytokine receptor activity;GO:0005515//protein binding;GO:0005543//phospholipid binding	GO:0001938//positive regulation of endothelial cell proliferation;GO:0002541//activation of plasma proteins involved in acute inflammatory response;GO:0002543//activation of blood coagulation via clotting cascade;GO:0006919//activation of cysteine-type endopeptidase activity involved in apoptotic process;GO:0007596//blood coagulation;GO:0007599//hemostasis;GO:0010628//positive regulation of gene …	-
ENSG00000224238	WARS2-IT1	lncRNA	0.00591256	0.00178571	0	0.00612628	0.00130271	0.00791004	0.0175586	0.00262063	0.0256519	0.00776019	0.00077648	0	0.00840352	0.00188236	0.00730044	0	0.0036526	0.00404675	0	0.0036826	0.00772076	0	0.00261585	0.00621594	0.0027568	0	0	0	0.0028	WARS2-IT1	-	-	-	-	-	-	-	-	-
ENSG00000229537	LINC01739	lncRNA	0.00342474	0.00181109	0.007293	0.00114795	0.00145208	0.00069113	0.000401604	0	0	0.000815568	0	0.0128089	0	0	0	0	0	0	0.00060608	0	0	0	0	0	0	0	0	0	0.0005	LINC01739	-	-	-	-	-	-	-	-	-
ENSG00000162692	VCAM1	protein_coding	0.00845594	0.00570047	0.0147605	0.0447492	0.199621	0.00894224	0.779179	0.266797	0.0505134	0.025891	0.0283243	0.00638367	1.05739	0.0467232	0.213853	0.00550124	0.0111437	0.0145115	0.0100882	0.017273	0.095455	0	0.144714	0	0	0.0437196	0.114769	0.0635752	0.0358	VCAM1	vascular cell adhesion molecule 1 [Source:HGNC Symbol;Acc:HGNC:12663]	Human Diseases;Environmental Information Processing;Human Diseases;Organismal Systems;Environmental Information Processing;Environmental Information Processing;Human Diseases;Human Diseases;Human Diseases	Cardiovascular disease;Signaling molecules and interaction;Cardiovascular disease;Immune system;Signal transduction;Signal transduction;Endocrine and metabolic disease;Infectious disease: parasitic;Infectious disease: parasitic	ko05417//Lipid and atherosclerosis;ko04514//Cell adhesion molecules;ko05418//Fluid shear stress and atherosclerosis;ko04670//Leukocyte transendothelial migration;ko04668//TNF signaling pathway;ko04064//NF-kappa B signaling pathway;ko04933//AGE-RAGE signaling pathway in diabetic complications;ko05144//Malaria;ko05143//African trypanosomiasis	K06527;K06527;K06527;K06527;K06527;K06527;K06527;K06527;K06527	GO:0002102//podosome;GO:0005576//extracellular region;GO:0005615//extracellular space;GO:0005769//early endosome;GO:0005783//endoplasmic reticulum;GO:0005794//Golgi apparatus;GO:0005886//plasma membrane;GO:0005902//microvillus;GO:0009897//external side of plasma membrane;GO:0009986//cell surface;GO:0016020//membrane;GO:0030175//filopodium;GO:0042383//sarcolemma;GO:0045177//apical part of cell;GO:…	GO:0005178//integrin binding;GO:0008131//primary amine oxidase activity;GO:0050839//cell adhesion molecule binding;GO:0098631//cell adhesion mediator activity	GO:0001666//response to hypoxia;GO:0002544//chronic inflammatory response;GO:0006954//inflammatory response;GO:0007155//cell adhesion;GO:0007157//heterophilic cell-cell adhesion via plasma membrane cell adhesion molecules;GO:0007159//leukocyte cell-cell adhesion;GO:0007160//cell-matrix adhesion;GO:0007584//response to nutrient;GO:0009308//amine metabolic process;GO:0010043//response to zinc ion;G…	-
ENSG00000270457	ENSG00000270457	lncRNA	0	0.000686488	0	0	0.000391652	0	0	0.000473615	0	0	0.000353614	0.0028219	0	0	0	0.00298678	0.00153998	0	0	0	0	0	0.00618925	0	0	0	0.0284676	0	0.0003	ENSG00000270457	-	-	-	-	-	-	-	-	-
ENSG00000231987	LINC01787	lncRNA	0.00257236	0.00920398	0.002118	0.00178009	0.00344757	0.000648726	0.00379784	0	0.00570099	0	0.00974831	0.0104004	0	0.000537106	0	0.00122934	0	0	0	0	0	0	0	0	0	0	0	0	0.0007	LINC01787	-	-	-	-	-	-	-	-	-
ENSG00000224445	LINC01708	lncRNA	0.00449684	0.0130889	0.0181157	0.0102167	0.000845792	0.00767181	0.00834893	0.00290744	0.00120164	0.0101942	0.0125786	0	0.00834959	0.00314888	0.00537476	0.0036389	0.0144137	0.00184415	0	0.0456873	0.0241908	0	0.00424287	0	0.00747117	0	0	0	0.0024	LINC01708	-	-	-	-	-	-	-	-	-
ENSG00000229201	LINC02787	lncRNA	0	0	0	0	0	0	0	0	0	0	0.000475951	0	0	0	0	0	0	0	0	0	0	0	0	0	0	0	0	0	0	LINC02787	-	-	-	-	-	-	-	-	-
ENSG00000181656	GPR88	protein_coding	0.000439604	0.00424609	0.00523884	0	0.00299371	0.000308538	0.00268376	0.0100199	0.00122017	0.00191987	0.0096146	0.0185185	0.00702164	0.00690278	0	0.0214867	0	0	0.00133391	0	0	0.032804	0	0.00666758	0	0	0	0	0.0016	GPR88	G protein-coupled receptor 88 [Source:HGNC Symbol;Acc:HGNC:4539]	-	-	-	-	GO:0005634//nucleus;GO:0005737//cytoplasm;GO:0005886//plasma membrane;GO:0005929//cilium;GO:0016020//membrane	GO:0003774//cytoskeletal motor activity;GO:0004930//G protein-coupled receptor activity;GO:0008020//G protein-coupled photoreceptor activity	GO:0007165//signal transduction;GO:0007186//G protein-coupled receptor signaling pathway;GO:0007602//phototransduction;GO:0007626//locomotory behavior;GO:0009584//detection of visible light;GO:0019228//neuronal action potential;GO:0050885//neuromuscular process controlling balance;GO:0061743//motor learning;GO:0071482//cellular response to light stimulus	-
ENSG00000122481	RWDD3	protein_coding	0.011174	0.0128628	0.0129975	0.000851807	0.0154732	0.0136141	0.0220568	0.026421	0.0145096	0.0239819	0.00618835	0.0104628	0.0178808	0.00631238	0.0155337	0.0031654	0.00709901	0.0394933	0.011559	0.0137149	0.0229181	0.00366783	0.0249175	0.00947458	0.00904367	0.0342222	0.0104109	0.0113269	0.0052	RWDD3	RWD domain containing 3 [Source:HGNC Symbol;Acc:HGNC:21393]	-	-	-	-	GO:0005634//nucleus;GO:0005737//cytoplasm	GO:0005515//protein binding	GO:0032088//negative regulation of NF-kappaB transcription factor activity;GO:0033235//positive regulation of protein sumoylation;GO:1902073//positive regulation of hypoxia-inducible factor-1alpha signaling pathway	-
ENSG00000198162	MAN1A2	protein_coding	0.809804	0.875246	0.557774	0.178007	0.541423	0.675219	0.662217	0.703559	0.66628	0.818389	0.903701	0.635182	0.587009	0.464923	0.595933	0.823922	0.615647	0.841792	0.133509	0.701707	0.563498	0.501167	0.60222	0.403185	0.535245	0.477744	0.42782	0.34529	0.2156	MAN1A2	mannosidase alpha class 1A member 2 [Source:HGNC Symbol;Acc:HGNC:6822]	Metabolism;Genetic Information Processing;Metabolism;Metabolism	Global and overview maps;Folding, sorting and degradation;Glycan biosynthesis and metabolism;Glycan biosynthesis and metabolism	ko01100//Metabolic pathways;ko04141//Protein processing in endoplasmic reticulum;ko00510//N-Glycan biosynthesis;ko00513//Various types of N-glycan biosynthesis	K01230;K01230;K01230;K01230	GO:0000139//Golgi membrane;GO:0005783//endoplasmic reticulum;GO:0005794//Golgi apparatus;GO:0016020//membrane;GO:0070062//extracellular exosome	GO:0004571//mannosyl-oligosaccharide 1,2-alpha-mannosidase activity;GO:0005509//calcium ion binding;GO:0016787//hydrolase activity;GO:0016798//hydrolase activity, acting on glycosyl bonds;GO:0046872//metal ion binding	GO:0005975//carbohydrate metabolic process;GO:0006486//protein glycosylation;GO:0006491//N-glycan processing;GO:0007585//respiratory gaseous exchange by respiratory system;GO:0008152//metabolic process;GO:0009100//glycoprotein metabolic process;GO:0048286//lung alveolus development	-
ENSG00000238198	LRIG2-DT	lncRNA	0.134219	0.19304	0.0264183	0.0249755	0.0582007	0.0918911	0.108121	0.0539693	0.119619	0.186996	0.113485	0.0241969	0.221231	0.0603238	0.168091	0.107456	0.0667519	0.132829	0.00703697	0.0548809	0.15394	0.0591752	0.0813708	0.0235743	0.0590571	0	0.0703414	0.0972176	0.0409	LRIG2-DT	-	-	-	-	-	-	-	-	-
ENSG00000171517	LPAR3	protein_coding	0.00792815	0.00579854	0.0113806	0.000965241	0.00312818	0.000507273	0.00689609	0.00208408	0.00610033	0	0.00985009	0.294164	0.00758046	0.00100717	0.0818544	0.00320344	0.0130362	0	0.00470326	0.0116956	0.0148259	0.0263046	0.0521838	0.0409407	0.0417034	0	0	0	0.0105	LPAR3	lysophosphatidic acid receptor 3 [Source:HGNC Symbol;Acc:HGNC:14298]	Human Diseases;Environmental Information Processing;Environmental Information Processing;Environmental Information Processing;Environmental Information Processing	Cancer: overview;Signal transduction;Signaling molecules and interaction;Signal transduction;Signal transduction	ko05200//Pathways in cancer;ko04151//PI3K-Akt signaling pathway;ko04080//Neuroactive ligand-receptor interaction;ko04015//Rap1 signaling pathway;ko04072//Phospholipase D signaling pathway	K04294;K04294;K04294;K04294;K04294	GO:0005737//cytoplasm;GO:0005886//plasma membrane;GO:0016020//membrane;GO:0030424//axon;GO:0045202//synapse	GO:0004930//G protein-coupled receptor activity;GO:0005515//protein binding;GO:0008289//lipid binding;GO:0070915//lysophosphatidic acid receptor activity	GO:0007165//signal transduction;GO:0007186//G protein-coupled receptor signaling pathway;GO:0007187//G protein-coupled receptor signaling pathway, coupled to cyclic nucleotide second messenger;GO:0007189//adenylate cyclase-activating G protein-coupled receptor signaling pathway;GO:0007204//positive regulation of cytosolic calcium ion concentration;GO:0007268//chemical synaptic transmission;GO:001…	-
ENSG00000228852	ENSG00000228852	lncRNA	0.0109744	0.0102121	0	0.00192091	0.0127778	0.00985014	0.0260879	0.00129788	0.0120252	0.0220942	0.01592	0.0175038	0.0193921	0.00323237	0.00273889	0.0140511	0.00123404	0.00864559	0.00891117	0.00413437	0	0	0.0102532	0.00628466	0.018716	0	0.00565966	0	0.0045	ENSG00000228852	-	-	-	-	-	-	-	-	-
ENSG00000203864	LINC02868	lncRNA	0.00479121	0.00130251	0.00300441	0	0.00062894	0.00802577	0	0	0.00166442	0.0105801	0.000909088	0.0106618	0.00189708	0	0.00200273	0	0.00195513	0	0	0	0.00715173	0	0	0	0	0	0	0	0.0008	LINC02868	-	-	-	-	-	-	-	-	-
ENSG00000233482	ENSG00000233482	lncRNA	0	0	0	0	0	0	0	0	0	0	0	0	0	0	0	0	0	0	0	0	0	0	0	0	0	0	0	0	0	ENSG00000233482	-	-	-	-	-	-	-	-	-
ENSG00000230250	LINC01753	lncRNA	0.00231012	0	0.00678074	0.00076067	0	0	0.00074813	0	0	0	0	0	0	0	0	0	0	0	0	0	0	0	0	0	0	0	0	0	0.0001	LINC01753	-	-	-	-	-	-	-	-	-
ENSG00000232878	DPYD-AS1	lncRNA	0.269808	0.183172	0.014319	0.00617333	0.0149759	0.0364093	0.0197492	0.00928628	0.013982	0.0453577	0.121185	0.0408776	0.0202932	0.0425995	0.115928	0.165007	0.0617523	0.050181	0.00536609	0.00928744	0.0281205	0.0109187	0.0113941	0.0345743	0.00789601	0.0173541	0	0.0293452	0.0281	DPYD-AS1	-	-	-	-	-	-	-	-	-
ENSG00000143079	CTTNBP2NL	protein_coding	0.897671	0.967841	0.409693	0.123673	0.333891	0.906506	0.37147	0.289141	0.599218	0.657328	0.742806	0.455984	0.393221	0.40228	0.383468	0.889123	0.468046	0.366902	0.04911	0.906267	0.221741	0.550181	0.489878	0.803603	0.838407	0.13911	0.560395	0.552762	0.2028	CTTNBP2NL	CTTNBP2 N-terminal like [Source:HGNC Symbol;Acc:HGNC:25330]	-	-	-	-	GO:0001725//stress fiber;GO:0005737//cytoplasm;GO:0005856//cytoskeleton;GO:0015629//actin cytoskeleton;GO:0030027//lamellipodium;GO:0042995//cell projection	GO:0005515//protein binding;GO:0051721//protein phosphatase 2A binding	GO:0006470//protein dephosphorylation;GO:0032410//negative regulation of transporter activity;GO:0034763//negative regulation of transmembrane transport	-
ENSG00000230768	LINC01676	lncRNA	0.00208121	0.000372209	0	0	0	0	0	0	0	0.000723066	0.000251114	0	0	0	0.00147132	0	0	0.0182049	0.00345779	0	0	0	0	0	0	0	0	0	0.0003	LINC01676	-	-	-	-	-	-	-	-	-
ENSG00000235202	LINC01525	lncRNA	0.00385303	0.00232773	0.00610379	0.0028406	0	0.00442398	0.00818432	0	0.00775614	0.00972547	0.00939928	0.00396429	0.0100825	0	0.00399463	0.0029332	0.00115977	0.00438998	0.00428032	0	0	0	0.0243998	0	0	0.0181476	0	0	0.0015	LINC01525	-	-	-	-	-	-	-	-	-
ENSG00000272715	ENSG00000272715	lncRNA	0.000868164	0.00178544	0	0.00319946	0.000867185	0.00201112	0.00315468	0.00398672	0.00184053	0.00779213	0.00700681	0.00496453	0.00359037	0	0.00728642	0.00159328	0.00295717	0	0	0	0.0154067	0.00266157	0.0111168	0	0	0	0	0	0.0012	ENSG00000272715	-	-	-	-	-	-	-	-	-
ENSG00000235038	ENSG00000235038	lncRNA	0.00264472	0.00423547	0	0	0	0.00415436	0	0	0.000564221	0.00688533	0.0100013	0	0.00373243	0	0	0.00498549	0	0.00361588	0	0	0.00708123	0	0.00355092	0	0	0	0.00632001	0	0.0012	ENSG00000235038	-	-	-	-	-	-	-	-	-
ENSG00000173947	CIMAP3	protein_coding	0.0141385	0.0062062	0.0542271	0.0316383	0.0518155	0.0148494	0.124465	0.124656	0.0149322	0.0210028	0.016234	0.0155718	0.058524	0.0213945	0.0347079	0.0204446	0.0171137	0.0369072	0.0277238	0.0294421	2.41339	0.00297234	0.459634	0	0.00395851	0.0436213	0.0281171	0.00802538	0.0158	CIMAP3	ciliary microtubule associated protein 3 [Source:HGNC Symbol;Acc:HGNC:27009]	-	-	-	-	GO:0005634//nucleus;GO:0005737//cytoplasm;GO:0005794//Golgi apparatus;GO:0005802//trans-Golgi network;GO:0031410//cytoplasmic vesicle;GO:0036064//ciliary basal body	GO:0005515//protein binding;GO:0008092//cytoskeletal protein binding;GO:0019894//kinesin binding;GO:0019901//protein kinase binding;GO:0031267//small GTPase binding;GO:0043015//gamma-tubulin binding;GO:0048487//beta-tubulin binding	GO:0030030//cell projection organization;GO:0031344//regulation of cell projection organization;GO:0033674//positive regulation of kinase activity;GO:0044782//cilium organization;GO:0060971//embryonic heart tube left/right pattern formation	-
ENSG00000230434	LINC01650	lncRNA	0	0	0	0	0	0	0	0	0	0	0	0	0	0	0	0	0	0	0	0	0	0	0	0	0	0	0	0	0	LINC01650	-	-	-	-	-	-	-	-	-
ENSG00000134198	TSPAN2	protein_coding	0.0388566	0.0705291	0.0990207	0.0397495	0.0632442	0.0226644	0.0576907	0.0575308	0.0149248	0.023119	0.236211	0.169767	0.0190423	0.0231843	0.0245264	0.157804	0.0344674	0.0118321	0.00443612	0.0333572	0.960541	0.276101	0.21608	0.0934946	0.0551893	0.0762309	0.0338817	0.00679831	0.0259	TSPAN2	tetraspanin 2 [Source:HGNC Symbol;Acc:HGNC:20659]	-	-	-	-	GO:0005654//nucleoplasm;GO:0005886//plasma membrane;GO:0016020//membrane;GO:0043209//myelin sheath	GO:0005515//protein binding	GO:0006954//inflammatory response;GO:0014002//astrocyte development;GO:0014005//microglia development;GO:0042552//myelination;GO:0048709//oligodendrocyte differentiation;GO:0061564//axon development	-
ENSG00000226053	LINC01776	lncRNA	0.0354154	0.076765	0.0126996	0.0264747	0.0521023	0.0106655	0.148063	0.0145975	0.0102078	0.163817	0.100169	0.0259854	0.125755	0.0059288	0.0109407	0.0509929	0.00826082	0.0455536	0.00259991	0.00906789	0.0589646	0	0.05792	0.00744746	0.0235143	0.0251404	0	0.0249721	0.018	LINC01776	-	-	-	-	-	-	-	-	-
ENSG00000198799	LRIG2	protein_coding	0.361942	0.447105	0.111538	0.0648797	0.176314	0.231323	0.410472	0.230981	0.305059	0.58388	0.297977	0.256828	0.504162	0.135663	0.411696	0.283112	0.147091	0.82003	0.0655253	0.158224	0.142358	0.259262	0.276803	0.243697	0.253555	0.192968	0.444549	0.146963	0.1162	LRIG2	leucine rich repeats and immunoglobulin like domains 2 [Source:HGNC Symbol;Acc:HGNC:20889]	Organismal Systems	Development and regeneration	ko04360//Axon guidance	K24609	GO:0005615//extracellular space;GO:0005737//cytoplasm;GO:0005886//plasma membrane;GO:0016020//membrane;GO:0030426//growth cone;GO:0031012//extracellular matrix;GO:0097708//intracellular vesicle	GO:0005102//signaling receptor binding;GO:0005515//protein binding	GO:0006509//membrane protein ectodomain proteolysis;GO:0007605//sensory perception of sound;GO:0010640//regulation of platelet-derived growth factor receptor signaling pathway;GO:0010977//negative regulation of neuron projection development;GO:0034394//protein localization to cell surface;GO:0048679//regulation of axon regeneration;GO:0048681//negative regulation of axon regeneration;GO:0051045//…	-
ENSG00000117620	SLC35A3	protein_coding	0.150227	0.174716	0.0817847	0.040022	0.19068	0.102185	0.181557	0.136228	0.145398	0.230382	0.129301	0.061798	0.260519	0.095405	0.194192	0.111955	0.0839282	0.221675	0.0368656	0.270792	0.107633	0.0941688	0.131525	0.139504	0.0928247	0.0656043	0.0659688	0.182704	0.0561	SLC35A3	solute carrier family 35 member A3 [Source:HGNC Symbol;Acc:HGNC:11023]	-	-	-	-	GO:0000139//Golgi membrane;GO:0005794//Golgi apparatus;GO:0016020//membrane	GO:0005459//UDP-galactose transmembrane transporter activity;GO:0005462//UDP-N-acetylglucosamine transmembrane transporter activity;GO:0005515//protein binding;GO:0015165//pyrimidine nucleotide-sugar transmembrane transporter activity;GO:0015297//antiporter activity	GO:0006047//UDP-N-acetylglucosamine metabolic process;GO:0008643//carbohydrate transport;GO:0072334//UDP-galactose transmembrane transport;GO:0090481//pyrimidine nucleotide-sugar transmembrane transport;GO:1990569//UDP-N-acetylglucosamine transmembrane transport	-
ENSG00000223906	ENSG00000223906	lncRNA	0	0	0	0	0	0	0	0	0	0	0	0	0	0	0	0	0	0	0	0	0	0	0	0	0	0	0	0	0	ENSG00000223906	-	-	-	-	-	-	-	-	-
ENSG00000162688	AGL	protein_coding	0.156657	0.189582	0.152625	0.0573276	0.167365	0.150074	0.350008	0.214634	0.193698	0.269824	0.244236	0.133576	0.32288	0.0861636	0.280813	0.192164	0.158858	0.251888	0.046474	0.168158	0.161011	0.135018	0.22646	0.0538201	0.0886034	0.0282222	0.080515	0.191485	0.0689	AGL	amylo-alpha-1, 6-glucosidase, 4-alpha-glucanotransferase [Source:HGNC Symbol;Acc:HGNC:321]	Metabolism;Metabolism	Global and overview maps;Carbohydrate metabolism	ko01100//Metabolic pathways;ko00500//Starch and sucrose metabolism	K01196;K01196	GO:0005576//extracellular region;GO:0005634//nucleus;GO:0005737//cytoplasm;GO:0005829//cytosol;GO:0016234//inclusion body;GO:0016529//sarcoplasmic reticulum;GO:0034774//secretory granule lumen;GO:0043033//isoamylase complex;GO:1904813//ficolin-1-rich granule lumen	GO:0003824//catalytic activity;GO:0004133//glycogen debranching enzyme activity;GO:0004134//4-alpha-glucanotransferase activity;GO:0004135//amylo-alpha-1,6-glucosidase activity;GO:0005515//protein binding;GO:0016740//transferase activity;GO:0016757//glycosyltransferase activity;GO:0016787//hydrolase activity;GO:0016798//hydrolase activity, acting on glycosyl bonds;GO:0030246//carbohydrate binding…	GO:0005975//carbohydrate metabolic process;GO:0005977//glycogen metabolic process;GO:0005978//glycogen biosynthetic process;GO:0005980//glycogen catabolic process;GO:0007584//response to nutrient;GO:0008152//metabolic process;GO:0009725//response to hormone;GO:0051384//response to glucocorticoid	-
ENSG00000197106	SLC6A17	protein_coding	0.00611993	0.0120275	0.0095091	0.0102776	0.0115487	0.000766699	0.00214781	0.011706	0	0.00275847	0.0668117	0.0168712	0	0.0103688	0.00435058	0.0235047	0	0.0103093	0.00451109	0	0.0241758	0.0314875	0	0	0.00684777	0.0169457	0	0	0.0038	SLC6A17	solute carrier family 6 member 17 [Source:HGNC Symbol;Acc:HGNC:31399]	-	-	-	-	GO:0005886//plasma membrane;GO:0008021//synaptic vesicle;GO:0016020//membrane;GO:0030672//synaptic vesicle membrane;GO:0031410//cytoplasmic vesicle;GO:0042995//cell projection;GO:0045202//synapse;GO:0098793//presynapse;GO:0098794//postsynapse;GO:0098978//glutamatergic synapse;GO:0098982//GABA-ergic synapse	GO:0005515//protein binding;GO:0015293//symporter activity;GO:0022857//transmembrane transporter activity	GO:0006811//ion transport;GO:0006814//sodium ion transport;GO:0006836//neurotransmitter transport;GO:0006865//amino acid transport;GO:0007420//brain development;GO:0015804//neutral amino acid transport;GO:0015816//glycine transport;GO:0015820//leucine transport;GO:0015824//proline transport;GO:0030163//protein catabolic process;GO:0032328//alanine transport;GO:0035725//sodium ion transmembrane tr…	-
ENSG00000259946	ENSG00000259946	lncRNA	0.0478376	0.0357993	0.00218746	0.00173303	0.00425873	0.00417615	0.00211274	0	0.00069754	0.016103	0.0213791	0.0143633	0.00274945	0	0.000379759	0.0244402	0.00989659	0.00378902	0.00319809	0	0.0105491	0.00166476	0	0.00555017	0	0	0	0	0.0062	ENSG00000259946	-	-	-	-	-	-	-	-	-
ENSG00000236137	CD101-AS1	lncRNA	0.00167753	0.00672977	0	0.00039277	0.0142235	0.00420421	0.0121807	0.0031014	0.0137758	0.0218767	0.0216943	0.00116607	0.0119417	0.0014167	0.00939848	0.00377129	0.00529524	0.002991	0.00133291	0.00444248	0	0.0144053	0.00920855	0	0.00582806	0	0	0.0162749	0.0029	CD101-AS1	-	-	-	-	-	-	-	-	-
ENSG00000203859	HSD3B2	protein_coding	0	0	0	0	0	0	0	0	0.00125831	0	0	0	0	0	0	0	0	0	0	0	0	0	0	0	0	0	0	0	0	HSD3B2	hydroxy-delta-5-steroid dehydrogenase, 3 beta- and steroid delta-isomerase 2 [Source:HGNC Symbol;Acc:HGNC:5218]	Metabolism;Human Diseases;Organismal Systems;Organismal Systems;Metabolism;Organismal Systems	Global and overview maps;Endocrine and metabolic disease;Endocrine system;Endocrine system;Lipid metabolism;Endocrine system	ko01100//Metabolic pathways;ko04934//Cushing syndrome;ko04925//Aldosterone synthesis and secretion;ko04927//Cortisol synthesis and secretion;ko00140//Steroid hormone biosynthesis;ko04913//Ovarian steroidogenesis	K00070;K00070;K00070;K00070;K00070;K00070	GO:0005730//nucleolus;GO:0005737//cytoplasm;GO:0005739//mitochondrion;GO:0005743//mitochondrial inner membrane;GO:0005758//mitochondrial intermembrane space;GO:0005783//endoplasmic reticulum;GO:0005789//endoplasmic reticulum membrane;GO:0016020//membrane;GO:0030868//smooth endoplasmic reticulum membrane;GO:0031966//mitochondrial membrane;GO:0043231//intracellular membrane-bounded organelle;GO:004…	GO:0003824//catalytic activity;GO:0003854//3-beta-hydroxy-delta5-steroid dehydrogenase activity;GO:0004769//steroid delta-isomerase activity;GO:0005515//protein binding;GO:0016491//oxidoreductase activity;GO:0016616//oxidoreductase activity, acting on the CH-OH group of donors, NAD or NADP as acceptor;GO:0016853//isomerase activity;GO:0102294//cholesterol dehydrogenase activity	GO:0006629//lipid metabolic process;GO:0006694//steroid biosynthetic process;GO:0006702//androgen biosynthetic process;GO:0008152//metabolic process;GO:0008207//C21-steroid hormone metabolic process;GO:0021766//hippocampus development;GO:0051412//response to corticosterone	-
ENSG00000228086	ENSG00000228086	lncRNA	0.00246072	0.00199502	0	0	0.000874765	0.00281789	0.00830572	0	0.0113878	0.0113382	0.0102861	0.00500821	0.0150248	0.00745766	0.0137314	0.0018327	0.00810928	0.00806241	0	0.0145666	0	0	0	0	0	0	0	0	0.0021	ENSG00000228086	-	-	-	-	-	-	-	-	-
ENSG00000273406	ENSG00000273406	lncRNA	0.000357556	0	0	0	0.00295778	0.00186158	0.00700187	0.00689763	0	0	0	0.000659217	0.00340217	0	0.00159548	0	0.00379914	0	0.00205855	0	0.00115108	0	0.00387517	0	0	0	0	0	0.0005	ENSG00000273406	-	-	-	-	-	-	-	-	-
ENSG00000185946	RNPC3	protein_coding	0.357138	0.405921	0.126289	0.0704967	0.228455	0.338193	0.272983	0.145054	0.361481	0.324483	0.412317	0.285401	0.297097	0.112506	0.282382	0.345788	0.228389	0.357282	0.0727091	0.214825	0.210605	0.275692	0.355363	0.315049	0.343638	0.178729	0.0684046	0.205499	0.1108	RNPC3	RNA binding region (RNP1, RRM) containing 3 [Source:HGNC Symbol;Acc:HGNC:18666]	-	-	-	-	GO:0005634//nucleus;GO:0005654//nucleoplasm;GO:0005681//spliceosomal complex;GO:0005689//U12-type spliceosomal complex	GO:0003676//nucleic acid binding;GO:0003723//RNA binding;GO:0005515//protein binding;GO:0030626//U12 snRNA binding;GO:0097157//pre-mRNA intronic binding	GO:0000398//mRNA splicing, via spliceosome;GO:0006397//mRNA processing;GO:0008380//RNA splicing	-
ENSG00000162627	SNX7	protein_coding	0.0487679	0.0300732	0.0888461	0.0638042	0.314514	0.0301855	0.360015	0.33483	0.0788178	0.400664	0.0912972	0.158061	0.211153	0.162465	0.200359	0.0757418	0.28724	0.142821	0.0595577	0.166044	0.696814	0.0954275	0.172341	0.0372227	0.0620016	0.319873	0.183976	0.242992	0.0532	SNX7	sorting nexin 7 [Source:HGNC Symbol;Acc:HGNC:14971]	-	-	-	-	GO:0000407//phagophore assembly site;GO:0005768//endosome;GO:0005769//early endosome;GO:0016020//membrane;GO:0031410//cytoplasmic vesicle;GO:0031901//early endosome membrane	GO:0005515//protein binding;GO:0008289//lipid binding;GO:0035091//phosphatidylinositol binding	GO:0000422//autophagy of mitochondrion;GO:0015031//protein transport;GO:0032456//endocytic recycling;GO:0034727//piecemeal microautophagy of the nucleus;GO:0051641//cellular localization;GO:0061709//reticulophagy;GO:2000786//positive regulation of autophagosome assembly	-
ENSG00000226715	LINC01709	lncRNA	0.00692665	0.00272361	0.00931405	0.000409839	0.00109584	0.0057683	0.0011945	0.00520605	0.00258388	0.00196124	0.00705617	0.000723685	0.0123974	0.00615523	0	0.00256598	0	0.00160383	0	0	0	0	0	0	0	0	0	0	0.0011	LINC01709	-	-	-	-	-	-	-	-	-
ENSG00000162695	SLC30A7	protein_coding	0.362653	0.390267	0.0807962	0.0410845	0.16236	0.327131	0.24189	0.10039	0.425945	0.374922	0.251254	0.186809	0.314814	0.239477	0.34512	0.302995	0.210409	0.291505	0.0804598	0.313529	0.175956	0.186907	0.196386	0.198756	0.264971	0.330072	0.428453	0.147553	0.1032	SLC30A7	solute carrier family 30 member 7 [Source:HGNC Symbol;Acc:HGNC:19306]	-	-	-	-	GO:0000139//Golgi membrane;GO:0005737//cytoplasm;GO:0005739//mitochondrion;GO:0005794//Golgi apparatus;GO:0016020//membrane;GO:0016529//sarcoplasmic reticulum;GO:0031410//cytoplasmic vesicle;GO:0031982//vesicle;GO:0033017//sarcoplasmic reticulum membrane;GO:0048471//perinuclear region of cytoplasm;GO:1990674//Golgi cis cisterna membrane	GO:0005385//zinc ion transmembrane transporter activity;GO:0008324//cation transmembrane transporter activity	GO:0006811//ion transport;GO:0006812//cation transport;GO:0006829//zinc ion transport;GO:0006882//cellular zinc ion homeostasis;GO:0055085//transmembrane transport;GO:0071577//zinc ion transmembrane transport;GO:0098655//cation transmembrane transport;GO:1904257//zinc ion import into Golgi apparatus	-
ENSG00000265808	SEC22B	protein_coding	0.358223	0.400403	0.414473	0.123973	0.545962	0.421599	0.683498	0.872961	0.526391	0.830165	0.350722	0.469413	0.7361	0.411281	1.15124	0.341344	0.398341	0.858072	0.180193	0.784128	0.536393	0.388884	0.421184	0.292735	0.246713	0.673329	0.664656	0.329996	0.1661	SEC22B	SEC22 homolog B, vesicle trafficking protein [Source:HGNC Symbol;Acc:HGNC:10700]	Cellular Processes;Human Diseases;Genetic Information Processing	Transport and catabolism;Infectious disease: bacterial;Folding, sorting and degradation	ko04145//Phagosome;ko05134//Legionellosis;ko04130//SNARE interactions in vesicular transport	K08517;K08517;K08517	GO:0000139//Golgi membrane;GO:0005737//cytoplasm;GO:0005783//endoplasmic reticulum;GO:0005789//endoplasmic reticulum membrane;GO:0005793//endoplasmic reticulum-Golgi intermediate compartment;GO:0005794//Golgi apparatus;GO:0012505//endomembrane system;GO:0012507//ER to Golgi transport vesicle membrane;GO:0016020//membrane;GO:0030133//transport vesicle;GO:0030670//phagocytic vesicle membrane;GO:003…	GO:0005484//SNAP receptor activity;GO:0005515//protein binding	GO:0006888//endoplasmic reticulum to Golgi vesicle-mediated transport;GO:0006890//retrograde vesicle-mediated transport, Golgi to endoplasmic reticulum;GO:0015031//protein transport;GO:0016192//vesicle-mediated transport;GO:0045732//positive regulation of protein catabolic process;GO:0048280//vesicle fusion with Golgi apparatus;GO:0061025//membrane fusion;GO:1902902//negative regulation of autoph…	-
ENSG00000134247	PTGFRN	protein_coding	0.0523787	0.0605885	0.0626091	0.0364508	0.146624	0.0265597	0.284712	0.279659	0.0889463	0.312359	0.110939	0.186139	0.108802	0.0643892	0.442318	0.11507	0.0764585	0.0488015	0.0173318	0.0467465	0.240294	0.042233	0.163298	0.00875466	0.0810468	0.0477183	0.123925	0.122203	0.0416	PTGFRN	prostaglandin F2 receptor inhibitor [Source:HGNC Symbol;Acc:HGNC:9601]	-	-	-	-	GO:0005783//endoplasmic reticulum;GO:0005789//endoplasmic reticulum membrane;GO:0005794//Golgi apparatus;GO:0009986//cell surface;GO:0016020//membrane	GO:0005515//protein binding	GO:0014905//myoblast fusion involved in skeletal muscle regeneration;GO:0034389//lipid droplet organization	-
ENSG00000162664	ZNF326	protein_coding	1.1333	1.14455	0.669122	0.27137	1.06124	1.15842	0.799501	0.678924	1.34353	1.16805	0.906642	0.937962	1.06751	0.465467	0.722412	1.18116	0.91451	1.18182	0.301886	0.527478	0.618905	0.882501	0.852517	1.15889	1.11737	0.507052	0.543156	1.37897	0.302	ZNF326	zinc finger protein 326 [Source:HGNC Symbol;Acc:HGNC:14104]	-	-	-	-	GO:0005634//nucleus;GO:0005654//nucleoplasm;GO:0016363//nuclear matrix;GO:0043229//intracellular organelle;GO:0043231//intracellular membrane-bounded organelle;GO:0044609//DBIRD complex	GO:0000993//RNA polymerase II complex binding;GO:0003677//DNA binding;GO:0003723//RNA binding;GO:0005515//protein binding;GO:0046872//metal ion binding	GO:0006397//mRNA processing;GO:0008380//RNA splicing;GO:0032784//regulation of DNA-templated transcription, elongation;GO:0043484//regulation of RNA splicing	Others
ENSG00000236866	TENT5C-DT	lncRNA	0	0	0	0	0	0	0	0	0	0.00146739	0	0	0	0	0	0	0	0	0	0	0	0	0	0	0	0	0	0	0	TENT5C-DT	-	-	-	-	-	-	-	-	-
ENSG00000134253	TRIM45	protein_coding	0.0230405	0.0295337	0.00686912	0.0104624	0.0492141	0.0246273	0.0510216	0.0167259	0.0487114	0.0477039	0.0195372	0.0415149	0.0680967	0.0140954	0.0432104	0.0283894	0.0562996	0.106693	0.0231628	0.0194568	0.0205246	0.0167504	0.0718844	0.0223654	0.0149475	0.021313	0.0375124	0.081076	0.0148	TRIM45	tripartite motif containing 45 [Source:HGNC Symbol;Acc:HGNC:19018]	-	-	-	-	GO:0005634//nucleus;GO:0005654//nucleoplasm;GO:0005737//cytoplasm;GO:0005829//cytosol;GO:0045171//intercellular bridge	GO:0005515//protein binding;GO:0008270//zinc ion binding;GO:0016740//transferase activity;GO:0046872//metal ion binding;GO:0061630//ubiquitin protein ligase activity	GO:0043161//proteasome-mediated ubiquitin-dependent protein catabolic process;GO:0050728//negative regulation of inflammatory response;GO:0060348//bone development;GO:0070936//protein K48-linked ubiquitination	-
ENSG00000235777	DPYD-AS2	lncRNA	0.000675776	0.00163556	0	0	0	0	0.000578728	0	0	0	0.000696327	0	0	0	0	0	0	0	0	0	0	0	0	0	0	0	0	0	0.0001	DPYD-AS2	-	-	-	-	-	-	-	-	-
ENSG00000285532	LINC02788	lncRNA	0.00267141	0.00339824	0	0	0.00269014	0.00147811	0.00146613	0	0.00166646	0.00428887	0.00552596	0.000499673	0.00338569	0	0.00648049	0.00097276	0	0.00956707	0	0.0106466	0.00173818	0.0021396	0.0151653	0	0.0545913	0	0	0	0.0016	LINC02788	-	-	-	-	-	-	-	-	-
ENSG00000232650	LINC01780	lncRNA	0.0012175	0.000460277	0.0022785	0.000254721	0.00136836	0.000666578	0.00395427	0	0.00364209	0.00843539	0.00670586	0	0.00544736	0	0	0	0	0	0	0	0	0	0	0	0.00726456	0	0	0	0.0007	LINC01780	-	-	-	-	-	-	-	-	-
ENSG00000183508	TENT5C	protein_coding	0.011246	0.0107428	0.0386638	0.954728	0.0199612	0.00204768	0.0107287	0.00942462	0.0228312	0.0161817	0.0127992	0.00801216	0.0243101	0.0210458	0.0844571	0.0195857	0.0454266	0.0399936	1.83665	0.0563134	0.0167009	0.00291216	0.0154115	0.0148251	0.0217055	0.0589298	0.0339707	0.0113552	0.0366	TENT5C	terminal nucleotidyltransferase 5C [Source:HGNC Symbol;Acc:HGNC:24712]	-	-	-	-	GO:0005634//nucleus;GO:0005654//nucleoplasm;GO:0005737//cytoplasm;GO:0005813//centrosome;GO:0005856//cytoskeleton	GO:0003723//RNA binding;GO:0005515//protein binding;GO:0016740//transferase activity;GO:0016779//nucleotidyltransferase activity;GO:1990817//RNA adenylyltransferase activity	GO:0001701//in utero embryonic development;GO:0045596//negative regulation of cell differentiation;GO:0048255//mRNA stabilization	-
ENSG00000234283	LINC01731	lncRNA	0.00474414	0.00757075	0.00995947	0.000734894	0.00359865	0.00897778	0.00936358	0	0.00356695	0.00340241	0.0175179	0.0022264	0.00476138	0.0123994	0.0105012	0.00604368	0.00667738	0.00197065	0.00545922	0.0105889	0.00231889	0.0275308	0.0108356	0	0.00366277	0	0.041297	0.00669995	0.0026	LINC01731	-	-	-	-	-	-	-	-	-
ENSG00000198765	SYCP1	protein_coding	0.000361065	0.000775452	0.00260353	0.00179488	0.00196723	0.000991339	0.00226879	0.00374316	0	0.00139496	0.0136664	0.000847682	0	0.0036744	0.0171938	0	0.00622989	0.00292417	0.0026799	0	0	0	0	0	0	0	0	0	0.0007	SYCP1	synaptonemal complex protein 1 [Source:HGNC Symbol;Acc:HGNC:11487]	-	-	-	-	GO:0000775//chromosome, centromeric region;GO:0000794//condensed nuclear chromosome;GO:0000795//synaptonemal complex;GO:0000801//central element;GO:0000802//transverse filament;GO:0001673//male germ cell nucleus;GO:0005634//nucleus;GO:0005694//chromosome;GO:0030849//autosome	GO:0003677//DNA binding;GO:0003690//double-stranded DNA binding	GO:0000711//meiotic DNA repair synthesis;GO:0007049//cell cycle;GO:0007129//homologous chromosome pairing at meiosis;GO:0007130//synaptonemal complex assembly;GO:0007131//reciprocal meiotic recombination;GO:0007283//spermatogenesis;GO:0032880//regulation of protein localization;GO:0035092//sperm chromatin condensation;GO:0051026//chiasma assembly;GO:0051289//protein homotetramerization;GO:0051301…	-
ENSG00000143398	PIP5K1A	protein_coding	0.733686	0.778886	0.102911	0.0982032	0.420707	0.685684	0.478989	0.192619	0.786072	0.786056	0.485621	0.490629	0.764718	0.413019	0.645601	0.644174	0.581564	0.593365	0.091569	0.304474	0.209784	0.38568	0.419538	0.516314	0.539635	0.0598682	0.444706	0.620789	0.1979	PIP5K1A	phosphatidylinositol-4-phosphate 5-kinase type 1 alpha [Source:HGNC Symbol;Acc:HGNC:8994]	Metabolism;Cellular Processes;Cellular Processes;Cellular Processes;Environmental Information Processing;Human Diseases;Human Diseases;Environmental Information Processing;Organismal Systems;Metabolism	Global and overview maps;Transport and catabolism;Cell motility;Cellular community - eukaryotes;Signal transduction;Infectious disease: bacterial;Cancer: overview;Signal transduction;Immune system;Carbohydrate metabolism	ko01100//Metabolic pathways;ko04144//Endocytosis;ko04810//Regulation of actin cytoskeleton;ko04510//Focal adhesion;ko04072//Phospholipase D signaling pathway;ko05135//Yersinia infection;ko05231//Choline metabolism in cancer;ko04070//Phosphatidylinositol signaling system;ko04666//Fc gamma R-mediated phagocytosis;ko00562//Inositol phosphate metabolism	K00889;K00889;K00889;K00889;K00889;K00889;K00889;K00889;K00889;K00889	GO:0001726//ruffle;GO:0005634//nucleus;GO:0005654//nucleoplasm;GO:0005737//cytoplasm;GO:0005829//cytosol;GO:0005847//mRNA cleavage and polyadenylation specificity factor complex;GO:0005886//plasma membrane;GO:0005925//focal adhesion;GO:0016020//membrane;GO:0016607//nuclear speck;GO:0030027//lamellipodium;GO:0032587//ruffle membrane;GO:0042995//cell projection	GO:0000166//nucleotide binding;GO:0000285//1-phosphatidylinositol-3-phosphate 5-kinase activity;GO:0005515//protein binding;GO:0005524//ATP binding;GO:0016301//kinase activity;GO:0016307//phosphatidylinositol phosphate kinase activity;GO:0016308//1-phosphatidylinositol-4-phosphate 5-kinase activity;GO:0016740//transferase activity;GO:0019900//kinase binding;GO:0052742//phosphatidylinositol kinase…	GO:0006629//lipid metabolic process;GO:0006650//glycerophospholipid metabolic process;GO:0006661//phosphatidylinositol biosynthetic process;GO:0006909//phagocytosis;GO:0007165//signal transduction;GO:0008654//phospholipid biosynthetic process;GO:0010761//fibroblast migration;GO:0016310//phosphorylation;GO:0016477//cell migration;GO:0030036//actin cytoskeleton organization;GO:0030216//keratinocyte…	-
ENSG00000196505	GDAP2	protein_coding	0.373708	0.330752	0.115516	0.0634046	0.164253	0.366817	0.159448	0.116976	0.31645	0.191061	0.250008	0.225686	0.183589	0.146474	0.260348	0.331599	0.222416	0.173708	0.0540124	0.136389	0.234686	0.222458	0.223238	0.219316	0.291342	0.209598	0.186469	0.127416	0.0957	GDAP2	ganglioside induced differentiation associated protein 2 [Source:HGNC Symbol;Acc:HGNC:18010]	-	-	-	-	GO:0005765//lysosomal membrane	GO:0005515//protein binding	GO:0032526//response to retinoic acid	-
ENSG00000287015	ENSG00000287015	lncRNA	0	0	0	0	0	0.000403962	0	0	0	0	0	0	0	0	0	0	0	0	0	0	0	0	0	0	0	0	0	0	0	ENSG00000287015	-	-	-	-	-	-	-	-	-
ENSG00000235526	ENSG00000235526	lncRNA	0	0	0	0	0	0	0	0	0	0	0	0	0	0	0	0	0	0	0	0	0	0	0	0	0	0	0	0	0	ENSG00000235526	-	-	-	-	-	-	-	-	-
ENSG00000134200	TSHB	protein_coding	0	0	0	0	0	0	0	0	0	0	0	0	0	0	0	0	0	0	0	0	0	0	0	0	0	0	0	0	0	TSHB	thyroid stimulating hormone subunit beta [Source:HGNC Symbol;Acc:HGNC:12372]	Environmental Information Processing;Environmental Information Processing;Organismal Systems;Organismal Systems;Human Diseases	Signaling molecules and interaction;Signal transduction;Endocrine system;Endocrine system;Immune disease	ko04080//Neuroactive ligand-receptor interaction;ko04024//cAMP signaling pathway;ko04918//Thyroid hormone synthesis;ko04923//Regulation of lipolysis in adipocytes;ko05320//Autoimmune thyroid disease	K05251;K05251;K05251;K05251;K05251	GO:0005576//extracellular region;GO:0005615//extracellular space;GO:0005737//cytoplasm	GO:0005102//signaling receptor binding;GO:0005179//hormone activity	GO:0007186//G protein-coupled receptor signaling pathway;GO:0007267//cell-cell signaling;GO:0009653//anatomical structure morphogenesis;GO:0033189//response to vitamin A;GO:0043627//response to estrogen;GO:0051592//response to calcium ion;GO:0051716//cellular response to stimulus	-
ENSG00000065183	WDR3	protein_coding	0.220601	0.195509	0.131246	0.0450517	0.234852	0.190718	0.176687	0.193336	0.254273	0.20542	0.170155	0.198896	0.21048	0.0956238	0.151151	0.173995	0.252782	0.144048	0.0388373	0.147462	0.147401	0.184007	0.205971	0.214804	0.212571	0.0679576	0.0400431	0.194552	0.0742	WDR3	WD repeat domain 3 [Source:HGNC Symbol;Acc:HGNC:12755]	Genetic Information Processing	Translation	ko03008//Ribosome biogenesis in eukaryotes	K14556	GO:0005634//nucleus;GO:0005654//nucleoplasm;GO:0005730//nucleolus;GO:0031965//nuclear membrane;GO:0032040//small-subunit processome;GO:0034388//Pwp2p-containing subcomplex of 90S preribosome	GO:0003723//RNA binding;GO:0005515//protein binding;GO:0030515//snoRNA binding	GO:0030490//maturation of SSU-rRNA;GO:0042254//ribosome biogenesis;GO:0042274//ribosomal small subunit biogenesis	-
ENSG00000227082	LINC02798	lncRNA	0.142742	0.175605	0.0756982	0.0403245	0.1134	0.108376	0.120457	0.0578589	0.120619	0.222821	0.475327	0.0214255	0.0667074	0.49449	0.0526536	0.269308	0.0824834	0.00633054	0.0159596	0.169344	0.0790031	0.0710056	0.0336519	0.0919181	0.0405111	0.240741	0.0576311	0.152889	0.0389	LINC02798	-	-	-	-	-	-	-	-	-
ENSG00000163393	SLC22A15	protein_coding	0.277909	0.213734	0.0850313	0.0293225	0.0277955	0.377345	0.0467287	0.0441122	0.0622435	0.187882	0.493115	0.0984596	0.0299113	0.0527898	0.0553807	0.339512	0.0400181	0.538045	0.0133127	0.0595079	0.0716451	0.18157	0.0956218	0.18193	0.210092	0.0482187	0	0.0245429	0.057	SLC22A15	solute carrier family 22 member 15 [Source:HGNC Symbol;Acc:HGNC:20301]	-	-	-	-	GO:0005575//cellular_component;GO:0005886//plasma membrane;GO:0016020//membrane	GO:0003674//molecular_function;GO:0015199//amino-acid betaine transmembrane transporter activity;GO:0022857//transmembrane transporter activity	GO:0006811//ion transport;GO:0006865//amino acid transport;GO:0008150//biological_process;GO:0015838//amino-acid betaine transport;GO:0055085//transmembrane transport	-
ENSG00000163156	SCNM1	protein_coding	0.28138	0.295805	0.364392	0.13534	0.425484	0.367043	0.261466	0.372834	0.362628	0.313631	0.381911	0.435075	0.29128	0.416559	0.234484	0.466273	0.375745	0.33866	0.131841	0.196377	0.336879	0.371404	0.352897	0.470562	0.479848	0.512943	0.226625	0.436059	0.1263	SCNM1	sodium channel modifier 1 [Source:HGNC Symbol;Acc:HGNC:23136]	-	-	-	-	GO:0005634//nucleus;GO:0005654//nucleoplasm;GO:0005681//spliceosomal complex;GO:0016607//nuclear speck	GO:0005515//protein binding;GO:0019899//enzyme binding;GO:0046872//metal ion binding	GO:0000380//alternative mRNA splicing, via spliceosome;GO:0006397//mRNA processing;GO:0008380//RNA splicing	-
ENSG00000143631	FLG	protein_coding	0.00254839	0.00458883	0	0	0.00203399	0.00128929	0.00815753	0	0	0.0108954	0.00260441	0	0.00362971	0.00443007	0.0102433	0.00197492	0	0.00643384	0	0	0	0	0	0	0.00321807	0	0	0	0.0013	FLG	filaggrin [Source:HGNC Symbol;Acc:HGNC:3748]	-	-	-	-	GO:0001533//cornified envelope;GO:0005634//nucleus;GO:0005829//cytosol;GO:0036457//keratohyalin granule;GO:0036464//cytoplasmic ribonucleoprotein granule;GO:0062023//collagen-containing extracellular matrix	GO:0005198//structural molecule activity;GO:0005509//calcium ion binding;GO:0005515//protein binding;GO:0030280//structural constituent of skin epidermis;GO:0046872//metal ion binding;GO:0046914//transition metal ion binding	GO:0018149//peptide cross-linking;GO:0030216//keratinocyte differentiation;GO:0061436//establishment of skin barrier	-
ENSG00000237975	FLG-AS1	lncRNA	0.0508889	0.0972776	0.0600855	0.0200202	0.0520988	0.0378322	0.233768	0.0406304	0.0466757	0.251319	0.193305	0.0944465	0.135395	0.0369114	0.278666	0.108927	0.100613	0.237267	0.00797639	0.00902396	0.0825308	0.0218858	0.169254	0.0104254	0.0579244	0	0.143159	0.0530994	0.0327	FLG-AS1	-	-	-	-	-	-	-	-	-
ENSG00000261168	ENSG00000261168	lncRNA	0.00938821	0.00938239	0.00200567	0.00294011	0.00274129	0.00596279	0.000514007	0.00033647	0.00141939	0	0.00510823	0.00300671	0.00521446	0	0.00220878	0.00975773	0	0.00187378	0	0.0103248	0	0.0232902	0.0163068	0.0236988	0.0209037	0	0	0	0.0024	ENSG00000261168	-	-	-	-	-	-	-	-	-
ENSG00000287980	ENSG00000287980	lncRNA	0	0.000412768	0	0.00094659	0	0.000792073	0.00342136	0	0	0	0	0	0	0	0.00444027	0	0	0	0	0	0	0	0	0	0	0	0	0	0.0001	ENSG00000287980	-	-	-	-	-	-	-	-	-
ENSG00000229283	ENSG00000229283	lncRNA	0	0	0	0	0	0	0	0	0	0	0	0	0	0	0	0	0	0	0	0	0	0	0	0	0	0	0	0	0	ENSG00000229283	-	-	-	-	-	-	-	-	-
ENSG00000226172	ENSG00000226172	lncRNA	0	0	0	0	0	0	0	0	0	0	0	0	0	0	0	0	0	0	0	0	0	0	0	0	0	0	0	0	0	ENSG00000226172	-	-	-	-	-	-	-	-	-
ENSG00000079335	CDC14A	protein_coding	0.185622	0.151619	0.0638327	0.0394374	0.194087	0.219564	0.345498	0.097004	0.421406	0.503346	0.163124	0.197082	0.493999	0.191688	0.745066	0.0958184	0.30591	0.140378	0.0325818	0.222037	0.183487	0.0735706	0.256616	0.0974023	0.149904	0.079244	0.244665	0.319851	0.0851	CDC14A	cell division cycle 14A [Source:HGNC Symbol;Acc:HGNC:1718]	Cellular Processes	Cell growth and death	ko04110//Cell cycle	K06639	GO:0000922//spindle pole;GO:0005634//nucleus;GO:0005654//nucleoplasm;GO:0005730//nucleolus;GO:0005737//cytoplasm;GO:0005813//centrosome;GO:0005819//spindle;GO:0005829//cytosol;GO:0005856//cytoskeleton;GO:0016604//nuclear body;GO:0032420//stereocilium;GO:0032426//stereocilium tip;GO:0042995//cell projection;GO:0043227//membrane-bounded organelle;GO:0043232//intracellular non-membrane-bounded organ…	GO:0004721//phosphoprotein phosphatase activity;GO:0004722//protein serine/threonine phosphatase activity;GO:0004725//protein tyrosine phosphatase activity;GO:0005515//protein binding;GO:0008138//protein tyrosine/serine/threonine phosphatase activity;GO:0016787//hydrolase activity;GO:0016791//phosphatase activity;GO:0017018//myosin phosphatase activity	GO:0000226//microtubule cytoskeleton organization;GO:0006470//protein dephosphorylation;GO:0007049//cell cycle;GO:0007096//regulation of exit from mitosis;GO:0007605//sensory perception of sound;GO:0016311//dephosphorylation;GO:0032467//positive regulation of cytokinesis;GO:0051301//cell division;GO:0060271//cilium assembly	-
ENSG00000143119	CD53	protein_coding	0.00501439	0.00714031	0.0197916	0.00432261	0.00204665	0.00301001	0.0156746	0	0.0131922	0.0225716	0.00997676	0.0208838	0.00503054	1.99512	0.00268324	0.003047	0.0216267	0.00493252	0.00715719	0.0162968	0.0305	0	0	0	0.00440917	2.69361	0	0	0.0161	CD53	CD53 molecule [Source:HGNC Symbol;Acc:HGNC:1686]	-	-	-	-	GO:0001772//immunological synapse;GO:0005886//plasma membrane;GO:0005911//cell-cell junction;GO:0009986//cell surface;GO:0016020//membrane;GO:0035579//specific granule membrane;GO:0070062//extracellular exosome;GO:0070161//anchoring junction;GO:0070821//tertiary granule membrane	GO:0005515//protein binding;GO:0042802//identical protein binding	GO:0007165//signal transduction;GO:1901741//positive regulation of myoblast fusion	-
ENSG00000143520	FLG2	protein_coding	0.000565017	0.00128719	0	0	0.00252634	0	0.00149452	0	0	0.00438664	0.00029077	0.00976801	0	0	0	0.00202793	0	0	0	0	0	0.0011731	0	0	0	0	0	0	0.0004	FLG2	filaggrin 2 [Source:HGNC Symbol;Acc:HGNC:33276]	-	-	-	-	GO:0001533//cornified envelope;GO:0005576//extracellular region;GO:0005634//nucleus;GO:0005737//cytoplasm;GO:0036457//keratohyalin granule;GO:1904724//tertiary granule lumen	GO:0005198//structural molecule activity;GO:0005509//calcium ion binding;GO:0046872//metal ion binding;GO:0046914//transition metal ion binding	GO:0007155//cell adhesion;GO:0048730//epidermis morphogenesis;GO:0061436//establishment of skin barrier	-
ENSG00000171943	SRGAP2C	protein_coding	0.369733	0.32173	0.198626	0.0637555	0.565986	0.226706	0.620073	0.557942	0.347293	0.694261	0.441078	0.18492	0.777973	1.27545	0.532375	0.355384	0.62013	0.364292	0.116449	1.0412	0.300212	0.285494	0.243262	0.176956	0.21639	0.458053	0.457014	0.594344	0.1385	SRGAP2C	SLIT-ROBO Rho GTPase activating protein 2C [Source:HGNC Symbol;Acc:HGNC:30584]	-	-	-	-	-	GO:0042803//protein homodimerization activity;GO:0046982//protein heterodimerization activity	GO:0007399//nervous system development;GO:0021816//extension of a leading process involved in cell motility in cerebral cortex radial glia guided migration;GO:0021987//cerebral cortex development;GO:0051490//negative regulation of filopodium assembly;GO:0061000//negative regulation of dendritic spine development;GO:1904861//excitatory synapse assembly;GO:1904862//inhibitory synapse assembly;GO:20…	-
ENSG00000155761	SPAG17	protein_coding	0.0137053	0.0312093	0.0272346	0.00519395	0.0388393	0.0217623	0.0640662	0.0267485	0.026472	0.0434237	0.0586998	0.0514025	0.0436412	0.0101031	0.21019	0.0229325	0.0123693	0.00803329	0.0216869	0.0111128	0.632841	0.0598232	0.106622	0.00591232	0.0130422	0	0	0.0160104	0.0133	SPAG17	sperm associated antigen 17 [Source:HGNC Symbol;Acc:HGNC:26620]	-	-	-	-	GO:0001669//acrosomal vesicle;GO:0002177//manchette;GO:0005576//extracellular region;GO:0005737//cytoplasm;GO:0005794//Golgi apparatus;GO:0005856//cytoskeleton;GO:0005874//microtubule;GO:0005929//cilium;GO:0031410//cytoplasmic vesicle;GO:0031514//motile cilium;GO:0042995//cell projection;GO:1990716//axonemal central apparatus	-	GO:0003351//epithelial cilium movement involved in extracellular fluid movement;GO:0007283//spermatogenesis;GO:0030030//cell projection organization;GO:0030154//cell differentiation;GO:0044458//motile cilium assembly;GO:0051649//establishment of localization in cell;GO:1904158//axonemal central apparatus assembly;GO:1905198//manchette assembly;GO:1990953//intramanchette transport	-
ENSG00000230806	SRGAP2-AS1	lncRNA	0.101156	0.0808268	0.00192755	0.0126735	0.0583445	0.0542577	0.118704	0.0263212	0.0944803	0.190692	0.093129	0.0171839	0.15974	0.284831	0.19554	0.0571821	0.161208	0.100916	0.0114124	0.139328	0.0315384	0.0342676	0.0306347	0.109309	0.0288561	0	0.0810568	0.102333	0.0348	SRGAP2-AS1	-	-	-	-	-	-	-	-	-
ENSG00000116830	TTF2	protein_coding	0.0493028	0.0265485	0.0297596	0.0348147	0.158289	0.0546378	0.0423603	0.0237607	0.0730795	0.097077	0.0200392	0.112798	0.0635618	0.102415	0.0710719	0.0272623	0.113538	0.132339	0.0205001	0.0501217	0.0703346	0.0139559	0.113715	0.0216258	0.0784297	0.133823	0.0221764	0.205006	0.0268	TTF2	transcription termination factor 2 [Source:HGNC Symbol;Acc:HGNC:12398]	Organismal Systems	Endocrine system	ko04918//Thyroid hormone synthesis	K15173	GO:0005634//nucleus;GO:0005681//spliceosomal complex;GO:0005737//cytoplasm;GO:0005829//cytosol;GO:0008023//transcription elongation factor complex	GO:0000166//nucleotide binding;GO:0003677//DNA binding;GO:0004386//helicase activity;GO:0005515//protein binding;GO:0005524//ATP binding;GO:0008094//ATP-dependent activity, acting on DNA;GO:0008270//zinc ion binding;GO:0016787//hydrolase activity;GO:0046872//metal ion binding;GO:0140658//ATP-dependent chromatin remodeler activity	GO:0006281//DNA repair;GO:0006338//chromatin remodeling;GO:0006353//DNA-templated transcription, termination;GO:0006369//termination of RNA polymerase II transcription;GO:0006397//mRNA processing;GO:0008380//RNA splicing	-
ENSG00000227091	SLC6A17-AS1	lncRNA	0.000332192	0.000269386	0	0	0.00348811	0	0	0	0	0	0	0.00207206	0	0	0	0	0	0	0	0	0	0	0	0	0	0	0	0	0.0001	SLC6A17-AS1	-	-	-	-	-	-	-	-	-
ENSG00000081026	MAGI3	protein_coding	3.70733	1.33424	0.380756	0.247815	0.770073	0.961769	1.23421	0.343398	0.854275	0.965334	1.74284	0.499772	2.00001	0.499485	0.629383	1.11435	0.409347	0.305586	0.127018	0.47273	0.47019	0.823392	0.613896	0.545196	1.20518	0.193144	0.957122	0.850842	0.2725	MAGI3	membrane associated guanylate kinase, WW and PDZ domain containing 3 [Source:HGNC Symbol;Acc:HGNC:29647]	Environmental Information Processing	Signal transduction	ko04015//Rap1 signaling pathway	K06112	GO:0005634//nucleus;GO:0005737//cytoplasm;GO:0005886//plasma membrane;GO:0005911//cell-cell junction;GO:0005923//bicellular tight junction;GO:0016020//membrane;GO:0030054//cell junction;GO:0070161//anchoring junction	GO:0000166//nucleotide binding;GO:0004385//guanylate kinase activity;GO:0005515//protein binding;GO:0005524//ATP binding	GO:0006915//apoptotic process;GO:0007165//signal transduction;GO:0035556//intracellular signal transduction;GO:0046037//GMP metabolic process;GO:0046710//GDP metabolic process	-
ENSG00000224965	KCNC4-DT	lncRNA	0.000512273	0	0	0	0.000443495	0.000519403	0.00216131	0.00503316	0	0	0.00037271	0	0.00521327	0	0	0.00159309	0.000929384	0	0	0	0.00818679	0	0	0	0	0	0	0	0.0004	KCNC4-DT	-	-	-	-	-	-	-	-	-
ENSG00000228127	LINC01649	lncRNA	0.0421892	0.0464593	0.00706285	0.00116943	0.00494585	0.0641441	0.00790777	0	0.0160166	0.00308324	0.0224288	0.000962557	0.00348512	0.000906648	0.0105192	0.0503109	0.0112949	0.02199	0.00293307	0	0.0034047	0.013935	0.013076	0.0842403	0.0303782	0	0	0	0.0098	LINC01649	-	-	-	-	-	-	-	-	-
ENSG00000143458	GABPB2	protein_coding	0.181876	0.273389	0.0700209	0.0233921	0.141941	0.173375	0.222392	0.0613434	0.203518	0.233401	0.140665	0.0626805	0.304438	0.086004	0.256397	0.222967	0.117881	0.288003	0.0509873	0.105114	0.105576	0.100189	0.134908	0.198829	0.195689	0.0657141	0.303215	0.132764	0.0628	GABPB2	GA binding protein transcription factor subunit beta 2 [Source:HGNC Symbol;Acc:HGNC:28441]	-	-	-	-	GO:0005634//nucleus	GO:0000976//transcription cis-regulatory region binding;GO:0005515//protein binding;GO:0042802//identical protein binding	GO:0045944//positive regulation of transcription by RNA polymerase II	Others
ENSG00000073754	CD5L	protein_coding	0.00148977	0.00187232	0	0.000581048	0.005052	0.000574749	0.00722618	0	0.00067586	0.00147694	0.0133481	0.000659858	0	0.105028	0	0.00217525	0	0.00341408	0	0	0	0	0	0.0409407	0	0.152514	0	0	0.0016	CD5L	CD5 molecule like [Source:HGNC Symbol;Acc:HGNC:1690]	-	-	-	-	GO:0005576//extracellular region;GO:0005615//extracellular space;GO:0005737//cytoplasm;GO:0005886//plasma membrane;GO:0009986//cell surface;GO:0016020//membrane;GO:0072562//blood microparticle	GO:0004252//serine-type endopeptidase activity;GO:0005044//scavenger receptor activity	GO:0002376//immune system process;GO:0006915//apoptotic process;GO:0006954//inflammatory response;GO:0006968//cellular defense response;GO:0030449//regulation of complement activation;GO:0031638//zymogen activation;GO:1903661//positive regulation of complement-dependent cytotoxicity	-
ENSG00000228826	ENSG00000228826	lncRNA	0	0.00055551	0	0	0	0	0	0	0	0	0.00427372	0	0.00120197	0	0	0	0	0	0	0	0	0	0	0	0	0	0	0	0.0001	ENSG00000228826	-	-	-	-	-	-	-	-	-
ENSG00000233907	LINC01761	lncRNA	0	0	0	0	0	0	0	0	0	0	0	0	0	0	0	0	0	0	0	0	0	0	0	0	0	0	0	0	0	LINC01761	-	-	-	-	-	-	-	-	-
ENSG00000228420	LINC01768	lncRNA	0.00163784	0.00206257	0	0.000818256	0	0.00181966	0.00603031	0	0.00274625	0.00742088	0.011113	0.0101449	0.00845156	0.0426465	0.0047843	0	0	0	0	0	0	0	0	0	0	0	0	0	0.0013	LINC01768	-	-	-	-	-	-	-	-	-
ENSG00000230921	HAO2-IT1	lncRNA	0	0	0	0	0	0	0	0	0	0	0	0	0	0	0	0	0	0	0	0	0	0	0	0	0	0	0	0	0	HAO2-IT1	-	-	-	-	-	-	-	-	-
ENSG00000271736	LINC02772	lncRNA	0.00027918	0.00103401	0.000490359	0.0409278	0.00125248	0	0	0.00648396	0	0.000470365	0	0.00056257	0.00206717	0	0.0010215	0	0	0	0.104712	0	0	0.0035818	0	0	0	0	0	0	0.0024	LINC02772	-	-	-	-	-	-	-	-	-
ENSG00000163155	LYSMD1	protein_coding	0.0785512	0.0817159	0.108291	0.0125372	0.0817367	0.0810283	0.10529	0.0933898	0.109292	0.115398	0.11538	0.073197	0.129227	0.0373995	0.124841	0.125884	0.0530984	0.19354	0.0190917	0.116446	0.0986767	0.0975143	0.0753997	0.0731662	0.101191	0.029623	0.147176	0.0474717	0.0336	LYSMD1	LysM domain containing 1 [Source:HGNC Symbol;Acc:HGNC:32070]	-	-	-	-	GO:0005654//nucleoplasm	GO:0005515//protein binding	-	-
ENSG00000116824	CD2	protein_coding	0.00161535	0	0	0.00150319	0	0.00368157	0	0	0	0.000976232	0.00373877	0.00123707	0.00637923	0.00537465	0	0	0	0	0	0.00803074	0.0862902	0	0	0	0	0	0	0	0.0006	CD2	CD2 molecule [Source:HGNC Symbol;Acc:HGNC:1639]	Environmental Information Processing;Organismal Systems	Signaling molecules and interaction;Immune system	ko04514//Cell adhesion molecules;ko04640//Hematopoietic cell lineage	K06449;K06449	GO:0005576//extracellular region;GO:0005654//nucleoplasm;GO:0005794//Golgi apparatus;GO:0005886//plasma membrane;GO:0005911//cell-cell junction;GO:0009897//external side of plasma membrane;GO:0009898//cytoplasmic side of plasma membrane;GO:0009986//cell surface;GO:0016020//membrane;GO:0032991//protein-containing complex	GO:0005102//signaling receptor binding;GO:0005515//protein binding;GO:0019901//protein kinase binding;GO:0030971//receptor tyrosine kinase binding;GO:0038023//signaling receptor activity;GO:0042802//identical protein binding;GO:0043621//protein self-association	GO:0001766//membrane raft polarization;GO:0006915//apoptotic process;GO:0007155//cell adhesion;GO:0007166//cell surface receptor signaling pathway;GO:0030101//natural killer cell activation;GO:0030887//positive regulation of myeloid dendritic cell activation;GO:0032729//positive regulation of interferon-gamma production;GO:0032757//positive regulation of interleukin-8 production;GO:0032760//posit…	-
ENSG00000235887	LINC02799	lncRNA	0	0	0	0	0	0	0	0	0	0	0.00234156	0	0	0.00139336	0	0	0.00080886	0	0	0	0	0	0	0	0	0	0	0	0.0001	LINC02799	-	-	-	-	-	-	-	-	-
ENSG00000237460	LINC01661	lncRNA	0.000260453	0.00118807	0.00385803	0.000627856	0	0.00208119	0	0	0.00420236	0.00215978	0	0	0	0	0.00199111	0.00232704	0	0	0	0	0.0127036	0	0	0	0	0	0	0	0.0004	LINC01661	-	-	-	-	-	-	-	-	-
ENSG00000024526	DEPDC1	protein_coding	0.00853775	0.00873617	0.0133209	0.0183071	0.519612	0.00701263	0.0183375	0.0529113	0.0132579	0.103053	0.00963483	0.0568356	0.0462839	0.125693	0.076612	0.00901574	0.082043	0.0240064	0.0808725	0.0521689	0.0453905	0.00236391	0.0278474	0	0.0203562	0.129668	0.0199677	1.02621	0.0217	DEPDC1	DEP domain containing 1 [Source:HGNC Symbol;Acc:HGNC:22949]	-	-	-	-	GO:0005634//nucleus;GO:0017053//transcription repressor complex	GO:0005096//GTPase activator activity;GO:0005515//protein binding	GO:0007165//signal transduction;GO:0035556//intracellular signal transduction;GO:0045892//negative regulation of transcription, DNA-templated	-
ENSG00000235005	ENSG00000235005	lncRNA	0	0	0	0	0	0	0	0	0	0	0	0	0	0	0	0	0	0.00113212	0	0	0	0	0	0	0	0.0310841	0	0	0	ENSG00000235005	-	-	-	-	-	-	-	-	-
ENSG00000225279	ENSG00000225279	lncRNA	0.0178021	0.0167047	0	0.000313381	0.0144526	0.0117251	0.00639178	0.00114762	0.0210702	0.00624407	0.00278328	0.000540314	0.014867	0.00375608	0.0271515	0.00168194	0	0.0224055	0	0	0.0125917	0	0.00525428	0	0.0101012	0.0187977	0.00906534	0.0485502	0.0049	ENSG00000225279	-	-	-	-	-	-	-	-	-
ENSG00000239216	ENSG00000239216	lncRNA	0	0	0	0	0	0	0	0	0	0	0	0	0	0	0.00160173	0	0	0	0	0	0	0	0	0	0	0	0	0	0	ENSG00000239216	-	-	-	-	-	-	-	-	-
ENSG00000283360	ENSG00000283360	lncRNA	0.0325068	0.0774406	0.0210641	0.0104924	0.0271237	0.0473907	0.0896062	0.0385995	0.0834713	0.121014	0.0359145	0.067493	0.0822308	0.0411543	0.136712	0.023525	0.072062	0.0883711	0.00221894	0.040392	0.0749192	0.0105012	0.0672839	0.0105471	0.036482	0.00155663	0.0331336	0.0182672	0.0201	ENSG00000283360	-	-	-	-	-	-	-	-	-
ENSG00000117262	GPR89A	protein_coding	0.234288	0.244226	0.0619896	0.0475388	0.195621	0.274792	0.228628	0.0806403	0.282584	0.163362	0.22075	0.270958	0.202475	0.152483	0.0985227	0.303916	0.284172	0.135607	0.063963	0.105124	0.10898	0.233558	0.261779	0.240102	0.448536	0.042142	0.249058	0.315827	0.0862	GPR89A	G protein-coupled receptor 89A [Source:HGNC Symbol;Acc:HGNC:31984]	-	-	-	-	GO:0000139//Golgi membrane;GO:0005794//Golgi apparatus;GO:0016020//membrane;GO:0030660//Golgi-associated vesicle membrane;GO:0032580//Golgi cisterna membrane;GO:0034702//ion channel complex	GO:0008308//voltage-gated anion channel activity	GO:0006811//ion transport;GO:0015031//protein transport;GO:0030217//T cell differentiation;GO:0034220//ion transmembrane transport;GO:0043123//positive regulation of I-kappaB kinase/NF-kappaB signaling;GO:0051452//intracellular pH reduction;GO:0098656//anion transmembrane transport	-
ENSG00000227907	ENSG00000227907	lncRNA	0	0	0	0.0056384	0	0	0	0	0	0	0	0	0	0	0.00231804	0	0	0	0	0	0	0	0	0	0	0	0	0	0.0001	ENSG00000227907	-	-	-	-	-	-	-	-	-
ENSG00000261055	ENSG00000261055	lncRNA	0.00024545	0	0	0	0	0	0	0	0	0	0	0	0	0.00698159	0	0	0	0	0	0	0	0	0	0	0	0	0	0	0.0001	ENSG00000261055	-	-	-	-	-	-	-	-	-
ENSG00000231613	ENSG00000231613	lncRNA	0	0	0	0	0	0	0	0	0	0	0	0	0	0.00197805	0	0	0.0010076	0	0	0	0	0	0	0	0	0.0282737	0	0	0.0001	ENSG00000231613	-	-	-	-	-	-	-	-	-
ENSG00000137947	GTF2B	protein_coding	0.726219	0.710429	0.600773	0.231936	0.561073	0.706969	0.425502	0.781568	0.749215	0.675178	0.47358	0.568298	0.520784	1.01444	0.566424	0.795748	0.573132	0.748396	0.493561	0.279125	0.499863	0.918971	0.60109	0.993035	0.789246	0.571194	0.780266	0.601292	0.2208	GTF2B	general transcription factor IIB [Source:HGNC Symbol;Acc:HGNC:4648]	Human Diseases;Human Diseases;Genetic Information Processing	Cancer: overview;Neurodegenerative disease;Transcription	ko05203//Viral carcinogenesis;ko05017//Spinocerebellar ataxia;ko03022//Basal transcription factors	K03124;K03124;K03124	GO:0000776//kinetochore;GO:0000793//condensed chromosome;GO:0005634//nucleus;GO:0005654//nucleoplasm;GO:0005669//transcription factor TFIID complex;GO:0005694//chromosome;GO:0016604//nuclear body;GO:0032153//cell division site;GO:0032993//protein-DNA complex;GO:0042585//germinal vesicle;GO:0090575//RNA polymerase II transcription regulator complex;GO:0097550//transcription preinitiation complex	GO:0000979//RNA polymerase II core promoter sequence-specific DNA binding;GO:0000993//RNA polymerase II complex binding;GO:0003677//DNA binding;GO:0004402//histone acetyltransferase activity;GO:0005515//protein binding;GO:0008270//zinc ion binding;GO:0016251//RNA polymerase II general transcription initiation factor activity;GO:0016407//acetyltransferase activity;GO:0016740//transferase activity;…	GO:0001174//transcriptional start site selection at RNA polymerase II promoter;GO:0006338//chromatin remodeling;GO:0006352//DNA-templated transcription, initiation;GO:0006366//transcription by RNA polymerase II;GO:0006367//transcription initiation from RNA polymerase II promoter;GO:0006473//protein acetylation;GO:0010467//gene expression;GO:0019083//viral transcription;GO:0051123//RNA polymerase …	-
ENSG00000233589	ENSG00000233589	lncRNA	0.000453894	0	0	0	0.00422306	0	0.000721381	0	0	0.00126246	0	0	0.00180059	0	0	0	0	0	0.00060608	0.00103589	0	0	0	0	0	0	0	0	0.0003	ENSG00000233589	-	-	-	-	-	-	-	-	-
ENSG00000117586	TNFSF4	protein_coding	0.00233173	0.00346077	0.00854851	0	0.00127937	0.000525342	0.00187323	0	0.00340313	0.00387484	0.0103391	0	0.0129901	0.0090599	0.0037549	0.00159328	0.00226161	0.0244677	0.0014664	0	0.00514054	0	0	0	0.00176043	0.0165565	0	0	0.0012	TNFSF4	TNF superfamily member 4 [Source:HGNC Symbol;Acc:HGNC:11934]	Environmental Information Processing	Signaling molecules and interaction	ko04060//Cytokine-cytokine receptor interaction	K05469	GO:0005615//extracellular space;GO:0005886//plasma membrane;GO:0009986//cell surface;GO:0016020//membrane	GO:0005102//signaling receptor binding;GO:0005125//cytokine activity;GO:0005164//tumor necrosis factor receptor binding;GO:0005515//protein binding;GO:0032813//tumor necrosis factor receptor superfamily binding	GO:0001819//positive regulation of cytokine production;GO:0002215//defense response to nematode;GO:0002526//acute inflammatory response;GO:0002639//positive regulation of immunoglobulin production;GO:0002726//positive regulation of T cell cytokine production;GO:0002819//regulation of adaptive immune response;GO:0002830//positive regulation of type 2 immune response;GO:0002891//positive regulation…	-
ENSG00000162728	KCNJ9	protein_coding	0.0100011	0.0175756	0.00747556	0	0.00393046	0.00852569	0.00419313	0.00261327	0.00320112	0.0103507	0.0206969	0.00617037	0.00450671	0.00777529	0.00162847	0.010355	0.0133012	0.00675422	0.0140479	0.00262244	0.00118176	0.0203189	0.011952	0.0166682	0.00520673	0	0	0	0.0034	KCNJ9	potassium inwardly rectifying channel subfamily J member 9 [Source:HGNC Symbol;Acc:HGNC:6270]	Organismal Systems;Organismal Systems;Organismal Systems;Organismal Systems;Organismal Systems;Organismal Systems;Human Diseases;Organismal Systems	Endocrine system;Nervous system;Endocrine system;Nervous system;Nervous system;Environmental adaptation;Substance dependence;Endocrine system	ko04921//Oxytocin signaling pathway;ko04723//Retrograde endocannabinoid signaling;ko04915//Estrogen signaling pathway;ko04728//Dopaminergic synapse;ko04726//Serotonergic synapse;ko04713//Circadian entrainment;ko05032//Morphine addiction;ko04929//GnRH secretion	K05002;K05002;K05002;K05002;K05002;K05002;K05002;K05002	GO:0005886//plasma membrane;GO:0016020//membrane;GO:0034702//ion channel complex;GO:0042734//presynaptic membrane;GO:0098688//parallel fiber to Purkinje cell synapse	GO:0005242//inward rectifier potassium channel activity;GO:0005515//protein binding;GO:0015467//G-protein activated inward rectifier potassium channel activity	GO:0006811//ion transport;GO:0006813//potassium ion transport;GO:0034220//ion transmembrane transport;GO:0034765//regulation of ion transmembrane transport;GO:0099505//regulation of presynaptic membrane potential;GO:1990573//potassium ion import across plasma membrane	-
ENSG00000229021	ENSG00000229021	lncRNA	0.00279769	0.0025214	0	0	0.00599286	0.00280575	0.00247671	0	0.000965878	0.00139924	0.00241698	0.00598677	0	0.00356471	0.012533	0.00489648	0.00837058	0	0	0.0105274	0.00355112	0	0	0	0	0	0.00839223	0	0.0011	ENSG00000229021	-	-	-	-	-	-	-	-	-
ENSG00000184371	CSF1	protein_coding	0.0137943	0.0073016	0.0176742	0.0149341	0.0254281	0.0280953	0.0472703	0.0397245	0.0220191	0.0212124	0.0074902	0.0223937	0.0404574	4.02831	0.226678	0.00446748	0.0206742	0.105291	0.0210062	0.074167	0.0180159	0.00450425	0.0267278	0.00710806	0.0145568	0.450009	0.0466402	0.00349704	0.0217	CSF1	colony stimulating factor 1 [Source:HGNC Symbol;Acc:HGNC:2432]	Human Diseases;Human Diseases;Environmental Information Processing;Environmental Information Processing;Environmental Information Processing;Environmental Information Processing;Environmental Information Processing;Organismal Systems;Environmental Information Processing;Organismal Systems;Environmental Information Processing;Human Diseases	Neurodegenerative disease;Neurodegenerative disease;Signal transduction;Signaling molecules and interaction;Signal transduction;Signal transduction;Signal transduction;Development and regeneration;Signal transduction;Immune system;Signaling molecules and interaction;Immune disease	ko05022//Pathways of neurodegeneration - multiple diseases;ko05010//Alzheimer disease;ko04151//PI3K-Akt signaling pathway;ko04060//Cytokine-cytokine receptor interaction;ko04010//MAPK signaling pathway;ko04014//Ras signaling pathway;ko04015//Rap1 signaling pathway;ko04380//Osteoclast differentiation;ko04668//TNF signaling pathway;ko04640//Hematopoietic cell lineage;ko04061//Viral protein interact…	K05453;K05453;K05453;K05453;K05453;K05453;K05453;K05453;K05453;K05453;K05453;K05453	GO:0005576//extracellular region;GO:0005615//extracellular space;GO:0005788//endoplasmic reticulum lumen;GO:0005886//plasma membrane;GO:0016020//membrane;GO:0016604//nuclear body;GO:0048471//perinuclear region of cytoplasm;GO:1990682//CSF1-CSF1R complex	GO:0005125//cytokine activity;GO:0005157//macrophage colony-stimulating factor receptor binding;GO:0005515//protein binding;GO:0008083//growth factor activity;GO:0042802//identical protein binding;GO:0042803//protein homodimerization activity	GO:0001780//neutrophil homeostasis;GO:0001954//positive regulation of cell-matrix adhesion;GO:0002158//osteoclast proliferation;GO:0002376//immune system process;GO:0002687//positive regulation of leukocyte migration;GO:0002931//response to ischemia;GO:0003006//developmental process involved in reproduction;GO:0006954//inflammatory response;GO:0007165//signal transduction;GO:0007169//transmembran…	-
ENSG00000233203	DHCR24-DT	lncRNA	0.000762659	0.00144697	0.00199803	0	0.00170501	0.000437526	0.000871221	0	0.00165509	0	0	0.00136846	0	0	0	0	0.00113216	0	0	0	0.00998458	0.00173409	0	0	0	0	0	0	0.0004	DHCR24-DT	-	-	-	-	-	-	-	-	-
ENSG00000232265	LINC02805	lncRNA	0.0118648	0.00583801	0	0.00110436	0.00340387	0.0120369	0.0131314	0	0.00493414	0.00706003	0.00413877	0	0.00785935	0.000995717	0.00626198	0.0210214	0.000569131	0.00330234	0.0183318	0	0	0	0	0.00965405	0.00763826	0	0	0	0.003	LINC02805	-	-	-	-	-	-	-	-	-
ENSG00000163154	TNFAIP8L2	protein_coding	0.00205061	0	0	0	0	0.00128941	0.0029427	0.00121352	0.000335048	0.000669473	0	0	0.00244815	0.273209	0.00201165	0	0	0	0	0.0276162	0	0	0	0	0	0.458645	0.023957	0	0.0029	TNFAIP8L2	TNF alpha induced protein 8 like 2 [Source:HGNC Symbol;Acc:HGNC:26277]	-	-	-	-	GO:0005634//nucleus;GO:0005737//cytoplasm;GO:0005764//lysosome	GO:0005515//protein binding	GO:0002376//immune system process;GO:0042110//T cell activation;GO:0042981//regulation of apoptotic process;GO:0045087//innate immune response;GO:0050728//negative regulation of inflammatory response;GO:0050868//negative regulation of T cell activation	-
ENSG00000232995	ENSG00000232995	lncRNA	0.01261	0.00564042	0.00828123	0.0139991	0.0194141	0.00665009	0.030098	0.0366403	0.0234842	0.0114029	0.00968351	0.0208985	0.0300605	0.018596	0.0137421	0.00260708	0.0147945	0.0186075	0.00996561	0.0271046	0.0586432	0.0127396	0.0310643	0.0282969	0.0113764	0	0	0.0472232	0.0069	ENSG00000232995	-	-	-	-	-	-	-	-	-
ENSG00000238022	LMX1A-AS1	lncRNA	0	0	0	0	0	0	0	0	0	0	0	0	0	0	0	0	0	0	0	0	0	0	0	0	0	0	0	0	0	LMX1A-AS1	-	-	-	-	-	-	-	-	-
ENSG00000231671	LINC01307	lncRNA	0.00878299	0.00702032	0	0	0	0.00276542	0.00210128	0	0	0.00124986	0.00391577	0.000697874	0.00528498	0.00106535	0	0.00945416	0	0	0	0	0	0	0.00354885	0.00852777	0.00332444	0	0	0	0.001	LINC01307	-	-	-	-	-	-	-	-	-
ENSG00000162729	IGSF8	protein_coding	0.147424	0.101964	0.0954666	0.0348362	0.168196	0.211197	0.196015	0.165305	0.0961372	0.122726	0.143144	0.139975	0.206753	0.0711174	0.180372	0.0869319	0.099517	0.229177	0.0435245	0.0951202	0.159062	0.253006	0.19275	0.132586	0.250838	0.0457135	0.168916	0.168751	0.0577	IGSF8	immunoglobulin superfamily member 8 [Source:HGNC Symbol;Acc:HGNC:17813]	-	-	-	-	GO:0005886//plasma membrane;GO:0016020//membrane;GO:0043231//intracellular membrane-bounded organelle;GO:0070062//extracellular exosome	GO:0005515//protein binding	GO:0007338//single fertilization;GO:0007399//nervous system development;GO:0007519//skeletal muscle tissue development;GO:0048870//cell motility	-
ENSG00000143158	MPC2	protein_coding	0.743505	0.65834	1.45799	0.575707	1.14479	0.596468	1.03009	1.80061	0.560839	1.1384	0.850647	0.946561	0.905831	1.02596	1.35751	0.560845	0.910573	1.25195	0.978047	1.1025	1.43092	1.3311	0.988474	0.618511	0.670793	2.2876	0.902969	0.485138	0.2841	MPC2	mitochondrial pyruvate carrier 2 [Source:HGNC Symbol;Acc:HGNC:24515]	Human Diseases	Cardiovascular disease	ko05415//Diabetic cardiomyopathy	K22139	GO:0005634//nucleus;GO:0005739//mitochondrion;GO:0005743//mitochondrial inner membrane;GO:0016020//membrane;GO:0098800//inner mitochondrial membrane protein complex	GO:0005515//protein binding;GO:0042802//identical protein binding;GO:0050833//pyruvate transmembrane transporter activity	GO:0006086//acetyl-CoA biosynthetic process from pyruvate;GO:0006850//mitochondrial pyruvate transmembrane transport;GO:0035774//positive regulation of insulin secretion involved in cellular response to glucose stimulus	-
ENSG00000271092	TLCD4-RWDD3	protein_coding	0.00621654	0.00369381	0.000518425	0.00848852	0.00365685	0.00730779	0.0294293	0.0152544	0.00602284	0.00727792	0.0188414	0.0010518	0.00869182	0.00894244	0.00375317	0.0124659	0.0118114	0.00239938	0.0447548	0	0.0474945	0.00176449	0.0078306	0	0.00823884	0	0	0	0.0038	TLCD4-RWDD3	TLCD4-RWDD3 readthrough [Source:HGNC Symbol;Acc:HGNC:49388]	-	-	-	-	GO:0016020//membrane	-	-	-
ENSG00000278811	LINC00624	lncRNA	0.0517586	0.0772535	0.0046	0.0305751	0.0433236	0.0588032	0.0771906	0.013443	0.0529577	0.148731	0.0771461	0.0106974	0.113213	0.0385697	0.0708429	0.0191097	0.0431746	0.056918	0.00280802	0.0228143	0.0351681	0.0249793	0.106068	0.0454876	0.0491886	0	0.029004	0.00879524	0.0214	LINC00624	-	-	-	-	-	-	-	-	-
ENSG00000000460	FIRRM	protein_coding	0.0986372	0.129214	0.0215938	0.0313883	0.263154	0.116644	0.1301	0.0553133	0.11064	0.201106	0.105545	0.111696	0.223819	0.222563	0.0983107	0.123006	0.211014	0.246381	0.0429398	0.0631576	0.096957	0.0488836	0.137352	0.0883585	0.132444	0.120719	0.196929	0.294216	0.0515	FIRRM	FIGNL1 interacting regulator of recombination and mitosis [Source:HGNC Symbol;Acc:HGNC:25565]	-	-	-	-	GO:0000775//chromosome, centromeric region;GO:0000776//kinetochore;GO:0005634//nucleus;GO:0005694//chromosome;GO:0005737//cytoplasm;GO:0005819//spindle;GO:0005856//cytoskeleton;GO:0030496//midbody;GO:0051233//spindle midzone	GO:0005515//protein binding;GO:0019901//protein kinase binding	GO:0000278//mitotic cell cycle;GO:0007059//chromosome segregation;GO:0036297//interstrand cross-link repair;GO:0045859//regulation of protein kinase activity	-
ENSG00000135862	LAMC1	protein_coding	0.195423	0.218047	0.0420159	0.0673334	0.144928	0.146691	0.234434	0.103914	0.352924	0.194646	0.207759	0.143803	0.248715	0.092724	0.849438	0.13731	1.40624	0.0802945	0.0418554	1.2383	0.105451	0.110054	0.200271	0.136415	0.201845	0.0222272	1.64419	0.257778	0.0811	LAMC1	laminin subunit gamma 1 [Source:HGNC Symbol;Acc:HGNC:6492]	Human Diseases;Environmental Information Processing;Human Diseases;Human Diseases;Cellular Processes;Human Diseases;Human Diseases;Human Diseases;Environmental Information Processing	Cancer: overview;Signal transduction;Infectious disease: viral;Neurodegenerative disease;Cellular community - eukaryotes;Infectious disease: parasitic;Infectious disease: parasitic;Cancer: specific types;Signaling molecules and interaction	ko05200//Pathways in cancer;ko04151//PI3K-Akt signaling pathway;ko05165//Human papillomavirus infection;ko05020//Prion disease;ko04510//Focal adhesion;ko05145//Toxoplasmosis;ko05146//Amoebiasis;ko05222//Small cell lung cancer;ko04512//ECM-receptor interaction	K05635;K05635;K05635;K05635;K05635;K05635;K05635;K05635;K05635	GO:0005576//extracellular region;GO:0005604//basement membrane;GO:0005606//laminin-1 complex;GO:0005615//extracellular space;GO:0005788//endoplasmic reticulum lumen;GO:0043259//laminin-10 complex;GO:0043260//laminin-11 complex;GO:0062023//collagen-containing extracellular matrix;GO:0070062//extracellular exosome;GO:0098637//protein complex involved in cell-matrix adhesion	GO:0005201//extracellular matrix structural constituent;GO:0030023//extracellular matrix constituent conferring elasticity	GO:0007155//cell adhesion;GO:0007492//endoderm development;GO:0016477//cell migration;GO:0022617//extracellular matrix disassembly;GO:0031581//hemidesmosome assembly;GO:0034446//substrate adhesion-dependent cell spreading;GO:0035633//maintenance of blood-brain barrier;GO:0045785//positive regulation of cell adhesion;GO:0050679//positive regulation of epithelial cell proliferation;GO:0051149//posi…	-
ENSG00000285922	ENSG00000285922	lncRNA	0.00185234	0.00208575	0	0	0.000420966	0.00238874	0.0005976	0.00315186	0.00108969	0.00703487	0.0038955	0.00123346	0.00139705	0	0	0.00962297	0	0	0	0	0	0	0	0	0	0	0	0	0.0007	ENSG00000285922	-	-	-	-	-	-	-	-	-
ENSG00000143198	MGST3	protein_coding	1.54919	1.16412	3.08954	0.774232	2.61489	1.19929	3.7795	4.26813	1.06829	2.42232	2.20375	2.34913	2.83621	3.45443	3.22417	1.29734	1.87626	2.56827	2.61404	5.13885	4.36315	3.39651	2.35576	0.896258	1.47018	5.95936	4.38102	0.83601	0.4658	MGST3	microsomal glutathione S-transferase 3 [Source:HGNC Symbol;Acc:HGNC:7064]	Metabolism;Human Diseases;Human Diseases;Human Diseases;Human Diseases;Human Diseases;Metabolism;Metabolism;Human Diseases;Metabolism;Human Diseases;Metabolism	Global and overview maps;Cancer: overview;Cancer: overview;Cancer: overview;Cancer: specific types;Cardiovascular disease;Xenobiotics biodegradation and metabolism;Xenobiotics biodegradation and metabolism;Drug resistance: antineoplastic;Xenobiotics biodegradation and metabolism;Cancer: overview;Metabolism of other amino acids	ko01100//Metabolic pathways;ko05200//Pathways in cancer;ko05208//Chemical carcinogenesis - reactive oxygen species;ko05207//Chemical carcinogenesis - receptor activation;ko05225//Hepatocellular carcinoma;ko05418//Fluid shear stress and atherosclerosis;ko00983//Drug metabolism - other enzymes;ko00980//Metabolism of xenobiotics by cytochrome P450;ko01524//Platinum drug resistance;ko00982//Drug meta…	K00799;K00799;K00799;K00799;K00799;K00799;K00799;K00799;K00799;K00799;K00799;K00799	GO:0005635//nuclear envelope;GO:0005739//mitochondrion;GO:0005741//mitochondrial outer membrane;GO:0005783//endoplasmic reticulum;GO:0005789//endoplasmic reticulum membrane;GO:0016020//membrane;GO:0043231//intracellular membrane-bounded organelle	GO:0004364//glutathione transferase activity;GO:0004464//leukotriene-C4 synthase activity;GO:0004602//glutathione peroxidase activity;GO:0005515//protein binding;GO:0016491//oxidoreductase activity;GO:0016740//transferase activity;GO:0016829//lyase activity;GO:0042802//identical protein binding	GO:0006629//lipid metabolic process;GO:0006692//prostanoid metabolic process;GO:0019369//arachidonic acid metabolic process;GO:0019370//leukotriene biosynthetic process;GO:0098869//cellular oxidant detoxification	-
ENSG00000143318	CASQ1	protein_coding	0	0.00225706	0.00115249	0.00788074	0.00135615	0.00049137	0.00877382	0.00287686	0.00347789	0.00067811	0.00400026	0.00504963	0.00557126	0.00299851	0.00585518	0	0	0	0	0.00160901	0.00261186	0	0.00092866	0	0	0	0	0	0.0008	CASQ1	calsequestrin 1 [Source:HGNC Symbol;Acc:HGNC:1512]	Environmental Information Processing	Signal transduction	ko04020//Calcium signaling pathway	K23468	GO:0005739//mitochondrion;GO:0005759//mitochondrial matrix;GO:0005783//endoplasmic reticulum;GO:0005790//smooth endoplasmic reticulum;GO:0014802//terminal cisterna;GO:0014804//terminal cisterna lumen;GO:0016020//membrane;GO:0016529//sarcoplasmic reticulum;GO:0030016//myofibril;GO:0030018//Z disc;GO:0030315//T-tubule;GO:0031674//I band;GO:0033017//sarcoplasmic reticulum membrane;GO:0033018//sarcop…	GO:0005509//calcium ion binding;GO:0005515//protein binding;GO:0042802//identical protein binding;GO:0046872//metal ion binding	GO:0007029//endoplasmic reticulum organization;GO:0007519//skeletal muscle tissue development;GO:0009408//response to heat;GO:0010033//response to organic substance;GO:0010880//regulation of release of sequestered calcium ion into cytosol by sarcoplasmic reticulum;GO:0014809//regulation of skeletal muscle contraction by regulation of release of sequestered calcium ion;GO:0014870//response to musc…	-
ENSG00000232212	LINC01701	lncRNA	0.000795277	0.00047068	0	0	0	0	0.000602151	0	0	0.0014766	0.000536454	0	0	0	0	0	0	0	0	0	0	0	0	0	0	0	0	0	0.0002	LINC01701	-	-	-	-	-	-	-	-	-
ENSG00000143621	ILF2	protein_coding	2.13711	1.71558	2.52846	0.971862	4.51494	2.51553	1.84888	2.89409	2.68667	1.91353	1.84415	3.10776	1.89203	1.30604	1.27981	2.23824	3.11622	1.55634	0.722796	2.2038	2.21891	2.77653	2.79334	3.36082	2.92429	2.14951	1.5336	6.96698	0.4848	ILF2	interleukin enhancer binding factor 2 [Source:HGNC Symbol;Acc:HGNC:6037]	-	-	-	-	GO:0005576//extracellular region;GO:0005634//nucleus;GO:0005654//nucleoplasm;GO:0005730//nucleolus;GO:0005737//cytoplasm;GO:0005829//cytosol;GO:0016020//membrane;GO:0035580//specific granule lumen;GO:1904724//tertiary granule lumen;GO:1904813//ficolin-1-rich granule lumen;GO:1990904//ribonucleoprotein complex	GO:0003677//DNA binding;GO:0003723//RNA binding;GO:0003725//double-stranded RNA binding;GO:0005515//protein binding	GO:0045893//positive regulation of transcription, DNA-templated	-
ENSG00000241042	ENSG00000241042	lncRNA	0	0	0	0	0	0	0	0	0	0	0	0	0	0	0	0	0	0	0	0	0	0	0	0	0	0	0	0	0	ENSG00000241042	-	-	-	-	-	-	-	-	-
ENSG00000260322	ENSG00000260322	lncRNA	0	0	0	0	0	0	0	0	0	0	0	0	0	0	0	0	0	0	0	0	0	0	0	0	0	0	0	0	0	ENSG00000260322	-	-	-	-	-	-	-	-	-
ENSG00000143156	NME7	protein_coding	1.1618	1.117	0.454694	0.263141	0.711403	1.13059	0.70787	0.506909	0.938778	0.702922	1.0509	0.841611	0.821365	0.24789	0.505498	0.940994	0.663499	0.623423	0.193452	0.369484	0.989675	0.568365	1.17701	0.822267	0.977475	0.0858219	0.460177	0.837998	0.2584	NME7	NME/NM23 family member 7 [Source:HGNC Symbol;Acc:HGNC:20461]	Metabolism;Metabolism;Metabolism;Metabolism	Global and overview maps;Nucleotide metabolism;Xenobiotics biodegradation and metabolism;Nucleotide metabolism	ko01100//Metabolic pathways;ko00230//Purine metabolism;ko00983//Drug metabolism - other enzymes;ko00240//Pyrimidine metabolism	K00940;K00940;K00940;K00940	GO:0005737//cytoplasm;GO:0005813//centrosome;GO:0005829//cytosol;GO:0005856//cytoskeleton;GO:0005879//axonemal microtubule;GO:0042995//cell projection	GO:0000166//nucleotide binding;GO:0004550//nucleoside diphosphate kinase activity;GO:0005515//protein binding;GO:0005524//ATP binding;GO:0016301//kinase activity;GO:0016740//transferase activity;GO:0046872//metal ion binding	GO:0006183//GTP biosynthetic process;GO:0006228//UTP biosynthetic process;GO:0006241//CTP biosynthetic process;GO:0009117//nucleotide metabolic process;GO:0016310//phosphorylation	-
ENSG00000198771	RCSD1	protein_coding	0.0092713	0.00665474	0.051911	0.0218569	0.0166646	0.0086825	0.0238404	0.0169971	0.00541212	0.0208526	0.0269957	0.0174463	0.012842	0.708506	0.126128	0.0242563	0.0254381	0.0145073	0.0127123	0.945836	0.0540261	0	0.0226029	0.0157647	0.00243007	0.695228	1.02367	0.00462935	0.0146	RCSD1	RCSD domain containing 1 [Source:HGNC Symbol;Acc:HGNC:28310]	-	-	-	-	GO:0005769//early endosome;GO:0005829//cytosol;GO:0005884//actin filament;GO:0071203//WASH complex	GO:0051015//actin filament binding;GO:1901981//phosphatidylinositol phosphate binding;GO:1905394//retromer complex binding	GO:0003009//skeletal muscle contraction;GO:0036010//protein localization to endosome;GO:0042147//retrograde transport, endosome to Golgi;GO:0071474//cellular hyperosmotic response	-
ENSG00000237756	ENSG00000237756	lncRNA	0.00114329	0.000435801	0	0	0	0.000785381	0.00425904	0	0	0	0	0	0	0	0	0	0	0.00230365	0	0	0	0	0	0	0	0	0	0	0.0002	ENSG00000237756	-	-	-	-	-	-	-	-	-
ENSG00000213064	SFT2D2	protein_coding	0.121972	0.157391	0.168778	0.0495362	0.284112	0.110122	0.257188	0.380986	0.227553	0.4079	0.119251	0.109729	0.346628	0.325349	0.303034	0.118094	0.190822	0.413278	0.0636684	0.364312	0.287884	0.089377	0.263245	0.0728681	0.0763398	0.16947	0.0257396	0.0815642	0.0701	SFT2D2	SFT2 domain containing 2 [Source:HGNC Symbol;Acc:HGNC:25140]	-	-	-	-	GO:0016020//membrane;GO:0070062//extracellular exosome	GO:0003674//molecular_function;GO:0005515//protein binding	GO:0008150//biological_process;GO:0015031//protein transport;GO:0016192//vesicle-mediated transport	-
ENSG00000143179	UCK2	protein_coding	0.329986	0.307789	0.116257	0.0597449	0.250536	0.373797	0.15541	0.133183	0.423877	0.322355	0.305096	0.332494	0.222415	0.139075	0.109601	0.390089	0.380749	0.158512	0.0620294	0.259522	0.0794517	0.251038	0.381449	0.327601	0.336902	0.039882	0.166599	0.281884	0.1043	UCK2	uridine-cytidine kinase 2 [Source:HGNC Symbol;Acc:HGNC:12562]	Metabolism;Metabolism;Metabolism	Global and overview maps;Xenobiotics biodegradation and metabolism;Nucleotide metabolism	ko01100//Metabolic pathways;ko00983//Drug metabolism - other enzymes;ko00240//Pyrimidine metabolism	K00876;K00876;K00876	GO:0005575//cellular_component;GO:0005737//cytoplasm;GO:0005829//cytosol	GO:0000166//nucleotide binding;GO:0004849//uridine kinase activity;GO:0005524//ATP binding;GO:0016301//kinase activity;GO:0016740//transferase activity;GO:0042802//identical protein binding;GO:0043771//cytidine kinase activity	GO:0009224//CMP biosynthetic process;GO:0016310//phosphorylation;GO:0044206//UMP salvage;GO:0044211//CTP salvage;GO:1901564//organonitrogen compound metabolic process	-
ENSG00000143315	PIGM	protein_coding	0.116421	0.131542	0.061137	0.0592542	0.139599	0.118462	0.188604	0.161982	0.179958	0.236029	0.11653	0.133161	0.195142	0.0639981	0.13617	0.10986	0.11614	0.849907	0.0276537	0.0462338	0.100822	0.132404	0.231687	0.134103	0.10584	0.019162	0.0147345	0.175672	0.0588	PIGM	phosphatidylinositol glycan anchor biosynthesis class M [Source:HGNC Symbol;Acc:HGNC:18858]	Metabolism;Metabolism	Global and overview maps;Glycan biosynthesis and metabolism	ko01100//Metabolic pathways;ko00563//Glycosylphosphatidylinositol (GPI)-anchor biosynthesis	K05284;K05284	GO:0005783//endoplasmic reticulum;GO:0005789//endoplasmic reticulum membrane;GO:0016020//membrane;GO:1990529//glycosylphosphatidylinositol-mannosyltransferase I complex	GO:0000030//mannosyltransferase activity;GO:0004376//glycolipid mannosyltransferase activity;GO:0016740//transferase activity;GO:0016757//glycosyltransferase activity;GO:0051751//alpha-1,4-mannosyltransferase activity	GO:0006506//GPI anchor biosynthetic process	-
ENSG00000231175	LINC01720	lncRNA	0.00119562	0.00145889	0	0.00556621	0.0027133	0.00100838	0.000856541	0.00632517	0.00231352	0.00109477	0.0190256	0	0.00185085	0	0	0	0	0	0	0	0.0103484	0	0	0	0	0	0	0	0.0006	LINC01720	-	-	-	-	-	-	-	-	-
ENSG00000143185	XCL2	protein_coding	0	0	0	0	0	0	0.000461556	0	0	0	0	0	0	0.0147425	0	0	0	0	0	0	0	0	0	0	0	0	0	0	0	XCL2	X-C motif chemokine ligand 2 [Source:HGNC Symbol;Acc:HGNC:10646]	Environmental Information Processing;Organismal Systems;Environmental Information Processing	Signaling molecules and interaction;Immune system;Signaling molecules and interaction	ko04060//Cytokine-cytokine receptor interaction;ko04062//Chemokine signaling pathway;ko04061//Viral protein interaction with cytokine and cytokine receptor	K22675;K22675;K22675	GO:0005576//extracellular region;GO:0005615//extracellular space	GO:0005125//cytokine activity;GO:0005515//protein binding;GO:0008009//chemokine activity;GO:0048020//CCR chemokine receptor binding	GO:0002548//monocyte chemotaxis;GO:0006935//chemotaxis;GO:0006954//inflammatory response;GO:0006955//immune response;GO:0007165//signal transduction;GO:0007186//G protein-coupled receptor signaling pathway;GO:0008015//blood circulation;GO:0010820//positive regulation of T cell chemotaxis;GO:0030593//neutrophil chemotaxis;GO:0048245//eosinophil chemotaxis;GO:0048247//lymphocyte chemotaxis;GO:00700…	-
ENSG00000272931	LRRC8D-DT	lncRNA	0.0253604	0.0279968	0.0227497	0.00150354	0.0202095	0.0215207	0.000811759	0.0214819	0.0283192	0.0154801	0.0225605	0.02025	0.00643468	0.0122391	0.001669	0.0188374	0.0255395	0.0277279	0.00292896	0	0.0112924	0.00818022	0.0273045	0.0811109	0.0581355	0.00331475	0	0.00591458	0.0085	LRRC8D-DT	-	-	-	-	-	-	-	-	-
ENSG00000143190	POU2F1	protein_coding	1.76664	2.0654	0.403325	0.225979	0.911841	1.94891	1.25486	0.564231	2.01385	1.97566	1.59839	0.727081	1.98081	0.578727	0.794946	1.66657	0.704134	1.21339	0.249359	0.524734	0.769961	0.95305	1.14787	1.30659	1.61025	0.213545	0.612049	1.13316	0.3483	POU2F1	POU class 2 homeobox 1 [Source:HGNC Symbol;Acc:HGNC:9212]	Human Diseases;Human Diseases	Infectious disease: viral;Cardiovascular disease	ko05168//Herpes simplex virus 1 infection;ko05417//Lipid and atherosclerosis	K09364;K09364	GO:0000785//chromatin;GO:0005634//nucleus;GO:0005654//nucleoplasm;GO:0005783//endoplasmic reticulum;GO:0043231//intracellular membrane-bounded organelle;GO:0090575//RNA polymerase II transcription regulator complex	GO:0000978//RNA polymerase II cis-regulatory region sequence-specific DNA binding;GO:0000979//RNA polymerase II core promoter sequence-specific DNA binding;GO:0000981//DNA-binding transcription factor activity, RNA polymerase II-specific;GO:0001228//DNA-binding transcription activator activity, RNA polymerase II-specific;GO:0003677//DNA binding;GO:0003700//DNA-binding transcription factor activit…	GO:0006355//regulation of transcription, DNA-templated;GO:0006357//regulation of transcription by RNA polymerase II;GO:0045892//negative regulation of transcription, DNA-templated;GO:0045944//positive regulation of transcription by RNA polymerase II;GO:1902895//positive regulation of pri-miRNA transcription by RNA polymerase II	Pou
ENSG00000075945	KIFAP3	protein_coding	1.33642	1.16263	1.07688	0.226419	0.642161	1.0967	0.726936	0.909517	0.567473	0.855921	1.31477	0.783015	1.06766	0.40983	0.761058	1.30782	0.466967	0.748066	0.315777	0.83942	0.650021	1.69293	0.669713	1.22252	1.30524	0.228268	0.560367	0.665896	0.2801	KIFAP3	kinesin associated protein 3 [Source:HGNC Symbol;Acc:HGNC:17060]	-	-	-	-	GO:0000794//condensed nuclear chromosome;GO:0001750//photoreceptor outer segment;GO:0001917//photoreceptor inner segment;GO:0005783//endoplasmic reticulum;GO:0005794//Golgi apparatus;GO:0005813//centrosome;GO:0005829//cytosol;GO:0005871//kinesin complex;GO:0005876//spindle microtubule;GO:0005929//cilium;GO:0005930//axoneme;GO:0015630//microtubule cytoskeleton;GO:0016939//kinesin II complex;GO:003…	GO:0005515//protein binding;GO:0019894//kinesin binding;GO:0019903//protein phosphatase binding;GO:0120170//intraciliary transport particle B binding	GO:0006915//apoptotic process;GO:0007017//microtubule-based process;GO:0007018//microtubule-based movement;GO:0007165//signal transduction;GO:0007405//neuroblast proliferation;GO:0007406//negative regulation of neuroblast proliferation;GO:0008104//protein localization;GO:0008283//cell population proliferation;GO:0010659//cardiac muscle cell apoptotic process;GO:0010667//negative regulation of car…	-
ENSG00000235303	ENSG00000235303	lncRNA	0.00127914	0.000679442	0.00227426	0	0	0.000534332	0.00194956	0	0.00185725	0.00437836	0.0054197	0	0.0179026	0	0	0.00391119	0.000888113	0.00468705	0	0	0.0154659	0	0.00387682	0	0	0	0	0	0.0008	ENSG00000235303	-	-	-	-	-	-	-	-	-
ENSG00000234810	ENSG00000234810	lncRNA	0.0097105	0.011442	0	0.00312356	0.0080447	0.00344896	0.0245248	0.0167411	0.00384725	0.00568506	0.024955	0.0351025	0.0225924	0.0115838	0.0174933	0.0049479	0.0784652	0	0.00256882	0.0758701	0	0	0	0	0.00389608	0.046491	0.0103215	0	0.0042	ENSG00000234810	-	-	-	-	-	-	-	-	-
ENSG00000224468	LAMC1-AS1	lncRNA	0.00138969	0.00289945	0	0	0.000417991	0.000938841	0.00166537	0	0.000832921	0.000857911	0	0	0.00164269	0	0.0104269	0.00143511	0.0103741	0.00166387	0	0.00224594	0	0	0	0	0	0	0	0	0.0007	LAMC1-AS1	-	-	-	-	-	-	-	-	-
ENSG00000092607	TBX15	protein_coding	0.00493496	0.00437965	0.0208785	0.00712172	0.00660843	0.000600301	0.0155166	0.019746	0.00540238	0.0175551	0.0107671	0.0525503	0.0141894	0.0184485	1.21717	0.00812963	0.00462966	0.00566001	0.00569149	0	0.0220365	0	0.00591513	0	0	0.0954789	0	0.00430647	0.0094	TBX15	T-box transcription factor 15 [Source:HGNC Symbol;Acc:HGNC:11594]	-	-	-	-	GO:0000785//chromatin;GO:0005634//nucleus;GO:0090571//RNA polymerase II transcription repressor complex	GO:0000978//RNA polymerase II cis-regulatory region sequence-specific DNA binding;GO:0000981//DNA-binding transcription factor activity, RNA polymerase II-specific;GO:0001227//DNA-binding transcription repressor activity, RNA polymerase II-specific;GO:0003677//DNA binding;GO:0003700//DNA-binding transcription factor activity;GO:0005515//protein binding;GO:0042803//protein homodimerization activit…	GO:0000122//negative regulation of transcription by RNA polymerase II;GO:0001708//cell fate specification;GO:0006355//regulation of transcription, DNA-templated;GO:0006357//regulation of transcription by RNA polymerase II;GO:0045893//positive regulation of transcription, DNA-templated;GO:0048701//embryonic cranial skeleton morphogenesis;GO:0048704//embryonic skeletal system morphogenesis	T-box
ENSG00000238270	ENSG00000238270	lncRNA	0	0	0	0	0	0	0	0	0	0	0	0	0	0	0	0	0	0	0	0	0	0	0	0	0	0	0	0	0	ENSG00000238270	-	-	-	-	-	-	-	-	-
ENSG00000285894	ENSG00000285894	lncRNA	0.00370097	0.00382518	0.012273	0.000938115	0.000949684	0.00640133	0.00192219	0.00436116	0.002226	0.00164289	0.0192058	0.000849451	0.000977704	0.000550281	0	0	0	0	0	0	0.0263896	0.00262888	0	0	0	0	0	0	0.0011	ENSG00000285894	-	-	-	-	-	-	-	-	-
ENSG00000230704	ENSG00000230704	lncRNA	0	0	0	0	0	0	0	0	0	0	0	0	0	0	0	0	0	0	0	0	0	0	0	0	0	0	0	0	0	ENSG00000230704	-	-	-	-	-	-	-	-	-
ENSG00000283255	ENSG00000283255	lncRNA	0	0	0	0	0	0	0	0	0	0	0	0	0	0	0	0	0	0	0	0	0	0	0	0	0	0	0	0	0	ENSG00000283255	-	-	-	-	-	-	-	-	-
ENSG00000227741	ENSG00000227741	lncRNA	0.00429403	0.00358569	0.0163932	0	0.0103576	0.000955795	0.000501746	0.000361284	0.00795294	0.00595944	0.00135566	0.00242526	0.00680114	0.0123592	0	0.00419453	0.00112385	0.00194591	0.00243437	0.0278528	0.00256692	0	0.00319136	0	0	0	0	0	0.0018	ENSG00000227741	-	-	-	-	-	-	-	-	-
ENSG00000286754	ENSG00000286754	lncRNA	0.000340988	0	0	0	0.000874765	0	0	0	0	0.00220802	0.00368162	0	0	0	0	0	0	0.00181768	0	0	0	0	0	0	0	0	0	0	0.0002	ENSG00000286754	-	-	-	-	-	-	-	-	-
ENSG00000117091	CD48	protein_coding	0	0.00039978	0.00382123	0.000622161	0	0.00205603	0.00241099	0	0	0.00165349	0	0	0	0.208127	0	0	0	0	0	0	0	0	0	0	0	0.20415	0.0279792	0	0.0022	CD48	CD48 molecule [Source:HGNC Symbol;Acc:HGNC:1683]	Organismal Systems	Immune system	ko04650//Natural killer cell mediated cytotoxicity	K06479	GO:0005576//extracellular region;GO:0005886//plasma membrane;GO:0016020//membrane;GO:0045121//membrane raft;GO:0070062//extracellular exosome;GO:0098552//side of membrane	GO:0005515//protein binding	GO:0006952//defense response	-
ENSG00000143171	RXRG	protein_coding	0.00761752	0.0116691	0.00989201	0.0335456	0.0544741	0.0036144	0.0622317	0.0512792	0.00744185	0.00392008	0.0483953	0.0519661	0.0129798	0.012357	0.0154172	0.0259835	0.307659	0.0606637	0.0227243	0.00426466	0.436713	0.0300232	0.24212	0.0105875	0.00520886	0.00170268	0	0.0254711	0.0149	RXRG	retinoid X receptor gamma [Source:HGNC Symbol;Acc:HGNC:10479]	Human Diseases;Human Diseases;Human Diseases;Human Diseases;Human Diseases;Organismal Systems;Organismal Systems;Organismal Systems;Human Diseases;Organismal Systems;Human Diseases;Organismal Systems;Human Diseases	Cancer: overview;Cardiovascular disease;Cancer: overview;Cancer: overview;Cancer: specific types;Endocrine system;Endocrine system;Immune system;Cancer: specific types;Endocrine system;Cancer: specific types;Endocrine system;Cancer: specific types	ko05200//Pathways in cancer;ko05417//Lipid and atherosclerosis;ko05207//Chemical carcinogenesis - receptor activation;ko05202//Transcriptional misregulation in cancer;ko05226//Gastric cancer;ko04919//Thyroid hormone signaling pathway;ko04928//Parathyroid hormone synthesis, secretion and action;ko04659//Th17 cell differentiation;ko05222//Small cell lung cancer;ko03320//PPAR signaling pathway;ko052…	K08526;K08526;K08526;K08526;K08526;K08526;K08526;K08526;K08526;K08526;K08526;K08526;K08526	GO:0000785//chromatin;GO:0005634//nucleus;GO:0005654//nucleoplasm;GO:0005737//cytoplasm;GO:0090575//RNA polymerase II transcription regulator complex	GO:0000981//DNA-binding transcription factor activity, RNA polymerase II-specific;GO:0003677//DNA binding;GO:0003700//DNA-binding transcription factor activity;GO:0003707//steroid hormone receptor activity;GO:0004879//nuclear receptor activity;GO:0005515//protein binding;GO:0008270//zinc ion binding;GO:0043565//sequence-specific DNA binding;GO:0044323//retinoic acid-responsive element binding;GO:…	GO:0006355//regulation of transcription, DNA-templated;GO:0030154//cell differentiation;GO:0032526//response to retinoic acid;GO:0043401//steroid hormone mediated signaling pathway;GO:0045944//positive regulation of transcription by RNA polymerase II;GO:0048384//retinoic acid receptor signaling pathway;GO:0048856//anatomical structure development	RXR-like
ENSG00000047410	TPR	protein_coding	1.06696	1.0954	1.02754	0.459582	1.61115	1.04985	1.02997	1.03103	1.18169	0.908494	0.890511	1.07195	1.12102	0.863598	1.23812	1.14076	1.33349	0.900283	0.316172	1.20848	1.02233	1.038	1.27134	1.03387	1.13547	0.55647	1.18792	2.46664	0.3136	TPR	translocated promoter region, nuclear basket protein [Source:HGNC Symbol;Acc:HGNC:12017]	Human Diseases;Human Diseases;Genetic Information Processing;Human Diseases	Cancer: overview;Neurodegenerative disease;Translation;Cancer: specific types	ko05200//Pathways in cancer;ko05014//Amyotrophic lateral sclerosis;ko03013//Nucleocytoplasmic transport;ko05216//Thyroid cancer	K09291;K09291;K09291;K09291	GO:0000775//chromosome, centromeric region;GO:0000776//kinetochore;GO:0005634//nucleus;GO:0005635//nuclear envelope;GO:0005643//nuclear pore;GO:0005654//nucleoplasm;GO:0005694//chromosome;GO:0005737//cytoplasm;GO:0005819//spindle;GO:0005856//cytoskeleton;GO:0005868//cytoplasmic dynein complex;GO:0016020//membrane;GO:0031965//nuclear membrane;GO:0034399//nuclear periphery;GO:0042405//nuclear inclu…	GO:0003682//chromatin binding;GO:0003723//RNA binding;GO:0003729//mRNA binding;GO:0005515//protein binding;GO:0015631//tubulin binding;GO:0017056//structural constituent of nuclear pore;GO:0031072//heat shock protein binding;GO:0042803//protein homodimerization activity;GO:0051019//mitogen-activated protein kinase binding;GO:0070840//dynein complex binding	GO:0000122//negative regulation of transcription by RNA polymerase II;GO:0006404//RNA import into nucleus;GO:0006405//RNA export from nucleus;GO:0006406//mRNA export from nucleus;GO:0006606//protein import into nucleus;GO:0006913//nucleocytoplasmic transport;GO:0006999//nuclear pore organization;GO:0007049//cell cycle;GO:0007094//mitotic spindle assembly checkpoint signaling;GO:0010965//regulatio…	-
ENSG00000231992	ENSG00000231992	lncRNA	0	0	0	0	0	0	0	0	0	0	0	0	0	0	0	0	0	0	0	0	0	0	0	0	0	0	0	0	0	ENSG00000231992	-	-	-	-	-	-	-	-	-
ENSG00000018625	ATP1A2	protein_coding	0.0710183	0.0652636	0.203744	0.0901413	0.563505	0.0503189	3.6657	1.65368	0.461444	0.826145	0.0989416	0.130362	4.43745	0.152842	4.57454	0.0439906	0.574222	0.339348	0.062859	0.4178	0.524523	0.0843023	0.874554	0.0200453	0.045736	0.274943	10.4744	0.170401	0.1108	ATP1A2	ATPase Na+/K+ transporting subunit alpha 2 [Source:HGNC Symbol;Acc:HGNC:800]	Environmental Information Processing;Environmental Information Processing;Organismal Systems;Organismal Systems;Organismal Systems;Organismal Systems;Organismal Systems;Organismal Systems;Organismal Systems;Organismal Systems;Organismal Systems;Organismal Systems;Organismal Systems;Organismal Systems;Organismal Systems;Organismal Systems;Organismal Systems;Organismal Systems	Signal transduction;Signal transduction;Circulatory system;Endocrine system;Digestive system;Endocrine system;Digestive system;Digestive system;Digestive system;Circulatory system;Endocrine system;Digestive system;Endocrine system;Digestive system;Excretory system;Digestive system;Excretory system;Excretory system	ko04024//cAMP signaling pathway;ko04022//cGMP-PKG signaling pathway;ko04261//Adrenergic signaling in cardiomyocytes;ko04919//Thyroid hormone signaling pathway;ko04974//Protein digestion and absorption;ko04925//Aldosterone synthesis and secretion;ko04972//Pancreatic secretion;ko04970//Salivary secretion;ko04976//Bile secretion;ko04260//Cardiac muscle contraction;ko04911//Insulin secretion;ko04971/…	K01539;K01539;K01539;K01539;K01539;K01539;K01539;K01539;K01539;K01539;K01539;K01539;K01539;K01539;K01539;K01539;K01539;K01539	GO:0005737//cytoplasm;GO:0005768//endosome;GO:0005886//plasma membrane;GO:0005890//sodium:potassium-exchanging ATPase complex;GO:0005901//caveola;GO:0014704//intercalated disc;GO:0016020//membrane;GO:0030315//T-tubule;GO:0031090//organelle membrane;GO:0042383//sarcolemma;GO:0042995//cell projection;GO:0043025//neuronal cell body;GO:0043197//dendritic spine;GO:1903561//extracellular vesicle	GO:0000166//nucleotide binding;GO:0005215//transporter activity;GO:0005391//P-type sodium:potassium-exchanging transporter activity;GO:0005496//steroid binding;GO:0005515//protein binding;GO:0005524//ATP binding;GO:0008556//P-type potassium transmembrane transporter activity;GO:0016791//phosphatase activity;GO:0016887//ATP hydrolysis activity;GO:0019829//ATPase-coupled cation transmembrane transp…	GO:0001504//neurotransmitter uptake;GO:0001662//behavioral fear response;GO:0002026//regulation of the force of heart contraction;GO:0002087//regulation of respiratory gaseous exchange by nervous system process;GO:0006811//ion transport;GO:0006813//potassium ion transport;GO:0006814//sodium ion transport;GO:0006883//cellular sodium ion homeostasis;GO:0006937//regulation of muscle contraction;GO:0…	-
ENSG00000171806	METTL18	protein_coding	0.0760329	0.0639912	0.0767364	0.00780371	0.113359	0.0771808	0.0606231	0.0717093	0.105397	0.0773566	0.0619725	0.0816426	0.0643739	0.103265	0.0779144	0.0937118	0.108089	0.129397	0.0402292	0.0504146	0.128267	0.0955575	0.156097	0.107662	0.0864499	0.124163	0.0795166	0.177442	0.0356	METTL18	methyltransferase 18, RPL3 N3-histidine [Source:HGNC Symbol;Acc:HGNC:28793]	-	-	-	-	GO:0005634//nucleus;GO:0005730//nucleolus;GO:0005737//cytoplasm;GO:0005829//cytosol;GO:0032991//protein-containing complex	GO:0005515//protein binding;GO:0008168//methyltransferase activity;GO:0008757//S-adenosylmethionine-dependent methyltransferase activity;GO:0016740//transferase activity;GO:0018064//protein-L-histidine N-tele-methyltransferase activity;GO:0031072//heat shock protein binding	GO:0006417//regulation of translation;GO:0006448//regulation of translational elongation;GO:0018026//peptidyl-lysine monomethylation;GO:0032259//methylation;GO:0090069//regulation of ribosome biogenesis;GO:2000232//regulation of rRNA processing	-
ENSG00000287919	ENSG00000287919	lncRNA	0.000268136	0.000942159	0	0.00428655	0	0.000984357	0	0	0.00192984	0.00127634	0.00055673	0.00340533	0.00151437	0	0.00377305	0.00552914	0.00307201	0.00173828	0.0183467	0	0	0	0	0	0	0	0	0	0.0005	ENSG00000287919	-	-	-	-	-	-	-	-	-
ENSG00000233882	LINC01680	lncRNA	0	0	0	0	0	0	0	0	0	0	0	0	0	0	0	0	0	0	0	0	0	0	0	0	0	0	0	0	0	LINC01680	-	-	-	-	-	-	-	-	-
ENSG00000134216	CHIA	protein_coding	0.000321057	0.000351887	0.00453446	0	0	0.000838959	0.00713563	0.00159759	0	0.00627003	0	0	0	0	0.00221686	0	0	0	0	0	0	0	0	0	0	0	0	0	0.0003	CHIA	chitinase acidic [Source:HGNC Symbol;Acc:HGNC:17432]	Metabolism;Metabolism	Global and overview maps;Carbohydrate metabolism	ko01100//Metabolic pathways;ko00520//Amino sugar and nucleotide sugar metabolism	K01183;K01183	GO:0005576//extracellular region;GO:0005615//extracellular space;GO:0005737//cytoplasm	GO:0004553//hydrolase activity, hydrolyzing O-glycosyl compounds;GO:0004568//chitinase activity;GO:0005515//protein binding;GO:0008061//chitin binding;GO:0016787//hydrolase activity;GO:0016798//hydrolase activity, acting on glycosyl bonds;GO:0019900//kinase binding	GO:0000272//polysaccharide catabolic process;GO:0002376//immune system process;GO:0002532//production of molecular mediator involved in inflammatory response;GO:0005975//carbohydrate metabolic process;GO:0006030//chitin metabolic process;GO:0006032//chitin catabolic process;GO:0006915//apoptotic process;GO:0006954//inflammatory response;GO:0008152//metabolic process;GO:0032722//positive regulatio…	-
ENSG00000254154	CRYZL2P-SEC16B	lncRNA	0	0.00029765	0	0.000480163	0	0.00040016	0	0	0	0	0.00493098	0	0.00461369	0	0.00399427	0	0.000994693	0	0	0.00547182	0	0	0	0	0.00418715	0	0	0	0.0003	CRYZL2P-SEC16B	-	-	-	-	-	-	-	-	-
ENSG00000162694	EXTL2	protein_coding	0.301002	0.246073	0.222756	0.160817	0.568649	0.220809	0.5728	0.430815	0.403347	0.352952	0.250204	0.260367	0.522072	0.184274	0.499539	0.22866	0.403216	0.273815	0.0814023	0.241373	0.832626	0.287892	0.461137	0.192132	0.302112	0.265442	0.405617	0.508859	0.1204	EXTL2	exostosin like glycosyltransferase 2 [Source:HGNC Symbol;Acc:HGNC:3516]	Metabolism;Metabolism	Global and overview maps;Glycan biosynthesis and metabolism	ko01100//Metabolic pathways;ko00534//Glycosaminoglycan biosynthesis - heparan sulfate / heparin	K02369;K02369	GO:0005576//extracellular region;GO:0005654//nucleoplasm;GO:0005783//endoplasmic reticulum;GO:0005789//endoplasmic reticulum membrane;GO:0005829//cytosol;GO:0016020//membrane	GO:0001888//glucuronyl-galactosyl-proteoglycan 4-alpha-N-acetylglucosaminyltransferase activity;GO:0005515//protein binding;GO:0005539//glycosaminoglycan binding;GO:0016740//transferase activity;GO:0016757//glycosyltransferase activity;GO:0016758//hexosyltransferase activity;GO:0030145//manganese ion binding;GO:0035248//alpha-1,4-N-acetylgalactosaminyltransferase activity;GO:0046872//metal ion bi…	GO:0006044//N-acetylglucosamine metabolic process;GO:0015012//heparan sulfate proteoglycan biosynthetic process;GO:0019276//UDP-N-acetylgalactosamine metabolic process	-
ENSG00000118197	DDX59	protein_coding	0.154399	0.171251	0.0952912	0.0618026	0.180515	0.191473	0.181651	0.0962999	0.210849	0.224005	0.148929	0.122428	0.190476	0.175735	0.185696	0.138645	0.134918	0.197143	0.0304571	0.150341	0.172775	0.166129	0.246391	0.168077	0.144605	0.134652	0.204084	0.195071	0.0653	DDX59	DEAD-box helicase 59 [Source:HGNC Symbol;Acc:HGNC:25360]	-	-	-	-	GO:0005634//nucleus;GO:0005737//cytoplasm;GO:0016020//membrane	GO:0000166//nucleotide binding;GO:0003676//nucleic acid binding;GO:0003723//RNA binding;GO:0003724//RNA helicase activity;GO:0004386//helicase activity;GO:0005524//ATP binding;GO:0016787//hydrolase activity;GO:0016887//ATP hydrolysis activity;GO:0046872//metal ion binding	-	-
ENSG00000135842	NIBAN1	protein_coding	0.0170813	0.0172937	0.030888	0.0112399	0.068374	0.0126768	0.0274466	0.0285152	0.0180487	0.0303802	0.0513418	0.0222353	0.0836586	0.655869	0.154112	0.0412315	0.0293436	0.0316955	0.00144837	0.150786	0.000814548	0.0369033	0.0461278	0.0251527	0.0159243	0.198351	0.367673	0.00400681	0.0151	NIBAN1	niban apoptosis regulator 1 [Source:HGNC Symbol;Acc:HGNC:16784]	-	-	-	-	GO:0005737//cytoplasm;GO:0005829//cytosol;GO:0005886//plasma membrane;GO:0016020//membrane;GO:0070062//extracellular exosome	GO:0003674//molecular_function;GO:0005515//protein binding	GO:0001933//negative regulation of protein phosphorylation;GO:0001934//positive regulation of protein phosphorylation;GO:0006417//regulation of translation;GO:0034976//response to endoplasmic reticulum stress;GO:0045727//positive regulation of translation	-
ENSG00000229258	LPGAT1-AS1	lncRNA	0.00376427	0.00407587	0.000468443	0	0	0.00554511	0.000202066	0.00656954	0	0.00298662	0.0131897	0	0.00183821	0.00103319	0	0.00515292	0	0	0	0	0	0	0	0	0	0	0	0	0.0009	LPGAT1-AS1	-	-	-	-	-	-	-	-	-
ENSG00000287472	ENSG00000287472	lncRNA	0	0	0	0	0	0	0	0	0	0.000639078	0.000764445	0	0	0	0	0	0	0	0	0	0	0	0	0	0	0	0	0	0	ENSG00000287472	-	-	-	-	-	-	-	-	-
ENSG00000184155	OR10J5	protein_coding	0	0	0	0	0	0	0	0	0	0	0	0	0	0	0	0	0	0	0	0	0	0	0	0	0	0	0	0	0	OR10J5	olfactory receptor family 10 subfamily J member 5 [Source:HGNC Symbol;Acc:HGNC:14993]	Organismal Systems	Sensory system	ko04740//Olfactory transduction	K04257	GO:0005886//plasma membrane;GO:0016020//membrane	GO:0004930//G protein-coupled receptor activity;GO:0004984//olfactory receptor activity	GO:0001525//angiogenesis;GO:0006935//chemotaxis;GO:0007165//signal transduction;GO:0007186//G protein-coupled receptor signaling pathway;GO:0007187//G protein-coupled receptor signaling pathway, coupled to cyclic nucleotide second messenger;GO:0007517//muscle organ development;GO:0007608//sensory perception of smell;GO:0045765//regulation of angiogenesis;GO:0050896//response to stimulus;GO:005091…	-
ENSG00000058085	LAMC2	protein_coding	0.00876151	0.0110486	0.00763995	0.000270677	0.00837185	0.0162746	0.0093142	0.0115261	0.0123372	0.00339873	0.0138334	0.0131758	0.00195074	0.000519621	0.017165	0.00746832	0.0030926	0.00182049	0	0.00921613	0.00959774	0.0122972	0.00235947	0.0124401	0.00398829	0	0	0.0253959	0.0035	LAMC2	laminin subunit gamma 2 [Source:HGNC Symbol;Acc:HGNC:6493]	Human Diseases;Environmental Information Processing;Human Diseases;Cellular Processes;Human Diseases;Human Diseases;Human Diseases;Environmental Information Processing	Cancer: overview;Signal transduction;Infectious disease: viral;Cellular community - eukaryotes;Infectious disease: parasitic;Infectious disease: parasitic;Cancer: specific types;Signaling molecules and interaction	ko05200//Pathways in cancer;ko04151//PI3K-Akt signaling pathway;ko05165//Human papillomavirus infection;ko04510//Focal adhesion;ko05145//Toxoplasmosis;ko05146//Amoebiasis;ko05222//Small cell lung cancer;ko04512//ECM-receptor interaction	K06246;K06246;K06246;K06246;K06246;K06246;K06246;K06246	GO:0005576//extracellular region;GO:0005604//basement membrane;GO:0005607//laminin-2 complex;GO:0005615//extracellular space;GO:0005938//cell cortex;GO:0048471//perinuclear region of cytoplasm;GO:0062023//collagen-containing extracellular matrix	GO:0005201//extracellular matrix structural constituent;GO:0008201//heparin binding	GO:0007155//cell adhesion;GO:0008284//positive regulation of cell population proliferation;GO:0008544//epidermis development;GO:0030335//positive regulation of cell migration	-
ENSG00000260088	DDX59-AS1	lncRNA	0.00315517	0.00499577	0.00262592	0	0.00303279	0.00175919	0.00772543	0.00279365	0.0115204	0.00429714	0.00675238	0.00124891	0.0109455	0.0162284	0.0062891	0	0.00614305	0.00279577	0	0	0.00465003	0.002478	0.0101827	0.00513647	0	0	0	0.00668193	0.002	DDX59-AS1	-	-	-	-	-	-	-	-	-
ENSG00000116815	CD58	protein_coding	0.0388425	0.0202306	0.0380967	0.0633635	0.140521	0.023846	0.22667	0.109002	0.0794052	0.0542863	0.0697454	0.304231	0.131172	0.522149	0.329247	0.0331188	0.149942	0.0416293	0.11735	0.312076	0.247046	0.0659044	0.290286	0.0423824	0.0836213	0.275812	0.18784	0.179261	0.0432	CD58	CD58 molecule [Source:HGNC Symbol;Acc:HGNC:1688]	Human Diseases;Environmental Information Processing	Infectious disease: viral;Signaling molecules and interaction	ko05169//Epstein-Barr virus infection;ko04514//Cell adhesion molecules	K06492;K06492	GO:0005886//plasma membrane;GO:0009986//cell surface;GO:0016020//membrane;GO:0030667//secretory granule membrane;GO:0070062//extracellular exosome;GO:0101003//ficolin-1-rich granule membrane	GO:0005102//signaling receptor binding;GO:0005515//protein binding	GO:0032757//positive regulation of interleukin-8 production;GO:0034113//heterotypic cell-cell adhesion;GO:0071346//cellular response to interferon-gamma;GO:0071356//cellular response to tumor necrosis factor;GO:0098609//cell-cell adhesion	-
ENSG00000143167	GPA33	protein_coding	0.00322679	0.00160411	0.00413637	0.000969696	0.00795396	0.00589556	0.0148401	0.0182548	0.00796654	0.00999222	0.0068869	0.000512466	0.00843893	0.0166044	0.0130158	0.0126182	0.0074943	0	0	0.00464691	0.0167392	0.00419938	0.0202541	0	0	0	0	0.00507804	0.0022	GPA33	glycoprotein A33 [Source:HGNC Symbol;Acc:HGNC:4445]	-	-	-	-	GO:0005886//plasma membrane;GO:0016020//membrane;GO:0070062//extracellular exosome	GO:0005515//protein binding;GO:0038023//signaling receptor activity	-	-
ENSG00000143184	XCL1	protein_coding	0.00103715	0	0	0.000693667	0	0	0	0	0	0	0	0	0	0.0106387	0	0	0	0	0	0	0	0	0	0	0	0	0	0	0.0001	XCL1	X-C motif chemokine ligand 1 [Source:HGNC Symbol;Acc:HGNC:10645]	Environmental Information Processing;Organismal Systems;Environmental Information Processing	Signaling molecules and interaction;Immune system;Signaling molecules and interaction	ko04060//Cytokine-cytokine receptor interaction;ko04062//Chemokine signaling pathway;ko04061//Viral protein interaction with cytokine and cytokine receptor	K05507;K05507;K05507	GO:0005576//extracellular region;GO:0005615//extracellular space	GO:0005125//cytokine activity;GO:0005515//protein binding;GO:0008009//chemokine activity;GO:0042379//chemokine receptor binding;GO:0042803//protein homodimerization activity;GO:0048020//CCR chemokine receptor binding	GO:0001916//positive regulation of T cell mediated cytotoxicity;GO:0002548//monocyte chemotaxis;GO:0002690//positive regulation of leukocyte chemotaxis;GO:0002725//negative regulation of T cell cytokine production;GO:0002726//positive regulation of T cell cytokine production;GO:0002826//negative regulation of T-helper 1 type immune response;GO:0006935//chemotaxis;GO:0006954//inflammatory response…	-
ENSG00000260976	LINC01633	lncRNA	0	0	0	0	0.000672386	0	0.000986565	0	0	0.00738155	0	0.0005549	0.00240988	0	0	0	0	0.00185256	0	0	0	0	0	0	0	0	0	0	0.0002	LINC01633	-	-	-	-	-	-	-	-	-
ENSG00000235215	ENSG00000235215	lncRNA	0.000442711	0	0.000532807	0	0.000570977	0.00332436	0.0013281	0	0.00119914	0.00106435	0	0	0.00212669	0	0	0	0	0	0	0	0	0	0	0	0	0	0	0	0.0002	ENSG00000235215	-	-	-	-	-	-	-	-	-
ENSG00000224691	ENSG00000224691	lncRNA	0	0.000505682	0	0	0	0	0	0	0	0	0	0	0.00138269	0	0	0	0	0	0	0	0	0	0	0	0	0	0	0	0	ENSG00000224691	-	-	-	-	-	-	-	-	-
ENSG00000286572	ENSG00000286572	lncRNA	0.00837449	0.0127741	0.00326368	0.00209745	0.00140017	0.00337627	0.0142453	0.00696796	0.0149429	0.00401326	0.011506	0	0.00738541	0	0	0.0112148	0.00209684	0.0127235	0.00800608	0	0	0.00915919	0.00327969	0.00541891	0.00435558	0	0	0	0.0025	ENSG00000286572	-	-	-	-	-	-	-	-	-
ENSG00000228215	LINC02770	lncRNA	0.0124107	0.0156842	0.00505983	0.00750031	0.000915898	0.0116354	0	0.00573243	0.00135567	0.00475984	0.0124372	0.0070906	0.00148136	0.00396939	0.0111098	0.0131778	0	0	0.00136554	0	0.0106941	0.0250785	0	0	0	0	0	0	0.0021	LINC02770	-	-	-	-	-	-	-	-	-
ENSG00000177807	KCNJ10	protein_coding	0.00946547	0.00752386	0.0395016	0.00958971	0.117759	0.0110003	0.22793	0.204324	0.0781011	0.145516	0.0198737	0.00806023	0.184034	0.0232085	0.0472194	0.00400546	0.0113021	0.25137	0.00808254	0.0153869	0.0542702	0.03637	0.0360366	0.0116523	0.00298514	0.0142278	0	0.0761789	0.0217	KCNJ10	potassium inwardly rectifying channel subfamily J member 10 [Source:HGNC Symbol;Acc:HGNC:6256]	Human Diseases;Organismal Systems	Neurodegenerative disease;Digestive system	ko05016//Huntington disease;ko04971//Gastric acid secretion	K05003;K05003	GO:0005886//plasma membrane;GO:0016020//membrane;GO:0016323//basolateral plasma membrane;GO:0034702//ion channel complex;GO:0044297//cell body;GO:0097449//astrocyte projection;GO:0097546//ciliary base;GO:0098793//presynapse	GO:0000166//nucleotide binding;GO:0005242//inward rectifier potassium channel activity;GO:0005267//potassium channel activity;GO:0005515//protein binding;GO:0005524//ATP binding;GO:0015272//ATP-activated inward rectifier potassium channel activity	GO:0006811//ion transport;GO:0006813//potassium ion transport;GO:0007601//visual perception;GO:0007628//adult walking behavior;GO:0014003//oligodendrocyte development;GO:0022010//central nervous system myelination;GO:0034220//ion transmembrane transport;GO:0034765//regulation of ion transmembrane transport;GO:0035865//cellular response to potassium ion;GO:0042391//regulation of membrane potential…	-
ENSG00000143228	NUF2	protein_coding	0.0586654	0.0743474	0.0652345	0.0845787	2.07408	0.043803	0.158344	0.0762456	0.126769	0.524158	0.0706858	0.0811208	0.217548	0.218163	0.168426	0.0692368	0.239763	0.0873762	0.142403	0.136054	0.154724	0.0301413	0.246158	0.0410723	0.0284331	0.12732	0.0516308	5.94241	0.0668	NUF2	NUF2 component of NDC80 kinetochore complex [Source:HGNC Symbol;Acc:HGNC:14621]	-	-	-	-	GO:0000775//chromosome, centromeric region;GO:0000776//kinetochore;GO:0005634//nucleus;GO:0005654//nucleoplasm;GO:0005694//chromosome;GO:0005829//cytosol;GO:0016020//membrane;GO:0031262//Ndc80 complex	GO:0003674//molecular_function;GO:0005515//protein binding;GO:0008017//microtubule binding;GO:0044877//protein-containing complex binding	GO:0007049//cell cycle;GO:0007052//mitotic spindle organization;GO:0007059//chromosome segregation;GO:0007094//mitotic spindle assembly checkpoint signaling;GO:0008608//attachment of spindle microtubules to kinetochore;GO:0045132//meiotic chromosome segregation;GO:0051301//cell division;GO:0051315//attachment of mitotic spindle microtubules to kinetochore;GO:0051383//kinetochore organization	-
ENSG00000231714	ENSG00000231714	lncRNA	0	0	0	0	0	0	0	0	0	0	0	0	0	0	0	0	0	0	0	0	0	0	0	0	0	0	0	0	0	ENSG00000231714	-	-	-	-	-	-	-	-	-
ENSG00000174514	MFSD4A	protein_coding	0.0423196	0.0470037	0.0176002	0.0241708	0.0333071	0.0538643	0.0816474	0.0229394	0.0614278	0.0512383	0.0522379	0.0268334	0.0754632	0.0207966	0.0713277	0.0532844	0.0429636	0.0353609	0.0179783	0.0197063	0.0480966	0.0430525	0.0623371	0.0519477	0.0393879	0	0.0281808	0.0687473	0.0175	MFSD4A	major facilitator superfamily domain containing 4A [Source:HGNC Symbol;Acc:HGNC:25433]	-	-	-	-	GO:0016020//membrane	GO:0005355//glucose transmembrane transporter activity;GO:0022857//transmembrane transporter activity	GO:0055085//transmembrane transport;GO:1904659//glucose transmembrane transport	-
ENSG00000143178	TBX19	protein_coding	0.0113753	0.016253	0.00264674	0	0.0197793	0.00965196	0.0118208	0.0118209	0.0269111	0.00776408	0.0164558	0.0105219	0.00481261	0.00840349	0.0162827	0.00845028	0.00725676	0.00619225	0.00207603	0.0278691	0.0137916	0.0119843	0.0141006	0.00705965	0.0111309	0	0	0.0129372	0.005	TBX19	T-box transcription factor 19 [Source:HGNC Symbol;Acc:HGNC:11596]	-	-	-	-	GO:0000785//chromatin;GO:0005634//nucleus	GO:0000978//RNA polymerase II cis-regulatory region sequence-specific DNA binding;GO:0000981//DNA-binding transcription factor activity, RNA polymerase II-specific;GO:0000987//cis-regulatory region sequence-specific DNA binding;GO:0001228//DNA-binding transcription activator activity, RNA polymerase II-specific;GO:0003677//DNA binding;GO:0003700//DNA-binding transcription factor activity;GO:00055…	GO:0001707//mesoderm formation;GO:0001708//cell fate specification;GO:0003007//heart morphogenesis;GO:0006355//regulation of transcription, DNA-templated;GO:0006357//regulation of transcription by RNA polymerase II;GO:0009653//anatomical structure morphogenesis;GO:0021983//pituitary gland development;GO:0042127//regulation of cell population proliferation;GO:0045165//cell fate commitment;GO:00455…	T-box
ENSG00000116833	NR5A2	protein_coding	0.00708337	0.00843328	0.00460337	0.00416275	0.00113987	0.0138151	0.00532439	0.00313145	0.029136	0.00452007	0.0977752	0.00207904	0.00498128	0.0155817	0.0107489	0.00379361	0.00245861	0.00459781	0.00428032	0.06667	0	0.00460771	0	0.0216591	0	0	0	0	0.0038	NR5A2	nuclear receptor subfamily 5 group A member 2 [Source:HGNC Symbol;Acc:HGNC:7984]	Human Diseases	Endocrine and metabolic disease	ko04950//Maturity onset diabetes of the young	K08027	GO:0000785//chromatin;GO:0005634//nucleus;GO:0005654//nucleoplasm;GO:0005737//cytoplasm;GO:0090575//RNA polymerase II transcription regulator complex	GO:0000976//transcription cis-regulatory region binding;GO:0000978//RNA polymerase II cis-regulatory region sequence-specific DNA binding;GO:0000981//DNA-binding transcription factor activity, RNA polymerase II-specific;GO:0001221//transcription coregulator binding;GO:0001228//DNA-binding transcription activator activity, RNA polymerase II-specific;GO:0003677//DNA binding;GO:0003682//chromatin bi…	GO:0006355//regulation of transcription, DNA-templated;GO:0006357//regulation of transcription by RNA polymerase II;GO:0008206//bile acid metabolic process;GO:0009755//hormone-mediated signaling pathway;GO:0009792//embryo development ending in birth or egg hatching;GO:0009888//tissue development;GO:0030522//intracellular receptor signaling pathway;GO:0042127//regulation of cell population prolife…	SF-like
ENSG00000227740	LINC02803	lncRNA	0.0769235	0.107698	0.011427	0.0125118	0.0257184	0.0523293	0.034735	0.00496304	0.0312045	0.0472703	0.0595887	0.00998365	0.0479929	0.00893256	0.0255754	0.0629251	0.0164726	0.0508404	0.0028116	0.0383266	0.0289487	0.0168077	0.0465525	0.0688303	0.0576048	0	0.0533115	0.0384856	0.0201	LINC02803	-	-	-	-	-	-	-	-	-
ENSG00000000457	SCYL3	protein_coding	0.117643	0.129067	0.0619992	0.0435149	0.12385	0.143185	0.0996905	0.0636831	0.132281	0.122178	0.0853532	0.100062	0.158005	0.0773978	0.125821	0.089287	0.078571	0.155057	0.0235943	0.11101	0.106405	0.0607556	0.129163	0.0780062	0.116005	0.0847532	0.283147	0.157146	0.0446	SCYL3	SCY1 like pseudokinase 3 [Source:HGNC Symbol;Acc:HGNC:19285]	-	-	-	-	GO:0000139//Golgi membrane;GO:0005737//cytoplasm;GO:0005783//endoplasmic reticulum;GO:0005794//Golgi apparatus;GO:0005829//cytosol;GO:0030027//lamellipodium;GO:0042995//cell projection	GO:0004672//protein kinase activity;GO:0005515//protein binding;GO:0005524//ATP binding;GO:0042802//identical protein binding	GO:0006468//protein phosphorylation;GO:0006954//inflammatory response;GO:0008104//protein localization;GO:0016477//cell migration;GO:0021522//spinal cord motor neuron differentiation;GO:0048666//neuron development	-
ENSG00000143507	DUSP10	protein_coding	0.139754	0.0848112	0.0520898	0.0256071	0.113639	0.205266	0.0659039	0.0821975	0.548657	0.327935	0.154444	0.28081	0.0866881	0.332335	0.11803	0.140847	0.107876	0.0385365	0.0186438	0.150251	0.274512	0.150246	0.296512	0.324424	0.272603	0.0550575	0.0923527	0.157895	0.0621	DUSP10	dual specificity phosphatase 10 [Source:HGNC Symbol;Acc:HGNC:3065]	Environmental Information Processing	Signal transduction	ko04010//MAPK signaling pathway	K20216	GO:0005634//nucleus;GO:0005654//nucleoplasm;GO:0005737//cytoplasm;GO:0005829//cytosol	GO:0004721//phosphoprotein phosphatase activity;GO:0004722//protein serine/threonine phosphatase activity;GO:0004725//protein tyrosine phosphatase activity;GO:0005515//protein binding;GO:0008138//protein tyrosine/serine/threonine phosphatase activity;GO:0008330//protein tyrosine/threonine phosphatase activity;GO:0008432//JUN kinase binding;GO:0016787//hydrolase activity;GO:0016791//phosphatase ac…	GO:0002819//regulation of adaptive immune response;GO:0006470//protein dephosphorylation;GO:0010033//response to organic substance;GO:0010633//negative regulation of epithelial cell migration;GO:0016311//dephosphorylation;GO:0030336//negative regulation of cell migration;GO:0032496//response to lipopolysaccharide;GO:0032873//negative regulation of stress-activated MAPK cascade;GO:0035970//peptidy…	-
ENSG00000285638	ENSG00000285638	lncRNA	0.00649272	0.00211578	0	0.000763132	0.000762791	0.0033376	0.0077031	0.0115001	0.00487189	0.0156534	0.0234019	0.00618487	0.00861898	0	0.0139112	0	0	0.00151844	0	0	0.0161618	0.0082016	0.0103241	0	0	0	0	0	0.0016	ENSG00000285638	-	-	-	-	-	-	-	-	-
ENSG00000232527	LINC02802	lncRNA	0.0054042	0.0121855	0.00288693	0.00179236	0.00714467	0.00109878	0.00598124	0.00468177	0	0.00120329	0.0095888	0.00075179	0.00676172	0	0.0120511	0.0271268	0.00427021	0.00222699	0	0.00849943	0.00343112	0.0155558	0	0	0.0094278	0	0	0	0.0026	LINC02802	-	-	-	-	-	-	-	-	-
ENSG00000223344	ENSG00000223344	lncRNA	0.000524438	0.000780078	0	0	0	0	0	0	0	0	0.0024902	0	0	0	0	0	0	0	0	0	0	0	0	0	0	0	0	0	0.0001	ENSG00000223344	-	-	-	-	-	-	-	-	-
ENSG00000157064	NMNAT2	protein_coding	1.30282	1.66132	0.393237	0.23391	0.476716	1.01156	0.523836	0.377302	0.410438	1.01268	1.65753	0.421624	0.45637	0.174987	0.600671	1.92386	0.0644897	0.244215	0.0714761	0.2646	0.400563	0.85822	0.705958	1.19322	1.4119	0.0515206	0.282493	0.558904	0.2262	NMNAT2	nicotinamide nucleotide adenylyltransferase 2 [Source:HGNC Symbol;Acc:HGNC:16789]	Metabolism;Metabolism	Global and overview maps;Metabolism of cofactors and vitamins	ko01100//Metabolic pathways;ko00760//Nicotinate and nicotinamide metabolism	K06210;K06210	GO:0000139//Golgi membrane;GO:0005737//cytoplasm;GO:0005770//late endosome;GO:0005794//Golgi apparatus;GO:0005802//trans-Golgi network;GO:0005829//cytosol;GO:0016020//membrane;GO:0030424//axon;GO:0030659//cytoplasmic vesicle membrane;GO:0031410//cytoplasmic vesicle;GO:0042995//cell projection;GO:0045202//synapse	GO:0000166//nucleotide binding;GO:0000309//nicotinamide-nucleotide adenylyltransferase activity;GO:0003824//catalytic activity;GO:0004515//nicotinate-nucleotide adenylyltransferase activity;GO:0005524//ATP binding;GO:0016740//transferase activity;GO:0016779//nucleotidyltransferase activity	GO:0009058//biosynthetic process;GO:0009165//nucleotide biosynthetic process;GO:0009435//NAD biosynthetic process;GO:0019363//pyridine nucleotide biosynthetic process;GO:0061564//axon development;GO:2000766//negative regulation of cytoplasmic translation	-
ENSG00000215808	LINC01139	lncRNA	0	0.00208835	0.00289076	0.000692648	0.00976345	0.00141423	0.0032873	0.00909885	0.00178885	0.00886011	0.00427708	0.00864732	0.00149198	0.00136152	0.204894	0	0.00414267	0.0020962	0.00242663	0.0253118	0.00529926	0	0.00283005	0	0	0	0.139326	0	0.0031	LINC01139	-	-	-	-	-	-	-	-	-
ENSG00000059588	TARBP1	protein_coding	0.540267	0.822158	0.0712599	0.071664	0.0965788	0.419392	0.231321	0.0869927	0.183057	0.392787	0.551545	0.150833	0.223499	0.166101	0.304764	0.967312	0.126849	0.26111	0.0386377	0.18451	0.290937	0.150037	0.179181	0.261778	0.16015	0.0553759	0.251135	0.0412837	0.1164	TARBP1	TAR (HIV-1) RNA binding protein 1 [Source:HGNC Symbol;Acc:HGNC:11568]	-	-	-	-	GO:0005634//nucleus	GO:0003723//RNA binding;GO:0008168//methyltransferase activity;GO:0008173//RNA methyltransferase activity;GO:0016423//tRNA (guanine) methyltransferase activity;GO:0016740//transferase activity	GO:0006357//regulation of transcription by RNA polymerase II;GO:0006396//RNA processing;GO:0030488//tRNA methylation;GO:0032259//methylation	-
ENSG00000232959	KIFAP3-AS1	lncRNA	0.000393087	0.000460277	0	0	0	0	0	0	0	0	0	0	0	0	0	0	0	0	0	0	0	0	0	0	0	0	0	0	0	KIFAP3-AS1	-	-	-	-	-	-	-	-	-
ENSG00000122224	LY9	protein_coding	0	0.00120443	0	0.00174887	0	0	0.00249736	0	0.000971464	0	0.00810538	0	0.00414119	0.013105	0	0	0.00480859	0	0.0293837	0	0	0	0	0	0.00806763	0	0	0.00665426	0.0008	LY9	lymphocyte antigen 9 [Source:HGNC Symbol;Acc:HGNC:6730]	-	-	-	-	GO:0005886//plasma membrane;GO:0009897//external side of plasma membrane;GO:0009986//cell surface;GO:0016020//membrane	GO:0003674//molecular_function;GO:0005515//protein binding	GO:0002250//adaptive immune response;GO:0002376//immune system process;GO:0007155//cell adhesion;GO:0032740//positive regulation of interleukin-17 production;GO:0042110//T cell activation;GO:0045087//innate immune response;GO:0072540//T-helper 17 cell lineage commitment	-
ENSG00000162782	TDRD5	protein_coding	0.00436647	0.00189559	0.00442309	0	0	0.00226063	0.00255398	0	0.0037076	0.00395708	0.0259518	0.00612338	0.00053169	0.0145937	0.00219757	0.00704973	0	0	0	0.000839442	0	0.00166476	0.00273013	0	0	0	0.0219846	0	0.0012	TDRD5	tudor domain containing 5 [Source:HGNC Symbol;Acc:HGNC:20614]	-	-	-	-	GO:0005737//cytoplasm;GO:0033391//chromatoid body;GO:0043186//P granule;GO:0045202//synapse;GO:0071546//pi-body	-	GO:0007281//germ cell development;GO:0007283//spermatogenesis;GO:0007286//spermatid development;GO:0030154//cell differentiation;GO:0030719//P granule organization;GO:0034587//piRNA metabolic process	-
ENSG00000143653	SCCPDH	protein_coding	0.349943	0.343522	0.490126	0.204122	0.826895	0.213275	0.894331	0.874052	0.485745	0.656551	0.524156	0.871625	0.786704	0.407582	0.48609	0.459876	1.1709	0.5	0.166069	0.370973	0.991198	0.6887	0.836777	0.25062	0.492708	0.665094	0.450059	0.747054	0.1854	SCCPDH	saccharopine dehydrogenase (putative) [Source:HGNC Symbol;Acc:HGNC:24275]	-	-	-	-	GO:0005576//extracellular region;GO:0005634//nucleus;GO:0005739//mitochondrion;GO:0005811//lipid droplet;GO:0016020//membrane;GO:0030496//midbody;GO:0031093//platelet alpha granule lumen	GO:0016491//oxidoreductase activity	GO:0009247//glycolipid biosynthetic process	-
ENSG00000158711	ELK4	protein_coding	0.116308	0.132484	0.0886319	0.0346229	0.0901718	0.130853	0.159002	0.119546	0.148474	0.15994	0.126608	0.0802979	0.159499	0.182486	0.291927	0.110527	0.123105	0.200829	0.0230331	0.31427	0.0938029	0.115214	0.128504	0.0998919	0.0781439	0.1081	0.462444	0.0942809	0.0499	ELK4	ETS transcription factor ELK4 [Source:HGNC Symbol;Acc:HGNC:3326]	Environmental Information Processing;Human Diseases;Human Diseases	Signal transduction;Infectious disease: viral;Cancer: overview	ko04010//MAPK signaling pathway;ko05166//Human T-cell leukemia virus 1 infection;ko05202//Transcriptional misregulation in cancer	K04376;K04376;K04376	GO:0000785//chromatin;GO:0005634//nucleus;GO:0005654//nucleoplasm;GO:0005829//cytosol	GO:0000978//RNA polymerase II cis-regulatory region sequence-specific DNA binding;GO:0000981//DNA-binding transcription factor activity, RNA polymerase II-specific;GO:0001228//DNA-binding transcription activator activity, RNA polymerase II-specific;GO:0003677//DNA binding;GO:0003682//chromatin binding;GO:0003700//DNA-binding transcription factor activity;GO:0005515//protein binding;GO:0043565//se…	GO:0000122//negative regulation of transcription by RNA polymerase II;GO:0006355//regulation of transcription, DNA-templated;GO:0006357//regulation of transcription by RNA polymerase II;GO:0045944//positive regulation of transcription by RNA polymerase II	ETS
ENSG00000162851	TFB2M	protein_coding	0.11409	0.0999449	0.0690546	0.0317516	0.135226	0.119377	0.0800087	0.0759803	0.170427	0.109807	0.108626	0.165497	0.110639	0.0722816	0.131322	0.124023	0.156568	0.0556096	0.0285545	0.0793099	0.0969169	0.108701	0.147129	0.114932	0.177232	0.0333171	0.113544	0.196021	0.0474	TFB2M	transcription factor B2, mitochondrial [Source:HGNC Symbol;Acc:HGNC:18559]	-	-	-	-	GO:0005739//mitochondrion;GO:0005759//mitochondrial matrix;GO:0042645//mitochondrial nucleoid	GO:0000179//rRNA (adenine-N6,N6-)-dimethyltransferase activity;GO:0003723//RNA binding;GO:0008168//methyltransferase activity;GO:0008649//rRNA methyltransferase activity;GO:0008757//S-adenosylmethionine-dependent methyltransferase activity;GO:0016740//transferase activity;GO:0034246//mitochondrial transcription factor activity	GO:0000154//rRNA modification;GO:0006364//rRNA processing;GO:0006390//mitochondrial transcription;GO:0006391//transcription initiation from mitochondrial promoter;GO:0031167//rRNA methylation;GO:0032259//methylation	-
ENSG00000271427	ENSG00000271427	lncRNA	0.00375858	0.00325061	0.000905549	0	0.00526043	0.00381578	0.00122835	0.00391028	0.00656785	0.0014296	0.00488687	0.00361477	0.0196008	0.00064181	0.0167792	0.00690312	0.00446926	0	0	0	0	0	0.00951637	0	0	0	0	0	0.0015	ENSG00000271427	-	-	-	-	-	-	-	-	-
ENSG00000143353	LYPLAL1	protein_coding	0.344186	0.354117	0.274575	0.121982	0.431961	0.37152	0.455906	0.426194	0.509352	0.472762	0.294129	0.336887	0.516212	0.300022	0.33687	0.335885	0.324488	0.486535	0.123734	0.397418	0.546911	0.348548	0.517847	0.25478	0.317455	0.37604	0.235728	0.483772	0.1365	LYPLAL1	lysophospholipase like 1 [Source:HGNC Symbol;Acc:HGNC:20440]	-	-	-	-	GO:0005737//cytoplasm;GO:0005829//cytosol	GO:0004622//lysophospholipase activity;GO:0005515//protein binding;GO:0008474//palmitoyl-(protein) hydrolase activity;GO:0016787//hydrolase activity;GO:0016788//hydrolase activity, acting on ester bonds;GO:0052689//carboxylic ester hydrolase activity	GO:0008150//biological_process;GO:0098734//macromolecule depalmitoylation	-
ENSG00000197965	MPZL1	protein_coding	0.536174	0.541008	0.350924	0.167672	0.544815	0.545319	0.271824	0.834705	0.490109	1.68511	0.595573	0.61546	0.374385	0.5382	0.79426	0.62407	0.545035	6.34622	0.100688	0.761342	0.376435	0.534085	0.538767	0.518172	0.758108	0.378252	0.378414	0.540421	0.1987	MPZL1	myelin protein zero like 1 [Source:HGNC Symbol;Acc:HGNC:7226]	Environmental Information Processing	Signaling molecules and interaction	ko04514//Cell adhesion molecules	K06770	GO:0005886//plasma membrane;GO:0005925//focal adhesion;GO:0009986//cell surface;GO:0016020//membrane	GO:0005198//structural molecule activity;GO:0005515//protein binding	GO:0007169//transmembrane receptor protein tyrosine kinase signaling pathway;GO:0007267//cell-cell signaling	-
ENSG00000143493	INTS7	protein_coding	0.342678	0.321769	0.102923	0.0394183	0.242733	0.277189	0.222154	0.106443	0.22445	0.29699	0.22725	0.170355	0.237122	0.0753598	0.158864	0.207009	0.17936	0.16079	0.0195918	0.160316	0.0703922	0.216137	0.17911	0.197762	0.205842	0.0363267	0.129188	0.157515	0.0887	INTS7	integrator complex subunit 7 [Source:HGNC Symbol;Acc:HGNC:24484]	-	-	-	-	GO:0005634//nucleus;GO:0005654//nucleoplasm;GO:0005694//chromosome;GO:0005737//cytoplasm;GO:0016604//nuclear body;GO:0032039//integrator complex	GO:0005515//protein binding	GO:0000077//DNA damage checkpoint signaling;GO:0006974//cellular response to DNA damage stimulus;GO:0016180//snRNA processing;GO:0034243//regulation of transcription elongation from RNA polymerase II promoter;GO:0034472//snRNA 3'-end processing;GO:0071479//cellular response to ionizing radiation	-
ENSG00000179397	CATSPERE	protein_coding	0.0644152	0.036922	0.00933583	0.0147181	0.0273224	0.0528918	0.067618	0.0137507	0.048742	0.0598769	0.0520101	0.0478255	0.0686546	0.0106922	0.0391208	0.0268566	0.0583737	0.0504837	0.0117984	0.0286289	0.108061	0.018694	0.0973501	0.0436218	0.0273161	0	0.0642238	0.0212216	0.0172	CATSPERE	catsper channel auxiliary subunit epsilon [Source:HGNC Symbol;Acc:HGNC:28491]	-	-	-	-	GO:0005886//plasma membrane;GO:0005929//cilium;GO:0016020//membrane;GO:0031514//motile cilium;GO:0036128//CatSper complex;GO:0042995//cell projection;GO:0097228//sperm principal piece	-	GO:0030317//flagellated sperm motility;GO:0048240//sperm capacitation	-
ENSG00000117592	PRDX6	protein_coding	0.335842	0.369153	0.611225	0.893813	1.80303	0.322657	1.51827	1.51434	1.27987	0.863799	0.496683	1.2719	1.19707	1.29199	1.39127	0.610731	3.05917	0.905951	1.70136	1.41652	3.88041	0.53249	1.4413	0.634496	0.604249	1.24104	1.88545	1.93493	0.2739	PRDX6	peroxiredoxin 6 [Source:HGNC Symbol;Acc:HGNC:16753]	Metabolism;Metabolism	Global and overview maps;Metabolism of other amino acids	ko01100//Metabolic pathways;ko00480//Glutathione metabolism	K11188;K11188	GO:0005576//extracellular region;GO:0005615//extracellular space;GO:0005634//nucleus;GO:0005737//cytoplasm;GO:0005739//mitochondrion;GO:0005764//lysosome;GO:0005829//cytosol;GO:0016020//membrane;GO:0035578//azurophil granule lumen;GO:0048471//perinuclear region of cytoplasm;GO:0070062//extracellular exosome	GO:0003824//catalytic activity;GO:0004601//peroxidase activity;GO:0004602//glutathione peroxidase activity;GO:0004623//phospholipase A2 activity;GO:0005515//protein binding;GO:0016209//antioxidant activity;GO:0016491//oxidoreductase activity;GO:0016740//transferase activity;GO:0016787//hydrolase activity;GO:0031625//ubiquitin protein ligase binding;GO:0042802//identical protein binding;GO:0045296…	GO:0006629//lipid metabolic process;GO:0006979//response to oxidative stress;GO:0008152//metabolic process;GO:0016042//lipid catabolic process;GO:0045454//cell redox homeostasis;GO:0046475//glycerophospholipid catabolic process;GO:0048026//positive regulation of mRNA splicing, via spliceosome;GO:0098869//cellular oxidant detoxification	-
ENSG00000186197	EDARADD	protein_coding	0.0254945	0.0253884	0.0148264	0.00430805	0.0187046	0.0137431	0.0336851	0.0142828	0.0293941	0.0898674	0.0619918	0.0177184	0.0433438	0.0204743	0.0498604	0.0490029	0.0262004	0.0204925	0.000634479	0.00686545	0.0531431	0.0166554	0.0351411	0.009488	0.0258821	0.0142278	0.032588	0.0295224	0.0107	EDARADD	EDAR associated via death domain [Source:HGNC Symbol;Acc:HGNC:14341]	Environmental Information Processing	Signal transduction	ko04064//NF-kappa B signaling pathway	K23324	GO:0005737//cytoplasm;GO:0005829//cytosol	GO:0005515//protein binding	GO:0007165//signal transduction;GO:0030154//cell differentiation	-
ENSG00000261182	ENSG00000261182	lncRNA	0	0	0	0	0	0	0	0	0	0	0	0	0	0	0	0	0	0	0	0	0	0	0	0	0	0	0	0	0	ENSG00000261182	-	-	-	-	-	-	-	-	-
ENSG00000227925	LINC01655	lncRNA	0.00181677	0.00210875	0	0	0	0.00076832	0	0	0	0	0	0	0	0	0	0	0	0	0	0	0	0	0	0	0	0	0	0	0.0002	LINC01655	-	-	-	-	-	-	-	-	-
ENSG00000162670	BRINP3	protein_coding	0.247836	0.367574	0.126642	0.142797	0.763697	0.120351	1.27552	0.519882	0.748646	6.03552	0.968823	0.136417	1.53747	0.19067	0.206399	2.78391	0.0892654	0.63259	0.101787	0.17301	0.137687	0.128704	0.791724	0.3273	0.172638	0.165014	0.272141	0.389098	0.1436	BRINP3	BMP/retinoic acid inducible neural specific 3 [Source:HGNC Symbol;Acc:HGNC:22393]	-	-	-	-	GO:0005576//extracellular region;GO:0005737//cytoplasm;GO:0005739//mitochondrion;GO:0030425//dendrite;GO:0043025//neuronal cell body	-	GO:0007049//cell cycle;GO:0007399//nervous system development;GO:0021953//central nervous system neuron differentiation;GO:0045666//positive regulation of neuron differentiation;GO:0045786//negative regulation of cell cycle;GO:0045930//negative regulation of mitotic cell cycle;GO:0051726//regulation of cell cycle;GO:0071300//cellular response to retinoic acid	-
ENSG00000162761	LMX1A	protein_coding	0.00654697	0.00661602	0.00742969	0.0285793	0.0121054	0.00765164	0.00403419	0	0.0033511	0.00517146	0.024272	0.00148898	0.0117289	0.00264995	0.0144816	0	0.00311625	0.00857794	0.00267204	0	0.0201729	0	0.741822	0.0113627	0.0266936	0	0	0	0.0052	LMX1A	LIM homeobox transcription factor 1 alpha [Source:HGNC Symbol;Acc:HGNC:6653]	-	-	-	-	GO:0000785//chromatin;GO:0005634//nucleus	GO:0000977//RNA polymerase II transcription regulatory region sequence-specific DNA binding;GO:0000981//DNA-binding transcription factor activity, RNA polymerase II-specific;GO:0001228//DNA-binding transcription activator activity, RNA polymerase II-specific;GO:0003677//DNA binding;GO:0005515//protein binding;GO:0043565//sequence-specific DNA binding;GO:0046872//metal ion binding;GO:1990837//sequ…	GO:0001558//regulation of cell growth;GO:0006355//regulation of transcription, DNA-templated;GO:0006357//regulation of transcription by RNA polymerase II;GO:0007411//axon guidance;GO:0007417//central nervous system development;GO:0007613//memory;GO:0007626//locomotory behavior;GO:0010468//regulation of gene expression;GO:0021542//dentate gyrus development;GO:0021549//cerebellum development;GO:002…	Homeobox
ENSG00000143199	ADCY10	protein_coding	0.0250294	0.0242895	0.00539332	0.00799931	0.0183004	0.0120951	0.0142186	0.0170249	0.0153289	0.0774629	0.0123358	0.0162189	0.0199955	0.00763523	0.0193635	0.0377366	0.0146361	0.171219	0.0471164	0.00544758	0.00497397	0.00285561	0.00650985	0.00168636	0.0130368	0.0142278	0.0139256	0	0.0091	ADCY10	adenylate cyclase 10 [Source:HGNC Symbol;Acc:HGNC:21285]	Metabolism;Organismal Systems;Environmental Information Processing;Environmental Information Processing;Metabolism;Organismal Systems;Organismal Systems	Global and overview maps;Environmental adaptation;Signal transduction;Signal transduction;Nucleotide metabolism;Endocrine system;Environmental adaptation	ko01100//Metabolic pathways;ko04714//Thermogenesis;ko04024//cAMP signaling pathway;ko04371//Apelin signaling pathway;ko00230//Purine metabolism;ko04935//Growth hormone synthesis, secretion and action;ko04713//Circadian entrainment	K11265;K11265;K11265;K11265;K11265;K11265;K11265	GO:0005576//extracellular region;GO:0005634//nucleus;GO:0005737//cytoplasm;GO:0005739//mitochondrion;GO:0005829//cytosol;GO:0005856//cytoskeleton;GO:0005886//plasma membrane;GO:0005929//cilium;GO:0015630//microtubule cytoskeleton;GO:0016020//membrane;GO:0016324//apical plasma membrane;GO:0030424//axon;GO:0030425//dendrite;GO:0030426//growth cone;GO:0031514//motile cilium;GO:0042995//cell projecti…	GO:0000166//nucleotide binding;GO:0000287//magnesium ion binding;GO:0004016//adenylate cyclase activity;GO:0005524//ATP binding;GO:0016829//lyase activity;GO:0030145//manganese ion binding;GO:0046872//metal ion binding;GO:0051117//ATPase binding;GO:0071890//bicarbonate binding	GO:0003351//epithelial cilium movement involved in extracellular fluid movement;GO:0006007//glucose catabolic process;GO:0006171//cAMP biosynthetic process;GO:0007283//spermatogenesis;GO:0007286//spermatid development;GO:0009190//cyclic nucleotide biosynthetic process;GO:0010613//positive regulation of cardiac muscle hypertrophy;GO:0010666//positive regulation of cardiac muscle cell apoptotic pro…	-
ENSG00000007908	SELE	protein_coding	0.00257157	0.00437376	0.00153256	0.000547404	0.00371105	0.0013169	0.00444192	0.010061	0.00108629	0.00109429	0.00799897	0.0103529	0.000540187	0.00647707	0.0735911	0.0053893	0.00356851	0.00951878	0.00118595	0.170055	0	0.002697	0.00152195	0.00446148	0.00394317	0	0.155764	0	0.0028	SELE	selectin E [Source:HGNC Symbol;Acc:HGNC:10718]	Human Diseases;Environmental Information Processing;Human Diseases;Environmental Information Processing;Human Diseases;Human Diseases;Human Diseases	Cardiovascular disease;Signaling molecules and interaction;Cardiovascular disease;Signal transduction;Endocrine and metabolic disease;Infectious disease: parasitic;Infectious disease: parasitic	ko05417//Lipid and atherosclerosis;ko04514//Cell adhesion molecules;ko05418//Fluid shear stress and atherosclerosis;ko04668//TNF signaling pathway;ko04933//AGE-RAGE signaling pathway in diabetic complications;ko05144//Malaria;ko05143//African trypanosomiasis	K06494;K06494;K06494;K06494;K06494;K06494;K06494	GO:0005615//extracellular space;GO:0005886//plasma membrane;GO:0005901//caveola;GO:0005905//clathrin-coated pit;GO:0009897//external side of plasma membrane;GO:0016020//membrane;GO:0030863//cortical cytoskeleton;GO:0045121//membrane raft;GO:0048471//perinuclear region of cytoplasm	GO:0004888//transmembrane signaling receptor activity;GO:0005515//protein binding;GO:0030246//carbohydrate binding;GO:0033691//sialic acid binding;GO:0043274//phospholipase binding;GO:0046872//metal ion binding;GO:0070492//oligosaccharide binding	GO:0002092//positive regulation of receptor internalization;GO:0002523//leukocyte migration involved in inflammatory response;GO:0002687//positive regulation of leukocyte migration;GO:0006954//inflammatory response;GO:0007155//cell adhesion;GO:0007157//heterophilic cell-cell adhesion via plasma membrane cell adhesion molecules;GO:0007159//leukocyte cell-cell adhesion;GO:0007202//activation of pho…	-
ENSG00000092978	GPATCH2	protein_coding	0.625768	0.51682	0.357417	0.103171	0.448371	0.590363	0.51567	0.406886	0.63567	0.685505	0.568051	0.438503	0.534841	0.321688	0.346474	0.633518	0.381174	0.594934	0.0764959	0.229378	0.439784	0.36156	0.561303	0.584603	0.386791	0.099472	0.512239	0.426138	0.1757	GPATCH2	G-patch domain containing 2 [Source:HGNC Symbol;Acc:HGNC:25499]	-	-	-	-	GO:0005634//nucleus;GO:0005730//nucleolus;GO:0016607//nuclear speck	GO:0003676//nucleic acid binding;GO:0005515//protein binding	-	-
ENSG00000143499	SMYD2	protein_coding	0.204672	0.168856	0.156121	0.0584329	0.2094	0.155907	0.1122	0.141837	0.130035	0.162397	0.2683	0.180901	0.109172	0.0781473	0.0852187	0.0589241	0.34012	0.143282	0.0643749	0.245123	0.11645	0.212512	0.147705	0.118078	0.181664	0.179873	0.0713704	0.293068	0.0664	SMYD2	SET and MYND domain containing 2 [Source:HGNC Symbol;Acc:HGNC:20982]	Metabolism;Metabolism	Global and overview maps;Amino acid metabolism	ko01100//Metabolic pathways;ko00310//Lysine degradation	K11426;K11426	GO:0005634//nucleus;GO:0005654//nucleoplasm;GO:0005737//cytoplasm;GO:0005829//cytosol	GO:0000993//RNA polymerase II complex binding;GO:0002039//p53 binding;GO:0005515//protein binding;GO:0008168//methyltransferase activity;GO:0016278//lysine N-methyltransferase activity;GO:0016279//protein-lysine N-methyltransferase activity;GO:0016740//transferase activity;GO:0042054//histone methyltransferase activity;GO:0046872//metal ion binding;GO:0046975//histone methyltransferase activity (…	GO:0000122//negative regulation of transcription by RNA polymerase II;GO:0006325//chromatin organization;GO:0006338//chromatin remodeling;GO:0007507//heart development;GO:0008285//negative regulation of cell population proliferation;GO:0018026//peptidyl-lysine monomethylation;GO:0018027//peptidyl-lysine dimethylation;GO:0032259//methylation;GO:0034968//histone lysine methylation;GO:0043516//regul…	-
ENSG00000188404	SELL	protein_coding	0.00141925	0.00265039	0.00314934	0.0143021	0.0104348	0.00514259	0.0154682	0.00915125	0.00742147	0.000955281	0.0115194	0.0223209	0.0104376	0.0282942	0	0.0175845	0.0112497	0	0.000523029	0.00584275	0.528644	0.00185449	0.0148092	0	0.00456746	0.0112868	0	0.00952332	0.0035	SELL	selectin L [Source:HGNC Symbol;Acc:HGNC:10720]	Environmental Information Processing	Signaling molecules and interaction	ko04514//Cell adhesion molecules	K06495	GO:0005615//extracellular space;GO:0005886//plasma membrane;GO:0009897//external side of plasma membrane;GO:0016020//membrane;GO:0030667//secretory granule membrane	GO:0002020//protease binding;GO:0005509//calcium ion binding;GO:0005515//protein binding;GO:0008201//heparin binding;GO:0030246//carbohydrate binding;GO:0033691//sialic acid binding;GO:0043208//glycosphingolipid binding;GO:0046872//metal ion binding;GO:0070492//oligosaccharide binding	GO:0007155//cell adhesion;GO:0007157//heterophilic cell-cell adhesion via plasma membrane cell adhesion molecules;GO:0007159//leukocyte cell-cell adhesion;GO:0016339//calcium-dependent cell-cell adhesion via plasma membrane cell adhesion molecules;GO:0034097//response to cytokine;GO:0050900//leukocyte migration;GO:0050901//leukocyte tethering or rolling	-
ENSG00000143196	DPT	protein_coding	0	0	0	0	0	0	0.00241099	0	0.000932591	0.00128799	0	0.00806474	0.0011412	0	0.0552137	0	0	0.0129756	0.00101154	0	0	0	0	0	0	0	0	0	0.0006	DPT	dermatopontin [Source:HGNC Symbol;Acc:HGNC:3011]	-	-	-	-	GO:0005576//extracellular region;GO:0005615//extracellular space;GO:0062023//collagen-containing extracellular matrix	GO:0005201//extracellular matrix structural constituent;GO:0005515//protein binding	GO:0007155//cell adhesion;GO:0008285//negative regulation of cell population proliferation;GO:0030199//collagen fibril organization	-
ENSG00000228504	LINC01760	lncRNA	0.000569122	0.000978132	0	0.000212241	0	0	0	0	0	0	0.000878201	0.00047377	0	0	0	0	0	0	0	0	0	0	0	0	0	0	0	0	0.0001	LINC01760	-	-	-	-	-	-	-	-	-
ENSG00000287205	ENSG00000287205	lncRNA	0	0	0	0	0	0	0	0	0	0	0	0	0	0	0	0	0	0	0	0	0	0	0	0	0	0	0	0	0	ENSG00000287205	-	-	-	-	-	-	-	-	-
ENSG00000203697	CAPN8	protein_coding	0.00264614	0.00104773	0	0.000313433	0	0.00233032	0.00421258	0	0.00227678	0.000484669	0.00400247	0.00131626	0.00066927	0.00192722	0	0	0	0	0	0	0	0	0	0	0	0	0	0	0.0006	CAPN8	calpain 8 [Source:HGNC Symbol;Acc:HGNC:1485]	-	-	-	-	GO:0005737//cytoplasm;GO:0005794//Golgi apparatus	GO:0004198//calcium-dependent cysteine-type endopeptidase activity;GO:0005509//calcium ion binding;GO:0008233//peptidase activity;GO:0008234//cysteine-type peptidase activity;GO:0016787//hydrolase activity;GO:0046872//metal ion binding	GO:0006508//proteolysis	-
ENSG00000116574	RHOU	protein_coding	0.298534	0.28102	0.217762	0.0345968	0.0908175	0.173606	0.100157	0.147538	0.185293	0.0859896	0.158257	0.445005	0.141764	0.209615	0.41449	0.539351	0.162526	0.210749	0.0264936	0.0589899	0.0858955	0.170525	0.228351	0.370756	0.205195	0.157142	0.223184	0.112411	0.0799	RHOU	ras homolog family member U [Source:HGNC Symbol;Acc:HGNC:17794]	-	-	-	-	GO:0000139//Golgi membrane;GO:0002102//podosome;GO:0005794//Golgi apparatus;GO:0005829//cytosol;GO:0005886//plasma membrane;GO:0005925//focal adhesion;GO:0010008//endosome membrane;GO:0016020//membrane;GO:0042995//cell projection;GO:0070161//anchoring junction	GO:0000166//nucleotide binding;GO:0003924//GTPase activity;GO:0005085//guanyl-nucleotide exchange factor activity;GO:0005515//protein binding;GO:0005525//GTP binding;GO:0019901//protein kinase binding;GO:0046872//metal ion binding	GO:0000082//G1/S transition of mitotic cell cycle;GO:0006897//endocytosis;GO:0007010//cytoskeleton organization;GO:0007015//actin filament organization;GO:0007163//establishment or maintenance of cell polarity;GO:0007264//small GTPase mediated signal transduction;GO:0008360//regulation of cell shape;GO:0016601//Rac protein signal transduction;GO:0030036//actin cytoskeleton organization;GO:0032488…	-
ENSG00000287929	ENSG00000287929	lncRNA	0.00336254	0.00337018	0	0	0	0	0.000755994	0	0.000915437	0.00416868	0.00143446	0	0	0.00100551	0.00111578	0.00270069	0	0.00161505	0	0	0	0.0013521	0	0.0043246	0.00213682	0	0	0	0.0007	ENSG00000287929	-	-	-	-	-	-	-	-	-
ENSG00000121481	RNF2	protein_coding	0.478173	0.539916	0.585609	0.158431	0.648901	0.513708	0.475231	0.872913	0.52847	1.01278	0.466915	0.401031	0.537436	0.424253	0.388065	0.555781	0.359819	1.16157	0.194034	0.518013	0.390535	0.551999	0.47244	0.60733	0.521078	0.296587	0.503987	0.588282	0.1805	RNF2	ring finger protein 2 [Source:HGNC Symbol;Acc:HGNC:10061]	-	-	-	-	GO:0000151//ubiquitin ligase complex;GO:0000791//euchromatin;GO:0000792//heterochromatin;GO:0001739//sex chromatin;GO:0005634//nucleus;GO:0005654//nucleoplasm;GO:0005694//chromosome;GO:0005737//cytoplasm;GO:0016604//nuclear body;GO:0031519//PcG protein complex;GO:0035102//PRC1 complex;GO:0071339//MLL1 complex	GO:0003682//chromatin binding;GO:0004842//ubiquitin-protein transferase activity;GO:0005515//protein binding;GO:0008270//zinc ion binding;GO:0016740//transferase activity;GO:0046872//metal ion binding;GO:0061630//ubiquitin protein ligase activity;GO:0071535//RING-like zinc finger domain binding	GO:0000122//negative regulation of transcription by RNA polymerase II;GO:0000278//mitotic cell cycle;GO:0001702//gastrulation with mouth forming second;GO:0006325//chromatin organization;GO:0006338//chromatin remodeling;GO:0007281//germ cell development;GO:0009948//anterior/posterior axis specification;GO:0010467//gene expression;GO:0016567//protein ubiquitination;GO:0035518//histone H2A monoubiq…	-
ENSG00000227940	LINC01696	lncRNA	0	0.00145539	0	0	0	0	0	0	0	0	0	0	0	0	0	0.00279837	0	0	0.00340233	0	0	0.00705551	0	0.006749	0	0	0	0	0.0001	LINC01696	-	-	-	-	-	-	-	-	-
ENSG00000143248	RGS5	protein_coding	0.0243202	0.0470188	0.0411048	0.0334107	0.0613499	0.0325435	0.046572	0.0186918	0.0596316	0.02799	0.0227447	0.138467	0.0610129	0.0215497	0.215667	0.0390236	0.0306618	0.0451252	0.0158997	0.522282	0.0549299	0.00417686	0.0460841	0.0374212	0.0232589	0.040496	7.00738	0.0648395	0.0179	RGS5	regulator of G protein signaling 5 [Source:HGNC Symbol;Acc:HGNC:10001]	-	-	-	-	GO:0005737//cytoplasm;GO:0005829//cytosol;GO:0005886//plasma membrane;GO:0016020//membrane;GO:0043231//intracellular membrane-bounded organelle	GO:0003924//GTPase activity;GO:0005096//GTPase activator activity;GO:0005515//protein binding	GO:0007186//G protein-coupled receptor signaling pathway;GO:0008277//regulation of G protein-coupled receptor signaling pathway;GO:0009968//negative regulation of signal transduction	-
ENSG00000162814	SPATA17	protein_coding	0.0781961	0.0291549	0.0451208	0.034413	0.0612348	0.0341975	0.171763	0.0535231	0.115473	0.0637914	0.0713447	0.0317265	0.241171	0.0279012	0.080091	0.0408951	0.0829316	0.099561	0.00541518	0.0335293	0.752266	0.0805135	0.408204	0.0229606	0.0746724	0.0173931	0.0455255	0.0755884	0.0295	SPATA17	spermatogenesis associated 17 [Source:HGNC Symbol;Acc:HGNC:25184]	-	-	-	-	GO:0000922//spindle pole;GO:0005737//cytoplasm	GO:0005515//protein binding;GO:0005516//calmodulin binding	GO:0000278//mitotic cell cycle;GO:0007051//spindle organization;GO:0051295//establishment of meiotic spindle localization	-
ENSG00000225172	ENSG00000225172	lncRNA	0.000269476	0.00169779	0.00341881	0	0.000724694	0	0	0	0	0	0.000374007	0	0	0	0	0	0	0	0	0	0	0	0	0	0	0	0	0	0.0001	ENSG00000225172	-	-	-	-	-	-	-	-	-
ENSG00000261642	ENSG00000261642	lncRNA	0	0.000387754	0	0.000317656	0	0	0	0	0	0	0	0	0	0	0	0	0	0	0	0	0	0	0	0	0	0	0	0	0	ENSG00000261642	-	-	-	-	-	-	-	-	-
ENSG00000228239	ENSG00000228239	lncRNA	0	0	0	0	0	0	0	0	0	0	0	0	0	0	0	0	0	0	0	0	0	0	0	0	0	0	0	0	0	ENSG00000228239	-	-	-	-	-	-	-	-	-
ENSG00000237283	ENSG00000237283	lncRNA	0.00147149	0.0021241	0	0	0.00346926	0.000445972	0.000349845	0.0178172	0.00126979	0.00252617	0.00963636	0.105377	0.000984413	0.00190511	0.0014354	0.00570265	0.0114305	0	0.000634479	0	0.00734927	0	0.00365682	0	0	0	0	0.00796223	0.004	ENSG00000237283	-	-	-	-	-	-	-	-	-
ENSG00000116132	PRRX1	protein_coding	0.00474623	0.00433079	0.0416844	0.0152231	0.0355644	0.00962595	0.0102287	0.0371368	0.0931909	0.0464752	0.0227605	0.0353193	0.0649055	0.0100851	1.80272	0.00250069	0.0192612	0.0234207	0.0108301	0.0268395	0.0110756	0.00164618	0.0325955	0.011102	0.0038379	0.0362845	0.19055	0.00455943	0.0165	PRRX1	paired related homeobox 1 [Source:HGNC Symbol;Acc:HGNC:9142]	-	-	-	-	GO:0000785//chromatin;GO:0005634//nucleus;GO:0005654//nucleoplasm;GO:0005829//cytosol	GO:0000978//RNA polymerase II cis-regulatory region sequence-specific DNA binding;GO:0000981//DNA-binding transcription factor activity, RNA polymerase II-specific;GO:0001227//DNA-binding transcription repressor activity, RNA polymerase II-specific;GO:0001228//DNA-binding transcription activator activity, RNA polymerase II-specific;GO:0003677//DNA binding;GO:0005515//protein binding;GO:0016251//R…	GO:0000122//negative regulation of transcription by RNA polymerase II;GO:0002053//positive regulation of mesenchymal cell proliferation;GO:0006355//regulation of transcription, DNA-templated;GO:0006357//regulation of transcription by RNA polymerase II;GO:0006366//transcription by RNA polymerase II;GO:0007224//smoothened signaling pathway;GO:0010463//mesenchymal cell proliferation;GO:0030326//embr…	Homeobox
ENSG00000238042	LINC02257	lncRNA	0.0053283	0.00154692	0.00624937	0	0	0	0.000473324	0	0	0	0.00659674	0.000551292	0	0	0	0.00535206	0	0.00325555	0	0	0	0.00189119	0	0	0	0	0	0	0.0005	LINC02257	-	-	-	-	-	-	-	-	-
ENSG00000231877	ENSG00000231877	lncRNA	0.0011779	0.00268928	0.00377017	0	0.00104308	0.000736874	0.00314732	0	0	0.00153058	0.0120629	0	0.00118108	0.00116081	0	0.00191243	0.00414267	0.00243007	0	0	0	0	0	0	0	0	0.023957	0	0.0006	ENSG00000231877	-	-	-	-	-	-	-	-	-
ENSG00000116679	IVNS1ABP	protein_coding	0.580088	0.521053	0.469941	0.177959	0.523654	0.66816	0.313814	0.34503	0.781568	0.419612	0.472926	0.517443	0.335778	0.453514	0.253237	0.65607	0.437723	0.362973	0.166195	0.840361	0.319614	0.508761	0.688442	0.620287	0.788432	0.279717	0.441341	0.649874	0.1796	IVNS1ABP	influenza virus NS1A binding protein [Source:HGNC Symbol;Acc:HGNC:16951]	-	-	-	-	GO:0005634//nucleus;GO:0005654//nucleoplasm;GO:0005667//transcription regulator complex;GO:0005681//spliceosomal complex;GO:0005737//cytoplasm;GO:0005829//cytosol;GO:0005856//cytoskeleton	GO:0005515//protein binding	GO:0006383//transcription by RNA polymerase III;GO:0008380//RNA splicing;GO:0009615//response to virus;GO:0031397//negative regulation of protein ubiquitination;GO:0097193//intrinsic apoptotic signaling pathway;GO:2001243//negative regulation of intrinsic apoptotic signaling pathway	-
ENSG00000228536	LYPLAL1-AS1	lncRNA	0.0132179	0.0181215	0.00604768	0.00113299	0.0047549	0.0134	0.00287311	0.00117162	0.0126652	0.0192744	0.00543849	0.000574589	0.00889831	0.0030934	0.0200153	0.00559103	0.00327838	0.0150966	0	0	0.0355937	0	0.0146112	0	0	0	0	0.0119321	0.0042	LYPLAL1-AS1	-	-	-	-	-	-	-	-	-
ENSG00000230550	ERLNC1	lncRNA	0	0	0	0	0	0.000346734	0	0	0	0	0.000812259	0	0	0	0	0	0	0	0	0	0	0	0	0	0	0	0	0	0	ERLNC1	-	-	-	-	-	-	-	-	-
ENSG00000229242	ENSG00000229242	lncRNA	0	0.000389746	0	0	0	0	0	0	0	0	0.000550742	0	0	0	0	0	0	0	0	0	0	0	0	0	0	0	0	0	0	ENSG00000229242	-	-	-	-	-	-	-	-	-
ENSG00000228470	ENSG00000228470	lncRNA	0.000829247	0.000262074	0.000545646	0	0.00144028	0.00102129	0	0.00117399	0.00183129	0	0.00175816	0.000694066	0.00207182	0	0	0	0.00107752	0	0	0	0	0	0	0	0	0	0	0	0.0004	ENSG00000228470	-	-	-	-	-	-	-	-	-
ENSG00000152092	ASTN1	protein_coding	0.766439	0.896059	0.226136	0.112481	0.276963	0.377057	0.744645	0.382761	0.245415	1.70298	0.880488	0.303983	0.736404	0.143418	0.11695	0.86331	0.121976	1.96828	0.0874122	0.11133	0.363224	0.324256	0.454646	0.514787	0.465242	0.0968184	0.0778141	0.246592	0.1737	ASTN1	astrotactin 1 [Source:HGNC Symbol;Acc:HGNC:773]	-	-	-	-	GO:0005575//cellular_component;GO:0005768//endosome;GO:0005886//plasma membrane;GO:0009897//external side of plasma membrane;GO:0016020//membrane;GO:0030136//clathrin-coated vesicle;GO:0031410//cytoplasmic vesicle;GO:0043204//perikaryon	GO:0005515//protein binding	GO:0001764//neuron migration;GO:0007155//cell adhesion;GO:0007158//neuron cell-cell adhesion;GO:0007626//locomotory behavior;GO:0016477//cell migration;GO:0098609//cell-cell adhesion	-
ENSG00000231648	LINC01698	lncRNA	0.000323432	0.000601844	0	0	0	0.00150438	0	0	0	0	0.00813365	0	0	0	0	0	0	0	0	0	0	0	0	0	0	0	0	0	0.0001	LINC01698	-	-	-	-	-	-	-	-	-
ENSG00000229983	ENSG00000229983	lncRNA	0.00329348	0.00207245	0	0	0.0110034	0	0	0	0.000820711	0.00481854	0.0189247	0.0143777	0.017079	0.0123707	0	0	0.00201745	0	0.00118409	0	0	0.0033197	0	0	0	0	0.0133048	0.0138073	0.0014	ENSG00000229983	-	-	-	-	-	-	-	-	-
ENSG00000143476	DTL	protein_coding	0.0315661	0.028499	0.0297996	0.0542253	0.601658	0.0336819	0.0622134	0.0448383	0.0416889	0.216165	0.0351622	0.0684625	0.179883	0.0695253	0.131601	0.0231801	0.29153	0.0472851	0.0459407	0.0593016	0.0681788	0.027466	0.118226	0.0353531	0.0355526	0.0244477	0.130703	0.215198	0.0366	DTL	denticleless E3 ubiquitin protein ligase homolog [Source:HGNC Symbol;Acc:HGNC:30288]	-	-	-	-	GO:0005634//nucleus;GO:0005654//nucleoplasm;GO:0005694//chromosome;GO:0005730//nucleolus;GO:0005737//cytoplasm;GO:0005813//centrosome;GO:0005829//cytosol;GO:0005856//cytoskeleton;GO:0016020//membrane;GO:0031464//Cul4A-RING E3 ubiquitin ligase complex;GO:0031465//Cul4B-RING E3 ubiquitin ligase complex;GO:0031965//nuclear membrane;GO:0080008//Cul4-RING E3 ubiquitin ligase complex	GO:0004842//ubiquitin-protein transferase activity;GO:0005515//protein binding;GO:0030674//protein-macromolecule adaptor activity	GO:0000209//protein polyubiquitination;GO:0006260//DNA replication;GO:0006511//ubiquitin-dependent protein catabolic process;GO:0006513//protein monoubiquitination;GO:0006974//cellular response to DNA damage stimulus;GO:0007095//mitotic G2 DNA damage checkpoint signaling;GO:0009411//response to UV;GO:0010971//positive regulation of G2/M transition of mitotic cell cycle;GO:0016567//protein ubiquit…	-
ENSG00000121486	TRMT1L	protein_coding	0.142351	0.158106	0.0692587	0.0372162	0.114378	0.135447	0.132706	0.109876	0.18682	0.104464	0.119623	0.155591	0.186567	0.101517	0.12809	0.109998	0.120064	0.173254	0.0904162	0.0928963	0.111557	0.136195	0.169783	0.129202	0.170853	0.261075	0.019791	0.239643	0.0545	TRMT1L	tRNA methyltransferase 1 like [Source:HGNC Symbol;Acc:HGNC:16782]	-	-	-	-	GO:0005634//nucleus	GO:0000049//tRNA binding;GO:0003723//RNA binding;GO:0004809//tRNA (guanine-N2-)-methyltransferase activity;GO:0005515//protein binding;GO:0008168//methyltransferase activity;GO:0008757//S-adenosylmethionine-dependent methyltransferase activity;GO:0016740//transferase activity;GO:0046872//metal ion binding	GO:0002940//tRNA N2-guanine methylation;GO:0007610//behavior;GO:0008033//tRNA processing;GO:0030488//tRNA methylation;GO:0032259//methylation	-
ENSG00000228437	LINC02474	lncRNA	0	0	0	0	0	0	0	0	0	0	0	0	0	0	0	0	0	0	0	0	0	0	0	0	0	0	0	0	0	LINC02474	-	-	-	-	-	-	-	-	-
ENSG00000057252	SOAT1	protein_coding	0.123191	0.0923392	0.029357	0.0600033	0.228211	0.121385	0.260251	0.135828	0.140991	0.193391	0.084229	0.0787311	0.251079	0.421686	0.146703	0.0727907	0.170593	0.100596	0.0522538	0.126647	0.119284	0.0505536	0.158891	0.10028	0.0961385	0.18226	0.21036	0.232582	0.0557	SOAT1	sterol O-acyltransferase 1 [Source:HGNC Symbol;Acc:HGNC:11177]	Organismal Systems;Metabolism	Digestive system;Lipid metabolism	ko04979//Cholesterol metabolism;ko00100//Steroid biosynthesis	K00637;K00637	GO:0005783//endoplasmic reticulum;GO:0005789//endoplasmic reticulum membrane;GO:0016020//membrane	GO:0000062//fatty-acyl-CoA binding;GO:0004772//sterol O-acyltransferase activity;GO:0005515//protein binding;GO:0008374//O-acyltransferase activity;GO:0015485//cholesterol binding;GO:0016740//transferase activity;GO:0016746//acyltransferase activity;GO:0034736//cholesterol O-acyltransferase activity;GO:0042802//identical protein binding	GO:0006629//lipid metabolic process;GO:0008202//steroid metabolic process;GO:0008203//cholesterol metabolic process;GO:0010742//macrophage derived foam cell differentiation;GO:0010878//cholesterol storage;GO:0033344//cholesterol efflux;GO:0034379//very-low-density lipoprotein particle assembly;GO:0034383//low-density lipoprotein particle clearance;GO:0042632//cholesterol homeostasis;GO:0042986//p…	-
ENSG00000285718	ENSG00000285718	lncRNA	0.00231192	0.0154723	0.00271732	0.00025006	0.00182884	0.0055846	0	0	0.00112622	0.00739012	0.0247884	0.00745589	0.00111653	0	0.00460005	0	0	0.00396726	0	0	0	0	0	0.003789	0	0	0	0	0.0015	ENSG00000285718	-	-	-	-	-	-	-	-	-
ENSG00000234070	SPATA17-AS1	lncRNA	0	0	0	0	0	0	0	0	0	0	0	0	0	0	0	0	0	0	0	0	0.00297964	0	0	0	0	0	0	0	0	SPATA17-AS1	-	-	-	-	-	-	-	-	-
ENSG00000233620	USH2A-AS2	lncRNA	0.00176186	0	0	0	0	0	0	0	0.000733572	0	0	0	0	0	0	0	0	0	0	0.00681703	0	0	0	0	0	0	0	0	0.0001	USH2A-AS2	-	-	-	-	-	-	-	-	-
ENSG00000162852	CNST	protein_coding	0.444405	0.510484	0.249838	0.117483	0.197411	0.472293	0.15031	0.138451	0.351998	0.329146	0.425742	1.3594	0.215492	0.176468	0.202933	0.583713	0.313148	0.19611	0.16939	0.358591	0.165928	0.421821	0.237601	0.410088	0.377468	0.03794	0.13982	0.245416	0.1328	CNST	consortin, connexin sorting protein [Source:HGNC Symbol;Acc:HGNC:26486]	-	-	-	-	GO:0005794//Golgi apparatus;GO:0005802//trans-Golgi network;GO:0005886//plasma membrane;GO:0016020//membrane;GO:0030133//transport vesicle;GO:0031410//cytoplasmic vesicle;GO:0032991//protein-containing complex;GO:0043231//intracellular membrane-bounded organelle	GO:0005515//protein binding;GO:0019902//phosphatase binding;GO:0071253//connexin binding	GO:0042998//positive regulation of Golgi to plasma membrane protein transport	-
ENSG00000273004	ENSG00000273004	lncRNA	0.00475422	0.00800493	0.00597533	0.000592641	0.00226557	0.0035465	0.00477103	0.00393859	0.00327647	0.00465216	0.00391551	0.00380678	0.00289583	0.00204731	0.00146105	0	0.00363456	0.0182049	0	0	0.00639925	0.00313999	0.00616685	0.00682357	0.00853298	0	0	0.00756539	0.0019	ENSG00000273004	-	-	-	-	-	-	-	-	-
ENSG00000143842	SOX13	protein_coding	0.123163	0.0934457	0.0332418	0.0233139	0.120609	0.0722679	0.196847	0.0952182	0.373345	0.405495	0.0879126	0.0314444	0.157574	0.031325	0.0280456	0.11172	0.0750446	0.323613	0.0395193	0.153198	0.0597314	0.0576092	0.114715	0.0786076	0.0588427	0.0516645	0.0707274	0.0477919	0.0477	SOX13	SRY-box transcription factor 13 [Source:HGNC Symbol;Acc:HGNC:11192]	-	-	-	-	GO:0000785//chromatin;GO:0005634//nucleus;GO:0005654//nucleoplasm;GO:0005737//cytoplasm	GO:0000976//transcription cis-regulatory region binding;GO:0000977//RNA polymerase II transcription regulatory region sequence-specific DNA binding;GO:0000978//RNA polymerase II cis-regulatory region sequence-specific DNA binding;GO:0000981//DNA-binding transcription factor activity, RNA polymerase II-specific;GO:0001217//DNA-binding transcription repressor activity;GO:0001227//DNA-binding transc…	GO:0000122//negative regulation of transcription by RNA polymerase II;GO:0006355//regulation of transcription, DNA-templated;GO:0006357//regulation of transcription by RNA polymerase II;GO:0009653//anatomical structure morphogenesis;GO:0021529//spinal cord oligodendrocyte cell differentiation;GO:0030154//cell differentiation;GO:0042492//gamma-delta T cell differentiation;GO:0045165//cell fate com…	HMG
ENSG00000116962	NID1	protein_coding	0.0197761	0.0190331	0.0327119	0.0142081	0.113747	0.0216422	0.295316	0.090345	0.0322414	0.0438264	0.0418332	0.121658	0.47252	0.35671	1.19906	0.0138167	0.472022	0.0608213	0.0398808	0.909012	0.112489	0.0515409	0.0713123	0.0089154	0.0268913	0.0426676	1.66834	0.047361	0.0423	NID1	nidogen 1 [Source:HGNC Symbol;Acc:HGNC:7821]	-	-	-	-	GO:0005576//extracellular region;GO:0005604//basement membrane;GO:0031012//extracellular matrix;GO:0062023//collagen-containing extracellular matrix;GO:0070062//extracellular exosome;GO:0071944//cell periphery;GO:0098637//protein complex involved in cell-matrix adhesion	GO:0005201//extracellular matrix structural constituent;GO:0005509//calcium ion binding;GO:0005518//collagen binding;GO:0017147//Wnt-protein binding;GO:0042813//Wnt-activated receptor activity;GO:0043236//laminin binding;GO:0043237//laminin-1 binding;GO:0043394//proteoglycan binding;GO:0050840//extracellular matrix binding	GO:0007155//cell adhesion;GO:0007160//cell-matrix adhesion;GO:0010811//positive regulation of cell-substrate adhesion;GO:0030198//extracellular matrix organization;GO:0032836//glomerular basement membrane development;GO:0045785//positive regulation of cell adhesion;GO:0051149//positive regulation of muscle cell differentiation;GO:0060070//canonical Wnt signaling pathway;GO:0071711//basement membr…	-
ENSG00000288078	ENSG00000288078	lncRNA	0	0	0	0	0	0	0	0.0057043	0	0	0	0	0	0	0	0	0	0.00173087	0	0	0	0	0	0	0	0	0	0	0	ENSG00000288078	-	-	-	-	-	-	-	-	-
ENSG00000232679	LINC01705	lncRNA	0.00317316	0.00200869	0	0.000309778	0	0.000545118	0	0	0.000424259	0	0.00765169	0.000563504	0	0	0	0	0	0	0	0	0	0	0	0	0	0	0	0	0.0005	LINC01705	-	-	-	-	-	-	-	-	-
ENSG00000181450	ZNF678	protein_coding	0.399359	0.493276	0.180954	0.0568255	0.171572	0.287648	0.211137	0.150774	0.266894	0.403726	0.282406	0.126433	0.318641	0.102847	0.205633	0.348121	0.160442	0.345649	0.0304218	0.119152	0.082382	0.133657	0.161106	0.123137	0.245331	0.0737471	0.128491	0.119076	0.0982	ZNF678	zinc finger protein 678 [Source:HGNC Symbol;Acc:HGNC:28652]	-	-	-	-	GO:0005634//nucleus	GO:0000978//RNA polymerase II cis-regulatory region sequence-specific DNA binding;GO:0000981//DNA-binding transcription factor activity, RNA polymerase II-specific;GO:0003677//DNA binding;GO:0046872//metal ion binding	GO:0006355//regulation of transcription, DNA-templated;GO:0006357//regulation of transcription by RNA polymerase II	zf-C2H2
ENSG00000286285	ENSG00000286285	lncRNA	0.000526587	0.00090702	0	0	0	0	0	0.00711978	0	0.00100431	0.00503449	0.000942194	0	0.00699117	0	0.0013656	0	0	0	0.00942326	0	0	0	0	0	0	0	0	0.0004	ENSG00000286285	-	-	-	-	-	-	-	-	-
ENSG00000225300	ENSG00000225300	lncRNA	0.00771053	0.00673953	0	0.00314609	0.00634767	0.0110032	0.00217082	0	0.00667903	0.00891861	0.00230469	0.00269731	0.00308711	0	0	0.00846176	0.000992543	0	0.000609993	0.0101059	0	0.00266157	0.0135782	0	0.00838959	0	0	0	0.0022	ENSG00000225300	-	-	-	-	-	-	-	-	-
ENSG00000223842	ENSG00000223842	lncRNA	0.002113	0.00370773	0	0	0	0.000651369	0.00112267	0.000507921	0	0.00227786	0.000879062	0	0.000416341	0.00119279	0	0	0	0.00121667	0	0	0	0	0	0	0	0	0.0104109	0	0.0006	ENSG00000223842	-	-	-	-	-	-	-	-	-
ENSG00000162753	SLC9C2	protein_coding	0.0246485	0.02838	0.00452252	0.00446855	0.0112206	0.00963063	0.0545122	0.00115619	0.0130677	0.00443935	0.0572578	0.0294057	0.0488895	0.0288881	0.0148184	0.0105384	0.0224033	0.0126582	0.00446031	0.0425744	0.11571	0.0134676	0.0734886	0	0.0351907	0.0211041	0	0	0.0072	SLC9C2	solute carrier family 9 member C2 (putative) [Source:HGNC Symbol;Acc:HGNC:28664]	-	-	-	-	GO:0005886//plasma membrane;GO:0016020//membrane	GO:0015297//antiporter activity;GO:0015385//sodium:proton antiporter activity;GO:0015386//potassium:proton antiporter activity	GO:0006811//ion transport;GO:0006812//cation transport;GO:0006814//sodium ion transport;GO:0051453//regulation of intracellular pH;GO:0055085//transmembrane transport;GO:0071805//potassium ion transmembrane transport;GO:0098719//sodium ion import across plasma membrane;GO:1902600//proton transmembrane transport	-
ENSG00000231424	ENSG00000231424	lncRNA	0.0140493	0.0145217	0.0440583	0.0234809	0.147124	0.0135577	0.123522	0.107815	0.126867	0.803484	0.179372	0.0539795	1.10432	0.055942	0.455022	0.0138109	0.0623253	0.043253	0.000963575	0.117453	0.0867297	0.0379899	0.129024	0.00426579	0.0047704	0.00534249	0.031105	0.108379	0.0352	ENSG00000231424	-	-	-	-	-	-	-	-	-
ENSG00000143355	LHX9	protein_coding	0.00662716	0.00666479	0.0417262	0.0132205	0.00455587	0.00248931	0.0015636	0.00108723	0.00676602	0.00140721	0.0239545	0.0202288	0	0.0219481	0.00604485	0.00273274	0.00586885	0.00238095	0.00138396	0.00303564	0.00239703	0.0349688	0.0126183	0.00841119	2.55608	0	0.049064	0.0204697	0.0079	LHX9	LIM homeobox 9 [Source:HGNC Symbol;Acc:HGNC:14222]	-	-	-	-	GO:0000785//chromatin;GO:0005634//nucleus	GO:0000977//RNA polymerase II transcription regulatory region sequence-specific DNA binding;GO:0000981//DNA-binding transcription factor activity, RNA polymerase II-specific;GO:0003677//DNA binding;GO:0005515//protein binding;GO:0043565//sequence-specific DNA binding;GO:0046872//metal ion binding;GO:1990837//sequence-specific double-stranded DNA binding	GO:0006355//regulation of transcription, DNA-templated;GO:0006357//regulation of transcription by RNA polymerase II;GO:0008283//cell population proliferation;GO:0008584//male gonad development;GO:0008585//female gonad development;GO:0030182//neuron differentiation;GO:0035262//gonad morphogenesis;GO:0045892//negative regulation of transcription, DNA-templated;GO:0097380//dorsal spinal cord interne…	Homeobox
ENSG00000287177	ENSG00000287177	lncRNA	0	0	0	0	0	0	0	0	0	0	0	0	0	0	0	0	0	0	0	0	0	0	0	0	0	0	0	0	0	ENSG00000287177	-	-	-	-	-	-	-	-	-
ENSG00000121644	DESI2	protein_coding	0.2816	0.30709	0.294744	0.0792319	0.507611	0.281785	0.429689	0.475002	0.411491	0.47223	0.257466	0.317914	0.455927	0.299704	0.435138	0.267753	0.329561	0.267705	0.0932503	0.484666	0.515431	0.288342	0.321694	0.285866	0.190195	0.180389	0.496181	0.847499	0.1239	DESI2	desumoylating isopeptidase 2 [Source:HGNC Symbol;Acc:HGNC:24264]	-	-	-	-	GO:0005737//cytoplasm	GO:0004843//thiol-dependent deubiquitinase;GO:0005515//protein binding;GO:0008233//peptidase activity;GO:0016787//hydrolase activity;GO:0061578//Lys63-specific deubiquitinase activity;GO:0101005//deubiquitinase activity;GO:1990380//Lys48-specific deubiquitinase activity	GO:0006508//proteolysis	-
ENSG00000174502	SLC26A9	protein_coding	0.00027517	0.0025518	0.00651577	0	0.000770166	0.00107844	0	0	0.0017109	0.00132779	0	0.00125719	0	0	0.00142492	0	0.00296237	0	0	0	0	0	0	0	0	0	0	0	0.0004	SLC26A9	solute carrier family 26 member 9 [Source:HGNC Symbol;Acc:HGNC:14469]	Human Diseases;Organismal Systems	Cancer: overview;Digestive system	ko05208//Chemical carcinogenesis - reactive oxygen species;ko04978//Mineral absorption	K14706;K14706	GO:0000139//Golgi membrane;GO:0005789//endoplasmic reticulum membrane;GO:0005886//plasma membrane;GO:0009986//cell surface;GO:0010008//endosome membrane;GO:0012505//endomembrane system;GO:0016020//membrane;GO:0016324//apical plasma membrane;GO:0070062//extracellular exosome	GO:0005254//chloride channel activity;GO:0005452//inorganic anion exchanger activity;GO:0005515//protein binding;GO:0015106//bicarbonate transmembrane transporter activity;GO:0015108//chloride transmembrane transporter activity;GO:0015116//sulfate transmembrane transporter activity;GO:0019531//oxalate transmembrane transporter activity;GO:0051117//ATPase binding	GO:0006811//ion transport;GO:0006820//anion transport;GO:0006821//chloride transport;GO:0010628//positive regulation of gene expression;GO:0015701//bicarbonate transport;GO:0019532//oxalate transport;GO:0055085//transmembrane transport;GO:1902358//sulfate transmembrane transport;GO:1902476//chloride transmembrane transport	-
ENSG00000224286	LINC01142	lncRNA	0	0.000250645	0	0	0	0	0.000510382	0	0	0	0	0	0.00193921	0.000823174	0	0	0	0	0	0	0	0	0.0085232	0	0	0	0	0	0.0001	LINC01142	-	-	-	-	-	-	-	-	-
ENSG00000158715	SLC45A3	protein_coding	0.00083623	0.00445458	0.0054813	0	0.0161829	0.00295114	0.00182064	0.00181003	0.020235	0.00426681	0.0076849	0.0328196	0.0216365	0.000490491	0.00871094	0.010635	0.0368176	0.0527317	0.0318222	0.017735	0.00574799	0.018864	0.0211248	0.00392177	0.00520354	0	0.0310838	0.0348177	0.0048	SLC45A3	solute carrier family 45 member 3 [Source:HGNC Symbol;Acc:HGNC:8642]	Human Diseases;Human Diseases	Cancer: overview;Cancer: overview	ko05202//Transcriptional misregulation in cancer;ko05206//MicroRNAs in cancer	K15379;K15379	GO:0005886//plasma membrane;GO:0016020//membrane	GO:0008506//sucrose:proton symporter activity;GO:0015293//symporter activity;GO:0022857//transmembrane transporter activity;GO:0051119//sugar transmembrane transporter activity	GO:0008645//hexose transmembrane transport;GO:0010907//positive regulation of glucose metabolic process;GO:0015770//sucrose transport;GO:0045723//positive regulation of fatty acid biosynthetic process;GO:0048713//regulation of oligodendrocyte differentiation;GO:0055085//transmembrane transport	-
ENSG00000143195	ILDR2	protein_coding	0.0302514	0.0268087	0.0586063	0.0188177	0.177148	0.0273721	0.0924262	0.212783	0.246533	0.637341	0.0719745	0.0059186	0.0847707	0.0604273	0.0283308	0.0380412	0.0992464	0.113491	0.0206563	0.104785	0.097377	0.0905371	0.188614	0.0171899	0.0543329	0.0634342	0.0469139	0.0371517	0.0327	ILDR2	immunoglobulin like domain containing receptor 2 [Source:HGNC Symbol;Acc:HGNC:18131]	-	-	-	-	GO:0005634//nucleus;GO:0005783//endoplasmic reticulum;GO:0005789//endoplasmic reticulum membrane;GO:0005923//bicellular tight junction;GO:0016020//membrane;GO:0070160//tight junction;GO:0070161//anchoring junction	-	GO:0009749//response to glucose;GO:0030073//insulin secretion;GO:0030154//cell differentiation;GO:0031016//pancreas development;GO:0043484//regulation of RNA splicing;GO:0048873//homeostasis of number of cells within a tissue;GO:0050868//negative regulation of T cell activation	-
ENSG00000162849	KIF26B	protein_coding	2.78556	0.663197	0.311405	0.191303	0.275241	0.536146	0.890291	0.263636	0.235322	2.5505	3.75489	0.461427	0.276479	0.432116	0.457803	1.04809	0.300232	0.420177	0.102448	0.480642	0.596098	1.72356	0.332058	0.331361	1.74127	0.124786	0.47273	0.18625	0.19	KIF26B	kinesin family member 26B [Source:HGNC Symbol;Acc:HGNC:25484]	-	-	-	-	GO:0005737//cytoplasm;GO:0005856//cytoskeleton;GO:0005874//microtubule	GO:0000166//nucleotide binding;GO:0003774//cytoskeletal motor activity;GO:0003777//microtubule motor activity;GO:0005524//ATP binding;GO:0008017//microtubule binding	GO:0007018//microtubule-based movement;GO:0022409//positive regulation of cell-cell adhesion;GO:0030010//establishment of cell polarity;GO:0072092//ureteric bud invasion	-
ENSG00000273416	ENSG00000273416	lncRNA	0.0050218	0.0100037	0.00195127	0.00125748	0.0113013	0.00624594	0.0165905	0.00363182	0.00446603	0.00693783	0.00696142	0.00224166	0.0089904	0	0.00763884	0.00516458	0.000905321	0.0128221	0	0.00216301	0.0136843	0.00173905	0.0107522	0.00176549	0.012771	0	0	0.0145761	0.0032	ENSG00000273416	-	-	-	-	-	-	-	-	-
ENSG00000282111	LINC02815	lncRNA	0.000844724	0.000483404	0	0	0	0.00132733	0	0	0	0.00744083	0	0	0	0	0	0	0	0	0	0	0	0	0	0	0	0	0	0	0.0002	LINC02815	-	-	-	-	-	-	-	-	-
ENSG00000233410	LINC01222	lncRNA	0.000372315	0	0	0	0	0	0.000373109	0	0	0	0.0016228	0	0	0	0	0	0	0	0	0	0	0	0	0	0	0	0	0	0.0001	LINC01222	-	-	-	-	-	-	-	-	-
ENSG00000067533	RRP15	protein_coding	0.363649	0.319288	0.353593	0.132956	0.445825	0.369218	0.39847	0.54564	0.584194	0.684554	0.261313	0.325051	0.44534	0.389918	0.358238	0.29738	0.498952	0.594116	0.103622	0.461567	0.37021	0.290874	0.39026	0.233439	0.312807	0.331674	0.248938	0.258775	0.138	RRP15	ribosomal RNA processing 15 homolog [Source:HGNC Symbol;Acc:HGNC:24255]	-	-	-	-	GO:0030687//preribosome, large subunit precursor	-	GO:0000460//maturation of 5.8S rRNA;GO:0000470//maturation of LSU-rRNA;GO:0006364//rRNA processing	-
ENSG00000224702	LMX1A-AS2	lncRNA	0	0	0	0	0	0	0	0	0	0	0	0	0	0	0	0	0	0	0	0	0	0	0	0	0	0	0	0	0	LMX1A-AS2	-	-	-	-	-	-	-	-	-
ENSG00000271811	ENSG00000271811	lncRNA	0.000627344	0	0	0.00623498	0.00143062	0	0.00492946	0	0.00363355	0.0131187	0	0	0.0337545	0.00847736	0.0305988	0	0	0.00118022	0	0	0	0	0	0	0	0.0523854	0	0	0.0016	ENSG00000271811	-	-	-	-	-	-	-	-	-
ENSG00000235492	LINC01221	lncRNA	0.00302388	0.00697498	0.0028511	0.000289454	0.00114369	0.0061257	0.00394969	0.00991474	0.00147828	0.00959192	0.00955675	0.00165675	0.00550758	0.00251819	0.0149846	0.0128856	0.0103951	0.00605555	0.00420881	0	0	0	0	0	0	0	0	0.00750719	0.0019	LINC01221	-	-	-	-	-	-	-	-	-
ENSG00000287808	DHX9-AS1	lncRNA	0.0904799	0.099912	0.031448	0.0202697	0.0543603	0.0827049	0.0422072	0.0508436	0.0891681	0.0681588	0.0770939	0.0745881	0.0352251	0.0500223	0.0246335	0.0774143	0.0569172	0.0633673	0.0231075	0.0236096	0.0633561	0.0430917	0.0767054	0.0864545	0.111655	0.0689834	0.0320636	0.0513224	0.0287	DHX9-AS1	-	-	-	-	-	-	-	-	-
ENSG00000226486	LINC01035	lncRNA	0.00415287	0.00359134	0.00387368	0.00272721	0.00123597	0.00141997	0	0.0034437	0	0.000651379	0.00880335	0	0.00281632	0	0	0.00593737	0	0	0	0.0339079	0	0	0	0	0.00310346	0	0	0	0.0008	LINC01035	-	-	-	-	-	-	-	-	-
ENSG00000227687	ENSG00000227687	lncRNA	0	0	0	0	0	0	0	0	0	0	0	0	0	0	0	0	0	0	0	0	0	0	0	0	0	0	0	0	0	ENSG00000227687	-	-	-	-	-	-	-	-	-
ENSG00000231814	LINC00210	lncRNA	0.000249815	0.000359558	0	0	0	0	0.00116695	0	0.00251918	0.00903238	0.0114012	0	0	0	0.00297528	0	0	0	0	0	0	0.00121348	0	0	0	0	0	0	0.0005	LINC00210	-	-	-	-	-	-	-	-	-
ENSG00000286210	ENSG00000286210	lncRNA	0	0.000334257	0	0	0	0	0	0	0.0010428	0	0	0	0	0	0	0	0	0	0	0	0.019859	0	0	0	0	0	0	0	0.0001	ENSG00000286210	-	-	-	-	-	-	-	-	-
ENSG00000287364	ENSG00000287364	lncRNA	0	0	0	0	0	0.000557434	0	0	0	0.000685258	0	0	0	0.00792926	0	0	0.000958401	0.00218851	0	0	0	0	0	0	0	0	0	0	0.0001	ENSG00000287364	-	-	-	-	-	-	-	-	-
ENSG00000260698	ENSG00000260698	lncRNA	0.000909456	0.000659427	0	0	0	0	0.00260675	0	0	0	0.00935016	0.0162928	0.00136399	0	0	0	0	0	0.00317873	0	0	0	0	0	0	0	0	0	0.0004	ENSG00000260698	-	-	-	-	-	-	-	-	-
ENSG00000277007	ENSG00000277007	lncRNA	0.0208106	0.0278019	0.00700567	0.00832733	0.00207782	0.0202902	0.0109641	0.00465832	0.0227425	0.0233344	0.0164759	0.00286346	0.0199719	0.00201091	0.0305988	0.00530303	0.00248211	0.0204361	0	0.00814027	0	0.00194716	0.00202961	0	0.0172563	0.0282737	0	0.015247	0.0064	ENSG00000277007	-	-	-	-	-	-	-	-	-
ENSG00000152104	PTPN14	protein_coding	0.0290575	0.0284589	0.0308483	0.0289422	0.180374	0.0332191	0.489717	0.127185	0.181391	0.109696	0.0800594	0.109165	0.558924	0.133769	0.335395	0.021846	0.607875	0.381477	0.018934	0.360016	0.193192	0.00454836	0.336644	0.038333	0.0577002	0.095682	0.183242	0.20971	0.0541	PTPN14	protein tyrosine phosphatase non-receptor type 14 [Source:HGNC Symbol;Acc:HGNC:9647]	-	-	-	-	GO:0005634//nucleus;GO:0005654//nucleoplasm;GO:0005737//cytoplasm;GO:0005856//cytoskeleton	GO:0003712//transcription coregulator activity;GO:0004721//phosphoprotein phosphatase activity;GO:0004725//protein tyrosine phosphatase activity;GO:0005515//protein binding;GO:0016787//hydrolase activity;GO:0016791//phosphatase activity;GO:0030971//receptor tyrosine kinase binding	GO:0001946//lymphangiogenesis;GO:0006355//regulation of transcription, DNA-templated;GO:0006470//protein dephosphorylation;GO:0008285//negative regulation of cell population proliferation;GO:0016311//dephosphorylation;GO:0046825//regulation of protein export from nucleus	-
ENSG00000236975	LINC02814	lncRNA	0.00872683	0.0200672	0.00738781	0.00223858	0.00383479	0.0113287	0.00187485	0.00337145	0.00355728	0.00422238	0.0117893	0	0.0115404	0.0159272	0.00362022	0.00628279	0.00123317	0.00161505	0.00691673	0.00298057	0.00740425	0.0023888	0.00804853	0.0312939	0	0.0512579	0	0.00904117	0.0032	LINC02814	-	-	-	-	-	-	-	-	-
ENSG00000286541	ENSG00000286541	lncRNA	0	0	0	0	0	0	0	0	0	0.0039307	0.00597335	0	0	0.00114741	0.00483342	0	0	0.0074149	0	0	0	0	0	0	0	0	0	0	0.0002	ENSG00000286541	-	-	-	-	-	-	-	-	-
ENSG00000117650	NEK2	protein_coding	0.013983	0.012935	0.0131723	0.027059	0.78232	0.0199482	0.0375936	0.00722881	0.0354319	0.165824	0.0215565	0.0643714	0.037655	0.0893725	0.0399939	0.0170613	0.10424	0.0246736	0.0722107	0.01498	0.0685786	0.0339584	0.0557561	0.0179802	0.0293362	0.0076747	0.0518501	3.01688	0.0279	NEK2	NIMA related kinase 2 [Source:HGNC Symbol;Acc:HGNC:7745]	-	-	-	-	GO:0000775//chromosome, centromeric region;GO:0000776//kinetochore;GO:0000794//condensed nuclear chromosome;GO:0000922//spindle pole;GO:0005634//nucleus;GO:0005654//nucleoplasm;GO:0005694//chromosome;GO:0005730//nucleolus;GO:0005737//cytoplasm;GO:0005813//centrosome;GO:0005829//cytosol;GO:0005856//cytoskeleton;GO:0005874//microtubule;GO:0030496//midbody;GO:0032991//protein-containing complex	GO:0000166//nucleotide binding;GO:0004672//protein kinase activity;GO:0004674//protein serine/threonine kinase activity;GO:0005515//protein binding;GO:0005524//ATP binding;GO:0016301//kinase activity;GO:0016740//transferase activity;GO:0019903//protein phosphatase binding;GO:0046872//metal ion binding;GO:0106310//protein serine kinase activity	GO:0000070//mitotic sister chromatid segregation;GO:0000278//mitotic cell cycle;GO:0001824//blastocyst development;GO:0006468//protein phosphorylation;GO:0007049//cell cycle;GO:0007059//chromosome segregation;GO:0007088//regulation of mitotic nuclear division;GO:0016310//phosphorylation;GO:0032212//positive regulation of telomere maintenance via telomerase;GO:0046602//regulation of mitotic centro…	-
ENSG00000235021	ENSG00000235021	lncRNA	0.00267546	0.000743688	0.000564713	0.000290434	0.000698247	0.00510753	0	0.00331361	0.000872925	0	0.00336015	0.020273	0	0	0	0	0.00768313	0	0	0	0	0.00226424	0.00774541	0	0	0	0.0277413	0	0.0014	ENSG00000235021	-	-	-	-	-	-	-	-	-
ENSG00000203724	C1orf53	protein_coding	0.0101889	0.00805758	0.0313764	0.0104615	0.0314497	0.00508902	0.0674974	0.10812	0.0164092	0.0303561	0.0256261	0.0440222	0.0402028	0.0246346	0.0378749	0.00775219	0.0352258	0.0413724	0.0171033	0.00200858	0.177986	0.00405853	0.0231058	0.00604515	0.156031	0.0568416	0	0.00879524	0.0109	C1orf53	chromosome 1 open reading frame 53 [Source:HGNC Symbol;Acc:HGNC:30003]	-	-	-	-	-	-	-	-
ENSG00000225006	ENSG00000225006	lncRNA	0.000747632	0.000704894	0	0	0	0.00147441	0.000321235	0	0.000959031	0	0.00218728	0.00054233	0	0	0	0.00252841	0	0.0022987	0	0	0	0	0	0	0	0	0	0	0.0003	ENSG00000225006	-	-	-	-	-	-	-	-	-
ENSG00000287633	ENSG00000287633	lncRNA	0.00169888	0.00503574	0	0	0.00114054	0.00449	0	0	0.00191826	0.000570982	0	0	0.0010149	0	0	0	0.00159439	0	0	0	0.00676133	0	0.00408299	0	0	0	0	0	0.0009	ENSG00000287633	-	-	-	-	-	-	-	-	-
ENSG00000230714	ENSG00000230714	lncRNA	0	0	0	0	0	0	0	0	0	0	0	0	0	0	0	0	0	0	0	0	0	0	0	0	0	0	0	0	0	ENSG00000230714	-	-	-	-	-	-	-	-	-
ENSG00000261065	ENSG00000261065	lncRNA	0.000804035	0	0	0	0	0	0	0	0	0	0	0	0	0	0	0	0	0	0	0	0	0.0132962	0	0	0	0	0	0	0	ENSG00000261065	-	-	-	-	-	-	-	-	-
ENSG00000260855	ENSG00000260855	lncRNA	0.00630542	0.00435312	0.00301871	0	0.0031745	0.00181133	0.0106228	0.00494587	0.00260732	0.00459968	0.00828335	0.000845803	0.00496677	0	0.00690811	0.0016799	0	0	0	0	0	0	0.00468623	0	0.00959022	0	0	0.0062537	0.0014	ENSG00000260855	-	-	-	-	-	-	-	-	-
ENSG00000236206	ENSG00000236206	lncRNA	0.0232527	0.00575826	0.000416672	0.00394463	0.0190953	0.0138327	0.0243659	0.00947057	0.0280367	0.0498209	0.0171938	0.00469366	0.021563	0.0618721	0.020376	0.0218823	0.0171677	0.0524026	0	0.00880258	0.0424293	0.00397244	0.023239	0.0286226	0.00284368	0	0.0411306	0.0218961	0.0076	ENSG00000236206	-	-	-	-	-	-	-	-	-
ENSG00000168118	RAB4A	protein_coding	0.593041	0.546388	0.810711	0.234605	0.810493	0.529407	0.723799	0.839177	0.637798	0.571157	0.746032	0.881891	0.695657	0.455048	0.625666	0.815631	0.839888	0.637809	0.162662	0.569719	1.10638	0.933684	0.847616	0.867197	0.848364	0.765464	0.971386	0.767564	0.2241	RAB4A	RAB4A, member RAS oncogene family [Source:HGNC Symbol;Acc:HGNC:9781]	Cellular Processes	Transport and catabolism	ko04144//Endocytosis	K07879	GO:0005737//cytoplasm;GO:0005768//endosome;GO:0016020//membrane;GO:0030659//cytoplasmic vesicle membrane;GO:0031901//early endosome membrane;GO:0031982//vesicle;GO:0032593//insulin-responsive compartment;GO:0048471//perinuclear region of cytoplasm;GO:0055038//recycling endosome membrane;GO:0070062//extracellular exosome;GO:0098837//postsynaptic recycling endosome	GO:0000166//nucleotide binding;GO:0003924//GTPase activity;GO:0003925//G protein activity;GO:0005515//protein binding;GO:0005525//GTP binding;GO:0016787//hydrolase activity;GO:0019003//GDP binding	GO:0007264//small GTPase mediated signal transduction;GO:0015031//protein transport;GO:0016192//vesicle-mediated transport;GO:0019882//antigen processing and presentation;GO:0030100//regulation of endocytosis;GO:0032482//Rab protein signal transduction	-
ENSG00000173726	TOMM20	protein_coding	2.05119	1.99516	3.13151	0.533907	1.49822	2.11112	1.32461	2.18231	2.27666	1.73909	1.53434	2.02372	1.44858	1.22999	1.25297	1.77335	1.57543	2.76046	0.414705	1.40679	1.68533	2.38709	1.51712	1.7357	1.45555	1.23934	1.3731	1.33196	0.447	TOMM20	translocase of outer mitochondrial membrane 20 [Source:HGNC Symbol;Acc:HGNC:20947]	-	-	-	-	GO:0005739//mitochondrion;GO:0005740//mitochondrial envelope;GO:0005741//mitochondrial outer membrane;GO:0005742//mitochondrial outer membrane translocase complex;GO:0016020//membrane;GO:0044233//mitochondria-associated endoplasmic reticulum membrane;GO:0071944//cell periphery;GO:0097225//sperm midpiece;GO:0140494//migrasome	GO:0005515//protein binding;GO:0008320//protein transmembrane transporter activity;GO:0015450//protein-transporting ATPase activity;GO:0030943//mitochondrion targeting sequence binding;GO:0051082//unfolded protein binding	GO:0006605//protein targeting;GO:0006626//protein targeting to mitochondrion;GO:0006886//intracellular protein transport;GO:0015031//protein transport;GO:0016031//tRNA import into mitochondrion;GO:0030150//protein import into mitochondrial matrix;GO:0045040//protein insertion into mitochondrial outer membrane	-
ENSG00000152382	TADA1	protein_coding	0.139749	0.16219	0.0939759	0.0255724	0.132075	0.139744	0.100975	0.122756	0.162915	0.153095	0.121586	0.138748	0.11931	0.037056	0.0773969	0.192221	0.119685	0.105892	0.0164653	0.0711691	0.110496	0.089394	0.140042	0.136663	0.167336	0.074914	0.0293347	0.148655	0.0501	TADA1	transcriptional adaptor 1 [Source:HGNC Symbol;Acc:HGNC:30631]	-	-	-	-	GO:0000124//SAGA complex;GO:0005634//nucleus;GO:0005654//nucleoplasm;GO:0005829//cytosol;GO:0005925//focal adhesion;GO:0070461//SAGA-type complex	GO:0003713//transcription coactivator activity	GO:0006282//regulation of DNA repair;GO:0006357//regulation of transcription by RNA polymerase II;GO:0043484//regulation of RNA splicing;GO:0045893//positive regulation of transcription, DNA-templated	-
ENSG00000143839	REN	protein_coding	0.0129875	0.00536369	0.0063909	0.00428968	0.0286286	0.00670709	0.00773894	0	0.0047716	0.00907876	0.0104991	0.00214347	0.00459168	0.00297617	0.00135155	0.0244243	0.00126327	0.00829872	0.00282024	0.00262244	0.0105646	0.0128819	0.00523601	0.00391832	0.00844048	0	0	0	0.0027	REN	renin [Source:HGNC Symbol;Acc:HGNC:9958]	Human Diseases;Organismal Systems;Organismal Systems	Cardiovascular disease;Endocrine system;Endocrine system	ko05415//Diabetic cardiomyopathy;ko04924//Renin secretion;ko04614//Renin-angiotensin system	K01380;K01380;K01380	GO:0005576//extracellular region;GO:0005615//extracellular space;GO:0005886//plasma membrane;GO:0016020//membrane;GO:0045177//apical part of cell	GO:0004175//endopeptidase activity;GO:0004190//aspartic-type endopeptidase activity;GO:0005102//signaling receptor binding;GO:0005159//insulin-like growth factor receptor binding;GO:0005515//protein binding;GO:0008233//peptidase activity;GO:0016787//hydrolase activity	GO:0001822//kidney development;GO:0001823//mesonephros development;GO:0002003//angiotensin maturation;GO:0002016//regulation of blood volume by renin-angiotensin;GO:0002018//renin-angiotensin regulation of aldosterone production;GO:0006508//proteolysis;GO:0008217//regulation of blood pressure;GO:0008584//male gonad development;GO:0009410//response to xenobiotic stimulus;GO:0009755//hormone-mediat…	-
ENSG00000232100	LINC01653	lncRNA	0	0.00067054	0.0056786	0	0	0	0	0	0	0	0.00377552	0.000737053	0	0	0	0	0	0	0	0	0	0	0	0	0	0	0	0	0.0001	LINC01653	-	-	-	-	-	-	-	-	-
ENSG00000176754	LINC00303	lncRNA	0.00110515	0	0	0	0.000808953	0	0	0	0	0	0.00959205	0	0	0	0	0	0	0	0	0.0115445	0	0	0	0	0	0	0.0247625	0	0.0003	LINC00303	-	-	-	-	-	-	-	-	-
ENSG00000227953	LINC01341	lncRNA	0.00891413	0.0179499	0.00706172	0.00554237	0.0107083	0.00608538	0.0150757	0.00428085	0.00634645	0.00992185	0.0261785	0.00696873	0.0225447	0.0112072	0.0236524	0.00662964	0.0174708	0	0.0102366	0.00275597	0.00611598	0.00248367	0.0161664	0.00446148	0.00825493	0	0.0290656	0.0194302	0.0047	LINC01341	-	-	-	-	-	-	-	-	-
ENSG00000135829	DHX9	protein_coding	1.11549	0.989363	0.770318	0.281837	1.17585	1.14111	0.828544	0.769063	1.2519	0.767097	0.821542	1.03984	0.92862	0.651085	0.672527	0.907474	1.01383	0.512439	0.270337	0.846285	0.641561	1.05466	0.865308	1.23105	1.12362	0.655039	0.870821	1.43105	0.2923	DHX9	DExH-box helicase 9 [Source:HGNC Symbol;Acc:HGNC:2750]	-	-	-	-	GO:0005634//nucleus;GO:0005654//nucleoplasm;GO:0005726//perichromatin fibrils;GO:0005730//nucleolus;GO:0005737//cytoplasm;GO:0005813//centrosome;GO:0005829//cytosol;GO:0005844//polysome;GO:0005856//cytoskeleton;GO:0015629//actin cytoskeleton;GO:0016020//membrane;GO:0016442//RISC complex;GO:0016604//nuclear body;GO:0032991//protein-containing complex;GO:0036464//cytoplasmic ribonucleoprotein granu…	GO:0000166//nucleotide binding;GO:0000978//RNA polymerase II cis-regulatory region sequence-specific DNA binding;GO:0000993//RNA polymerase II complex binding;GO:0001069//regulatory region RNA binding;GO:0003676//nucleic acid binding;GO:0003677//DNA binding;GO:0003678//DNA helicase activity;GO:0003688//DNA replication origin binding;GO:0003690//double-stranded DNA binding;GO:0003697//single-stran…	GO:0000380//alternative mRNA splicing, via spliceosome;GO:0001649//osteoblast differentiation;GO:0002376//immune system process;GO:0006260//DNA replication;GO:0006353//DNA-templated transcription, termination;GO:0006357//regulation of transcription by RNA polymerase II;GO:0006397//mRNA processing;GO:0006417//regulation of translation;GO:0006954//inflammatory response;GO:0008380//RNA splicing;GO:0…	-
ENSG00000134717	BTF3L4	protein_coding	1.7864	1.57509	2.34852	0.52037	1.57025	1.85164	1.26171	1.93866	2.18177	1.73987	1.67863	1.79826	1.28082	1.37986	1.10595	1.70104	1.34428	2.08338	0.455602	1.32843	1.29943	2.14412	1.60657	2.00365	1.86985	1.74044	1.09239	1.64259	0.4331	BTF3L4	basic transcription factor 3 like 4 [Source:HGNC Symbol;Acc:HGNC:30547]	-	-	-	-	-	GO:0005515//protein binding	-	-
ENSG00000116668	SWT1	protein_coding	0.372974	0.294947	0.13273	0.0984904	0.142814	0.389086	0.320343	0.158269	0.364118	0.214768	0.255423	0.105423	0.404918	0.158609	0.155184	0.264651	0.1741	0.13136	0.088307	0.200857	0.159854	0.199847	0.268825	0.279489	0.231693	0.00850309	0.0882515	0.329973	0.0951	SWT1	SWT1 RNA endoribonuclease homolog [Source:HGNC Symbol;Acc:HGNC:16785]	-	-	-	-	GO:0005634//nucleus	-	-	-
ENSG00000287676	ENSG00000287676	lncRNA	0.00290009	0.00173533	0	0	0.0115975	0.00203003	0	0	0.000819744	0.00349134	0.00335458	0.000585893	0	0	0	0.0036073	0.00143845	0.00759907	0	0	0	0.017817	0	0	0.00338593	0	0	0	0.0007	ENSG00000287676	-	-	-	-	-	-	-	-	-
ENSG00000143207	COP1	protein_coding	2.28952	2.26193	0.494767	0.241871	0.767686	1.98723	1.01536	0.349876	1.58077	1.50587	1.5418	0.839801	1.24947	0.714804	0.968268	1.44299	0.879234	1.63417	0.268343	0.79383	0.495403	0.883552	0.801307	1.11268	1.35863	0.345287	0.927917	1.23963	0.3559	COP1	COP1 E3 ubiquitin ligase [Source:HGNC Symbol;Acc:HGNC:17440]	Genetic Information Processing;Cellular Processes	Folding, sorting and degradation;Cell growth and death	ko04120//Ubiquitin mediated proteolysis;ko04115//p53 signaling pathway	K10143;K10143	GO:0005634//nucleus;GO:0005654//nucleoplasm;GO:0005737//cytoplasm;GO:0005829//cytosol;GO:0016020//membrane;GO:0016607//nuclear speck;GO:0031464//Cul4A-RING E3 ubiquitin ligase complex	GO:0004842//ubiquitin-protein transferase activity;GO:0005515//protein binding;GO:0016740//transferase activity;GO:0046872//metal ion binding;GO:0061630//ubiquitin protein ligase activity	GO:0010212//response to ionizing radiation;GO:0016567//protein ubiquitination;GO:0032436//positive regulation of proteasomal ubiquitin-dependent protein catabolic process;GO:0043161//proteasome-mediated ubiquitin-dependent protein catabolic process	-
ENSG00000238224	ENSG00000238224	lncRNA	0	0	0	0	0	0	0.000766856	0	0	0	0	0	0	0	0	0	0	0	0	0	0	0	0	0	0	0	0	0	0	ENSG00000238224	-	-	-	-	-	-	-	-	-
ENSG00000286775	ENSG00000286775	lncRNA	0	0.000386399	0	0	0	0.000628132	0	0	0	0	0.00418409	0	0	0	0	0	0	0	0	0	0	0.0039316	0	0.00375261	0	0	0	0	0.0002	ENSG00000286775	-	-	-	-	-	-	-	-	-
ENSG00000230404	ENSG00000230404	lncRNA	0	0	0	0	0	0	0	0	0	0.00186512	0	0	0.00156808	0	0	0	0	0	0	0	0	0	0	0	0	0	0	0	0	ENSG00000230404	-	-	-	-	-	-	-	-	-
ENSG00000236230	ENSG00000236230	lncRNA	0.0348373	0.00440313	0.00494194	0.0191449	0	0.00270122	0.0070646	0.00190034	0.00954341	0.0124026	0.0109544	0.00113696	0.00313848	0.01498	0.0133276	0.00284029	0.0133667	0.00453553	0.00332664	0.00325284	0.0278446	0	0.00174057	0.00429873	0.00378989	0	0.037675	0.0834272	0.0032	ENSG00000236230	-	-	-	-	-	-	-	-	-
ENSG00000026751	SLAMF7	protein_coding	0.000763037	0.000557025	0	0	0	0	0	0	0.000668623	0	0	0	0	0.0102202	0	0	0	0	0	0	0	0	0	0	0	0	0	0	0.0003	SLAMF7	SLAM family member 7 [Source:HGNC Symbol;Acc:HGNC:21394]	-	-	-	-	GO:0005783//endoplasmic reticulum;GO:0005886//plasma membrane;GO:0009897//external side of plasma membrane;GO:0016020//membrane	GO:0042802//identical protein binding	GO:0002250//adaptive immune response;GO:0002376//immune system process;GO:0007155//cell adhesion;GO:0030101//natural killer cell activation;GO:0042110//T cell activation;GO:0042267//natural killer cell mediated cytotoxicity;GO:0045087//innate immune response	-
ENSG00000150681	RGS18	protein_coding	0.00177536	0.00177934	0.00658596	0	0.00253126	0.000638569	0	0	0.00111924	0	0.00064783	0.0198657	0.00704779	0.235585	0	0.00272121	0	0.00732127	0.0615504	0.0105697	0	0	0	0	0	0.673527	0.06929	0	0.0028	RGS18	regulator of G protein signaling 18 [Source:HGNC Symbol;Acc:HGNC:14261]	-	-	-	-	GO:0005737//cytoplasm;GO:0005886//plasma membrane	GO:0003924//GTPase activity;GO:0005096//GTPase activator activity;GO:0005515//protein binding	GO:0007186//G protein-coupled receptor signaling pathway;GO:0008277//regulation of G protein-coupled receptor signaling pathway;GO:0009968//negative regulation of signal transduction	-
ENSG00000116906	GNPAT	protein_coding	0.425392	0.360065	0.278948	0.214981	0.549414	0.454973	0.418246	0.366979	0.515708	0.275464	0.328504	0.585525	0.379197	0.130575	0.226035	0.466784	0.449902	0.311286	0.101692	0.304181	0.387685	0.410395	0.428623	0.468688	0.587491	0.137776	0.0647142	0.712642	0.1486	GNPAT	glyceronephosphate O-acyltransferase [Source:HGNC Symbol;Acc:HGNC:4416]	Metabolism;Cellular Processes	Lipid metabolism;Transport and catabolism	ko00564//Glycerophospholipid metabolism;ko04146//Peroxisome	K00649;K00649	GO:0005777//peroxisome;GO:0005778//peroxisomal membrane;GO:0005782//peroxisomal matrix;GO:0005829//cytosol;GO:0016020//membrane;GO:0031966//mitochondrial membrane	GO:0003824//catalytic activity;GO:0004366//glycerol-3-phosphate O-acyltransferase activity;GO:0008374//O-acyltransferase activity;GO:0016287//glycerone-phosphate O-acyltransferase activity;GO:0016740//transferase activity;GO:0016746//acyltransferase activity	GO:0006631//fatty acid metabolic process;GO:0006650//glycerophospholipid metabolic process;GO:0006654//phosphatidic acid biosynthetic process;GO:0007416//synapse assembly;GO:0007584//response to nutrient;GO:0008611//ether lipid biosynthetic process;GO:0008654//phospholipid biosynthetic process;GO:0009410//response to xenobiotic stimulus;GO:0019432//triglyceride biosynthetic process;GO:0021587//ce…	-
[truncated: 39,451 more rows]
