# Supplementary material for: Molecular signatures of cell diversity modulated by long noncoding RNAs in the human fetal spinal cord
Source: iScience. 2026 Mar 17;29(4):115399. doi: 10.1016/j.isci.2026.115399 (PMC13090696; doi:10.1016/j.isci.2026.115399)
Supplement: Table S4. The cell proportion of the clusters in GW8, GW10, and GW12, related to Figure 1B [file mmc5.xlsx]

## Sheet: Table.S4 Cluster.stat.Samples
Cluster	GW_8	GW_10	GW_12
Total	13185 (100%)	13385 (100%)	12396 (100%)
0	1042 (7.9%)	2669 (19.94%)	501 (4.04%)
1	957 (7.26%)	2098 (15.67%)	665 (5.36%)
2	428 (3.25%)	1347 (10.06%)	694 (5.6%)
3	500 (3.79%)	1015 (7.58%)	705 (5.69%)
4	1233 (9.35%)	308 (2.3%)	694 (5.6%)
5	919 (6.97%)	1255 (9.38%)	276 (2.23%)
6	542 (4.11%)	423 (3.16%)	988 (7.97%)
7	275 (2.09%)	541 (4.04%)	1156 (9.33%)
8	807 (6.12%)	608 (4.54%)	550 (4.44%)
9	241 (1.83%)	174 (1.3%)	1496 (12.07%)
10	806 (6.11%)	619 (4.62%)	381 (3.07%)
11	1207 (9.15%)	234 (1.75%)	166 (1.34%)
12	403 (3.06%)	112 (0.84%)	916 (7.39%)
13	82 (0.62%)	380 (2.84%)	440 (3.55%)
14	186 (1.41%)	51 (0.38%)	851 (6.87%)
15	646 (4.9%)	245 (1.83%)	118 (0.95%)
16	702 (5.32%)	88 (0.66%)	119 (0.96%)
17	40 (0.3%)	50 (0.37%)	685 (5.53%)
18	308 (2.34%)	229 (1.71%)	157 (1.27%)
19	61 (0.46%)	281 (2.1%)	181 (1.46%)
20	144 (1.09%)	273 (2.04%)	131 (1.06%)
21	352 (2.67%)	157 (1.17%)	130 (1.05%)
22	357 (2.71%)	53 (0.4%)	84 (0.68%)
23	419 (3.18%)	15 (0.11%)	15 (0.12%)
24	310 (2.35%)	66 (0.49%)	12 (0.1%)
25	11 (0.08%)	47 (0.35%)	209 (1.69%)
26	35 (0.27%)	45 (0.34%)	67 (0.54%)
27	172 (1.3%)	2 (0.01%)	9 (0.07%)
