# Supplementary material for: Molecular signatures of cell diversity modulated by long noncoding RNAs in the human fetal spinal cord
Source: iScience. 2026 Mar 17;29(4):115399. doi: 10.1016/j.isci.2026.115399 (PMC13090696; doi:10.1016/j.isci.2026.115399)
Supplement: Table S5. Differentially expressed genes in the target cluster, related to Figure 1C [file mmc6.xlsx]

## Sheet: Table.S5 DeGene.list
Target_Cluster	Gene ID	Gene Name	Target_Cluster_pct	Other_Cluster_pct	Target_Cluster_mean	Other_Cluster_mean	Log2FC	Pvalue	Qvalue	Description	KEGG_A_class	KEGG_B_class	Pathway	K_ID	GO Component	GO Function	GO Process
0	ENSG00000153956	CACNA2D1	0.932	0.187	19.024	1.11859	4.08807	0	0	calcium voltage-gated channel auxiliary subunit alpha2delta 1 [Source:HGNC Symbol;Acc:HGNC:1399]	Environmental Information Processing;Organismal Systems;Organismal Systems;Human Diseases;Human Diseases;Organismal Systems;Human Diseases	Signal transduction;Endocrine system;Circulatory system;Cardiovascular disease;Cardiovascular disease;Circulatory system;Cardiovascular disease	ko04010//MAPK signaling pathway;ko04921//Oxytocin signaling pathway;ko04261//Adrenergic signaling in cardiomyocytes;ko05414//Dilated cardiomyopathy;ko05410//Hypertrophic cardiomyopathy;ko04260//Cardiac muscle contraction;ko05412//Arrhythmogenic right ventricular cardiomyopathy	K04858;K04858;K04858;K04858;K04858;K04858;K04858	GO:0005886//plasma membrane;GO:0005891//voltage-gated calcium channel complex;GO:0016020//membrane;GO:0016529//sarcoplasmic reticulum;GO:0030315//T-tubule;GO:0034702//ion channel complex;GO:0070062//extracellular exosome;GO:0098992//neuronal dense core vesicle;GO:1990454//L-type voltage-gated calcium channel complex	GO:0005245//voltage-gated calcium channel activity;GO:0005262//calcium channel activity;GO:0046872//metal ion binding;GO:0086007//voltage-gated calcium channel activity involved in cardiac muscle cell action potential;GO:0086057//voltage-gated calcium channel activity involved in bundle of His cell action potential	GO:0006811//ion transport;GO:0006816//calcium ion transport;GO:0034220//ion transmembrane transport;GO:0051924//regulation of calcium ion transport;GO:0060307//regulation of ventricular cardiac muscle cell membrane repolarization;GO:0060402//calcium ion transport into cytosol;GO:0061577//calcium ion transmembrane transport via high voltage-gated calcium channel;GO:0070588//calcium ion transmembra…
0	ENSG00000136944	LMX1B	0.628	0.035	2.54401	0.168173	3.91909	0	0	LIM homeobox transcription factor 1 beta [Source:HGNC Symbol;Acc:HGNC:6654]	-	-	-	-	GO:0000785//chromatin;GO:0005634//nucleus	GO:0000977//RNA polymerase II transcription regulatory region sequence-specific DNA binding;GO:0000981//DNA-binding transcription factor activity, RNA polymerase II-specific;GO:0003677//DNA binding;GO:0003700//DNA-binding transcription factor activity;GO:0005515//protein binding;GO:0043565//sequence-specific DNA binding;GO:0046872//metal ion binding;GO:1990837//sequence-specific double-stranded D…	GO:0006355//regulation of transcription, DNA-templated;GO:0006357//regulation of transcription by RNA polymerase II;GO:0009953//dorsal/ventral pattern formation;GO:0030182//neuron differentiation;GO:0045944//positive regulation of transcription by RNA polymerase II;GO:0071542//dopaminergic neuron differentiation
0	ENSG00000091664	SLC17A6	0.526	0.043	1.63089	0.143233	3.50922	0	0	solute carrier family 17 member 6 [Source:HGNC Symbol;Acc:HGNC:16703]	Organismal Systems;Organismal Systems;Organismal Systems;Human Diseases	Nervous system;Nervous system;Nervous system;Substance dependence	ko04723//Retrograde endocannabinoid signaling;ko04724//Glutamatergic synapse;ko04721//Synaptic vesicle cycle;ko05033//Nicotine addiction	K12302;K12302;K12302;K12302	GO:0005886//plasma membrane;GO:0016020//membrane;GO:0030672//synaptic vesicle membrane;GO:0031410//cytoplasmic vesicle;GO:0034707//chloride channel complex;GO:0043005//neuron projection;GO:0045202//synapse;GO:0060076//excitatory synapse	GO:0005254//chloride channel activity;GO:0005313//L-glutamate transmembrane transporter activity;GO:0005326//neurotransmitter transmembrane transporter activity;GO:0005436//sodium:phosphate symporter activity;GO:0015293//symporter activity;GO:0015297//antiporter activity;GO:0015386//potassium:proton antiporter activity;GO:0022857//transmembrane transporter activity	GO:0006811//ion transport;GO:0006814//sodium ion transport;GO:0006817//phosphate ion transport;GO:0006820//anion transport;GO:0006821//chloride transport;GO:0006836//neurotransmitter transport;GO:0015813//L-glutamate transmembrane transport;GO:0034220//ion transmembrane transport;GO:0035249//synaptic transmission, glutamatergic;GO:0035725//sodium ion transmembrane transport;GO:0044341//sodium-dep…
0	ENSG00000221818	EBF2	0.694	0.118	5.75058	0.5952	3.27226	0	0	EBF transcription factor 2 [Source:HGNC Symbol;Acc:HGNC:19090]	-	-	-	-	GO:0000785//chromatin;GO:0005634//nucleus	GO:0000978//RNA polymerase II cis-regulatory region sequence-specific DNA binding;GO:0000981//DNA-binding transcription factor activity, RNA polymerase II-specific;GO:0001228//DNA-binding transcription activator activity, RNA polymerase II-specific;GO:0003677//DNA binding;GO:0003682//chromatin binding;GO:0003700//DNA-binding transcription factor activity;GO:0005515//protein binding;GO:0046872//me…	GO:0001709//cell fate determination;GO:0006355//regulation of transcription, DNA-templated;GO:0006357//regulation of transcription by RNA polymerase II;GO:0045893//positive regulation of transcription, DNA-templated;GO:0045944//positive regulation of transcription by RNA polymerase II;GO:0050873//brown fat cell differentiation;GO:0060612//adipose tissue development;GO:0120162//positive regulation…
0	ENSG00000152192	POU4F1	0.492	0.051	1.57715	0.164313	3.26281	0	0	POU class 4 homeobox 1 [Source:HGNC Symbol;Acc:HGNC:9218]	-	-	-	-	GO:0000785//chromatin;GO:0005634//nucleus;GO:0005654//nucleoplasm;GO:0005737//cytoplasm;GO:0043005//neuron projection;GO:0090575//RNA polymerase II transcription regulator complex	GO:0000978//RNA polymerase II cis-regulatory region sequence-specific DNA binding;GO:0000981//DNA-binding transcription factor activity, RNA polymerase II-specific;GO:0001227//DNA-binding transcription repressor activity, RNA polymerase II-specific;GO:0001228//DNA-binding transcription activator activity, RNA polymerase II-specific;GO:0003677//DNA binding;GO:0003682//chromatin binding;GO:0003697/…	GO:0000122//negative regulation of transcription by RNA polymerase II;GO:0001764//neuron migration;GO:0001967//suckling behavior;GO:0003223//ventricular compact myocardium morphogenesis;GO:0006355//regulation of transcription, DNA-templated;GO:0006357//regulation of transcription by RNA polymerase II;GO:0007399//nervous system development;GO:0007409//axonogenesis;GO:0007416//synapse assembly;GO:0…
0	ENSG00000259628	ENSG00000259628	0.487	0.1	2.2706	0.269551	3.07444	0	0	-	-	-	-	-	-	-	-
0	ENSG00000124785	NRN1	0.687	0.078	2.90457	0.373106	2.96067	0	0	neuritin 1 [Source:HGNC Symbol;Acc:HGNC:17972]	-	-	-	-	GO:0005576//extracellular region;GO:0005886//plasma membrane;GO:0016020//membrane;GO:0045202//synapse;GO:0098552//side of membrane	-	GO:0007399//nervous system development;GO:1990138//neuron projection extension
0	ENSG00000141837	CACNA1A	0.855	0.268	10.6608	1.39239	2.93668	0	0	calcium voltage-gated channel subunit alpha1 A [Source:HGNC Symbol;Acc:HGNC:1388]	Environmental Information Processing;Environmental Information Processing;Human Diseases;Organismal Systems;Human Diseases;Organismal Systems;Organismal Systems;Organismal Systems;Organismal Systems;Human Diseases;Organismal Systems;Organismal Systems;Organismal Systems;Organismal Systems;Human Diseases;Human Diseases	Signal transduction;Signal transduction;Cancer: overview;Nervous system;Neurodegenerative disease;Nervous system;Nervous system;Nervous system;Nervous system;Substance dependence;Nervous system;Sensory system;Nervous system;Nervous system;Endocrine and metabolic disease;Substance dependence	ko04010//MAPK signaling pathway;ko04020//Calcium signaling pathway;ko05207//Chemical carcinogenesis - receptor activation;ko04723//Retrograde endocannabinoid signaling;ko05017//Spinocerebellar ataxia;ko04728//Dopaminergic synapse;ko04724//Glutamatergic synapse;ko04725//Cholinergic synapse;ko04726//Serotonergic synapse;ko05032//Morphine addiction;ko04727//GABAergic synapse;ko04742//Taste transduct…	K04344;K04344;K04344;K04344;K04344;K04344;K04344;K04344;K04344;K04344;K04344;K04344;K04344;K04344;K04344;K04344	GO:0005634//nucleus;GO:0005737//cytoplasm;GO:0005886//plasma membrane;GO:0005891//voltage-gated calcium channel complex;GO:0016020//membrane;GO:0034702//ion channel complex;GO:0042995//cell projection;GO:0043025//neuronal cell body;GO:0045202//synapse	GO:0001540//amyloid-beta binding;GO:0005216//ion channel activity;GO:0005245//voltage-gated calcium channel activity;GO:0005262//calcium channel activity;GO:0005515//protein binding;GO:0008331//high voltage-gated calcium channel activity;GO:0019905//syntaxin binding;GO:0046872//metal ion binding	GO:0006811//ion transport;GO:0006816//calcium ion transport;GO:0007204//positive regulation of cytosolic calcium ion concentration;GO:0007268//chemical synaptic transmission;GO:0034220//ion transmembrane transport;GO:0050804//modulation of chemical synaptic transmission;GO:0055085//transmembrane transport;GO:0070588//calcium ion transmembrane transport;GO:0098703//calcium ion import across plasma…
0	ENSG00000184305	CCSER1	0.658	0.172	8.13363	1.08428	2.90717	0	0	coiled-coil serine rich protein 1 [Source:HGNC Symbol;Acc:HGNC:29349]	-	-	-	-	-	GO:0005515//protein binding	-
0	ENSG00000135205	CCDC146	0.376	0.063	1.43685	0.199195	2.85066	0	0	coiled-coil domain containing 146 [Source:HGNC Symbol;Acc:HGNC:29296]	-	-	-	-	GO:0005737//cytoplasm;GO:0005814//centriole;GO:0005856//cytoskeleton	GO:0005515//protein binding	-
0	ENSG00000118160	SLC8A2	0.264	0.032	0.609728	0.0873337	2.80355	0	0	solute carrier family 8 member A2 [Source:HGNC Symbol;Acc:HGNC:11069]	Organismal Systems;Environmental Information Processing;Environmental Information Processing;Organismal Systems;Environmental Information Processing;Organismal Systems;Human Diseases;Human Diseases;Organismal Systems;Human Diseases;Organismal Systems;Organismal Systems	Sensory system;Signal transduction;Signal transduction;Circulatory system;Signal transduction;Digestive system;Cardiovascular disease;Cardiovascular disease;Circulatory system;Cardiovascular disease;Digestive system;Excretory system	ko04740//Olfactory transduction;ko04020//Calcium signaling pathway;ko04022//cGMP-PKG signaling pathway;ko04261//Adrenergic signaling in cardiomyocytes;ko04371//Apelin signaling pathway;ko04974//Protein digestion and absorption;ko05414//Dilated cardiomyopathy;ko05410//Hypertrophic cardiomyopathy;ko04260//Cardiac muscle contraction;ko05412//Arrhythmogenic right ventricular cardiomyopathy;ko04978//M…	K05849;K05849;K05849;K05849;K05849;K05849;K05849;K05849;K05849;K05849;K05849;K05849	GO:0005886//plasma membrane;GO:0014069//postsynaptic density;GO:0016020//membrane;GO:0016323//basolateral plasma membrane;GO:0030054//cell junction;GO:0030424//axon;GO:0030425//dendrite;GO:0042383//sarcolemma;GO:0042995//cell projection;GO:0043025//neuronal cell body;GO:0043197//dendritic spine;GO:0043204//perikaryon;GO:0043679//axon terminus;GO:0045202//synapse;GO:0098793//presynapse;GO:0098794/…	GO:0005432//calcium:sodium antiporter activity;GO:0005516//calmodulin binding;GO:0015081//sodium ion transmembrane transporter activity;GO:0015085//calcium ion transmembrane transporter activity;GO:0015297//antiporter activity;GO:0046872//metal ion binding;GO:1905060//calcium:cation antiporter activity involved in regulation of postsynaptic cytosolic calcium ion concentration	GO:0002931//response to ischemia;GO:0006811//ion transport;GO:0006814//sodium ion transport;GO:0006816//calcium ion transport;GO:0006874//cellular calcium ion homeostasis;GO:0007154//cell communication;GO:0007611//learning or memory;GO:0007612//learning;GO:0007613//memory;GO:0010468//regulation of gene expression;GO:0035725//sodium ion transmembrane transport;GO:0048172//regulation of short-term …
0	ENSG00000164438	TLX3	0.454	0.055	1.37525	0.202435	2.76416	0	0	T cell leukemia homeobox 3 [Source:HGNC Symbol;Acc:HGNC:13532]	Human Diseases	Cancer: overview	ko05202//Transcriptional misregulation in cancer	K15607	GO:0000785//chromatin;GO:0005634//nucleus;GO:0005654//nucleoplasm	GO:0000978//RNA polymerase II cis-regulatory region sequence-specific DNA binding;GO:0000981//DNA-binding transcription factor activity, RNA polymerase II-specific;GO:0003677//DNA binding;GO:0003700//DNA-binding transcription factor activity;GO:0005515//protein binding;GO:1990837//sequence-specific double-stranded DNA binding	GO:0001764//neuron migration;GO:0002087//regulation of respiratory gaseous exchange by nervous system process;GO:0006355//regulation of transcription, DNA-templated;GO:0006357//regulation of transcription by RNA polymerase II;GO:0007417//central nervous system development;GO:0007585//respiratory gaseous exchange by respiratory system;GO:0030182//neuron differentiation;GO:0045665//negative regulat…
0	ENSG00000157890	MEGF11	0.268	0.043	0.910928	0.134625	2.75839	0	0	multiple EGF like domains 11 [Source:HGNC Symbol;Acc:HGNC:29635]	-	-	-	-	GO:0005886//plasma membrane;GO:0016020//membrane;GO:0016323//basolateral plasma membrane	GO:0005044//scavenger receptor activity;GO:0005515//protein binding	GO:0006897//endocytosis;GO:0010842//retina layer formation;GO:0034109//homotypic cell-cell adhesion
0	ENSG00000165606	DRGX	0.303	0.039	0.741821	0.10976	2.75672	0	0	dorsal root ganglia homeobox [Source:HGNC Symbol;Acc:HGNC:21536]	-	-	-	-	GO:0000785//chromatin;GO:0005634//nucleus	GO:0000977//RNA polymerase II transcription regulatory region sequence-specific DNA binding;GO:0000981//DNA-binding transcription factor activity, RNA polymerase II-specific;GO:0003677//DNA binding;GO:1990837//sequence-specific double-stranded DNA binding	GO:0001764//neuron migration;GO:0006355//regulation of transcription, DNA-templated;GO:0006357//regulation of transcription by RNA polymerase II;GO:0007399//nervous system development;GO:0007409//axonogenesis;GO:0007411//axon guidance;GO:0009593//detection of chemical stimulus;GO:0016048//detection of temperature stimulus;GO:0021516//dorsal spinal cord development;GO:0021559//trigeminal nerve dev…
0	ENSG00000196581	AJAP1	0.611	0.112	3.03718	0.455849	2.73611	0	0	adherens junctions associated protein 1 [Source:HGNC Symbol;Acc:HGNC:30801]	-	-	-	-	GO:0005886//plasma membrane;GO:0005912//adherens junction;GO:0009898//cytoplasmic side of plasma membrane;GO:0009986//cell surface;GO:0016020//membrane;GO:0016323//basolateral plasma membrane;GO:0016324//apical plasma membrane;GO:0044291//cell-cell contact zone;GO:0070161//anchoring junction	GO:0005515//protein binding;GO:0008013//beta-catenin binding;GO:0044877//protein-containing complex binding	GO:0001953//negative regulation of cell-matrix adhesion;GO:0007155//cell adhesion;GO:0030860//regulation of polarized epithelial cell differentiation;GO:0061045//negative regulation of wound healing
0	ENSG00000158089	GALNT14	0.275	0.045	0.900685	0.136784	2.71912	0	0	polypeptide N-acetylgalactosaminyltransferase 14 [Source:HGNC Symbol;Acc:HGNC:22946]	Metabolism;Metabolism;Metabolism	Global and overview maps;Glycan biosynthesis and metabolism;Glycan biosynthesis and metabolism	ko01100//Metabolic pathways;ko00514//Other types of O-glycan biosynthesis;ko00512//Mucin type O-glycan biosynthesis	K00710;K00710;K00710	GO:0000139//Golgi membrane;GO:0005794//Golgi apparatus;GO:0016020//membrane	GO:0004653//polypeptide N-acetylgalactosaminyltransferase activity;GO:0016740//transferase activity;GO:0016757//glycosyltransferase activity;GO:0030246//carbohydrate binding;GO:0046872//metal ion binding	GO:0006486//protein glycosylation;GO:0006493//protein O-linked glycosylation;GO:0016266//O-glycan processing
0	ENSG00000164330	EBF1	0.901	0.303	14.9734	2.40734	2.63689	0	0	EBF transcription factor 1 [Source:HGNC Symbol;Acc:HGNC:3126]	-	-	-	-	GO:0000785//chromatin;GO:0005634//nucleus	GO:0000978//RNA polymerase II cis-regulatory region sequence-specific DNA binding;GO:0000981//DNA-binding transcription factor activity, RNA polymerase II-specific;GO:0003677//DNA binding;GO:0003700//DNA-binding transcription factor activity;GO:0005515//protein binding;GO:0046872//metal ion binding	GO:0006355//regulation of transcription, DNA-templated;GO:0006357//regulation of transcription by RNA polymerase II
0	ENSG00000271860	ENSG00000271860	0.417	0.101	2.63585	0.428753	2.62005	0	0	-	-	-	-	-	-	-	-
0	ENSG00000101871	MID1	0.647	0.159	3.16187	0.520894	2.60172	0	0	midline 1 [Source:HGNC Symbol;Acc:HGNC:7095]	Genetic Information Processing	Folding, sorting and degradation	ko04120//Ubiquitin mediated proteolysis	K08285	GO:0005737//cytoplasm;GO:0005794//Golgi apparatus;GO:0005819//spindle;GO:0005829//cytosol;GO:0005856//cytoskeleton;GO:0005874//microtubule;GO:0005875//microtubule associated complex;GO:0005881//cytoplasmic microtubule;GO:0015630//microtubule cytoskeleton;GO:0016020//membrane;GO:0034451//centriolar satellite	GO:0005515//protein binding;GO:0008017//microtubule binding;GO:0008270//zinc ion binding;GO:0016740//transferase activity;GO:0019899//enzyme binding;GO:0031625//ubiquitin protein ligase binding;GO:0042802//identical protein binding;GO:0042803//protein homodimerization activity;GO:0046872//metal ion binding;GO:0051219//phosphoprotein binding	GO:0000226//microtubule cytoskeleton organization;GO:0007026//negative regulation of microtubule depolymerization;GO:0007389//pattern specification process;GO:0032874//positive regulation of stress-activated MAPK cascade;GO:0035372//protein localization to microtubule;GO:0070507//regulation of microtubule cytoskeleton organization
0	ENSG00000152128	TMEM163	0.632	0.119	3.80665	0.642185	2.56746	0	0	transmembrane protein 163 [Source:HGNC Symbol;Acc:HGNC:25380]	-	-	-	-	GO:0005764//lysosome;GO:0005765//lysosomal membrane;GO:0005768//endosome;GO:0005886//plasma membrane;GO:0016020//membrane;GO:0030672//synaptic vesicle membrane;GO:0031410//cytoplasmic vesicle;GO:0031901//early endosome membrane;GO:0031902//late endosome membrane;GO:0045202//synapse	GO:0005515//protein binding;GO:0008270//zinc ion binding	GO:0042552//myelination;GO:0071577//zinc ion transmembrane transport;GO:0099180//zinc ion import into synaptic vesicle
0	ENSG00000151892	GFRA1	0.636	0.167	3.41076	0.583461	2.54739	0	0	GDNF family receptor alpha 1 [Source:HGNC Symbol;Acc:HGNC:4243]	-	-	-	-	GO:0005615//extracellular space;GO:0005768//endosome;GO:0005771//multivesicular body;GO:0005794//Golgi apparatus;GO:0005886//plasma membrane;GO:0009897//external side of plasma membrane;GO:0016020//membrane;GO:0019898//extrinsic component of membrane;GO:0030424//axon;GO:0043025//neuronal cell body;GO:0043235//receptor complex;GO:0070062//extracellular exosome;GO:0098552//side of membrane;GO:00987…	GO:0005030//neurotrophin receptor activity;GO:0005102//signaling receptor binding;GO:0005178//integrin binding;GO:0005515//protein binding;GO:0016167//glial cell-derived neurotrophic factor receptor activity;GO:0038023//signaling receptor activity	GO:0001822//kidney development;GO:0007166//cell surface receptor signaling pathway;GO:0007399//nervous system development;GO:0008584//male gonad development;GO:0016477//cell migration;GO:0030182//neuron differentiation;GO:0031175//neuron projection development;GO:0035860//glial cell-derived neurotrophic factor receptor signaling pathway;GO:0038179//neurotrophin signaling pathway;GO:0050731//posit…
0	ENSG00000167081	PBX3	0.86	0.373	11.6672	1.99841	2.54554	0	0	PBX homeobox 3 [Source:HGNC Symbol;Acc:HGNC:8634]	Human Diseases	Cancer: overview	ko05202//Transcriptional misregulation in cancer	K15610	GO:0000785//chromatin;GO:0005634//nucleus;GO:0005667//transcription regulator complex	GO:0000978//RNA polymerase II cis-regulatory region sequence-specific DNA binding;GO:0000981//DNA-binding transcription factor activity, RNA polymerase II-specific;GO:0001228//DNA-binding transcription activator activity, RNA polymerase II-specific;GO:0003677//DNA binding;GO:0003700//DNA-binding transcription factor activity;GO:0005515//protein binding;GO:0043565//sequence-specific DNA binding	GO:0001654//eye development;GO:0002087//regulation of respiratory gaseous exchange by nervous system process;GO:0006355//regulation of transcription, DNA-templated;GO:0006357//regulation of transcription by RNA polymerase II;GO:0007387//anterior compartment pattern formation;GO:0007388//posterior compartment specification;GO:0007420//brain development;GO:0007585//respiratory gaseous exchange by r…
0	ENSG00000188641	DPYD	0.422	0.103	2.05599	0.371348	2.46899	0	0	dihydropyrimidine dehydrogenase [Source:HGNC Symbol;Acc:HGNC:3012]	Metabolism;Metabolism;Metabolism;Metabolism;Metabolism	Global and overview maps;Xenobiotics biodegradation and metabolism;Nucleotide metabolism;Metabolism of other amino acids;Metabolism of cofactors and vitamins	ko01100//Metabolic pathways;ko00983//Drug metabolism - other enzymes;ko00240//Pyrimidine metabolism;ko00410//beta-Alanine metabolism;ko00770//Pantothenate and CoA biosynthesis	K00207;K00207;K00207;K00207;K00207	GO:0005737//cytoplasm;GO:0005829//cytosol	GO:0000166//nucleotide binding;GO:0002058//uracil binding;GO:0005515//protein binding;GO:0016491//oxidoreductase activity;GO:0016627//oxidoreductase activity, acting on the CH-CH group of donors;GO:0017113//dihydropyrimidine dehydrogenase (NADP+) activity;GO:0042803//protein homodimerization activity;GO:0046872//metal ion binding;GO:0050660//flavin adenine dinucleotide binding;GO:0050661//NADP bi…	GO:0006145//purine nucleobase catabolic process;GO:0006208//pyrimidine nucleobase catabolic process;GO:0006210//thymine catabolic process;GO:0006212//uracil catabolic process;GO:0006214//thymidine catabolic process;GO:0006248//CMP catabolic process;GO:0006249//dCMP catabolic process;GO:0019483//beta-alanine biosynthetic process;GO:0046050//UMP catabolic process;GO:0046079//dUMP catabolic process
0	ENSG00000061337	LZTS1	0.301	0.052	0.733795	0.135166	2.44065	0	0	leucine zipper tumor suppressor 1 [Source:HGNC Symbol;Acc:HGNC:13861]	-	-	-	-	GO:0005737//cytoplasm;GO:0005886//plasma membrane;GO:0014069//postsynaptic density;GO:0016020//membrane;GO:0042995//cell projection;GO:0043197//dendritic spine;GO:0045202//synapse;GO:0098978//glutamatergic synapse	GO:0005515//protein binding	GO:0007049//cell cycle;GO:0016242//negative regulation of macroautophagy;GO:0048167//regulation of synaptic plasticity;GO:0048814//regulation of dendrite morphogenesis;GO:0150052//regulation of postsynapse assembly
0	ENSG00000164853	UNCX	0.45	0.078	1.27302	0.236835	2.4263	0	0	UNC homeobox [Source:HGNC Symbol;Acc:HGNC:33194]	-	-	-	-	GO:0000785//chromatin;GO:0005634//nucleus	GO:0000981//DNA-binding transcription factor activity, RNA polymerase II-specific;GO:0003677//DNA binding;GO:1990837//sequence-specific double-stranded DNA binding	GO:0001502//cartilage condensation;GO:0006355//regulation of transcription, DNA-templated;GO:0006357//regulation of transcription by RNA polymerase II;GO:0007389//pattern specification process;GO:0007399//nervous system development;GO:0010468//regulation of gene expression;GO:0021516//dorsal spinal cord development;GO:0021889//olfactory bulb interneuron differentiation;GO:0030154//cell differenti…
0	ENSG00000130940	CASZ1	0.259	0.046	0.652223	0.122226	2.41582	0	0	castor zinc finger 1 [Source:HGNC Symbol;Acc:HGNC:26002]	-	-	-	-	GO:0000785//chromatin;GO:0005634//nucleus;GO:0005654//nucleoplasm;GO:0005829//cytosol;GO:0043231//intracellular membrane-bounded organelle	GO:0000977//RNA polymerase II transcription regulatory region sequence-specific DNA binding;GO:0000981//DNA-binding transcription factor activity, RNA polymerase II-specific;GO:0001228//DNA-binding transcription activator activity, RNA polymerase II-specific;GO:0003677//DNA binding;GO:0046872//metal ion binding	GO:0006355//regulation of transcription, DNA-templated;GO:0045664//regulation of neuron differentiation;GO:0045893//positive regulation of transcription, DNA-templated;GO:0045944//positive regulation of transcription by RNA polymerase II
0	ENSG00000117069	ST6GALNAC5	0.295	0.091	1.91551	0.359292	2.4145	0	0	ST6 N-acetylgalactosaminide alpha-2,6-sialyltransferase 5 [Source:HGNC Symbol;Acc:HGNC:19342]	Metabolism;Metabolism	Global and overview maps;Glycan biosynthesis and metabolism	ko01100//Metabolic pathways;ko00604//Glycosphingolipid biosynthesis - ganglio series	K03375;K03375	GO:0000139//Golgi membrane;GO:0005794//Golgi apparatus;GO:0016020//membrane	GO:0001665//alpha-N-acetylgalactosaminide alpha-2,6-sialyltransferase activity;GO:0008373//sialyltransferase activity;GO:0016740//transferase activity;GO:0016757//glycosyltransferase activity	GO:0001574//ganglioside biosynthetic process;GO:0006486//protein glycosylation;GO:0006629//lipid metabolic process;GO:0006688//glycosphingolipid biosynthetic process;GO:0009311//oligosaccharide metabolic process;GO:0009312//oligosaccharide biosynthetic process
0	ENSG00000124302	CHST8	0.444	0.083	1.4029	0.265864	2.39965	0	0	carbohydrate sulfotransferase 8 [Source:HGNC Symbol;Acc:HGNC:15993]	Metabolism;Metabolism	Global and overview maps;Glycan biosynthesis and metabolism	ko01100//Metabolic pathways;ko00513//Various types of N-glycan biosynthesis	K09672;K09672	GO:0000139//Golgi membrane;GO:0005794//Golgi apparatus;GO:0016020//membrane	GO:0001537//N-acetylgalactosamine 4-O-sulfotransferase activity;GO:0005515//protein binding;GO:0008146//sulfotransferase activity;GO:0016740//transferase activity	GO:0005975//carbohydrate metabolic process;GO:0006790//sulfur compound metabolic process;GO:0007417//central nervous system development;GO:0016051//carbohydrate biosynthetic process;GO:0030166//proteoglycan biosynthetic process;GO:0042446//hormone biosynthetic process
0	ENSG00000225206	MIR137HG	0.259	0.054	0.760399	0.16447	2.20894	0	0	-	-	-	-	-	-	-	-
0	ENSG00000276644	DACH1	0.858	0.352	9.63474	2.11391	2.18833	0	0	dachshund family transcription factor 1 [Source:HGNC Symbol;Acc:HGNC:2663]	-	-	-	-	GO:0005634//nucleus;GO:0005654//nucleoplasm;GO:0005667//transcription regulator complex;GO:0005737//cytoplasm;GO:0005794//Golgi apparatus;GO:0005829//cytosol;GO:0016607//nuclear speck	GO:0000977//RNA polymerase II transcription regulatory region sequence-specific DNA binding;GO:0000978//RNA polymerase II cis-regulatory region sequence-specific DNA binding;GO:0000981//DNA-binding transcription factor activity, RNA polymerase II-specific;GO:0001227//DNA-binding transcription repressor activity, RNA polymerase II-specific;GO:0003677//DNA binding;GO:0003700//DNA-binding transcript…	GO:0000122//negative regulation of transcription by RNA polymerase II;GO:0001967//suckling behavior;GO:0006355//regulation of transcription, DNA-templated;GO:0006357//regulation of transcription by RNA polymerase II;GO:0007585//respiratory gaseous exchange by respiratory system;GO:0010944//negative regulation of transcription by competitive promoter binding;GO:0030336//negative regulation of cell…
0	ENSG00000197872	CYRIA	0.437	0.094	1.28032	0.282106	2.1822	0	0	CYFIP related Rac1 interactor A [Source:HGNC Symbol;Acc:HGNC:25373]	-	-	-	-	GO:0005575//cellular_component;GO:0016020//membrane	GO:0003674//molecular_function;GO:0031267//small GTPase binding	GO:0008150//biological_process;GO:0030833//regulation of actin filament polymerization
0	ENSG00000076356	PLXNA2	0.612	0.232	4.35686	0.969523	2.16794	0	0	plexin A2 [Source:HGNC Symbol;Acc:HGNC:9100]	Organismal Systems	Development and regeneration	ko04360//Axon guidance	K06820	GO:0002116//semaphorin receptor complex;GO:0005886//plasma membrane;GO:0016020//membrane	GO:0005515//protein binding;GO:0017154//semaphorin receptor activity;GO:0042802//identical protein binding	GO:0001756//somitogenesis;GO:0007162//negative regulation of cell adhesion;GO:0007166//cell surface receptor signaling pathway;GO:0008360//regulation of cell shape;GO:0021915//neural tube development;GO:0021935//cerebellar granule cell precursor tangential migration;GO:0030334//regulation of cell migration;GO:0050772//positive regulation of axonogenesis;GO:0051642//centrosome localization;GO:0060…
0	ENSG00000081026	MAGI3	0.653	0.23	3.70733	0.827242	2.164	0	0	membrane associated guanylate kinase, WW and PDZ domain containing 3 [Source:HGNC Symbol;Acc:HGNC:29647]	Environmental Information Processing	Signal transduction	ko04015//Rap1 signaling pathway	K06112	GO:0005634//nucleus;GO:0005737//cytoplasm;GO:0005886//plasma membrane;GO:0005911//cell-cell junction;GO:0005923//bicellular tight junction;GO:0016020//membrane;GO:0030054//cell junction;GO:0070161//anchoring junction	GO:0000166//nucleotide binding;GO:0004385//guanylate kinase activity;GO:0005515//protein binding;GO:0005524//ATP binding	GO:0006915//apoptotic process;GO:0007165//signal transduction;GO:0035556//intracellular signal transduction;GO:0046037//GMP metabolic process;GO:0046710//GDP metabolic process
0	ENSG00000067798	NAV3	0.675	0.319	8.73107	1.97897	2.14141	0	0	neuron navigator 3 [Source:HGNC Symbol;Acc:HGNC:15998]	-	-	-	-	GO:0005634//nucleus;GO:0005640//nuclear outer membrane;GO:0016020//membrane;GO:1990752//microtubule end	GO:0005515//protein binding;GO:0005524//ATP binding;GO:0008017//microtubule binding;GO:0016887//ATP hydrolysis activity	GO:0007026//negative regulation of microtubule depolymerization;GO:0022008//neurogenesis;GO:0030336//negative regulation of cell migration;GO:0031116//positive regulation of microtubule polymerization;GO:0032703//negative regulation of interleukin-2 production
0	ENSG00000198597	ZNF536	0.812	0.299	6.7146	1.52826	2.13541	0	0	zinc finger protein 536 [Source:HGNC Symbol;Acc:HGNC:29025]	-	-	-	-	GO:0005634//nucleus	GO:0000978//RNA polymerase II cis-regulatory region sequence-specific DNA binding;GO:0000981//DNA-binding transcription factor activity, RNA polymerase II-specific;GO:0001227//DNA-binding transcription repressor activity, RNA polymerase II-specific;GO:0003677//DNA binding;GO:0044323//retinoic acid-responsive element binding;GO:0046872//metal ion binding	GO:0000122//negative regulation of transcription by RNA polymerase II;GO:0006355//regulation of transcription, DNA-templated;GO:0045665//negative regulation of neuron differentiation;GO:0048387//negative regulation of retinoic acid receptor signaling pathway
0	ENSG00000151150	ANK3	0.734	0.373	10.4969	2.4087	2.12364	0	0	ankyrin 3 [Source:HGNC Symbol;Acc:HGNC:494]	Human Diseases	Cancer: overview	ko05205//Proteoglycans in cancer	K10380	GO:0005737//cytoplasm;GO:0005764//lysosome;GO:0005783//endoplasmic reticulum;GO:0005794//Golgi apparatus;GO:0005829//cytosol;GO:0005856//cytoskeleton;GO:0005886//plasma membrane;GO:0005923//bicellular tight junction;GO:0009925//basal plasma membrane;GO:0009986//cell surface;GO:0014704//intercalated disc;GO:0014731//spectrin-associated cytoskeleton;GO:0016020//membrane;GO:0016323//basolateral plas…	GO:0005200//structural constituent of cytoskeleton;GO:0005515//protein binding;GO:0008092//cytoskeletal protein binding;GO:0008093//cytoskeletal anchor activity;GO:0030507//spectrin binding;GO:0030674//protein-macromolecule adaptor activity;GO:0044325//transmembrane transporter binding;GO:0045296//cadherin binding	GO:0000281//mitotic cytokinesis;GO:0007009//plasma membrane organization;GO:0007010//cytoskeleton organization;GO:0007165//signal transduction;GO:0007409//axonogenesis;GO:0007528//neuromuscular junction development;GO:0010628//positive regulation of gene expression;GO:0010650//positive regulation of cell communication by electrical coupling;GO:0010765//positive regulation of sodium ion transport;…
0	ENSG00000160145	KALRN	0.878	0.375	8.87826	2.06133	2.1067	0	0	kalirin RhoGEF kinase [Source:HGNC Symbol;Acc:HGNC:4814]	-	-	-	-	GO:0005654//nucleoplasm;GO:0005737//cytoplasm;GO:0005829//cytosol;GO:0005856//cytoskeleton;GO:0014069//postsynaptic density;GO:0015629//actin cytoskeleton;GO:0019898//extrinsic component of membrane;GO:0070062//extracellular exosome	GO:0000166//nucleotide binding;GO:0004672//protein kinase activity;GO:0004674//protein serine/threonine kinase activity;GO:0005085//guanyl-nucleotide exchange factor activity;GO:0005515//protein binding;GO:0005524//ATP binding;GO:0016301//kinase activity;GO:0016740//transferase activity;GO:0046872//metal ion binding;GO:0106310//protein serine kinase activity	GO:0006468//protein phosphorylation;GO:0007165//signal transduction;GO:0007399//nervous system development;GO:0007411//axon guidance;GO:0007528//neuromuscular junction development;GO:0007595//lactation;GO:0007613//memory;GO:0008344//adult locomotory behavior;GO:0016192//vesicle-mediated transport;GO:0016310//phosphorylation;GO:0035176//social behavior;GO:0035556//intracellular signal transduction…
0	ENSG00000184005	ST6GALNAC3	0.444	0.157	2.5144	0.585303	2.10296	0	0	ST6 N-acetylgalactosaminide alpha-2,6-sialyltransferase 3 [Source:HGNC Symbol;Acc:HGNC:19343]	Metabolism;Metabolism;Metabolism	Global and overview maps;Glycan biosynthesis and metabolism;Glycan biosynthesis and metabolism	ko01100//Metabolic pathways;ko00512//Mucin type O-glycan biosynthesis;ko00604//Glycosphingolipid biosynthesis - ganglio series	K03373;K03373;K03373	GO:0000139//Golgi membrane;GO:0005654//nucleoplasm;GO:0005794//Golgi apparatus;GO:0016020//membrane	GO:0001665//alpha-N-acetylgalactosaminide alpha-2,6-sialyltransferase activity;GO:0005515//protein binding;GO:0008373//sialyltransferase activity;GO:0016740//transferase activity;GO:0016757//glycosyltransferase activity;GO:0047290//(alpha-N-acetylneuraminyl-2,3-beta-galactosyl-1,3)-N-acetyl-galactosaminide 6-alpha-sialyltransferase activity	GO:0001574//ganglioside biosynthetic process;GO:0006486//protein glycosylation;GO:0006629//lipid metabolic process;GO:0006677//glycosylceramide metabolic process;GO:0006687//glycosphingolipid metabolic process;GO:0009100//glycoprotein metabolic process;GO:0009311//oligosaccharide metabolic process;GO:0019082//viral protein processing
0	ENSG00000143850	PLEKHA6	0.511	0.127	1.55287	0.368272	2.0761	0	0	pleckstrin homology domain containing A6 [Source:HGNC Symbol;Acc:HGNC:17053]	-	-	-	-	-	GO:0005515//protein binding	-
0	ENSG00000169071	ROR2	0.258	0.072	1.09885	0.264889	2.05254	0	0	receptor tyrosine kinase like orphan receptor 2 [Source:HGNC Symbol;Acc:HGNC:10257]	Environmental Information Processing	Signal transduction	ko04310//Wnt signaling pathway	K05123	GO:0005874//microtubule;GO:0005886//plasma membrane;GO:0009986//cell surface;GO:0016020//membrane;GO:0030425//dendrite;GO:0030669//clathrin-coated endocytic vesicle membrane;GO:0043025//neuronal cell body;GO:0043235//receptor complex;GO:0098794//postsynapse;GO:0098978//glutamatergic synapse	GO:0000166//nucleotide binding;GO:0004672//protein kinase activity;GO:0004713//protein tyrosine kinase activity;GO:0004714//transmembrane receptor protein tyrosine kinase activity;GO:0005515//protein binding;GO:0005524//ATP binding;GO:0015026//coreceptor activity;GO:0016301//kinase activity;GO:0016740//transferase activity;GO:0017147//Wnt-protein binding;GO:0031435//mitogen-activated protein kina…	GO:0006468//protein phosphorylation;GO:0007165//signal transduction;GO:0007169//transmembrane receptor protein tyrosine kinase signaling pathway;GO:0010976//positive regulation of neuron projection development;GO:0014002//astrocyte development;GO:0016055//Wnt signaling pathway;GO:0016310//phosphorylation;GO:0030282//bone mineralization;GO:0030335//positive regulation of cell migration;GO:0030539/…
0	ENSG00000249853	HS3ST5	0.571	0.177	4.66992	1.12814	2.04945	0	0	heparan sulfate-glucosamine 3-sulfotransferase 5 [Source:HGNC Symbol;Acc:HGNC:19419]	Metabolism	Glycan biosynthesis and metabolism	ko00534//Glycosaminoglycan biosynthesis - heparan sulfate / heparin	K08104	GO:0000139//Golgi membrane;GO:0005794//Golgi apparatus;GO:0016020//membrane	GO:0005515//protein binding;GO:0008146//sulfotransferase activity;GO:0008467//[heparan sulfate]-glucosamine 3-sulfotransferase 1 activity;GO:0016740//transferase activity;GO:0050656//3'-phosphoadenosine 5'-phosphosulfate binding	GO:0006477//protein sulfation;GO:0015012//heparan sulfate proteoglycan biosynthetic process;GO:0015015//heparan sulfate proteoglycan biosynthetic process, enzymatic modification;GO:0046596//regulation of viral entry into host cell;GO:0050819//negative regulation of coagulation
0	ENSG00000112379	ARFGEF3	0.389	0.094	1.19177	0.291578	2.03116	0	0	ARFGEF family member 3 [Source:HGNC Symbol;Acc:HGNC:21213]	-	-	-	-	GO:0005737//cytoplasm;GO:0005794//Golgi apparatus;GO:0016020//membrane;GO:0030133//transport vesicle;GO:0030658//transport vesicle membrane;GO:0031410//cytoplasmic vesicle	GO:0005085//guanyl-nucleotide exchange factor activity	GO:0032012//regulation of ARF protein signal transduction
0	ENSG00000145416	MARCHF1	0.788	0.311	7.99336	1.96567	2.02378	0	0	membrane associated ring-CH-type finger 1 [Source:HGNC Symbol;Acc:HGNC:26077]	-	-	-	-	GO:0005737//cytoplasm;GO:0005764//lysosome;GO:0005765//lysosomal membrane;GO:0005768//endosome;GO:0005783//endoplasmic reticulum;GO:0005789//endoplasmic reticulum membrane;GO:0005794//Golgi apparatus;GO:0005886//plasma membrane;GO:0016020//membrane;GO:0030659//cytoplasmic vesicle membrane;GO:0031410//cytoplasmic vesicle;GO:0031901//early endosome membrane;GO:0031902//late endosome membrane;GO:003…	GO:0008270//zinc ion binding;GO:0016740//transferase activity;GO:0042287//MHC protein binding;GO:0046872//metal ion binding;GO:0061630//ubiquitin protein ligase activity	GO:0000209//protein polyubiquitination;GO:0002376//immune system process;GO:0002495//antigen processing and presentation of peptide antigen via MHC class II;GO:0006955//immune response;GO:0016567//protein ubiquitination
0	ENSG00000147488	ST18	0.685	0.202	4.53513	1.12545	2.01065	0	0	ST18 C2H2C-type zinc finger transcription factor [Source:HGNC Symbol;Acc:HGNC:18695]	-	-	-	-	GO:0000785//chromatin;GO:0005634//nucleus;GO:0032993//protein-DNA complex	GO:0000978//RNA polymerase II cis-regulatory region sequence-specific DNA binding;GO:0000981//DNA-binding transcription factor activity, RNA polymerase II-specific;GO:0003677//DNA binding;GO:0008270//zinc ion binding;GO:0046872//metal ion binding	GO:0006355//regulation of transcription, DNA-templated;GO:0008285//negative regulation of cell population proliferation;GO:0010468//regulation of gene expression;GO:0033209//tumor necrosis factor-mediated signaling pathway;GO:0045944//positive regulation of transcription by RNA polymerase II;GO:0070102//interleukin-6-mediated signaling pathway;GO:0070498//interleukin-1-mediated signaling pathway;…
0	ENSG00000155093	PTPRN2	0.774	0.303	5.51195	1.37314	2.00508	0	0	protein tyrosine phosphatase receptor type N2 [Source:HGNC Symbol;Acc:HGNC:9677]	Human Diseases	Endocrine and metabolic disease	ko04940//Type I diabetes mellitus	K07817	GO:0005886//plasma membrane;GO:0016020//membrane;GO:0030141//secretory granule;GO:0030658//transport vesicle membrane;GO:0030667//secretory granule membrane;GO:0030672//synaptic vesicle membrane;GO:0031410//cytoplasmic vesicle;GO:0043235//receptor complex;GO:0045202//synapse;GO:0101003//ficolin-1-rich granule membrane	GO:0004721//phosphoprotein phosphatase activity;GO:0004725//protein tyrosine phosphatase activity;GO:0005001//transmembrane receptor protein tyrosine phosphatase activity;GO:0016787//hydrolase activity;GO:0016791//phosphatase activity	GO:0006470//protein dephosphorylation;GO:0006629//lipid metabolic process;GO:0007269//neurotransmitter secretion;GO:0016311//dephosphorylation;GO:0035773//insulin secretion involved in cellular response to glucose stimulus;GO:0051046//regulation of secretion
0	ENSG00000215218	UBE2QL1	0.375	0.082	1.0149	0.255165	1.99184	0	0	ubiquitin conjugating enzyme E2 Q family like 1 [Source:HGNC Symbol;Acc:HGNC:37269]	Genetic Information Processing	Folding, sorting and degradation	ko04120//Ubiquitin mediated proteolysis	K10582	GO:0005634//nucleus;GO:0005654//nucleoplasm;GO:0005886//plasma membrane	GO:0000166//nucleotide binding;GO:0005515//protein binding;GO:0005524//ATP binding;GO:0016740//transferase activity;GO:0061631//ubiquitin conjugating enzyme activity	GO:0000209//protein polyubiquitination;GO:0016567//protein ubiquitination
0	ENSG00000205683	DPF3	0.547	0.154	2.20557	0.555802	1.98851	0	0	double PHD fingers 3 [Source:HGNC Symbol;Acc:HGNC:17427]	Organismal Systems;Human Diseases	Environmental adaptation;Cancer: specific types	ko04714//Thermogenesis;ko05225//Hepatocellular carcinoma	K22198;K22198	GO:0000785//chromatin;GO:0005634//nucleus;GO:0005654//nucleoplasm;GO:0016514//SWI/SNF complex;GO:0035060//brahma complex;GO:0071565//nBAF complex	GO:0005515//protein binding;GO:0008270//zinc ion binding;GO:0046872//metal ion binding	GO:0006325//chromatin organization;GO:0006338//chromatin remodeling;GO:0006357//regulation of transcription by RNA polymerase II;GO:0007399//nervous system development;GO:0007517//muscle organ development;GO:0008150//biological_process;GO:0030071//regulation of mitotic metaphase/anaphase transition;GO:0045597//positive regulation of cell differentiation;GO:0045663//positive regulation of myoblast…
0	ENSG00000233723	LINC01122	0.656	0.237	4.14892	1.0489	1.98386	0	0	-	-	-	-	-	-	-	-
0	ENSG00000152495	CAMK4	0.452	0.122	1.67885	0.427098	1.97483	0	0	calcium/calmodulin dependent protein kinase IV [Source:HGNC Symbol;Acc:HGNC:1464]	Environmental Information Processing;Environmental Information Processing;Human Diseases;Organismal Systems;Environmental Information Processing;Organismal Systems;Organismal Systems;Organismal Systems;Organismal Systems;Organismal Systems;Human Diseases;Human Diseases;Organismal Systems	Signal transduction;Signal transduction;Substance dependence;Endocrine system;Signal transduction;Development and regeneration;Nervous system;Nervous system;Endocrine system;Aging;Cancer: specific types;Substance dependence;Nervous system	ko04020//Calcium signaling pathway;ko04024//cAMP signaling pathway;ko05034//Alcoholism;ko04921//Oxytocin signaling pathway;ko04371//Apelin signaling pathway;ko04380//Osteoclast differentiation;ko04722//Neurotrophin signaling pathway;ko04725//Cholinergic synapse;ko04925//Aldosterone synthesis and secretion;ko04211//Longevity regulating pathway;ko05214//Glioma;ko05031//Amphetamine addiction;ko04720…	K05869;K05869;K05869;K05869;K05869;K05869;K05869;K05869;K05869;K05869;K05869;K05869;K05869	GO:0001650//fibrillar center;GO:0005634//nucleus;GO:0005654//nucleoplasm;GO:0005737//cytoplasm;GO:0070062//extracellular exosome	GO:0000166//nucleotide binding;GO:0004672//protein kinase activity;GO:0004674//protein serine/threonine kinase activity;GO:0004683//calmodulin-dependent protein kinase activity;GO:0005516//calmodulin binding;GO:0005524//ATP binding;GO:0009931//calcium-dependent protein serine/threonine kinase activity;GO:0016301//kinase activity;GO:0016740//transferase activity;GO:0106310//protein serine kinase a…	GO:0002250//adaptive immune response;GO:0002376//immune system process;GO:0006468//protein phosphorylation;GO:0006954//inflammatory response;GO:0007165//signal transduction;GO:0007616//long-term memory;GO:0016310//phosphorylation;GO:0033081//regulation of T cell differentiation in thymus;GO:0035556//intracellular signal transduction;GO:0043011//myeloid dendritic cell differentiation;GO:0045670//r…
0	ENSG00000041515	MYO16	0.567	0.172	4.85695	1.24795	1.96049	0	0	myosin XVI [Source:HGNC Symbol;Acc:HGNC:29822]	-	-	-	-	GO:0005654//nucleoplasm;GO:0005737//cytoplasm;GO:0005886//plasma membrane;GO:0016459//myosin complex;GO:0048471//perinuclear region of cytoplasm	GO:0000166//nucleotide binding;GO:0003774//cytoskeletal motor activity;GO:0003779//actin binding;GO:0005515//protein binding;GO:0005524//ATP binding;GO:0019903//protein phosphatase binding;GO:0044877//protein-containing complex binding;GO:0051015//actin filament binding	GO:0008285//negative regulation of cell population proliferation;GO:0021549//cerebellum development;GO:0043491//protein kinase B signaling;GO:0048812//neuron projection morphogenesis;GO:2000134//negative regulation of G1/S transition of mitotic cell cycle
0	ENSG00000144460	NYAP2	0.455	0.113	1.62464	0.425742	1.93207	0	0	neuronal tyrosine-phosphorylated phosphoinositide-3-kinase adaptor 2 [Source:HGNC Symbol;Acc:HGNC:29291]	-	-	-	-	-	GO:0005515//protein binding	GO:0014065//phosphatidylinositol 3-kinase signaling;GO:0043491//protein kinase B signaling;GO:0048812//neuron projection morphogenesis
0	ENSG00000149972	CNTN5	0.481	0.179	4.8709	1.27655	1.93194	0	0	contactin 5 [Source:HGNC Symbol;Acc:HGNC:2175]	-	-	-	-	GO:0005576//extracellular region;GO:0005886//plasma membrane;GO:0016020//membrane;GO:0030424//axon;GO:0042734//presynaptic membrane;GO:0098552//side of membrane;GO:0098982//GABA-ergic synapse	GO:0005515//protein binding;GO:0098632//cell-cell adhesion mediator activity	GO:0007155//cell adhesion;GO:0007411//axon guidance;GO:0007420//brain development;GO:0007605//sensory perception of sound;GO:0098609//cell-cell adhesion;GO:0099054//presynapse assembly
0	ENSG00000174136	RGMB	0.543	0.178	2.34843	0.616477	1.92958	0	0	repulsive guidance molecule BMP co-receptor b [Source:HGNC Symbol;Acc:HGNC:26896]	Environmental Information Processing	Signal transduction	ko04350//TGF-beta signaling pathway	K06847	GO:0005793//endoplasmic reticulum-Golgi intermediate compartment;GO:0005886//plasma membrane;GO:0016020//membrane;GO:0045121//membrane raft;GO:0098552//side of membrane;GO:0110165//cellular anatomical entity	GO:0005515//protein binding;GO:0015026//coreceptor activity;GO:0042802//identical protein binding	GO:0007155//cell adhesion;GO:0007165//signal transduction;GO:0030509//BMP signaling pathway;GO:0045893//positive regulation of transcription, DNA-templated
0	ENSG00000255794	RMST	0.854	0.318	7.73434	2.03564	1.9258	0	0	-	-	-	-	-	-	-	-
0	ENSG00000164659	ELAPOR2	0.297	0.073	0.755981	0.19969	1.92059	0	0	endosome-lysosome associated apoptosis and autophagy regulator family member 2 [Source:HGNC Symbol;Acc:HGNC:21945]	-	-	-	-	GO:0005886//plasma membrane;GO:0016020//membrane	GO:0070700//BMP receptor binding	GO:0030513//positive regulation of BMP signaling pathway;GO:0045684//positive regulation of epidermis development;GO:0051961//negative regulation of nervous system development
0	ENSG00000078699	CBFA2T2	0.723	0.284	4.28121	1.13681	1.91303	0	0	CBFA2/RUNX1 partner transcriptional co-repressor 2 [Source:HGNC Symbol;Acc:HGNC:1536]	-	-	-	-	GO:0005634//nucleus;GO:0005654//nucleoplasm	GO:0003714//transcription corepressor activity;GO:0005515//protein binding;GO:0046872//metal ion binding	GO:0000122//negative regulation of transcription by RNA polymerase II;GO:0006351//transcription, DNA-templated;GO:0010976//positive regulation of neuron projection development;GO:0010977//negative regulation of neuron projection development;GO:0030855//epithelial cell differentiation;GO:0045746//negative regulation of Notch signaling pathway;GO:0045892//negative regulation of transcription, DNA-t…
0	ENSG00000162849	KIF26B	0.47	0.158	2.78556	0.743024	1.90649	0	0	kinesin family member 26B [Source:HGNC Symbol;Acc:HGNC:25484]	-	-	-	-	GO:0005737//cytoplasm;GO:0005856//cytoskeleton;GO:0005874//microtubule	GO:0000166//nucleotide binding;GO:0003774//cytoskeletal motor activity;GO:0003777//microtubule motor activity;GO:0005524//ATP binding;GO:0008017//microtubule binding	GO:0007018//microtubule-based movement;GO:0022409//positive regulation of cell-cell adhesion;GO:0030010//establishment of cell polarity;GO:0072092//ureteric bud invasion
0	ENSG00000218336	TENM3	0.758	0.351	8.44005	2.26247	1.89935	0	0	teneurin transmembrane protein 3 [Source:HGNC Symbol;Acc:HGNC:29944]	-	-	-	-	GO:0005886//plasma membrane;GO:0016020//membrane;GO:0030424//axon;GO:0042995//cell projection;GO:0043005//neuron projection	GO:0005515//protein binding;GO:0042803//protein homodimerization activity;GO:0046982//protein heterodimerization activity;GO:0050839//cell adhesion molecule binding	GO:0007155//cell adhesion;GO:0007156//homophilic cell adhesion via plasma membrane adhesion molecules;GO:0007157//heterophilic cell-cell adhesion via plasma membrane cell adhesion molecules;GO:0007165//signal transduction;GO:0010976//positive regulation of neuron projection development;GO:0030154//cell differentiation;GO:0048593//camera-type eye morphogenesis;GO:0048666//neuron development;GO:190…
0	ENSG00000117114	ADGRL2	0.484	0.164	2.65013	0.711078	1.89798	0	0	adhesion G protein-coupled receptor L2 [Source:HGNC Symbol;Acc:HGNC:18582]	-	-	-	-	GO:0016020//membrane	GO:0004888//transmembrane signaling receptor activity;GO:0004930//G protein-coupled receptor activity;GO:0016524//latrotoxin receptor activity;GO:0030246//carbohydrate binding	GO:0007165//signal transduction;GO:0007166//cell surface receptor signaling pathway;GO:0007186//G protein-coupled receptor signaling pathway;GO:0007189//adenylate cyclase-activating G protein-coupled receptor signaling pathway
0	ENSG00000198846	TOX	0.676	0.22	3.63858	0.99622	1.86884	0	0	thymocyte selection associated high mobility group box [Source:HGNC Symbol;Acc:HGNC:18988]	-	-	-	-	GO:0005634//nucleus	GO:0003677//DNA binding;GO:0005515//protein binding;GO:0031490//chromatin DNA binding	GO:0001779//natural killer cell differentiation;GO:0002362//CD4-positive, CD25-positive, alpha-beta regulatory T cell lineage commitment;GO:0002364//NK T cell lineage commitment;GO:0002521//leukocyte differentiation;GO:0006325//chromatin organization;GO:0006357//regulation of transcription by RNA polymerase II;GO:0007399//nervous system development;GO:0010976//positive regulation of neuron projec…
0	ENSG00000003987	MTMR7	0.474	0.13	1.34929	0.369624	1.86807	0	0	myotubularin related protein 7 [Source:HGNC Symbol;Acc:HGNC:7454]	Metabolism;Environmental Information Processing;Metabolism	Global and overview maps;Signal transduction;Carbohydrate metabolism	ko01100//Metabolic pathways;ko04070//Phosphatidylinositol signaling system;ko00562//Inositol phosphate metabolism	K18083;K18083;K18083	GO:0005737//cytoplasm;GO:0005829//cytosol;GO:0012505//endomembrane system;GO:0016020//membrane	GO:0004438//phosphatidylinositol-3-phosphatase activity;GO:0004725//protein tyrosine phosphatase activity;GO:0005515//protein binding;GO:0016312//inositol bisphosphate phosphatase activity;GO:0016787//hydrolase activity;GO:0016791//phosphatase activity;GO:0052629//phosphatidylinositol-3,5-bisphosphate 3-phosphatase activity;GO:0052866//phosphatidylinositol phosphate phosphatase activity;GO:010601…	GO:0006470//protein dephosphorylation;GO:0006629//lipid metabolic process;GO:0006661//phosphatidylinositol biosynthetic process;GO:0016311//dephosphorylation;GO:0046856//phosphatidylinositol dephosphorylation
0	ENSG00000184144	CNTN2	0.439	0.112	1.61335	0.442827	1.86525	0	0	contactin 2 [Source:HGNC Symbol;Acc:HGNC:2172]	Environmental Information Processing	Signaling molecules and interaction	ko04514//Cell adhesion molecules	K06760	GO:0005886//plasma membrane;GO:0016020//membrane;GO:0030424//axon;GO:0033268//node of Ranvier;GO:0043194//axon initial segment;GO:0043209//myelin sheath;GO:0044224//juxtaparanode region of axon;GO:0045202//synapse;GO:0045211//postsynaptic membrane;GO:0098552//side of membrane	GO:0005515//protein binding;GO:0098632//cell-cell adhesion mediator activity	GO:0002021//response to dietary excess;GO:0002023//reduction of food intake in response to dietary excess;GO:0007155//cell adhesion;GO:0007156//homophilic cell adhesion via plasma membrane adhesion molecules;GO:0007411//axon guidance;GO:0045163//clustering of voltage-gated potassium channels;GO:0045444//fat cell differentiation;GO:0070593//dendrite self-avoidance;GO:0071205//protein localization …
0	ENSG00000120693	SMAD9	0.475	0.13	1.46544	0.403205	1.86175	0	0	SMAD family member 9 [Source:HGNC Symbol;Acc:HGNC:6774]	Cellular Processes;Environmental Information Processing	Cellular community - eukaryotes;Signal transduction	ko04550//Signaling pathways regulating pluripotency of stem cells;ko04350//TGF-beta signaling pathway	K16791;K16791	GO:0000785//chromatin;GO:0005634//nucleus;GO:0005654//nucleoplasm;GO:0005667//transcription regulator complex;GO:0005737//cytoplasm;GO:0005829//cytosol;GO:0071141//SMAD protein complex;GO:0071144//heteromeric SMAD protein complex	GO:0000978//RNA polymerase II cis-regulatory region sequence-specific DNA binding;GO:0000981//DNA-binding transcription factor activity, RNA polymerase II-specific;GO:0003677//DNA binding;GO:0003700//DNA-binding transcription factor activity;GO:0005515//protein binding;GO:0046872//metal ion binding;GO:0070411//I-SMAD binding	GO:0006355//regulation of transcription, DNA-templated;GO:0006357//regulation of transcription by RNA polymerase II;GO:0007179//transforming growth factor beta receptor signaling pathway;GO:0009653//anatomical structure morphogenesis;GO:0010468//regulation of gene expression;GO:0030154//cell differentiation;GO:0030509//BMP signaling pathway;GO:0045944//positive regulation of transcription by RNA …
0	ENSG00000109991	P2RX3	0.294	0.074	0.743003	0.204433	1.86174	0	0	purinergic receptor P2X 3 [Source:HGNC Symbol;Acc:HGNC:8534]	Environmental Information Processing;Environmental Information Processing;Organismal Systems	Signaling molecules and interaction;Signal transduction;Sensory system	ko04080//Neuroactive ligand-receptor interaction;ko04020//Calcium signaling pathway;ko04742//Taste transduction	K05217;K05217;K05217	GO:0005886//plasma membrane;GO:0016020//membrane;GO:0030424//axon;GO:0043005//neuron projection;GO:0043235//receptor complex;GO:0098685//Schaffer collateral - CA1 synapse;GO:0098686//hippocampal mossy fiber to CA3 synapse;GO:0098794//postsynapse	GO:0000166//nucleotide binding;GO:0001614//purinergic nucleotide receptor activity;GO:0004931//extracellularly ATP-gated cation channel activity;GO:0005216//ion channel activity;GO:0005524//ATP binding;GO:0015267//channel activity	GO:0001666//response to hypoxia;GO:0006811//ion transport;GO:0006812//cation transport;GO:0007165//signal transduction;GO:0007268//chemical synaptic transmission;GO:0007274//neuromuscular synaptic transmission;GO:0009266//response to temperature stimulus;GO:0009408//response to heat;GO:0009409//response to cold;GO:0009612//response to mechanical stimulus;GO:0009743//response to carbohydrate;GO:00…
0	ENSG00000186487	MYT1L	0.852	0.281	8.06676	2.23138	1.85405	0	0	myelin transcription factor 1 like [Source:HGNC Symbol;Acc:HGNC:7623]	-	-	-	-	GO:0000785//chromatin;GO:0005634//nucleus;GO:0005694//chromosome	GO:0000981//DNA-binding transcription factor activity, RNA polymerase II-specific;GO:0001227//DNA-binding transcription repressor activity, RNA polymerase II-specific;GO:0003677//DNA binding;GO:0003700//DNA-binding transcription factor activity;GO:0008270//zinc ion binding;GO:0046872//metal ion binding	GO:0000122//negative regulation of transcription by RNA polymerase II;GO:0006355//regulation of transcription, DNA-templated;GO:0006357//regulation of transcription by RNA polymerase II;GO:0007399//nervous system development;GO:0030154//cell differentiation;GO:0030182//neuron differentiation;GO:0048663//neuron fate commitment;GO:0048665//neuron fate specification;GO:0048666//neuron development
0	ENSG00000183783	KCTD8	0.359	0.139	3.09233	0.863453	1.8405	0	0	potassium channel tetramerization domain containing 8 [Source:HGNC Symbol;Acc:HGNC:22394]	-	-	-	-	GO:0005886//plasma membrane;GO:0016020//membrane;GO:0042734//presynaptic membrane;GO:0042995//cell projection;GO:0043235//receptor complex;GO:0045202//synapse;GO:0045211//postsynaptic membrane	GO:0005515//protein binding	GO:0008277//regulation of G protein-coupled receptor signaling pathway;GO:0051260//protein homooligomerization
0	ENSG00000188483	IER5L	0.327	0.081	0.810883	0.233037	1.79893	0	0	immediate early response 5 like [Source:HGNC Symbol;Acc:HGNC:23679]	-	-	-	-	-	-	-
0	ENSG00000140262	TCF12	0.925	0.547	13.372	3.85467	1.79454	0	0	transcription factor 12 [Source:HGNC Symbol;Acc:HGNC:11623]	-	-	-	-	GO:0000785//chromatin;GO:0005634//nucleus;GO:0005654//nucleoplasm;GO:0005667//transcription regulator complex;GO:0005737//cytoplasm;GO:0016607//nuclear speck;GO:0043231//intracellular membrane-bounded organelle;GO:0090575//RNA polymerase II transcription regulator complex	GO:0000976//transcription cis-regulatory region binding;GO:0000978//RNA polymerase II cis-regulatory region sequence-specific DNA binding;GO:0000981//DNA-binding transcription factor activity, RNA polymerase II-specific;GO:0000987//cis-regulatory region sequence-specific DNA binding;GO:0001228//DNA-binding transcription activator activity, RNA polymerase II-specific;GO:0003677//DNA binding;GO:000…	GO:0006357//regulation of transcription by RNA polymerase II;GO:0006955//immune response;GO:0007399//nervous system development;GO:0007517//muscle organ development;GO:0010467//gene expression;GO:0010628//positive regulation of gene expression;GO:0030154//cell differentiation;GO:0045666//positive regulation of neuron differentiation;GO:0045893//positive regulation of transcription, DNA-templated;…
0	ENSG00000102935	ZNF423	0.532	0.176	1.96121	0.56577	1.79345	0	0	zinc finger protein 423 [Source:HGNC Symbol;Acc:HGNC:16762]	-	-	-	-	GO:0005634//nucleus;GO:0005654//nucleoplasm	GO:0000978//RNA polymerase II cis-regulatory region sequence-specific DNA binding;GO:0000981//DNA-binding transcription factor activity, RNA polymerase II-specific;GO:0003677//DNA binding;GO:0005515//protein binding;GO:0043565//sequence-specific DNA binding;GO:0046872//metal ion binding	GO:0006355//regulation of transcription, DNA-templated;GO:0006357//regulation of transcription by RNA polymerase II;GO:0007219//Notch signaling pathway;GO:0007224//smoothened signaling pathway;GO:0007399//nervous system development;GO:0021930//cerebellar granule cell precursor proliferation;GO:0030154//cell differentiation;GO:0030513//positive regulation of BMP signaling pathway;GO:0045892//negat…
0	ENSG00000171587	DSCAM	0.652	0.176	6.14436	1.77748	1.78943	0	0	DS cell adhesion molecule [Source:HGNC Symbol;Acc:HGNC:3039]	-	-	-	-	GO:0005576//extracellular region;GO:0005886//plasma membrane;GO:0016020//membrane;GO:0030424//axon;GO:0030425//dendrite;GO:0030426//growth cone;GO:0042995//cell projection;GO:0043025//neuronal cell body;GO:0045202//synapse	GO:0005515//protein binding;GO:0098632//cell-cell adhesion mediator activity;GO:1990782//protein tyrosine kinase binding;GO:1990890//netrin receptor binding	GO:0007155//cell adhesion;GO:0007156//homophilic cell adhesion via plasma membrane adhesion molecules;GO:0007162//negative regulation of cell adhesion;GO:0007399//nervous system development;GO:0007411//axon guidance;GO:0007416//synapse assembly;GO:0007626//locomotory behavior;GO:0010842//retina layer formation;GO:0038007//netrin-activated signaling pathway;GO:0042327//positive regulation of phosp…
0	ENSG00000177679	SRRM3	0.511	0.155	1.54134	0.448206	1.78195	0	0	serine/arginine repetitive matrix 3 [Source:HGNC Symbol;Acc:HGNC:26729]	-	-	-	-	GO:0005634//nucleus	-	-
0	ENSG00000182379	NXPH4	0.258	0.059	0.564423	0.164503	1.77867	0	0	neurexophilin 4 [Source:HGNC Symbol;Acc:HGNC:8078]	-	-	-	-	GO:0005575//cellular_component;GO:0005576//extracellular region	GO:0003674//molecular_function;GO:0005102//signaling receptor binding	GO:0007218//neuropeptide signaling pathway
0	ENSG00000155816	FMN2	0.745	0.322	4.33982	1.26597	1.7774	0	0	formin 2 [Source:HGNC Symbol;Acc:HGNC:14074]	-	-	-	-	GO:0005634//nucleus;GO:0005730//nucleolus;GO:0005737//cytoplasm;GO:0005783//endoplasmic reticulum;GO:0005789//endoplasmic reticulum membrane;GO:0005819//spindle;GO:0005829//cytosol;GO:0005856//cytoskeleton;GO:0005884//actin filament;GO:0005886//plasma membrane;GO:0005902//microvillus;GO:0005938//cell cortex;GO:0015629//actin cytoskeleton;GO:0016020//membrane;GO:0030659//cytoplasmic vesicle membra…	GO:0003674//molecular_function;GO:0003779//actin binding;GO:0008017//microtubule binding	GO:0006974//cellular response to DNA damage stimulus;GO:0015031//protein transport;GO:0016192//vesicle-mediated transport;GO:0016344//meiotic chromosome movement towards spindle pole;GO:0016477//cell migration;GO:0030036//actin cytoskeleton organization;GO:0035556//intracellular signal transduction;GO:0040038//polar body extrusion after meiotic divisions;GO:0042177//negative regulation of protein…
0	ENSG00000005108	THSD7A	0.887	0.39	10.7249	3.13894	1.77261	0	0	thrombospondin type 1 domain containing 7A [Source:HGNC Symbol;Acc:HGNC:22207]	-	-	-	-	GO:0005576//extracellular region;GO:0005886//plasma membrane;GO:0016020//membrane;GO:0042995//cell projection	GO:0005515//protein binding	GO:0001525//angiogenesis;GO:0030036//actin cytoskeleton organization;GO:0030154//cell differentiation
0	ENSG00000230333	ENSG00000230333	0.356	0.103	0.946612	0.277262	1.77152	0	0	-	-	-	-	-	-	-	-
0	ENSG00000077092	RARB	0.654	0.257	4.16016	1.22551	1.76326	0	0	retinoic acid receptor beta [Source:HGNC Symbol;Acc:HGNC:9865]	Human Diseases;Human Diseases;Human Diseases;Human Diseases	Cancer: overview;Cancer: specific types;Cancer: specific types;Cancer: specific types	ko05200//Pathways in cancer;ko05226//Gastric cancer;ko05222//Small cell lung cancer;ko05223//Non-small cell lung cancer	K08528;K08528;K08528;K08528	GO:0000785//chromatin;GO:0005634//nucleus;GO:0005654//nucleoplasm;GO:0005737//cytoplasm	GO:0000978//RNA polymerase II cis-regulatory region sequence-specific DNA binding;GO:0000981//DNA-binding transcription factor activity, RNA polymerase II-specific;GO:0003677//DNA binding;GO:0003700//DNA-binding transcription factor activity;GO:0004879//nuclear receptor activity;GO:0005515//protein binding;GO:0008270//zinc ion binding;GO:0043565//sequence-specific DNA binding;GO:0044877//protein-…	GO:0000122//negative regulation of transcription by RNA polymerase II;GO:0001657//ureteric bud development;GO:0002068//glandular epithelial cell development;GO:0003417//growth plate cartilage development;GO:0006355//regulation of transcription, DNA-templated;GO:0006915//apoptotic process;GO:0007165//signal transduction;GO:0008283//cell population proliferation;GO:0009755//hormone-mediated signali…
0	ENSG00000228624	HDAC2-AS2	0.509	0.149	2.48902	0.734876	1.76001	0	0	-	-	-	-	-	-	-	-
0	ENSG00000167281	RBFOX3	0.605	0.188	2.69809	0.80072	1.75257	0	0	RNA binding fox-1 homolog 3 [Source:HGNC Symbol;Acc:HGNC:27097]	-	-	-	-	GO:0005634//nucleus;GO:0005737//cytoplasm;GO:0043025//neuronal cell body;GO:0043204//perikaryon	GO:0003676//nucleic acid binding;GO:0003677//DNA binding;GO:0003723//RNA binding;GO:0003729//mRNA binding	GO:0000381//regulation of alternative mRNA splicing, via spliceosome;GO:0006397//mRNA processing;GO:0007399//nervous system development;GO:0008380//RNA splicing;GO:0043484//regulation of RNA splicing
0	ENSG00000273079	GRIN2B	0.444	0.125	1.86706	0.554883	1.75051	0	0	glutamate ionotropic receptor NMDA type subunit 2B [Source:HGNC Symbol;Acc:HGNC:4586]	Human Diseases;Human Diseases;Human Diseases;Environmental Information Processing;Human Diseases;Human Diseases;Environmental Information Processing;Environmental Information Processing;Environmental Information Processing;Human Diseases;Human Diseases;Organismal Systems;Human Diseases;Organismal Systems;Organismal Systems;Human Diseases;Organismal Systems;Human Diseases;Human Diseases	Neurodegenerative disease;Neurodegenerative disease;Neurodegenerative disease;Signaling molecules and interaction;Neurodegenerative disease;Neurodegenerative disease;Signal transduction;Signal transduction;Signal transduction;Substance dependence;Neurodegenerative disease;Nervous system;Immune disease;Nervous system;Environmental adaptation;Substance dependence;Nervous system;Substance dependence…	ko05022//Pathways of neurodegeneration - multiple diseases;ko05010//Alzheimer disease;ko05014//Amyotrophic lateral sclerosis;ko04080//Neuroactive ligand-receptor interaction;ko05016//Huntington disease;ko05020//Prion disease;ko04014//Ras signaling pathway;ko04024//cAMP signaling pathway;ko04015//Rap1 signaling pathway;ko05034//Alcoholism;ko05017//Spinocerebellar ataxia;ko04728//Dopaminergic synap…	K05210;K05210;K05210;K05210;K05210;K05210;K05210;K05210;K05210;K05210;K05210;K05210;K05210;K05210;K05210;K05210;K05210;K05210;K05210	GO:0005737//cytoplasm;GO:0005764//lysosome;GO:0005768//endosome;GO:0005770//late endosome;GO:0005789//endoplasmic reticulum membrane;GO:0005856//cytoskeleton;GO:0005886//plasma membrane;GO:0009986//cell surface;GO:0014069//postsynaptic density;GO:0016020//membrane;GO:0017146//NMDA selective glutamate receptor complex;GO:0043005//neuron projection;GO:0045202//synapse;GO:0045211//postsynaptic membr…	GO:0001540//amyloid-beta binding;GO:0004970//ionotropic glutamate receptor activity;GO:0004972//NMDA glutamate receptor activity;GO:0005216//ion channel activity;GO:0005515//protein binding;GO:0008270//zinc ion binding;GO:0015276//ligand-gated ion channel activity;GO:0016594//glycine binding;GO:0016595//glutamate binding;GO:0022849//glutamate-gated calcium ion channel activity;GO:0022890//inorgan…	GO:0006811//ion transport;GO:0007215//glutamate receptor signaling pathway;GO:0007268//chemical synaptic transmission;GO:0007420//brain development;GO:0007611//learning or memory;GO:0019722//calcium-mediated signaling;GO:0034220//ion transmembrane transport;GO:0035235//ionotropic glutamate receptor signaling pathway;GO:0035249//synaptic transmission, glutamatergic;GO:0045471//response to ethanol;…
0	ENSG00000142599	RERE	0.951	0.603	16.6014	4.95876	1.74325	0	0	arginine-glutamic acid dipeptide repeats [Source:HGNC Symbol;Acc:HGNC:9965]	-	-	-	-	GO:0000118//histone deacetylase complex;GO:0005634//nucleus;GO:0005654//nucleoplasm;GO:0016604//nuclear body	GO:0003682//chromatin binding;GO:0003713//transcription coactivator activity;GO:0003714//transcription corepressor activity;GO:0005515//protein binding;GO:0008270//zinc ion binding;GO:0043565//sequence-specific DNA binding;GO:0046872//metal ion binding	GO:0006338//chromatin remodeling;GO:0006355//regulation of transcription, DNA-templated;GO:0021549//cerebellum development;GO:0021691//cerebellar Purkinje cell layer maturation;GO:0021930//cerebellar granule cell precursor proliferation;GO:0021942//radial glia guided migration of Purkinje cell;GO:0045892//negative regulation of transcription, DNA-templated;GO:0045893//positive regulation of trans…
0	ENSG00000078328	RBFOX1	0.961	0.537	30.0208	9.01838	1.73502	0	0	RNA binding fox-1 homolog 1 [Source:HGNC Symbol;Acc:HGNC:18222]	-	-	-	-	GO:0005634//nucleus;GO:0005737//cytoplasm;GO:0005802//trans-Golgi network;GO:0010494//cytoplasmic stress granule;GO:0097165//nuclear stress granule	GO:0003676//nucleic acid binding;GO:0003723//RNA binding;GO:0003729//mRNA binding;GO:0003730//mRNA 3'-UTR binding;GO:0005515//protein binding	GO:0000381//regulation of alternative mRNA splicing, via spliceosome;GO:0006397//mRNA processing;GO:0007399//nervous system development;GO:0008380//RNA splicing;GO:0043484//regulation of RNA splicing;GO:0050658//RNA transport;GO:0050885//neuromuscular process controlling balance;GO:2001014//regulation of skeletal muscle cell differentiation
0	ENSG00000204624	DISP3	0.3	0.083	0.741952	0.225631	1.71736	0	0	dispatched RND transporter family member 3 [Source:HGNC Symbol;Acc:HGNC:29251]	-	-	-	-	GO:0005634//nucleus;GO:0005737//cytoplasm;GO:0005783//endoplasmic reticulum;GO:0005789//endoplasmic reticulum membrane;GO:0016020//membrane;GO:0030659//cytoplasmic vesicle membrane;GO:0031410//cytoplasmic vesicle;GO:0031965//nuclear membrane	GO:0003674//molecular_function	GO:0006629//lipid metabolic process;GO:0007224//smoothened signaling pathway;GO:0008202//steroid metabolic process;GO:0008203//cholesterol metabolic process;GO:0030154//cell differentiation;GO:0032368//regulation of lipid transport;GO:0042632//cholesterol homeostasis;GO:0045665//negative regulation of neuron differentiation;GO:0045834//positive regulation of lipid metabolic process;GO:2000179//po…
0	ENSG00000121904	CSMD2	0.481	0.179	2.3875	0.728205	1.71308	0	0	CUB and Sushi multiple domains 2 [Source:HGNC Symbol;Acc:HGNC:19290]	-	-	-	-	GO:0005886//plasma membrane;GO:0016020//membrane	-	-
0	ENSG00000099250	NRP1	0.526	0.166	2.23187	0.683176	1.70792	0	0	neuropilin 1 [Source:HGNC Symbol;Acc:HGNC:8004]	Human Diseases;Human Diseases;Organismal Systems	Infectious disease: viral;Infectious disease: viral;Development and regeneration	ko05171//Coronavirus disease - COVID-19;ko05166//Human T-cell leukemia virus 1 infection;ko04360//Axon guidance	K06724;K06724;K06724	GO:0002116//semaphorin receptor complex;GO:0005576//extracellular region;GO:0005615//extracellular space;GO:0005737//cytoplasm;GO:0005739//mitochondrion;GO:0005769//early endosome;GO:0005829//cytosol;GO:0005883//neurofilament;GO:0005886//plasma membrane;GO:0005925//focal adhesion;GO:0016020//membrane;GO:0030424//axon;GO:0031410//cytoplasmic vesicle;GO:0031966//mitochondrial membrane;GO:0043005//n…	GO:0005021//vascular endothelial growth factor-activated receptor activity;GO:0005096//GTPase activator activity;GO:0005515//protein binding;GO:0008201//heparin binding;GO:0015026//coreceptor activity;GO:0017154//semaphorin receptor activity;GO:0019838//growth factor binding;GO:0019901//protein kinase binding;GO:0019955//cytokine binding;GO:0038085//vascular endothelial growth factor binding;GO:0…	GO:0001525//angiogenesis;GO:0001569//branching involved in blood vessel morphogenesis;GO:0001570//vasculogenesis;GO:0001755//neural crest cell migration;GO:0001764//neuron migration;GO:0001938//positive regulation of endothelial cell proliferation;GO:0002040//sprouting angiogenesis;GO:0002042//cell migration involved in sprouting angiogenesis;GO:0003148//outflow tract septum morphogenesis;GO:0006…
0	ENSG00000196132	MYT1	0.449	0.137	1.20947	0.374805	1.69017	0	0	myelin transcription factor 1 [Source:HGNC Symbol;Acc:HGNC:7622]	-	-	-	-	GO:0000785//chromatin;GO:0005634//nucleus;GO:0005654//nucleoplasm;GO:0005829//cytosol	GO:0000981//DNA-binding transcription factor activity, RNA polymerase II-specific;GO:0003677//DNA binding;GO:0003700//DNA-binding transcription factor activity;GO:0008270//zinc ion binding;GO:0046872//metal ion binding	GO:0006355//regulation of transcription, DNA-templated;GO:0006357//regulation of transcription by RNA polymerase II;GO:0007399//nervous system development;GO:0030154//cell differentiation
0	ENSG00000128512	DOCK4	0.839	0.385	6.71797	2.10281	1.67571	0	0	dedicator of cytokinesis 4 [Source:HGNC Symbol;Acc:HGNC:19192]	Environmental Information Processing	Signal transduction	ko04015//Rap1 signaling pathway	K17697	GO:0005730//nucleolus;GO:0005737//cytoplasm;GO:0005794//Golgi apparatus;GO:0005829//cytosol;GO:0005886//plasma membrane;GO:0016020//membrane;GO:0032420//stereocilium;GO:0032421//stereocilium bundle;GO:0042995//cell projection	GO:0005085//guanyl-nucleotide exchange factor activity;GO:0005096//GTPase activator activity;GO:0005515//protein binding;GO:0017124//SH3 domain binding;GO:0030165//PDZ domain binding;GO:0030971//receptor tyrosine kinase binding;GO:0031267//small GTPase binding	GO:0007264//small GTPase mediated signal transduction;GO:0060326//cell chemotaxis;GO:1904694//negative regulation of vascular associated smooth muscle contraction;GO:1904754//positive regulation of vascular associated smooth muscle cell migration
0	ENSG00000165675	ENOX2	0.305	0.104	1.02728	0.321568	1.67563	0	0	ecto-NOX disulfide-thiol exchanger 2 [Source:HGNC Symbol;Acc:HGNC:2259]	-	-	-	-	GO:0005576//extracellular region;GO:0005829//cytosol;GO:0005886//plasma membrane;GO:0009897//external side of plasma membrane;GO:0016020//membrane	GO:0003676//nucleic acid binding;GO:0003723//RNA binding;GO:0005515//protein binding;GO:0016491//oxidoreductase activity	GO:0007624//ultradian rhythm;GO:0022900//electron transport chain;GO:0048511//rhythmic process
0	ENSG00000187323	DCC	0.745	0.46	20.403	6.4692	1.65712	0	0	DCC netrin 1 receptor [Source:HGNC Symbol;Acc:HGNC:2701]	Human Diseases;Organismal Systems;Human Diseases	Cancer: overview;Development and regeneration;Cancer: specific types	ko05200//Pathways in cancer;ko04360//Axon guidance;ko05210//Colorectal cancer	K06765;K06765;K06765	GO:0005829//cytosol;GO:0005886//plasma membrane;GO:0009986//cell surface;GO:0016020//membrane;GO:0030424//axon;GO:0044295//axonal growth cone;GO:0098685//Schaffer collateral - CA1 synapse;GO:0098839//postsynaptic density membrane	GO:0004888//transmembrane signaling receptor activity;GO:0005515//protein binding	GO:0001764//neuron migration;GO:0006915//apoptotic process;GO:0007409//axonogenesis;GO:0007411//axon guidance;GO:0010977//negative regulation of neuron projection development;GO:0021965//spinal cord ventral commissure morphogenesis;GO:0033563//dorsal/ventral axon guidance;GO:0033564//anterior/posterior axon guidance;GO:0048671//negative regulation of collateral sprouting;GO:0098609//cell-cell adh…
0	ENSG00000226476	LINC01748	0.328	0.113	1.34513	0.429869	1.64578	0	0	-	-	-	-	-	-	-	-
0	ENSG00000109906	ZBTB16	0.463	0.139	1.37621	0.441441	1.6404	0	0	zinc finger and BTB domain containing 16 [Source:HGNC Symbol;Acc:HGNC:12930]	Human Diseases;Human Diseases;Human Diseases	Cancer: overview;Cancer: overview;Cancer: specific types	ko05200//Pathways in cancer;ko05202//Transcriptional misregulation in cancer;ko05221//Acute myeloid leukemia	K10055;K10055;K10055	GO:0001673//male germ cell nucleus;GO:0005634//nucleus;GO:0005829//cytosol;GO:0016604//nuclear body;GO:0016605//PML body;GO:0016607//nuclear speck;GO:0017053//transcription repressor complex;GO:0032991//protein-containing complex	GO:0000978//RNA polymerase II cis-regulatory region sequence-specific DNA binding;GO:0001222//transcription corepressor binding;GO:0001227//DNA-binding transcription repressor activity, RNA polymerase II-specific;GO:0001228//DNA-binding transcription activator activity, RNA polymerase II-specific;GO:0003677//DNA binding;GO:0003690//double-stranded DNA binding;GO:0003700//DNA-binding transcription…	GO:0000122//negative regulation of transcription by RNA polymerase II;GO:0001501//skeletal system development;GO:0001823//mesonephros development;GO:0006355//regulation of transcription, DNA-templated;GO:0006357//regulation of transcription by RNA polymerase II;GO:0006915//apoptotic process;GO:0007417//central nervous system development;GO:0008283//cell population proliferation;GO:0008285//negati…
0	ENSG00000149243	KLHL35	0.649	0.196	2.76318	0.894598	1.62702	0	0	kelch like family member 35 [Source:HGNC Symbol;Acc:HGNC:26597]	-	-	-	-	-	GO:0005515//protein binding	-
0	ENSG00000163590	PPM1L	0.626	0.262	2.96108	0.964412	1.6184	0	0	protein phosphatase, Mg2+/Mn2+ dependent 1L [Source:HGNC Symbol;Acc:HGNC:16381]	-	-	-	-	GO:0005789//endoplasmic reticulum membrane;GO:0016020//membrane;GO:0070062//extracellular exosome	GO:0004721//phosphoprotein phosphatase activity;GO:0004722//protein serine/threonine phosphatase activity;GO:0016787//hydrolase activity;GO:0017018//myosin phosphatase activity;GO:0043169//cation binding;GO:0046872//metal ion binding	GO:0000165//MAPK cascade;GO:0006470//protein dephosphorylation;GO:0007178//transmembrane receptor protein serine/threonine kinase signaling pathway;GO:0030148//sphingolipid biosynthetic process
0	ENSG00000120658	ENOX1	0.782	0.346	5.51304	1.80195	1.61329	0	0	ecto-NOX disulfide-thiol exchanger 1 [Source:HGNC Symbol;Acc:HGNC:25474]	-	-	-	-	GO:0005576//extracellular region;GO:0005886//plasma membrane;GO:0009897//external side of plasma membrane;GO:0016020//membrane	GO:0003676//nucleic acid binding;GO:0003723//RNA binding;GO:0003756//protein disulfide isomerase activity;GO:0003954//NADH dehydrogenase activity;GO:0005515//protein binding;GO:0016491//oxidoreductase activity	GO:0007624//ultradian rhythm;GO:0048511//rhythmic process
0	ENSG00000088305	DNMT3B	0.285	0.086	0.618521	0.203639	1.60281	0	0	DNA methyltransferase 3 beta [Source:HGNC Symbol;Acc:HGNC:2979]	Metabolism;Human Diseases;Metabolism	Global and overview maps;Cancer: overview;Amino acid metabolism	ko01100//Metabolic pathways;ko05206//MicroRNAs in cancer;ko00270//Cysteine and methionine metabolism	K17399;K17399;K17399	GO:0005634//nucleus;GO:0005654//nucleoplasm;GO:1902494//catalytic complex	GO:0003677//DNA binding;GO:0003714//transcription corepressor activity;GO:0003886//DNA (cytosine-5-)-methyltransferase activity;GO:0005515//protein binding;GO:0008168//methyltransferase activity;GO:0008757//S-adenosylmethionine-dependent methyltransferase activity;GO:0009008//DNA-methyltransferase activity;GO:0016740//transferase activity;GO:0046872//metal ion binding;GO:0051718//DNA (cytosine-5-…	GO:0000122//negative regulation of transcription by RNA polymerase II;GO:0006306//DNA methylation;GO:0010468//regulation of gene expression;GO:0010628//positive regulation of gene expression;GO:0032259//methylation;GO:0032776//DNA methylation on cytosine;GO:0090116//C-5 methylation of cytosine
0	ENSG00000044459	CNTLN	0.382	0.124	1.12548	0.371013	1.60099	0	0	centlein [Source:HGNC Symbol;Acc:HGNC:23432]	-	-	-	-	GO:0005654//nucleoplasm;GO:0005737//cytoplasm;GO:0005813//centrosome;GO:0005814//centriole;GO:0005829//cytosol;GO:0005856//cytoskeleton;GO:0070062//extracellular exosome	GO:0005515//protein binding;GO:0019901//protein kinase binding;GO:0019904//protein domain specific binding;GO:0030674//protein-macromolecule adaptor activity	GO:0010457//centriole-centriole cohesion;GO:0033365//protein localization to organelle
0	ENSG00000170396	ZNF804A	0.648	0.213	4.16912	1.3805	1.59455	0	0	zinc finger protein 804A [Source:HGNC Symbol;Acc:HGNC:21711]	-	-	-	-	GO:0005634//nucleus;GO:0005737//cytoplasm;GO:0005886//plasma membrane;GO:0030424//axon;GO:0030426//growth cone;GO:0043025//neuronal cell body;GO:0043197//dendritic spine;GO:0043198//dendritic shaft;GO:0098793//presynapse;GO:0098794//postsynapse;GO:1901588//dendritic microtubule	GO:0003674//molecular_function;GO:0046872//metal ion binding	GO:0010628//positive regulation of gene expression;GO:0010975//regulation of neuron projection development;GO:0010976//positive regulation of neuron projection development;GO:1902952//positive regulation of dendritic spine maintenance
0	ENSG00000231252	ENSG00000231252	0.416	0.171	2.00689	0.664751	1.59408	0	0	-	-	-	-	-	-	-	-
0	ENSG00000143995	MEIS1	0.776	0.31	4.60239	1.52572	1.59289	0	0	Meis homeobox 1 [Source:HGNC Symbol;Acc:HGNC:7000]	Human Diseases;Cellular Processes	Cancer: overview;Cellular community - eukaryotes	ko05202//Transcriptional misregulation in cancer;ko04550//Signaling pathways regulating pluripotency of stem cells	K15613;K15613	GO:0000785//chromatin;GO:0005634//nucleus;GO:0005667//transcription regulator complex	GO:0000978//RNA polymerase II cis-regulatory region sequence-specific DNA binding;GO:0000981//DNA-binding transcription factor activity, RNA polymerase II-specific;GO:0001228//DNA-binding transcription activator activity, RNA polymerase II-specific;GO:0003677//DNA binding;GO:0003682//chromatin binding;GO:0005515//protein binding;GO:0043565//sequence-specific DNA binding	GO:0001525//angiogenesis;GO:0001654//eye development;GO:0002089//lens morphogenesis in camera-type eye;GO:0006355//regulation of transcription, DNA-templated;GO:0007420//brain development;GO:0007626//locomotory behavior;GO:0008284//positive regulation of cell population proliferation;GO:0009880//embryonic pattern specification;GO:0009887//animal organ morphogenesis;GO:0030097//hemopoiesis;GO:0035…
0	ENSG00000160097	FNDC5	0.427	0.121	1.1354	0.377219	1.58972	0	0	fibronectin type III domain containing 5 [Source:HGNC Symbol;Acc:HGNC:20240]	-	-	-	-	GO:0005576//extracellular region;GO:0005777//peroxisome;GO:0005778//peroxisomal membrane;GO:0005783//endoplasmic reticulum;GO:0005886//plasma membrane;GO:0016020//membrane	GO:0003674//molecular_function;GO:0005179//hormone activity;GO:0005515//protein binding	GO:0007165//signal transduction;GO:0008150//biological_process;GO:0014850//response to muscle activity;GO:0090336//positive regulation of brown fat cell differentiation
0	ENSG00000120251	GRIA2	0.486	0.184	2.26297	0.755838	1.58207	0	0	glutamate ionotropic receptor AMPA type subunit 2 [Source:HGNC Symbol;Acc:HGNC:4572]	Human Diseases;Human Diseases;Environmental Information Processing;Human Diseases;Environmental Information Processing;Organismal Systems;Human Diseases;Organismal Systems;Organismal Systems;Organismal Systems;Human Diseases;Organismal Systems;Organismal Systems;Human Diseases;Human Diseases	Neurodegenerative disease;Neurodegenerative disease;Signaling molecules and interaction;Neurodegenerative disease;Signal transduction;Nervous system;Neurodegenerative disease;Nervous system;Nervous system;Environmental adaptation;Substance dependence;Nervous system;Nervous system;Substance dependence;Substance dependence	ko05022//Pathways of neurodegeneration - multiple diseases;ko05014//Amyotrophic lateral sclerosis;ko04080//Neuroactive ligand-receptor interaction;ko05016//Huntington disease;ko04024//cAMP signaling pathway;ko04723//Retrograde endocannabinoid signaling;ko05017//Spinocerebellar ataxia;ko04728//Dopaminergic synapse;ko04724//Glutamatergic synapse;ko04713//Circadian entrainment;ko05031//Amphetamine a…	K05198;K05198;K05198;K05198;K05198;K05198;K05198;K05198;K05198;K05198;K05198;K05198;K05198;K05198;K05198	GO:0005783//endoplasmic reticulum;GO:0005789//endoplasmic reticulum membrane;GO:0005886//plasma membrane;GO:0009897//external side of plasma membrane;GO:0014069//postsynaptic density;GO:0016020//membrane;GO:0030425//dendrite;GO:0030666//endocytic vesicle membrane;GO:0032279//asymmetric synapse;GO:0032281//AMPA glutamate receptor complex;GO:0043025//neuronal cell body;GO:0043197//dendritic spine;G…	GO:0001540//amyloid-beta binding;GO:0004970//ionotropic glutamate receptor activity;GO:0004971//AMPA glutamate receptor activity;GO:0005216//ion channel activity;GO:0005515//protein binding;GO:0015276//ligand-gated ion channel activity;GO:0038023//signaling receptor activity;GO:1904315//transmitter-gated ion channel activity involved in regulation of postsynaptic membrane potential	GO:0006811//ion transport;GO:0007165//signal transduction;GO:0007215//glutamate receptor signaling pathway;GO:0007268//chemical synaptic transmission;GO:0034220//ion transmembrane transport;GO:0035235//ionotropic glutamate receptor signaling pathway;GO:0035249//synaptic transmission, glutamatergic;GO:0050804//modulation of chemical synaptic transmission;GO:0060078//regulation of postsynaptic memb…
0	ENSG00000182263	FIGN	0.472	0.184	1.89111	0.63726	1.56928	0	0	fidgetin, microtubule severing factor [Source:HGNC Symbol;Acc:HGNC:13285]	-	-	-	-	GO:0005634//nucleus;GO:0005737//cytoplasm;GO:0005813//centrosome;GO:0005856//cytoskeleton;GO:0005874//microtubule;GO:0016363//nuclear matrix	GO:0000166//nucleotide binding;GO:0005515//protein binding;GO:0005524//ATP binding;GO:0008568//microtubule-severing ATPase activity;GO:0016887//ATP hydrolysis activity	GO:0000226//microtubule cytoskeleton organization;GO:0007049//cell cycle;GO:0051301//cell division
0	ENSG00000165379	LRFN5	0.447	0.185	2.61718	0.883569	1.5666	0	0	leucine rich repeat and fibronectin type III domain containing 5 [Source:HGNC Symbol;Acc:HGNC:20360]	-	-	-	-	GO:0009986//cell surface;GO:0016020//membrane;GO:0098839//postsynaptic density membrane;GO:0098978//glutamatergic synapse;GO:0098982//GABA-ergic synapse	GO:0005515//protein binding	GO:0043031//negative regulation of macrophage activation;GO:0050728//negative regulation of inflammatory response;GO:0099560//synaptic membrane adhesion;GO:1905606//regulation of presynapse assembly
0	ENSG00000157570	TSPAN18	0.547	0.2	2.05833	0.696415	1.56346	0	0	tetraspanin 18 [Source:HGNC Symbol;Acc:HGNC:20660]	-	-	-	-	GO:0016020//membrane	GO:0005515//protein binding	GO:0006954//inflammatory response;GO:0007599//hemostasis;GO:0017156//calcium-ion regulated exocytosis;GO:0051649//establishment of localization in cell;GO:1903670//regulation of sprouting angiogenesis
0	ENSG00000225783	MIAT	0.8	0.292	3.91745	1.32883	1.55976	0	0	-	-	-	-	-	-	-	-
0	ENSG00000109586	GALNT7	0.416	0.143	1.16343	0.397598	1.549	0	0	polypeptide N-acetylgalactosaminyltransferase 7 [Source:HGNC Symbol;Acc:HGNC:4129]	Metabolism;Metabolism;Metabolism	Global and overview maps;Glycan biosynthesis and metabolism;Glycan biosynthesis and metabolism	ko01100//Metabolic pathways;ko00514//Other types of O-glycan biosynthesis;ko00512//Mucin type O-glycan biosynthesis	K00710;K00710;K00710	GO:0000139//Golgi membrane;GO:0005794//Golgi apparatus;GO:0016020//membrane;GO:0070062//extracellular exosome	GO:0004653//polypeptide N-acetylgalactosaminyltransferase activity;GO:0016740//transferase activity;GO:0016757//glycosyltransferase activity;GO:0030246//carbohydrate binding;GO:0046872//metal ion binding	GO:0005975//carbohydrate metabolic process;GO:0006486//protein glycosylation;GO:0006493//protein O-linked glycosylation;GO:0016266//O-glycan processing;GO:0036211//protein modification process
0	ENSG00000172995	ARPP21	0.363	0.092	1.15833	0.399511	1.53574	0	0	cAMP regulated phosphoprotein 21 [Source:HGNC Symbol;Acc:HGNC:16968]	-	-	-	-	GO:0005575//cellular_component;GO:0005737//cytoplasm	GO:0003674//molecular_function;GO:0003676//nucleic acid binding;GO:0005515//protein binding;GO:0005516//calmodulin binding	GO:0008150//biological_process;GO:0034605//cellular response to heat
0	ENSG00000049759	NEDD4L	0.783	0.342	4.59996	1.59276	1.53009	0	0	NEDD4 like E3 ubiquitin protein ligase [Source:HGNC Symbol;Acc:HGNC:7728]	Cellular Processes;Cellular Processes;Genetic Information Processing;Organismal Systems	Transport and catabolism;Cellular community - eukaryotes;Folding, sorting and degradation;Excretory system	ko04144//Endocytosis;ko04530//Tight junction;ko04120//Ubiquitin mediated proteolysis;ko04960//Aldosterone-regulated sodium reabsorption	K13305;K13305;K13305;K13305	GO:0005654//nucleoplasm;GO:0005737//cytoplasm;GO:0005768//endosome;GO:0005771//multivesicular body;GO:0005794//Golgi apparatus;GO:0005829//cytosol;GO:0005886//plasma membrane;GO:0070062//extracellular exosome	GO:0004842//ubiquitin-protein transferase activity;GO:0005515//protein binding;GO:0015459//potassium channel regulator activity;GO:0016740//transferase activity;GO:0017080//sodium channel regulator activity;GO:0019870//potassium channel inhibitor activity;GO:0019871//sodium channel inhibitor activity;GO:0044325//transmembrane transporter binding;GO:0061630//ubiquitin protein ligase activity	GO:0003254//regulation of membrane depolarization;GO:0006511//ubiquitin-dependent protein catabolic process;GO:0016567//protein ubiquitination;GO:0030154//cell differentiation;GO:0031647//regulation of protein stability;GO:0034220//ion transmembrane transport;GO:0034765//regulation of ion transmembrane transport;GO:0042391//regulation of membrane potential;GO:0043161//proteasome-mediated ubiquiti…
0	ENSG00000115756	HPCAL1	0.458	0.147	1.27971	0.444551	1.52539	0	0	hippocalcin like 1 [Source:HGNC Symbol;Acc:HGNC:5145]	-	-	-	-	GO:0016020//membrane	GO:0005509//calcium ion binding;GO:0005515//protein binding;GO:0046872//metal ion binding	-
0	ENSG00000078053	AMPH	0.443	0.156	1.60435	0.5587	1.52184	0	0	amphiphysin [Source:HGNC Symbol;Acc:HGNC:471]	Cellular Processes;Organismal Systems	Transport and catabolism;Immune system	ko04144//Endocytosis;ko04666//Fc gamma R-mediated phagocytosis	K12562;K12562	GO:0005737//cytoplasm;GO:0005829//cytosol;GO:0005856//cytoskeleton;GO:0005886//plasma membrane;GO:0008021//synaptic vesicle;GO:0015629//actin cytoskeleton;GO:0016020//membrane;GO:0030672//synaptic vesicle membrane;GO:0031256//leading edge membrane;GO:0031410//cytoplasmic vesicle;GO:0045202//synapse;GO:0110165//cellular anatomical entity	GO:0005515//protein binding;GO:0005543//phospholipid binding	GO:0006897//endocytosis;GO:0007268//chemical synaptic transmission;GO:0048488//synaptic vesicle endocytosis
0	ENSG00000257242	LINC01619	0.351	0.123	1.10279	0.384283	1.52092	0	0	-	-	-	-	-	-	-	-
0	ENSG00000111371	SLC38A1	0.718	0.277	3.04058	1.06613	1.51196	0	0	solute carrier family 38 member 1 [Source:HGNC Symbol;Acc:HGNC:13447]	Organismal Systems;Organismal Systems	Nervous system;Nervous system	ko04724//Glutamatergic synapse;ko04727//GABAergic synapse	K14990;K14990	GO:0005886//plasma membrane;GO:0016020//membrane;GO:0016323//basolateral plasma membrane;GO:0030424//axon;GO:0043025//neuronal cell body;GO:0070062//extracellular exosome;GO:0098591//external side of apical plasma membrane	GO:0005283//amino acid:sodium symporter activity;GO:0005295//neutral amino acid:sodium symporter activity;GO:0005298//proline:sodium symporter activity;GO:0005515//protein binding;GO:0015171//amino acid transmembrane transporter activity;GO:0015175//neutral amino acid transmembrane transporter activity;GO:0015179//L-amino acid transmembrane transporter activity;GO:0015186//L-glutamine transmembra…	GO:0001504//neurotransmitter uptake;GO:0003333//amino acid transmembrane transport;GO:0006541//glutamine metabolic process;GO:0006811//ion transport;GO:0006814//sodium ion transport;GO:0006865//amino acid transport;GO:0006868//glutamine transport;GO:0007565//female pregnancy;GO:0009449//gamma-aminobutyric acid biosynthetic process;GO:0015804//neutral amino acid transport;GO:0015816//glycine trans…
0	ENSG00000272368	ENSG00000272368	0.443	0.178	1.40297	0.493089	1.50856	0	0	-	-	-	-	-	-	-	-
0	ENSG00000148408	CACNA1B	0.358	0.121	1.12861	0.401226	1.49205	0	0	calcium voltage-gated channel subunit alpha1 B [Source:HGNC Symbol;Acc:HGNC:1389]	Human Diseases;Human Diseases;Environmental Information Processing;Human Diseases;Environmental Information Processing;Human Diseases;Organismal Systems;Organismal Systems;Organismal Systems;Organismal Systems;Human Diseases;Organismal Systems;Organismal Systems;Human Diseases;Human Diseases	Neurodegenerative disease;Neurodegenerative disease;Signal transduction;Neurodegenerative disease;Signal transduction;Cancer: overview;Nervous system;Nervous system;Nervous system;Nervous system;Substance dependence;Nervous system;Nervous system;Endocrine and metabolic disease;Substance dependence	ko05022//Pathways of neurodegeneration - multiple diseases;ko05016//Huntington disease;ko04010//MAPK signaling pathway;ko05020//Prion disease;ko04020//Calcium signaling pathway;ko05207//Chemical carcinogenesis - receptor activation;ko04723//Retrograde endocannabinoid signaling;ko04728//Dopaminergic synapse;ko04725//Cholinergic synapse;ko04726//Serotonergic synapse;ko05032//Morphine addiction;ko04…	K04849;K04849;K04849;K04849;K04849;K04849;K04849;K04849;K04849;K04849;K04849;K04849;K04849;K04849;K04849	GO:0005886//plasma membrane;GO:0005891//voltage-gated calcium channel complex;GO:0016020//membrane;GO:0034702//ion channel complex;GO:0043025//neuronal cell body;GO:0045202//synapse	GO:0000166//nucleotide binding;GO:0001540//amyloid-beta binding;GO:0005216//ion channel activity;GO:0005245//voltage-gated calcium channel activity;GO:0005262//calcium channel activity;GO:0005509//calcium ion binding;GO:0005515//protein binding;GO:0005524//ATP binding;GO:0008331//high voltage-gated calcium channel activity;GO:0046872//metal ion binding	GO:0006811//ion transport;GO:0006816//calcium ion transport;GO:0007268//chemical synaptic transmission;GO:0034220//ion transmembrane transport;GO:0050804//modulation of chemical synaptic transmission;GO:0055085//transmembrane transport;GO:0070588//calcium ion transmembrane transport;GO:0098703//calcium ion import across plasma membrane;GO:1904645//response to amyloid-beta
0	ENSG00000106236	NPTX2	0.279	0.081	0.682732	0.243167	1.48937	0	0	neuronal pentraxin 2 [Source:HGNC Symbol;Acc:HGNC:7953]	-	-	-	-	GO:0005576//extracellular region;GO:0098978//glutamatergic synapse	GO:0003674//molecular_function;GO:0005515//protein binding;GO:0030246//carbohydrate binding;GO:0046872//metal ion binding	GO:0007268//chemical synaptic transmission;GO:0008306//associative learning
0	ENSG00000198589	LRBA	0.481	0.217	1.98158	0.706812	1.48725	0	0	LPS responsive beige-like anchor protein [Source:HGNC Symbol;Acc:HGNC:1742]	-	-	-	-	GO:0005764//lysosome;GO:0005765//lysosomal membrane;GO:0005783//endoplasmic reticulum;GO:0005789//endoplasmic reticulum membrane;GO:0005794//Golgi apparatus;GO:0005829//cytosol;GO:0005886//plasma membrane;GO:0016020//membrane	GO:0003674//molecular_function;GO:0005515//protein binding;GO:0019901//protein kinase binding	GO:0000423//mitophagy;GO:0008104//protein localization;GO:0034497//protein localization to phagophore assembly site
0	ENSG00000103056	SMPD3	0.324	0.101	0.743901	0.266125	1.48301	0	0	sphingomyelin phosphodiesterase 3 [Source:HGNC Symbol;Acc:HGNC:14240]	Metabolism;Metabolism	Global and overview maps;Lipid metabolism	ko01100//Metabolic pathways;ko00600//Sphingolipid metabolism	K12352;K12352	GO:0000137//Golgi cis cisterna;GO:0000139//Golgi membrane;GO:0005576//extracellular region;GO:0005737//cytoplasm;GO:0005794//Golgi apparatus;GO:0005886//plasma membrane;GO:0016020//membrane	GO:0001786//phosphatidylserine binding;GO:0003824//catalytic activity;GO:0004767//sphingomyelin phosphodiesterase activity;GO:0005515//protein binding;GO:0008081//phosphoric diester hydrolase activity;GO:0016787//hydrolase activity;GO:0042802//identical protein binding;GO:0046872//metal ion binding;GO:0061751//neutral sphingomyelin phosphodiesterase activity;GO:0070300//phosphatidic acid binding	GO:0001501//skeletal system development;GO:0001503//ossification;GO:0001932//regulation of protein phosphorylation;GO:0001958//endochondral ossification;GO:0002063//chondrocyte development;GO:0002244//hematopoietic progenitor cell differentiation;GO:0002685//regulation of leukocyte migration;GO:0003433//chondrocyte development involved in endochondral bone morphogenesis;GO:0006629//lipid metaboli…
0	ENSG00000143324	XPR1	0.642	0.266	2.60898	0.933664	1.48251	0	0	xenotropic and polytropic retrovirus receptor 1 [Source:HGNC Symbol;Acc:HGNC:12827]	-	-	-	-	GO:0005737//cytoplasm;GO:0005794//Golgi apparatus;GO:0005886//plasma membrane;GO:0016020//membrane	GO:0000822//inositol hexakisphosphate binding;GO:0001618//virus receptor activity;GO:0015114//phosphate ion transmembrane transporter activity;GO:0015562//efflux transmembrane transporter activity	GO:0006817//phosphate ion transport;GO:0009615//response to virus;GO:0016036//cellular response to phosphate starvation;GO:0030643//cellular phosphate ion homeostasis;GO:0035435//phosphate ion transmembrane transport;GO:0046718//viral entry into host cell
0	ENSG00000166426	CRABP1	0.547	0.227	8.57084	3.06923	1.48156	0	0	cellular retinoic acid binding protein 1 [Source:HGNC Symbol;Acc:HGNC:2338]	-	-	-	-	GO:0005634//nucleus;GO:0005737//cytoplasm;GO:0005829//cytosol	GO:0001972//retinoic acid binding;GO:0005501//retinoid binding;GO:0005504//fatty acid binding;GO:0005515//protein binding;GO:0008289//lipid binding;GO:0016918//retinal binding;GO:0019841//retinol binding	GO:0007165//signal transduction;GO:0015908//fatty acid transport
0	ENSG00000115963	RND3	0.716	0.316	5.03498	1.81842	1.4693	0	0	Rho family GTPase 3 [Source:HGNC Symbol;Acc:HGNC:671]	-	-	-	-	GO:0000139//Golgi membrane;GO:0005794//Golgi apparatus;GO:0005829//cytosol;GO:0005886//plasma membrane;GO:0005925//focal adhesion;GO:0016020//membrane	GO:0000166//nucleotide binding;GO:0003924//GTPase activity;GO:0005515//protein binding;GO:0005525//GTP binding;GO:0019901//protein kinase binding	GO:0007015//actin filament organization;GO:0007155//cell adhesion;GO:0007165//signal transduction;GO:0007264//small GTPase mediated signal transduction;GO:0016477//cell migration;GO:0030036//actin cytoskeleton organization
0	ENSG00000182247	UBE2E2	0.72	0.347	4.19845	1.51676	1.46886	0	0	ubiquitin conjugating enzyme E2 E2 [Source:HGNC Symbol;Acc:HGNC:12478]	Genetic Information Processing	Folding, sorting and degradation	ko04120//Ubiquitin mediated proteolysis	K20217	GO:0005634//nucleus	GO:0000166//nucleotide binding;GO:0004842//ubiquitin-protein transferase activity;GO:0005515//protein binding;GO:0005524//ATP binding;GO:0016740//transferase activity;GO:0019787//ubiquitin-like protein transferase activity;GO:0042296//ISG15 transferase activity;GO:0061631//ubiquitin conjugating enzyme activity	GO:0006974//cellular response to DNA damage stimulus;GO:0016567//protein ubiquitination;GO:0032020//ISG15-protein conjugation;GO:0032446//protein modification by small protein conjugation;GO:0070534//protein K63-linked ubiquitination;GO:0070936//protein K48-linked ubiquitination;GO:0070979//protein K11-linked ubiquitination;GO:1900087//positive regulation of G1/S transition of mitotic cell cycle
0	ENSG00000171786	NHLH1	0.464	0.137	1.7569	0.635591	1.46686	0	0	nescient helix-loop-helix 1 [Source:HGNC Symbol;Acc:HGNC:7817]	-	-	-	-	GO:0000785//chromatin;GO:0005634//nucleus	GO:0000977//RNA polymerase II transcription regulatory region sequence-specific DNA binding;GO:0000978//RNA polymerase II cis-regulatory region sequence-specific DNA binding;GO:0000981//DNA-binding transcription factor activity, RNA polymerase II-specific;GO:0001228//DNA-binding transcription activator activity, RNA polymerase II-specific;GO:0003677//DNA binding;GO:0005515//protein binding;GO:004…	GO:0006357//regulation of transcription by RNA polymerase II;GO:0007417//central nervous system development;GO:0030154//cell differentiation;GO:0045944//positive regulation of transcription by RNA polymerase II
0	ENSG00000182901	RGS7	0.582	0.291	5.08896	1.84413	1.46443	0	0	regulator of G protein signaling 7 [Source:HGNC Symbol;Acc:HGNC:10003]	-	-	-	-	GO:0005635//nuclear envelope;GO:0005737//cytoplasm;GO:0005829//cytosol;GO:0005886//plasma membrane;GO:0016020//membrane;GO:0032991//protein-containing complex;GO:0043005//neuron projection	GO:0001965//G-protein alpha-subunit binding;GO:0003924//GTPase activity;GO:0005096//GTPase activator activity;GO:0031681//G-protein beta-subunit binding	GO:0001975//response to amphetamine;GO:0007186//G protein-coupled receptor signaling pathway;GO:0008277//regulation of G protein-coupled receptor signaling pathway;GO:0009968//negative regulation of signal transduction;GO:0035556//intracellular signal transduction;GO:0043547//positive regulation of GTPase activity;GO:0045471//response to ethanol;GO:0045744//negative regulation of G protein-couple…
0	ENSG00000196876	SCN8A	0.368	0.134	1.00876	0.366863	1.45927	0	0	sodium voltage-gated channel alpha subunit 8 [Source:HGNC Symbol;Acc:HGNC:10596]	-	-	-	-	GO:0001518//voltage-gated sodium channel complex;GO:0005886//plasma membrane;GO:0005891//voltage-gated calcium channel complex;GO:0016020//membrane;GO:0030018//Z disc;GO:0030054//cell junction;GO:0030424//axon;GO:0031410//cytoplasmic vesicle;GO:0033268//node of Ranvier;GO:0034702//ion channel complex;GO:0042995//cell projection;GO:0043194//axon initial segment;GO:0048787//presynaptic active zone …	GO:0000166//nucleotide binding;GO:0005216//ion channel activity;GO:0005248//voltage-gated sodium channel activity;GO:0005261//cation channel activity;GO:0005272//sodium channel activity;GO:0005515//protein binding;GO:0005524//ATP binding;GO:0008331//high voltage-gated calcium channel activity;GO:0031402//sodium ion binding	GO:0006811//ion transport;GO:0006814//sodium ion transport;GO:0007399//nervous system development;GO:0007422//peripheral nervous system development;GO:0019228//neuronal action potential;GO:0021554//optic nerve development;GO:0034220//ion transmembrane transport;GO:0035725//sodium ion transmembrane transport;GO:0042552//myelination;GO:0055085//transmembrane transport;GO:0098655//cation transmembra…
0	ENSG00000108001	EBF3	0.847	0.3	6.99184	2.54675	1.45701	0	0	EBF transcription factor 3 [Source:HGNC Symbol;Acc:HGNC:19087]	-	-	-	-	GO:0000785//chromatin;GO:0005634//nucleus	GO:0000978//RNA polymerase II cis-regulatory region sequence-specific DNA binding;GO:0000981//DNA-binding transcription factor activity, RNA polymerase II-specific;GO:0001228//DNA-binding transcription activator activity, RNA polymerase II-specific;GO:0003677//DNA binding;GO:0003700//DNA-binding transcription factor activity;GO:0005515//protein binding;GO:0046872//metal ion binding	GO:0006355//regulation of transcription, DNA-templated;GO:0006357//regulation of transcription by RNA polymerase II;GO:0045893//positive regulation of transcription, DNA-templated;GO:0045944//positive regulation of transcription by RNA polymerase II
0	ENSG00000237187	NR2F1-AS1	0.559	0.219	1.90294	0.693457	1.45635	0	0	-	-	-	-	-	-	-	-
0	ENSG00000215397	SCRT2	0.356	0.102	0.791939	0.29029	1.4479	0	0	scratch family transcriptional repressor 2 [Source:HGNC Symbol;Acc:HGNC:15952]	-	-	-	-	GO:0000785//chromatin;GO:0005634//nucleus	GO:0000978//RNA polymerase II cis-regulatory region sequence-specific DNA binding;GO:0000981//DNA-binding transcription factor activity, RNA polymerase II-specific;GO:0001227//DNA-binding transcription repressor activity, RNA polymerase II-specific;GO:0003677//DNA binding;GO:0046872//metal ion binding;GO:0070888//E-box binding;GO:1990837//sequence-specific double-stranded DNA binding	GO:0000122//negative regulation of transcription by RNA polymerase II;GO:0006355//regulation of transcription, DNA-templated;GO:1902042//negative regulation of extrinsic apoptotic signaling pathway via death domain receptors;GO:2001222//regulation of neuron migration
0	ENSG00000253230	MIR124-1HG	0.34	0.117	0.835402	0.306338	1.44734	0	0	-	-	-	-	-	-	-	-
0	ENSG00000273032	DGCR5	0.334	0.111	0.870455	0.320062	1.44342	0	0	-	-	-	-	-	-	-	-
0	ENSG00000157680	DGKI	0.527	0.216	2.06178	0.759077	1.44157	0	0	diacylglycerol kinase iota [Source:HGNC Symbol;Acc:HGNC:2855]	Metabolism;Environmental Information Processing;Human Diseases;Environmental Information Processing;Metabolism;Metabolism	Global and overview maps;Signal transduction;Cancer: overview;Signal transduction;Lipid metabolism;Lipid metabolism	ko01100//Metabolic pathways;ko04072//Phospholipase D signaling pathway;ko05231//Choline metabolism in cancer;ko04070//Phosphatidylinositol signaling system;ko00564//Glycerophospholipid metabolism;ko00561//Glycerolipid metabolism	K00901;K00901;K00901;K00901;K00901;K00901	GO:0005634//nucleus;GO:0005737//cytoplasm;GO:0005829//cytosol;GO:0005886//plasma membrane;GO:0014069//postsynaptic density;GO:0016020//membrane;GO:0030424//axon;GO:0030425//dendrite;GO:0030672//synaptic vesicle membrane;GO:0031410//cytoplasmic vesicle;GO:0032045//guanyl-nucleotide exchange factor complex;GO:0032991//protein-containing complex;GO:0042995//cell projection;GO:0043197//dendritic spin…	GO:0000166//nucleotide binding;GO:0004143//diacylglycerol kinase activity;GO:0005095//GTPase inhibitor activity;GO:0005515//protein binding;GO:0005524//ATP binding;GO:0016301//kinase activity;GO:0016740//transferase activity;GO:0031267//small GTPase binding;GO:0046872//metal ion binding	GO:0006629//lipid metabolic process;GO:0007165//signal transduction;GO:0007205//protein kinase C-activating G protein-coupled receptor signaling pathway;GO:0007265//Ras protein signal transduction;GO:0007269//neurotransmitter secretion;GO:0016310//phosphorylation;GO:0030168//platelet activation;GO:0035556//intracellular signal transduction;GO:0044255//cellular lipid metabolic process;GO:0046339//…
0	ENSG00000157657	ZNF618	0.503	0.19	1.52043	0.561067	1.43823	0	0	zinc finger protein 618 [Source:HGNC Symbol;Acc:HGNC:29416]	-	-	-	-	GO:0000785//chromatin;GO:0005634//nucleus;GO:0005694//chromosome;GO:0005721//pericentric heterochromatin	GO:0001221//transcription coregulator binding;GO:0003677//DNA binding;GO:0003700//DNA-binding transcription factor activity;GO:0005515//protein binding;GO:0042802//identical protein binding;GO:0046872//metal ion binding	GO:0006355//regulation of transcription, DNA-templated;GO:0035563//positive regulation of chromatin binding
0	ENSG00000102053	ZC3H12B	0.463	0.203	2.73684	1.01639	1.42906	0	0	zinc finger CCCH-type containing 12B [Source:HGNC Symbol;Acc:HGNC:17407]	-	-	-	-	GO:0005634//nucleus;GO:0036464//cytoplasmic ribonucleoprotein granule	GO:0003729//mRNA binding;GO:0004518//nuclease activity;GO:0004519//endonuclease activity;GO:0004521//endoribonuclease activity;GO:0016787//hydrolase activity;GO:0046872//metal ion binding	-
0	ENSG00000163618	CADPS	0.722	0.288	3.46788	1.28834	1.42854	0	0	calcium dependent secretion activator [Source:HGNC Symbol;Acc:HGNC:1426]	-	-	-	-	GO:0005829//cytosol;GO:0016020//membrane;GO:0031410//cytoplasmic vesicle;GO:0045202//synapse;GO:0098793//presynapse;GO:0098978//glutamatergic synapse;GO:0099012//neuronal dense core vesicle membrane	GO:0005515//protein binding;GO:0008289//lipid binding;GO:0019901//protein kinase binding;GO:0046872//metal ion binding	GO:0006887//exocytosis;GO:0015031//protein transport;GO:0016079//synaptic vesicle exocytosis;GO:0045921//positive regulation of exocytosis;GO:1990504//dense core granule exocytosis
0	ENSG00000181541	MAB21L2	0.283	0.082	0.888202	0.330083	1.42806	0	0	mab-21 like 2 [Source:HGNC Symbol;Acc:HGNC:6758]	-	-	-	-	GO:0005634//nucleus;GO:0005737//cytoplasm	GO:0005515//protein binding	GO:0001654//eye development;GO:0007399//nervous system development;GO:0008283//cell population proliferation;GO:0008284//positive regulation of cell population proliferation;GO:0010172//embryonic body morphogenesis;GO:0043010//camera-type eye development
0	ENSG00000185008	ROBO2	0.817	0.46	12.3076	4.59644	1.42097	0	0	roundabout guidance receptor 2 [Source:HGNC Symbol;Acc:HGNC:10250]	Organismal Systems	Development and regeneration	ko04360//Axon guidance	K06754	GO:0005886//plasma membrane;GO:0009986//cell surface;GO:0016020//membrane;GO:0030673//axolemma;GO:0070062//extracellular exosome	GO:0005515//protein binding;GO:0008046//axon guidance receptor activity;GO:0042802//identical protein binding	GO:0001656//metanephros development;GO:0001657//ureteric bud development;GO:0003129//heart induction;GO:0003148//outflow tract septum morphogenesis;GO:0003180//aortic valve morphogenesis;GO:0003184//pulmonary valve morphogenesis;GO:0003272//endocardial cushion formation;GO:0006935//chemotaxis;GO:0007155//cell adhesion;GO:0007156//homophilic cell adhesion via plasma membrane adhesion molecules;GO:…
0	ENSG00000162105	SHANK2	0.514	0.182	1.83005	0.687485	1.41248	0	0	SH3 and multiple ankyrin repeat domains 2 [Source:HGNC Symbol;Acc:HGNC:14295]	Organismal Systems	Nervous system	ko04724//Glutamatergic synapse	K15009	GO:0001750//photoreceptor outer segment;GO:0001917//photoreceptor inner segment;GO:0005575//cellular_component;GO:0005737//cytoplasm;GO:0005829//cytosol;GO:0005883//neurofilament;GO:0005886//plasma membrane;GO:0014069//postsynaptic density;GO:0016020//membrane;GO:0016324//apical plasma membrane;GO:0030426//growth cone;GO:0031526//brush border membrane;GO:0032279//asymmetric synapse;GO:0042995//ce…	GO:0005515//protein binding;GO:0017124//SH3 domain binding;GO:0030160//synaptic receptor adaptor activity;GO:0035255//ionotropic glutamate receptor binding;GO:0098919//structural constituent of postsynaptic density	GO:0007416//synapse assembly;GO:0007584//response to nutrient;GO:0007612//learning;GO:0008284//positive regulation of cell population proliferation;GO:0008306//associative learning;GO:0008344//adult locomotory behavior;GO:0009410//response to xenobiotic stimulus;GO:0030534//adult behavior;GO:0035176//social behavior;GO:0035331//negative regulation of hippo signaling;GO:0060291//long-term synaptic…
0	ENSG00000155966	AFF2	0.449	0.169	1.96428	0.744775	1.39912	0	0	ALF transcription elongation factor 2 [Source:HGNC Symbol;Acc:HGNC:3776]	-	-	-	-	GO:0005634//nucleus;GO:0016607//nuclear speck	GO:0002151//G-quadruplex RNA binding;GO:0003723//RNA binding	GO:0006397//mRNA processing;GO:0007420//brain development;GO:0007611//learning or memory;GO:0008380//RNA splicing;GO:0010468//regulation of gene expression;GO:0010629//negative regulation of gene expression;GO:0035063//nuclear speck organization;GO:0043484//regulation of RNA splicing
0	ENSG00000164506	STXBP5	0.46	0.186	1.65395	0.627158	1.39901	0	0	syntaxin binding protein 5 [Source:HGNC Symbol;Acc:HGNC:19665]	-	-	-	-	GO:0005737//cytoplasm;GO:0005829//cytosol;GO:0005886//plasma membrane;GO:0005892//acetylcholine-gated channel complex;GO:0008021//synaptic vesicle;GO:0016020//membrane;GO:0030659//cytoplasmic vesicle membrane;GO:0031201//SNARE complex;GO:0031410//cytoplasmic vesicle;GO:0045202//synapse;GO:0098674//extrinsic component of neuronal dense core vesicle membrane;GO:0098686//hippocampal mossy fiber to C…	GO:0005096//GTPase activator activity;GO:0005515//protein binding;GO:0017075//syntaxin-1 binding;GO:0019905//syntaxin binding;GO:0045159//myosin II binding	GO:0006887//exocytosis;GO:0010807//regulation of synaptic vesicle priming;GO:0015031//protein transport;GO:0017157//regulation of exocytosis;GO:0045921//positive regulation of exocytosis;GO:0050708//regulation of protein secretion;GO:2000300//regulation of synaptic vesicle exocytosis
0	ENSG00000177182	CLVS1	0.447	0.152	1.3743	0.521633	1.39759	0	0	clavesin 1 [Source:HGNC Symbol;Acc:HGNC:23139]	-	-	-	-	GO:0005768//endosome;GO:0005794//Golgi apparatus;GO:0005802//trans-Golgi network;GO:0016020//membrane;GO:0030136//clathrin-coated vesicle;GO:0031410//cytoplasmic vesicle;GO:0031901//early endosome membrane;GO:0032588//trans-Golgi network membrane	GO:0005515//protein binding;GO:0008289//lipid binding;GO:0080025//phosphatidylinositol-3,5-bisphosphate binding;GO:1902936//phosphatidylinositol bisphosphate binding	GO:0007040//lysosome organization
0	ENSG00000272168	CASC15	0.876	0.452	11.8242	4.49945	1.39392	0	0	-	-	-	-	-	-	-	-
0	ENSG00000184611	KCNH7	0.458	0.183	2.30119	0.87644	1.39266	0	0	potassium voltage-gated channel subfamily H member 7 [Source:HGNC Symbol;Acc:HGNC:18863]	-	-	-	-	GO:0005886//plasma membrane;GO:0016020//membrane;GO:0034702//ion channel complex	GO:0005216//ion channel activity;GO:0005242//inward rectifier potassium channel activity;GO:0005249//voltage-gated potassium channel activity;GO:0005267//potassium channel activity;GO:0044877//protein-containing complex binding	GO:0006811//ion transport;GO:0006813//potassium ion transport;GO:0007623//circadian rhythm;GO:0034220//ion transmembrane transport;GO:0055085//transmembrane transport;GO:0071805//potassium ion transmembrane transport;GO:0086011//membrane repolarization during action potential
0	ENSG00000152932	RAB3C	0.602	0.246	2.64591	1.00793	1.39238	0	0	RAB3C, member RAS oncogene family [Source:HGNC Symbol;Acc:HGNC:30269]	-	-	-	-	GO:0005768//endosome;GO:0005886//plasma membrane;GO:0008021//synaptic vesicle;GO:0016020//membrane;GO:0030672//synaptic vesicle membrane;GO:0031982//vesicle;GO:0048471//perinuclear region of cytoplasm	GO:0000166//nucleotide binding;GO:0003924//GTPase activity;GO:0005515//protein binding;GO:0005525//GTP binding;GO:0030742//GTP-dependent protein binding;GO:0031489//myosin V binding	GO:0006904//vesicle docking involved in exocytosis;GO:0009306//protein secretion;GO:0015031//protein transport;GO:0017157//regulation of exocytosis;GO:0019882//antigen processing and presentation;GO:0072659//protein localization to plasma membrane
0	ENSG00000147324	MFHAS1	0.435	0.16	1.23923	0.472291	1.3917	0	0	multifunctional ROCO family signaling regulator 1 [Source:HGNC Symbol;Acc:HGNC:16982]	-	-	-	-	GO:0005737//cytoplasm	GO:0000166//nucleotide binding;GO:0005515//protein binding;GO:0005525//GTP binding;GO:0031625//ubiquitin protein ligase binding;GO:0051721//protein phosphatase 2A binding	GO:0002376//immune system process;GO:0006952//defense response;GO:0006954//inflammatory response;GO:0007165//signal transduction;GO:0009966//regulation of signal transduction;GO:0009968//negative regulation of signal transduction;GO:0030218//erythrocyte differentiation;GO:0034121//regulation of toll-like receptor signaling pathway;GO:0034136//negative regulation of toll-like receptor 2 signaling …
0	ENSG00000055163	CYFIP2	0.411	0.149	1.11841	0.429529	1.38062	0	0	cytoplasmic FMR1 interacting protein 2 [Source:HGNC Symbol;Acc:HGNC:13760]	Human Diseases;Cellular Processes;Human Diseases	Infectious disease: bacterial;Cell motility;Infectious disease: bacterial	ko05132//Salmonella infection;ko04810//Regulation of actin cytoskeleton;ko05130//Pathogenic Escherichia coli infection	K05749;K05749;K05749	GO:0005634//nucleus;GO:0005737//cytoplasm;GO:0005829//cytosol;GO:0016020//membrane;GO:0031209//SCAR complex;GO:0043005//neuron projection;GO:0045202//synapse;GO:0048471//perinuclear region of cytoplasm;GO:0070062//extracellular exosome	GO:0005515//protein binding;GO:0031267//small GTPase binding	GO:0000902//cell morphogenesis;GO:0006915//apoptotic process;GO:0007155//cell adhesion;GO:0007411//axon guidance;GO:0030031//cell projection assembly;GO:0030833//regulation of actin filament polymerization;GO:0031175//neuron projection development;GO:0045862//positive regulation of proteolysis;GO:0051388//positive regulation of neurotrophin TRK receptor signaling pathway;GO:0097202//activation of…
0	ENSG00000121297	TSHZ3	0.584	0.229	2.43851	0.939836	1.37552	0	0	teashirt zinc finger homeobox 3 [Source:HGNC Symbol;Acc:HGNC:30700]	-	-	-	-	GO:0000785//chromatin;GO:0005634//nucleus;GO:0005654//nucleoplasm;GO:0005886//plasma membrane;GO:0030426//growth cone;GO:0042995//cell projection	GO:0000981//DNA-binding transcription factor activity, RNA polymerase II-specific;GO:0003677//DNA binding;GO:0003682//chromatin binding;GO:0005515//protein binding;GO:0046872//metal ion binding	GO:0002087//regulation of respiratory gaseous exchange by nervous system process;GO:0006357//regulation of transcription by RNA polymerase II;GO:0010468//regulation of gene expression;GO:0045892//negative regulation of transcription, DNA-templated;GO:0051968//positive regulation of synaptic transmission, glutamatergic;GO:0060291//long-term synaptic potentiation
0	ENSG00000166206	GABRB3	0.679	0.279	3.12436	1.2097	1.36891	0	0	gamma-aminobutyric acid type A receptor subunit beta3 [Source:HGNC Symbol;Acc:HGNC:4083]	Environmental Information Processing;Organismal Systems;Organismal Systems;Human Diseases;Organismal Systems;Human Diseases	Signaling molecules and interaction;Nervous system;Nervous system;Substance dependence;Nervous system;Substance dependence	ko04080//Neuroactive ligand-receptor interaction;ko04723//Retrograde endocannabinoid signaling;ko04726//Serotonergic synapse;ko05032//Morphine addiction;ko04727//GABAergic synapse;ko05033//Nicotine addiction	K05181;K05181;K05181;K05181;K05181;K05181	GO:0005886//plasma membrane;GO:0016020//membrane;GO:0030659//cytoplasmic vesicle membrane;GO:0031410//cytoplasmic vesicle;GO:0034707//chloride channel complex;GO:0043005//neuron projection;GO:0045202//synapse;GO:0045211//postsynaptic membrane;GO:0097060//synaptic membrane;GO:1902711//GABA-A receptor complex	GO:0004888//transmembrane signaling receptor activity;GO:0004890//GABA-A receptor activity;GO:0005216//ion channel activity;GO:0005230//extracellular ligand-gated ion channel activity;GO:0005254//chloride channel activity;GO:0022851//GABA-gated chloride ion channel activity;GO:0030594//neurotransmitter receptor activity;GO:0042802//identical protein binding	GO:0006811//ion transport;GO:0006821//chloride transport;GO:0007165//signal transduction;GO:0007214//gamma-aminobutyric acid signaling pathway;GO:0034220//ion transmembrane transport;GO:0051932//synaptic transmission, GABAergic;GO:0060021//roof of mouth development;GO:0071420//cellular response to histamine;GO:1902476//chloride transmembrane transport;GO:1904862//inhibitory synapse assembly
0	ENSG00000091129	NRCAM	0.685	0.301	3.77786	1.46348	1.36817	0	0	neuronal cell adhesion molecule [Source:HGNC Symbol;Acc:HGNC:7994]	Environmental Information Processing	Signaling molecules and interaction	ko04514//Cell adhesion molecules	K06756	GO:0005576//extracellular region;GO:0005886//plasma membrane;GO:0009897//external side of plasma membrane;GO:0016020//membrane;GO:0030424//axon;GO:0042995//cell projection;GO:0043005//neuron projection;GO:0043194//axon initial segment;GO:0045202//synapse;GO:0045211//postsynaptic membrane;GO:0098839//postsynaptic density membrane;GO:0098978//glutamatergic synapse	GO:0005515//protein binding;GO:0030506//ankyrin binding;GO:0086080//protein binding involved in heterotypic cell-cell adhesion;GO:0098632//cell-cell adhesion mediator activity	GO:0001525//angiogenesis;GO:0001764//neuron migration;GO:0007155//cell adhesion;GO:0007409//axonogenesis;GO:0007411//axon guidance;GO:0007413//axonal fasciculation;GO:0007416//synapse assembly;GO:0007417//central nervous system development;GO:0007420//brain development;GO:0008104//protein localization;GO:0010975//regulation of neuron projection development;GO:0019227//neuronal action potential pr…
0	ENSG00000145730	PAM	0.507	0.197	1.89981	0.737726	1.36469	0	0	peptidylglycine alpha-amidating monooxygenase [Source:HGNC Symbol;Acc:HGNC:8596]	-	-	-	-	GO:0005576//extracellular region;GO:0016020//membrane;GO:0030658//transport vesicle membrane;GO:0030667//secretory granule membrane;GO:0031410//cytoplasmic vesicle;GO:0070062//extracellular exosome	GO:0003824//catalytic activity;GO:0004497//monooxygenase activity;GO:0004504//peptidylglycine monooxygenase activity;GO:0004598//peptidylamidoglycolate lyase activity;GO:0005507//copper ion binding;GO:0005509//calcium ion binding;GO:0005515//protein binding;GO:0008270//zinc ion binding;GO:0016491//oxidoreductase activity;GO:0016715//oxidoreductase activity, acting on paired donors, with incorpora…	GO:0001519//peptide amidation;GO:0006518//peptide metabolic process;GO:0006629//lipid metabolic process;GO:0008152//metabolic process;GO:0010043//response to zinc ion;GO:0062112//fatty acid primary amide biosynthetic process
0	ENSG00000107863	ARHGAP21	0.713	0.339	3.54374	1.39037	1.3498	0	0	Rho GTPase activating protein 21 [Source:HGNC Symbol;Acc:HGNC:23725]	-	-	-	-	GO:0000139//Golgi membrane;GO:0005737//cytoplasm;GO:0005794//Golgi apparatus;GO:0005829//cytosol;GO:0005856//cytoskeleton;GO:0005886//plasma membrane;GO:0015629//actin cytoskeleton;GO:0016020//membrane;GO:0030054//cell junction;GO:0030659//cytoplasmic vesicle membrane;GO:0031410//cytoplasmic vesicle;GO:0070161//anchoring junction	GO:0005096//GTPase activator activity;GO:0005515//protein binding	GO:0007030//Golgi organization;GO:0007165//signal transduction;GO:0051056//regulation of small GTPase mediated signal transduction;GO:0051645//Golgi localization;GO:0051683//establishment of Golgi localization;GO:0051684//maintenance of Golgi location;GO:0072384//organelle transport along microtubule
0	ENSG00000107864	CPEB3	0.497	0.19	1.64333	0.648425	1.34161	0	0	cytoplasmic polyadenylation element binding protein 3 [Source:HGNC Symbol;Acc:HGNC:21746]	Cellular Processes;Organismal Systems	Cell growth and death;Endocrine system	ko04114//Oocyte meiosis;ko04914//Progesterone-mediated oocyte maturation	K02602;K02602	GO:0005634//nucleus;GO:0005654//nucleoplasm;GO:0005737//cytoplasm;GO:0005829//cytosol;GO:0005886//plasma membrane;GO:0014069//postsynaptic density;GO:0030014//CCR4-NOT complex;GO:0030425//dendrite;GO:0030496//midbody;GO:0042995//cell projection;GO:0043005//neuron projection;GO:0045202//synapse;GO:0097440//apical dendrite;GO:0098794//postsynapse;GO:1990124//messenger ribonucleoprotein complex	GO:0000900//translation repressor activity, mRNA regulatory element binding;GO:0003676//nucleic acid binding;GO:0003723//RNA binding;GO:0003730//mRNA 3'-UTR binding;GO:0005515//protein binding;GO:0008135//translation factor activity, RNA binding;GO:0035613//RNA stem-loop binding;GO:0035925//mRNA 3'-UTR AU-rich region binding;GO:0043022//ribosome binding;GO:0045182//translation regulator activity	GO:0000122//negative regulation of transcription by RNA polymerase II;GO:0006412//translation;GO:0006417//regulation of translation;GO:0007616//long-term memory;GO:0017148//negative regulation of translation;GO:0045727//positive regulation of translation;GO:0048167//regulation of synaptic plasticity;GO:0060213//positive regulation of nuclear-transcribed mRNA poly(A) tail shortening;GO:0060998//re…
0	ENSG00000133083	DCLK1	0.85	0.416	5.63742	2.22609	1.34052	0	0	doublecortin like kinase 1 [Source:HGNC Symbol;Acc:HGNC:2700]	-	-	-	-	GO:0005737//cytoplasm;GO:0005886//plasma membrane;GO:0014069//postsynaptic density;GO:0042995//cell projection;GO:0043005//neuron projection	GO:0000166//nucleotide binding;GO:0004672//protein kinase activity;GO:0004674//protein serine/threonine kinase activity;GO:0005515//protein binding;GO:0005524//ATP binding;GO:0008017//microtubule binding;GO:0016301//kinase activity;GO:0016740//transferase activity;GO:0106310//protein serine kinase activity	GO:0001764//neuron migration;GO:0006468//protein phosphorylation;GO:0007399//nervous system development;GO:0007409//axonogenesis;GO:0007417//central nervous system development;GO:0007420//brain development;GO:0009615//response to virus;GO:0016197//endosomal transport;GO:0016310//phosphorylation;GO:0021952//central nervous system projection neuron axonogenesis;GO:0030154//cell differentiation;GO:0…
0	ENSG00000090905	TNRC6A	0.797	0.426	4.89486	1.94128	1.33426	0	0	trinucleotide repeat containing adaptor 6A [Source:HGNC Symbol;Acc:HGNC:11969]	-	-	-	-	GO:0000932//P-body;GO:0005654//nucleoplasm;GO:0005737//cytoplasm;GO:0005794//Golgi apparatus;GO:0005829//cytosol;GO:0016442//RISC complex;GO:0043231//intracellular membrane-bounded organelle	GO:0003676//nucleic acid binding;GO:0003723//RNA binding;GO:0005515//protein binding	GO:0006417//regulation of translation;GO:0007492//endoderm development;GO:0009267//cellular response to starvation;GO:0031047//gene silencing by RNA;GO:0035195//gene silencing by miRNA;GO:0035278//miRNA mediated inhibition of translation;GO:0060213//positive regulation of nuclear-transcribed mRNA poly(A) tail shortening
0	ENSG00000111913	RIPOR2	0.372	0.14	1.09108	0.433924	1.33025	0	0	RHO family interacting cell polarization regulator 2 [Source:HGNC Symbol;Acc:HGNC:13872]	-	-	-	-	GO:0005737//cytoplasm;GO:0005856//cytoskeleton;GO:0005886//plasma membrane;GO:0016020//membrane;GO:0016324//apical plasma membrane;GO:0030175//filopodium;GO:0032420//stereocilium;GO:0042995//cell projection;GO:0060171//stereocilium membrane	GO:0005515//protein binding;GO:0042802//identical protein binding;GO:0071889//14-3-3 protein binding	GO:0006935//chemotaxis;GO:0007155//cell adhesion;GO:0007162//negative regulation of cell adhesion;GO:0007517//muscle organ development;GO:0007605//sensory perception of sound;GO:0009968//negative regulation of signal transduction;GO:0030154//cell differentiation;GO:0035024//negative regulation of Rho protein signal transduction;GO:0042130//negative regulation of T cell proliferation;GO:0045184//e…
0	ENSG00000151746	BICD1	0.707	0.33	3.13852	1.25436	1.32313	0	0	BICD cargo adaptor 1 [Source:HGNC Symbol;Acc:HGNC:1049]	-	-	-	-	GO:0005794//Golgi apparatus;GO:0005802//trans-Golgi network;GO:0005813//centrosome;GO:0005829//cytosol;GO:0005856//cytoskeleton;GO:0005881//cytoplasmic microtubule;GO:0016020//membrane;GO:0031410//cytoplasmic vesicle;GO:0048471//perinuclear region of cytoplasm;GO:0099503//secretory vesicle	GO:0005200//structural constituent of cytoskeleton;GO:0005515//protein binding;GO:0008093//cytoskeletal anchor activity;GO:0019901//protein kinase binding;GO:0031267//small GTPase binding;GO:0031871//proteinase activated receptor binding;GO:0034452//dynactin binding;GO:0045505//dynein intermediate chain binding;GO:0070840//dynein complex binding	GO:0006396//RNA processing;GO:0008298//intracellular mRNA localization;GO:0009653//anatomical structure morphogenesis;GO:0016032//viral process;GO:0033365//protein localization to organelle;GO:0034063//stress granule assembly;GO:0048260//positive regulation of receptor-mediated endocytosis;GO:0070507//regulation of microtubule cytoskeleton organization;GO:0072385//minus-end-directed organelle tra…
0	ENSG00000157193	LRP8	0.3	0.096	0.703227	0.282141	1.31758	0	0	LDL receptor related protein 8 [Source:HGNC Symbol;Acc:HGNC:6700]	-	-	-	-	GO:0005576//extracellular region;GO:0005615//extracellular space;GO:0005875//microtubule associated complex;GO:0005886//plasma membrane;GO:0005901//caveola;GO:0009986//cell surface;GO:0016020//membrane;GO:0030424//axon;GO:0030425//dendrite;GO:0043025//neuronal cell body;GO:0043235//receptor complex;GO:0045202//synapse	GO:0001540//amyloid-beta binding;GO:0004888//transmembrane signaling receptor activity;GO:0005041//low-density lipoprotein particle receptor activity;GO:0005509//calcium ion binding;GO:0005515//protein binding;GO:0008035//high-density lipoprotein particle binding;GO:0019894//kinesin binding;GO:0030229//very-low-density lipoprotein particle receptor activity;GO:0034185//apolipoprotein binding;GO:0…	GO:0001523//retinoid metabolic process;GO:0006508//proteolysis;GO:0006629//lipid metabolic process;GO:0006897//endocytosis;GO:0007165//signal transduction;GO:0007268//chemical synaptic transmission;GO:0009410//response to xenobiotic stimulus;GO:0019221//cytokine-mediated signaling pathway;GO:0021517//ventral spinal cord development;GO:0021541//ammon gyrus development;GO:0021766//hippocampus devel…
0	ENSG00000151320	AKAP6	0.796	0.382	5.27953	2.12753	1.31123	0	0	A-kinase anchoring protein 6 [Source:HGNC Symbol;Acc:HGNC:376]	-	-	-	-	GO:0005634//nucleus;GO:0005635//nuclear envelope;GO:0005737//cytoplasm;GO:0005901//caveola;GO:0014701//junctional sarcoplasmic reticulum membrane;GO:0014704//intercalated disc;GO:0016020//membrane;GO:0016529//sarcoplasmic reticulum;GO:0030315//T-tubule;GO:0031965//nuclear membrane;GO:0034704//calcium channel complex;GO:0048471//perinuclear region of cytoplasm	GO:0005515//protein binding;GO:0008179//adenylate cyclase binding;GO:0034237//protein kinase A regulatory subunit binding;GO:0043495//protein-membrane adaptor activity;GO:0044325//transmembrane transporter binding;GO:0051018//protein kinase A binding;GO:0060090//molecular adaptor activity	GO:0001508//action potential;GO:0006605//protein targeting;GO:0010738//regulation of protein kinase A signaling;GO:0010880//regulation of release of sequestered calcium ion into cytosol by sarcoplasmic reticulum;GO:0019933//cAMP-mediated signaling;GO:0030307//positive regulation of cell growth;GO:0051281//positive regulation of release of sequestered calcium ion into cytosol;GO:0060306//regulatio…
0	ENSG00000139767	SRRM4	0.66	0.266	2.92654	1.18246	1.30741	0	0	serine/arginine repetitive matrix 4 [Source:HGNC Symbol;Acc:HGNC:29389]	-	-	-	-	GO:0005634//nucleus	GO:0003723//RNA binding;GO:0003729//mRNA binding;GO:0005515//protein binding;GO:0042802//identical protein binding	GO:0000381//regulation of alternative mRNA splicing, via spliceosome;GO:0006397//mRNA processing;GO:0007399//nervous system development;GO:0007605//sensory perception of sound;GO:0008380//RNA splicing;GO:0030154//cell differentiation;GO:0042551//neuron maturation;GO:0043484//regulation of RNA splicing
0	ENSG00000112137	PHACTR1	0.694	0.308	3.51902	1.42609	1.3031	0	0	phosphatase and actin regulator 1 [Source:HGNC Symbol;Acc:HGNC:20990]	-	-	-	-	GO:0005634//nucleus;GO:0005737//cytoplasm;GO:0005829//cytosol;GO:0045202//synapse	GO:0003779//actin binding;GO:0004864//protein phosphatase inhibitor activity;GO:0005515//protein binding	GO:0021987//cerebral cortex development;GO:0030036//actin cytoskeleton organization;GO:0031032//actomyosin structure organization;GO:0043149//stress fiber assembly;GO:0048870//cell motility;GO:0140059//dendrite arborization;GO:2001222//regulation of neuron migration
0	ENSG00000128641	MYO1B	0.393	0.139	1.05882	0.430005	1.30003	0	0	myosin IB [Source:HGNC Symbol;Acc:HGNC:7596]	Human Diseases	Infectious disease: bacterial	ko05130//Pathogenic Escherichia coli infection	K10356	GO:0005737//cytoplasm;GO:0005769//early endosome;GO:0005884//actin filament;GO:0005886//plasma membrane;GO:0005902//microvillus;GO:0005903//brush border;GO:0010008//endosome membrane;GO:0015629//actin cytoskeleton;GO:0016459//myosin complex;GO:0030175//filopodium;GO:0031982//vesicle;GO:0032588//trans-Golgi network membrane;GO:0045177//apical part of cell;GO:0048471//perinuclear region of cytoplas…	GO:0000146//microfilament motor activity;GO:0000166//nucleotide binding;GO:0003774//cytoskeletal motor activity;GO:0003779//actin binding;GO:0005515//protein binding;GO:0005516//calmodulin binding;GO:0005524//ATP binding;GO:0005546//phosphatidylinositol-4,5-bisphosphate binding;GO:0005547//phosphatidylinositol-3,4,5-trisphosphate binding;GO:0045296//cadherin binding;GO:0051015//actin filament bin…	GO:0006892//post-Golgi vesicle-mediated transport;GO:0007015//actin filament organization;GO:0030048//actin filament-based movement;GO:0030050//vesicle transport along actin filament;GO:0051017//actin filament bundle assembly
0	ENSG00000187122	SLIT1	0.687	0.3	3.79181	1.54051	1.29948	0	0	slit guidance ligand 1 [Source:HGNC Symbol;Acc:HGNC:11085]	Organismal Systems	Development and regeneration	ko04360//Axon guidance	K06838	GO:0005576//extracellular region;GO:0005615//extracellular space	GO:0005509//calcium ion binding;GO:0005515//protein binding;GO:0008201//heparin binding;GO:0043395//heparan sulfate proteoglycan binding;GO:0048495//Roundabout binding	GO:0007097//nuclear migration;GO:0007399//nervous system development;GO:0007409//axonogenesis;GO:0007411//axon guidance;GO:0008045//motor neuron axon guidance;GO:0016043//cellular component organization;GO:0021510//spinal cord development;GO:0021772//olfactory bulb development;GO:0022028//tangential migration from the subventricular zone to the olfactory bulb;GO:0022029//telencephalon cell migrat…
0	ENSG00000028277	POU2F2	0.367	0.134	0.991375	0.405131	1.29104	0	0	POU class 2 homeobox 2 [Source:HGNC Symbol;Acc:HGNC:9213]	Human Diseases;Human Diseases	Infectious disease: viral;Cardiovascular disease	ko05168//Herpes simplex virus 1 infection;ko05417//Lipid and atherosclerosis	K09364;K09364	GO:0000785//chromatin;GO:0005634//nucleus;GO:0005654//nucleoplasm;GO:0005737//cytoplasm;GO:0043231//intracellular membrane-bounded organelle	GO:0000976//transcription cis-regulatory region binding;GO:0000978//RNA polymerase II cis-regulatory region sequence-specific DNA binding;GO:0000981//DNA-binding transcription factor activity, RNA polymerase II-specific;GO:0001228//DNA-binding transcription activator activity, RNA polymerase II-specific;GO:0003677//DNA binding;GO:0003700//DNA-binding transcription factor activity;GO:0005515//prot…	GO:0002335//mature B cell differentiation;GO:0006355//regulation of transcription, DNA-templated;GO:0006357//regulation of transcription by RNA polymerase II;GO:0006959//humoral immune response;GO:0015848//spermidine transport;GO:0032755//positive regulation of interleukin-6 production;GO:0045893//positive regulation of transcription, DNA-templated;GO:0045944//positive regulation of transcription…
0	ENSG00000140557	ST8SIA2	0.409	0.158	1.1117	0.454372	1.29082	0	0	ST8 alpha-N-acetyl-neuraminide alpha-2,8-sialyltransferase 2 [Source:HGNC Symbol;Acc:HGNC:10870]	-	-	-	-	GO:0000139//Golgi membrane;GO:0005576//extracellular region;GO:0005769//early endosome;GO:0005794//Golgi apparatus;GO:0016020//membrane;GO:0048471//perinuclear region of cytoplasm;GO:0055037//recycling endosome	GO:0003828//alpha-N-acetylneuraminate alpha-2,8-sialyltransferase activity;GO:0008373//sialyltransferase activity;GO:0016740//transferase activity;GO:0016757//glycosyltransferase activity;GO:0033691//sialic acid binding	GO:0001574//ganglioside biosynthetic process;GO:0005975//carbohydrate metabolic process;GO:0006486//protein glycosylation;GO:0006491//N-glycan processing;GO:0007399//nervous system development;GO:0009311//oligosaccharide metabolic process;GO:0030182//neuron differentiation;GO:0036211//protein modification process;GO:0042220//response to cocaine;GO:0043525//positive regulation of neuron apoptotic …
0	ENSG00000149294	NCAM1	0.936	0.564	10.3759	4.24755	1.28853	0	0	neural cell adhesion molecule 1 [Source:HGNC Symbol;Acc:HGNC:7656]	Human Diseases;Environmental Information Processing	Neurodegenerative disease;Signaling molecules and interaction	ko05020//Prion disease;ko04514//Cell adhesion molecules	K06491;K06491	GO:0000139//Golgi membrane;GO:0005576//extracellular region;GO:0005829//cytosol;GO:0005886//plasma membrane;GO:0009897//external side of plasma membrane;GO:0009986//cell surface;GO:0016020//membrane;GO:0062023//collagen-containing extracellular matrix;GO:0098552//side of membrane	GO:0001618//virus receptor activity;GO:0005515//protein binding	GO:0001837//epithelial to mesenchymal transition;GO:0007155//cell adhesion;GO:0007411//axon guidance;GO:0046718//viral entry into host cell;GO:0071679//commissural neuron axon guidance;GO:2001260//regulation of semaphorin-plexin signaling pathway
0	ENSG00000204764	RANBP17	0.459	0.203	1.66034	0.681405	1.2849	0	0	RAN binding protein 17 [Source:HGNC Symbol;Acc:HGNC:14428]	Genetic Information Processing	Translation	ko03013//Nucleocytoplasmic transport	K24115	GO:0005634//nucleus;GO:0005643//nuclear pore;GO:0005737//cytoplasm	GO:0005049//nuclear export signal receptor activity;GO:0005525//GTP binding;GO:0031267//small GTPase binding	GO:0006606//protein import into nucleus;GO:0006611//protein export from nucleus;GO:0006886//intracellular protein transport;GO:0015031//protein transport;GO:0051028//mRNA transport;GO:0051168//nuclear export;GO:0051169//nuclear transport
0	ENSG00000137571	SLCO5A1	0.356	0.131	0.921761	0.380888	1.27503	0	0	solute carrier organic anion transporter family member 5A1 [Source:HGNC Symbol;Acc:HGNC:19046]	-	-	-	-	GO:0005886//plasma membrane;GO:0016020//membrane;GO:0043231//intracellular membrane-bounded organelle	GO:0005515//protein binding;GO:0015347//sodium-independent organic anion transmembrane transporter activity;GO:0022857//transmembrane transporter activity	GO:0043252//sodium-independent organic anion transport;GO:0055085//transmembrane transport
0	ENSG00000149256	TENM4	0.585	0.268	2.49827	1.03295	1.27416	0	0	teneurin transmembrane protein 4 [Source:HGNC Symbol;Acc:HGNC:29945]	-	-	-	-	GO:0005634//nucleus;GO:0005737//cytoplasm;GO:0005886//plasma membrane;GO:0016020//membrane;GO:0042995//cell projection;GO:0043005//neuron projection	GO:0005515//protein binding;GO:0042802//identical protein binding;GO:0042803//protein homodimerization activity;GO:0046982//protein heterodimerization activity;GO:0050839//cell adhesion molecule binding	GO:0001702//gastrulation with mouth forming second;GO:0007157//heterophilic cell-cell adhesion via plasma membrane cell adhesion molecules;GO:0007165//signal transduction;GO:0030154//cell differentiation;GO:0031641//regulation of myelination;GO:0031643//positive regulation of myelination;GO:0032289//central nervous system myelin formation;GO:0048666//neuron development;GO:0048714//positive regula…
0	ENSG00000079841	RIMS1	0.457	0.188	1.73489	0.717327	1.27414	0	0	regulating synaptic membrane exocytosis 1 [Source:HGNC Symbol;Acc:HGNC:17282]	Organismal Systems;Organismal Systems	Nervous system;Nervous system	ko04723//Retrograde endocannabinoid signaling;ko04721//Synaptic vesicle cycle	K15291;K15291	GO:0005829//cytosol;GO:0005886//plasma membrane;GO:0016020//membrane;GO:0042734//presynaptic membrane;GO:0042995//cell projection;GO:0045202//synapse;GO:0048786//presynaptic active zone;GO:0048788//cytoskeleton of presynaptic active zone	GO:0003723//RNA binding;GO:0005515//protein binding;GO:0030695//GTPase regulator activity;GO:0031267//small GTPase binding;GO:0044325//transmembrane transporter binding;GO:0046872//metal ion binding	GO:0006836//neurotransmitter transport;GO:0006886//intracellular protein transport;GO:0006887//exocytosis;GO:0007601//visual perception;GO:0010628//positive regulation of gene expression;GO:0016079//synaptic vesicle exocytosis;GO:0017156//calcium-ion regulated exocytosis;GO:0030154//cell differentiation;GO:0042391//regulation of membrane potential;GO:0045055//regulated exocytosis;GO:0046903//secr…
0	ENSG00000147862	NFIB	0.808	0.568	19.6649	8.13663	1.27312	0	0	nuclear factor I B [Source:HGNC Symbol;Acc:HGNC:7785]	-	-	-	-	GO:0000785//chromatin;GO:0001650//fibrillar center;GO:0005634//nucleus;GO:0005654//nucleoplasm;GO:0044300//cerebellar mossy fiber	GO:0000978//RNA polymerase II cis-regulatory region sequence-specific DNA binding;GO:0000981//DNA-binding transcription factor activity, RNA polymerase II-specific;GO:0001228//DNA-binding transcription activator activity, RNA polymerase II-specific;GO:0003677//DNA binding;GO:0003700//DNA-binding transcription factor activity;GO:0005515//protein binding;GO:1990837//sequence-specific double-strande…	GO:0001894//tissue homeostasis;GO:0002062//chondrocyte differentiation;GO:0002067//glandular epithelial cell differentiation;GO:0006260//DNA replication;GO:0006355//regulation of transcription, DNA-templated;GO:0006357//regulation of transcription by RNA polymerase II;GO:0007420//brain development;GO:0008283//cell population proliferation;GO:0009611//response to wounding;GO:0009617//response to b…
0	ENSG00000254377	MIR124-2HG	0.368	0.141	1.01031	0.418392	1.27187	0	0	-	-	-	-	-	-	-	-
0	ENSG00000002746	HECW1	0.551	0.213	2.14068	0.888701	1.2683	0	0	HECT, C2 and WW domain containing E3 ubiquitin protein ligase 1 [Source:HGNC Symbol;Acc:HGNC:22195]	-	-	-	-	GO:0005737//cytoplasm;GO:0005829//cytosol	GO:0004842//ubiquitin-protein transferase activity;GO:0005515//protein binding;GO:0016740//transferase activity;GO:0061630//ubiquitin protein ligase activity	GO:0016567//protein ubiquitination;GO:0048814//regulation of dendrite morphogenesis;GO:0090090//negative regulation of canonical Wnt signaling pathway
0	ENSG00000151693	ASAP2	0.531	0.218	1.69633	0.704866	1.267	0	0	ArfGAP with SH3 domain, ankyrin repeat and PH domain 2 [Source:HGNC Symbol;Acc:HGNC:2721]	Cellular Processes;Organismal Systems	Transport and catabolism;Immune system	ko04144//Endocytosis;ko04666//Fc gamma R-mediated phagocytosis	K12488;K12488	GO:0005737//cytoplasm;GO:0005794//Golgi apparatus;GO:0005829//cytosol;GO:0005886//plasma membrane;GO:0016020//membrane;GO:0032580//Golgi cisterna membrane	GO:0005096//GTPase activator activity;GO:0005515//protein binding;GO:0046872//metal ion binding	GO:0043547//positive regulation of GTPase activity
0	ENSG00000154556	SORBS2	0.768	0.384	5.43681	2.26418	1.26377	0	0	sorbin and SH3 domain containing 2 [Source:HGNC Symbol;Acc:HGNC:24098]	-	-	-	-	GO:0005634//nucleus;GO:0005737//cytoplasm;GO:0005886//plasma membrane;GO:0005925//focal adhesion;GO:0015629//actin cytoskeleton;GO:0016020//membrane;GO:0016324//apical plasma membrane;GO:0030018//Z disc;GO:0030027//lamellipodium;GO:0030425//dendrite;GO:0042995//cell projection;GO:0043025//neuronal cell body;GO:0045202//synapse;GO:0048471//perinuclear region of cytoplasm;GO:0070161//anchoring junc…	GO:0003723//RNA binding;GO:0005200//structural constituent of cytoskeleton;GO:0005515//protein binding;GO:0008093//cytoskeletal anchor activity;GO:0008307//structural constituent of muscle;GO:0042802//identical protein binding	GO:0007010//cytoskeleton organization;GO:0007219//Notch signaling pathway;GO:0008150//biological_process;GO:0061049//cell growth involved in cardiac muscle cell development
0	ENSG00000005810	MYCBP2	0.749	0.369	3.85496	1.60985	1.2598	0	0	MYC binding protein 2 [Source:HGNC Symbol;Acc:HGNC:23386]	-	-	-	-	GO:0005634//nucleus;GO:0005654//nucleoplasm;GO:0005737//cytoplasm;GO:0005829//cytosol;GO:0005856//cytoskeleton;GO:0005886//plasma membrane;GO:0015630//microtubule cytoskeleton;GO:0016020//membrane;GO:0030424//axon;GO:0042995//cell projection;GO:0043231//intracellular membrane-bounded organelle;GO:0110165//cellular anatomical entity	GO:0005085//guanyl-nucleotide exchange factor activity;GO:0005515//protein binding;GO:0008270//zinc ion binding;GO:0016740//transferase activity;GO:0031267//small GTPase binding;GO:0042802//identical protein binding;GO:0046872//metal ion binding;GO:0061630//ubiquitin protein ligase activity	GO:0007411//axon guidance;GO:0008045//motor neuron axon guidance;GO:0008582//regulation of synaptic assembly at neuromuscular junction;GO:0016567//protein ubiquitination;GO:0021785//branchiomotor neuron axon guidance;GO:0021952//central nervous system projection neuron axonogenesis;GO:0031398//positive regulation of protein ubiquitination;GO:0032880//regulation of protein localization;GO:0032922/…
0	ENSG00000152127	MGAT5	0.455	0.198	1.68728	0.706845	1.25523	0	0	alpha-1,6-mannosylglycoprotein 6-beta-N-acetylglucosaminyltransferase [Source:HGNC Symbol;Acc:HGNC:7049]	Metabolism;Metabolism	Global and overview maps;Glycan biosynthesis and metabolism	ko01100//Metabolic pathways;ko00510//N-Glycan biosynthesis	K00744;K00744	GO:0000139//Golgi membrane;GO:0005576//extracellular region;GO:0005794//Golgi apparatus;GO:0016020//membrane;GO:0070062//extracellular exosome	GO:0004864//protein phosphatase inhibitor activity;GO:0008375//acetylglucosaminyltransferase activity;GO:0016740//transferase activity;GO:0016757//glycosyltransferase activity;GO:0030144//alpha-1,6-mannosylglycoprotein 6-beta-N-acetylglucosaminyltransferase activity;GO:0030145//manganese ion binding	GO:0006486//protein glycosylation;GO:0006487//protein N-linked glycosylation;GO:0018279//protein N-linked glycosylation via asparagine;GO:0019082//viral protein processing;GO:0030335//positive regulation of cell migration;GO:1903614//negative regulation of protein tyrosine phosphatase activity;GO:1904894//positive regulation of receptor signaling pathway via STAT
0	ENSG00000152061	RABGAP1L	0.656	0.325	3.17835	1.332	1.25468	0	0	RAB GTPase activating protein 1 like [Source:HGNC Symbol;Acc:HGNC:24663]	-	-	-	-	GO:0005634//nucleus;GO:0005768//endosome;GO:0005769//early endosome;GO:0005794//Golgi apparatus;GO:0005929//cilium;GO:0016020//membrane;GO:0031410//cytoplasmic vesicle	GO:0005096//GTPase activator activity;GO:0005515//protein binding;GO:0031267//small GTPase binding	GO:0006897//endocytosis;GO:0015031//protein transport;GO:0032880//regulation of protein localization
0	ENSG00000134030	CTIF	0.472	0.182	1.37787	0.577933	1.25347	0	0	cap binding complex dependent translation initiation factor [Source:HGNC Symbol;Acc:HGNC:23925]	-	-	-	-	GO:0005737//cytoplasm;GO:0005829//cytosol;GO:0048471//perinuclear region of cytoplasm	GO:0003723//RNA binding;GO:0005515//protein binding;GO:0008494//translation activator activity	GO:0000184//nuclear-transcribed mRNA catabolic process, nonsense-mediated decay;GO:0006417//regulation of translation;GO:0006446//regulation of translational initiation;GO:0045727//positive regulation of translation
0	ENSG00000103460	TOX3	0.673	0.321	3.94121	1.65444	1.2523	0	0	TOX high mobility group box family member 3 [Source:HGNC Symbol;Acc:HGNC:11972]	-	-	-	-	GO:0005634//nucleus;GO:0005654//nucleoplasm;GO:0005829//cytosol	GO:0003677//DNA binding;GO:0003682//chromatin binding;GO:0003713//transcription coactivator activity;GO:0005515//protein binding;GO:0031490//chromatin DNA binding;GO:0042803//protein homodimerization activity;GO:0051219//phosphoprotein binding	GO:0006357//regulation of transcription by RNA polymerase II;GO:0006915//apoptotic process;GO:0042981//regulation of apoptotic process;GO:0043524//negative regulation of neuron apoptotic process;GO:0045944//positive regulation of transcription by RNA polymerase II
0	ENSG00000077264	PAK3	0.696	0.309	3.21335	1.34924	1.25193	0	0	p21 (RAC1) activated kinase 3 [Source:HGNC Symbol;Acc:HGNC:8592]	Human Diseases;Environmental Information Processing;Cellular Processes;Human Diseases;Cellular Processes;Human Diseases;Organismal Systems;Organismal Systems;Environmental Information Processing;Human Diseases	Infectious disease: bacterial;Signal transduction;Cell motility;Infectious disease: viral;Cellular community - eukaryotes;Infectious disease: bacterial;Development and regeneration;Immune system;Signal transduction;Cancer: specific types	ko05132//Salmonella infection;ko04014//Ras signaling pathway;ko04810//Regulation of actin cytoskeleton;ko05170//Human immunodeficiency virus 1 infection;ko04510//Focal adhesion;ko05130//Pathogenic Escherichia coli infection;ko04360//Axon guidance;ko04660//T cell receptor signaling pathway;ko04012//ErbB signaling pathway;ko05211//Renal cell carcinoma	K05733;K05733;K05733;K05733;K05733;K05733;K05733;K05733;K05733;K05733	GO:0005737//cytoplasm;GO:0005829//cytosol;GO:0005886//plasma membrane;GO:0014069//postsynaptic density;GO:0098978//glutamatergic synapse	GO:0000166//nucleotide binding;GO:0003824//catalytic activity;GO:0004672//protein kinase activity;GO:0004674//protein serine/threonine kinase activity;GO:0004708//MAP kinase kinase activity;GO:0005515//protein binding;GO:0005524//ATP binding;GO:0016301//kinase activity;GO:0016740//transferase activity;GO:0017124//SH3 domain binding;GO:0031267//small GTPase binding;GO:0046872//metal ion binding;GO…	GO:0000165//MAPK cascade;GO:0002223//stimulatory C-type lectin receptor signaling pathway;GO:0006468//protein phosphorylation;GO:0007409//axonogenesis;GO:0008152//metabolic process;GO:0016310//phosphorylation;GO:0016358//dendrite development;GO:0030833//regulation of actin filament polymerization;GO:0032956//regulation of actin cytoskeleton organization;GO:0035556//intracellular signal transducti…
0	ENSG00000137942	FNBP1L	0.85	0.449	5.32968	2.23849	1.25153	0	0	formin binding protein 1 like [Source:HGNC Symbol;Acc:HGNC:20851]	Human Diseases	Infectious disease: bacterial	ko05131//Shigellosis	K20121	GO:0005737//cytoplasm;GO:0005829//cytosol;GO:0005856//cytoskeleton;GO:0005886//plasma membrane;GO:0005938//cell cortex;GO:0016020//membrane;GO:0031410//cytoplasmic vesicle	GO:0005515//protein binding;GO:0008289//lipid binding;GO:0045296//cadherin binding;GO:0051020//GTPase binding	GO:0006897//endocytosis;GO:0006900//vesicle budding from membrane;GO:0006914//autophagy;GO:0007165//signal transduction;GO:0010324//membrane invagination;GO:0016050//vesicle organization;GO:0030050//vesicle transport along actin filament;GO:0051491//positive regulation of filopodium assembly;GO:0060271//cilium assembly;GO:0072583//clathrin-dependent endocytosis;GO:0097320//plasma membrane tubulat…
0	ENSG00000121440	PDZRN3	0.286	0.086	0.786006	0.330202	1.25119	0	0	PDZ domain containing ring finger 3 [Source:HGNC Symbol;Acc:HGNC:17704]	-	-	-	-	GO:0005737//cytoplasm;GO:0031594//neuromuscular junction;GO:0045202//synapse	GO:0004842//ubiquitin-protein transferase activity;GO:0005515//protein binding;GO:0008270//zinc ion binding;GO:0016740//transferase activity;GO:0046872//metal ion binding;GO:0061630//ubiquitin protein ligase activity	GO:0007528//neuromuscular junction development;GO:0016567//protein ubiquitination
0	ENSG00000180998	GPR137C	0.516	0.228	1.76468	0.742994	1.24799	0	0	G protein-coupled receptor 137C [Source:HGNC Symbol;Acc:HGNC:25445]	-	-	-	-	GO:0005764//lysosome;GO:0005765//lysosomal membrane;GO:0016020//membrane	-	GO:1904263//positive regulation of TORC1 signaling
0	ENSG00000108511	HOXB6	0.738	0.344	3.78854	1.59646	1.24676	0	0	homeobox B6 [Source:HGNC Symbol;Acc:HGNC:5117]	-	-	-	-	GO:0000785//chromatin;GO:0005634//nucleus	GO:0000978//RNA polymerase II cis-regulatory region sequence-specific DNA binding;GO:0000981//DNA-binding transcription factor activity, RNA polymerase II-specific;GO:0003677//DNA binding;GO:0003700//DNA-binding transcription factor activity;GO:0003723//RNA binding;GO:0005515//protein binding;GO:1990837//sequence-specific double-stranded DNA binding	GO:0006355//regulation of transcription, DNA-templated;GO:0006357//regulation of transcription by RNA polymerase II;GO:0009952//anterior/posterior pattern specification;GO:0034101//erythrocyte homeostasis;GO:0048704//embryonic skeletal system morphogenesis;GO:0048706//embryonic skeletal system development
0	ENSG00000133958	UNC79	0.532	0.221	1.93721	0.816348	1.24672	0	0	unc-79 homolog, NALCN channel complex subunit [Source:HGNC Symbol;Acc:HGNC:19966]	-	-	-	-	GO:0005886//plasma membrane;GO:0016020//membrane	GO:0005515//protein binding	-
0	ENSG00000106780	MEGF9	0.508	0.216	1.62979	0.688929	1.24226	0	0	multiple EGF like domains 9 [Source:HGNC Symbol;Acc:HGNC:3234]	-	-	-	-	GO:0005575//cellular_component;GO:0005604//basement membrane;GO:0005737//cytoplasm;GO:0016020//membrane	GO:0031267//small GTPase binding	GO:0008150//biological_process;GO:0030833//regulation of actin filament polymerization
0	ENSG00000159023	EPB41	0.721	0.341	3.40384	1.44845	1.23266	0	0	erythrocyte membrane protein band 4.1 [Source:HGNC Symbol;Acc:HGNC:3377]	-	-	-	-	GO:0005634//nucleus;GO:0005737//cytoplasm;GO:0005829//cytosol;GO:0005856//cytoskeleton;GO:0005886//plasma membrane;GO:0005938//cell cortex;GO:0009898//cytoplasmic side of plasma membrane;GO:0014731//spectrin-associated cytoskeleton;GO:0016020//membrane;GO:0016323//basolateral plasma membrane;GO:0016604//nuclear body;GO:0030054//cell junction;GO:0030863//cortical cytoskeleton;GO:0032991//protein-c…	GO:0003779//actin binding;GO:0005198//structural molecule activity;GO:0005200//structural constituent of cytoskeleton;GO:0005515//protein binding;GO:0005516//calmodulin binding;GO:0005545//1-phosphatidylinositol binding;GO:0008092//cytoskeletal protein binding;GO:0030507//spectrin binding;GO:0051219//phosphoprotein binding	GO:0007049//cell cycle;GO:0030036//actin cytoskeleton organization;GO:0030866//cortical actin cytoskeleton organization;GO:0031032//actomyosin structure organization;GO:0032092//positive regulation of protein binding;GO:0051301//cell division;GO:0051924//regulation of calcium ion transport;GO:0065003//protein-containing complex assembly;GO:1904478//regulation of intestinal absorption;GO:1904778//…
0	ENSG00000152217	SETBP1	0.848	0.455	6.73427	2.87749	1.22671	0	0	SET binding protein 1 [Source:HGNC Symbol;Acc:HGNC:15573]	-	-	-	-	GO:0005634//nucleus;GO:0005654//nucleoplasm;GO:0005829//cytosol;GO:0016604//nuclear body	GO:0003677//DNA binding;GO:0005515//protein binding;GO:0042800//histone methyltransferase activity (H3-K4 specific)	GO:0006338//chromatin remodeling;GO:0006355//regulation of transcription, DNA-templated
0	ENSG00000131149	GSE1	0.523	0.226	1.82608	0.783379	1.22097	0	0	Gse1 coiled-coil protein [Source:HGNC Symbol;Acc:HGNC:28979]	-	-	-	-	-	GO:0005515//protein binding	-
0	ENSG00000078018	MAP2	0.955	0.635	13.2789	5.74033	1.20993	0	0	microtubule associated protein 2 [Source:HGNC Symbol;Acc:HGNC:6839]	-	-	-	-	GO:0005737//cytoplasm;GO:0005829//cytosol;GO:0005856//cytoskeleton;GO:0005874//microtubule;GO:0005875//microtubule associated complex;GO:0030425//dendrite;GO:0032839//dendrite cytoplasm;GO:0042995//cell projection;GO:0043005//neuron projection;GO:0043025//neuronal cell body;GO:0043194//axon initial segment;GO:0043198//dendritic shaft;GO:0043203//axon hillock;GO:0044294//dendritic growth cone;GO:0…	GO:0002162//dystroglycan binding;GO:0005198//structural molecule activity;GO:0005515//protein binding;GO:0005516//calmodulin binding;GO:0008017//microtubule binding;GO:0015631//tubulin binding;GO:0048156//tau protein binding	GO:0000226//microtubule cytoskeleton organization;GO:0016358//dendrite development;GO:0021954//central nervous system neuron development;GO:0030517//negative regulation of axon extension;GO:0031113//regulation of microtubule polymerization;GO:0031115//negative regulation of microtubule polymerization;GO:0031175//neuron projection development;GO:0032880//regulation of protein localization;GO:00488…
0	ENSG00000099954	CECR2	0.679	0.338	3.48679	1.51082	1.20657	0	0	CECR2 histone acetyl-lysine reader [Source:HGNC Symbol;Acc:HGNC:1840]	-	-	-	-	GO:0000791//euchromatin;GO:0005634//nucleus;GO:0031010//ISWI-type complex;GO:0090537//CERF complex	GO:0005515//protein binding;GO:0140658//ATP-dependent chromatin remodeler activity	GO:0001842//neural fold formation;GO:0001843//neural tube closure;GO:0006309//apoptotic DNA fragmentation;GO:0006325//chromatin organization;GO:0006338//chromatin remodeling;GO:0007010//cytoskeleton organization;GO:0007338//single fertilization;GO:0016192//vesicle-mediated transport;GO:0021915//neural tube development;GO:0060122//inner ear receptor cell stereocilium organization;GO:0061640//cytos…
0	ENSG00000171988	JMJD1C	0.875	0.54	8.24392	3.57334	1.20606	0	0	jumonji domain containing 1C [Source:HGNC Symbol;Acc:HGNC:12313]	Human Diseases	Cancer: overview	ko05202//Transcriptional misregulation in cancer	K11449	GO:0000118//histone deacetylase complex;GO:0000785//chromatin;GO:0005634//nucleus;GO:0005654//nucleoplasm	GO:0003712//transcription coregulator activity;GO:0005515//protein binding;GO:0016491//oxidoreductase activity;GO:0031490//chromatin DNA binding;GO:0032454//histone H3-methyl-lysine-9 demethylase activity;GO:0046872//metal ion binding;GO:0046966//thyroid hormone receptor binding;GO:0051213//dioxygenase activity	GO:0006325//chromatin organization;GO:0006338//chromatin remodeling;GO:0006355//regulation of transcription, DNA-templated;GO:0006357//regulation of transcription by RNA polymerase II;GO:0007596//blood coagulation;GO:0033169//histone H3-K9 demethylation
0	ENSG00000196782	MAML3	0.642	0.36	4.58591	1.98827	1.2057	0	0	mastermind like transcriptional coactivator 3 [Source:HGNC Symbol;Acc:HGNC:16272]	Human Diseases;Organismal Systems;Environmental Information Processing	Infectious disease: viral;Immune system;Signal transduction	ko05165//Human papillomavirus infection;ko04658//Th1 and Th2 cell differentiation;ko04330//Notch signaling pathway	K06061;K06061;K06061	GO:0005634//nucleus;GO:0005654//nucleoplasm;GO:0016607//nuclear speck	GO:0003713//transcription coactivator activity;GO:0005515//protein binding	GO:0007219//Notch signaling pathway;GO:0007221//positive regulation of transcription of Notch receptor target;GO:0045944//positive regulation of transcription by RNA polymerase II
0	ENSG00000176406	RIMS2	0.634	0.264	2.99353	1.29869	1.20479	0	0	regulating synaptic membrane exocytosis 2 [Source:HGNC Symbol;Acc:HGNC:17283]	Organismal Systems	Endocrine system	ko04911//Insulin secretion	K15297	GO:0005886//plasma membrane;GO:0016020//membrane;GO:0042734//presynaptic membrane;GO:0042995//cell projection;GO:0045202//synapse;GO:0048786//presynaptic active zone;GO:0048788//cytoskeleton of presynaptic active zone;GO:0070062//extracellular exosome	GO:0005515//protein binding;GO:0031267//small GTPase binding;GO:0044325//transmembrane transporter binding;GO:0046872//metal ion binding	GO:0006886//intracellular protein transport;GO:0006887//exocytosis;GO:0007188//adenylate cyclase-modulating G protein-coupled receptor signaling pathway;GO:0017156//calcium-ion regulated exocytosis;GO:0017157//regulation of exocytosis;GO:0030073//insulin secretion;GO:0030154//cell differentiation;GO:0042391//regulation of membrane potential;GO:0048167//regulation of synaptic plasticity;GO:0048791…
0	ENSG00000114423	CBLB	0.64	0.298	3.23916	1.40919	1.20075	0	0	Cbl proto-oncogene B [Source:HGNC Symbol;Acc:HGNC:1542]	Cellular Processes;Genetic Information Processing;Human Diseases;Organismal Systems;Organismal Systems;Organismal Systems;Environmental Information Processing	Transport and catabolism;Folding, sorting and degradation;Infectious disease: viral;Endocrine system;Immune system;Immune system;Signal transduction	ko04144//Endocytosis;ko04120//Ubiquitin mediated proteolysis;ko05162//Measles;ko04910//Insulin signaling pathway;ko04625//C-type lectin receptor signaling pathway;ko04660//T cell receptor signaling pathway;ko04012//ErbB signaling pathway	K22517;K22517;K22517;K22517;K22517;K22517;K22517	GO:0005654//nucleoplasm;GO:0005737//cytoplasm;GO:0005829//cytosol;GO:0005886//plasma membrane;GO:0045121//membrane raft	GO:0001784//phosphotyrosine residue binding;GO:0004842//ubiquitin-protein transferase activity;GO:0005509//calcium ion binding;GO:0005515//protein binding;GO:0008270//zinc ion binding;GO:0016740//transferase activity;GO:0017124//SH3 domain binding;GO:0030971//receptor tyrosine kinase binding;GO:0046872//metal ion binding;GO:0061630//ubiquitin protein ligase activity	GO:0002669//positive regulation of T cell anergy;GO:0002870//T cell anergy;GO:0006607//NLS-bearing protein import into nucleus;GO:0006955//immune response;GO:0007165//signal transduction;GO:0007166//cell surface receptor signaling pathway;GO:0016567//protein ubiquitination;GO:0023051//regulation of signaling;GO:0030155//regulation of cell adhesion;GO:0030163//protein catabolic process;GO:0031398/…
0	ENSG00000082701	GSK3B	0.732	0.358	3.08211	1.34241	1.1991	0	0	glycogen synthase kinase 3 beta [Source:HGNC Symbol;Acc:HGNC:4617]	Human Diseases;Human Diseases;Human Diseases;Environmental Information Processing;Human Diseases;Human Diseases;Human Diseases;Human Diseases;Human Diseases;Human Diseases;Cellular Processes;Human Diseases;Organismal Systems;Organismal Systems;Environmental Information Processing;Human Diseases;Human Diseases;Environmental Information Processing;Human Diseases;Environmental Information Processing…	Cancer: overview;Neurodegenerative disease;Neurodegenerative disease;Signal transduction;Infectious disease: viral;Neurodegenerative disease;Infectious disease: bacterial;Infectious disease: viral;Cardiovascular disease;Cardiovascular disease;Cellular community - eukaryotes;Infectious disease: viral;Immune system;Development and regeneration;Signal transduction;Cancer: specific types;Infectious d…	ko05200//Pathways in cancer;ko05022//Pathways of neurodegeneration - multiple diseases;ko05010//Alzheimer disease;ko04151//PI3K-Akt signaling pathway;ko05165//Human papillomavirus infection;ko05020//Prion disease;ko05131//Shigellosis;ko05163//Human cytomegalovirus infection;ko05417//Lipid and atherosclerosis;ko05415//Diabetic cardiomyopathy;ko04510//Focal adhesion;ko05167//Kaposi sarcoma-associat…	K03083;K03083;K03083;K03083;K03083;K03083;K03083;K03083;K03083;K03083;K03083;K03083;K03083;K03083;K03083;K03083;K03083;K03083;K03083;K03083;K03083;K03083;K03083;K03083;K03083;K03083;K03083;K03083;K03083;K03083;K03083;K03083;K03083;K03083;K03083;K03083;K03083;K03083;K03083;K03083;K03083;K03083;K03083;K03083;K03083;K03083	GO:0005634//nucleus;GO:0005654//nucleoplasm;GO:0005737//cytoplasm;GO:0005739//mitochondrion;GO:0005813//centrosome;GO:0005829//cytosol;GO:0005886//plasma membrane;GO:0016020//membrane;GO:0030424//axon;GO:0030425//dendrite;GO:0030877//beta-catenin destruction complex;GO:0098793//presynapse;GO:0098794//postsynapse;GO:0098978//glutamatergic synapse;GO:1990909//Wnt signalosome	GO:0000166//nucleotide binding;GO:0002020//protease binding;GO:0002039//p53 binding;GO:0004672//protein kinase activity;GO:0004674//protein serine/threonine kinase activity;GO:0005515//protein binding;GO:0005524//ATP binding;GO:0008013//beta-catenin binding;GO:0016301//kinase activity;GO:0016740//transferase activity;GO:0019901//protein kinase binding;GO:0031625//ubiquitin protein ligase binding;…	GO:0001837//epithelial to mesenchymal transition;GO:0001954//positive regulation of cell-matrix adhesion;GO:0003170//heart valve development;GO:0005975//carbohydrate metabolic process;GO:0005977//glycogen metabolic process;GO:0006468//protein phosphorylation;GO:0006983//ER overload response;GO:0007212//dopamine receptor signaling pathway;GO:0007399//nervous system development;GO:0007623//circadia…
0	ENSG00000104490	NCALD	0.544	0.265	2.70475	1.17907	1.19785	0	0	neurocalcin delta [Source:HGNC Symbol;Acc:HGNC:7655]	Organismal Systems	Sensory system	ko04740//Olfactory transduction	K19695	GO:0005829//cytosol;GO:0030130//clathrin coat of trans-Golgi network vesicle	GO:0003779//actin binding;GO:0005509//calcium ion binding;GO:0005515//protein binding;GO:0015631//tubulin binding;GO:0030276//clathrin binding;GO:0043014//alpha-tubulin binding;GO:0046872//metal ion binding	GO:0003073//regulation of systemic arterial blood pressure;GO:0016192//vesicle-mediated transport;GO:0019722//calcium-mediated signaling
0	ENSG00000183960	KCNH8	0.533	0.244	2.0017	0.873408	1.1965	0	0	potassium voltage-gated channel subfamily H member 8 [Source:HGNC Symbol;Acc:HGNC:18864]	-	-	-	-	GO:0005886//plasma membrane;GO:0016020//membrane;GO:0034702//ion channel complex	GO:0005216//ion channel activity;GO:0005249//voltage-gated potassium channel activity;GO:0005267//potassium channel activity	GO:0006811//ion transport;GO:0006813//potassium ion transport;GO:0034220//ion transmembrane transport;GO:0042391//regulation of membrane potential;GO:0055085//transmembrane transport;GO:0071805//potassium ion transmembrane transport
0	ENSG00000119866	BCL11A	0.767	0.336	3.82388	1.66913	1.19595	0	0	BCL11 transcription factor A [Source:HGNC Symbol;Acc:HGNC:13221]	-	-	-	-	GO:0005634//nucleus;GO:0005654//nucleoplasm;GO:0005694//chromosome;GO:0005737//cytoplasm;GO:0005829//cytosol;GO:0016363//nuclear matrix;GO:0016514//SWI/SNF complex;GO:0042382//paraspeckles;GO:0098794//postsynapse	GO:0000978//RNA polymerase II cis-regulatory region sequence-specific DNA binding;GO:0001067//transcription regulatory region nucleic acid binding;GO:0001227//DNA-binding transcription repressor activity, RNA polymerase II-specific;GO:0003700//DNA-binding transcription factor activity;GO:0003712//transcription coregulator activity;GO:0005515//protein binding;GO:0019901//protein kinase binding;GO:…	GO:0000122//negative regulation of transcription by RNA polymerase II;GO:0006357//regulation of transcription by RNA polymerase II;GO:0010628//positive regulation of gene expression;GO:0010976//positive regulation of neuron projection development;GO:0010977//negative regulation of neuron projection development;GO:0016925//protein sumoylation;GO:0030517//negative regulation of axon extension;GO:00…
0	ENSG00000105613	MAST1	0.393	0.151	0.972119	0.424644	1.19488	0	0	microtubule associated serine/threonine kinase 1 [Source:HGNC Symbol;Acc:HGNC:19034]	-	-	-	-	GO:0005737//cytoplasm;GO:0005856//cytoskeleton;GO:0005886//plasma membrane;GO:0016020//membrane;GO:0030424//axon;GO:0030425//dendrite;GO:0042995//cell projection;GO:0043005//neuron projection;GO:0043025//neuronal cell body	GO:0000166//nucleotide binding;GO:0000287//magnesium ion binding;GO:0004672//protein kinase activity;GO:0004674//protein serine/threonine kinase activity;GO:0005515//protein binding;GO:0005524//ATP binding;GO:0008017//microtubule binding;GO:0016301//kinase activity;GO:0016740//transferase activity;GO:0046872//metal ion binding;GO:0106310//protein serine kinase activity	GO:0006468//protein phosphorylation;GO:0007010//cytoskeleton organization;GO:0007420//brain development;GO:0016310//phosphorylation;GO:0035556//intracellular signal transduction
0	ENSG00000011332	DPF1	0.338	0.114	0.775617	0.33894	1.19432	0	0	double PHD fingers 1 [Source:HGNC Symbol;Acc:HGNC:20225]	Organismal Systems;Human Diseases	Environmental adaptation;Cancer: specific types	ko04714//Thermogenesis;ko05225//Hepatocellular carcinoma	K22198;K22198	GO:0000785//chromatin;GO:0005634//nucleus;GO:0005737//cytoplasm;GO:0071565//nBAF complex	GO:0005515//protein binding;GO:0046872//metal ion binding;GO:1990837//sequence-specific double-stranded DNA binding	GO:0006338//chromatin remodeling;GO:0006357//regulation of transcription by RNA polymerase II;GO:0006915//apoptotic process;GO:0007399//nervous system development;GO:0030071//regulation of mitotic metaphase/anaphase transition;GO:0045597//positive regulation of cell differentiation;GO:0070316//regulation of G0 to G1 transition;GO:2000045//regulation of G1/S transition of mitotic cell cycle;GO:200…
0	ENSG00000140443	IGF1R	0.721	0.358	3.53803	1.54702	1.19346	0	0	insulin like growth factor 1 receptor [Source:HGNC Symbol;Acc:HGNC:5465]	Human Diseases;Environmental Information Processing;Environmental Information Processing;Cellular Processes;Environmental Information Processing;Environmental Information Processing;Human Diseases;Cellular Processes;Human Diseases;Human Diseases;Environmental Information Processing;Human Diseases;Cellular Processes;Cellular Processes;Environmental Information Processing;Cellular Processes;Environ…	Cancer: overview;Signal transduction;Signal transduction;Transport and catabolism;Signal transduction;Signal transduction;Cancer: overview;Cellular community - eukaryotes;Cancer: overview;Cancer: specific types;Signal transduction;Cancer: specific types;Cellular community - eukaryotes;Transport and catabolism;Signal transduction;Cell growth and death;Signal transduction;Signal transduction;Endocr…	ko05200//Pathways in cancer;ko04151//PI3K-Akt signaling pathway;ko04010//MAPK signaling pathway;ko04144//Endocytosis;ko04014//Ras signaling pathway;ko04015//Rap1 signaling pathway;ko05205//Proteoglycans in cancer;ko04510//Focal adhesion;ko05202//Transcriptional misregulation in cancer;ko05225//Hepatocellular carcinoma;ko04150//mTOR signaling pathway;ko05224//Breast cancer;ko04550//Signaling pathw…	K05087;K05087;K05087;K05087;K05087;K05087;K05087;K05087;K05087;K05087;K05087;K05087;K05087;K05087;K05087;K05087;K05087;K05087;K05087;K05087;K05087;K05087;K05087;K05087;K05087;K05087;K05087;K05087;K05087	GO:0005886//plasma membrane;GO:0005899//insulin receptor complex;GO:0005901//caveola;GO:0016020//membrane;GO:0030315//T-tubule;GO:0030424//axon;GO:0035867//alphav-beta3 integrin-IGF-1-IGF1R complex;GO:0043025//neuronal cell body;GO:0043231//intracellular membrane-bounded organelle;GO:0043235//receptor complex;GO:1902911//protein kinase complex	GO:0000166//nucleotide binding;GO:0001965//G-protein alpha-subunit binding;GO:0004672//protein kinase activity;GO:0004713//protein tyrosine kinase activity;GO:0004714//transmembrane receptor protein tyrosine kinase activity;GO:0005009//insulin-activated receptor activity;GO:0005010//insulin-like growth factor-activated receptor activity;GO:0005158//insulin receptor binding;GO:0005515//protein bin…	GO:0003230//cardiac atrium development;GO:0006468//protein phosphorylation;GO:0006955//immune response;GO:0007165//signal transduction;GO:0007169//transmembrane receptor protein tyrosine kinase signaling pathway;GO:0007409//axonogenesis;GO:0008284//positive regulation of cell population proliferation;GO:0008286//insulin receptor signaling pathway;GO:0009725//response to hormone;GO:0010656//negati…
0	ENSG00000084628	NKAIN1	0.499	0.197	1.7074	0.747004	1.19261	0	0	sodium/potassium transporting ATPase interacting 1 [Source:HGNC Symbol;Acc:HGNC:25743]	-	-	-	-	GO:0005886//plasma membrane;GO:0016020//membrane	GO:0051117//ATPase binding	GO:0002028//regulation of sodium ion transport
0	ENSG00000188559	RALGAPA2	0.444	0.188	1.25201	0.548556	1.19054	0	0	Ral GTPase activating protein catalytic subunit alpha 2 [Source:HGNC Symbol;Acc:HGNC:16207]	-	-	-	-	GO:0005615//extracellular space;GO:0005634//nucleus;GO:0005737//cytoplasm;GO:0005829//cytosol;GO:0005886//plasma membrane	GO:0005096//GTPase activator activity;GO:0005515//protein binding;GO:0046982//protein heterodimerization activity	GO:0043547//positive regulation of GTPase activity;GO:0051056//regulation of small GTPase mediated signal transduction;GO:0090630//activation of GTPase activity
0	ENSG00000234690	EPCAM-DT	0.405	0.163	1.11364	0.488075	1.1901	0	0	-	-	-	-	-	-	-	-
0	ENSG00000107643	MAPK8	0.777	0.393	3.94422	1.72937	1.18949	0	0	mitogen-activated protein kinase 8 [Source:HGNC Symbol;Acc:HGNC:6881]	Human Diseases;Human Diseases;Human Diseases;Human Diseases;Environmental Information Processing;Human Diseases;Human Diseases;Human Diseases;Human Diseases;Environmental Information Processing;Human Diseases;Human Diseases;Human Diseases;Environmental Information Processing;Human Diseases;Human Diseases;Human Diseases;Cellular Processes;Human Diseases;Human Diseases;Human Diseases;Organismal Sys…	Cancer: overview;Neurodegenerative disease;Neurodegenerative disease;Neurodegenerative disease;Signal transduction;Neurodegenerative disease;Neurodegenerative disease;Infectious disease: bacterial;Infectious disease: bacterial;Signal transduction;Infectious disease: viral;Cancer: overview;Infectious disease: viral;Signal transduction;Cardiovascular disease;Infectious disease: viral;Cardiovascular…	ko05200//Pathways in cancer;ko05022//Pathways of neurodegeneration - multiple diseases;ko05010//Alzheimer disease;ko05016//Huntington disease;ko04010//MAPK signaling pathway;ko05020//Prion disease;ko05012//Parkinson disease;ko05132//Salmonella infection;ko05131//Shigellosis;ko04014//Ras signaling pathway;ko05171//Coronavirus disease - COVID-19;ko05208//Chemical carcinogenesis - reactive oxygen sp…	K04440;K04440;K04440;K04440;K04440;K04440;K04440;K04440;K04440;K04440;K04440;K04440;K04440;K04440;K04440;K04440;K04440;K04440;K04440;K04440;K04440;K04440;K04440;K04440;K04440;K04440;K04440;K04440;K04440;K04440;K04440;K04440;K04440;K04440;K04440;K04440;K04440;K04440;K04440;K04440;K04440;K04440;K04440;K04440;K04440;K04440;K04440;K04440;K04440;K04440;K04440;K04440;K04440;K04440;K04440;K04440;K04440;…	GO:0005634//nucleus;GO:0005654//nucleoplasm;GO:0005737//cytoplasm;GO:0005739//mitochondrion;GO:0005829//cytosol;GO:0030424//axon;GO:0045202//synapse;GO:0097441//basal dendrite	GO:0000166//nucleotide binding;GO:0004672//protein kinase activity;GO:0004674//protein serine/threonine kinase activity;GO:0004705//JUN kinase activity;GO:0004707//MAP kinase activity;GO:0005515//protein binding;GO:0005524//ATP binding;GO:0016301//kinase activity;GO:0016740//transferase activity;GO:0019899//enzyme binding;GO:0019903//protein phosphatase binding;GO:0035033//histone deacetylase reg…	GO:0000165//MAPK cascade;GO:0006468//protein phosphorylation;GO:0006979//response to oxidative stress;GO:0007254//JNK cascade;GO:0007258//JUN phosphorylation;GO:0009411//response to UV;GO:0009612//response to mechanical stimulus;GO:0010628//positive regulation of gene expression;GO:0016241//regulation of macroautophagy;GO:0016310//phosphorylation;GO:0018105//peptidyl-serine phosphorylation;GO:001…
0	ENSG00000101349	PAK5	0.603	0.235	2.05283	0.902582	1.18548	0	0	p21 (RAC1) activated kinase 5 [Source:HGNC Symbol;Acc:HGNC:15916]	Environmental Information Processing;Cellular Processes;Human Diseases;Cellular Processes;Organismal Systems;Organismal Systems;Environmental Information Processing;Human Diseases	Signal transduction;Cell motility;Infectious disease: viral;Cellular community - eukaryotes;Development and regeneration;Immune system;Signal transduction;Cancer: specific types	ko04014//Ras signaling pathway;ko04810//Regulation of actin cytoskeleton;ko05170//Human immunodeficiency virus 1 infection;ko04510//Focal adhesion;ko04360//Axon guidance;ko04660//T cell receptor signaling pathway;ko04012//ErbB signaling pathway;ko05211//Renal cell carcinoma	K05736;K05736;K05736;K05736;K05736;K05736;K05736;K05736	GO:0005634//nucleus;GO:0005654//nucleoplasm;GO:0005737//cytoplasm;GO:0005739//mitochondrion;GO:0005829//cytosol;GO:0005886//plasma membrane;GO:0031965//nuclear membrane;GO:0045202//synapse	GO:0000166//nucleotide binding;GO:0004672//protein kinase activity;GO:0004674//protein serine/threonine kinase activity;GO:0005515//protein binding;GO:0005524//ATP binding;GO:0016301//kinase activity;GO:0016740//transferase activity;GO:0106310//protein serine kinase activity	GO:0001558//regulation of cell growth;GO:0006468//protein phosphorylation;GO:0006915//apoptotic process;GO:0007010//cytoskeleton organization;GO:0007165//signal transduction;GO:0007612//learning;GO:0007613//memory;GO:0007626//locomotory behavior;GO:0008283//cell population proliferation;GO:0016310//phosphorylation;GO:0016477//cell migration;GO:0035556//intracellular signal transduction;GO:0043408…
0	ENSG00000179915	NRXN1	0.855	0.557	14.5243	6.39846	1.18267	0	0	neurexin 1 [Source:HGNC Symbol;Acc:HGNC:8008]	Environmental Information Processing	Signaling molecules and interaction	ko04514//Cell adhesion molecules	K07377	GO:0005730//nucleolus;GO:0005783//endoplasmic reticulum;GO:0005886//plasma membrane;GO:0009986//cell surface;GO:0016020//membrane;GO:0030139//endocytic vesicle;GO:0031594//neuromuscular junction;GO:0031965//nuclear membrane;GO:0031982//vesicle;GO:0032991//protein-containing complex;GO:0042734//presynaptic membrane;GO:0042995//cell projection;GO:0043025//neuronal cell body;GO:0044295//axonal growt…	GO:0004888//transmembrane signaling receptor activity;GO:0005102//signaling receptor binding;GO:0005105//type 1 fibroblast growth factor receptor binding;GO:0005246//calcium channel regulator activity;GO:0005509//calcium ion binding;GO:0005515//protein binding;GO:0033130//acetylcholine receptor binding;GO:0038023//signaling receptor activity;GO:0046872//metal ion binding;GO:0048306//calcium-depen…	GO:0001525//angiogenesis;GO:0007155//cell adhesion;GO:0007157//heterophilic cell-cell adhesion via plasma membrane cell adhesion molecules;GO:0007158//neuron cell-cell adhesion;GO:0007165//signal transduction;GO:0007268//chemical synaptic transmission;GO:0007269//neurotransmitter secretion;GO:0007411//axon guidance;GO:0007416//synapse assembly;GO:0007612//learning;GO:0010628//positive regulation …
0	ENSG00000122417	ODF2L	0.424	0.165	1.04132	0.458855	1.1823	0	0	outer dense fiber of sperm tails 2 like [Source:HGNC Symbol;Acc:HGNC:29225]	-	-	-	-	GO:0005737//cytoplasm;GO:0005813//centrosome;GO:0005814//centriole;GO:0005856//cytoskeleton;GO:0034451//centriolar satellite;GO:0036064//ciliary basal body;GO:0042995//cell projection	-	GO:0030030//cell projection organization;GO:1902018//negative regulation of cilium assembly
0	ENSG00000172915	NBEA	0.805	0.425	5.34005	2.3554	1.18088	0	0	neurobeachin [Source:HGNC Symbol;Acc:HGNC:7648]	-	-	-	-	GO:0005634//nucleus;GO:0005737//cytoplasm;GO:0005802//trans-Golgi network;GO:0005829//cytosol;GO:0005886//plasma membrane;GO:0012505//endomembrane system;GO:0016020//membrane;GO:0098890//extrinsic component of postsynaptic membrane;GO:0098978//glutamatergic synapse;GO:0098982//GABA-ergic synapse;GO:0099192//cerebellar Golgi cell to granule cell synapse	GO:0005515//protein binding;GO:0019901//protein kinase binding	GO:0008104//protein localization;GO:0050808//synapse organization;GO:0061484//hematopoietic stem cell homeostasis;GO:0098696//regulation of neurotransmitter receptor localization to postsynaptic specialization membrane
0	ENSG00000161082	CELF5	0.493	0.182	1.45664	0.643505	1.17863	0	0	CUGBP Elav-like family member 5 [Source:HGNC Symbol;Acc:HGNC:14058]	-	-	-	-	GO:0005575//cellular_component;GO:0005634//nucleus;GO:0005737//cytoplasm;GO:1990904//ribonucleoprotein complex	GO:0003676//nucleic acid binding;GO:0003723//RNA binding;GO:0003729//mRNA binding;GO:0005515//protein binding;GO:0036002//pre-mRNA binding	GO:0000381//regulation of alternative mRNA splicing, via spliceosome;GO:0006376//mRNA splice site selection;GO:0006397//mRNA processing
0	ENSG00000056487	PHF21B	0.582	0.257	1.90432	0.841592	1.17809	0	0	PHD finger protein 21B [Source:HGNC Symbol;Acc:HGNC:25161]	-	-	-	-	-	GO:0005515//protein binding;GO:0046872//metal ion binding	-
0	ENSG00000117707	PROX1	0.441	0.171	1.42975	0.632592	1.17642	0	0	prospero homeobox 1 [Source:HGNC Symbol;Acc:HGNC:9459]	-	-	-	-	GO:0000785//chromatin;GO:0005634//nucleus;GO:0005654//nucleoplasm;GO:0005737//cytoplasm;GO:0005829//cytosol	GO:0000976//transcription cis-regulatory region binding;GO:0000978//RNA polymerase II cis-regulatory region sequence-specific DNA binding;GO:0000981//DNA-binding transcription factor activity, RNA polymerase II-specific;GO:0001227//DNA-binding transcription repressor activity, RNA polymerase II-specific;GO:0003677//DNA binding;GO:0003700//DNA-binding transcription factor activity;GO:0005515//prot…	GO:0000122//negative regulation of transcription by RNA polymerase II;GO:0001822//kidney development;GO:0001889//liver development;GO:0001938//positive regulation of endothelial cell proliferation;GO:0001945//lymph vessel development;GO:0001946//lymphangiogenesis;GO:0002088//lens development in camera-type eye;GO:0002089//lens morphogenesis in camera-type eye;GO:0002194//hepatocyte cell migration…
0	ENSG00000136828	RALGPS1	0.403	0.162	1.1224	0.496795	1.17586	0	0	Ral GEF with PH domain and SH3 binding motif 1 [Source:HGNC Symbol;Acc:HGNC:16851]	-	-	-	-	GO:0005575//cellular_component;GO:0005737//cytoplasm;GO:0005886//plasma membrane;GO:0016020//membrane	GO:0005085//guanyl-nucleotide exchange factor activity;GO:0005515//protein binding	GO:0007264//small GTPase mediated signal transduction;GO:0007265//Ras protein signal transduction;GO:0032485//regulation of Ral protein signal transduction;GO:0035556//intracellular signal transduction
0	ENSG00000187672	ERC2	0.677	0.308	3.1719	1.40678	1.17294	0	0	ELKS/RAB6-interacting/CAST family member 2 [Source:HGNC Symbol;Acc:HGNC:31922]	-	-	-	-	GO:0005737//cytoplasm;GO:0005856//cytoskeleton;GO:0030426//growth cone;GO:0042734//presynaptic membrane;GO:0042995//cell projection;GO:0045202//synapse;GO:0048786//presynaptic active zone;GO:0048788//cytoskeleton of presynaptic active zone;GO:0098793//presynapse;GO:0098831//presynaptic active zone cytoplasmic component;GO:0098978//glutamatergic synapse;GO:0098982//GABA-ergic synapse	GO:0005515//protein binding;GO:0098882//structural constituent of presynaptic active zone	GO:0007274//neuromuscular synaptic transmission;GO:0016082//synaptic vesicle priming;GO:0048167//regulation of synaptic plasticity;GO:0048790//maintenance of presynaptic active zone structure;GO:0099509//regulation of presynaptic cytosolic calcium ion concentration;GO:0150037//regulation of calcium-dependent activation of synaptic vesicle fusion
0	ENSG00000120093	HOXB3	0.761	0.354	3.56848	1.58602	1.16989	0	0	homeobox B3 [Source:HGNC Symbol;Acc:HGNC:5114]	-	-	-	-	GO:0000785//chromatin;GO:0005634//nucleus;GO:0005654//nucleoplasm	GO:0000978//RNA polymerase II cis-regulatory region sequence-specific DNA binding;GO:0000981//DNA-binding transcription factor activity, RNA polymerase II-specific;GO:0001228//DNA-binding transcription activator activity, RNA polymerase II-specific;GO:0003677//DNA binding;GO:0003700//DNA-binding transcription factor activity	GO:0000122//negative regulation of transcription by RNA polymerase II;GO:0001525//angiogenesis;GO:0002244//hematopoietic progenitor cell differentiation;GO:0006355//regulation of transcription, DNA-templated;GO:0006357//regulation of transcription by RNA polymerase II;GO:0009952//anterior/posterior pattern specification;GO:0021546//rhombomere development;GO:0021615//glossopharyngeal nerve morphog…
0	ENSG00000112541	PDE10A	0.497	0.221	1.62485	0.722528	1.16918	0	0	phosphodiesterase 10A [Source:HGNC Symbol;Acc:HGNC:8772]	-	-	-	-	GO:0005737//cytoplasm;GO:0005829//cytosol;GO:0043025//neuronal cell body;GO:0043204//perikaryon	GO:0000166//nucleotide binding;GO:0003824//catalytic activity;GO:0004112//cyclic-nucleotide phosphodiesterase activity;GO:0004114//3',5'-cyclic-nucleotide phosphodiesterase activity;GO:0004115//3',5'-cyclic-AMP phosphodiesterase activity;GO:0004118//cGMP-stimulated cyclic-nucleotide phosphodiesterase activity;GO:0005515//protein binding;GO:0008081//phosphoric diester hydrolase activity;GO:0016787…	GO:0006198//cAMP catabolic process;GO:0007165//signal transduction;GO:0008152//metabolic process;GO:0010754//negative regulation of cGMP-mediated signaling;GO:0043951//negative regulation of cAMP-mediated signaling;GO:0046069//cGMP catabolic process
0	ENSG00000058091	CDK14	0.64	0.313	3.00751	1.33937	1.16701	0	0	cyclin dependent kinase 14 [Source:HGNC Symbol;Acc:HGNC:8883]	Human Diseases	Cancer: overview	ko05202//Transcriptional misregulation in cancer	K08821	GO:0000307//cyclin-dependent protein kinase holoenzyme complex;GO:0000308//cytoplasmic cyclin-dependent protein kinase holoenzyme complex;GO:0005634//nucleus;GO:0005654//nucleoplasm;GO:0005737//cytoplasm;GO:0005829//cytosol;GO:0005886//plasma membrane;GO:0016020//membrane	GO:0000166//nucleotide binding;GO:0004672//protein kinase activity;GO:0004674//protein serine/threonine kinase activity;GO:0004693//cyclin-dependent protein serine/threonine kinase activity;GO:0005515//protein binding;GO:0005524//ATP binding;GO:0016301//kinase activity;GO:0016740//transferase activity;GO:0030332//cyclin binding;GO:0106310//protein serine kinase activity	GO:0000083//regulation of transcription involved in G1/S transition of mitotic cell cycle;GO:0000086//G2/M transition of mitotic cell cycle;GO:0006468//protein phosphorylation;GO:0007049//cell cycle;GO:0016055//Wnt signaling pathway;GO:0016310//phosphorylation;GO:0051301//cell division;GO:0051726//regulation of cell cycle;GO:0060828//regulation of canonical Wnt signaling pathway
0	ENSG00000126970	ZC4H2	0.465	0.205	1.4451	0.6477	1.15777	0	0	zinc finger C4H2-type containing [Source:HGNC Symbol;Acc:HGNC:24931]	-	-	-	-	GO:0005634//nucleus;GO:0005737//cytoplasm;GO:0005886//plasma membrane;GO:0016020//membrane;GO:0032991//protein-containing complex;GO:0043025//neuronal cell body;GO:0045202//synapse;GO:0045211//postsynaptic membrane	GO:0005515//protein binding;GO:0046872//metal ion binding	GO:0003358//noradrenergic neuron development;GO:0006513//protein monoubiquitination;GO:0007399//nervous system development;GO:0007528//neuromuscular junction development;GO:0021522//spinal cord motor neuron differentiation;GO:0030154//cell differentiation;GO:0045666//positive regulation of neuron differentiation;GO:0051091//positive regulation of DNA-binding transcription factor activity;GO:20006…
0	ENSG00000158321	AUTS2	0.974	0.685	24.2809	10.8831	1.15774	0	0	activator of transcription and developmental regulator AUTS2 [Source:HGNC Symbol;Acc:HGNC:14262]	-	-	-	-	GO:0005575//cellular_component;GO:0005634//nucleus;GO:0005737//cytoplasm;GO:0005856//cytoskeleton;GO:0015629//actin cytoskeleton;GO:0030426//growth cone;GO:0042995//cell projection	GO:0003682//chromatin binding;GO:0005515//protein binding	GO:0001764//neuron migration;GO:0010592//positive regulation of lamellipodium assembly;GO:0030036//actin cytoskeleton organization;GO:0035022//positive regulation of Rac protein signal transduction;GO:0045944//positive regulation of transcription by RNA polymerase II;GO:0048675//axon extension;GO:0051571//positive regulation of histone H3-K4 methylation;GO:0097484//dendrite extension;GO:2000620//…
0	ENSG00000109265	CRACD	0.701	0.34	3.20033	1.4363	1.15587	0	0	capping protein inhibiting regulator of actin dynamics [Source:HGNC Symbol;Acc:HGNC:29219]	-	-	-	-	GO:0005737//cytoplasm;GO:0005829//cytosol	GO:0005515//protein binding	GO:0010669//epithelial structure maintenance;GO:0030277//maintenance of gastrointestinal epithelium;GO:0030838//positive regulation of actin filament polymerization;GO:2000813//negative regulation of barbed-end actin filament capping
0	ENSG00000180357	ZNF609	0.738	0.378	3.63355	1.63518	1.15193	0	0	zinc finger protein 609 [Source:HGNC Symbol;Acc:HGNC:29003]	-	-	-	-	GO:0005634//nucleus;GO:0005654//nucleoplasm	GO:0046872//metal ion binding;GO:1990841//promoter-specific chromatin binding	GO:0006357//regulation of transcription by RNA polymerase II;GO:0007517//muscle organ development;GO:0045944//positive regulation of transcription by RNA polymerase II;GO:2000291//regulation of myoblast proliferation;GO:2001224//positive regulation of neuron migration
0	ENSG00000066032	CTNNA2	0.817	0.392	7.74545	3.49113	1.14966	0	0	catenin alpha 2 [Source:HGNC Symbol;Acc:HGNC:2510]	Human Diseases;Environmental Information Processing;Human Diseases;Organismal Systems;Human Diseases;Human Diseases;Cellular Processes;Human Diseases	Cancer: overview;Signal transduction;Cancer: specific types;Immune system;Infectious disease: bacterial;Cardiovascular disease;Cellular community - eukaryotes;Cancer: specific types	ko05200//Pathways in cancer;ko04390//Hippo signaling pathway;ko05226//Gastric cancer;ko04670//Leukocyte transendothelial migration;ko05100//Bacterial invasion of epithelial cells;ko05412//Arrhythmogenic right ventricular cardiomyopathy;ko04520//Adherens junction;ko05213//Endometrial cancer	K05691;K05691;K05691;K05691;K05691;K05691;K05691;K05691	GO:0005634//nucleus;GO:0005737//cytoplasm;GO:0005829//cytosol;GO:0005856//cytoskeleton;GO:0005886//plasma membrane;GO:0005912//adherens junction;GO:0015629//actin cytoskeleton;GO:0016020//membrane;GO:0016342//catenin complex;GO:0030424//axon;GO:0042995//cell projection;GO:0070161//anchoring junction;GO:0110165//cellular anatomical entity	GO:0005198//structural molecule activity;GO:0005200//structural constituent of cytoskeleton;GO:0005515//protein binding;GO:0008013//beta-catenin binding;GO:0045296//cadherin binding;GO:0051015//actin filament binding	GO:0007010//cytoskeleton organization;GO:0007155//cell adhesion;GO:0007409//axonogenesis;GO:0010975//regulation of neuron projection development;GO:0016477//cell migration;GO:0021942//radial glia guided migration of Purkinje cell;GO:0030154//cell differentiation;GO:0034316//negative regulation of Arp2/3 complex-mediated actin nucleation;GO:0048813//dendrite morphogenesis;GO:0048854//brain morphog…
0	ENSG00000173320	STOX2	0.579	0.27	2.01553	0.909467	1.14806	0	0	storkhead box 2 [Source:HGNC Symbol;Acc:HGNC:25450]	-	-	-	-	GO:0005575//cellular_component;GO:0005634//nucleus;GO:0005737//cytoplasm	GO:0000977//RNA polymerase II transcription regulatory region sequence-specific DNA binding;GO:0003674//molecular_function;GO:0003700//DNA-binding transcription factor activity	GO:0001893//maternal placenta development;GO:0006357//regulation of transcription by RNA polymerase II;GO:0009792//embryo development ending in birth or egg hatching
0	ENSG00000230590	FTX	0.868	0.535	10.1504	4.58564	1.14634	0	0	-	-	-	-	-	-	-	-
0	ENSG00000181827	RFX7	0.537	0.258	1.96122	0.886233	1.14599	0	0	regulatory factor X7 [Source:HGNC Symbol;Acc:HGNC:25777]	-	-	-	-	GO:0000785//chromatin;GO:0005634//nucleus	GO:0000978//RNA polymerase II cis-regulatory region sequence-specific DNA binding;GO:0000981//DNA-binding transcription factor activity, RNA polymerase II-specific;GO:0003677//DNA binding;GO:0003700//DNA-binding transcription factor activity;GO:0005515//protein binding;GO:1990837//sequence-specific double-stranded DNA binding	GO:0006355//regulation of transcription, DNA-templated;GO:0006357//regulation of transcription by RNA polymerase II
0	ENSG00000109339	MAPK10	0.836	0.442	5.2116	2.35556	1.14566	0	0	mitogen-activated protein kinase 10 [Source:HGNC Symbol;Acc:HGNC:6872]	Human Diseases;Human Diseases;Human Diseases;Human Diseases;Environmental Information Processing;Human Diseases;Human Diseases;Human Diseases;Human Diseases;Environmental Information Processing;Human Diseases;Human Diseases;Human Diseases;Environmental Information Processing;Human Diseases;Human Diseases;Human Diseases;Cellular Processes;Human Diseases;Human Diseases;Human Diseases;Organismal Sys…	Cancer: overview;Neurodegenerative disease;Neurodegenerative disease;Neurodegenerative disease;Signal transduction;Neurodegenerative disease;Neurodegenerative disease;Infectious disease: bacterial;Infectious disease: bacterial;Signal transduction;Infectious disease: viral;Cancer: overview;Infectious disease: viral;Signal transduction;Cardiovascular disease;Infectious disease: viral;Cardiovascular…	ko05200//Pathways in cancer;ko05022//Pathways of neurodegeneration - multiple diseases;ko05010//Alzheimer disease;ko05016//Huntington disease;ko04010//MAPK signaling pathway;ko05020//Prion disease;ko05012//Parkinson disease;ko05132//Salmonella infection;ko05131//Shigellosis;ko04014//Ras signaling pathway;ko05171//Coronavirus disease - COVID-19;ko05208//Chemical carcinogenesis - reactive oxygen sp…	K04440;K04440;K04440;K04440;K04440;K04440;K04440;K04440;K04440;K04440;K04440;K04440;K04440;K04440;K04440;K04440;K04440;K04440;K04440;K04440;K04440;K04440;K04440;K04440;K04440;K04440;K04440;K04440;K04440;K04440;K04440;K04440;K04440;K04440;K04440;K04440;K04440;K04440;K04440;K04440;K04440;K04440;K04440;K04440;K04440;K04440;K04440;K04440;K04440;K04440;K04440;K04440;K04440;K04440;K04440;K04440;K04440;…	GO:0005634//nucleus;GO:0005654//nucleoplasm;GO:0005737//cytoplasm;GO:0005739//mitochondrion;GO:0005829//cytosol;GO:0005886//plasma membrane;GO:0016020//membrane	GO:0000166//nucleotide binding;GO:0004672//protein kinase activity;GO:0004674//protein serine/threonine kinase activity;GO:0004705//JUN kinase activity;GO:0004707//MAP kinase activity;GO:0004708//MAP kinase kinase activity;GO:0005515//protein binding;GO:0005524//ATP binding;GO:0016301//kinase activity;GO:0016740//transferase activity;GO:0106310//protein serine kinase activity	GO:0000165//MAPK cascade;GO:0006468//protein phosphorylation;GO:0007165//signal transduction;GO:0007254//JNK cascade;GO:0009416//response to light stimulus;GO:0016310//phosphorylation;GO:0038095//Fc-epsilon receptor signaling pathway;GO:0042752//regulation of circadian rhythm;GO:0048511//rhythmic process;GO:0090398//cellular senescence
0	ENSG00000124406	ATP8A1	0.502	0.231	1.8103	0.81944	1.14352	0	0	ATPase phospholipid transporting 8A1 [Source:HGNC Symbol;Acc:HGNC:13531]	-	-	-	-	GO:0005783//endoplasmic reticulum;GO:0005794//Golgi apparatus;GO:0005802//trans-Golgi network;GO:0005829//cytosol;GO:0005886//plasma membrane;GO:0012505//endomembrane system;GO:0016020//membrane;GO:0030672//synaptic vesicle membrane;GO:0031090//organelle membrane;GO:0031410//cytoplasmic vesicle;GO:0035577//azurophil granule membrane;GO:0035579//specific granule membrane;GO:0042584//chromaffin gra…	GO:0000166//nucleotide binding;GO:0000287//magnesium ion binding;GO:0005215//transporter activity;GO:0005515//protein binding;GO:0005524//ATP binding;GO:0016887//ATP hydrolysis activity;GO:0019829//ATPase-coupled cation transmembrane transporter activity;GO:0046872//metal ion binding;GO:0090556//phosphatidylserine floppase activity;GO:0140326//ATPase-coupled intramembrane lipid transporter activi…	GO:0006869//lipid transport;GO:0007612//learning;GO:0015914//phospholipid transport;GO:0030335//positive regulation of cell migration;GO:0034204//lipid translocation;GO:0034220//ion transmembrane transport;GO:0045332//phospholipid translocation;GO:0061092//positive regulation of phospholipid translocation;GO:0098655//cation transmembrane transport;GO:0140331//aminophospholipid translocation;GO:01…
0	ENSG00000205268	PDE7A	0.509	0.231	1.50022	0.680354	1.14082	0	0	phosphodiesterase 7A [Source:HGNC Symbol;Acc:HGNC:8791]	Metabolism;Metabolism;Human Diseases	Global and overview maps;Nucleotide metabolism;Substance dependence	ko01100//Metabolic pathways;ko00230//Purine metabolism;ko05032//Morphine addiction	K18436;K18436;K18436	GO:0005737//cytoplasm;GO:0005829//cytosol	GO:0004114//3',5'-cyclic-nucleotide phosphodiesterase activity;GO:0004115//3',5'-cyclic-AMP phosphodiesterase activity;GO:0008081//phosphoric diester hydrolase activity;GO:0016787//hydrolase activity;GO:0046872//metal ion binding	GO:0006198//cAMP catabolic process;GO:0007165//signal transduction;GO:0019933//cAMP-mediated signaling
0	ENSG00000104435	STMN2	0.951	0.595	24.9301	11.3208	1.13892	0	0	stathmin 2 [Source:HGNC Symbol;Acc:HGNC:10577]	-	-	-	-	GO:0005737//cytoplasm;GO:0005768//endosome;GO:0005794//Golgi apparatus;GO:0005829//cytosol;GO:0016020//membrane;GO:0030027//lamellipodium;GO:0030424//axon;GO:0030426//growth cone;GO:0042995//cell projection;GO:0043005//neuron projection;GO:0043025//neuronal cell body;GO:0048471//perinuclear region of cytoplasm	GO:0005515//protein binding;GO:0015631//tubulin binding;GO:0048306//calcium-dependent protein binding	GO:0007019//microtubule depolymerization;GO:0007026//negative regulation of microtubule depolymerization;GO:0010976//positive regulation of neuron projection development;GO:0010977//negative regulation of neuron projection development;GO:0031110//regulation of microtubule polymerization or depolymerization;GO:0031115//negative regulation of microtubule polymerization;GO:0031117//positive regulati…
0	ENSG00000107518	ATRNL1	0.688	0.295	4.21232	1.91315	1.13867	0	0	attractin like 1 [Source:HGNC Symbol;Acc:HGNC:29063]	-	-	-	-	GO:0016020//membrane	GO:0005112//Notch binding;GO:0005515//protein binding;GO:0030246//carbohydrate binding	GO:0007186//G protein-coupled receptor signaling pathway
0	ENSG00000141431	ASXL3	0.587	0.25	2.02616	0.925191	1.13093	0	0	ASXL transcriptional regulator 3 [Source:HGNC Symbol;Acc:HGNC:29357]	-	-	-	-	GO:0005634//nucleus;GO:0035517//PR-DUB complex	GO:0003677//DNA binding;GO:0003682//chromatin binding;GO:0042975//peroxisome proliferator activated receptor binding;GO:0046872//metal ion binding	GO:0006355//regulation of transcription, DNA-templated;GO:0009887//animal organ morphogenesis;GO:0045944//positive regulation of transcription by RNA polymerase II;GO:0051055//negative regulation of lipid biosynthetic process
0	ENSG00000144036	EXOC6B	0.695	0.353	3.14212	1.435	1.13069	0	0	exocyst complex component 6B [Source:HGNC Symbol;Acc:HGNC:17085]	-	-	-	-	GO:0000145//exocyst	GO:0005515//protein binding	GO:0000281//mitotic cytokinesis;GO:0006886//intracellular protein transport;GO:0006887//exocytosis;GO:0006893//Golgi to plasma membrane transport;GO:0006904//vesicle docking involved in exocytosis;GO:0015031//protein transport;GO:0090148//membrane fission;GO:0090522//vesicle tethering involved in exocytosis
0	ENSG00000139220	PPFIA2	0.599	0.251	2.84169	1.29898	1.12937	0	0	PTPRF interacting protein alpha 2 [Source:HGNC Symbol;Acc:HGNC:9246]	-	-	-	-	GO:0005737//cytoplasm;GO:0005829//cytosol;GO:0008021//synaptic vesicle;GO:0009986//cell surface;GO:0030424//axon;GO:0042734//presynaptic membrane;GO:0042995//cell projection;GO:0043197//dendritic spine;GO:0045202//synapse;GO:0048786//presynaptic active zone;GO:0070062//extracellular exosome;GO:0098978//glutamatergic synapse;GO:0099572//postsynaptic specialization	GO:0005515//protein binding;GO:0099181//structural constituent of presynapse	GO:0007160//cell-matrix adhesion;GO:0050808//synapse organization;GO:0060998//regulation of dendritic spine development;GO:0061001//regulation of dendritic spine morphogenesis;GO:0099172//presynapse organization;GO:0099519//dense core granule cytoskeletal transport;GO:2000300//regulation of synaptic vesicle exocytosis
0	ENSG00000077279	DCX	0.815	0.362	4.09018	1.8705	1.12874	0	0	doublecortin [Source:HGNC Symbol;Acc:HGNC:2714]	-	-	-	-	GO:0005737//cytoplasm;GO:0005829//cytosol;GO:0005856//cytoskeleton;GO:0005874//microtubule;GO:0005875//microtubule associated complex;GO:0042995//cell projection;GO:0043005//neuron projection	GO:0005515//protein binding;GO:0008017//microtubule binding;GO:0019901//protein kinase binding	GO:0001764//neuron migration;GO:0007399//nervous system development;GO:0007417//central nervous system development;GO:0007420//brain development;GO:0021766//hippocampus development;GO:0021819//layer formation in cerebral cortex;GO:0021860//pyramidal neuron development;GO:0021952//central nervous system projection neuron axonogenesis;GO:0030154//cell differentiation;GO:0035082//axoneme assembly;GO…
0	ENSG00000196361	ELAVL3	0.734	0.331	3.05011	1.39679	1.12675	0	0	ELAV like RNA binding protein 3 [Source:HGNC Symbol;Acc:HGNC:3314]	-	-	-	-	GO:1990904//ribonucleoprotein complex	GO:0003676//nucleic acid binding;GO:0003723//RNA binding;GO:0035925//mRNA 3'-UTR AU-rich region binding	GO:0007399//nervous system development;GO:0030154//cell differentiation
0	ENSG00000185420	SMYD3	0.621	0.326	3.13666	1.43803	1.12513	0	0	SET and MYND domain containing 3 [Source:HGNC Symbol;Acc:HGNC:15513]	Metabolism;Metabolism	Global and overview maps;Amino acid metabolism	ko01100//Metabolic pathways;ko00310//Lysine degradation	K11426;K11426	GO:0005634//nucleus;GO:0005654//nucleoplasm;GO:0005737//cytoplasm;GO:0005829//cytosol	GO:0000978//RNA polymerase II cis-regulatory region sequence-specific DNA binding;GO:0000993//RNA polymerase II complex binding;GO:0001162//RNA polymerase II intronic transcription regulatory region sequence-specific DNA binding;GO:0005515//protein binding;GO:0008168//methyltransferase activity;GO:0016740//transferase activity;GO:0042054//histone methyltransferase activity;GO:0046872//metal ion b…	GO:0006325//chromatin organization;GO:0006334//nucleosome assembly;GO:0014904//myotube cell development;GO:0032259//methylation;GO:0033138//positive regulation of peptidyl-serine phosphorylation;GO:0034968//histone lysine methylation;GO:0045184//establishment of protein localization;GO:0045944//positive regulation of transcription by RNA polymerase II;GO:0071549//cellular response to dexamethason…
0	ENSG00000186187	ZNRF1	0.492	0.211	1.46487	0.671821	1.12463	0	0	zinc and ring finger 1 [Source:HGNC Symbol;Acc:HGNC:18452]	-	-	-	-	GO:0005737//cytoplasm;GO:0005764//lysosome;GO:0005768//endosome;GO:0005829//cytosol;GO:0005886//plasma membrane;GO:0016020//membrane;GO:0030672//synaptic vesicle membrane;GO:0031410//cytoplasmic vesicle;GO:0043231//intracellular membrane-bounded organelle;GO:0045202//synapse	GO:0004842//ubiquitin-protein transferase activity;GO:0005515//protein binding;GO:0016740//transferase activity;GO:0046872//metal ion binding;GO:0061630//ubiquitin protein ligase activity	GO:0016567//protein ubiquitination;GO:0034145//positive regulation of toll-like receptor 4 signaling pathway;GO:0043161//proteasome-mediated ubiquitin-dependent protein catabolic process;GO:0070936//protein K48-linked ubiquitination
0	ENSG00000162490	DRAXIN	0.384	0.148	1.03835	0.477085	1.12198	0	0	dorsal inhibitory axon guidance protein [Source:HGNC Symbol;Acc:HGNC:25054]	-	-	-	-	GO:0005576//extracellular region	GO:0005515//protein binding	GO:0007411//axon guidance;GO:0010977//negative regulation of neuron projection development;GO:0016055//Wnt signaling pathway;GO:0021516//dorsal spinal cord development;GO:0021528//commissural neuron differentiation in spinal cord;GO:0021960//anterior commissure morphogenesis;GO:0030517//negative regulation of axon extension;GO:0030900//forebrain development;GO:0051402//neuron apoptotic process;GO…
0	ENSG00000176788	BASP1	0.926	0.592	12.1832	5.61346	1.11793	0	0	brain abundant membrane attached signal protein 1 [Source:HGNC Symbol;Acc:HGNC:957]	-	-	-	-	GO:0000785//chromatin;GO:0005634//nucleus;GO:0005737//cytoplasm;GO:0005856//cytoskeleton;GO:0005886//plasma membrane;GO:0008180//COP9 signalosome;GO:0016020//membrane;GO:0016363//nuclear matrix;GO:0016605//PML body;GO:0016607//nuclear speck;GO:0030054//cell junction;GO:0030426//growth cone;GO:0031982//vesicle;GO:0042995//cell projection;GO:0070062//extracellular exosome	GO:0000976//transcription cis-regulatory region binding;GO:0003714//transcription corepressor activity;GO:0005515//protein binding;GO:0019904//protein domain specific binding	GO:0007356//thorax and anterior abdomen determination;GO:0008406//gonad development;GO:0021762//substantia nigra development;GO:0045892//negative regulation of transcription, DNA-templated;GO:0060231//mesenchymal to epithelial transition;GO:0060421//positive regulation of heart growth;GO:0060539//diaphragm development;GO:0072075//metanephric mesenchyme development;GO:0072112//glomerular visceral …
0	ENSG00000131374	TBC1D5	0.641	0.325	2.65654	1.22894	1.11213	0	0	TBC1 domain family member 5 [Source:HGNC Symbol;Acc:HGNC:19166]	-	-	-	-	GO:0005768//endosome;GO:0005776//autophagosome;GO:0005794//Golgi apparatus;GO:0005829//cytosol;GO:0010008//endosome membrane;GO:0016020//membrane;GO:0030122//AP-2 adaptor complex;GO:0030904//retromer complex;GO:0031410//cytoplasmic vesicle;GO:0043231//intracellular membrane-bounded organelle;GO:1990316//Atg1/ULK1 kinase complex	GO:0005096//GTPase activator activity;GO:0005515//protein binding;GO:0035612//AP-2 adaptor complex binding;GO:0044877//protein-containing complex binding;GO:1905394//retromer complex binding	GO:0002092//positive regulation of receptor internalization;GO:0006914//autophagy;GO:0015031//protein transport;GO:0016236//macroautophagy;GO:0042147//retrograde transport, endosome to Golgi;GO:0042594//response to starvation
0	ENSG00000104381	GDAP1	0.637	0.303	2.4541	1.13536	1.11204	0	0	ganglioside induced differentiation associated protein 1 [Source:HGNC Symbol;Acc:HGNC:15968]	-	-	-	-	GO:0005634//nucleus;GO:0005737//cytoplasm;GO:0005739//mitochondrion;GO:0005741//mitochondrial outer membrane;GO:0005778//peroxisomal membrane;GO:0005829//cytosol;GO:0016020//membrane	GO:0005515//protein binding	GO:0000266//mitochondrial fission;GO:0006626//protein targeting to mitochondrion;GO:0008053//mitochondrial fusion;GO:0032526//response to retinoic acid;GO:0071305//cellular response to vitamin D
0	ENSG00000138439	FAM117B	0.476	0.204	1.43057	0.662173	1.11131	0	0	family with sequence similarity 117 member B [Source:HGNC Symbol;Acc:HGNC:14440]	-	-	-	-	-	GO:0005515//protein binding	-
0	ENSG00000163625	WDFY3	0.618	0.299	2.3723	1.09885	1.1103	0	0	WD repeat and FYVE domain containing 3 [Source:HGNC Symbol;Acc:HGNC:20751]	-	-	-	-	GO:0000421//autophagosome membrane;GO:0005634//nucleus;GO:0005635//nuclear envelope;GO:0005654//nucleoplasm;GO:0005730//nucleolus;GO:0005737//cytoplasm;GO:0005776//autophagosome;GO:0005829//cytosol;GO:0005886//plasma membrane;GO:0016020//membrane;GO:0016234//inclusion body;GO:0016605//PML body;GO:0030424//axon;GO:0031965//nuclear membrane;GO:0034274//Atg12-Atg5-Atg16 complex;GO:0042995//cell proj…	GO:0005515//protein binding;GO:0005545//1-phosphatidylinositol binding;GO:0008289//lipid binding;GO:0046872//metal ion binding	GO:0006914//autophagy;GO:0035973//aggrephagy
0	ENSG00000153815	CMIP	0.664	0.315	2.44936	1.13716	1.10697	0	0	c-Maf inducing protein [Source:HGNC Symbol;Acc:HGNC:24319]	-	-	-	-	GO:0005634//nucleus;GO:0005654//nucleoplasm;GO:0005737//cytoplasm;GO:0005829//cytosol	GO:0005515//protein binding	GO:0001701//in utero embryonic development
0	ENSG00000229807	XIST	0.834	0.474	5.66309	2.63253	1.10514	0	0	-	-	-	-	-	-	-	-
0	ENSG00000165185	KIAA1958	0.606	0.323	2.51534	1.17014	1.10407	0	0	KIAA1958 [Source:HGNC Symbol;Acc:HGNC:23427]	-	-	-	-	-	GO:0005515//protein binding	-
0	ENSG00000204406	MBD5	0.793	0.444	4.82442	2.24809	1.10165	0	0	methyl-CpG binding domain protein 5 [Source:HGNC Symbol;Acc:HGNC:20444]	-	-	-	-	GO:0005634//nucleus;GO:0005654//nucleoplasm;GO:0005694//chromosome;GO:0010369//chromocenter;GO:0030496//midbody;GO:0070062//extracellular exosome	GO:0003677//DNA binding;GO:0003682//chromatin binding;GO:0005515//protein binding	GO:0007399//nervous system development;GO:0040014//regulation of multicellular organism growth;GO:0042593//glucose homeostasis;GO:0050795//regulation of behavior;GO:0060399//positive regulation of growth hormone receptor signaling pathway
0	ENSG00000196526	AFAP1	0.525	0.229	1.69003	0.789866	1.09737	0	0	actin filament associated protein 1 [Source:HGNC Symbol;Acc:HGNC:24017]	-	-	-	-	GO:0001725//stress fiber;GO:0005737//cytoplasm;GO:0005829//cytosol;GO:0005856//cytoskeleton;GO:0005925//focal adhesion;GO:0015629//actin cytoskeleton	GO:0003779//actin binding;GO:0017124//SH3 domain binding;GO:0042169//SH2 domain binding	-
0	ENSG00000140718	FTO	0.573	0.27	1.94926	0.911499	1.09662	0	0	FTO alpha-ketoglutarate dependent dioxygenase [Source:HGNC Symbol;Acc:HGNC:24678]	-	-	-	-	GO:0005634//nucleus;GO:0005654//nucleoplasm;GO:0005737//cytoplasm;GO:0005829//cytosol;GO:0005886//plasma membrane;GO:0016020//membrane;GO:0016607//nuclear speck;GO:0043231//intracellular membrane-bounded organelle	GO:0005515//protein binding;GO:0008198//ferrous iron binding;GO:0016491//oxidoreductase activity;GO:0016740//transferase activity;GO:0035515//oxidative RNA demethylase activity;GO:0035516//oxidative DNA demethylase activity;GO:0043734//DNA-N1-methyladenine dioxygenase activity;GO:0046872//metal ion binding;GO:0051213//dioxygenase activity;GO:1990931//mRNA N6-methyladenosine dioxygenase activity;G…	GO:0001659//temperature homeostasis;GO:0006307//DNA dealkylation involved in DNA repair;GO:0010883//regulation of lipid storage;GO:0035552//oxidative single-stranded DNA demethylation;GO:0035553//oxidative single-stranded RNA demethylation;GO:0040014//regulation of multicellular organism growth;GO:0042245//RNA repair;GO:0044065//regulation of respiratory system process;GO:0060612//adipose tissue …
0	ENSG00000109472	CPE	0.795	0.383	4.20133	1.96498	1.09633	0	0	carboxypeptidase E [Source:HGNC Symbol;Acc:HGNC:2303]	Human Diseases	Endocrine and metabolic disease	ko04940//Type I diabetes mellitus	K01294	GO:0005576//extracellular region;GO:0005615//extracellular space;GO:0005794//Golgi apparatus;GO:0005886//plasma membrane;GO:0016020//membrane;GO:0030133//transport vesicle;GO:0030141//secretory granule;GO:0030658//transport vesicle membrane;GO:0030667//secretory granule membrane;GO:0031410//cytoplasmic vesicle;GO:0070062//extracellular exosome	GO:0004180//carboxypeptidase activity;GO:0004181//metallocarboxypeptidase activity;GO:0005515//protein binding;GO:0008233//peptidase activity;GO:0008237//metallopeptidase activity;GO:0008270//zinc ion binding;GO:0016787//hydrolase activity;GO:0042043//neurexin family protein binding;GO:0046872//metal ion binding;GO:0050839//cell adhesion molecule binding	GO:0003214//cardiac left ventricle morphogenesis;GO:0006508//proteolysis;GO:0006518//peptide metabolic process;GO:0007218//neuropeptide signaling pathway;GO:0016055//Wnt signaling pathway;GO:0016485//protein processing;GO:0030070//insulin processing;GO:0030072//peptide hormone secretion;GO:0033366//protein localization to secretory granule;GO:0036211//protein modification process;GO:0072657//prot…
0	ENSG00000143702	CEP170	0.728	0.364	3.16669	1.48661	1.09095	0	0	centrosomal protein 170 [Source:HGNC Symbol;Acc:HGNC:28920]	-	-	-	-	GO:0005737//cytoplasm;GO:0005813//centrosome;GO:0005814//centriole;GO:0005819//spindle;GO:0005829//cytosol;GO:0005856//cytoskeleton;GO:0005874//microtubule;GO:0016020//membrane;GO:0120103//centriolar subdistal appendage	GO:0005515//protein binding	-
0	ENSG00000128652	HOXD3	0.573	0.263	1.79016	0.843681	1.08532	0	0	homeobox D3 [Source:HGNC Symbol;Acc:HGNC:5137]	-	-	-	-	GO:0000785//chromatin;GO:0005634//nucleus;GO:0005654//nucleoplasm;GO:0016235//aggresome;GO:0016604//nuclear body	GO:0000977//RNA polymerase II transcription regulatory region sequence-specific DNA binding;GO:0000978//RNA polymerase II cis-regulatory region sequence-specific DNA binding;GO:0000981//DNA-binding transcription factor activity, RNA polymerase II-specific;GO:0001228//DNA-binding transcription activator activity, RNA polymerase II-specific;GO:0003677//DNA binding;GO:0003700//DNA-binding transcript…	GO:0006351//transcription, DNA-templated;GO:0006355//regulation of transcription, DNA-templated;GO:0006357//regulation of transcription by RNA polymerase II;GO:0007160//cell-matrix adhesion;GO:0007219//Notch signaling pathway;GO:0009952//anterior/posterior pattern specification;GO:0010628//positive regulation of gene expression;GO:0021615//glossopharyngeal nerve morphogenesis;GO:0030878//thyroid …
0	ENSG00000139970	RTN1	0.858	0.454	8.18262	3.86082	1.08365	0	0	reticulon 1 [Source:HGNC Symbol;Acc:HGNC:10467]	-	-	-	-	GO:0000139//Golgi membrane;GO:0005783//endoplasmic reticulum;GO:0005789//endoplasmic reticulum membrane;GO:0005794//Golgi apparatus;GO:0014069//postsynaptic density;GO:0016020//membrane;GO:0030425//dendrite;GO:0043005//neuron projection;GO:0043025//neuronal cell body	GO:0005515//protein binding	GO:0007420//brain development;GO:0030182//neuron differentiation;GO:0071787//endoplasmic reticulum tubular network formation;GO:1902430//negative regulation of amyloid-beta formation
0	ENSG00000104427	ZC2HC1A	0.629	0.282	1.97083	0.930192	1.08321	0	0	zinc finger C2HC-type containing 1A [Source:HGNC Symbol;Acc:HGNC:24277]	-	-	-	-	-	GO:0005515//protein binding;GO:0046872//metal ion binding	-
0	ENSG00000134775	FHOD3	0.504	0.227	1.63511	0.773281	1.08032	0	0	formin homology 2 domain containing 3 [Source:HGNC Symbol;Acc:HGNC:26178]	-	-	-	-	GO:0005737//cytoplasm;GO:0005856//cytoskeleton;GO:0030018//Z disc	GO:0003779//actin binding;GO:0005515//protein binding;GO:0051015//actin filament binding	GO:0030837//negative regulation of actin filament polymerization;GO:0030866//cortical actin cytoskeleton organization;GO:0045214//sarcomere organization;GO:0055003//cardiac myofibril assembly
0	ENSG00000005249	PRKAR2B	0.478	0.198	1.46911	0.695431	1.07896	0	0	protein kinase cAMP-dependent type II regulatory subunit beta [Source:HGNC Symbol;Acc:HGNC:9392]	Organismal Systems	Endocrine system	ko04910//Insulin signaling pathway	K04739	GO:0005737//cytoplasm;GO:0005813//centrosome;GO:0005829//cytosol;GO:0005886//plasma membrane;GO:0005952//cAMP-dependent protein kinase complex;GO:0016020//membrane;GO:0030425//dendrite;GO:0043025//neuronal cell body;GO:0043197//dendritic spine;GO:0043198//dendritic shaft;GO:0048471//perinuclear region of cytoplasm;GO:0070062//extracellular exosome;GO:0097546//ciliary base;GO:0098794//postsynapse;…	GO:0000166//nucleotide binding;GO:0004862//cAMP-dependent protein kinase inhibitor activity;GO:0005515//protein binding;GO:0008603//cAMP-dependent protein kinase regulator activity;GO:0019901//protein kinase binding;GO:0019904//protein domain specific binding;GO:0030552//cAMP binding;GO:0031625//ubiquitin protein ligase binding;GO:0034236//protein kinase A catalytic subunit binding	GO:0001932//regulation of protein phosphorylation;GO:0006631//fatty acid metabolic process;GO:0007612//learning;GO:0035556//intracellular signal transduction;GO:0050804//modulation of chemical synaptic transmission;GO:0097332//response to antipsychotic drug;GO:2000480//negative regulation of cAMP-dependent protein kinase activity
0	ENSG00000151240	DIP2C	0.64	0.308	2.49135	1.18124	1.07662	0	0	disco interacting protein 2 homolog C [Source:HGNC Symbol;Acc:HGNC:29150]	-	-	-	-	GO:0005575//cellular_component	GO:0003674//molecular_function	GO:0008150//biological_process
0	ENSG00000157851	DPYSL5	0.649	0.286	2.23805	1.06182	1.0757	0	0	dihydropyrimidinase like 5 [Source:HGNC Symbol;Acc:HGNC:20637]	Organismal Systems	Development and regeneration	ko04360//Axon guidance	K07529	GO:0005737//cytoplasm;GO:0005829//cytosol;GO:0030425//dendrite;GO:0032991//protein-containing complex;GO:0043025//neuronal cell body	GO:0005515//protein binding;GO:0016787//hydrolase activity;GO:0016810//hydrolase activity, acting on carbon-nitrogen (but not peptide) bonds;GO:0016812//hydrolase activity, acting on carbon-nitrogen (but not peptide) bonds, in cyclic amides	GO:0007165//signal transduction;GO:0007399//nervous system development;GO:0007411//axon guidance;GO:0030182//neuron differentiation;GO:0050774//negative regulation of dendrite morphogenesis
0	ENSG00000175175	PPM1E	0.706	0.35	3.50617	1.66606	1.07345	0	0	protein phosphatase, Mg2+/Mn2+ dependent 1E [Source:HGNC Symbol;Acc:HGNC:19322]	-	-	-	-	GO:0005634//nucleus;GO:0005654//nucleoplasm;GO:0005730//nucleolus;GO:0005737//cytoplasm;GO:0032991//protein-containing complex	GO:0004721//phosphoprotein phosphatase activity;GO:0004722//protein serine/threonine phosphatase activity;GO:0005515//protein binding;GO:0016787//hydrolase activity;GO:0017018//myosin phosphatase activity;GO:0043169//cation binding;GO:0046872//metal ion binding	GO:0006469//negative regulation of protein kinase activity;GO:0006470//protein dephosphorylation;GO:0035970//peptidyl-threonine dephosphorylation;GO:0051496//positive regulation of stress fiber assembly;GO:0071222//cellular response to lipopolysaccharide;GO:0071466//cellular response to xenobiotic stimulus
0	ENSG00000129951	PLPPR3	0.428	0.164	1.05168	0.499991	1.07272	0	0	phospholipid phosphatase related 3 [Source:HGNC Symbol;Acc:HGNC:23497]	-	-	-	-	GO:0016020//membrane	GO:0008195//phosphatidate phosphatase activity	GO:0006644//phospholipid metabolic process;GO:0007165//signal transduction;GO:0046839//phospholipid dephosphorylation
0	ENSG00000169855	ROBO1	0.811	0.434	6.58197	3.13985	1.06782	0	0	roundabout guidance receptor 1 [Source:HGNC Symbol;Acc:HGNC:10249]	Organismal Systems	Development and regeneration	ko04360//Axon guidance	K06753	GO:0005737//cytoplasm;GO:0005886//plasma membrane;GO:0009986//cell surface;GO:0016020//membrane;GO:0030424//axon;GO:0033116//endoplasmic reticulum-Golgi intermediate compartment membrane;GO:0042995//cell projection;GO:0043005//neuron projection	GO:0005515//protein binding;GO:0008046//axon guidance receptor activity;GO:0030275//LRR domain binding;GO:0042802//identical protein binding	GO:0002042//cell migration involved in sprouting angiogenesis;GO:0003129//heart induction;GO:0003148//outflow tract septum morphogenesis;GO:0003180//aortic valve morphogenesis;GO:0003184//pulmonary valve morphogenesis;GO:0003272//endocardial cushion formation;GO:0006919//activation of cysteine-type endopeptidase activity involved in apoptotic process;GO:0006935//chemotaxis;GO:0007155//cell adhesi…
0	ENSG00000001629	ANKIB1	0.588	0.288	2.00422	0.95642	1.06732	0	0	ankyrin repeat and IBR domain containing 1 [Source:HGNC Symbol;Acc:HGNC:22215]	-	-	-	-	GO:0000151//ubiquitin ligase complex;GO:0005737//cytoplasm	GO:0004842//ubiquitin-protein transferase activity;GO:0005515//protein binding;GO:0008270//zinc ion binding;GO:0016740//transferase activity;GO:0031624//ubiquitin conjugating enzyme binding;GO:0046872//metal ion binding;GO:0061630//ubiquitin protein ligase activity	GO:0000209//protein polyubiquitination;GO:0006511//ubiquitin-dependent protein catabolic process;GO:0016567//protein ubiquitination;GO:0032436//positive regulation of proteasomal ubiquitin-dependent protein catabolic process
0	ENSG00000116667	C1orf21	0.635	0.316	2.63197	1.25728	1.06584	0	0	chromosome 1 open reading frame 21 [Source:HGNC Symbol;Acc:HGNC:15494]	-	-	-	-	-	GO:0005515//protein binding	-
0	ENSG00000155111	CDK19	0.561	0.267	1.90971	0.914255	1.06269	0	0	cyclin dependent kinase 19 [Source:HGNC Symbol;Acc:HGNC:19338]	-	-	-	-	GO:0005634//nucleus;GO:0005654//nucleoplasm;GO:0005737//cytoplasm;GO:0005829//cytosol;GO:0048471//perinuclear region of cytoplasm;GO:1990508//CKM complex	GO:0000166//nucleotide binding;GO:0004672//protein kinase activity;GO:0004674//protein serine/threonine kinase activity;GO:0004693//cyclin-dependent protein serine/threonine kinase activity;GO:0005524//ATP binding;GO:0016301//kinase activity;GO:0016740//transferase activity;GO:0106310//protein serine kinase activity	GO:0006468//protein phosphorylation;GO:0016310//phosphorylation;GO:0043065//positive regulation of apoptotic process;GO:0051726//regulation of cell cycle;GO:0071222//cellular response to lipopolysaccharide
0	ENSG00000171723	GPHN	0.807	0.471	5.93368	2.84082	1.06262	0	0	gephyrin [Source:HGNC Symbol;Acc:HGNC:15465]	Metabolism;Organismal Systems;Metabolism	Global and overview maps;Nervous system;Metabolism of cofactors and vitamins	ko01100//Metabolic pathways;ko04727//GABAergic synapse;ko00790//Folate biosynthesis	K15376;K15376;K15376	GO:0005737//cytoplasm;GO:0005829//cytosol;GO:0005856//cytoskeleton;GO:0005886//plasma membrane;GO:0014069//postsynaptic density;GO:0016020//membrane;GO:0030425//dendrite;GO:0042995//cell projection;GO:0045202//synapse;GO:0045211//postsynaptic membrane;GO:0097060//synaptic membrane;GO:0099572//postsynaptic specialization;GO:0099634//postsynaptic specialization membrane	GO:0000166//nucleotide binding;GO:0003824//catalytic activity;GO:0005515//protein binding;GO:0005524//ATP binding;GO:0008940//nitrate reductase activity;GO:0016740//transferase activity;GO:0042802//identical protein binding;GO:0043546//molybdopterin cofactor binding;GO:0046872//metal ion binding;GO:0061598//molybdopterin adenylyltransferase activity;GO:0061599//molybdopterin molybdotransferase ac…	GO:0006777//Mo-molybdopterin cofactor biosynthetic process;GO:0007529//establishment of synaptic specificity at neuromuscular junction;GO:0008152//metabolic process;GO:0010038//response to metal ion;GO:0032324//molybdopterin cofactor biosynthetic process;GO:0072579//glycine receptor clustering;GO:0097112//gamma-aminobutyric acid receptor clustering;GO:0098970//postsynaptic neurotransmitter recept…
0	ENSG00000196220	SRGAP3	0.794	0.429	4.69191	2.24716	1.06207	0	0	SLIT-ROBO Rho GTPase activating protein 3 [Source:HGNC Symbol;Acc:HGNC:19744]	Organismal Systems	Development and regeneration	ko04360//Axon guidance	K07526	GO:0005737//cytoplasm;GO:0005829//cytosol	GO:0005096//GTPase activator activity;GO:0005515//protein binding	GO:0007165//signal transduction;GO:0030336//negative regulation of cell migration;GO:0051056//regulation of small GTPase mediated signal transduction
0	ENSG00000114796	KLHL24	0.561	0.254	1.63907	0.785532	1.06114	0	0	kelch like family member 24 [Source:HGNC Symbol;Acc:HGNC:25947]	-	-	-	-	GO:0005737//cytoplasm;GO:0005912//adherens junction;GO:0030057//desmosome;GO:0030424//axon;GO:0031463//Cul3-RING ubiquitin ligase complex;GO:0042995//cell projection;GO:0043204//perikaryon;GO:0070161//anchoring junction	GO:0005515//protein binding	GO:0016567//protein ubiquitination;GO:0045109//intermediate filament organization;GO:0051865//protein autoubiquitination;GO:2000312//regulation of kainate selective glutamate receptor activity
0	ENSG00000153253	SCN3A	0.544	0.236	1.82928	0.876689	1.06114	0	0	sodium voltage-gated channel alpha subunit 3 [Source:HGNC Symbol;Acc:HGNC:10590]	Organismal Systems	Sensory system	ko04742//Taste transduction	K04836	GO:0001518//voltage-gated sodium channel complex;GO:0005886//plasma membrane;GO:0005891//voltage-gated calcium channel complex;GO:0016020//membrane;GO:0016528//sarcoplasm;GO:0034702//ion channel complex	GO:0005216//ion channel activity;GO:0005248//voltage-gated sodium channel activity;GO:0005261//cation channel activity;GO:0005272//sodium channel activity;GO:0005515//protein binding;GO:0008331//high voltage-gated calcium channel activity	GO:0006811//ion transport;GO:0006814//sodium ion transport;GO:0034220//ion transmembrane transport;GO:0035725//sodium ion transmembrane transport;GO:0048266//behavioral response to pain;GO:0055085//transmembrane transport;GO:0098655//cation transmembrane transport;GO:0098703//calcium ion import across plasma membrane
0	ENSG00000151835	SACS	0.482	0.204	1.40214	0.673665	1.05752	0	0	sacsin molecular chaperone [Source:HGNC Symbol;Acc:HGNC:10519]	-	-	-	-	GO:0005634//nucleus;GO:0005737//cytoplasm;GO:0005739//mitochondrion;GO:0030424//axon;GO:0030425//dendrite;GO:0070852//cell body fiber	GO:0005515//protein binding;GO:0030544//Hsp70 protein binding;GO:0042802//identical protein binding;GO:0051087//chaperone binding;GO:0070628//proteasome binding	GO:0006457//protein folding;GO:0090084//negative regulation of inclusion body assembly
0	ENSG00000101236	RNF24	0.671	0.325	2.45427	1.1796	1.05699	0	0	ring finger protein 24 [Source:HGNC Symbol;Acc:HGNC:13779]	-	-	-	-	GO:0000139//Golgi membrane;GO:0005794//Golgi apparatus;GO:0016020//membrane	GO:0005515//protein binding;GO:0008270//zinc ion binding;GO:0046872//metal ion binding	-
0	ENSG00000129682	FGF13	0.69	0.342	4.1058	1.98163	1.05098	0	0	fibroblast growth factor 13 [Source:HGNC Symbol;Acc:HGNC:3670]	-	-	-	-	GO:0005634//nucleus;GO:0005737//cytoplasm;GO:0005829//cytosol;GO:0005874//microtubule;GO:0005886//plasma membrane;GO:0014704//intercalated disc;GO:0016020//membrane;GO:0016328//lateral plasma membrane;GO:0030175//filopodium;GO:0030424//axon;GO:0030425//dendrite;GO:0030426//growth cone;GO:0042383//sarcolemma;GO:0042995//cell projection;GO:0043005//neuron projection	GO:0005515//protein binding;GO:0008017//microtubule binding;GO:0008083//growth factor activity;GO:0017080//sodium channel regulator activity;GO:0044325//transmembrane transporter binding;GO:0048487//beta-tubulin binding	GO:0000165//MAPK cascade;GO:0001764//neuron migration;GO:0006814//sodium ion transport;GO:0007026//negative regulation of microtubule depolymerization;GO:0007165//signal transduction;GO:0007267//cell-cell signaling;GO:0007399//nervous system development;GO:0007611//learning or memory;GO:0007612//learning;GO:0007613//memory;GO:0021766//hippocampus development;GO:0021795//cerebral cortex cell migra…
0	ENSG00000196628	TCF4	0.875	0.587	11.5776	5.59159	1.05001	0	0	transcription factor 4 [Source:HGNC Symbol;Acc:HGNC:11634]	-	-	-	-	GO:0000785//chromatin;GO:0005634//nucleus;GO:0005667//transcription regulator complex;GO:0070369//beta-catenin-TCF7L2 complex;GO:1990907//beta-catenin-TCF complex	GO:0000978//RNA polymerase II cis-regulatory region sequence-specific DNA binding;GO:0000981//DNA-binding transcription factor activity, RNA polymerase II-specific;GO:0001093//TFIIB-class transcription factor binding;GO:0001228//DNA-binding transcription activator activity, RNA polymerase II-specific;GO:0003677//DNA binding;GO:0003700//DNA-binding transcription factor activity;GO:0005515//protein…	GO:0006357//regulation of transcription by RNA polymerase II;GO:0007399//nervous system development;GO:0030154//cell differentiation;GO:0045666//positive regulation of neuron differentiation;GO:0045893//positive regulation of transcription, DNA-templated;GO:0045944//positive regulation of transcription by RNA polymerase II;GO:0065004//protein-DNA complex assembly
0	ENSG00000110987	BCL7A	0.688	0.323	2.75589	1.33251	1.04838	0	0	BAF chromatin remodeling complex subunit BCL7A [Source:HGNC Symbol;Acc:HGNC:1004]	-	-	-	-	GO:0000785//chromatin;GO:0016514//SWI/SNF complex;GO:0140288//GBAF complex	GO:0003674//molecular_function;GO:0005515//protein binding	GO:0006338//chromatin remodeling;GO:0006357//regulation of transcription by RNA polymerase II;GO:0008284//positive regulation of cell population proliferation;GO:0030071//regulation of mitotic metaphase/anaphase transition;GO:0045596//negative regulation of cell differentiation;GO:0045892//negative regulation of transcription, DNA-templated;GO:0070316//regulation of G0 to G1 transition;GO:1902459…
0	ENSG00000021574	SPAST	0.463	0.202	1.28134	0.619664	1.0481	0	0	spastin [Source:HGNC Symbol;Acc:HGNC:11233]	-	-	-	-	GO:0000922//spindle pole;GO:0005634//nucleus;GO:0005654//nucleoplasm;GO:0005737//cytoplasm;GO:0005768//endosome;GO:0005783//endoplasmic reticulum;GO:0005789//endoplasmic reticulum membrane;GO:0005811//lipid droplet;GO:0005813//centrosome;GO:0005819//spindle;GO:0005829//cytosol;GO:0005856//cytoskeleton;GO:0005874//microtubule;GO:0015630//microtubule cytoskeleton;GO:0016020//membrane;GO:0030424//ax…	GO:0000166//nucleotide binding;GO:0003824//catalytic activity;GO:0005515//protein binding;GO:0005524//ATP binding;GO:0008017//microtubule binding;GO:0008568//microtubule-severing ATPase activity;GO:0016853//isomerase activity;GO:0016887//ATP hydrolysis activity;GO:0043014//alpha-tubulin binding;GO:0044877//protein-containing complex binding;GO:0048487//beta-tubulin binding	GO:0000226//microtubule cytoskeleton organization;GO:0000281//mitotic cytokinesis;GO:0001578//microtubule bundle formation;GO:0006888//endoplasmic reticulum to Golgi vesicle-mediated transport;GO:0006996//organelle organization;GO:0007049//cell cycle;GO:0007084//mitotic nuclear membrane reassembly;GO:0007399//nervous system development;GO:0007409//axonogenesis;GO:0008089//anterograde axonal trans…
0	ENSG00000008441	NFIX	0.49	0.213	2.08717	1.01156	1.04497	0	0	nuclear factor I X [Source:HGNC Symbol;Acc:HGNC:7788]	-	-	-	-	GO:0000785//chromatin;GO:0005634//nucleus;GO:0005654//nucleoplasm	GO:0000978//RNA polymerase II cis-regulatory region sequence-specific DNA binding;GO:0000981//DNA-binding transcription factor activity, RNA polymerase II-specific;GO:0003677//DNA binding;GO:0003700//DNA-binding transcription factor activity;GO:0005515//protein binding;GO:1990837//sequence-specific double-stranded DNA binding	GO:0000122//negative regulation of transcription by RNA polymerase II;GO:0006260//DNA replication;GO:0006355//regulation of transcription, DNA-templated;GO:0006357//regulation of transcription by RNA polymerase II;GO:0006366//transcription by RNA polymerase II;GO:0010468//regulation of gene expression;GO:0045893//positive regulation of transcription, DNA-templated;GO:0045944//positive regulation …
0	ENSG00000172765	TMCC1	0.616	0.304	2.33295	1.13088	1.04471	0	0	transmembrane and coiled-coil domain family 1 [Source:HGNC Symbol;Acc:HGNC:29116]	-	-	-	-	GO:0005783//endoplasmic reticulum;GO:0005789//endoplasmic reticulum membrane;GO:0005791//rough endoplasmic reticulum;GO:0005829//cytosol;GO:0012505//endomembrane system;GO:0016020//membrane;GO:0140284//endoplasmic reticulum-endosome membrane contact site	GO:0005515//protein binding;GO:0042802//identical protein binding	GO:0007029//endoplasmic reticulum organization;GO:0016197//endosomal transport;GO:0090148//membrane fission;GO:0097750//endosome membrane tubulation;GO:0140285//endosome fission
0	ENSG00000288891	ENSG00000288891	0.498	0.229	1.59039	0.771524	1.0436	0	0	-	-	-	-	-	-	-	-
0	ENSG00000083312	TNPO1	0.648	0.314	2.16637	1.05187	1.04233	0	0	transportin 1 [Source:HGNC Symbol;Acc:HGNC:6401]	Genetic Information Processing	Translation	ko03013//Nucleocytoplasmic transport	K18752	GO:0005634//nucleus;GO:0005737//cytoplasm;GO:0005829//cytosol;GO:0005929//cilium;GO:0070062//extracellular exosome	GO:0003723//RNA binding;GO:0005515//protein binding;GO:0008139//nuclear localization sequence binding;GO:0031267//small GTPase binding;GO:0061608//nuclear import signal receptor activity	GO:0006606//protein import into nucleus;GO:0006886//intracellular protein transport;GO:0015031//protein transport
0	ENSG00000127152	BCL11B	0.586	0.236	2.28719	1.11102	1.04169	0	0	BCL11 transcription factor B [Source:HGNC Symbol;Acc:HGNC:13222]	Human Diseases	Cancer: overview	ko05202//Transcriptional misregulation in cancer	K22046	GO:0005634//nucleus;GO:0016514//SWI/SNF complex;GO:0043005//neuron projection	GO:0000978//RNA polymerase II cis-regulatory region sequence-specific DNA binding;GO:0001228//DNA-binding transcription activator activity, RNA polymerase II-specific;GO:0003700//DNA-binding transcription factor activity;GO:0005515//protein binding;GO:0043565//sequence-specific DNA binding;GO:0046872//metal ion binding;GO:1990837//sequence-specific double-stranded DNA binding	GO:0003334//keratinocyte development;GO:0003382//epithelial cell morphogenesis;GO:0006366//transcription by RNA polymerase II;GO:0006915//apoptotic process;GO:0007409//axonogenesis;GO:0008285//negative regulation of cell population proliferation;GO:0009791//post-embryonic development;GO:0010468//regulation of gene expression;GO:0010837//regulation of keratinocyte proliferation;GO:0019216//regulat…
0	ENSG00000143207	COP1	0.64	0.324	2.28952	1.11507	1.03791	0	0	COP1 E3 ubiquitin ligase [Source:HGNC Symbol;Acc:HGNC:17440]	Genetic Information Processing;Cellular Processes	Folding, sorting and degradation;Cell growth and death	ko04120//Ubiquitin mediated proteolysis;ko04115//p53 signaling pathway	K10143;K10143	GO:0005634//nucleus;GO:0005654//nucleoplasm;GO:0005737//cytoplasm;GO:0005829//cytosol;GO:0016020//membrane;GO:0016607//nuclear speck;GO:0031464//Cul4A-RING E3 ubiquitin ligase complex	GO:0004842//ubiquitin-protein transferase activity;GO:0005515//protein binding;GO:0016740//transferase activity;GO:0046872//metal ion binding;GO:0061630//ubiquitin protein ligase activity	GO:0010212//response to ionizing radiation;GO:0016567//protein ubiquitination;GO:0032436//positive regulation of proteasomal ubiquitin-dependent protein catabolic process;GO:0043161//proteasome-mediated ubiquitin-dependent protein catabolic process
0	ENSG00000103657	HERC1	0.674	0.334	2.4933	1.21584	1.03611	0	0	HECT and RLD domain containing E3 ubiquitin protein ligase family member 1 [Source:HGNC Symbol;Acc:HGNC:4867]	Genetic Information Processing	Folding, sorting and degradation	ko04120//Ubiquitin mediated proteolysis	K10594	GO:0005737//cytoplasm;GO:0005794//Golgi apparatus;GO:0005829//cytosol;GO:0016020//membrane	GO:0004842//ubiquitin-protein transferase activity;GO:0005085//guanyl-nucleotide exchange factor activity;GO:0005515//protein binding;GO:0016740//transferase activity	GO:0006914//autophagy;GO:0007420//brain development;GO:0010507//negative regulation of autophagy;GO:0016567//protein ubiquitination;GO:0021702//cerebellar Purkinje cell differentiation;GO:0022038//corpus callosum development;GO:0031175//neuron projection development;GO:0050885//neuromuscular process controlling balance
0	ENSG00000112320	SOBP	0.618	0.287	2.45011	1.1951	1.03572	0	0	sine oculis binding protein homolog [Source:HGNC Symbol;Acc:HGNC:29256]	-	-	-	-	GO:0005634//nucleus	GO:0032184//SUMO polymer binding;GO:0046872//metal ion binding	GO:0007605//sensory perception of sound;GO:0007626//locomotory behavior;GO:0042472//inner ear morphogenesis;GO:0048513//animal organ development;GO:0050890//cognition;GO:0090102//cochlea development
0	ENSG00000204178	MACO1	0.545	0.249	1.57546	0.770388	1.03212	0	0	macoilin 1 [Source:HGNC Symbol;Acc:HGNC:25572]	-	-	-	-	GO:0005634//nucleus;GO:0005783//endoplasmic reticulum;GO:0005789//endoplasmic reticulum membrane;GO:0016020//membrane;GO:0030424//axon;GO:0030867//rough endoplasmic reticulum membrane;GO:0031965//nuclear membrane;GO:0042995//cell projection;GO:0043005//neuron projection;GO:0044306//neuron projection terminus;GO:0045202//synapse	GO:0003674//molecular_function;GO:0005515//protein binding;GO:0008017//microtubule binding	GO:0006935//chemotaxis;GO:0007420//brain development;GO:0023041//neuronal signal transduction
0	ENSG00000134313	KIDINS220	0.698	0.345	2.96231	1.45778	1.02295	0	0	kinase D interacting substrate 220 [Source:HGNC Symbol;Acc:HGNC:29508]	Organismal Systems	Nervous system	ko04722//Neurotrophin signaling pathway	K12460	GO:0005768//endosome;GO:0005770//late endosome;GO:0005829//cytosol;GO:0016020//membrane;GO:0032991//protein-containing complex	GO:0005515//protein binding;GO:0019887//protein kinase regulator activity;GO:0030165//PDZ domain binding	GO:0001701//in utero embryonic development;GO:0007399//nervous system development;GO:0010976//positive regulation of neuron projection development;GO:0038180//nerve growth factor signaling pathway;GO:0048813//dendrite morphogenesis;GO:1990090//cellular response to nerve growth factor stimulus
0	ENSG00000168916	ZNF608	0.617	0.312	2.36408	1.16527	1.02061	0	0	zinc finger protein 608 [Source:HGNC Symbol;Acc:HGNC:29238]	-	-	-	-	GO:0005634//nucleus	GO:0046872//metal ion binding	GO:0000122//negative regulation of transcription by RNA polymerase II;GO:0006357//regulation of transcription by RNA polymerase II
0	ENSG00000145715	RASA1	0.555	0.272	1.93927	0.956057	1.02034	0	0	RAS p21 protein activator 1 [Source:HGNC Symbol;Acc:HGNC:9871]	Environmental Information Processing;Environmental Information Processing;Organismal Systems	Signal transduction;Signal transduction;Development and regeneration	ko04010//MAPK signaling pathway;ko04014//Ras signaling pathway;ko04360//Axon guidance	K04352;K04352;K04352	GO:0001726//ruffle;GO:0005737//cytoplasm;GO:0005829//cytosol;GO:0005886//plasma membrane	GO:0001784//phosphotyrosine residue binding;GO:0003924//GTPase activity;GO:0005096//GTPase activator activity;GO:0005102//signaling receptor binding;GO:0005515//protein binding;GO:0019870//potassium channel inhibitor activity;GO:0051020//GTPase binding	GO:0000281//mitotic cytokinesis;GO:0001570//vasculogenesis;GO:0001953//negative regulation of cell-matrix adhesion;GO:0007162//negative regulation of cell adhesion;GO:0007165//signal transduction;GO:0008360//regulation of cell shape;GO:0030833//regulation of actin filament polymerization;GO:0035556//intracellular signal transduction;GO:0043066//negative regulation of apoptotic process;GO:0043087/…
0	ENSG00000130558	OLFM1	0.439	0.175	1.31197	0.648625	1.01628	0	0	olfactomedin 1 [Source:HGNC Symbol;Acc:HGNC:17187]	-	-	-	-	GO:0005576//extracellular region;GO:0005615//extracellular space;GO:0005783//endoplasmic reticulum;GO:0030424//axon;GO:0042995//cell projection;GO:0043025//neuronal cell body;GO:0043204//perikaryon;GO:0044295//axonal growth cone;GO:0045202//synapse	GO:0005515//protein binding	GO:0003190//atrioventricular valve formation;GO:0007165//signal transduction;GO:0007399//nervous system development;GO:0010628//positive regulation of gene expression;GO:0010629//negative regulation of gene expression;GO:0010718//positive regulation of epithelial to mesenchymal transition;GO:0023041//neuronal signal transduction;GO:0030516//regulation of axon extension;GO:0043065//positive regula…
0	ENSG00000182568	SATB1	0.396	0.146	0.959291	0.475247	1.01329	0	0	SATB homeobox 1 [Source:HGNC Symbol;Acc:HGNC:10541]	-	-	-	-	GO:0000785//chromatin;GO:0005634//nucleus;GO:0005654//nucleoplasm;GO:0016363//nuclear matrix;GO:0016604//nuclear body;GO:0016605//PML body	GO:0000977//RNA polymerase II transcription regulatory region sequence-specific DNA binding;GO:0000978//RNA polymerase II cis-regulatory region sequence-specific DNA binding;GO:0000981//DNA-binding transcription factor activity, RNA polymerase II-specific;GO:0001227//DNA-binding transcription repressor activity, RNA polymerase II-specific;GO:0003677//DNA binding;GO:0003690//double-stranded DNA bi…	GO:0000122//negative regulation of transcription by RNA polymerase II;GO:0006325//chromatin organization;GO:0006338//chromatin remodeling;GO:0006357//regulation of transcription by RNA polymerase II
0	ENSG00000272398	CD24	0.831	0.441	5.05687	2.51258	1.00907	0	0	CD24 molecule [Source:HGNC Symbol;Acc:HGNC:1645]	Organismal Systems	Immune system	ko04640//Hematopoietic cell lineage	K06469	GO:0005886//plasma membrane;GO:0009986//cell surface;GO:0016020//membrane;GO:0043231//intracellular membrane-bounded organelle;GO:0045121//membrane raft;GO:0098552//side of membrane	GO:0005515//protein binding;GO:0019901//protein kinase binding;GO:0030296//protein tyrosine kinase activator activity	GO:0001666//response to hypoxia;GO:0001775//cell activation;GO:0001959//regulation of cytokine-mediated signaling pathway;GO:0002237//response to molecule of bacterial origin;GO:0002768//immune response-regulating cell surface receptor signaling pathway;GO:0007155//cell adhesion;GO:0007204//positive regulation of cytosolic calcium ion concentration;GO:0016055//Wnt signaling pathway;GO:0016477//ce…
0	ENSG00000123352	SPATS2	0.671	0.336	2.36994	1.1778	1.00876	0	0	spermatogenesis associated serine rich 2 [Source:HGNC Symbol;Acc:HGNC:18650]	-	-	-	-	GO:0005737//cytoplasm;GO:0005829//cytosol	GO:0003723//RNA binding;GO:0005515//protein binding	-
0	ENSG00000028203	VEZT	0.638	0.319	2.13741	1.06779	1.00123	0	0	vezatin, adherens junctions transmembrane protein [Source:HGNC Symbol;Acc:HGNC:18258]	-	-	-	-	GO:0001669//acrosomal vesicle;GO:0002142//stereocilia ankle link complex;GO:0005634//nucleus;GO:0005654//nucleoplasm;GO:0005829//cytosol;GO:0005886//plasma membrane;GO:0005912//adherens junction;GO:0016020//membrane;GO:0031410//cytoplasmic vesicle;GO:0042995//cell projection;GO:0060171//stereocilium membrane;GO:0070161//anchoring junction	GO:0017022//myosin binding	GO:0098609//cell-cell adhesion
0	ENSG00000171533	MAP6	0.552	0.224	1.63248	0.816689	0.999208	0	0	microtubule associated protein 6 [Source:HGNC Symbol;Acc:HGNC:6868]	-	-	-	-	GO:0005737//cytoplasm;GO:0005794//Golgi apparatus;GO:0005798//Golgi-associated vesicle;GO:0005801//cis-Golgi network;GO:0005856//cytoskeleton;GO:0005874//microtubule;GO:0016020//membrane;GO:0030424//axon;GO:0030425//dendrite;GO:0030658//transport vesicle membrane;GO:0031410//cytoplasmic vesicle;GO:0042995//cell projection;GO:0048471//perinuclear region of cytoplasm	GO:0005515//protein binding;GO:0005516//calmodulin binding;GO:0008017//microtubule binding	GO:0000226//microtubule cytoskeleton organization;GO:0030705//cytoskeleton-dependent intracellular transport;GO:0032418//lysosome localization;GO:0048813//dendrite morphogenesis;GO:0050772//positive regulation of axonogenesis;GO:0070507//regulation of microtubule cytoskeleton organization
0	ENSG00000088538	DOCK3	0.649	0.324	3.2423	1.62899	0.993035	0	0	dedicator of cytokinesis 3 [Source:HGNC Symbol;Acc:HGNC:2989]	-	-	-	-	GO:0005737//cytoplasm;GO:0005829//cytosol;GO:0005886//plasma membrane	GO:0005085//guanyl-nucleotide exchange factor activity;GO:0005096//GTPase activator activity;GO:0005515//protein binding;GO:0017124//SH3 domain binding;GO:0031267//small GTPase binding	GO:0007264//small GTPase mediated signal transduction;GO:0048011//neurotrophin TRK receptor signaling pathway;GO:0051056//regulation of small GTPase mediated signal transduction
0	ENSG00000196405	EVL	0.751	0.392	3.29277	1.65476	0.99268	0	0	Enah/Vasp-like [Source:HGNC Symbol;Acc:HGNC:20234]	Environmental Information Processing	Signal transduction	ko04015//Rap1 signaling pathway	K23487	GO:0001725//stress fiber;GO:0005737//cytoplasm;GO:0005829//cytosol;GO:0005856//cytoskeleton;GO:0005925//focal adhesion;GO:0016020//membrane;GO:0030027//lamellipodium;GO:0042995//cell projection;GO:0110165//cellular anatomical entity	GO:0003779//actin binding;GO:0005515//protein binding;GO:0005522//profilin binding;GO:0017124//SH3 domain binding	GO:0007015//actin filament organization;GO:0007166//cell surface receptor signaling pathway;GO:0007399//nervous system development;GO:0008154//actin polymerization or depolymerization;GO:0009887//animal organ morphogenesis;GO:0010633//negative regulation of epithelial cell migration;GO:0030838//positive regulation of actin filament polymerization;GO:0051289//protein homotetramerization;GO:0051496…
0	ENSG00000130396	AFDN	0.697	0.35	2.95066	1.48364	0.991896	0	0	afadin, adherens junction formation factor [Source:HGNC Symbol;Acc:HGNC:7137]	Environmental Information Processing;Environmental Information Processing;Environmental Information Processing;Cellular Processes;Organismal Systems;Cellular Processes	Signal transduction;Signal transduction;Signal transduction;Cellular community - eukaryotes;Immune system;Cellular community - eukaryotes	ko04014//Ras signaling pathway;ko04024//cAMP signaling pathway;ko04015//Rap1 signaling pathway;ko04530//Tight junction;ko04670//Leukocyte transendothelial migration;ko04520//Adherens junction	K05702;K05702;K05702;K05702;K05702;K05702	GO:0005654//nucleoplasm;GO:0005829//cytosol;GO:0005886//plasma membrane;GO:0005911//cell-cell junction;GO:0005912//adherens junction;GO:0016607//nuclear speck;GO:0030054//cell junction;GO:0044291//cell-cell contact zone;GO:0046930//pore complex;GO:0070160//tight junction;GO:0070161//anchoring junction	GO:0005515//protein binding;GO:0031267//small GTPase binding;GO:0045296//cadherin binding;GO:0050839//cell adhesion molecule binding;GO:0051015//actin filament binding	GO:0007155//cell adhesion;GO:0007165//signal transduction;GO:0007267//cell-cell signaling;GO:0010628//positive regulation of gene expression;GO:0022409//positive regulation of cell-cell adhesion;GO:0030336//negative regulation of cell migration;GO:0032880//regulation of protein localization;GO:0044331//cell-cell adhesion mediated by cadherin;GO:0046931//pore complex assembly;GO:0061951//establish…
0	ENSG00000176049	JAKMIP2	0.633	0.312	2.20571	1.10983	0.990907	0	0	janus kinase and microtubule interacting protein 2 [Source:HGNC Symbol;Acc:HGNC:29067]	-	-	-	-	GO:0005794//Golgi apparatus	GO:0005515//protein binding;GO:0008017//microtubule binding;GO:0019900//kinase binding	-
0	ENSG00000166974	MAPRE2	0.554	0.264	1.81187	0.914605	0.986257	0	0	microtubule associated protein RP/EB family member 2 [Source:HGNC Symbol;Acc:HGNC:6891]	-	-	-	-	GO:0005737//cytoplasm;GO:0005815//microtubule organizing center;GO:0005856//cytoskeleton;GO:0005874//microtubule;GO:0005881//cytoplasmic microtubule;GO:0005925//focal adhesion;GO:0015630//microtubule cytoskeleton;GO:0035371//microtubule plus-end;GO:0051233//spindle midzone	GO:0005515//protein binding;GO:0008017//microtubule binding;GO:0019901//protein kinase binding;GO:0042802//identical protein binding;GO:0051010//microtubule plus-end binding	GO:0007049//cell cycle;GO:0031110//regulation of microtubule polymerization or depolymerization;GO:0032014//positive regulation of ARF protein signal transduction;GO:0035372//protein localization to microtubule;GO:0043547//positive regulation of GTPase activity;GO:0051225//spindle assembly;GO:0051301//cell division;GO:0051549//positive regulation of keratinocyte migration;GO:0120183//positive reg…
0	ENSG00000168824	NSG1	0.726	0.371	4.35521	2.2054	0.981701	0	0	neuronal vesicle trafficking associated 1 [Source:HGNC Symbol;Acc:HGNC:18790]	-	-	-	-	GO:0005634//nucleus;GO:0005737//cytoplasm;GO:0005764//lysosome;GO:0005768//endosome;GO:0005769//early endosome;GO:0005770//late endosome;GO:0005783//endoplasmic reticulum;GO:0005789//endoplasmic reticulum membrane;GO:0005794//Golgi apparatus;GO:0010008//endosome membrane;GO:0016020//membrane;GO:0016328//lateral plasma membrane;GO:0030425//dendrite;GO:0030659//cytoplasmic vesicle membrane;GO:00314…	GO:0005102//signaling receptor binding;GO:0005515//protein binding;GO:0032051//clathrin light chain binding;GO:0035255//ionotropic glutamate receptor binding	GO:0001881//receptor recycling;GO:0001921//positive regulation of receptor recycling;GO:0006915//apoptotic process;GO:0007212//dopamine receptor signaling pathway;GO:0016197//endosomal transport;GO:0042982//amyloid precursor protein metabolic process;GO:0048268//clathrin coat assembly;GO:0098814//spontaneous synaptic transmission;GO:0098887//neurotransmitter receptor transport, endosome to postsy…
0	ENSG00000198795	ZNF521	0.588	0.299	2.83105	1.43406	0.981235	0	0	zinc finger protein 521 [Source:HGNC Symbol;Acc:HGNC:24605]	-	-	-	-	GO:0005634//nucleus;GO:0005654//nucleoplasm	GO:0000978//RNA polymerase II cis-regulatory region sequence-specific DNA binding;GO:0001228//DNA-binding transcription activator activity, RNA polymerase II-specific;GO:0003677//DNA binding;GO:0005515//protein binding;GO:0019904//protein domain specific binding;GO:0046872//metal ion binding	GO:0006357//regulation of transcription by RNA polymerase II;GO:0030154//cell differentiation;GO:0045944//positive regulation of transcription by RNA polymerase II;GO:0048663//neuron fate commitment
0	ENSG00000118922	KLF12	0.76	0.432	4.35152	2.20545	0.980447	0	0	KLF transcription factor 12 [Source:HGNC Symbol;Acc:HGNC:6346]	-	-	-	-	GO:0000785//chromatin;GO:0005634//nucleus;GO:0005654//nucleoplasm;GO:0005829//cytosol	GO:0000977//RNA polymerase II transcription regulatory region sequence-specific DNA binding;GO:0000978//RNA polymerase II cis-regulatory region sequence-specific DNA binding;GO:0000981//DNA-binding transcription factor activity, RNA polymerase II-specific;GO:0001227//DNA-binding transcription repressor activity, RNA polymerase II-specific;GO:0003677//DNA binding;GO:0003700//DNA-binding transcript…	GO:0000122//negative regulation of transcription by RNA polymerase II;GO:0006355//regulation of transcription, DNA-templated;GO:0006357//regulation of transcription by RNA polymerase II;GO:0045944//positive regulation of transcription by RNA polymerase II
0	ENSG00000143614	GATAD2B	0.627	0.321	2.2448	1.13917	0.978601	0	0	GATA zinc finger domain containing 2B [Source:HGNC Symbol;Acc:HGNC:30778]	-	-	-	-	GO:0000781//chromosome, telomeric region;GO:0000785//chromatin;GO:0005634//nucleus;GO:0005654//nucleoplasm;GO:0005694//chromosome;GO:0016581//NuRD complex;GO:0016607//nuclear speck;GO:0032991//protein-containing complex	GO:0005515//protein binding;GO:0008270//zinc ion binding;GO:0031492//nucleosomal DNA binding;GO:0043565//sequence-specific DNA binding;GO:0046872//metal ion binding	GO:0000122//negative regulation of transcription by RNA polymerase II;GO:0006338//chromatin remodeling;GO:0006355//regulation of transcription, DNA-templated;GO:0042659//regulation of cell fate specification;GO:0045892//negative regulation of transcription, DNA-templated;GO:0045893//positive regulation of transcription, DNA-templated;GO:2000736//regulation of stem cell differentiation
0	ENSG00000118473	SGIP1	0.507	0.225	1.7054	0.865516	0.978481	0	0	SH3GL interacting endocytic adaptor 1 [Source:HGNC Symbol;Acc:HGNC:25412]	-	-	-	-	GO:0005737//cytoplasm;GO:0005829//cytosol;GO:0005886//plasma membrane;GO:0005905//clathrin-coated pit;GO:0016020//membrane;GO:0030122//AP-2 adaptor complex;GO:0030136//clathrin-coated vesicle	GO:0005515//protein binding;GO:0005543//phospholipid binding;GO:0008017//microtubule binding;GO:0015631//tubulin binding;GO:0017124//SH3 domain binding	GO:0002021//response to dietary excess;GO:0006897//endocytosis;GO:0048260//positive regulation of receptor-mediated endocytosis;GO:0072583//clathrin-dependent endocytosis;GO:0097009//energy homeostasis;GO:2000253//positive regulation of feeding behavior
0	ENSG00000088854	DNAAF9	0.579	0.288	1.90542	0.967848	0.977253	0	0	dynein axonemal assembly factor 9 [Source:HGNC Symbol;Acc:HGNC:17721]	-	-	-	-	GO:0005575//cellular_component	GO:0005515//protein binding	GO:0008150//biological_process
0	ENSG00000138081	FBXO11	0.703	0.379	2.92653	1.49195	0.971989	0	0	F-box protein 11 [Source:HGNC Symbol;Acc:HGNC:13590]	-	-	-	-	GO:0000151//ubiquitin ligase complex;GO:0005634//nucleus;GO:0005654//nucleoplasm;GO:0005694//chromosome;GO:0005730//nucleolus;GO:0005737//cytoplasm;GO:0005829//cytosol	GO:0004842//ubiquitin-protein transferase activity;GO:0005515//protein binding;GO:0008270//zinc ion binding;GO:0016274//protein-arginine N-methyltransferase activity;GO:0046872//metal ion binding	GO:0006511//ubiquitin-dependent protein catabolic process;GO:0007605//sensory perception of sound;GO:0016567//protein ubiquitination;GO:0036211//protein modification process;GO:0042981//regulation of apoptotic process
0	ENSG00000137872	SEMA6D	0.753	0.404	5.38234	2.74862	0.969525	0	0	semaphorin 6D [Source:HGNC Symbol;Acc:HGNC:16770]	Organismal Systems	Development and regeneration	ko04360//Axon guidance	K06842	GO:0005737//cytoplasm;GO:0005794//Golgi apparatus;GO:0005886//plasma membrane;GO:0009986//cell surface;GO:0016020//membrane	GO:0005515//protein binding;GO:0030215//semaphorin receptor binding;GO:0045499//chemorepellent activity	GO:0001755//neural crest cell migration;GO:0007399//nervous system development;GO:0007411//axon guidance;GO:0014909//smooth muscle cell migration;GO:0014911//positive regulation of smooth muscle cell migration;GO:0014912//negative regulation of smooth muscle cell migration;GO:0021591//ventricular system development;GO:0030154//cell differentiation;GO:0030335//positive regulation of cell migration…
0	ENSG00000165209	STRBP	0.589	0.294	1.94777	0.99523	0.968723	0	0	spermatid perinuclear RNA binding protein [Source:HGNC Symbol;Acc:HGNC:16462]	-	-	-	-	GO:0002177//manchette;GO:0005634//nucleus;GO:0005737//cytoplasm;GO:0015630//microtubule cytoskeleton	GO:0003677//DNA binding;GO:0003723//RNA binding;GO:0003725//double-stranded RNA binding;GO:0003727//single-stranded RNA binding;GO:0005515//protein binding;GO:0008017//microtubule binding;GO:0015631//tubulin binding	GO:0007283//spermatogenesis;GO:0007286//spermatid development;GO:0007638//mechanosensory behavior;GO:0030154//cell differentiation;GO:0048870//cell motility
0	ENSG00000144619	CNTN4	0.634	0.293	4.04935	2.07439	0.965004	0	0	contactin 4 [Source:HGNC Symbol;Acc:HGNC:2174]	-	-	-	-	GO:0005576//extracellular region;GO:0005886//plasma membrane;GO:0016020//membrane;GO:0030424//axon;GO:0098552//side of membrane	GO:0005515//protein binding;GO:0098632//cell-cell adhesion mediator activity	GO:0007155//cell adhesion;GO:0007156//homophilic cell adhesion via plasma membrane adhesion molecules;GO:0007158//neuron cell-cell adhesion;GO:0007399//nervous system development;GO:0007409//axonogenesis;GO:0007411//axon guidance;GO:0007413//axonal fasciculation;GO:0007420//brain development;GO:0031175//neuron projection development;GO:0045665//negative regulation of neuron differentiation;GO:004…
0	ENSG00000162545	CAMK2N1	0.74	0.379	4.2049	2.15497	0.964401	0	0	calcium/calmodulin dependent protein kinase II inhibitor 1 [Source:HGNC Symbol;Acc:HGNC:24190]	-	-	-	-	GO:0005575//cellular_component;GO:0014069//postsynaptic density;GO:0030425//dendrite;GO:0042995//cell projection;GO:0045202//synapse	GO:0004860//protein kinase inhibitor activity;GO:0008427//calcium-dependent protein kinase inhibitor activity;GO:0019901//protein kinase binding	GO:0007616//long-term memory;GO:0050729//positive regulation of inflammatory response
0	ENSG00000154639	CXADR	0.757	0.375	3.25563	1.6704	0.962744	0	0	CXADR Ig-like cell adhesion molecule [Source:HGNC Symbol;Acc:HGNC:2559]	Human Diseases	Cardiovascular disease	ko05416//Viral myocarditis	K06788	GO:0001669//acrosomal vesicle;GO:0005576//extracellular region;GO:0005615//extracellular space;GO:0005654//nucleoplasm;GO:0005737//cytoplasm;GO:0005886//plasma membrane;GO:0005911//cell-cell junction;GO:0005912//adherens junction;GO:0005923//bicellular tight junction;GO:0014704//intercalated disc;GO:0016020//membrane;GO:0016323//basolateral plasma membrane;GO:0016327//apicolateral plasma membrane…	GO:0001618//virus receptor activity;GO:0005102//signaling receptor binding;GO:0005178//integrin binding;GO:0005515//protein binding;GO:0008013//beta-catenin binding;GO:0030165//PDZ domain binding;GO:0042802//identical protein binding;GO:0050839//cell adhesion molecule binding;GO:0071253//connexin binding;GO:0086082//cell adhesive protein binding involved in AV node cell-bundle of His cell communi…	GO:0007005//mitochondrion organization;GO:0007155//cell adhesion;GO:0007157//heterophilic cell-cell adhesion via plasma membrane cell adhesion molecules;GO:0007507//heart development;GO:0008354//germ cell migration;GO:0010669//epithelial structure maintenance;GO:0030036//actin cytoskeleton organization;GO:0030593//neutrophil chemotaxis;GO:0034109//homotypic cell-cell adhesion;GO:0045216//cell-cel…
0	ENSG00000138468	SENP7	0.586	0.285	1.88177	0.967461	0.959814	0	0	SUMO specific peptidase 7 [Source:HGNC Symbol;Acc:HGNC:30402]	-	-	-	-	GO:0005634//nucleus;GO:0005737//cytoplasm	GO:0005515//protein binding;GO:0008233//peptidase activity;GO:0008234//cysteine-type peptidase activity;GO:0016787//hydrolase activity;GO:0070139//SUMO-specific endopeptidase activity	GO:0002376//immune system process;GO:0006508//proteolysis;GO:0016926//protein desumoylation;GO:0045087//innate immune response;GO:0140374//antiviral innate immune response
0	ENSG00000189079	ARID2	0.611	0.319	2.19263	1.13438	0.950765	0	0	AT-rich interaction domain 2 [Source:HGNC Symbol;Acc:HGNC:18037]	Human Diseases	Cancer: specific types	ko05225//Hepatocellular carcinoma	K11765	GO:0000776//kinetochore;GO:0000785//chromatin;GO:0005634//nucleus;GO:0005654//nucleoplasm;GO:0005886//plasma membrane;GO:0016363//nuclear matrix;GO:0016514//SWI/SNF complex;GO:0016586//RSC-type complex	GO:0003677//DNA binding;GO:0005515//protein binding;GO:0046872//metal ion binding	GO:0003007//heart morphogenesis;GO:0006325//chromatin organization;GO:0006337//nucleosome disassembly;GO:0006338//chromatin remodeling;GO:0006355//regulation of transcription, DNA-templated;GO:0006357//regulation of transcription by RNA polymerase II;GO:0008285//negative regulation of cell population proliferation;GO:0030071//regulation of mitotic metaphase/anaphase transition;GO:0030336//negativ…
0	ENSG00000168675	LDLRAD4	0.614	0.302	2.90931	1.50574	0.950198	0	0	low density lipoprotein receptor class A domain containing 4 [Source:HGNC Symbol;Acc:HGNC:1224]	-	-	-	-	GO:0000139//Golgi membrane;GO:0005768//endosome;GO:0010008//endosome membrane;GO:0016020//membrane;GO:0031901//early endosome membrane;GO:0043231//intracellular membrane-bounded organelle	GO:0005515//protein binding;GO:0070412//R-SMAD binding	GO:0009968//negative regulation of signal transduction;GO:0010719//negative regulation of epithelial to mesenchymal transition;GO:0030336//negative regulation of cell migration;GO:0030512//negative regulation of transforming growth factor beta receptor signaling pathway;GO:0060392//negative regulation of SMAD protein signal transduction
0	ENSG00000214548	MEG3	0.812	0.442	6.12293	3.17872	0.945778	0	0	-	-	-	-	-	-	-	-
0	ENSG00000173064	HECTD4	0.61	0.308	2.03725	1.06738	0.932551	0	0	HECT domain E3 ubiquitin protein ligase 4 [Source:HGNC Symbol;Acc:HGNC:26611]	-	-	-	-	-	GO:0004842//ubiquitin-protein transferase activity	-
0	ENSG00000204217	BMPR2	0.761	0.427	3.62758	1.90113	0.932153	0	0	bone morphogenetic protein receptor type 2 [Source:HGNC Symbol;Acc:HGNC:1078]	Environmental Information Processing;Organismal Systems;Human Diseases;Environmental Information Processing;Cellular Processes;Human Diseases;Environmental Information Processing	Signaling molecules and interaction;Development and regeneration;Cancer: overview;Signal transduction;Cellular community - eukaryotes;Cardiovascular disease;Signal transduction	ko04060//Cytokine-cytokine receptor interaction;ko04360//Axon guidance;ko05206//MicroRNAs in cancer;ko04390//Hippo signaling pathway;ko04550//Signaling pathways regulating pluripotency of stem cells;ko05418//Fluid shear stress and atherosclerosis;ko04350//TGF-beta signaling pathway	K04671;K04671;K04671;K04671;K04671;K04671;K04671	GO:0005615//extracellular space;GO:0005654//nucleoplasm;GO:0005886//plasma membrane;GO:0005901//caveola;GO:0005905//clathrin-coated pit;GO:0005912//adherens junction;GO:0009925//basal plasma membrane;GO:0009986//cell surface;GO:0014069//postsynaptic density;GO:0016020//membrane;GO:0016324//apical plasma membrane;GO:0030424//axon;GO:0030425//dendrite;GO:0043025//neuronal cell body;GO:0043235//rece…	GO:0000166//nucleotide binding;GO:0004672//protein kinase activity;GO:0004674//protein serine/threonine kinase activity;GO:0004675//transmembrane receptor protein serine/threonine kinase activity;GO:0005024//transforming growth factor beta-activated receptor activity;GO:0005515//protein binding;GO:0005524//ATP binding;GO:0016301//kinase activity;GO:0016362//activin receptor activity, type II;GO:0…	GO:0001568//blood vessel development;GO:0001649//osteoblast differentiation;GO:0001707//mesoderm formation;GO:0001893//maternal placenta development;GO:0001935//endothelial cell proliferation;GO:0001946//lymphangiogenesis;GO:0001974//blood vessel remodeling;GO:0002063//chondrocyte development;GO:0003085//negative regulation of systemic arterial blood pressure;GO:0003151//outflow tract morphogenes…
0	ENSG00000120071	KANSL1	0.682	0.371	2.668	1.40184	0.928439	0	0	KAT8 regulatory NSL complex subunit 1 [Source:HGNC Symbol;Acc:HGNC:24565]	-	-	-	-	GO:0000123//histone acetyltransferase complex;GO:0000775//chromosome, centromeric region;GO:0000776//kinetochore;GO:0005634//nucleus;GO:0005654//nucleoplasm;GO:0005694//chromosome;GO:0044545//NSL complex;GO:0071339//MLL1 complex	GO:0005515//protein binding;GO:0035035//histone acetyltransferase binding	GO:0006325//chromatin organization;GO:0045893//positive regulation of transcription, DNA-templated;GO:0051571//positive regulation of histone H3-K4 methylation
0	ENSG00000120075	HOXB5	0.671	0.309	2.58753	1.36246	0.925356	0	0	homeobox B5 [Source:HGNC Symbol;Acc:HGNC:5116]	-	-	-	-	GO:0000785//chromatin;GO:0001650//fibrillar center;GO:0005634//nucleus;GO:0005654//nucleoplasm;GO:0005829//cytosol	GO:0000978//RNA polymerase II cis-regulatory region sequence-specific DNA binding;GO:0000981//DNA-binding transcription factor activity, RNA polymerase II-specific;GO:0001228//DNA-binding transcription activator activity, RNA polymerase II-specific;GO:0003677//DNA binding;GO:0003700//DNA-binding transcription factor activity;GO:0005515//protein binding;GO:1990837//sequence-specific double-strande…	GO:0006355//regulation of transcription, DNA-templated;GO:0006357//regulation of transcription by RNA polymerase II;GO:0009653//anatomical structure morphogenesis;GO:0009952//anterior/posterior pattern specification;GO:0045446//endothelial cell differentiation;GO:0045944//positive regulation of transcription by RNA polymerase II;GO:0048704//embryonic skeletal system morphogenesis;GO:0048706//embr…
0	ENSG00000172020	GAP43	0.798	0.369	4.85015	2.55407	0.925235	0	0	growth associated protein 43 [Source:HGNC Symbol;Acc:HGNC:4140]	-	-	-	-	GO:0005737//cytoplasm;GO:0005886//plasma membrane;GO:0014069//postsynaptic density;GO:0016020//membrane;GO:0030424//axon;GO:0030425//dendrite;GO:0031527//filopodium membrane;GO:0032584//growth cone membrane;GO:0042995//cell projection;GO:0043204//perikaryon;GO:0045202//synapse;GO:0071944//cell periphery;GO:0098793//presynapse;GO:0098982//GABA-ergic synapse	GO:0001786//phosphatidylserine binding;GO:0005515//protein binding;GO:0005516//calmodulin binding;GO:0035727//lysophosphatidic acid binding;GO:1901981//phosphatidylinositol phosphate binding	GO:0007205//protein kinase C-activating G protein-coupled receptor signaling pathway;GO:0007399//nervous system development;GO:0007411//axon guidance;GO:0009611//response to wounding;GO:0016198//axon choice point recognition;GO:0030154//cell differentiation;GO:0031103//axon regeneration;GO:0040008//regulation of growth;GO:0042246//tissue regeneration;GO:0045165//cell fate commitment;GO:0048708//a…
0	ENSG00000134480	CCNH	0.663	0.368	2.60875	1.37472	0.924222	0	0	cyclin H [Source:HGNC Symbol;Acc:HGNC:1594]	Cellular Processes;Genetic Information Processing;Genetic Information Processing	Cell growth and death;Replication and repair;Transcription	ko04110//Cell cycle;ko03420//Nucleotide excision repair;ko03022//Basal transcription factors	K06634;K06634;K06634	GO:0000307//cyclin-dependent protein kinase holoenzyme complex;GO:0000439//transcription factor TFIIH core complex;GO:0005634//nucleus;GO:0005654//nucleoplasm;GO:0005675//transcription factor TFIIH holo complex;GO:0019907//cyclin-dependent protein kinase activating kinase holoenzyme complex;GO:0070516//CAK-ERCC2 complex;GO:0070985//transcription factor TFIIK complex	GO:0005515//protein binding;GO:0016251//RNA polymerase II general transcription initiation factor activity;GO:0016538//cyclin-dependent protein serine/threonine kinase regulator activity	GO:0006351//transcription, DNA-templated;GO:0006357//regulation of transcription by RNA polymerase II;GO:0006366//transcription by RNA polymerase II;GO:0006367//transcription initiation from RNA polymerase II promoter;GO:0007049//cell cycle;GO:0050821//protein stabilization;GO:2000045//regulation of G1/S transition of mitotic cell cycle
0	ENSG00000100320	RBFOX2	0.885	0.539	5.59848	2.95092	0.923871	0	0	RNA binding fox-1 homolog 2 [Source:HGNC Symbol;Acc:HGNC:9906]	-	-	-	-	GO:0005634//nucleus;GO:0005654//nucleoplasm;GO:0005737//cytoplasm	GO:0003676//nucleic acid binding;GO:0003714//transcription corepressor activity;GO:0003723//RNA binding;GO:0003729//mRNA binding;GO:0005515//protein binding;GO:0140297//DNA-binding transcription factor binding	GO:0000381//regulation of alternative mRNA splicing, via spliceosome;GO:0006397//mRNA processing;GO:0007399//nervous system development;GO:0008380//RNA splicing;GO:0010724//regulation of definitive erythrocyte differentiation;GO:0016070//RNA metabolic process;GO:0021942//radial glia guided migration of Purkinje cell;GO:0030520//intracellular estrogen receptor signaling pathway;GO:0042127//regulat…
0	ENSG00000049618	ARID1B	0.81	0.48	4.77917	2.52166	0.922384	0	0	AT-rich interaction domain 1B [Source:HGNC Symbol;Acc:HGNC:18040]	Organismal Systems;Human Diseases	Environmental adaptation;Cancer: specific types	ko04714//Thermogenesis;ko05225//Hepatocellular carcinoma	K11653;K11653	GO:0000785//chromatin;GO:0005634//nucleus;GO:0005654//nucleoplasm;GO:0005829//cytosol;GO:0005886//plasma membrane;GO:0016514//SWI/SNF complex;GO:0035060//brahma complex;GO:0070603//SWI/SNF superfamily-type complex;GO:0071564//npBAF complex;GO:0071565//nBAF complex;GO:0140092//bBAF complex	GO:0003677//DNA binding;GO:0003713//transcription coactivator activity;GO:0005515//protein binding;GO:0031491//nucleosome binding	GO:0002931//response to ischemia;GO:0006325//chromatin organization;GO:0006338//chromatin remodeling;GO:0006357//regulation of transcription by RNA polymerase II;GO:0007399//nervous system development;GO:0030071//regulation of mitotic metaphase/anaphase transition;GO:0045582//positive regulation of T cell differentiation;GO:0045597//positive regulation of cell differentiation;GO:0045663//positive…
0	ENSG00000196233	LCOR	0.612	0.314	2.071	1.09293	0.922119	0	0	ligand dependent nuclear receptor corepressor [Source:HGNC Symbol;Acc:HGNC:29503]	-	-	-	-	GO:0005634//nucleus;GO:0005654//nucleoplasm	GO:0001222//transcription corepressor binding;GO:0003677//DNA binding;GO:0003714//transcription corepressor activity;GO:0005515//protein binding;GO:0030331//estrogen receptor binding;GO:0042826//histone deacetylase binding;GO:1990226//histone methyltransferase binding;GO:1990381//ubiquitin-specific protease binding	GO:0000122//negative regulation of transcription by RNA polymerase II;GO:0006357//regulation of transcription by RNA polymerase II;GO:0071392//cellular response to estradiol stimulus
0	ENSG00000074054	CLASP1	0.651	0.347	2.48871	1.31446	0.920927	0	0	cytoplasmic linker associated protein 1 [Source:HGNC Symbol;Acc:HGNC:17088]	-	-	-	-	GO:0000775//chromosome, centromeric region;GO:0000776//kinetochore;GO:0005694//chromosome;GO:0005737//cytoplasm;GO:0005794//Golgi apparatus;GO:0005813//centrosome;GO:0005815//microtubule organizing center;GO:0005819//spindle;GO:0005828//kinetochore microtubule;GO:0005829//cytosol;GO:0005856//cytoskeleton;GO:0005874//microtubule;GO:0005876//spindle microtubule;GO:0005881//cytoplasmic microtubule;G…	GO:0002162//dystroglycan binding;GO:0005515//protein binding;GO:0008017//microtubule binding;GO:0043515//kinetochore binding;GO:0051010//microtubule plus-end binding	GO:0000226//microtubule cytoskeleton organization;GO:0001578//microtubule bundle formation;GO:0006903//vesicle targeting;GO:0007020//microtubule nucleation;GO:0007026//negative regulation of microtubule depolymerization;GO:0007030//Golgi organization;GO:0007049//cell cycle;GO:0007052//mitotic spindle organization;GO:0007163//establishment or maintenance of cell polarity;GO:0010458//exit from mito…
0	ENSG00000144635	DYNC1LI1	0.583	0.29	1.82562	0.965512	0.91902	0	0	dynein cytoplasmic 1 light intermediate chain 1 [Source:HGNC Symbol;Acc:HGNC:18745]	Human Diseases;Cellular Processes;Organismal Systems	Infectious disease: bacterial;Transport and catabolism;Excretory system	ko05132//Salmonella infection;ko04145//Phagosome;ko04962//Vasopressin-regulated water reabsorption	K10416;K10416;K10416	GO:0000775//chromosome, centromeric region;GO:0000776//kinetochore;GO:0000922//spindle pole;GO:0005694//chromosome;GO:0005737//cytoplasm;GO:0005768//endosome;GO:0005813//centrosome;GO:0005829//cytosol;GO:0005856//cytoskeleton;GO:0005868//cytoplasmic dynein complex;GO:0005874//microtubule;GO:0005886//plasma membrane;GO:0016020//membrane;GO:0030286//dynein complex;GO:0030666//endocytic vesicle memb…	GO:0000166//nucleotide binding;GO:0003723//RNA binding;GO:0005515//protein binding;GO:0005524//ATP binding;GO:0019003//GDP binding;GO:0045504//dynein heavy chain binding;GO:0060090//molecular adaptor activity	GO:0000226//microtubule cytoskeleton organization;GO:0007018//microtubule-based movement;GO:0007049//cell cycle;GO:0051301//cell division;GO:0060627//regulation of vesicle-mediated transport;GO:0090267//positive regulation of mitotic cell cycle spindle assembly checkpoint
0	ENSG00000213420	GPC2	0.584	0.267	1.92211	1.01673	0.918756	0	0	glypican 2 [Source:HGNC Symbol;Acc:HGNC:4450]	-	-	-	-	GO:0005576//extracellular region;GO:0005783//endoplasmic reticulum;GO:0005796//Golgi lumen;GO:0005886//plasma membrane;GO:0009986//cell surface;GO:0016020//membrane;GO:0043202//lysosomal lumen;GO:0045202//synapse;GO:0062023//collagen-containing extracellular matrix;GO:0098552//side of membrane	GO:0005515//protein binding	GO:0007224//smoothened signaling pathway;GO:0009966//regulation of signal transduction;GO:0010976//positive regulation of neuron projection development;GO:0016477//cell migration;GO:0030182//neuron differentiation;GO:1905475//regulation of protein localization to membrane
0	ENSG00000109381	ELF2	0.613	0.324	2.12687	1.12755	0.915536	0	0	E74 like ETS transcription factor 2 [Source:HGNC Symbol;Acc:HGNC:3317]	-	-	-	-	GO:0000785//chromatin;GO:0005634//nucleus;GO:0005654//nucleoplasm;GO:0005829//cytosol;GO:0016604//nuclear body	GO:0000981//DNA-binding transcription factor activity, RNA polymerase II-specific;GO:0003677//DNA binding;GO:0003700//DNA-binding transcription factor activity;GO:0005515//protein binding;GO:0043565//sequence-specific DNA binding;GO:1990837//sequence-specific double-stranded DNA binding	GO:0006355//regulation of transcription, DNA-templated;GO:0006357//regulation of transcription by RNA polymerase II;GO:0045892//negative regulation of transcription, DNA-templated;GO:0045893//positive regulation of transcription, DNA-templated
0	ENSG00000071054	MAP4K4	0.803	0.456	4.41479	2.35001	0.909679	0	0	mitogen-activated protein kinase kinase kinase kinase 4 [Source:HGNC Symbol;Acc:HGNC:6866]	Environmental Information Processing	Signal transduction	ko04010//MAPK signaling pathway	K04407	GO:0005737//cytoplasm;GO:0005925//focal adhesion	GO:0000166//nucleotide binding;GO:0004111//creatine kinase activity;GO:0004672//protein kinase activity;GO:0004674//protein serine/threonine kinase activity;GO:0005515//protein binding;GO:0005524//ATP binding;GO:0008017//microtubule binding;GO:0016301//kinase activity;GO:0016740//transferase activity;GO:0106310//protein serine kinase activity	GO:0000165//MAPK cascade;GO:0001953//negative regulation of cell-matrix adhesion;GO:0006468//protein phosphorylation;GO:0010977//negative regulation of neuron projection development;GO:0016310//phosphorylation;GO:0030335//positive regulation of cell migration;GO:0032014//positive regulation of ARF protein signal transduction;GO:0035556//intracellular signal transduction;GO:0043066//negative regul…
0	ENSG00000167552	TUBA1A	0.981	0.932	99.3602	52.9343	0.908465	0	0	tubulin alpha 1a [Source:HGNC Symbol;Acc:HGNC:20766]	Human Diseases;Human Diseases;Human Diseases;Human Diseases;Human Diseases;Human Diseases;Human Diseases;Human Diseases;Cellular Processes;Cellular Processes;Cellular Processes;Cellular Processes	Neurodegenerative disease;Neurodegenerative disease;Neurodegenerative disease;Neurodegenerative disease;Neurodegenerative disease;Neurodegenerative disease;Infectious disease: bacterial;Infectious disease: bacterial;Cellular community - eukaryotes;Transport and catabolism;Cell growth and death;Cellular community - eukaryotes	ko05022//Pathways of neurodegeneration - multiple diseases;ko05010//Alzheimer disease;ko05014//Amyotrophic lateral sclerosis;ko05016//Huntington disease;ko05020//Prion disease;ko05012//Parkinson disease;ko05132//Salmonella infection;ko05130//Pathogenic Escherichia coli infection;ko04530//Tight junction;ko04145//Phagosome;ko04210//Apoptosis;ko04540//Gap junction	K07374;K07374;K07374;K07374;K07374;K07374;K07374;K07374;K07374;K07374;K07374;K07374	GO:0000793//condensed chromosome;GO:0005634//nucleus;GO:0005737//cytoplasm;GO:0005829//cytosol;GO:0005856//cytoskeleton;GO:0005874//microtubule;GO:0005879//axonemal microtubule;GO:0005881//cytoplasmic microtubule;GO:0005886//plasma membrane;GO:0015630//microtubule cytoskeleton;GO:0031594//neuromuscular junction;GO:0036464//cytoplasmic ribonucleoprotein granule;GO:0045202//synapse;GO:0055037//recy…	GO:0000166//nucleotide binding;GO:0005198//structural molecule activity;GO:0005200//structural constituent of cytoskeleton;GO:0005515//protein binding;GO:0005525//GTP binding;GO:0016787//hydrolase activity;GO:0042802//identical protein binding;GO:0044877//protein-containing complex binding;GO:0046872//metal ion binding;GO:0046982//protein heterodimerization activity	GO:0000226//microtubule cytoskeleton organization;GO:0000278//mitotic cell cycle;GO:0001764//neuron migration;GO:0001964//startle response;GO:0006886//intracellular protein transport;GO:0007010//cytoskeleton organization;GO:0007017//microtubule-based process;GO:0007098//centrosome cycle;GO:0007224//smoothened signaling pathway;GO:0007613//memory;GO:0007626//locomotory behavior;GO:0008344//adult l…
0	ENSG00000245526	LINC00461	0.899	0.557	8.74806	4.66075	0.908403	0	0	-	-	-	-	-	-	-	-
0	ENSG00000177565	TBL1XR1	0.69	0.391	3.30975	1.76469	0.907308	0	0	TBL1X/Y related 1 [Source:HGNC Symbol;Acc:HGNC:29529]	Environmental Information Processing	Signal transduction	ko04310//Wnt signaling pathway	K04508	GO:0000118//histone deacetylase complex;GO:0005634//nucleus;GO:0005654//nucleoplasm;GO:0017053//transcription repressor complex;GO:0072686//mitotic spindle	GO:0000976//transcription cis-regulatory region binding;GO:0003677//DNA binding;GO:0003714//transcription corepressor activity;GO:0005515//protein binding;GO:0008013//beta-catenin binding;GO:0042393//histone binding	GO:0000122//negative regulation of transcription by RNA polymerase II;GO:0001835//blastocyst hatching;GO:0002021//response to dietary excess;GO:0006325//chromatin organization;GO:0006357//regulation of transcription by RNA polymerase II;GO:0010468//regulation of gene expression;GO:0016042//lipid catabolic process;GO:0016575//histone deacetylation;GO:0035264//multicellular organism growth;GO:00431…
0	ENSG00000145362	ANK2	0.866	0.508	7.47552	3.98581	0.9073	0	0	ankyrin 2 [Source:HGNC Symbol;Acc:HGNC:493]	Human Diseases	Cancer: overview	ko05205//Proteoglycans in cancer	K10380	GO:0005737//cytoplasm;GO:0005739//mitochondrion;GO:0005764//lysosome;GO:0005768//endosome;GO:0005769//early endosome;GO:0005829//cytosol;GO:0005856//cytoskeleton;GO:0005886//plasma membrane;GO:0014704//intercalated disc;GO:0016020//membrane;GO:0016323//basolateral plasma membrane;GO:0016324//apical plasma membrane;GO:0030018//Z disc;GO:0030315//T-tubule;GO:0031430//M band;GO:0031672//A band;GO:00…	GO:0005200//structural constituent of cytoskeleton;GO:0005515//protein binding;GO:0008093//cytoskeletal anchor activity;GO:0019899//enzyme binding;GO:0019901//protein kinase binding;GO:0030507//spectrin binding;GO:0030674//protein-macromolecule adaptor activity;GO:0044325//transmembrane transporter binding;GO:0051117//ATPase binding;GO:0140031//phosphorylation-dependent protein binding	GO:0002027//regulation of heart rate;GO:0003283//atrial septum development;GO:0006874//cellular calcium ion homeostasis;GO:0006897//endocytosis;GO:0007010//cytoskeleton organization;GO:0007165//signal transduction;GO:0007399//nervous system development;GO:0008104//protein localization;GO:0010628//positive regulation of gene expression;GO:0010881//regulation of cardiac muscle contraction by regula…
0	ENSG00000169862	CTNND2	0.803	0.444	5.36377	2.86523	0.904594	0	0	catenin delta 2 [Source:HGNC Symbol;Acc:HGNC:2516]	Environmental Information Processing	Signal transduction	ko04310//Wnt signaling pathway	K23491	GO:0005634//nucleus;GO:0005737//cytoplasm;GO:0005886//plasma membrane;GO:0005912//adherens junction;GO:0014069//postsynaptic density;GO:0030425//dendrite;GO:0042995//cell projection;GO:0043204//perikaryon;GO:0070161//anchoring junction	GO:0005515//protein binding;GO:0008013//beta-catenin binding;GO:0045296//cadherin binding	GO:0007043//cell-cell junction assembly;GO:0007155//cell adhesion;GO:0007165//signal transduction;GO:0016055//Wnt signaling pathway;GO:0050808//synapse organization;GO:0060828//regulation of canonical Wnt signaling pathway;GO:0060997//dendritic spine morphogenesis;GO:0098609//cell-cell adhesion
0	ENSG00000121741	ZMYM2	0.719	0.396	2.84245	1.52278	0.900423	0	0	zinc finger MYM-type containing 2 [Source:HGNC Symbol;Acc:HGNC:12989]	-	-	-	-	GO:0005634//nucleus;GO:0005829//cytosol;GO:0016605//PML body	GO:0005515//protein binding;GO:0008270//zinc ion binding;GO:0031624//ubiquitin conjugating enzyme binding;GO:0046872//metal ion binding	GO:0008150//biological_process;GO:0045892//negative regulation of transcription, DNA-templated
0	ENSG00000091972	CD200	0.496	0.217	1.35256	0.726057	0.897541	0	0	CD200 molecule [Source:HGNC Symbol;Acc:HGNC:7203]	-	-	-	-	GO:0005886//plasma membrane;GO:0009986//cell surface;GO:0016020//membrane;GO:0030424//axon;GO:0043005//neuron projection;GO:0043025//neuronal cell body;GO:0044297//cell body	GO:0005515//protein binding;GO:0086080//protein binding involved in heterotypic cell-cell adhesion;GO:0098632//cell-cell adhesion mediator activity;GO:0140081//glycosylated region protein binding	GO:0002695//negative regulation of leukocyte activation;GO:0008285//negative regulation of cell population proliferation;GO:0032088//negative regulation of NF-kappaB transcription factor activity;GO:0032715//negative regulation of interleukin-6 production;GO:0032793//positive regulation of CREB transcription factor activity;GO:0034113//heterotypic cell-cell adhesion;GO:0043031//negative regulatio…
0	ENSG00000147044	CASK	0.684	0.363	2.87281	1.54462	0.895207	0	0	calcium/calmodulin dependent serine protein kinase [Source:HGNC Symbol;Acc:HGNC:1497]	-	-	-	-	GO:0005604//basement membrane;GO:0005634//nucleus;GO:0005652//nuclear lamina;GO:0005730//nucleolus;GO:0005737//cytoplasm;GO:0005829//cytosol;GO:0005886//plasma membrane;GO:0005911//cell-cell junction;GO:0005925//focal adhesion;GO:0015629//actin cytoskeleton;GO:0016020//membrane;GO:0016323//basolateral plasma membrane;GO:0016363//nuclear matrix;GO:0031982//vesicle;GO:0042734//presynaptic membrane;…	GO:0000166//nucleotide binding;GO:0004385//guanylate kinase activity;GO:0004672//protein kinase activity;GO:0004674//protein serine/threonine kinase activity;GO:0005102//signaling receptor binding;GO:0005515//protein binding;GO:0005516//calmodulin binding;GO:0005524//ATP binding;GO:0016301//kinase activity;GO:0016740//transferase activity;GO:0042043//neurexin family protein binding;GO:0106310//pr…	GO:0001953//negative regulation of cell-matrix adhesion;GO:0006468//protein phosphorylation;GO:0007155//cell adhesion;GO:0010839//negative regulation of keratinocyte proliferation;GO:0016310//phosphorylation;GO:0045944//positive regulation of transcription by RNA polymerase II;GO:0046037//GMP metabolic process;GO:0046710//GDP metabolic process;GO:0046928//regulation of neurotransmitter secretion;…
0	ENSG00000156052	GNAQ	0.726	0.412	3.38855	1.82521	0.892609	0	0	G protein subunit alpha q [Source:HGNC Symbol;Acc:HGNC:4390]	Human Diseases;Human Diseases;Human Diseases;Human Diseases;Environmental Information Processing;Human Diseases;Environmental Information Processing;Human Diseases;Organismal Systems;Environmental Information Processing;Organismal Systems;Human Diseases;Organismal Systems;Organismal Systems;Human Diseases;Environmental Information Processing;Organismal Systems;Human Diseases;Organismal Systems;Or…	Cancer: overview;Neurodegenerative disease;Neurodegenerative disease;Neurodegenerative disease;Signal transduction;Infectious disease: viral;Signal transduction;Infectious disease: viral;Immune system;Signal transduction;Endocrine system;Endocrine and metabolic disease;Circulatory system;Nervous system;Neurodegenerative disease;Signal transduction;Endocrine system;Infectious disease: bacterial;Ci…	ko05200//Pathways in cancer;ko05022//Pathways of neurodegeneration - multiple diseases;ko05010//Alzheimer disease;ko05016//Huntington disease;ko04020//Calcium signaling pathway;ko05163//Human cytomegalovirus infection;ko04015//Rap1 signaling pathway;ko05170//Human immunodeficiency virus 1 infection;ko04062//Chemokine signaling pathway;ko04022//cGMP-PKG signaling pathway;ko04921//Oxytocin signalin…	K04634;K04634;K04634;K04634;K04634;K04634;K04634;K04634;K04634;K04634;K04634;K04634;K04634;K04634;K04634;K04634;K04634;K04634;K04634;K04634;K04634;K04634;K04634;K04634;K04634;K04634;K04634;K04634;K04634;K04634;K04634;K04634;K04634;K04634;K04634;K04634;K04634;K04634;K04634;K04634;K04634;K04634;K04634;K04634;K04634;K04634;K04634;K04634	GO:0001750//photoreceptor outer segment;GO:0005634//nucleus;GO:0005737//cytoplasm;GO:0005765//lysosomal membrane;GO:0005794//Golgi apparatus;GO:0005834//heterotrimeric G-protein complex;GO:0005886//plasma membrane;GO:0016020//membrane;GO:0031965//nuclear membrane;GO:0045202//synapse;GO:0070062//extracellular exosome	GO:0000166//nucleotide binding;GO:0001664//G protein-coupled receptor binding;GO:0003924//GTPase activity;GO:0005096//GTPase activator activity;GO:0005515//protein binding;GO:0005525//GTP binding;GO:0019001//guanyl nucleotide binding;GO:0031683//G-protein beta/gamma-subunit complex binding;GO:0046872//metal ion binding	GO:0001508//action potential;GO:0006469//negative regulation of protein kinase activity;GO:0007165//signal transduction;GO:0007186//G protein-coupled receptor signaling pathway;GO:0007189//adenylate cyclase-activating G protein-coupled receptor signaling pathway;GO:0007202//activation of phospholipase C activity;GO:0007213//G protein-coupled acetylcholine receptor signaling pathway;GO:0007215//gl…
0	ENSG00000261115	TMEM178B	0.771	0.403	4.36266	2.35234	0.891112	0	0	transmembrane protein 178B [Source:HGNC Symbol;Acc:HGNC:44112]	-	-	-	-	GO:0016020//membrane	-	-
0	ENSG00000054267	ARID4B	0.774	0.445	3.48828	1.88465	0.88822	0	0	AT-rich interaction domain 4B [Source:HGNC Symbol;Acc:HGNC:15550]	-	-	-	-	GO:0005634//nucleus;GO:0005654//nucleoplasm;GO:0005737//cytoplasm;GO:0005739//mitochondrion;GO:0005829//cytosol;GO:0016580//Sin3 complex	GO:0000976//transcription cis-regulatory region binding;GO:0003674//molecular_function;GO:0003677//DNA binding;GO:0005515//protein binding	GO:0000122//negative regulation of transcription by RNA polymerase II;GO:0006306//DNA methylation;GO:0006325//chromatin organization;GO:0006357//regulation of transcription by RNA polymerase II;GO:0006366//transcription by RNA polymerase II;GO:0007283//spermatogenesis;GO:0008150//biological_process;GO:0030336//negative regulation of cell migration;GO:0030512//negative regulation of transforming g…
0	ENSG00000168785	TSPAN5	0.739	0.424	3.65569	1.97681	0.886975	0	0	tetraspanin 5 [Source:HGNC Symbol;Acc:HGNC:17753]	-	-	-	-	GO:0005654//nucleoplasm;GO:0005788//endoplasmic reticulum lumen;GO:0005886//plasma membrane;GO:0015629//actin cytoskeleton;GO:0016020//membrane	GO:0005515//protein binding;GO:0019899//enzyme binding	GO:0045747//positive regulation of Notch signaling pathway;GO:0051043//regulation of membrane protein ectodomain proteolysis;GO:0051604//protein maturation;GO:0072659//protein localization to plasma membrane
0	ENSG00000101489	CELF4	0.669	0.297	3.39853	1.84592	0.880569	0	0	CUGBP Elav-like family member 4 [Source:HGNC Symbol;Acc:HGNC:14015]	-	-	-	-	GO:0005634//nucleus;GO:0005654//nucleoplasm;GO:0005737//cytoplasm;GO:0098794//postsynapse;GO:1990904//ribonucleoprotein complex	GO:0000900//translation repressor activity, mRNA regulatory element binding;GO:0003676//nucleic acid binding;GO:0003723//RNA binding;GO:0003729//mRNA binding;GO:0005515//protein binding;GO:0036002//pre-mRNA binding;GO:0042835//BRE binding	GO:0000380//alternative mRNA splicing, via spliceosome;GO:0000381//regulation of alternative mRNA splicing, via spliceosome;GO:0001701//in utero embryonic development;GO:0006376//mRNA splice site selection;GO:0006397//mRNA processing;GO:0007281//germ cell development;GO:0008380//RNA splicing;GO:0009792//embryo development ending in birth or egg hatching;GO:0017148//negative regulation of translat…
0	ENSG00000080845	DLGAP4	0.584	0.291	1.74041	0.950329	0.872926	0	0	DLG associated protein 4 [Source:HGNC Symbol;Acc:HGNC:24476]	-	-	-	-	GO:0005886//plasma membrane;GO:0016020//membrane;GO:0031594//neuromuscular junction;GO:0045202//synapse;GO:0098978//glutamatergic synapse;GO:0098981//cholinergic synapse;GO:0099572//postsynaptic specialization	GO:0005515//protein binding;GO:0060090//molecular adaptor activity	GO:0023052//signaling
0	ENSG00000166233	ARIH1	0.693	0.375	2.63863	1.45011	0.863631	0	0	ariadne RBR E3 ubiquitin protein ligase 1 [Source:HGNC Symbol;Acc:HGNC:689]	-	-	-	-	GO:0000151//ubiquitin ligase complex;GO:0005634//nucleus;GO:0005654//nucleoplasm;GO:0005737//cytoplasm;GO:0005829//cytosol;GO:0015030//Cajal body;GO:0016604//nuclear body;GO:0019005//SCF ubiquitin ligase complex;GO:0031462//Cul2-RING ubiquitin ligase complex;GO:0031463//Cul3-RING ubiquitin ligase complex;GO:0031464//Cul4A-RING E3 ubiquitin ligase complex;GO:0097413//Lewy body	GO:0004842//ubiquitin-protein transferase activity;GO:0005515//protein binding;GO:0008270//zinc ion binding;GO:0016740//transferase activity;GO:0019787//ubiquitin-like protein transferase activity;GO:0031624//ubiquitin conjugating enzyme binding;GO:0031625//ubiquitin protein ligase binding;GO:0046872//metal ion binding;GO:0061630//ubiquitin protein ligase activity	GO:0000209//protein polyubiquitination;GO:0006511//ubiquitin-dependent protein catabolic process;GO:0016567//protein ubiquitination;GO:0032436//positive regulation of proteasomal ubiquitin-dependent protein catabolic process
0	ENSG00000163539	CLASP2	0.826	0.486	4.60424	2.5309	0.863312	0	0	cytoplasmic linker associated protein 2 [Source:HGNC Symbol;Acc:HGNC:17078]	-	-	-	-	GO:0000775//chromosome, centromeric region;GO:0000776//kinetochore;GO:0005694//chromosome;GO:0005737//cytoplasm;GO:0005794//Golgi apparatus;GO:0005802//trans-Golgi network;GO:0005813//centrosome;GO:0005815//microtubule organizing center;GO:0005819//spindle;GO:0005828//kinetochore microtubule;GO:0005829//cytosol;GO:0005856//cytoskeleton;GO:0005874//microtubule;GO:0005876//spindle microtubule;GO:00…	GO:0002162//dystroglycan binding;GO:0005515//protein binding;GO:0008017//microtubule binding;GO:0051010//microtubule plus-end binding;GO:1990782//protein tyrosine kinase binding	GO:0000226//microtubule cytoskeleton organization;GO:0006903//vesicle targeting;GO:0007020//microtubule nucleation;GO:0007026//negative regulation of microtubule depolymerization;GO:0007030//Golgi organization;GO:0007049//cell cycle;GO:0007052//mitotic spindle organization;GO:0007163//establishment or maintenance of cell polarity;GO:0010458//exit from mitosis;GO:0010470//regulation of gastrulatio…
0	ENSG00000187391	MAGI2	0.755	0.43	5.0556	2.79685	0.854079	0	0	membrane associated guanylate kinase, WW and PDZ domain containing 2 [Source:HGNC Symbol;Acc:HGNC:18957]	Environmental Information Processing;Environmental Information Processing	Signal transduction;Signal transduction	ko04151//PI3K-Akt signaling pathway;ko04015//Rap1 signaling pathway	K05629;K05629	GO:0001750//photoreceptor outer segment;GO:0001917//photoreceptor inner segment;GO:0005634//nucleus;GO:0005737//cytoplasm;GO:0005768//endosome;GO:0005770//late endosome;GO:0005813//centrosome;GO:0005814//centriole;GO:0005856//cytoskeleton;GO:0005886//plasma membrane;GO:0005911//cell-cell junction;GO:0005923//bicellular tight junction;GO:0005929//cilium;GO:0014069//postsynaptic density;GO:0016020/…	GO:0005515//protein binding;GO:0016301//kinase activity;GO:0019902//phosphatase binding;GO:0030159//signaling receptor complex adaptor activity;GO:0031697//beta-1 adrenergic receptor binding;GO:0046332//SMAD binding;GO:0070699//type II activin receptor binding	GO:0002092//positive regulation of receptor internalization;GO:0003402//planar cell polarity pathway involved in axis elongation;GO:0006897//endocytosis;GO:0007165//signal transduction;GO:0007399//nervous system development;GO:0008285//negative regulation of cell population proliferation;GO:0010976//positive regulation of neuron projection development;GO:0016310//phosphorylation;GO:0030336//negat…
0	ENSG00000134369	NAV1	0.633	0.307	2.44706	1.35513	0.85262	0	0	neuron navigator 1 [Source:HGNC Symbol;Acc:HGNC:15989]	-	-	-	-	GO:0005737//cytoplasm;GO:0005856//cytoskeleton;GO:0005874//microtubule;GO:0015630//microtubule cytoskeleton;GO:0043194//axon initial segment	GO:0016887//ATP hydrolysis activity	GO:0001578//microtubule bundle formation;GO:0001764//neuron migration;GO:0007399//nervous system development;GO:0022008//neurogenesis;GO:0030154//cell differentiation
0	ENSG00000117139	KDM5B	0.69	0.369	2.55549	1.41621	0.851565	0	0	lysine demethylase 5B [Source:HGNC Symbol;Acc:HGNC:18039]	-	-	-	-	GO:0000785//chromatin;GO:0005634//nucleus;GO:0005654//nucleoplasm;GO:0005829//cytosol	GO:0003676//nucleic acid binding;GO:0003677//DNA binding;GO:0003714//transcription corepressor activity;GO:0005515//protein binding;GO:0008270//zinc ion binding;GO:0016491//oxidoreductase activity;GO:0032452//histone demethylase activity;GO:0032453//histone H3-methyl-lysine-4 demethylase activity;GO:0034647//histone H3-tri/di/monomethyl-lysine-4 demethylase activity;GO:0042393//histone binding;GO…	GO:0006325//chromatin organization;GO:0006338//chromatin remodeling;GO:0006355//regulation of transcription, DNA-templated;GO:0007338//single fertilization;GO:0009791//post-embryonic development;GO:0010628//positive regulation of gene expression;GO:0033601//positive regulation of mammary gland epithelial cell proliferation;GO:0044344//cellular response to fibroblast growth factor stimulus;GO:0045…
0	ENSG00000186566	GPATCH8	0.676	0.373	2.41952	1.34146	0.850913	0	0	G-patch domain containing 8 [Source:HGNC Symbol;Acc:HGNC:29066]	-	-	-	-	GO:0005575//cellular_component;GO:0005634//nucleus	GO:0003676//nucleic acid binding;GO:0003723//RNA binding;GO:0005515//protein binding;GO:0046872//metal ion binding	GO:0008150//biological_process
0	ENSG00000188994	ZNF292	0.718	0.406	2.89064	1.60459	0.849185	0	0	zinc finger protein 292 [Source:HGNC Symbol;Acc:HGNC:18410]	-	-	-	-	GO:0005634//nucleus	GO:0000981//DNA-binding transcription factor activity, RNA polymerase II-specific;GO:0001228//DNA-binding transcription activator activity, RNA polymerase II-specific;GO:0003677//DNA binding;GO:0046872//metal ion binding	GO:0006357//regulation of transcription by RNA polymerase II;GO:0045944//positive regulation of transcription by RNA polymerase II
0	ENSG00000156650	KAT6B	0.691	0.366	2.93855	1.63152	0.848885	0	0	lysine acetyltransferase 6B [Source:HGNC Symbol;Acc:HGNC:17582]	-	-	-	-	GO:0000123//histone acetyltransferase complex;GO:0000786//nucleosome;GO:0005634//nucleus;GO:0005654//nucleoplasm;GO:0070776//MOZ/MORF histone acetyltransferase complex	GO:0003677//DNA binding;GO:0003712//transcription coregulator activity;GO:0003713//transcription coactivator activity;GO:0004402//histone acetyltransferase activity;GO:0005515//protein binding;GO:0016740//transferase activity;GO:0016746//acyltransferase activity;GO:0036408//histone acetyltransferase activity (H3-K14 specific);GO:0044877//protein-containing complex binding;GO:0046872//metal ion bi…	GO:0006325//chromatin organization;GO:0006334//nucleosome assembly;GO:0006355//regulation of transcription, DNA-templated;GO:0016573//histone acetylation;GO:0045892//negative regulation of transcription, DNA-templated;GO:0045893//positive regulation of transcription, DNA-templated;GO:0045944//positive regulation of transcription by RNA polymerase II;GO:0050793//regulation of developmental process…
0	ENSG00000073803	MAP3K13	0.74	0.423	3.29558	1.83542	0.844424	0	0	mitogen-activated protein kinase kinase kinase 13 [Source:HGNC Symbol;Acc:HGNC:6852]	Environmental Information Processing	Signal transduction	ko04010//MAPK signaling pathway	K04422	GO:0005737//cytoplasm;GO:0016020//membrane	GO:0000166//nucleotide binding;GO:0004672//protein kinase activity;GO:0004674//protein serine/threonine kinase activity;GO:0004706//JUN kinase kinase kinase activity;GO:0004709//MAP kinase kinase kinase activity;GO:0005515//protein binding;GO:0005524//ATP binding;GO:0016301//kinase activity;GO:0016740//transferase activity;GO:0019899//enzyme binding;GO:0019901//protein kinase binding;GO:0042802//…	GO:0006468//protein phosphorylation;GO:0007254//JNK cascade;GO:0014042//positive regulation of neuron maturation;GO:0016310//phosphorylation;GO:0018105//peptidyl-serine phosphorylation;GO:0043507//positive regulation of JUN kinase activity;GO:0045773//positive regulation of axon extension;GO:0046777//protein autophosphorylation;GO:0051092//positive regulation of NF-kappaB transcription factor act…
0	ENSG00000113657	DPYSL3	0.755	0.4	3.22299	1.79671	0.843042	0	0	dihydropyrimidinase like 3 [Source:HGNC Symbol;Acc:HGNC:3015]	-	-	-	-	GO:0005615//extracellular space;GO:0005737//cytoplasm;GO:0005829//cytosol;GO:0030027//lamellipodium;GO:0030426//growth cone;GO:0031941//filamentous actin;GO:0042995//cell projection;GO:0044297//cell body;GO:0045202//synapse;GO:0070382//exocytic vesicle	GO:0005515//protein binding;GO:0016787//hydrolase activity;GO:0016810//hydrolase activity, acting on carbon-nitrogen (but not peptide) bonds;GO:0016812//hydrolase activity, acting on carbon-nitrogen (but not peptide) bonds, in cyclic amides;GO:0017124//SH3 domain binding;GO:0031005//filamin binding;GO:0035374//chondroitin sulfate binding;GO:0042802//identical protein binding	GO:0010976//positive regulation of neuron projection development;GO:0010977//negative regulation of neuron projection development;GO:0030336//negative regulation of cell migration;GO:0048666//neuron development;GO:0048678//response to axon injury;GO:0051017//actin filament bundle assembly;GO:0051491//positive regulation of filopodium assembly;GO:0051764//actin crosslink formation;GO:0071345//cell…
0	ENSG00000139116	KIF21A	0.718	0.358	2.85861	1.60459	0.833104	0	0	kinesin family member 21A [Source:HGNC Symbol;Acc:HGNC:19349]	-	-	-	-	GO:0005737//cytoplasm;GO:0005829//cytosol;GO:0005856//cytoskeleton;GO:0005871//kinesin complex;GO:0005874//microtubule;GO:0030424//axon;GO:0030425//dendrite;GO:0042995//cell projection	GO:0000166//nucleotide binding;GO:0003774//cytoskeletal motor activity;GO:0003777//microtubule motor activity;GO:0005515//protein binding;GO:0005524//ATP binding;GO:0008017//microtubule binding;GO:0016887//ATP hydrolysis activity;GO:0071532//ankyrin repeat binding	GO:0007018//microtubule-based movement
0	ENSG00000052126	PLEKHA5	0.693	0.38	3.26674	1.83762	0.830015	0	0	pleckstrin homology domain containing A5 [Source:HGNC Symbol;Acc:HGNC:30036]	-	-	-	-	GO:0005654//nucleoplasm;GO:0005737//cytoplasm;GO:0005829//cytosol;GO:0014069//postsynaptic density;GO:0016020//membrane;GO:0098978//glutamatergic synapse	GO:0005515//protein binding;GO:0010314//phosphatidylinositol-5-phosphate binding;GO:0032266//phosphatidylinositol-3-phosphate binding;GO:0070273//phosphatidylinositol-4-phosphate binding;GO:0080025//phosphatidylinositol-3,5-bisphosphate binding	GO:0008150//biological_process;GO:0061458//reproductive system development
0	ENSG00000167654	ATCAY	0.519	0.224	1.44392	0.813303	0.828128	0	0	ATCAY kinesin light chain interacting caytaxin [Source:HGNC Symbol;Acc:HGNC:779]	-	-	-	-	GO:0005737//cytoplasm;GO:0016020//membrane;GO:0030424//axon;GO:0030425//dendrite;GO:0030426//growth cone;GO:0031966//mitochondrial membrane;GO:0042995//cell projection;GO:0043005//neuron projection;GO:0045202//synapse;GO:0098793//presynapse	GO:0005515//protein binding;GO:0019894//kinesin binding	GO:0006915//apoptotic process;GO:0007399//nervous system development;GO:0031175//neuron projection development;GO:0032880//regulation of protein localization;GO:0048311//mitochondrion distribution;GO:2000212//negative regulation of glutamate metabolic process
0	ENSG00000072832	CRMP1	0.831	0.481	4.76054	2.68528	0.826054	0	0	collapsin response mediator protein 1 [Source:HGNC Symbol;Acc:HGNC:2365]	-	-	-	-	GO:0005737//cytoplasm;GO:0005813//centrosome;GO:0005819//spindle;GO:0005829//cytosol;GO:0005856//cytoskeleton;GO:0030426//growth cone;GO:0030496//midbody;GO:0042995//cell projection;GO:0043204//perikaryon	GO:0005515//protein binding;GO:0016787//hydrolase activity;GO:0016810//hydrolase activity, acting on carbon-nitrogen (but not peptide) bonds;GO:0016812//hydrolase activity, acting on carbon-nitrogen (but not peptide) bonds, in cyclic amides;GO:0031005//filamin binding;GO:0042802//identical protein binding	GO:0006139//nucleobase-containing compound metabolic process;GO:0007399//nervous system development;GO:0010977//negative regulation of neuron projection development;GO:1904530//negative regulation of actin filament binding
0	ENSG00000171877	FRMD5	0.63	0.302	3.11746	1.76469	0.820958	0	0	FERM domain containing 5 [Source:HGNC Symbol;Acc:HGNC:28214]	-	-	-	-	GO:0005856//cytoskeleton;GO:0005912//adherens junction;GO:0016020//membrane;GO:0070161//anchoring junction	GO:0005178//integrin binding;GO:0005515//protein binding;GO:0008092//cytoskeletal protein binding;GO:0019901//protein kinase binding	GO:0030334//regulation of cell migration;GO:0031032//actomyosin structure organization;GO:0045785//positive regulation of cell adhesion;GO:2000146//negative regulation of cell motility
0	ENSG00000168280	KIF5C	0.711	0.343	2.88933	1.64963	0.808596	0	0	kinesin family member 5C [Source:HGNC Symbol;Acc:HGNC:6325]	Human Diseases;Human Diseases;Human Diseases;Human Diseases;Human Diseases;Human Diseases;Cellular Processes;Human Diseases;Organismal Systems;Human Diseases	Neurodegenerative disease;Neurodegenerative disease;Neurodegenerative disease;Neurodegenerative disease;Neurodegenerative disease;Neurodegenerative disease;Transport and catabolism;Infectious disease: bacterial;Nervous system;Cancer: specific types	ko05022//Pathways of neurodegeneration - multiple diseases;ko05010//Alzheimer disease;ko05014//Amyotrophic lateral sclerosis;ko05016//Huntington disease;ko05020//Prion disease;ko05012//Parkinson disease;ko04144//Endocytosis;ko05132//Salmonella infection;ko04728//Dopaminergic synapse;ko05223//Non-small cell lung cancer	K10396;K10396;K10396;K10396;K10396;K10396;K10396;K10396;K10396;K10396	GO:0005737//cytoplasm;GO:0005856//cytoskeleton;GO:0005871//kinesin complex;GO:0005874//microtubule;GO:0030425//dendrite;GO:0032839//dendrite cytoplasm;GO:0035253//ciliary rootlet;GO:0042995//cell projection;GO:0043005//neuron projection;GO:0043025//neuronal cell body;GO:0044295//axonal growth cone;GO:0099524//postsynaptic cytosol;GO:0150034//distal axon;GO:1904115//axon cytoplasm	GO:0000166//nucleotide binding;GO:0003774//cytoskeletal motor activity;GO:0003777//microtubule motor activity;GO:0005515//protein binding;GO:0005524//ATP binding;GO:0008017//microtubule binding;GO:0008574//plus-end-directed microtubule motor activity;GO:0016787//hydrolase activity;GO:0016887//ATP hydrolysis activity;GO:0034190//apolipoprotein receptor binding	GO:0006996//organelle organization;GO:0007018//microtubule-based movement;GO:0007411//axon guidance;GO:0008045//motor neuron axon guidance;GO:0008298//intracellular mRNA localization;GO:0048489//synaptic vesicle transport;GO:0051028//mRNA transport;GO:0098964//anterograde dendritic transport of messenger ribonucleoprotein complex;GO:0098971//anterograde dendritic transport of neurotransmitter rec…
0	ENSG00000115310	RTN4	0.918	0.627	7.61557	4.36002	0.804616	0	0	reticulon 4 [Source:HGNC Symbol;Acc:HGNC:14085]	Human Diseases	Neurodegenerative disease	ko05010//Alzheimer disease	K20720	GO:0005635//nuclear envelope;GO:0005783//endoplasmic reticulum;GO:0005789//endoplasmic reticulum membrane;GO:0005886//plasma membrane;GO:0014069//postsynaptic density;GO:0016020//membrane;GO:0030054//cell junction;GO:0042995//cell projection;GO:0043005//neuron projection;GO:0070161//anchoring junction;GO:0071782//endoplasmic reticulum tubular network;GO:0098794//postsynapse;GO:0098826//endoplasmi…	GO:0003723//RNA binding;GO:0005515//protein binding;GO:0031625//ubiquitin protein ligase binding;GO:0042803//protein homodimerization activity;GO:0045296//cadherin binding;GO:0046872//metal ion binding	GO:0001825//blastocyst formation;GO:0002523//leukocyte migration involved in inflammatory response;GO:0006915//apoptotic process;GO:0007029//endoplasmic reticulum organization;GO:0007399//nervous system development;GO:0007413//axonal fasciculation;GO:0007420//brain development;GO:0010634//positive regulation of epithelial cell migration;GO:0021801//cerebral cortex radial glia-guided migration;GO:…
0	ENSG00000018189	RUFY3	0.697	0.374	2.52947	1.44855	0.804228	0	0	RUN and FYVE domain containing 3 [Source:HGNC Symbol;Acc:HGNC:30285]	-	-	-	-	GO:0005737//cytoplasm;GO:0005829//cytosol;GO:0012505//endomembrane system;GO:0016020//membrane;GO:0030027//lamellipodium;GO:0030175//filopodium;GO:0030424//axon;GO:0030425//dendrite;GO:0030426//growth cone;GO:0042995//cell projection;GO:0043025//neuronal cell body;GO:0043204//perikaryon;GO:0070161//anchoring junction;GO:0110165//cellular anatomical entity	GO:0005515//protein binding;GO:0046872//metal ion binding	GO:0007015//actin filament organization;GO:0007399//nervous system development;GO:0030154//cell differentiation;GO:0030335//positive regulation of cell migration;GO:0045773//positive regulation of axon extension;GO:0050770//regulation of axonogenesis;GO:0050771//negative regulation of axonogenesis;GO:0090316//positive regulation of intracellular protein transport;GO:2000114//regulation of establi…
0	ENSG00000176887	SOX11	0.884	0.567	8.52807	4.89334	0.8014	0	0	SRY-box transcription factor 11 [Source:HGNC Symbol;Acc:HGNC:11191]	-	-	-	-	GO:0000785//chromatin;GO:0005634//nucleus;GO:0005654//nucleoplasm;GO:0005886//plasma membrane	GO:0000976//transcription cis-regulatory region binding;GO:0000978//RNA polymerase II cis-regulatory region sequence-specific DNA binding;GO:0000981//DNA-binding transcription factor activity, RNA polymerase II-specific;GO:0000987//cis-regulatory region sequence-specific DNA binding;GO:0001228//DNA-binding transcription activator activity, RNA polymerase II-specific;GO:0003677//DNA binding;GO:000…	GO:0000122//negative regulation of transcription by RNA polymerase II;GO:0001822//kidney development;GO:0002089//lens morphogenesis in camera-type eye;GO:0003151//outflow tract morphogenesis;GO:0003357//noradrenergic neuron differentiation;GO:0007399//nervous system development;GO:0009653//anatomical structure morphogenesis;GO:0010628//positive regulation of gene expression;GO:0010629//negative r…
0	ENSG00000182670	TTC3	0.94	0.677	9.56819	5.4986	0.799183	0	0	tetratricopeptide repeat domain 3 [Source:HGNC Symbol;Acc:HGNC:12393]	-	-	-	-	GO:0005634//nucleus;GO:0005654//nucleoplasm;GO:0005730//nucleolus;GO:0005737//cytoplasm;GO:0005794//Golgi apparatus;GO:0005829//cytosol;GO:0016020//membrane	GO:0004842//ubiquitin-protein transferase activity;GO:0005515//protein binding;GO:0016740//transferase activity;GO:0046872//metal ion binding	GO:0006511//ubiquitin-dependent protein catabolic process;GO:0016567//protein ubiquitination;GO:0070936//protein K48-linked ubiquitination
0	ENSG00000148798	INA	0.657	0.304	2.77648	1.6128	0.783688	0	0	internexin neuronal intermediate filament protein alpha [Source:HGNC Symbol;Acc:HGNC:6057]	-	-	-	-	GO:0005615//extracellular space;GO:0005737//cytoplasm;GO:0005882//intermediate filament;GO:0005883//neurofilament;GO:0036464//cytoplasmic ribonucleoprotein granule;GO:0098685//Schaffer collateral - CA1 synapse;GO:0098794//postsynapse;GO:0099160//postsynaptic intermediate filament cytoskeleton	GO:0005200//structural constituent of cytoskeleton;GO:0005515//protein binding;GO:0099184//structural constituent of postsynaptic intermediate filament cytoskeleton	GO:0007399//nervous system development;GO:0021762//substantia nigra development;GO:0030154//cell differentiation;GO:0045104//intermediate filament cytoskeleton organization;GO:0045109//intermediate filament organization;GO:0060052//neurofilament cytoskeleton organization;GO:0099170//postsynaptic modulation of chemical synaptic transmission;GO:0099185//postsynaptic intermediate filament cytoskelet…
0	ENSG00000106443	PHF14	0.795	0.475	3.74908	2.1933	0.773431	0	0	PHD finger protein 14 [Source:HGNC Symbol;Acc:HGNC:22203]	-	-	-	-	GO:0000785//chromatin;GO:0005634//nucleus;GO:0005694//chromosome;GO:0005737//cytoplasm	GO:0005515//protein binding;GO:0008270//zinc ion binding;GO:0042393//histone binding;GO:0046872//metal ion binding;GO:0140566//epigenetic reader	GO:0000122//negative regulation of transcription by RNA polymerase II;GO:0002314//germinal center B cell differentiation;GO:0006325//chromatin organization;GO:0006357//regulation of transcription by RNA polymerase II;GO:0008285//negative regulation of cell population proliferation;GO:0010463//mesenchymal cell proliferation;GO:0048286//lung alveolus development;GO:0060916//mesenchymal cell prolife…
0	ENSG00000224078	SNHG14	0.808	0.479	5.84273	3.43231	0.767462	0	0	-	-	-	-	-	-	-	-
0	ENSG00000213190	MLLT11	0.862	0.518	7.40222	4.45775	0.731642	0	0	MLLT11 transcription factor 7 cofactor [Source:HGNC Symbol;Acc:HGNC:16997]	-	-	-	-	GO:0005634//nucleus;GO:0005654//nucleoplasm;GO:0005737//cytoplasm;GO:0005813//centrosome;GO:0005829//cytosol;GO:0005856//cytoskeleton	GO:0003674//molecular_function;GO:0005515//protein binding	GO:0043065//positive regulation of apoptotic process;GO:0045893//positive regulation of transcription, DNA-templated;GO:0051901//positive regulation of mitochondrial depolarization;GO:0090200//positive regulation of release of cytochrome c from mitochondria;GO:0097190//apoptotic signaling pathway;GO:0097191//extrinsic apoptotic signaling pathway;GO:0097193//intrinsic apoptotic signaling pathway
0	ENSG00000144834	TAGLN3	0.804	0.439	6.07808	3.73448	0.702709	0	0	transgelin 3 [Source:HGNC Symbol;Acc:HGNC:29868]	-	-	-	-	GO:0005634//nucleus;GO:0015629//actin cytoskeleton	GO:0005515//protein binding;GO:0051015//actin filament binding	GO:0000122//negative regulation of transcription by RNA polymerase II;GO:0007015//actin filament organization;GO:0007417//central nervous system development
0	ENSG00000124766	SOX4	0.966	0.747	29.0574	17.9774	0.692723	0	0	SRY-box transcription factor 4 [Source:HGNC Symbol;Acc:HGNC:11200]	Human Diseases	Cancer: overview	ko05206//MicroRNAs in cancer	K23581	GO:0000785//chromatin;GO:0005634//nucleus;GO:0005654//nucleoplasm;GO:0005667//transcription regulator complex;GO:0005737//cytoplasm;GO:0005739//mitochondrion	GO:0000976//transcription cis-regulatory region binding;GO:0000978//RNA polymerase II cis-regulatory region sequence-specific DNA binding;GO:0000981//DNA-binding transcription factor activity, RNA polymerase II-specific;GO:0001228//DNA-binding transcription activator activity, RNA polymerase II-specific;GO:0003677//DNA binding;GO:0003700//DNA-binding transcription factor activity;GO:0005515//prot…	GO:0000122//negative regulation of transcription by RNA polymerase II;GO:0001666//response to hypoxia;GO:0002328//pro-B cell differentiation;GO:0003183//mitral valve morphogenesis;GO:0003215//cardiac right ventricle morphogenesis;GO:0003289//atrial septum primum morphogenesis;GO:0003357//noradrenergic neuron differentiation;GO:0006355//regulation of transcription, DNA-templated;GO:0007399//nervou…
0	ENSG00000010810	FYN	0.842	0.528	5.20006	3.23469	0.684898	0	0	FYN proto-oncogene, Src family tyrosine kinase [Source:HGNC Symbol;Acc:HGNC:4037]	Human Diseases;Cellular Processes;Human Diseases;Organismal Systems;Environmental Information Processing;Organismal Systems;Organismal Systems;Environmental Information Processing;Organismal Systems;Organismal Systems;Organismal Systems;Cellular Processes;Organismal Systems;Human Diseases	Neurodegenerative disease;Cellular community - eukaryotes;Infectious disease: bacterial;Development and regeneration;Signal transduction;Immune system;Development and regeneration;Signal transduction;Immune system;Nervous system;Immune system;Cellular community - eukaryotes;Immune system;Cardiovascular disease	ko05020//Prion disease;ko04510//Focal adhesion;ko05130//Pathogenic Escherichia coli infection;ko04360//Axon guidance;ko04072//Phospholipase D signaling pathway;ko04611//Platelet activation;ko04380//Osteoclast differentiation;ko04071//Sphingolipid signaling pathway;ko04650//Natural killer cell mediated cytotoxicity;ko04725//Cholinergic synapse;ko04660//T cell receptor signaling pathway;ko04520//Ad…	K05703;K05703;K05703;K05703;K05703;K05703;K05703;K05703;K05703;K05703;K05703;K05703;K05703;K05703	GO:0005634//nucleus;GO:0005737//cytoplasm;GO:0005739//mitochondrion;GO:0005768//endosome;GO:0005829//cytosol;GO:0005884//actin filament;GO:0005886//plasma membrane;GO:0014069//postsynaptic density;GO:0016020//membrane;GO:0030425//dendrite;GO:0031234//extrinsic component of cytoplasmic side of plasma membrane;GO:0043204//perikaryon;GO:0044297//cell body;GO:0045121//membrane raft;GO:0048471//perinu…	GO:0000166//nucleotide binding;GO:0001664//G protein-coupled receptor binding;GO:0004672//protein kinase activity;GO:0004713//protein tyrosine kinase activity;GO:0004715//non-membrane spanning protein tyrosine kinase activity;GO:0005102//signaling receptor binding;GO:0005515//protein binding;GO:0005524//ATP binding;GO:0015631//tubulin binding;GO:0016004//phospholipase activator activity;GO:001630…	GO:0000304//response to singlet oxygen;GO:0001764//neuron migration;GO:0002223//stimulatory C-type lectin receptor signaling pathway;GO:0002250//adaptive immune response;GO:0002376//immune system process;GO:0002862//negative regulation of inflammatory response to antigenic stimulus;GO:0003015//heart process;GO:0006468//protein phosphorylation;GO:0006816//calcium ion transport;GO:0006897//endocyto…
0	ENSG00000137285	TUBB2B	0.946	0.8	32.3619	20.4952	0.659014	0	0	tubulin beta 2B class IIb [Source:HGNC Symbol;Acc:HGNC:30829]	Human Diseases;Human Diseases;Human Diseases;Human Diseases;Human Diseases;Human Diseases;Human Diseases;Human Diseases;Cellular Processes;Cellular Processes	Neurodegenerative disease;Neurodegenerative disease;Neurodegenerative disease;Neurodegenerative disease;Neurodegenerative disease;Neurodegenerative disease;Infectious disease: bacterial;Infectious disease: bacterial;Transport and catabolism;Cellular community - eukaryotes	ko05022//Pathways of neurodegeneration - multiple diseases;ko05010//Alzheimer disease;ko05014//Amyotrophic lateral sclerosis;ko05016//Huntington disease;ko05020//Prion disease;ko05012//Parkinson disease;ko05132//Salmonella infection;ko05130//Pathogenic Escherichia coli infection;ko04145//Phagosome;ko04540//Gap junction	K07375;K07375;K07375;K07375;K07375;K07375;K07375;K07375;K07375;K07375	GO:0005634//nucleus;GO:0005737//cytoplasm;GO:0005856//cytoskeleton;GO:0005874//microtubule;GO:0015630//microtubule cytoskeleton;GO:0045171//intercellular bridge;GO:0072686//mitotic spindle;GO:0098685//Schaffer collateral - CA1 synapse	GO:0000166//nucleotide binding;GO:0003924//GTPase activity;GO:0005200//structural constituent of cytoskeleton;GO:0005515//protein binding;GO:0005525//GTP binding;GO:0046872//metal ion binding;GO:0046982//protein heterodimerization activity	GO:0000226//microtubule cytoskeleton organization;GO:0000278//mitotic cell cycle;GO:0001764//neuron migration;GO:0007010//cytoskeleton organization;GO:0007017//microtubule-based process;GO:0007399//nervous system development;GO:0021987//cerebral cortex development;GO:0050804//modulation of chemical synaptic transmission;GO:1902669//positive regulation of axon guidance;GO:1990403//embryonic brain …
0	ENSG00000149557	FEZ1	0.806	0.515	4.66806	2.98114	0.646957	0	0	fasciculation and elongation protein zeta 1 [Source:HGNC Symbol;Acc:HGNC:3659]	-	-	-	-	GO:0005737//cytoplasm;GO:0005794//Golgi apparatus;GO:0005813//centrosome;GO:0005856//cytoskeleton;GO:0005874//microtubule;GO:0005886//plasma membrane;GO:0016020//membrane;GO:0030424//axon;GO:0030425//dendrite;GO:0030426//growth cone;GO:0042995//cell projection;GO:0043025//neuronal cell body	GO:0005080//protein kinase C binding;GO:0005515//protein binding;GO:0043015//gamma-tubulin binding	GO:0007155//cell adhesion;GO:0007399//nervous system development;GO:0007411//axon guidance;GO:0010976//positive regulation of neuron projection development;GO:0021766//hippocampus development;GO:0030010//establishment of cell polarity;GO:0051654//establishment of mitochondrion localization;GO:0061881//positive regulation of anterograde axonal transport of mitochondrion;GO:0070584//mitochondrion m…
0	ENSG00000131711	MAP1B	0.975	0.763	16.3706	10.4606	0.646136	0	0	microtubule associated protein 1B [Source:HGNC Symbol;Acc:HGNC:6836]	-	-	-	-	GO:0001750//photoreceptor outer segment;GO:0005737//cytoplasm;GO:0005829//cytosol;GO:0005856//cytoskeleton;GO:0005874//microtubule;GO:0005875//microtubule associated complex;GO:0005886//plasma membrane;GO:0014069//postsynaptic density;GO:0030424//axon;GO:0030425//dendrite;GO:0030426//growth cone;GO:0036477//somatodendritic compartment;GO:0042995//cell projection;GO:0043025//neuronal cell body;GO:…	GO:0003779//actin binding;GO:0005198//structural molecule activity;GO:0005515//protein binding;GO:0005543//phospholipid binding;GO:0008017//microtubule binding;GO:0044877//protein-containing complex binding	GO:0000226//microtubule cytoskeleton organization;GO:0001578//microtubule bundle formation;GO:0001764//neuron migration;GO:0007026//negative regulation of microtubule depolymerization;GO:0007399//nervous system development;GO:0007409//axonogenesis;GO:0007416//synapse assembly;GO:0009410//response to xenobiotic stimulus;GO:0009612//response to mechanical stimulus;GO:0009743//response to carbohydra…
0	ENSG00000150471	ADGRL3	0.848	0.528	7.53484	4.89679	0.62174	0	0	adhesion G protein-coupled receptor L3 [Source:HGNC Symbol;Acc:HGNC:20974]	-	-	-	-	GO:0005886//plasma membrane;GO:0005911//cell-cell junction;GO:0016020//membrane;GO:0030424//axon;GO:0042995//cell projection;GO:0070161//anchoring junction;GO:0098978//glutamatergic synapse	GO:0004888//transmembrane signaling receptor activity;GO:0004930//G protein-coupled receptor activity;GO:0005509//calcium ion binding;GO:0005515//protein binding;GO:0030246//carbohydrate binding;GO:0046872//metal ion binding	GO:0001764//neuron migration;GO:0007165//signal transduction;GO:0007166//cell surface receptor signaling pathway;GO:0007186//G protein-coupled receptor signaling pathway;GO:0007189//adenylate cyclase-activating G protein-coupled receptor signaling pathway;GO:0007416//synapse assembly;GO:0098742//cell-cell adhesion via plasma-membrane adhesion molecules
0	ENSG00000120068	HOXB8	0.838	0.52	6.98396	4.72799	0.562817	0	0	homeobox B8 [Source:HGNC Symbol;Acc:HGNC:5119]	-	-	-	-	GO:0000785//chromatin;GO:0005634//nucleus;GO:0005654//nucleoplasm	GO:0000977//RNA polymerase II transcription regulatory region sequence-specific DNA binding;GO:0000981//DNA-binding transcription factor activity, RNA polymerase II-specific;GO:0001227//DNA-binding transcription repressor activity, RNA polymerase II-specific;GO:0003677//DNA binding;GO:0003700//DNA-binding transcription factor activity;GO:0043565//sequence-specific DNA binding;GO:1990837//sequence…	GO:0000122//negative regulation of transcription by RNA polymerase II;GO:0006355//regulation of transcription, DNA-templated;GO:0006357//regulation of transcription by RNA polymerase II;GO:0007625//grooming behavior;GO:0008344//adult locomotory behavior;GO:0009952//anterior/posterior pattern specification;GO:0019233//sensory perception of pain;GO:0021516//dorsal spinal cord development;GO:0045638…
0	ENSG00000251562	MALAT1	1	0.963	349.528	241.398	0.533991	0	0	-	-	-	-	-	-	-	-
0	ENSG00000137075	RNF38	0.545	0.269	1.77472	0.884004	1.00546	6.75041e-307	2.70624e-302	ring finger protein 38 [Source:HGNC Symbol;Acc:HGNC:18052]	-	-	-	-	GO:0005634//nucleus;GO:0005654//nucleoplasm;GO:0036126//sperm flagellum	GO:0005515//protein binding;GO:0016740//transferase activity;GO:0046872//metal ion binding;GO:0061630//ubiquitin protein ligase activity	GO:0008584//male gonad development;GO:0016567//protein ubiquitination
0	ENSG00000160293	VAV2	0.325	0.116	0.832775	0.321477	1.37321	1.00298e-306	4.02093e-302	vav guanine nucleotide exchange factor 2 [Source:HGNC Symbol;Acc:HGNC:12658]	Environmental Information Processing;Cellular Processes;Human Diseases;Environmental Information Processing;Human Diseases;Cellular Processes;Organismal Systems;Human Diseases;Organismal Systems;Organismal Systems;Organismal Systems;Organismal Systems;Organismal Systems;Organismal Systems	Signal transduction;Cell motility;Cardiovascular disease;Signal transduction;Cancer: overview;Cellular community - eukaryotes;Immune system;Infectious disease: bacterial;Immune system;Immune system;Immune system;Immune system;Immune system;Immune system	ko04024//cAMP signaling pathway;ko04810//Regulation of actin cytoskeleton;ko05417//Lipid and atherosclerosis;ko04015//Rap1 signaling pathway;ko05205//Proteoglycans in cancer;ko04510//Focal adhesion;ko04062//Chemokine signaling pathway;ko05135//Yersinia infection;ko04650//Natural killer cell mediated cytotoxicity;ko04670//Leukocyte transendothelial migration;ko04660//T cell receptor signaling path…	K05730;K05730;K05730;K05730;K05730;K05730;K05730;K05730;K05730;K05730;K05730;K05730;K05730;K05730	GO:0005737//cytoplasm;GO:0005829//cytosol;GO:0005886//plasma membrane	GO:0001784//phosphotyrosine residue binding;GO:0005085//guanyl-nucleotide exchange factor activity;GO:0005154//epidermal growth factor receptor binding;GO:0005515//protein binding;GO:0046872//metal ion binding	GO:0001525//angiogenesis;GO:0007165//signal transduction;GO:0007264//small GTPase mediated signal transduction;GO:0008361//regulation of cell size;GO:0016477//cell migration;GO:0030031//cell projection assembly;GO:0030032//lamellipodium assembly;GO:0030168//platelet activation;GO:0035556//intracellular signal transduction;GO:0038095//Fc-epsilon receptor signaling pathway;GO:0038096//Fc-gamma rece…
0	ENSG00000170689	HOXB9	0.728	0.413	5.00263	3.01654	0.72979	4.00419e-305	1.60528e-300	homeobox B9 [Source:HGNC Symbol;Acc:HGNC:5120]	-	-	-	-	GO:0000785//chromatin;GO:0005634//nucleus;GO:0005654//nucleoplasm;GO:0090575//RNA polymerase II transcription regulator complex	GO:0000977//RNA polymerase II transcription regulatory region sequence-specific DNA binding;GO:0000978//RNA polymerase II cis-regulatory region sequence-specific DNA binding;GO:0000981//DNA-binding transcription factor activity, RNA polymerase II-specific;GO:0003677//DNA binding;GO:0003700//DNA-binding transcription factor activity;GO:0005515//protein binding;GO:1990837//sequence-specific double-…	GO:0006351//transcription, DNA-templated;GO:0006355//regulation of transcription, DNA-templated;GO:0006357//regulation of transcription by RNA polymerase II;GO:0009952//anterior/posterior pattern specification;GO:0009954//proximal/distal pattern formation;GO:0030879//mammary gland development;GO:0045944//positive regulation of transcription by RNA polymerase II;GO:0048704//embryonic skeletal syst…
0	ENSG00000166848	TERF2IP	0.834	0.543	4.99744	3.24021	0.625101	4.13069e-305	1.65599e-300	TERF2 interacting protein [Source:HGNC Symbol;Acc:HGNC:19246]	-	-	-	-	GO:0000228//nuclear chromosome;GO:0000781//chromosome, telomeric region;GO:0000783//nuclear telomere cap complex;GO:0001673//male germ cell nucleus;GO:0005634//nucleus;GO:0005654//nucleoplasm;GO:0005694//chromosome;GO:0005737//cytoplasm;GO:0016604//nuclear body;GO:0070187//shelterin complex	GO:0005515//protein binding;GO:0019902//phosphatase binding;GO:0042162//telomeric DNA binding;GO:0098505//G-rich strand telomeric DNA binding	GO:0000723//telomere maintenance;GO:0001933//negative regulation of protein phosphorylation;GO:0006355//regulation of transcription, DNA-templated;GO:0007004//telomere maintenance via telomerase;GO:0010569//regulation of double-strand break repair via homologous recombination;GO:0010833//telomere maintenance via telomere lengthening;GO:0016233//telomere capping;GO:0031848//protection from non-hom…
0	ENSG00000118200	CAMSAP2	0.583	0.299	2.04353	1.07943	0.920791	1.43787e-304	5.76442e-300	calmodulin regulated spectrin associated protein family member 2 [Source:HGNC Symbol;Acc:HGNC:29188]	-	-	-	-	GO:0005737//cytoplasm;GO:0005794//Golgi apparatus;GO:0005813//centrosome;GO:0005829//cytosol;GO:0005856//cytoskeleton;GO:0005874//microtubule;GO:0036064//ciliary basal body;GO:0036449//microtubule minus-end;GO:0042995//cell projection;GO:1990752//microtubule end	GO:0005515//protein binding;GO:0005516//calmodulin binding;GO:0008017//microtubule binding;GO:0030507//spectrin binding;GO:0051011//microtubule minus-end binding	GO:0000226//microtubule cytoskeleton organization;GO:0007026//negative regulation of microtubule depolymerization;GO:0031113//regulation of microtubule polymerization;GO:0031122//cytoplasmic microtubule organization;GO:0031175//neuron projection development;GO:0033043//regulation of organelle organization;GO:0050773//regulation of dendrite development;GO:0061564//axon development;GO:1903358//regu…
0	ENSG00000054965	FAM168A	0.588	0.301	2.12509	1.1192	0.925062	1.49949e-304	6.01144e-300	family with sequence similarity 168 member A [Source:HGNC Symbol;Acc:HGNC:28999]	-	-	-	-	-	GO:0005515//protein binding	GO:1905053//positive regulation of base-excision repair
0	ENSG00000260455	NBAT1	0.36	0.137	0.924844	0.402104	1.20164	1.04817e-303	4.20213e-299	-	-	-	-	-	-	-	-
0	ENSG00000156639	ZFAND3	0.786	0.482	4.02719	2.37036	0.764664	1.13833e-302	4.56355e-298	zinc finger AN1-type containing 3 [Source:HGNC Symbol;Acc:HGNC:18019]	-	-	-	-	-	GO:0003677//DNA binding;GO:0005515//protein binding;GO:0008270//zinc ion binding;GO:0046872//metal ion binding	-
0	ENSG00000174482	LINGO2	0.414	0.183	5.59123	1.47879	1.91875	2.63725e-302	1.05727e-297	leucine rich repeat and Ig domain containing 2 [Source:HGNC Symbol;Acc:HGNC:21207]	-	-	-	-	GO:0005615//extracellular space;GO:0016020//membrane;GO:0031012//extracellular matrix	GO:0005515//protein binding	GO:0051965//positive regulation of synapse assembly
0	ENSG00000184349	EFNA5	0.398	0.168	1.93796	0.723762	1.42095	3.22723e-302	1.2938e-297	ephrin A5 [Source:HGNC Symbol;Acc:HGNC:3225]	Environmental Information Processing;Environmental Information Processing;Environmental Information Processing;Environmental Information Processing;Organismal Systems;Human Diseases	Signal transduction;Signal transduction;Signal transduction;Signal transduction;Development and regeneration;Cancer: overview	ko04151//PI3K-Akt signaling pathway;ko04010//MAPK signaling pathway;ko04014//Ras signaling pathway;ko04015//Rap1 signaling pathway;ko04360//Axon guidance;ko05206//MicroRNAs in cancer	K05462;K05462;K05462;K05462;K05462;K05462	GO:0005604//basement membrane;GO:0005886//plasma membrane;GO:0005901//caveola;GO:0005912//adherens junction;GO:0009897//external side of plasma membrane;GO:0016020//membrane;GO:0071944//cell periphery;GO:0098552//side of membrane;GO:0098982//GABA-ergic synapse	GO:0005168//neurotrophin TRKA receptor binding;GO:0005169//neurotrophin TRKB receptor binding;GO:0005170//neurotrophin TRKC receptor binding;GO:0005515//protein binding;GO:0030297//transmembrane receptor protein tyrosine kinase activator activity;GO:0045499//chemorepellent activity;GO:0046875//ephrin receptor binding	GO:0001934//positive regulation of protein phosphorylation;GO:0007399//nervous system development;GO:0007411//axon guidance;GO:0022407//regulation of cell-cell adhesion;GO:0022604//regulation of cell morphogenesis;GO:0030154//cell differentiation;GO:0031290//retinal ganglion cell axon guidance;GO:0032956//regulation of actin cytoskeleton organization;GO:0043087//regulation of GTPase activity;GO:0…
0	ENSG00000163531	NFASC	0.43	0.181	1.22246	0.607664	1.00844	5.00888e-302	2.00806e-297	neurofascin [Source:HGNC Symbol;Acc:HGNC:29866]	Environmental Information Processing	Signaling molecules and interaction	ko04514//Cell adhesion molecules	K06757	GO:0005886//plasma membrane;GO:0005925//focal adhesion;GO:0016020//membrane;GO:0030424//axon;GO:0033010//paranodal junction;GO:0033268//node of Ranvier;GO:0043194//axon initial segment;GO:0070161//anchoring junction;GO:0101003//ficolin-1-rich granule membrane	GO:0005515//protein binding;GO:0098632//cell-cell adhesion mediator activity	GO:0007155//cell adhesion;GO:0007411//axon guidance;GO:0007420//brain development;GO:0007422//peripheral nervous system development;GO:0042552//myelination;GO:0098609//cell-cell adhesion
0	ENSG00000158467	AHCYL2	0.564	0.282	2.14545	1.1123	0.947739	5.37414e-302	2.15449e-297	adenosylhomocysteinase like 2 [Source:HGNC Symbol;Acc:HGNC:22204]	Metabolism;Metabolism	Global and overview maps;Amino acid metabolism	ko01100//Metabolic pathways;ko00270//Cysteine and methionine metabolism	K01251;K01251	GO:0005737//cytoplasm;GO:0005783//endoplasmic reticulum;GO:0005829//cytosol;GO:0043005//neuron projection;GO:0043231//intracellular membrane-bounded organelle	GO:0005515//protein binding;GO:0016787//hydrolase activity	GO:0006730//one-carbon metabolic process;GO:0033353//S-adenosylmethionine cycle
0	ENSG00000140386	SCAPER	0.522	0.252	1.67848	0.85731	0.969263	1.03139e-301	4.13483e-297	S-phase cyclin A associated protein in the ER [Source:HGNC Symbol;Acc:HGNC:13081]	-	-	-	-	GO:0005634//nucleus;GO:0005654//nucleoplasm;GO:0005737//cytoplasm;GO:0005783//endoplasmic reticulum;GO:0005829//cytosol;GO:0016607//nuclear speck;GO:0061827//sperm head;GO:1990917//ooplasm	GO:0003676//nucleic acid binding;GO:0005515//protein binding;GO:0008270//zinc ion binding;GO:0046872//metal ion binding	GO:0001541//ovarian follicle development;GO:0001547//antral ovarian follicle growth;GO:0007283//spermatogenesis;GO:0060041//retina development in camera-type eye;GO:0072520//seminiferous tubule development
0	ENSG00000167632	TRAPPC9	0.467	0.214	1.44275	0.662398	1.12305	3.02113e-301	1.21117e-296	trafficking protein particle complex subunit 9 [Source:HGNC Symbol;Acc:HGNC:30832]	-	-	-	-	GO:0005737//cytoplasm;GO:0005783//endoplasmic reticulum;GO:0005794//Golgi apparatus;GO:0005802//trans-Golgi network;GO:0005829//cytosol;GO:0030008//TRAPP complex;GO:0110165//cellular anatomical entity;GO:1990071//TRAPPII protein complex	GO:0005515//protein binding	GO:0006888//endoplasmic reticulum to Golgi vesicle-mediated transport;GO:0006901//vesicle coating;GO:0021987//cerebral cortex development;GO:0030154//cell differentiation;GO:0030182//neuron differentiation;GO:0099022//vesicle tethering
0	ENSG00000183826	BTBD9	0.522	0.258	2.05268	0.944566	1.11978	4.52401e-301	1.81368e-296	BTB domain containing 9 [Source:HGNC Symbol;Acc:HGNC:21228]	-	-	-	-	GO:0005737//cytoplasm;GO:0098978//glutamatergic synapse	GO:0005515//protein binding	GO:0007616//long-term memory;GO:0008344//adult locomotory behavior;GO:0042428//serotonin metabolic process;GO:0042748//circadian sleep/wake cycle, non-REM sleep;GO:0048512//circadian behavior;GO:0050804//modulation of chemical synaptic transmission;GO:0050951//sensory perception of temperature stimulus;GO:0060586//multicellular organismal iron ion homeostasis;GO:1900242//regulation of synaptic ve…
0	ENSG00000139624	CERS5	0.4	0.166	1.02082	0.443762	1.20187	6.34012e-301	2.54175e-296	ceramide synthase 5 [Source:HGNC Symbol;Acc:HGNC:23749]	Metabolism;Environmental Information Processing;Metabolism	Global and overview maps;Signal transduction;Lipid metabolism	ko01100//Metabolic pathways;ko04071//Sphingolipid signaling pathway;ko00600//Sphingolipid metabolism	K23727;K23727;K23727	GO:0005634//nucleus;GO:0005783//endoplasmic reticulum;GO:0005789//endoplasmic reticulum membrane;GO:0016020//membrane	GO:0003677//DNA binding;GO:0016740//transferase activity;GO:0050291//sphingosine N-acyltransferase activity	GO:0006629//lipid metabolic process;GO:0006665//sphingolipid metabolic process;GO:0014003//oligodendrocyte development;GO:0030148//sphingolipid biosynthetic process;GO:0046513//ceramide biosynthetic process
0	ENSG00000165238	WNK2	0.41	0.169	1.15531	0.533502	1.11471	1.85251e-299	7.42671e-295	WNK lysine deficient protein kinase 2 [Source:HGNC Symbol;Acc:HGNC:14542]	-	-	-	-	GO:0005737//cytoplasm;GO:0005829//cytosol;GO:0005886//plasma membrane;GO:0016020//membrane	GO:0000166//nucleotide binding;GO:0004672//protein kinase activity;GO:0004674//protein serine/threonine kinase activity;GO:0005524//ATP binding;GO:0016301//kinase activity;GO:0016740//transferase activity;GO:0106310//protein serine kinase activity	GO:0006468//protein phosphorylation;GO:0008285//negative regulation of cell population proliferation;GO:0016310//phosphorylation;GO:0035556//intracellular signal transduction;GO:0046777//protein autophosphorylation;GO:0050801//ion homeostasis;GO:0070373//negative regulation of ERK1 and ERK2 cascade;GO:0090263//positive regulation of canonical Wnt signaling pathway;GO:2000651//positive regulation …
0	ENSG00000124194	GDAP1L1	0.483	0.211	1.25595	0.751514	0.740909	2.80347e-298	1.12391e-293	ganglioside induced differentiation associated protein 1 like 1 [Source:HGNC Symbol;Acc:HGNC:4213]	-	-	-	-	GO:0005737//cytoplasm;GO:0016020//membrane	-	-
0	ENSG00000101746	NOL4	0.393	0.158	1.15695	0.514752	1.16837	8.6877e-298	3.4829e-293	nucleolar protein 4 [Source:HGNC Symbol;Acc:HGNC:7870]	-	-	-	-	GO:0005634//nucleus;GO:0005730//nucleolus	GO:0003723//RNA binding;GO:0005515//protein binding	-
0	ENSG00000084731	KIF3C	0.367	0.143	0.869774	0.408251	1.09118	2.53853e-297	1.0177e-292	kinesin family member 3C [Source:HGNC Symbol;Acc:HGNC:6321]	-	-	-	-	GO:0005737//cytoplasm;GO:0005829//cytosol;GO:0005856//cytoskeleton;GO:0005871//kinesin complex;GO:0005874//microtubule;GO:0005929//cilium;GO:0097542//ciliary tip	GO:0000166//nucleotide binding;GO:0003774//cytoskeletal motor activity;GO:0003777//microtubule motor activity;GO:0005515//protein binding;GO:0005524//ATP binding;GO:0008017//microtubule binding;GO:0016887//ATP hydrolysis activity	GO:0007018//microtubule-based movement
0	ENSG00000178568	ERBB4	0.645	0.362	6.43903	2.97149	1.11566	3.28024e-296	1.31505e-291	erb-b2 receptor tyrosine kinase 4 [Source:HGNC Symbol;Acc:HGNC:3432]	Human Diseases;Environmental Information Processing;Environmental Information Processing;Environmental Information Processing;Human Diseases;Environmental Information Processing	Neurodegenerative disease;Signal transduction;Signal transduction;Signal transduction;Cancer: overview;Signal transduction	ko05014//Amyotrophic lateral sclerosis;ko04151//PI3K-Akt signaling pathway;ko04010//MAPK signaling pathway;ko04020//Calcium signaling pathway;ko05205//Proteoglycans in cancer;ko04012//ErbB signaling pathway	K05085;K05085;K05085;K05085;K05085;K05085	GO:0005576//extracellular region;GO:0005634//nucleus;GO:0005654//nucleoplasm;GO:0005739//mitochondrion;GO:0005759//mitochondrial matrix;GO:0005829//cytosol;GO:0005886//plasma membrane;GO:0009925//basal plasma membrane;GO:0016020//membrane;GO:0016323//basolateral plasma membrane;GO:0031594//neuromuscular junction;GO:0042734//presynaptic membrane;GO:0043235//receptor complex;GO:0045211//postsynapti…	GO:0000166//nucleotide binding;GO:0000976//transcription cis-regulatory region binding;GO:0004672//protein kinase activity;GO:0004713//protein tyrosine kinase activity;GO:0004714//transmembrane receptor protein tyrosine kinase activity;GO:0005006//epidermal growth factor-activated receptor activity;GO:0005154//epidermal growth factor receptor binding;GO:0005515//protein binding;GO:0005524//ATP bi…	GO:0001755//neural crest cell migration;GO:0001934//positive regulation of protein phosphorylation;GO:0006468//protein phosphorylation;GO:0006915//apoptotic process;GO:0007165//signal transduction;GO:0007166//cell surface receptor signaling pathway;GO:0007169//transmembrane receptor protein tyrosine kinase signaling pathway;GO:0007173//epidermal growth factor receptor signaling pathway;GO:0007399…
0	ENSG00000179981	TSHZ1	0.408	0.17	1.10016	0.527387	1.06079	5.39453e-296	2.16267e-291	teashirt zinc finger homeobox 1 [Source:HGNC Symbol;Acc:HGNC:10669]	-	-	-	-	GO:0000785//chromatin;GO:0005634//nucleus	GO:0000981//DNA-binding transcription factor activity, RNA polymerase II-specific;GO:0003677//DNA binding;GO:0046872//metal ion binding	GO:0006357//regulation of transcription by RNA polymerase II;GO:0009952//anterior/posterior pattern specification;GO:0010468//regulation of gene expression;GO:0042474//middle ear morphogenesis;GO:0060023//soft palate development
0	ENSG00000066777	ARFGEF1	0.516	0.249	1.55369	0.76288	1.02617	6.19175e-296	2.48227e-291	ADP ribosylation factor guanine nucleotide exchange factor 1 [Source:HGNC Symbol;Acc:HGNC:15772]	Cellular Processes	Transport and catabolism	ko04144//Endocytosis	K18442	GO:0000139//Golgi membrane;GO:0005634//nucleus;GO:0005654//nucleoplasm;GO:0005730//nucleolus;GO:0005737//cytoplasm;GO:0005794//Golgi apparatus;GO:0005802//trans-Golgi network;GO:0005829//cytosol;GO:0016020//membrane;GO:0016363//nuclear matrix;GO:0030532//small nuclear ribonucleoprotein complex;GO:0048471//perinuclear region of cytoplasm	GO:0005085//guanyl-nucleotide exchange factor activity;GO:0005515//protein binding;GO:0017022//myosin binding;GO:0034237//protein kinase A regulatory subunit binding	GO:0006486//protein glycosylation;GO:0006887//exocytosis;GO:0007030//Golgi organization;GO:0010256//endomembrane system organization;GO:0015031//protein transport;GO:0030837//negative regulation of actin filament polymerization;GO:0032012//regulation of ARF protein signal transduction;GO:0034260//negative regulation of GTPase activity;GO:0090303//positive regulation of wound healing;GO:2000114//r…
0	ENSG00000118007	STAG1	0.735	0.439	3.45361	2.02973	0.766817	8.53867e-296	3.42315e-291	STAG1 cohesin complex component [Source:HGNC Symbol;Acc:HGNC:11354]	Cellular Processes	Cell growth and death	ko04110//Cell cycle	K06671	GO:0000775//chromosome, centromeric region;GO:0000785//chromatin;GO:0005634//nucleus;GO:0005654//nucleoplasm;GO:0005694//chromosome;GO:0005829//cytosol;GO:0008278//cohesin complex;GO:0016363//nuclear matrix;GO:0016604//nuclear body;GO:0030892//mitotic cohesin complex;GO:0097431//mitotic spindle pole	GO:0003682//chromatin binding;GO:0005515//protein binding	GO:0007049//cell cycle;GO:0007059//chromosome segregation;GO:0007062//sister chromatid cohesion;GO:0034087//establishment of mitotic sister chromatid cohesion;GO:0051179//localization;GO:0051301//cell division;GO:0090307//mitotic spindle assembly
0	ENSG00000162374	ELAVL4	0.691	0.343	3.01855	2.039	0.565997	2.15272e-295	8.63025e-291	ELAV like RNA binding protein 4 [Source:HGNC Symbol;Acc:HGNC:3315]	-	-	-	-	GO:0005635//nuclear envelope;GO:0005737//cytoplasm;GO:0030424//axon;GO:0030425//dendrite;GO:0030426//growth cone;GO:0042788//polysomal ribosome;GO:0042995//cell projection;GO:0043025//neuronal cell body;GO:0043204//perikaryon;GO:0098794//postsynapse;GO:0098978//glutamatergic synapse;GO:1990904//ribonucleoprotein complex	GO:0003676//nucleic acid binding;GO:0003723//RNA binding;GO:0003729//mRNA binding;GO:0003730//mRNA 3'-UTR binding;GO:0005515//protein binding;GO:0008143//poly(A) binding;GO:0035925//mRNA 3'-UTR AU-rich region binding;GO:0097158//pre-mRNA intronic pyrimidine-rich binding	GO:0006396//RNA processing;GO:0006397//mRNA processing;GO:0007399//nervous system development;GO:0007612//learning;GO:0007626//locomotory behavior;GO:0008306//associative learning;GO:0008380//RNA splicing;GO:0021895//cerebral cortex neuron differentiation;GO:0030182//neuron differentiation;GO:0031099//regeneration;GO:0034976//response to endoplasmic reticulum stress;GO:0042220//response to cocain…
0	ENSG00000182287	AP1S2	0.611	0.325	2.21186	1.28795	0.780183	2.62518e-295	1.05244e-290	adaptor related protein complex 1 subunit sigma 2 [Source:HGNC Symbol;Acc:HGNC:560]	Human Diseases;Cellular Processes	Infectious disease: viral;Transport and catabolism	ko05170//Human immunodeficiency virus 1 infection;ko04142//Lysosome	K12394;K12394	GO:0000139//Golgi membrane;GO:0005765//lysosomal membrane;GO:0005769//early endosome;GO:0005794//Golgi apparatus;GO:0005829//cytosol;GO:0005905//clathrin-coated pit;GO:0016020//membrane;GO:0030117//membrane coat;GO:0030119//AP-type membrane coat adaptor complex;GO:0030121//AP-1 adaptor complex;GO:0030659//cytoplasmic vesicle membrane;GO:0031410//cytoplasmic vesicle;GO:0032588//trans-Golgi network…	GO:0005515//protein binding;GO:0035615//clathrin adaptor activity	GO:0006886//intracellular protein transport;GO:0015031//protein transport;GO:0016192//vesicle-mediated transport;GO:0060155//platelet dense granule organization;GO:1903232//melanosome assembly
0	ENSG00000132549	VPS13B	0.551	0.279	1.90482	0.947514	1.00744	7.38191e-295	2.95941e-290	vacuolar protein sorting 13 homolog B [Source:HGNC Symbol;Acc:HGNC:2183]	-	-	-	-	GO:0000139//Golgi membrane;GO:0002080//acrosomal membrane;GO:0005764//lysosome;GO:0005765//lysosomal membrane;GO:0005768//endosome;GO:0005794//Golgi apparatus;GO:0016020//membrane;GO:0031410//cytoplasmic vesicle;GO:0031901//early endosome membrane;GO:0032588//trans-Golgi network membrane;GO:0033106//cis-Golgi network membrane;GO:0033116//endoplasmic reticulum-Golgi intermediate compartment membra…	GO:0008289//lipid binding;GO:0032266//phosphatidylinositol-3-phosphate binding	GO:0001675//acrosome assembly;GO:0006869//lipid transport;GO:0007030//Golgi organization;GO:0007399//nervous system development;GO:0007417//central nervous system development;GO:0016192//vesicle-mediated transport;GO:0031175//neuron projection development;GO:0032458//slow endocytic recycling;GO:0036438//maintenance of lens transparency;GO:0060612//adipose tissue development;GO:0090168//Golgi reas…
0	ENSG00000143797	MBOAT2	0.544	0.272	1.80144	0.921037	0.967815	8.06456e-295	3.23308e-290	membrane bound O-acyltransferase domain containing 2 [Source:HGNC Symbol;Acc:HGNC:25193]	Metabolism;Metabolism;Metabolism	Global and overview maps;Lipid metabolism;Lipid metabolism	ko01100//Metabolic pathways;ko00564//Glycerophospholipid metabolism;ko00561//Glycerolipid metabolism	K13517;K13517;K13517	GO:0005783//endoplasmic reticulum;GO:0005789//endoplasmic reticulum membrane;GO:0016020//membrane	GO:0003841//1-acylglycerol-3-phosphate O-acyltransferase activity;GO:0016740//transferase activity;GO:0016746//acyltransferase activity;GO:0047144//2-acylglycerol-3-phosphate O-acyltransferase activity;GO:0047184//1-acylglycerophosphocholine O-acyltransferase activity;GO:0106262//1-acylglycerophosphoethanolamine O-acyltransferase activity;GO:0106263//1-acylglycerophosphoserine O-acyltransferase a…	GO:0006629//lipid metabolic process;GO:0006644//phospholipid metabolic process;GO:0008654//phospholipid biosynthetic process;GO:0030258//lipid modification;GO:0032330//regulation of chondrocyte differentiation;GO:0036150//phosphatidylserine acyl-chain remodeling;GO:0036151//phosphatidylcholine acyl-chain remodeling;GO:0036152//phosphatidylethanolamine acyl-chain remodeling
0	ENSG00000157216	SSBP3	0.625	0.328	2.04756	1.19395	0.77816	3.94591e-294	1.58191e-289	single stranded DNA binding protein 3 [Source:HGNC Symbol;Acc:HGNC:15674]	-	-	-	-	GO:0005634//nucleus;GO:0005667//transcription regulator complex;GO:0032991//protein-containing complex	GO:0003677//DNA binding;GO:0003697//single-stranded DNA binding;GO:0003713//transcription coactivator activity;GO:0005515//protein binding	GO:0002244//hematopoietic progenitor cell differentiation;GO:0008284//positive regulation of cell population proliferation;GO:0021501//prechordal plate formation;GO:0021547//midbrain-hindbrain boundary initiation;GO:0045893//positive regulation of transcription, DNA-templated;GO:0045944//positive regulation of transcription by RNA polymerase II;GO:0048382//mesendoderm development;GO:0060322//head…
0	ENSG00000109956	B3GAT1	0.255	0.078	0.551654	0.23572	1.22669	5.38917e-294	2.16052e-289	beta-1,3-glucuronyltransferase 1 [Source:HGNC Symbol;Acc:HGNC:921]	Metabolism;Metabolism	Global and overview maps;Glycan biosynthesis and metabolism	ko01100//Metabolic pathways;ko00515//Mannose type O-glycan biosynthesis	K00735;K00735	GO:0000139//Golgi membrane;GO:0005576//extracellular region;GO:0005783//endoplasmic reticulum;GO:0005789//endoplasmic reticulum membrane;GO:0005794//Golgi apparatus;GO:0016020//membrane;GO:0043231//intracellular membrane-bounded organelle	GO:0005515//protein binding;GO:0015018//galactosylgalactosylxylosylprotein 3-beta-glucuronosyltransferase activity;GO:0016740//transferase activity;GO:0046872//metal ion binding	GO:0005975//carbohydrate metabolic process;GO:0006024//glycosaminoglycan biosynthetic process;GO:0006486//protein glycosylation;GO:0008542//visual learning;GO:0050650//chondroitin sulfate proteoglycan biosynthetic process
0	ENSG00000246859	STARD4-AS1	0.475	0.214	1.35025	0.743011	0.861772	3.73834e-293	1.4987e-288	-	-	-	-	-	-	-	-
0	ENSG00000127603	MACF1	0.815	0.504	4.7104	2.9501	0.675086	5.16466e-293	2.07051e-288	microtubule actin crosslinking factor 1 [Source:HGNC Symbol;Acc:HGNC:13664]	-	-	-	-	GO:0005737//cytoplasm;GO:0005794//Golgi apparatus;GO:0005856//cytoskeleton;GO:0005874//microtubule;GO:0005882//intermediate filament;GO:0005886//plasma membrane;GO:0015629//actin cytoskeleton;GO:0016020//membrane;GO:0030054//cell junction;GO:0032587//ruffle membrane;GO:0042995//cell projection;GO:0110165//cellular anatomical entity	GO:0003723//RNA binding;GO:0003779//actin binding;GO:0005198//structural molecule activity;GO:0005509//calcium ion binding;GO:0005515//protein binding;GO:0008017//microtubule binding;GO:0008092//cytoskeletal protein binding;GO:0045296//cadherin binding;GO:0046872//metal ion binding;GO:0051011//microtubule minus-end binding;GO:0051015//actin filament binding	GO:0010632//regulation of epithelial cell migration;GO:0016055//Wnt signaling pathway;GO:0030177//positive regulation of Wnt signaling pathway;GO:0030334//regulation of cell migration;GO:0032886//regulation of microtubule-based process;GO:0042060//wound healing;GO:0043001//Golgi to plasma membrane protein transport;GO:0045104//intermediate filament cytoskeleton organization;GO:0045773//positive r…
0	ENSG00000189180	ZNF33A	0.412	0.174	1.06108	0.520016	1.0289	7.82668e-293	3.13772e-288	zinc finger protein 33A [Source:HGNC Symbol;Acc:HGNC:13096]	Human Diseases	Infectious disease: viral	ko05168//Herpes simplex virus 1 infection	K09228	GO:0005634//nucleus	GO:0000978//RNA polymerase II cis-regulatory region sequence-specific DNA binding;GO:0001228//DNA-binding transcription activator activity, RNA polymerase II-specific;GO:0003677//DNA binding;GO:0003700//DNA-binding transcription factor activity;GO:0046872//metal ion binding	GO:0006355//regulation of transcription, DNA-templated;GO:0006357//regulation of transcription by RNA polymerase II;GO:0045944//positive regulation of transcription by RNA polymerase II
0	ENSG00000196693	ZNF33B	0.293	0.1	0.666064	0.279207	1.25433	8.39659e-293	3.36619e-288	zinc finger protein 33B [Source:HGNC Symbol;Acc:HGNC:13097]	Human Diseases	Infectious disease: viral	ko05168//Herpes simplex virus 1 infection	K09228	GO:0005634//nucleus	GO:0000978//RNA polymerase II cis-regulatory region sequence-specific DNA binding;GO:0001228//DNA-binding transcription activator activity, RNA polymerase II-specific;GO:0003677//DNA binding;GO:0005515//protein binding;GO:0046872//metal ion binding	GO:0006355//regulation of transcription, DNA-templated;GO:0006357//regulation of transcription by RNA polymerase II;GO:0045944//positive regulation of transcription by RNA polymerase II
0	ENSG00000154380	ENAH	0.746	0.448	3.47186	2.09688	0.727466	6.71327e-292	2.69135e-287	ENAH actin regulator [Source:HGNC Symbol;Acc:HGNC:18271]	Cellular Processes;Environmental Information Processing;Organismal Systems	Cell motility;Signal transduction;Development and regeneration	ko04810//Regulation of actin cytoskeleton;ko04015//Rap1 signaling pathway;ko04360//Axon guidance	K05746;K05746;K05746	GO:0005737//cytoplasm;GO:0005829//cytosol;GO:0005856//cytoskeleton;GO:0005886//plasma membrane;GO:0005925//focal adhesion;GO:0030027//lamellipodium;GO:0030054//cell junction;GO:0030175//filopodium;GO:0042995//cell projection;GO:0045202//synapse;GO:0070161//anchoring junction;GO:0110165//cellular anatomical entity	GO:0003779//actin binding;GO:0005515//protein binding;GO:0005522//profilin binding;GO:0017124//SH3 domain binding;GO:0050699//WW domain binding	GO:0007411//axon guidance;GO:0008154//actin polymerization or depolymerization;GO:0070358//actin polymerization-dependent cell motility
0	ENSG00000155980	KIF5A	0.378	0.147	0.941469	0.549473	0.776864	6.90465e-292	2.76807e-287	kinesin family member 5A [Source:HGNC Symbol;Acc:HGNC:6323]	Human Diseases;Human Diseases;Human Diseases;Human Diseases;Human Diseases;Human Diseases;Cellular Processes;Human Diseases;Organismal Systems;Human Diseases	Neurodegenerative disease;Neurodegenerative disease;Neurodegenerative disease;Neurodegenerative disease;Neurodegenerative disease;Neurodegenerative disease;Transport and catabolism;Infectious disease: bacterial;Nervous system;Cancer: specific types	ko05022//Pathways of neurodegeneration - multiple diseases;ko05010//Alzheimer disease;ko05014//Amyotrophic lateral sclerosis;ko05016//Huntington disease;ko05020//Prion disease;ko05012//Parkinson disease;ko04144//Endocytosis;ko05132//Salmonella infection;ko04728//Dopaminergic synapse;ko05223//Non-small cell lung cancer	K10396;K10396;K10396;K10396;K10396;K10396;K10396;K10396;K10396;K10396	GO:0005737//cytoplasm;GO:0005829//cytosol;GO:0005856//cytoskeleton;GO:0005871//kinesin complex;GO:0005874//microtubule;GO:0016020//membrane;GO:0032839//dendrite cytoplasm;GO:0035253//ciliary rootlet;GO:0043005//neuron projection;GO:0043025//neuronal cell body;GO:0043204//perikaryon;GO:0045202//synapse;GO:0048471//perinuclear region of cytoplasm;GO:1904115//axon cytoplasm	GO:0000166//nucleotide binding;GO:0003774//cytoskeletal motor activity;GO:0003777//microtubule motor activity;GO:0005515//protein binding;GO:0005524//ATP binding;GO:0008017//microtubule binding;GO:0008574//plus-end-directed microtubule motor activity;GO:0016887//ATP hydrolysis activity;GO:0019894//kinesin binding	GO:0007018//microtubule-based movement;GO:0007268//chemical synaptic transmission;GO:0007411//axon guidance;GO:0016192//vesicle-mediated transport;GO:0048489//synaptic vesicle transport;GO:0098971//anterograde dendritic transport of neurotransmitter receptor complex;GO:0099641//anterograde axonal protein transport;GO:1990049//retrograde neuronal dense core vesicle transport
0	ENSG00000154978	VOPP1	0.426	0.185	1.19367	0.589173	1.01864	8.53951e-292	3.42349e-287	VOPP1 WW domain binding protein [Source:HGNC Symbol;Acc:HGNC:34518]	-	-	-	-	GO:0005764//lysosome;GO:0005765//lysosomal membrane;GO:0005768//endosome;GO:0005770//late endosome;GO:0010008//endosome membrane;GO:0016020//membrane;GO:0030659//cytoplasmic vesicle membrane;GO:0031090//organelle membrane;GO:0031410//cytoplasmic vesicle;GO:0031902//late endosome membrane	GO:0019899//enzyme binding	-
0	ENSG00000124177	CHD6	0.572	0.299	1.87694	0.999642	0.908898	9.98123e-291	4.00148e-286	chromodomain helicase DNA binding protein 6 [Source:HGNC Symbol;Acc:HGNC:19057]	-	-	-	-	GO:0000785//chromatin;GO:0005634//nucleus;GO:0005654//nucleoplasm	GO:0000166//nucleotide binding;GO:0001221//transcription coregulator binding;GO:0003677//DNA binding;GO:0003682//chromatin binding;GO:0004386//helicase activity;GO:0005515//protein binding;GO:0005524//ATP binding;GO:0008094//ATP-dependent activity, acting on DNA;GO:0016787//hydrolase activity;GO:0016887//ATP hydrolysis activity;GO:0042393//histone binding;GO:0140658//ATP-dependent chromatin remod…	GO:0006325//chromatin organization;GO:0006338//chromatin remodeling;GO:0010468//regulation of gene expression;GO:0045454//cell redox homeostasis;GO:0045944//positive regulation of transcription by RNA polymerase II
0	ENSG00000120616	EPC1	0.683	0.393	2.57248	1.48776	0.790015	7.2009e-290	2.88684e-285	enhancer of polycomb homolog 1 [Source:HGNC Symbol;Acc:HGNC:19876]	-	-	-	-	GO:0000786//nucleosome;GO:0005634//nucleus;GO:0005654//nucleoplasm;GO:0005730//nucleolus;GO:0005737//cytoplasm;GO:0016604//nuclear body;GO:0031965//nuclear membrane;GO:0032777//Piccolo NuA4 histone acetyltransferase complex;GO:0035267//NuA4 histone acetyltransferase complex;GO:0035861//site of double-strand break	GO:0005515//protein binding;GO:0140463//chromatin-protein adaptor	GO:0000122//negative regulation of transcription by RNA polymerase II;GO:0000724//double-strand break repair via homologous recombination;GO:0006325//chromatin organization;GO:0006351//transcription, DNA-templated;GO:0006357//regulation of transcription by RNA polymerase II;GO:0007283//spermatogenesis;GO:0007286//spermatid development;GO:0030154//cell differentiation;GO:0035092//sperm chromatin c…
0	ENSG00000127914	AKAP9	0.728	0.438	3.37656	2.06677	0.708174	3.67514e-289	1.47336e-284	A-kinase anchoring protein 9 [Source:HGNC Symbol;Acc:HGNC:379]	-	-	-	-	GO:0005737//cytoplasm;GO:0005794//Golgi apparatus;GO:0005795//Golgi stack;GO:0005801//cis-Golgi network;GO:0005813//centrosome;GO:0005815//microtubule organizing center;GO:0005829//cytosol;GO:0005856//cytoskeleton;GO:0008076//voltage-gated potassium channel complex;GO:0034705//potassium channel complex;GO:0043025//neuronal cell body;GO:0043231//intracellular membrane-bounded organelle;GO:0044307/…	GO:0003677//DNA binding;GO:0005102//signaling receptor binding;GO:0005515//protein binding;GO:0015459//potassium channel regulator activity;GO:0034237//protein kinase A regulatory subunit binding;GO:0044325//transmembrane transporter binding;GO:0060090//molecular adaptor activity	GO:0007020//microtubule nucleation;GO:0007165//signal transduction;GO:0007268//chemical synaptic transmission;GO:0031116//positive regulation of microtubule polymerization;GO:0031503//protein-containing complex localization;GO:0033138//positive regulation of peptidyl-serine phosphorylation;GO:0051602//response to electrical stimulus;GO:0051661//maintenance of centrosome location;GO:0060306//regul…
0	ENSG00000188042	ARL4C	0.403	0.167	1.05615	0.564523	0.903705	4.39353e-289	1.76137e-284	ADP ribosylation factor like GTPase 4C [Source:HGNC Symbol;Acc:HGNC:698]	-	-	-	-	GO:0005634//nucleus;GO:0005737//cytoplasm;GO:0005829//cytosol;GO:0005886//plasma membrane;GO:0016020//membrane;GO:0030175//filopodium;GO:0042995//cell projection	GO:0000166//nucleotide binding;GO:0003924//GTPase activity;GO:0005515//protein binding;GO:0005525//GTP binding;GO:0043014//alpha-tubulin binding	GO:0006886//intracellular protein transport;GO:0032456//endocytic recycling
0	ENSG00000154001	PPP2R5E	0.672	0.381	2.38062	1.39219	0.773984	9.70737e-289	3.89169e-284	protein phosphatase 2 regulatory subunit B'epsilon [Source:HGNC Symbol;Acc:HGNC:9313]	Environmental Information Processing;Human Diseases;Organismal Systems;Organismal Systems;Cellular Processes;Environmental Information Processing;Environmental Information Processing;Genetic Information Processing	Signal transduction;Infectious disease: viral;Circulatory system;Nervous system;Cell growth and death;Signal transduction;Signal transduction;Translation	ko04151//PI3K-Akt signaling pathway;ko05165//Human papillomavirus infection;ko04261//Adrenergic signaling in cardiomyocytes;ko04728//Dopaminergic synapse;ko04114//Oocyte meiosis;ko04152//AMPK signaling pathway;ko04071//Sphingolipid signaling pathway;ko03015//mRNA surveillance pathway	K11584;K11584;K11584;K11584;K11584;K11584;K11584;K11584	GO:0000159//protein phosphatase type 2A complex;GO:0005634//nucleus;GO:0005737//cytoplasm;GO:0005829//cytosol	GO:0005515//protein binding;GO:0019888//protein phosphatase regulator activity;GO:0072542//protein phosphatase activator activity	GO:0007165//signal transduction
0	ENSG00000134686	PHC2	0.514	0.245	1.46062	0.779074	0.906748	3.14318e-288	1.2601e-283	polyhomeotic homolog 2 [Source:HGNC Symbol;Acc:HGNC:3183]	-	-	-	-	GO:0000792//heterochromatin;GO:0005634//nucleus;GO:0005654//nucleoplasm;GO:0031519//PcG protein complex;GO:0032991//protein-containing complex;GO:0035102//PRC1 complex	GO:0003677//DNA binding;GO:0003682//chromatin binding;GO:0005515//protein binding;GO:0008270//zinc ion binding;GO:0042393//histone binding;GO:0042802//identical protein binding;GO:0046872//metal ion binding	GO:0007283//spermatogenesis;GO:0045892//negative regulation of transcription, DNA-templated
0	ENSG00000164684	ZNF704	0.51	0.25	1.83246	0.886157	1.04815	6.70133e-287	2.68656e-282	zinc finger protein 704 [Source:HGNC Symbol;Acc:HGNC:32291]	-	-	-	-	GO:0005634//nucleus	GO:0000978//RNA polymerase II cis-regulatory region sequence-specific DNA binding;GO:0000987//cis-regulatory region sequence-specific DNA binding;GO:0003677//DNA binding;GO:0003700//DNA-binding transcription factor activity;GO:0005515//protein binding;GO:0046872//metal ion binding;GO:1990837//sequence-specific double-stranded DNA binding	GO:0006357//regulation of transcription by RNA polymerase II
0	ENSG00000189159	JPT1	0.904	0.677	9.39774	6.4343	0.546531	7.66184e-287	3.07163e-282	Jupiter microtubule associated homolog 1 [Source:HGNC Symbol;Acc:HGNC:14569]	-	-	-	-	GO:0005634//nucleus;GO:0005737//cytoplasm;GO:0005829//cytosol;GO:0015630//microtubule cytoskeleton;GO:0045171//intercellular bridge	GO:0005515//protein binding	-
0	ENSG00000122550	KLHL7	0.61	0.324	1.95882	1.12377	0.801631	6.03714e-286	2.42029e-281	kelch like family member 7 [Source:HGNC Symbol;Acc:HGNC:15646]	-	-	-	-	GO:0005634//nucleus;GO:0005654//nucleoplasm;GO:0005730//nucleolus;GO:0005737//cytoplasm;GO:0005829//cytosol;GO:0005886//plasma membrane;GO:0031463//Cul3-RING ubiquitin ligase complex;GO:0048471//perinuclear region of cytoplasm	GO:0005515//protein binding;GO:0042802//identical protein binding;GO:0042803//protein homodimerization activity	GO:0016567//protein ubiquitination
0	ENSG00000086015	MAST2	0.457	0.207	1.38346	0.65655	1.07531	6.82442e-286	2.73591e-281	microtubule associated serine/threonine kinase 2 [Source:HGNC Symbol;Acc:HGNC:19035]	-	-	-	-	GO:0005737//cytoplasm;GO:0005856//cytoskeleton;GO:0005886//plasma membrane;GO:0015630//microtubule cytoskeleton;GO:0016020//membrane	GO:0000166//nucleotide binding;GO:0000287//magnesium ion binding;GO:0004672//protein kinase activity;GO:0004674//protein serine/threonine kinase activity;GO:0005515//protein binding;GO:0005524//ATP binding;GO:0008017//microtubule binding;GO:0016301//kinase activity;GO:0016740//transferase activity;GO:0019902//phosphatase binding;GO:0046872//metal ion binding;GO:0106310//protein serine kinase acti…	GO:0006468//protein phosphorylation;GO:0007010//cytoskeleton organization;GO:0016310//phosphorylation;GO:0032655//regulation of interleukin-12 production;GO:0035556//intracellular signal transduction;GO:0048515//spermatid differentiation
0	ENSG00000058668	ATP2B4	0.406	0.179	1.66096	0.624341	1.41161	4.10787e-285	1.64685e-280	ATPase plasma membrane Ca2+ transporting 4 [Source:HGNC Symbol;Acc:HGNC:817]	Environmental Information Processing;Environmental Information Processing;Environmental Information Processing;Organismal Systems;Organismal Systems;Organismal Systems;Organismal Systems;Organismal Systems;Organismal Systems	Signal transduction;Signal transduction;Signal transduction;Circulatory system;Endocrine system;Digestive system;Digestive system;Digestive system;Excretory system	ko04020//Calcium signaling pathway;ko04024//cAMP signaling pathway;ko04022//cGMP-PKG signaling pathway;ko04261//Adrenergic signaling in cardiomyocytes;ko04925//Aldosterone synthesis and secretion;ko04972//Pancreatic secretion;ko04970//Salivary secretion;ko04978//Mineral absorption;ko04961//Endocrine and other factor-regulated calcium reabsorption	K05850;K05850;K05850;K05850;K05850;K05850;K05850;K05850;K05850	GO:0005886//plasma membrane;GO:0005901//caveola;GO:0005929//cilium;GO:0016020//membrane;GO:0016323//basolateral plasma membrane;GO:0030018//Z disc;GO:0030315//T-tubule;GO:0031514//motile cilium;GO:0032991//protein-containing complex;GO:0036126//sperm flagellum;GO:0042383//sarcolemma;GO:0042995//cell projection;GO:0043231//intracellular membrane-bounded organelle;GO:0045121//membrane raft;GO:00487…	GO:0000166//nucleotide binding;GO:0005215//transporter activity;GO:0005388//P-type calcium transporter activity;GO:0005515//protein binding;GO:0005516//calmodulin binding;GO:0005524//ATP binding;GO:0015085//calcium ion transmembrane transporter activity;GO:0016887//ATP hydrolysis activity;GO:0017080//sodium channel regulator activity;GO:0019901//protein kinase binding;GO:0030165//PDZ domain bindi…	GO:0003407//neural retina development;GO:0006357//regulation of transcription by RNA polymerase II;GO:0006811//ion transport;GO:0006816//calcium ion transport;GO:0006874//cellular calcium ion homeostasis;GO:0007283//spermatogenesis;GO:0010629//negative regulation of gene expression;GO:0010751//negative regulation of nitric oxide mediated signal transduction;GO:0014832//urinary bladder smooth musc…
0	ENSG00000173482	PTPRM	0.463	0.234	3.93111	1.23777	1.66719	9.29713e-285	3.72722e-280	protein tyrosine phosphatase receptor type M [Source:HGNC Symbol;Acc:HGNC:9675]	Environmental Information Processing;Cellular Processes	Signaling molecules and interaction;Cellular community - eukaryotes	ko04514//Cell adhesion molecules;ko04520//Adherens junction	K05693;K05693	GO:0005737//cytoplasm;GO:0005886//plasma membrane;GO:0005911//cell-cell junction;GO:0005912//adherens junction;GO:0016020//membrane;GO:0030027//lamellipodium;GO:0043232//intracellular non-membrane-bounded organelle;GO:0048471//perinuclear region of cytoplasm	GO:0004721//phosphoprotein phosphatase activity;GO:0004725//protein tyrosine phosphatase activity;GO:0005001//transmembrane receptor protein tyrosine phosphatase activity;GO:0005515//protein binding;GO:0016787//hydrolase activity;GO:0016791//phosphatase activity;GO:0042802//identical protein binding;GO:0045296//cadherin binding	GO:0001937//negative regulation of endothelial cell proliferation;GO:0006470//protein dephosphorylation;GO:0007155//cell adhesion;GO:0007156//homophilic cell adhesion via plasma membrane adhesion molecules;GO:0007165//signal transduction;GO:0009410//response to xenobiotic stimulus;GO:0010596//negative regulation of endothelial cell migration;GO:0010842//retina layer formation;GO:0016043//cellular…
0	ENSG00000152193	OBI1	0.312	0.113	0.699603	0.319429	1.13104	1.51798e-284	6.0856e-280	ORC ubiquitin ligase 1 [Source:HGNC Symbol;Acc:HGNC:20308]	-	-	-	-	GO:0000785//chromatin;GO:0005694//chromosome	GO:0003682//chromatin binding;GO:0004842//ubiquitin-protein transferase activity;GO:0005515//protein binding;GO:0016740//transferase activity;GO:0046872//metal ion binding	GO:0006275//regulation of DNA replication;GO:0006513//protein monoubiquitination;GO:0051865//protein autoubiquitination
0	ENSG00000127616	SMARCA4	0.728	0.42	2.79652	1.7375	0.686623	2.8874e-284	1.15756e-279	SWI/SNF related, matrix associated, actin dependent regulator of chromatin, subfamily a, member 4 [Source:HGNC Symbol;Acc:HGNC:11100]	Organismal Systems;Human Diseases	Environmental adaptation;Cancer: specific types	ko04714//Thermogenesis;ko05225//Hepatocellular carcinoma	K11647;K11647	GO:0000776//kinetochore;GO:0000785//chromatin;GO:0001650//fibrillar center;GO:0005615//extracellular space;GO:0005634//nucleus;GO:0005654//nucleoplasm;GO:0005730//nucleolus;GO:0016020//membrane;GO:0016363//nuclear matrix;GO:0016514//SWI/SNF complex;GO:0016586//RSC-type complex;GO:0032991//protein-containing complex;GO:0070603//SWI/SNF superfamily-type complex;GO:0071564//npBAF complex;GO:0071565/…	GO:0000166//nucleotide binding;GO:0001164//RNA polymerase I core promoter sequence-specific DNA binding;GO:0001221//transcription coregulator binding;GO:0002039//p53 binding;GO:0003677//DNA binding;GO:0003713//transcription coactivator activity;GO:0003714//transcription corepressor activity;GO:0003723//RNA binding;GO:0004386//helicase activity;GO:0005515//protein binding;GO:0005524//ATP binding;G…	GO:0000122//negative regulation of transcription by RNA polymerase II;GO:0001188//RNA polymerase I preinitiation complex assembly;GO:0003407//neural retina development;GO:0006325//chromatin organization;GO:0006337//nucleosome disassembly;GO:0006338//chromatin remodeling;GO:0006355//regulation of transcription, DNA-templated;GO:0006357//regulation of transcription by RNA polymerase II;GO:0007399//…
0	ENSG00000215421	ZNF407	0.367	0.148	1.06806	0.448486	1.25186	3.15936e-283	1.26659e-278	zinc finger protein 407 [Source:HGNC Symbol;Acc:HGNC:19904]	-	-	-	-	GO:0005634//nucleus	GO:0003676//nucleic acid binding;GO:0003677//DNA binding;GO:0008270//zinc ion binding;GO:0046872//metal ion binding	GO:0045944//positive regulation of transcription by RNA polymerase II
0	ENSG00000186469	GNG2	0.646	0.348	2.25906	1.3796	0.711474	1.24164e-282	4.97774e-278	G protein subunit gamma 2 [Source:HGNC Symbol;Acc:HGNC:4404]	Human Diseases;Environmental Information Processing;Environmental Information Processing;Human Diseases;Human Diseases;Human Diseases;Organismal Systems;Human Diseases;Organismal Systems;Environmental Information Processing;Organismal Systems;Organismal Systems;Organismal Systems;Organismal Systems;Organismal Systems;Organismal Systems;Human Diseases;Organismal Systems	Cancer: overview;Signal transduction;Signal transduction;Infectious disease: viral;Infectious disease: viral;Infectious disease: viral;Immune system;Substance dependence;Nervous system;Signal transduction;Nervous system;Endocrine system;Nervous system;Nervous system;Nervous system;Environmental adaptation;Substance dependence;Nervous system	ko05200//Pathways in cancer;ko04151//PI3K-Akt signaling pathway;ko04014//Ras signaling pathway;ko05163//Human cytomegalovirus infection;ko05170//Human immunodeficiency virus 1 infection;ko05167//Kaposi sarcoma-associated herpesvirus infection;ko04062//Chemokine signaling pathway;ko05034//Alcoholism;ko04723//Retrograde endocannabinoid signaling;ko04371//Apelin signaling pathway;ko04728//Dopaminerg…	K07826;K07826;K07826;K07826;K07826;K07826;K07826;K07826;K07826;K07826;K07826;K07826;K07826;K07826;K07826;K07826;K07826;K07826	GO:0005834//heterotrimeric G-protein complex;GO:0005886//plasma membrane;GO:0016020//membrane;GO:0070062//extracellular exosome	GO:0005515//protein binding;GO:0031681//G-protein beta-subunit binding	GO:0007165//signal transduction;GO:0007186//G protein-coupled receptor signaling pathway;GO:0007191//adenylate cyclase-activating dopamine receptor signaling pathway;GO:0048144//fibroblast proliferation;GO:0071380//cellular response to prostaglandin E stimulus;GO:0071870//cellular response to catecholamine stimulus
0	ENSG00000068650	ATP11A	0.265	0.088	0.635682	0.23463	1.43792	3.46504e-282	1.38913e-277	ATPase phospholipid transporting 11A [Source:HGNC Symbol;Acc:HGNC:13552]	-	-	-	-	GO:0005765//lysosomal membrane;GO:0005768//endosome;GO:0005769//early endosome;GO:0005783//endoplasmic reticulum;GO:0005789//endoplasmic reticulum membrane;GO:0005794//Golgi apparatus;GO:0005886//plasma membrane;GO:0012505//endomembrane system;GO:0016020//membrane;GO:0035579//specific granule membrane;GO:0043231//intracellular membrane-bounded organelle;GO:0055037//recycling endosome;GO:0070821//…	GO:0000166//nucleotide binding;GO:0000287//magnesium ion binding;GO:0005215//transporter activity;GO:0005515//protein binding;GO:0005524//ATP binding;GO:0016887//ATP hydrolysis activity;GO:0046872//metal ion binding;GO:0090555//phosphatidylethanolamine flippase activity;GO:0090556//phosphatidylserine floppase activity;GO:0140326//ATPase-coupled intramembrane lipid transporter activity;GO:0140346/…	GO:0001701//in utero embryonic development;GO:0006869//lipid transport;GO:0010831//positive regulation of myotube differentiation;GO:0015914//phospholipid transport;GO:0034204//lipid translocation;GO:0045332//phospholipid translocation;GO:0097035//regulation of membrane lipid distribution;GO:0140331//aminophospholipid translocation
0	ENSG00000197102	DYNC1H1	0.625	0.337	2.12342	1.34128	0.662783	4.54272e-282	1.82118e-277	dynein cytoplasmic 1 heavy chain 1 [Source:HGNC Symbol;Acc:HGNC:2961]	Human Diseases;Cellular Processes;Organismal Systems	Infectious disease: bacterial;Transport and catabolism;Excretory system	ko05132//Salmonella infection;ko04145//Phagosome;ko04962//Vasopressin-regulated water reabsorption	K10413;K10413;K10413	GO:0005576//extracellular region;GO:0005737//cytoplasm;GO:0005813//centrosome;GO:0005829//cytosol;GO:0005856//cytoskeleton;GO:0005868//cytoplasmic dynein complex;GO:0005874//microtubule;GO:0005881//cytoplasmic microtubule;GO:0005938//cell cortex;GO:0016020//membrane;GO:0030175//filopodium;GO:0030286//dynein complex;GO:0035578//azurophil granule lumen;GO:0070062//extracellular exosome;GO:1904115//…	GO:0000166//nucleotide binding;GO:0003723//RNA binding;GO:0005515//protein binding;GO:0005524//ATP binding;GO:0008569//minus-end-directed microtubule motor activity;GO:0016887//ATP hydrolysis activity;GO:0045505//dynein intermediate chain binding;GO:0051959//dynein light intermediate chain binding	GO:0007018//microtubule-based movement;GO:0007049//cell cycle;GO:0007052//mitotic spindle organization;GO:0007097//nuclear migration;GO:0008090//retrograde axonal transport;GO:0031122//cytoplasmic microtubule organization;GO:0032388//positive regulation of intracellular transport;GO:0033962//P-body assembly;GO:0034063//stress granule assembly;GO:0051293//establishment of spindle localization;GO:0…
0	ENSG00000196712	NF1	0.707	0.411	2.89829	1.69349	0.775205	1.84955e-281	7.41486e-277	neurofibromin 1 [Source:HGNC Symbol;Acc:HGNC:7765]	Environmental Information Processing;Environmental Information Processing;Human Diseases	Signal transduction;Signal transduction;Drug resistance: antineoplastic	ko04010//MAPK signaling pathway;ko04014//Ras signaling pathway;ko01521//EGFR tyrosine kinase inhibitor resistance	K08052;K08052;K08052	GO:0005634//nucleus;GO:0005654//nucleoplasm;GO:0005730//nucleolus;GO:0005737//cytoplasm;GO:0005829//cytosol;GO:0005886//plasma membrane;GO:0016020//membrane;GO:0030424//axon;GO:0030425//dendrite;GO:0098793//presynapse;GO:0098978//glutamatergic synapse	GO:0005096//GTPase activator activity;GO:0005515//protein binding;GO:0008289//lipid binding;GO:0008429//phosphatidylethanolamine binding;GO:0031210//phosphatidylcholine binding	GO:0000165//MAPK cascade;GO:0000902//cell morphogenesis;GO:0001525//angiogenesis;GO:0001649//osteoblast differentiation;GO:0001656//metanephros development;GO:0001666//response to hypoxia;GO:0001889//liver development;GO:0001935//endothelial cell proliferation;GO:0001937//negative regulation of endothelial cell proliferation;GO:0001938//positive regulation of endothelial cell proliferation;GO:000…
0	ENSG00000157827	FMNL2	0.711	0.411	3.34543	2.07649	0.688043	4.15851e-281	1.66715e-276	formin like 2 [Source:HGNC Symbol;Acc:HGNC:18267]	-	-	-	-	GO:0005737//cytoplasm;GO:0005829//cytosol	GO:0003779//actin binding;GO:0031267//small GTPase binding;GO:0045296//cadherin binding;GO:0051015//actin filament binding	GO:0007010//cytoskeleton organization;GO:0008360//regulation of cell shape;GO:0016043//cellular component organization;GO:0016477//cell migration;GO:0022604//regulation of cell morphogenesis;GO:0030036//actin cytoskeleton organization;GO:0030866//cortical actin cytoskeleton organization
0	ENSG00000054523	KIF1B	0.84	0.532	4.41549	2.89811	0.60746	4.2796e-281	1.71569e-276	kinesin family member 1B [Source:HGNC Symbol;Acc:HGNC:16636]	-	-	-	-	GO:0005737//cytoplasm;GO:0005739//mitochondrion;GO:0005856//cytoskeleton;GO:0005871//kinesin complex;GO:0005874//microtubule;GO:0005875//microtubule associated complex;GO:0008021//synaptic vesicle;GO:0030424//axon;GO:0030425//dendrite;GO:0030659//cytoplasmic vesicle membrane;GO:0031410//cytoplasmic vesicle;GO:0042995//cell projection;GO:0043005//neuron projection;GO:0045202//synapse;GO:1904115//a…	GO:0000166//nucleotide binding;GO:0003774//cytoskeletal motor activity;GO:0003777//microtubule motor activity;GO:0005515//protein binding;GO:0005524//ATP binding;GO:0008017//microtubule binding;GO:0008574//plus-end-directed microtubule motor activity;GO:0016887//ATP hydrolysis activity;GO:0019894//kinesin binding	GO:0006915//apoptotic process;GO:0007018//microtubule-based movement;GO:0007270//neuron-neuron synaptic transmission;GO:0007274//neuromuscular synaptic transmission;GO:0008089//anterograde axonal transport;GO:0016192//vesicle-mediated transport;GO:0030705//cytoskeleton-dependent intracellular transport
0	ENSG00000106665	CLIP2	0.487	0.229	1.48572	0.756418	0.973911	5.97033e-281	2.39351e-276	CAP-Gly domain containing linker protein 2 [Source:HGNC Symbol;Acc:HGNC:2586]	-	-	-	-	GO:0005634//nucleus;GO:0005737//cytoplasm;GO:0005856//cytoskeleton;GO:0005874//microtubule;GO:0005875//microtubule associated complex;GO:0005938//cell cortex;GO:0015630//microtubule cytoskeleton;GO:0035371//microtubule plus-end	GO:0008017//microtubule binding;GO:0051010//microtubule plus-end binding	GO:0031122//cytoplasmic microtubule organization
0	ENSG00000198420	TCAF1	0.535	0.265	1.51072	0.864799	0.804801	7.56049e-281	3.031e-276	TRPM8 channel associated factor 1 [Source:HGNC Symbol;Acc:HGNC:22201]	-	-	-	-	GO:0005886//plasma membrane;GO:0016020//membrane	GO:0005515//protein binding;GO:0044325//transmembrane transporter binding	GO:0030336//negative regulation of cell migration;GO:0090314//positive regulation of protein targeting to membrane;GO:1901529//positive regulation of anion channel activity
0	ENSG00000153048	CARHSP1	0.656	0.357	2.52691	1.60855	0.651617	9.96136e-281	3.99351e-276	calcium regulated heat stable protein 1 [Source:HGNC Symbol;Acc:HGNC:17150]	-	-	-	-	GO:0000177//cytoplasmic exosome (RNase complex);GO:0000932//P-body;GO:0005737//cytoplasm;GO:0005829//cytosol;GO:0043186//P granule	GO:0003676//nucleic acid binding;GO:0003723//RNA binding;GO:0003730//mRNA 3'-UTR binding;GO:0005515//protein binding;GO:0019902//phosphatase binding	GO:0035556//intracellular signal transduction;GO:0043488//regulation of mRNA stability
0	ENSG00000105419	MEIS3	0.385	0.16	0.93968	0.450646	1.06017	1.01933e-280	4.0865e-276	Meis homeobox 3 [Source:HGNC Symbol;Acc:HGNC:29537]	-	-	-	-	GO:0000785//chromatin;GO:0005634//nucleus	GO:0000978//RNA polymerase II cis-regulatory region sequence-specific DNA binding;GO:0000981//DNA-binding transcription factor activity, RNA polymerase II-specific;GO:0001228//DNA-binding transcription activator activity, RNA polymerase II-specific;GO:0003677//DNA binding;GO:0003682//chromatin binding;GO:0005515//protein binding;GO:0043565//sequence-specific DNA binding;GO:1990837//sequence-speci…	GO:0001654//eye development;GO:0006355//regulation of transcription, DNA-templated;GO:0007420//brain development;GO:0008284//positive regulation of cell population proliferation;GO:0009880//embryonic pattern specification;GO:0009887//animal organ morphogenesis;GO:0045944//positive regulation of transcription by RNA polymerase II;GO:0051897//positive regulation of protein kinase B signaling;GO:200…
0	ENSG00000083642	PDS5B	0.646	0.365	2.77997	1.57428	0.820382	2.55283e-280	1.02343e-275	PDS5 cohesin associated factor B [Source:HGNC Symbol;Acc:HGNC:20418]	-	-	-	-	GO:0000775//chromosome, centromeric region;GO:0000785//chromatin;GO:0005634//nucleus;GO:0005654//nucleoplasm;GO:0005694//chromosome;GO:0005829//cytosol	GO:0003677//DNA binding;GO:0005515//protein binding	GO:0007049//cell cycle;GO:0007064//mitotic sister chromatid cohesion;GO:0008283//cell population proliferation;GO:0008285//negative regulation of cell population proliferation;GO:0042127//regulation of cell population proliferation;GO:0051301//cell division
0	ENSG00000135049	AGTPBP1	0.51	0.248	1.43632	0.784108	0.873251	9.72942e-280	3.90053e-275	ATP/GTP binding carboxypeptidase 1 [Source:HGNC Symbol;Acc:HGNC:17258]	-	-	-	-	GO:0005634//nucleus;GO:0005730//nucleolus;GO:0005737//cytoplasm;GO:0005739//mitochondrion;GO:0005829//cytosol;GO:0030424//axon;GO:0043231//intracellular membrane-bounded organelle;GO:1904115//axon cytoplasm	GO:0004180//carboxypeptidase activity;GO:0004181//metallocarboxypeptidase activity;GO:0008233//peptidase activity;GO:0008237//metallopeptidase activity;GO:0008270//zinc ion binding;GO:0015631//tubulin binding;GO:0016787//hydrolase activity;GO:0046872//metal ion binding	GO:0001754//eye photoreceptor cell differentiation;GO:0006508//proteolysis;GO:0007005//mitochondrion organization;GO:0007628//adult walking behavior;GO:0008285//negative regulation of cell population proliferation;GO:0021549//cerebellum development;GO:0021680//cerebellar Purkinje cell layer development;GO:0021702//cerebellar Purkinje cell differentiation;GO:0021772//olfactory bulb development;GO:…
0	ENSG00000185104	FAF1	0.615	0.338	2.22786	1.21341	0.876592	3.01902e-279	1.21033e-274	Fas associated factor 1 [Source:HGNC Symbol;Acc:HGNC:3578]	Cellular Processes	Cell growth and death	ko04217//Necroptosis	K20703	GO:0005634//nucleus;GO:0005635//nuclear envelope;GO:0005654//nucleoplasm;GO:0005737//cytoplasm;GO:0005783//endoplasmic reticulum;GO:0005829//cytosol;GO:0016020//membrane;GO:0031265//CD95 death-inducing signaling complex;GO:0034098//VCP-NPL4-UFD1 AAA ATPase complex;GO:0048471//perinuclear region of cytoplasm;GO:1990917//ooplasm	GO:0005515//protein binding;GO:0019887//protein kinase regulator activity;GO:0019901//protein kinase binding;GO:0019904//protein domain specific binding;GO:0031072//heat shock protein binding;GO:0031625//ubiquitin protein ligase binding;GO:0043130//ubiquitin binding;GO:0051059//NF-kappaB binding	GO:0006915//apoptotic process;GO:0007253//cytoplasmic sequestering of NF-kappaB;GO:0030155//regulation of cell adhesion;GO:0030433//ubiquitin-dependent ERAD pathway;GO:0031334//positive regulation of protein-containing complex assembly;GO:0042176//regulation of protein catabolic process;GO:0043065//positive regulation of apoptotic process;GO:0043161//proteasome-mediated ubiquitin-dependent protei…
0	ENSG00000148516	ZEB1	0.768	0.467	4.81428	3.03578	0.665252	9.01685e-279	3.61485e-274	zinc finger E-box binding homeobox 1 [Source:HGNC Symbol;Acc:HGNC:11642]	Human Diseases;Human Diseases;Human Diseases	Cancer: overview;Cancer: overview;Cancer: specific types	ko05202//Transcriptional misregulation in cancer;ko05206//MicroRNAs in cancer;ko05215//Prostate cancer	K09299;K09299;K09299	GO:0000785//chromatin;GO:0005634//nucleus;GO:0005654//nucleoplasm;GO:0005829//cytosol	GO:0000978//RNA polymerase II cis-regulatory region sequence-specific DNA binding;GO:0000981//DNA-binding transcription factor activity, RNA polymerase II-specific;GO:0001227//DNA-binding transcription repressor activity, RNA polymerase II-specific;GO:0003677//DNA binding;GO:0003682//chromatin binding;GO:0003690//double-stranded DNA binding;GO:0003700//DNA-binding transcription factor activity;GO…	GO:0000122//negative regulation of transcription by RNA polymerase II;GO:0006357//regulation of transcription by RNA polymerase II;GO:0007389//pattern specification process;GO:0007399//nervous system development;GO:0007417//central nervous system development;GO:0008283//cell population proliferation;GO:0010464//regulation of mesenchymal cell proliferation;GO:0010839//negative regulation of kerati…
0	ENSG00000146247	PHIP	0.67	0.387	2.62052	1.49487	0.809831	9.13306e-279	3.66145e-274	pleckstrin homology domain interacting protein [Source:HGNC Symbol;Acc:HGNC:15673]	-	-	-	-	GO:0005634//nucleus	GO:0005158//insulin receptor binding;GO:0005515//protein binding;GO:0070577//lysine-acetylated histone binding	GO:0001932//regulation of protein phosphorylation;GO:0006357//regulation of transcription by RNA polymerase II;GO:0007010//cytoskeleton organization;GO:0008284//positive regulation of cell population proliferation;GO:0008286//insulin receptor signaling pathway;GO:0008360//regulation of cell shape;GO:0022604//regulation of cell morphogenesis;GO:0043066//negative regulation of apoptotic process;GO:…
0	ENSG00000065609	SNAP91	0.396	0.166	1.21876	0.5994	1.02382	3.0952e-278	1.24086e-273	synaptosome associated protein 91 [Source:HGNC Symbol;Acc:HGNC:14986]	-	-	-	-	GO:0005886//plasma membrane;GO:0005905//clathrin-coated pit;GO:0008021//synaptic vesicle;GO:0016020//membrane;GO:0030136//clathrin-coated vesicle;GO:0098894//extrinsic component of presynaptic endocytic zone membrane	GO:0000149//SNARE binding;GO:0005515//protein binding;GO:0005543//phospholipid binding;GO:0005545//1-phosphatidylinositol binding;GO:0005546//phosphatidylinositol-4,5-bisphosphate binding;GO:0019901//protein kinase binding;GO:0030276//clathrin binding;GO:0032050//clathrin heavy chain binding	GO:0015031//protein transport;GO:0016185//synaptic vesicle budding from presynaptic endocytic zone membrane;GO:0048268//clathrin coat assembly;GO:0072583//clathrin-dependent endocytosis;GO:2000369//regulation of clathrin-dependent endocytosis
0	ENSG00000117569	PTBP2	0.802	0.496	3.8365	2.40475	0.673907	1.94585e-277	7.80093e-273	polypyrimidine tract binding protein 2 [Source:HGNC Symbol;Acc:HGNC:17662]	-	-	-	-	GO:0005634//nucleus;GO:0005681//spliceosomal complex;GO:0016020//membrane	GO:0003676//nucleic acid binding;GO:0003723//RNA binding;GO:0003729//mRNA binding;GO:0005515//protein binding	GO:0006376//mRNA splice site selection;GO:0006397//mRNA processing;GO:0008380//RNA splicing;GO:0033119//negative regulation of RNA splicing;GO:0043484//regulation of RNA splicing;GO:2000177//regulation of neural precursor cell proliferation
0	ENSG00000137941	TTLL7	0.439	0.198	1.18735	0.581493	1.02991	5.24462e-277	2.10257e-272	tubulin tyrosine ligase like 7 [Source:HGNC Symbol;Acc:HGNC:26242]	-	-	-	-	GO:0005737//cytoplasm;GO:0005829//cytosol;GO:0005856//cytoskeleton;GO:0005874//microtubule;GO:0005929//cilium;GO:0030425//dendrite;GO:0042995//cell projection;GO:0043204//perikaryon	GO:0000166//nucleotide binding;GO:0005524//ATP binding;GO:0015631//tubulin binding;GO:0016874//ligase activity;GO:0043014//alpha-tubulin binding;GO:0046872//metal ion binding;GO:0048487//beta-tubulin binding;GO:0070740//tubulin-glutamic acid ligase activity	GO:0000226//microtubule cytoskeleton organization;GO:0007399//nervous system development;GO:0018095//protein polyglutamylation;GO:0030154//cell differentiation;GO:0036211//protein modification process
0	ENSG00000117632	STMN1	0.955	0.848	27.4793	19.5904	0.488199	1.6093e-276	6.45168e-272	stathmin 1 [Source:HGNC Symbol;Acc:HGNC:6510]	Environmental Information Processing;Human Diseases	Signal transduction;Cancer: overview	ko04010//MAPK signaling pathway;ko05206//MicroRNAs in cancer	K04381;K04381	GO:0005737//cytoplasm;GO:0005829//cytosol;GO:0005856//cytoskeleton;GO:0005874//microtubule;GO:0016020//membrane;GO:0043005//neuron projection;GO:0070062//extracellular exosome	GO:0005515//protein binding;GO:0015631//tubulin binding	GO:0000281//mitotic cytokinesis;GO:0007019//microtubule depolymerization;GO:0007052//mitotic spindle organization;GO:0007165//signal transduction;GO:0007399//nervous system development;GO:0007409//axonogenesis;GO:0009615//response to virus;GO:0030154//cell differentiation;GO:0030334//regulation of cell migration;GO:0031110//regulation of microtubule polymerization or depolymerization;GO:0031115//…
0	ENSG00000078369	GNB1	0.745	0.447	3.10299	2.00562	0.629609	1.00901e-275	4.04512e-271	G protein subunit beta 1 [Source:HGNC Symbol;Acc:HGNC:4396]	Human Diseases;Organismal Systems;Environmental Information Processing;Environmental Information Processing;Human Diseases;Human Diseases;Human Diseases;Organismal Systems;Human Diseases;Organismal Systems;Environmental Information Processing;Organismal Systems;Organismal Systems;Organismal Systems;Organismal Systems;Organismal Systems;Organismal Systems;Human Diseases;Organismal Systems;Organism…	Cancer: overview;Sensory system;Signal transduction;Signal transduction;Infectious disease: viral;Infectious disease: viral;Infectious disease: viral;Immune system;Substance dependence;Nervous system;Signal transduction;Nervous system;Endocrine system;Nervous system;Nervous system;Nervous system;Environmental adaptation;Substance dependence;Nervous system;Sensory system	ko05200//Pathways in cancer;ko04740//Olfactory transduction;ko04151//PI3K-Akt signaling pathway;ko04014//Ras signaling pathway;ko05163//Human cytomegalovirus infection;ko05170//Human immunodeficiency virus 1 infection;ko05167//Kaposi sarcoma-associated herpesvirus infection;ko04062//Chemokine signaling pathway;ko05034//Alcoholism;ko04723//Retrograde endocannabinoid signaling;ko04371//Apelin signa…	K04536;K04536;K04536;K04536;K04536;K04536;K04536;K04536;K04536;K04536;K04536;K04536;K04536;K04536;K04536;K04536;K04536;K04536;K04536;K04536	GO:0001750//photoreceptor outer segment;GO:0005737//cytoplasm;GO:0005765//lysosomal membrane;GO:0005829//cytosol;GO:0005834//heterotrimeric G-protein complex;GO:0005886//plasma membrane;GO:0016020//membrane;GO:0045202//synapse;GO:0070062//extracellular exosome;GO:0097381//photoreceptor disc membrane;GO:1903561//extracellular vesicle	GO:0003924//GTPase activity;GO:0005515//protein binding;GO:0030159//signaling receptor complex adaptor activity;GO:0044877//protein-containing complex binding;GO:0051020//GTPase binding	GO:0007165//signal transduction;GO:0007186//G protein-coupled receptor signaling pathway;GO:0007191//adenylate cyclase-activating dopamine receptor signaling pathway;GO:0007200//phospholipase C-activating G protein-coupled receptor signaling pathway;GO:0007213//G protein-coupled acetylcholine receptor signaling pathway;GO:0007265//Ras protein signal transduction;GO:0008283//cell population prolif…
0	ENSG00000187514	PTMA	0.973	0.916	48.062	35.128	0.452274	2.63637e-274	1.05692e-269	prothymosin alpha [Source:HGNC Symbol;Acc:HGNC:9623]	-	-	-	-	GO:0005634//nucleus;GO:0005654//nucleoplasm;GO:0005829//cytosol	GO:0005515//protein binding;GO:0042393//histone binding;GO:0043167//ion binding;GO:0140297//DNA-binding transcription factor binding	GO:0006351//transcription, DNA-templated;GO:0043066//negative regulation of apoptotic process;GO:0045944//positive regulation of transcription by RNA polymerase II
0	ENSG00000132821	VSTM2L	0.274	0.092	0.76382	0.33847	1.1742	3.07047e-274	1.23095e-269	V-set and transmembrane domain containing 2 like [Source:HGNC Symbol;Acc:HGNC:16096]	-	-	-	-	GO:0005576//extracellular region;GO:0005737//cytoplasm	GO:0005515//protein binding	GO:0043524//negative regulation of neuron apoptotic process
0	ENSG00000134744	TUT4	0.674	0.386	2.41564	1.41682	0.76975	6.9066e-274	2.76885e-269	terminal uridylyl transferase 4 [Source:HGNC Symbol;Acc:HGNC:28981]	-	-	-	-	GO:0005615//extracellular space;GO:0005634//nucleus;GO:0005730//nucleolus;GO:0005737//cytoplasm;GO:0005829//cytosol;GO:0036464//cytoplasmic ribonucleoprotein granule;GO:0070062//extracellular exosome	GO:0003676//nucleic acid binding;GO:0003723//RNA binding;GO:0005515//protein binding;GO:0008270//zinc ion binding;GO:0016740//transferase activity;GO:0016779//nucleotidyltransferase activity;GO:0035198//miRNA binding;GO:0046872//metal ion binding;GO:0050265//RNA uridylyltransferase activity	GO:0000289//nuclear-transcribed mRNA poly(A) tail shortening;GO:0001556//oocyte maturation;GO:0006402//mRNA catabolic process;GO:0010586//miRNA metabolic process;GO:0010587//miRNA catabolic process;GO:0016070//RNA metabolic process;GO:0019827//stem cell population maintenance;GO:0031047//gene silencing by RNA;GO:0031054//pre-miRNA processing;GO:0031123//RNA 3'-end processing;GO:0061157//mRNA dest…
0	ENSG00000109762	SNX25	0.317	0.12	0.798768	0.313658	1.34858	2.91044e-273	1.1668e-268	sorting nexin 25 [Source:HGNC Symbol;Acc:HGNC:21883]	-	-	-	-	GO:0005768//endosome;GO:0010008//endosome membrane;GO:0016020//membrane;GO:0043231//intracellular membrane-bounded organelle	GO:0003674//molecular_function;GO:0035091//phosphatidylinositol binding	GO:0015031//protein transport;GO:0030512//negative regulation of transforming growth factor beta receptor signaling pathway;GO:0032801//receptor catabolic process
0	ENSG00000163171	CDC42EP3	0.255	0.083	0.587835	0.238564	1.30104	2.3262e-271	9.32575e-267	CDC42 effector protein 3 [Source:HGNC Symbol;Acc:HGNC:16943]	-	-	-	-	GO:0005737//cytoplasm;GO:0005829//cytosol;GO:0005856//cytoskeleton;GO:0005886//plasma membrane;GO:0012505//endomembrane system;GO:0015629//actin cytoskeleton;GO:0016020//membrane	GO:0005515//protein binding;GO:0005519//cytoskeletal regulatory protein binding;GO:0031267//small GTPase binding	GO:0007165//signal transduction;GO:0007266//Rho protein signal transduction;GO:0008360//regulation of cell shape;GO:0030838//positive regulation of actin filament polymerization;GO:0031274//positive regulation of pseudopodium assembly
0	ENSG00000066084	DIP2B	0.552	0.283	1.81628	0.995338	0.867731	2.54261e-271	1.01933e-266	disco interacting protein 2 homolog B [Source:HGNC Symbol;Acc:HGNC:29284]	-	-	-	-	GO:0005634//nucleus;GO:0005737//cytoplasm;GO:0016020//membrane;GO:0030424//axon;GO:0030425//dendrite;GO:0042995//cell projection;GO:0043204//perikaryon;GO:0070062//extracellular exosome	GO:0003674//molecular_function;GO:0043014//alpha-tubulin binding	GO:0007399//nervous system development;GO:0008150//biological_process;GO:0030517//negative regulation of axon extension;GO:2000758//positive regulation of peptidyl-lysine acetylation
0	ENSG00000177551	NHLH2	0.364	0.147	1.07601	0.49645	1.11597	3.86455e-271	1.5493e-266	nescient helix-loop-helix 2 [Source:HGNC Symbol;Acc:HGNC:7818]	-	-	-	-	GO:0000785//chromatin;GO:0005634//nucleus;GO:0005667//transcription regulator complex	GO:0000977//RNA polymerase II transcription regulatory region sequence-specific DNA binding;GO:0000978//RNA polymerase II cis-regulatory region sequence-specific DNA binding;GO:0000981//DNA-binding transcription factor activity, RNA polymerase II-specific;GO:0001228//DNA-binding transcription activator activity, RNA polymerase II-specific;GO:0003677//DNA binding;GO:0005515//protein binding;GO:004…	GO:0006357//regulation of transcription by RNA polymerase II;GO:0006915//apoptotic process;GO:0007417//central nervous system development;GO:0007422//peripheral nervous system development;GO:0008584//male gonad development;GO:0021535//cell migration in hindbrain;GO:0021888//hypothalamus gonadotrophin-releasing hormone neuron development;GO:0030154//cell differentiation;GO:0042698//ovulation cycle…
0	ENSG00000151640	DPYSL4	0.518	0.251	1.53255	0.865264	0.824721	1.32808e-270	5.32426e-266	dihydropyrimidinase like 4 [Source:HGNC Symbol;Acc:HGNC:3016]	-	-	-	-	GO:0005737//cytoplasm;GO:0005829//cytosol	GO:0005515//protein binding;GO:0016787//hydrolase activity;GO:0016810//hydrolase activity, acting on carbon-nitrogen (but not peptide) bonds;GO:0016812//hydrolase activity, acting on carbon-nitrogen (but not peptide) bonds, in cyclic amides;GO:0031005//filamin binding	GO:0007399//nervous system development
0	ENSG00000196591	HDAC2	0.817	0.515	4.4395	2.89409	0.617285	1.69325e-270	6.78825e-266	histone deacetylase 2 [Source:HGNC Symbol;Acc:HGNC:4853]	Human Diseases;Human Diseases;Human Diseases;Human Diseases;Human Diseases;Human Diseases;Organismal Systems;Human Diseases;Human Diseases;Cellular Processes;Organismal Systems;Human Diseases;Human Diseases;Organismal Systems;Environmental Information Processing	Cancer: overview;Infectious disease: viral;Neurodegenerative disease;Cancer: overview;Infectious disease: viral;Cancer: overview;Immune system;Substance dependence;Cancer: overview;Cell growth and death;Endocrine system;Cancer: specific types;Substance dependence;Aging;Signal transduction	ko05200//Pathways in cancer;ko05165//Human papillomavirus infection;ko05016//Huntington disease;ko05203//Viral carcinogenesis;ko05169//Epstein-Barr virus infection;ko05202//Transcriptional misregulation in cancer;ko04613//Neutrophil extracellular trap formation;ko05034//Alcoholism;ko05206//MicroRNAs in cancer;ko04110//Cell cycle;ko04919//Thyroid hormone signaling pathway;ko05220//Chronic myeloid …	K06067;K06067;K06067;K06067;K06067;K06067;K06067;K06067;K06067;K06067;K06067;K06067;K06067;K06067;K06067	GO:0000118//histone deacetylase complex;GO:0000781//chromosome, telomeric region;GO:0000785//chromatin;GO:0005634//nucleus;GO:0005654//nucleoplasm;GO:0005737//cytoplasm;GO:0016020//membrane;GO:0016580//Sin3 complex;GO:0016581//NuRD complex;GO:0032991//protein-containing complex;GO:0035098//ESC/E(Z) complex;GO:0070822//Sin3-type complex	GO:0003682//chromatin binding;GO:0003723//RNA binding;GO:0004407//histone deacetylase activity;GO:0005515//protein binding;GO:0016787//hydrolase activity;GO:0019213//deacetylase activity;GO:0019899//enzyme binding;GO:0031072//heat shock protein binding;GO:0031492//nucleosomal DNA binding;GO:0033558//protein deacetylase activity;GO:0042393//histone binding;GO:0042826//histone deacetylase binding;G…	GO:0000122//negative regulation of transcription by RNA polymerase II;GO:0001975//response to amphetamine;GO:0003300//cardiac muscle hypertrophy;GO:0006325//chromatin organization;GO:0006338//chromatin remodeling;GO:0008284//positive regulation of cell population proliferation;GO:0009410//response to xenobiotic stimulus;GO:0009913//epidermal cell differentiation;GO:0010718//positive regulation of…
0	ENSG00000171681	ATF7IP	0.547	0.279	1.72176	0.954885	0.850485	3.40273e-270	1.36415e-265	activating transcription factor 7 interacting protein [Source:HGNC Symbol;Acc:HGNC:20092]	-	-	-	-	GO:0005634//nucleus;GO:0005654//nucleoplasm;GO:0005667//transcription regulator complex;GO:0005829//cytosol;GO:0016604//nuclear body	GO:0003712//transcription coregulator activity;GO:0003714//transcription corepressor activity;GO:0005515//protein binding;GO:0016887//ATP hydrolysis activity	GO:0000122//negative regulation of transcription by RNA polymerase II;GO:0006306//DNA methylation;GO:0006355//regulation of transcription, DNA-templated;GO:0031647//regulation of protein stability;GO:0045892//negative regulation of transcription, DNA-templated;GO:0045893//positive regulation of transcription, DNA-templated;GO:0045898//regulation of RNA polymerase II transcription preinitiation co…
0	ENSG00000213160	KLHL23	0.594	0.317	1.852	1.09847	0.753586	6.2144e-270	2.49135e-265	kelch like family member 23 [Source:HGNC Symbol;Acc:HGNC:27506]	-	-	-	-	-	GO:0005515//protein binding	-
0	ENSG00000032219	ARID4A	0.598	0.316	1.87096	1.14011	0.71461	8.22216e-270	3.29626e-265	AT-rich interaction domain 4A [Source:HGNC Symbol;Acc:HGNC:9885]	-	-	-	-	GO:0005634//nucleus;GO:0005654//nucleoplasm;GO:0005886//plasma membrane;GO:0016580//Sin3 complex;GO:0017053//transcription repressor complex	GO:0000976//transcription cis-regulatory region binding;GO:0003677//DNA binding;GO:0003690//double-stranded DNA binding	GO:0000122//negative regulation of transcription by RNA polymerase II;GO:0006306//DNA methylation;GO:0006325//chromatin organization;GO:0006357//regulation of transcription by RNA polymerase II;GO:0006366//transcription by RNA polymerase II;GO:0007283//spermatogenesis;GO:0010468//regulation of gene expression;GO:0030154//cell differentiation;GO:0030336//negative regulation of cell migration;GO:00…
0	ENSG00000163041	H3-3A	0.938	0.855	20.5046	15.1143	0.440031	2.8952e-269	1.16068e-264	H3.3 histone A [Source:HGNC Symbol;Acc:HGNC:4764]	Human Diseases;Human Diseases;Organismal Systems;Human Diseases;Human Diseases	Infectious disease: bacterial;Cancer: overview;Immune system;Substance dependence;Immune disease	ko05131//Shigellosis;ko05202//Transcriptional misregulation in cancer;ko04613//Neutrophil extracellular trap formation;ko05034//Alcoholism;ko05322//Systemic lupus erythematosus	K11253;K11253;K11253;K11253;K11253	GO:0000781//chromosome, telomeric region;GO:0000785//chromatin;GO:0000786//nucleosome;GO:0005576//extracellular region;GO:0005634//nucleus;GO:0005654//nucleoplasm;GO:0005694//chromosome;GO:0032991//protein-containing complex;GO:0070062//extracellular exosome	GO:0000978//RNA polymerase II cis-regulatory region sequence-specific DNA binding;GO:0000979//RNA polymerase II core promoter sequence-specific DNA binding;GO:0003677//DNA binding;GO:0005515//protein binding;GO:0030527//structural constituent of chromatin;GO:0031492//nucleosomal DNA binding;GO:0046982//protein heterodimerization activity	GO:0006334//nucleosome assembly;GO:0030307//positive regulation of cell growth;GO:0032200//telomere organization
0	ENSG00000140455	USP3	0.543	0.277	1.59898	0.887553	0.849246	6.38504e-269	2.55976e-264	ubiquitin specific peptidase 3 [Source:HGNC Symbol;Acc:HGNC:12626]	-	-	-	-	GO:0000785//chromatin;GO:0005634//nucleus;GO:0005654//nucleoplasm;GO:0005737//cytoplasm;GO:0036464//cytoplasmic ribonucleoprotein granule;GO:0090543//Flemming body	GO:0000978//RNA polymerase II cis-regulatory region sequence-specific DNA binding;GO:0004843//thiol-dependent deubiquitinase;GO:0008233//peptidase activity;GO:0008234//cysteine-type peptidase activity;GO:0008270//zinc ion binding;GO:0016787//hydrolase activity;GO:0042393//histone binding;GO:0046872//metal ion binding;GO:1990841//promoter-specific chromatin binding	GO:0000122//negative regulation of transcription by RNA polymerase II;GO:0006281//DNA repair;GO:0006325//chromatin organization;GO:0006508//proteolysis;GO:0006807//nitrogen compound metabolic process;GO:0006974//cellular response to DNA damage stimulus;GO:0007049//cell cycle;GO:0016579//protein deubiquitination;GO:0043170//macromolecule metabolic process;GO:0044238//primary metabolic process
0	ENSG00000004487	KDM1A	0.567	0.296	1.72797	0.990683	0.802585	7.15045e-269	2.86662e-264	lysine demethylase 1A [Source:HGNC Symbol;Acc:HGNC:29079]	Organismal Systems	Environmental adaptation	ko04714//Thermogenesis	K11450	GO:0000781//chromosome, telomeric region;GO:0000785//chromatin;GO:0005634//nucleus;GO:0005654//nucleoplasm;GO:0005667//transcription regulator complex;GO:0032991//protein-containing complex;GO:1990391//DNA repair complex	GO:0002039//p53 binding;GO:0003682//chromatin binding;GO:0003713//transcription coactivator activity;GO:0005515//protein binding;GO:0016491//oxidoreductase activity;GO:0019899//enzyme binding;GO:0030374//nuclear receptor coactivator activity;GO:0032451//demethylase activity;GO:0032452//histone demethylase activity;GO:0032453//histone H3-methyl-lysine-4 demethylase activity;GO:0032454//histone H3-…	GO:0000122//negative regulation of transcription by RNA polymerase II;GO:0000380//alternative mRNA splicing, via spliceosome;GO:0002052//positive regulation of neuroblast proliferation;GO:0006325//chromatin organization;GO:0006338//chromatin remodeling;GO:0006355//regulation of transcription, DNA-templated;GO:0006357//regulation of transcription by RNA polymerase II;GO:0006482//protein demethylat…
0	ENSG00000106723	SPIN1	0.562	0.291	1.73426	0.995827	0.800356	8.34084e-269	3.34384e-264	spindlin 1 [Source:HGNC Symbol;Acc:HGNC:11243]	-	-	-	-	GO:0005634//nucleus;GO:0005654//nucleoplasm;GO:0005730//nucleolus;GO:0005819//spindle;GO:0005829//cytosol;GO:0031965//nuclear membrane	GO:0005515//protein binding;GO:0035064//methylated histone binding	GO:0006325//chromatin organization;GO:0006355//regulation of transcription, DNA-templated;GO:0007049//cell cycle;GO:0007276//gamete generation;GO:0009303//rRNA transcription;GO:0016055//Wnt signaling pathway;GO:0030177//positive regulation of Wnt signaling pathway;GO:0045893//positive regulation of transcription, DNA-templated;GO:0051321//meiotic cell cycle
0	ENSG00000187134	AKR1C1	0.326	0.123	0.709953	0.356823	0.992516	2.47425e-268	9.91927e-264	aldo-keto reductase family 1 member C1 [Source:HGNC Symbol;Acc:HGNC:384]	Metabolism;Human Diseases;Metabolism;Metabolism	Global and overview maps;Cancer: overview;Xenobiotics biodegradation and metabolism;Lipid metabolism	ko01100//Metabolic pathways;ko05208//Chemical carcinogenesis - reactive oxygen species;ko00980//Metabolism of xenobiotics by cytochrome P450;ko00140//Steroid hormone biosynthesis	K00212;K00212;K00212;K00212	GO:0005737//cytoplasm;GO:0005829//cytosol;GO:0070062//extracellular exosome	GO:0004032//alditol:NADP+ 1-oxidoreductase activity;GO:0004033//aldo-keto reductase (NADP) activity;GO:0004303//estradiol 17-beta-dehydrogenase activity;GO:0005515//protein binding;GO:0016491//oxidoreductase activity;GO:0016655//oxidoreductase activity, acting on NAD(P)H, quinone or similar compound as acceptor;GO:0018636//phenanthrene 9,10-monooxygenase activity;GO:0030283//testosterone dehydrog…	GO:0001523//retinoid metabolic process;GO:0006629//lipid metabolic process;GO:0006693//prostaglandin metabolic process;GO:0006805//xenobiotic metabolic process;GO:0007586//digestion;GO:0008206//bile acid metabolic process;GO:0015721//bile acid and bile salt transport;GO:0030299//intestinal cholesterol absorption;GO:0030855//epithelial cell differentiation;GO:0042448//progesterone metabolic proces…
0	ENSG00000206579	XKR4	0.472	0.223	1.98523	1.0146	0.968398	3.1352e-268	1.2569e-263	XK related 4 [Source:HGNC Symbol;Acc:HGNC:29394]	-	-	-	-	GO:0005886//plasma membrane;GO:0016020//membrane	-	GO:0006915//apoptotic process;GO:0043652//engulfment of apoptotic cell;GO:0070782//phosphatidylserine exposure on apoptotic cell surface;GO:1902742//apoptotic process involved in development
0	ENSG00000075151	EIF4G3	0.786	0.479	4.14391	2.7457	0.593817	3.26222e-268	1.30782e-263	eukaryotic translation initiation factor 4 gamma 3 [Source:HGNC Symbol;Acc:HGNC:3298]	Human Diseases	Cardiovascular disease	ko05416//Viral myocarditis	K03260	GO:0005829//cytosol;GO:0016281//eukaryotic translation initiation factor 4F complex;GO:0043232//intracellular non-membrane-bounded organelle	GO:0000339//RNA cap binding;GO:0003723//RNA binding;GO:0003729//mRNA binding;GO:0003743//translation initiation factor activity;GO:0005515//protein binding;GO:0008135//translation factor activity, RNA binding	GO:0006412//translation;GO:0006413//translational initiation;GO:0006417//regulation of translation;GO:0006446//regulation of translational initiation;GO:0007286//spermatid development;GO:0045727//positive regulation of translation
0	ENSG00000115977	AAK1	0.51	0.252	1.45988	0.800535	0.866816	4.8045e-267	1.92612e-262	AP2 associated kinase 1 [Source:HGNC Symbol;Acc:HGNC:19679]	-	-	-	-	GO:0005829//cytosol;GO:0005886//plasma membrane;GO:0005905//clathrin-coated pit;GO:0016020//membrane;GO:0030136//clathrin-coated vesicle;GO:0031252//cell leading edge;GO:0042995//cell projection;GO:0043195//terminal bouton;GO:0043231//intracellular membrane-bounded organelle;GO:0045202//synapse;GO:0098793//presynapse	GO:0000166//nucleotide binding;GO:0004672//protein kinase activity;GO:0004674//protein serine/threonine kinase activity;GO:0005112//Notch binding;GO:0005515//protein binding;GO:0005524//ATP binding;GO:0016301//kinase activity;GO:0016740//transferase activity;GO:0035612//AP-2 adaptor complex binding;GO:0106310//protein serine kinase activity	GO:0006468//protein phosphorylation;GO:0006897//endocytosis;GO:0016310//phosphorylation;GO:0032880//regulation of protein localization;GO:0045747//positive regulation of Notch signaling pathway;GO:0050821//protein stabilization;GO:0061024//membrane organization;GO:0140238//presynaptic endocytosis;GO:2000369//regulation of clathrin-dependent endocytosis
0	ENSG00000115904	SOS1	0.547	0.285	1.80049	0.977956	0.880548	4.81061e-267	1.92857e-262	SOS Ras/Rac guanine nucleotide exchange factor 1 [Source:HGNC Symbol;Acc:HGNC:11187]	Human Diseases;Environmental Information Processing;Human Diseases;Environmental Information Processing;Organismal Systems;Environmental Information Processing;Human Diseases;Human Diseases;Cellular Processes;Human Diseases;Cellular Processes;Human Diseases;Organismal Systems;Human Diseases;Environmental Information Processing;Human Diseases;Human Diseases;Human Diseases;Human Diseases;Environmen…	Cancer: overview;Signal transduction;Infectious disease: viral;Signal transduction;Environmental adaptation;Signal transduction;Infectious disease: viral;Cancer: overview;Cell motility;Cancer: overview;Cellular community - eukaryotes;Cancer: overview;Immune system;Substance dependence;Signal transduction;Cancer: specific types;Infectious disease: viral;Cancer: overview;Infectious disease: viral;S…	ko05200//Pathways in cancer;ko04151//PI3K-Akt signaling pathway;ko05165//Human papillomavirus infection;ko04010//MAPK signaling pathway;ko04714//Thermogenesis;ko04014//Ras signaling pathway;ko05163//Human cytomegalovirus infection;ko05208//Chemical carcinogenesis - reactive oxygen species;ko04810//Regulation of actin cytoskeleton;ko05205//Proteoglycans in cancer;ko04510//Focal adhesion;ko05207//C…	K03099;K03099;K03099;K03099;K03099;K03099;K03099;K03099;K03099;K03099;K03099;K03099;K03099;K03099;K03099;K03099;K03099;K03099;K03099;K03099;K03099;K03099;K03099;K03099;K03099;K03099;K03099;K03099;K03099;K03099;K03099;K03099;K03099;K03099;K03099;K03099;K03099;K03099;K03099;K03099;K03099;K03099;K03099;K03099;K03099;K03099;K03099;K03099	GO:0005737//cytoplasm;GO:0005829//cytosol;GO:0005886//plasma membrane;GO:0043025//neuronal cell body;GO:1905360//GTPase complex	GO:0005085//guanyl-nucleotide exchange factor activity;GO:0005096//GTPase activator activity;GO:0005154//epidermal growth factor receptor binding;GO:0005515//protein binding;GO:0017124//SH3 domain binding;GO:0046982//protein heterodimerization activity;GO:0140693//molecular condensate scaffold activity	GO:0001782//B cell homeostasis;GO:0001942//hair follicle development;GO:0002260//lymphocyte homeostasis;GO:0002931//response to ischemia;GO:0003007//heart morphogenesis;GO:0003209//cardiac atrium morphogenesis;GO:0003344//pericardium morphogenesis;GO:0006357//regulation of transcription by RNA polymerase II;GO:0007165//signal transduction;GO:0007173//epidermal growth factor receptor signaling pat…
[truncated: 26,197 more rows]
