# Supplementary material for: Molecular signatures of cell diversity modulated by long noncoding RNAs in the human fetal spinal cord
Source: iScience. 2026 Mar 17;29(4):115399. doi: 10.1016/j.isci.2026.115399 (PMC13090696; doi:10.1016/j.isci.2026.115399)
Supplement: Table S6. The deterministic rank of velocity genes, related to Figure 1C [file mmc7.xlsx]

## Sheet: Table.S6 deterministic.rank.vel
Rank	Cluster	Gene	Symbol	Description	KEGG_A_class	KEGG_B_class	Pathway	K_ID	GO Component	GO Function	GO Process
1	Astros	ENSG00000136002	ARHGEF4	Rho guanine nucleotide exchange factor 4 [Source:HGNC Symbol;Acc:HGNC:684]	Cellular Processes	Cell motility	ko04810//Regulation of actin cytoskeleton	K05769	GO:0005737//cytoplasm;GO:0005829//cytosol;GO:0005886//plasma membrane;GO:0016020//membrane;GO:0032587//ruffle membrane;GO:0042995//cell projection	GO:0005085//guanyl-nucleotide exchange factor activity;GO:0005515//protein binding;GO:0019904//protein domain specific binding	GO:0030032//lamellipodium assembly;GO:0035556//intracellular signal transduction;GO:0046847//filopodium assembly;GO:0051056//regulation of small GTPase mediated signal transduction
2	Astros	ENSG00000107104	KANK1	KN motif and ankyrin repeat domains 1 [Source:HGNC Symbol;Acc:HGNC:19309]	-	-	-	-	GO:0005634//nucleus;GO:0005737//cytoplasm;GO:0005856//cytoskeleton;GO:0005886//plasma membrane;GO:0016020//membrane;GO:0032587//ruffle membrane;GO:0042995//cell projection	GO:0005515//protein binding;GO:0008013//beta-catenin binding	GO:0008283//cell population proliferation;GO:0010977//negative regulation of neuron projection development;GO:0030036//actin cytoskeleton organization;GO:0030177//positive regulation of Wnt signaling pathway;GO:0030336//negative regulation of cell migration;GO:0030837//negative regulation of actin filament polymerization;GO:0035023//regulation of Rho protein signal transduction;GO:0035024//negati…
3	Astros	ENSG00000236306	LINC01241	-	-	-	-	-	-	-	-
4	Astros	ENSG00000287159	ENSG00000287159	-	-	-	-	-	-	-	-
5	Astros	ENSG00000134138	MEIS2	Meis homeobox 2 [Source:HGNC Symbol;Acc:HGNC:7001]	-	-	-	-	GO:0000785//chromatin;GO:0005634//nucleus;GO:0005737//cytoplasm;GO:0048471//perinuclear region of cytoplasm	GO:0000978//RNA polymerase II cis-regulatory region sequence-specific DNA binding;GO:0000981//DNA-binding transcription factor activity, RNA polymerase II-specific;GO:0001228//DNA-binding transcription activator activity, RNA polymerase II-specific;GO:0003677//DNA binding;GO:0005515//protein binding;GO:0008134//transcription factor binding;GO:0043565//sequence-specific DNA binding;GO:1990837//seq…	GO:0000122//negative regulation of transcription by RNA polymerase II;GO:0001654//eye development;GO:0006355//regulation of transcription, DNA-templated;GO:0007420//brain development;GO:0008284//positive regulation of cell population proliferation;GO:0008542//visual learning;GO:0009612//response to mechanical stimulus;GO:0009880//embryonic pattern specification;GO:0009887//animal organ morphogene…
6	Astros	ENSG00000196482	ESRRG	estrogen related receptor gamma [Source:HGNC Symbol;Acc:HGNC:3474]	-	-	-	-	GO:0000785//chromatin;GO:0005634//nucleus;GO:0005654//nucleoplasm	GO:0000977//RNA polymerase II transcription regulatory region sequence-specific DNA binding;GO:0000981//DNA-binding transcription factor activity, RNA polymerase II-specific;GO:0001228//DNA-binding transcription activator activity, RNA polymerase II-specific;GO:0003677//DNA binding;GO:0003700//DNA-binding transcription factor activity;GO:0003707//steroid hormone receptor activity;GO:0004879//nucl…	GO:0006355//regulation of transcription, DNA-templated;GO:0006357//regulation of transcription by RNA polymerase II;GO:0030518//intracellular steroid hormone receptor signaling pathway;GO:0043401//steroid hormone mediated signaling pathway;GO:0045893//positive regulation of transcription, DNA-templated;GO:0045944//positive regulation of transcription by RNA polymerase II;GO:0048384//retinoic acid…
7	Astros	ENSG00000080224	EPHA6	EPH receptor A6 [Source:HGNC Symbol;Acc:HGNC:19296]	Organismal Systems	Development and regeneration	ko04360//Axon guidance	K05107	GO:0005654//nucleoplasm;GO:0005886//plasma membrane;GO:0016020//membrane;GO:0030425//dendrite	GO:0000166//nucleotide binding;GO:0003674//molecular_function;GO:0004672//protein kinase activity;GO:0004713//protein tyrosine kinase activity;GO:0004714//transmembrane receptor protein tyrosine kinase activity;GO:0005003//ephrin receptor activity;GO:0005005//transmembrane-ephrin receptor activity;GO:0005515//protein binding;GO:0005524//ATP binding;GO:0016301//kinase activity;GO:0016740//transfer…	GO:0006468//protein phosphorylation;GO:0007169//transmembrane receptor protein tyrosine kinase signaling pathway;GO:0007411//axon guidance;GO:0008150//biological_process;GO:0016310//phosphorylation;GO:0048013//ephrin receptor signaling pathway
8	Astros	ENSG00000049192	ADAMTS6	ADAM metallopeptidase with thrombospondin type 1 motif 6 [Source:HGNC Symbol;Acc:HGNC:222]	-	-	-	-	GO:0005576//extracellular region;GO:0031012//extracellular matrix	GO:0004222//metalloendopeptidase activity;GO:0008233//peptidase activity;GO:0008237//metallopeptidase activity;GO:0016787//hydrolase activity;GO:0046872//metal ion binding	GO:0001822//kidney development;GO:0003279//cardiac septum development;GO:0006508//proteolysis;GO:0007507//heart development;GO:0030198//extracellular matrix organization;GO:0035904//aorta development;GO:0060976//coronary vasculature development
9	Astros	ENSG00000254239	ENSG00000254239	-	-	-	-	-	-	-	-
10	Astros	ENSG00000179399	GPC5	glypican 5 [Source:HGNC Symbol;Acc:HGNC:4453]	-	-	-	-	GO:0005576//extracellular region;GO:0005796//Golgi lumen;GO:0005886//plasma membrane;GO:0009986//cell surface;GO:0016020//membrane;GO:0043202//lysosomal lumen;GO:0062023//collagen-containing extracellular matrix;GO:0098552//side of membrane	GO:0005515//protein binding	GO:0009966//regulation of signal transduction;GO:0016477//cell migration;GO:0090263//positive regulation of canonical Wnt signaling pathway;GO:1905475//regulation of protein localization to membrane
11	Astros	ENSG00000183230	CTNNA3	catenin alpha 3 [Source:HGNC Symbol;Acc:HGNC:2511]	Human Diseases;Environmental Information Processing;Human Diseases;Organismal Systems;Human Diseases;Human Diseases;Cellular Processes;Human Diseases	Cancer: overview;Signal transduction;Cancer: specific types;Immune system;Infectious disease: bacterial;Cardiovascular disease;Cellular community - eukaryotes;Cancer: specific types	ko05200//Pathways in cancer;ko04390//Hippo signaling pathway;ko05226//Gastric cancer;ko04670//Leukocyte transendothelial migration;ko05100//Bacterial invasion of epithelial cells;ko05412//Arrhythmogenic right ventricular cardiomyopathy;ko04520//Adherens junction;ko05213//Endometrial cancer	K05691;K05691;K05691;K05691;K05691;K05691;K05691;K05691	GO:0005737//cytoplasm;GO:0005856//cytoskeleton;GO:0005912//adherens junction;GO:0005916//fascia adherens;GO:0030027//lamellipodium;GO:0030057//desmosome;GO:0070161//anchoring junction;GO:0110165//cellular anatomical entity	GO:0005515//protein binding;GO:0008013//beta-catenin binding;GO:0045296//cadherin binding;GO:0051015//actin filament binding	GO:0007155//cell adhesion;GO:0016477//cell migration;GO:0086073//bundle of His cell-Purkinje myocyte adhesion involved in cell communication;GO:0086091//regulation of heart rate by cardiac conduction;GO:0098609//cell-cell adhesion;GO:0098911//regulation of ventricular cardiac muscle cell action potential
12	Astros	ENSG00000115252	PDE1A	phosphodiesterase 1A [Source:HGNC Symbol;Acc:HGNC:8774]	Metabolism;Organismal Systems;Environmental Information Processing;Metabolism;Human Diseases;Organismal Systems;Organismal Systems	Global and overview maps;Sensory system;Signal transduction;Nucleotide metabolism;Substance dependence;Sensory system;Endocrine system	ko01100//Metabolic pathways;ko04740//Olfactory transduction;ko04020//Calcium signaling pathway;ko00230//Purine metabolism;ko05032//Morphine addiction;ko04742//Taste transduction;ko04924//Renin secretion	K13755;K13755;K13755;K13755;K13755;K13755;K13755	GO:0005829//cytosol;GO:0043025//neuronal cell body	GO:0004114//3',5'-cyclic-nucleotide phosphodiesterase activity;GO:0004115//3',5'-cyclic-AMP phosphodiesterase activity;GO:0004117//calmodulin-dependent cyclic-nucleotide phosphodiesterase activity;GO:0005515//protein binding;GO:0005516//calmodulin binding;GO:0008081//phosphoric diester hydrolase activity;GO:0016787//hydrolase activity;GO:0046872//metal ion binding;GO:0047555//3',5'-cyclic-GMP pho…	GO:0007165//signal transduction;GO:0034391//regulation of smooth muscle cell apoptotic process;GO:0046069//cGMP catabolic process;GO:0048660//regulation of smooth muscle cell proliferation
13	Astros	ENSG00000138771	SHROOM3	shroom family member 3 [Source:HGNC Symbol;Acc:HGNC:30422]	-	-	-	-	GO:0005737//cytoplasm;GO:0005856//cytoskeleton;GO:0005874//microtubule;GO:0005886//plasma membrane;GO:0005912//adherens junction;GO:0016020//membrane;GO:0016324//apical plasma membrane;GO:0030864//cortical actin cytoskeleton;GO:0043296//apical junction complex;GO:0070161//anchoring junction	GO:0003779//actin binding;GO:0005515//protein binding;GO:0051015//actin filament binding	GO:0000902//cell morphogenesis;GO:0007015//actin filament organization;GO:0007389//pattern specification process;GO:0008360//regulation of cell shape;GO:0043482//cellular pigment accumulation;GO:0045176//apical protein localization
14	Astros	ENSG00000136297	MMD2	monocyte to macrophage differentiation associated 2 [Source:HGNC Symbol;Acc:HGNC:30133]	-	-	-	-	GO:0000139//Golgi membrane;GO:0005794//Golgi apparatus;GO:0016020//membrane;GO:0048471//perinuclear region of cytoplasm	GO:0004672//protein kinase activity;GO:0005515//protein binding	GO:0032880//regulation of protein localization;GO:0045666//positive regulation of neuron differentiation;GO:0045860//positive regulation of protein kinase activity;GO:0046579//positive regulation of Ras protein signal transduction
15	Astros	ENSG00000112769	LAMA4	laminin subunit alpha 4 [Source:HGNC Symbol;Acc:HGNC:6484]	Human Diseases;Environmental Information Processing;Human Diseases;Cellular Processes;Human Diseases;Human Diseases;Human Diseases;Environmental Information Processing;Human Diseases	Cancer: overview;Signal transduction;Infectious disease: viral;Cellular community - eukaryotes;Infectious disease: parasitic;Infectious disease: parasitic;Cancer: specific types;Signaling molecules and interaction;Infectious disease: parasitic	ko05200//Pathways in cancer;ko04151//PI3K-Akt signaling pathway;ko05165//Human papillomavirus infection;ko04510//Focal adhesion;ko05145//Toxoplasmosis;ko05146//Amoebiasis;ko05222//Small cell lung cancer;ko04512//ECM-receptor interaction;ko05143//African trypanosomiasis	K06241;K06241;K06241;K06241;K06241;K06241;K06241;K06241;K06241	GO:0005576//extracellular region;GO:0005604//basement membrane;GO:0016020//membrane;GO:0031594//neuromuscular junction;GO:0043083//synaptic cleft;GO:0062023//collagen-containing extracellular matrix;GO:0070062//extracellular exosome	GO:0005102//signaling receptor binding;GO:0005201//extracellular matrix structural constituent;GO:0005515//protein binding	GO:0001568//blood vessel development;GO:0007155//cell adhesion;GO:0030155//regulation of cell adhesion;GO:0030334//regulation of cell migration;GO:0045995//regulation of embryonic development;GO:0050873//brown fat cell differentiation;GO:0120163//negative regulation of cold-induced thermogenesis
16	Astros	ENSG00000188153	COL4A5	collagen type IV alpha 5 chain [Source:HGNC Symbol;Acc:HGNC:2207]	Human Diseases;Environmental Information Processing;Human Diseases;Cellular Processes;Organismal Systems;Organismal Systems;Human Diseases;Human Diseases;Human Diseases;Environmental Information Processing	Cancer: overview;Signal transduction;Infectious disease: viral;Cellular community - eukaryotes;Endocrine system;Digestive system;Infectious disease: parasitic;Endocrine and metabolic disease;Cancer: specific types;Signaling molecules and interaction	ko05200//Pathways in cancer;ko04151//PI3K-Akt signaling pathway;ko05165//Human papillomavirus infection;ko04510//Focal adhesion;ko04926//Relaxin signaling pathway;ko04974//Protein digestion and absorption;ko05146//Amoebiasis;ko04933//AGE-RAGE signaling pathway in diabetic complications;ko05222//Small cell lung cancer;ko04512//ECM-receptor interaction	K06237;K06237;K06237;K06237;K06237;K06237;K06237;K06237;K06237;K06237	GO:0005576//extracellular region;GO:0005581//collagen trimer;GO:0005587//collagen type IV trimer;GO:0005604//basement membrane;GO:0005615//extracellular space;GO:0005788//endoplasmic reticulum lumen;GO:0016020//membrane;GO:0031594//neuromuscular junction;GO:0062023//collagen-containing extracellular matrix;GO:0110165//cellular anatomical entity	GO:0005201//extracellular matrix structural constituent;GO:0005515//protein binding;GO:0030020//extracellular matrix structural constituent conferring tensile strength	GO:0007528//neuromuscular junction development;GO:0030198//extracellular matrix organization;GO:0038063//collagen-activated tyrosine kinase receptor signaling pathway
17	Astros	ENSG00000066279	ASPM	assembly factor for spindle microtubules [Source:HGNC Symbol;Acc:HGNC:19048]	-	-	-	-	GO:0000922//spindle pole;GO:0005634//nucleus;GO:0005737//cytoplasm;GO:0005813//centrosome;GO:0005819//spindle;GO:0005856//cytoskeleton;GO:0005874//microtubule;GO:0016324//apical plasma membrane;GO:0030496//midbody;GO:0036449//microtubule minus-end;GO:0043226//organelle;GO:0072687//meiotic spindle;GO:0097431//mitotic spindle pole	GO:0005515//protein binding;GO:0005516//calmodulin binding	GO:0001764//neuron migration;GO:0002052//positive regulation of neuroblast proliferation;GO:0007049//cell cycle;GO:0007051//spindle organization;GO:0007283//spermatogenesis;GO:0007405//neuroblast proliferation;GO:0007420//brain development;GO:0008356//asymmetric cell division;GO:0008584//male gonad development;GO:0021873//forebrain neuroblast division;GO:0021987//cerebral cortex development;GO:00…
18	Astros	ENSG00000124782	RREB1	ras responsive element binding protein 1 [Source:HGNC Symbol;Acc:HGNC:10449]	-	-	-	-	GO:0001650//fibrillar center;GO:0005634//nucleus;GO:0005737//cytoplasm;GO:0016604//nuclear body;GO:0016607//nuclear speck;GO:0070062//extracellular exosome	GO:0000977//RNA polymerase II transcription regulatory region sequence-specific DNA binding;GO:0000978//RNA polymerase II cis-regulatory region sequence-specific DNA binding;GO:0001228//DNA-binding transcription activator activity, RNA polymerase II-specific;GO:0003677//DNA binding;GO:0003700//DNA-binding transcription factor activity;GO:0046872//metal ion binding	GO:0000122//negative regulation of transcription by RNA polymerase II;GO:0006355//regulation of transcription, DNA-templated;GO:0006357//regulation of transcription by RNA polymerase II;GO:0006366//transcription by RNA polymerase II;GO:0010634//positive regulation of epithelial cell migration;GO:0033601//positive regulation of mammary gland epithelial cell proliferation;GO:0045892//negative regul…
19	Astros	ENSG00000154310	TNIK	TRAF2 and NCK interacting kinase [Source:HGNC Symbol;Acc:HGNC:30765]	-	-	-	-	GO:0005634//nucleus;GO:0005654//nucleoplasm;GO:0005737//cytoplasm;GO:0005768//endosome;GO:0005829//cytosol;GO:0005856//cytoskeleton;GO:0016324//apical plasma membrane;GO:0055037//recycling endosome;GO:0070062//extracellular exosome;GO:0098793//presynapse;GO:0098978//glutamatergic synapse;GO:0099092//postsynaptic density, intracellular component	GO:0000166//nucleotide binding;GO:0004672//protein kinase activity;GO:0004674//protein serine/threonine kinase activity;GO:0005515//protein binding;GO:0005524//ATP binding;GO:0016301//kinase activity;GO:0016740//transferase activity;GO:0106310//protein serine kinase activity	GO:0000165//MAPK cascade;GO:0001934//positive regulation of protein phosphorylation;GO:0006468//protein phosphorylation;GO:0007010//cytoskeleton organization;GO:0007399//nervous system development;GO:0010243//response to organonitrogen compound;GO:0016055//Wnt signaling pathway;GO:0016310//phosphorylation;GO:0030033//microvillus assembly;GO:0030036//actin cytoskeleton organization;GO:0035556//int…
20	Astros	ENSG00000115183	TANC1	tetratricopeptide repeat, ankyrin repeat and coiled-coil containing 1 [Source:HGNC Symbol;Acc:HGNC:29364]	-	-	-	-	GO:0014069//postsynaptic density;GO:0030425//dendrite;GO:0043025//neuronal cell body;GO:0043679//axon terminus;GO:0045202//synapse;GO:0098978//glutamatergic synapse	GO:0005515//protein binding	GO:0007520//myoblast fusion;GO:0008542//visual learning;GO:0097062//dendritic spine maintenance;GO:0099175//regulation of postsynapse organization
21	Astros	ENSG00000117643	MAN1C1	mannosidase alpha class 1C member 1 [Source:HGNC Symbol;Acc:HGNC:19080]	Metabolism;Genetic Information Processing;Metabolism;Metabolism	Global and overview maps;Folding, sorting and degradation;Glycan biosynthesis and metabolism;Glycan biosynthesis and metabolism	ko01100//Metabolic pathways;ko04141//Protein processing in endoplasmic reticulum;ko00510//N-Glycan biosynthesis;ko00513//Various types of N-glycan biosynthesis	K01230;K01230;K01230;K01230	GO:0000139//Golgi membrane;GO:0005783//endoplasmic reticulum;GO:0005794//Golgi apparatus;GO:0016020//membrane;GO:0070062//extracellular exosome	GO:0004571//mannosyl-oligosaccharide 1,2-alpha-mannosidase activity;GO:0005509//calcium ion binding;GO:0005515//protein binding;GO:0016787//hydrolase activity;GO:0016798//hydrolase activity, acting on glycosyl bonds;GO:0046872//metal ion binding	GO:0005975//carbohydrate metabolic process;GO:0006486//protein glycosylation;GO:0006487//protein N-linked glycosylation;GO:0008152//metabolic process
22	Astros	ENSG00000124440	HIF3A	hypoxia inducible factor 3 subunit alpha [Source:HGNC Symbol;Acc:HGNC:15825]	-	-	-	-	GO:0000785//chromatin;GO:0005634//nucleus;GO:0005654//nucleoplasm;GO:0005737//cytoplasm;GO:0005739//mitochondrion;GO:0005829//cytosol;GO:0005886//plasma membrane;GO:0016607//nuclear speck	GO:0000977//RNA polymerase II transcription regulatory region sequence-specific DNA binding;GO:0000978//RNA polymerase II cis-regulatory region sequence-specific DNA binding;GO:0000981//DNA-binding transcription factor activity, RNA polymerase II-specific;GO:0003677//DNA binding;GO:0003700//DNA-binding transcription factor activity;GO:0005515//protein binding;GO:0046983//protein dimerization acti…	GO:0001525//angiogenesis;GO:0001666//response to hypoxia;GO:0006355//regulation of transcription, DNA-templated;GO:0006357//regulation of transcription by RNA polymerase II;GO:0006366//transcription by RNA polymerase II;GO:0006915//apoptotic process
23	Astros	ENSG00000134121	CHL1	cell adhesion molecule L1 like [Source:HGNC Symbol;Acc:HGNC:1939]	-	-	-	-	GO:0005576//extracellular region;GO:0005886//plasma membrane;GO:0016020//membrane;GO:0030425//dendrite;GO:0045177//apical part of cell;GO:0070062//extracellular exosome	GO:0002020//protease binding;GO:0005515//protein binding	GO:0001764//neuron migration;GO:0007155//cell adhesion;GO:0007165//signal transduction;GO:0007399//nervous system development;GO:0007411//axon guidance;GO:0008344//adult locomotory behavior;GO:0030154//cell differentiation;GO:0031175//neuron projection development;GO:0035640//exploration behavior;GO:0043524//negative regulation of neuron apoptotic process;GO:0050890//cognition
24	Astros	ENSG00000162873	KLHDC8A	kelch domain containing 8A [Source:HGNC Symbol;Acc:HGNC:25573]	-	-	-	-	-	GO:0005515//protein binding	-
25	Astros	ENSG00000152284	TCF7L1	transcription factor 7 like 1 [Source:HGNC Symbol;Acc:HGNC:11640]	Human Diseases;Human Diseases;Human Diseases;Human Diseases;Environmental Information Processing;Human Diseases;Environmental Information Processing;Human Diseases;Human Diseases;Human Diseases;Human Diseases;Organismal Systems;Human Diseases;Human Diseases;Human Diseases;Cellular Processes;Human Diseases;Human Diseases;Human Diseases;Human Diseases	Cancer: overview;Infectious disease: viral;Infectious disease: bacterial;Infectious disease: viral;Signal transduction;Cancer: specific types;Signal transduction;Endocrine and metabolic disease;Cancer: specific types;Cancer: specific types;Endocrine and metabolic disease;Endocrine system;Cancer: specific types;Cancer: specific types;Cardiovascular disease;Cellular community - eukaryotes;Cancer: s…	ko05200//Pathways in cancer;ko05165//Human papillomavirus infection;ko05132//Salmonella infection;ko05167//Kaposi sarcoma-associated herpesvirus infection;ko04310//Wnt signaling pathway;ko05225//Hepatocellular carcinoma;ko04390//Hippo signaling pathway;ko04934//Cushing syndrome;ko05226//Gastric cancer;ko05224//Breast cancer;ko04936//Alcoholic liver disease;ko04916//Melanogenesis;ko05215//Prostate…	K04490;K04490;K04490;K04490;K04490;K04490;K04490;K04490;K04490;K04490;K04490;K04490;K04490;K04490;K04490;K04490;K04490;K04490;K04490;K04490	GO:0005634//nucleus;GO:0005654//nucleoplasm;GO:0005829//cytosol;GO:1990907//beta-catenin-TCF complex	GO:0000978//RNA polymerase II cis-regulatory region sequence-specific DNA binding;GO:0000981//DNA-binding transcription factor activity, RNA polymerase II-specific;GO:0003677//DNA binding;GO:0003700//DNA-binding transcription factor activity;GO:0005515//protein binding;GO:1990837//sequence-specific double-stranded DNA binding	GO:0006325//chromatin organization;GO:0006355//regulation of transcription, DNA-templated;GO:0006357//regulation of transcription by RNA polymerase II;GO:0016055//Wnt signaling pathway;GO:0030111//regulation of Wnt signaling pathway;GO:0060070//canonical Wnt signaling pathway
26	Astros	ENSG00000172572	PDE3A	phosphodiesterase 3A [Source:HGNC Symbol;Acc:HGNC:8778]	Metabolism;Environmental Information Processing;Environmental Information Processing;Metabolism;Human Diseases;Organismal Systems	Global and overview maps;Signal transduction;Signal transduction;Nucleotide metabolism;Substance dependence;Endocrine system	ko01100//Metabolic pathways;ko04024//cAMP signaling pathway;ko04022//cGMP-PKG signaling pathway;ko00230//Purine metabolism;ko05032//Morphine addiction;ko04924//Renin secretion	K19021;K19021;K19021;K19021;K19021;K19021	GO:0005737//cytoplasm;GO:0005829//cytosol;GO:0016020//membrane	GO:0004114//3',5'-cyclic-nucleotide phosphodiesterase activity;GO:0004115//3',5'-cyclic-AMP phosphodiesterase activity;GO:0004119//cGMP-inhibited cyclic-nucleotide phosphodiesterase activity;GO:0005515//protein binding;GO:0008081//phosphoric diester hydrolase activity;GO:0016787//hydrolase activity;GO:0030284//estrogen receptor activity;GO:0046872//metal ion binding;GO:0047555//3',5'-cyclic-GMP p…	GO:0001556//oocyte maturation;GO:0006629//lipid metabolic process;GO:0007165//signal transduction;GO:0007186//G protein-coupled receptor signaling pathway;GO:0009410//response to xenobiotic stimulus;GO:0019933//cAMP-mediated signaling;GO:0019934//cGMP-mediated signaling;GO:0040020//regulation of meiotic nuclear division;GO:0043066//negative regulation of apoptotic process;GO:0043116//negative reg…
27	Astros	ENSG00000139915	MDGA2	MAM domain containing glycosylphosphatidylinositol anchor 2 [Source:HGNC Symbol;Acc:HGNC:19835]	-	-	-	-	GO:0005576//extracellular region;GO:0005886//plasma membrane;GO:0016020//membrane;GO:0098552//side of membrane	GO:0005515//protein binding	GO:0007399//nervous system development;GO:0021522//spinal cord motor neuron differentiation
28	Astros	ENSG00000139910	NOVA1	NOVA alternative splicing regulator 1 [Source:HGNC Symbol;Acc:HGNC:7886]	-	-	-	-	GO:0005634//nucleus;GO:0005654//nucleoplasm;GO:0005730//nucleolus;GO:0005737//cytoplasm;GO:0043231//intracellular membrane-bounded organelle	GO:0003676//nucleic acid binding;GO:0003723//RNA binding;GO:0003729//mRNA binding;GO:0003730//mRNA 3'-UTR binding;GO:0005515//protein binding;GO:1990825//sequence-specific mRNA binding	GO:0000381//regulation of alternative mRNA splicing, via spliceosome;GO:0000398//mRNA splicing, via spliceosome;GO:0006396//RNA processing;GO:0006397//mRNA processing;GO:0007399//nervous system development;GO:0008380//RNA splicing;GO:0051252//regulation of RNA metabolic process;GO:0120163//negative regulation of cold-induced thermogenesis
29	Astros	ENSG00000080493	SLC4A4	solute carrier family 4 member 4 [Source:HGNC Symbol;Acc:HGNC:11030]	Organismal Systems;Organismal Systems;Organismal Systems	Digestive system;Digestive system;Excretory system	ko04972//Pancreatic secretion;ko04976//Bile secretion;ko04964//Proximal tubule bicarbonate reclamation	K13575;K13575;K13575	GO:0005886//plasma membrane;GO:0009986//cell surface;GO:0016020//membrane;GO:0016323//basolateral plasma membrane;GO:0016328//lateral plasma membrane;GO:0070062//extracellular exosome	GO:0005452//inorganic anion exchanger activity;GO:0005515//protein binding;GO:0008509//anion transmembrane transporter activity;GO:0008510//sodium:bicarbonate symporter activity;GO:0015106//bicarbonate transmembrane transporter activity;GO:0015291//secondary active transmembrane transporter activity;GO:0015293//symporter activity;GO:0022804//active transmembrane transporter activity;GO:0022853//a…	GO:0006811//ion transport;GO:0006814//sodium ion transport;GO:0006820//anion transport;GO:0015698//inorganic anion transport;GO:0015701//bicarbonate transport;GO:0034220//ion transmembrane transport;GO:0035725//sodium ion transmembrane transport;GO:0036376//sodium ion export across plasma membrane;GO:0042391//regulation of membrane potential;GO:0045821//positive regulation of glycolytic process;G…
30	Astros	ENSG00000077279	DCX	doublecortin [Source:HGNC Symbol;Acc:HGNC:2714]	-	-	-	-	GO:0005737//cytoplasm;GO:0005829//cytosol;GO:0005856//cytoskeleton;GO:0005874//microtubule;GO:0005875//microtubule associated complex;GO:0042995//cell projection;GO:0043005//neuron projection	GO:0005515//protein binding;GO:0008017//microtubule binding;GO:0019901//protein kinase binding	GO:0001764//neuron migration;GO:0007399//nervous system development;GO:0007417//central nervous system development;GO:0007420//brain development;GO:0021766//hippocampus development;GO:0021819//layer formation in cerebral cortex;GO:0021860//pyramidal neuron development;GO:0021952//central nervous system projection neuron axonogenesis;GO:0030154//cell differentiation;GO:0035082//axoneme assembly;GO…
31	Astros	ENSG00000215386	MIR99AHG	-	-	-	-	-	-	-	-
32	Astros	ENSG00000049449	RCN1	reticulocalbin 1 [Source:HGNC Symbol;Acc:HGNC:9934]	-	-	-	-	GO:0005783//endoplasmic reticulum;GO:0005788//endoplasmic reticulum lumen	GO:0005509//calcium ion binding;GO:0005515//protein binding;GO:0046872//metal ion binding	GO:0001701//in utero embryonic development;GO:0043010//camera-type eye development
33	Astros	ENSG00000184588	PDE4B	phosphodiesterase 4B [Source:HGNC Symbol;Acc:HGNC:8781]	Metabolism;Environmental Information Processing;Metabolism;Organismal Systems;Human Diseases	Global and overview maps;Signal transduction;Nucleotide metabolism;Endocrine system;Substance dependence	ko01100//Metabolic pathways;ko04024//cAMP signaling pathway;ko00230//Purine metabolism;ko04928//Parathyroid hormone synthesis, secretion and action;ko05032//Morphine addiction	K13293;K13293;K13293;K13293;K13293	GO:0000930//gamma-tubulin complex;GO:0005634//nucleus;GO:0005737//cytoplasm;GO:0005813//centrosome;GO:0005829//cytosol;GO:0005886//plasma membrane;GO:0005891//voltage-gated calcium channel complex;GO:0008021//synaptic vesicle;GO:0014069//postsynaptic density;GO:0016020//membrane;GO:0030018//Z disc;GO:0043197//dendritic spine;GO:0048471//perinuclear region of cytoplasm;GO:0060076//excitatory synap…	GO:0004114//3',5'-cyclic-nucleotide phosphodiesterase activity;GO:0004115//3',5'-cyclic-AMP phosphodiesterase activity;GO:0005246//calcium channel regulator activity;GO:0008081//phosphoric diester hydrolase activity;GO:0016787//hydrolase activity;GO:0030552//cAMP binding;GO:0043015//gamma-tubulin binding;GO:0044325//transmembrane transporter binding;GO:0046872//metal ion binding	GO:0001780//neutrophil homeostasis;GO:0006198//cAMP catabolic process;GO:0007165//signal transduction;GO:0030593//neutrophil chemotaxis;GO:0032729//positive regulation of interferon-gamma production;GO:0032743//positive regulation of interleukin-2 production;GO:0050852//T cell receptor signaling pathway;GO:0050900//leukocyte migration;GO:0071222//cellular response to lipopolysaccharide;GO:0071466…
34	Astros	ENSG00000152208	GRID2	glutamate ionotropic receptor delta type subunit 2 [Source:HGNC Symbol;Acc:HGNC:4576]	Environmental Information Processing;Organismal Systems	Signaling molecules and interaction;Nervous system	ko04080//Neuroactive ligand-receptor interaction;ko04730//Long-term depression	K05207;K05207	GO:0005886//plasma membrane;GO:0008328//ionotropic glutamate receptor complex;GO:0016020//membrane;GO:0036477//somatodendritic compartment;GO:0043197//dendritic spine;GO:0045202//synapse;GO:0045211//postsynaptic membrane;GO:0098688//parallel fiber to Purkinje cell synapse;GO:0098839//postsynaptic density membrane;GO:0098978//glutamatergic synapse	GO:0004970//ionotropic glutamate receptor activity;GO:0005216//ion channel activity;GO:0005515//protein binding;GO:0008066//glutamate receptor activity;GO:0015276//ligand-gated ion channel activity;GO:0030165//PDZ domain binding;GO:0038023//signaling receptor activity;GO:0042802//identical protein binding;GO:0097110//scaffold protein binding;GO:1904315//transmitter-gated ion channel activity invo…	GO:0006811//ion transport;GO:0007157//heterophilic cell-cell adhesion via plasma membrane cell adhesion molecules;GO:0007215//glutamate receptor signaling pathway;GO:0008104//protein localization;GO:0010975//regulation of neuron projection development;GO:0021707//cerebellar granule cell differentiation;GO:0034220//ion transmembrane transport;GO:0035235//ionotropic glutamate receptor signaling pat…
35	Astros	ENSG00000107249	GLIS3	GLIS family zinc finger 3 [Source:HGNC Symbol;Acc:HGNC:28510]	-	-	-	-	GO:0005634//nucleus	GO:0000977//RNA polymerase II transcription regulatory region sequence-specific DNA binding;GO:0000978//RNA polymerase II cis-regulatory region sequence-specific DNA binding;GO:0000981//DNA-binding transcription factor activity, RNA polymerase II-specific;GO:0001227//DNA-binding transcription repressor activity, RNA polymerase II-specific;GO:0001228//DNA-binding transcription activator activity, …	GO:0000122//negative regulation of transcription by RNA polymerase II;GO:0006357//regulation of transcription by RNA polymerase II;GO:0006366//transcription by RNA polymerase II;GO:0045944//positive regulation of transcription by RNA polymerase II
36	Astros	ENSG00000129675	ARHGEF6	Rac/Cdc42 guanine nucleotide exchange factor 6 [Source:HGNC Symbol;Acc:HGNC:685]	Cellular Processes;Human Diseases	Cell motility;Cancer: specific types	ko04810//Regulation of actin cytoskeleton;ko05212//Pancreatic cancer	K05729;K05729	GO:0005737//cytoplasm;GO:0005829//cytosol;GO:0005911//cell-cell junction;GO:0030027//lamellipodium;GO:0042995//cell projection;GO:0110165//cellular anatomical entity	GO:0005085//guanyl-nucleotide exchange factor activity;GO:0005096//GTPase activator activity;GO:0005515//protein binding	GO:0006915//apoptotic process;GO:0007254//JNK cascade;GO:0030032//lamellipodium assembly
37	Astros	ENSG00000196639	HRH1	histamine receptor H1 [Source:HGNC Symbol;Acc:HGNC:5182]	Environmental Information Processing;Environmental Information Processing;Organismal Systems	Signaling molecules and interaction;Signal transduction;Sensory system	ko04080//Neuroactive ligand-receptor interaction;ko04020//Calcium signaling pathway;ko04750//Inflammatory mediator regulation of TRP channels	K04149;K04149;K04149	GO:0005829//cytosol;GO:0005886//plasma membrane;GO:0016020//membrane;GO:0030425//dendrite;GO:0045202//synapse	GO:0004930//G protein-coupled receptor activity;GO:0004969//histamine receptor activity;GO:0004993//G protein-coupled serotonin receptor activity;GO:0030594//neurotransmitter receptor activity	GO:0006954//inflammatory response;GO:0007165//signal transduction;GO:0007186//G protein-coupled receptor signaling pathway;GO:0007187//G protein-coupled receptor signaling pathway, coupled to cyclic nucleotide second messenger;GO:0007200//phospholipase C-activating G protein-coupled receptor signaling pathway;GO:0007268//chemical synaptic transmission;GO:0007613//memory;GO:0008542//visual learnin…
38	Astros	ENSG00000088970	KIZ	kizuna centrosomal protein [Source:HGNC Symbol;Acc:HGNC:15865]	-	-	-	-	GO:0005737//cytoplasm;GO:0005813//centrosome;GO:0005856//cytoskeleton;GO:0016020//membrane;GO:0042995//cell projection	GO:0005515//protein binding;GO:0019901//protein kinase binding	GO:0007051//spindle organization
39	Astros	ENSG00000182985	CADM1	cell adhesion molecule 1 [Source:HGNC Symbol;Acc:HGNC:5951]	Environmental Information Processing	Signaling molecules and interaction	ko04514//Cell adhesion molecules	K06781	GO:0005886//plasma membrane;GO:0005911//cell-cell junction;GO:0014069//postsynaptic density;GO:0016020//membrane;GO:0016323//basolateral plasma membrane;GO:0030425//dendrite;GO:0043005//neuron projection;GO:0045202//synapse	GO:0005102//signaling receptor binding;GO:0005515//protein binding;GO:0030165//PDZ domain binding;GO:0042803//protein homodimerization activity;GO:0050839//cell adhesion molecule binding	GO:0001819//positive regulation of cytokine production;GO:0001889//liver development;GO:0001933//negative regulation of protein phosphorylation;GO:0002376//immune system process;GO:0006915//apoptotic process;GO:0007155//cell adhesion;GO:0007156//homophilic cell adhesion via plasma membrane adhesion molecules;GO:0007157//heterophilic cell-cell adhesion via plasma membrane cell adhesion molecules;G…
40	Astros	ENSG00000165246	NLGN4Y	neuroligin 4 Y-linked [Source:HGNC Symbol;Acc:HGNC:15529]	Environmental Information Processing	Signaling molecules and interaction	ko04514//Cell adhesion molecules	K07378	GO:0005886//plasma membrane;GO:0009986//cell surface;GO:0016020//membrane;GO:0045202//synapse;GO:0045211//postsynaptic membrane;GO:0098793//presynapse;GO:0098839//postsynaptic density membrane;GO:0098983//symmetric, GABA-ergic, inhibitory synapse;GO:0098984//neuron to neuron synapse;GO:0098985//asymmetric, glutamatergic, excitatory synapse	GO:0005515//protein binding;GO:0038023//signaling receptor activity;GO:0042043//neurexin family protein binding;GO:0050839//cell adhesion molecule binding;GO:0097110//scaffold protein binding	GO:0007155//cell adhesion;GO:0007158//neuron cell-cell adhesion;GO:0007268//chemical synaptic transmission;GO:0007612//learning;GO:0035176//social behavior;GO:0048488//synaptic vesicle endocytosis;GO:0050804//modulation of chemical synaptic transmission;GO:0071625//vocalization behavior;GO:0097104//postsynaptic membrane assembly;GO:0097105//presynaptic membrane assembly;GO:0099054//presynapse ass…
41	Astros	ENSG00000198121	LPAR1	lysophosphatidic acid receptor 1 [Source:HGNC Symbol;Acc:HGNC:3166]	Human Diseases;Environmental Information Processing;Environmental Information Processing;Cellular Processes;Environmental Information Processing;Human Diseases;Environmental Information Processing;Cellular Processes	Cancer: overview;Signal transduction;Signaling molecules and interaction;Cell motility;Signal transduction;Infectious disease: bacterial;Signal transduction;Cellular community - eukaryotes	ko05200//Pathways in cancer;ko04151//PI3K-Akt signaling pathway;ko04080//Neuroactive ligand-receptor interaction;ko04810//Regulation of actin cytoskeleton;ko04015//Rap1 signaling pathway;ko05130//Pathogenic Escherichia coli infection;ko04072//Phospholipase D signaling pathway;ko04540//Gap junction	K04289;K04289;K04289;K04289;K04289;K04289;K04289;K04289	GO:0005737//cytoplasm;GO:0005768//endosome;GO:0005886//plasma membrane;GO:0009986//cell surface;GO:0016020//membrane;GO:0030139//endocytic vesicle;GO:0042734//presynaptic membrane;GO:0043025//neuronal cell body;GO:0043197//dendritic spine;GO:0043198//dendritic shaft;GO:0045211//postsynaptic membrane;GO:0098978//glutamatergic synapse;GO:0098982//GABA-ergic synapse	GO:0001965//G-protein alpha-subunit binding;GO:0004930//G protein-coupled receptor activity;GO:0005515//protein binding;GO:0005543//phospholipid binding;GO:0008289//lipid binding;GO:0030165//PDZ domain binding;GO:0035727//lysophosphatidic acid binding;GO:0070915//lysophosphatidic acid receptor activity	GO:0007165//signal transduction;GO:0007186//G protein-coupled receptor signaling pathway;GO:0007189//adenylate cyclase-activating G protein-coupled receptor signaling pathway;GO:0007193//adenylate cyclase-inhibiting G protein-coupled receptor signaling pathway;GO:0007200//phospholipase C-activating G protein-coupled receptor signaling pathway;GO:0007202//activation of phospholipase C activity;GO:…
42	Astros	ENSG00000112964	GHR	growth hormone receptor [Source:HGNC Symbol;Acc:HGNC:4263]	Environmental Information Processing;Environmental Information Processing;Environmental Information Processing;Environmental Information Processing;Organismal Systems	Signal transduction;Signaling molecules and interaction;Signaling molecules and interaction;Signal transduction;Endocrine system	ko04151//PI3K-Akt signaling pathway;ko04080//Neuroactive ligand-receptor interaction;ko04060//Cytokine-cytokine receptor interaction;ko04630//JAK-STAT signaling pathway;ko04935//Growth hormone synthesis, secretion and action	K05080;K05080;K05080;K05080;K05080	GO:0005576//extracellular region;GO:0005615//extracellular space;GO:0005829//cytosol;GO:0005886//plasma membrane;GO:0009897//external side of plasma membrane;GO:0009986//cell surface;GO:0016020//membrane;GO:0036464//cytoplasmic ribonucleoprotein granule;GO:0043025//neuronal cell body;GO:0043235//receptor complex;GO:0070195//growth hormone receptor complex	GO:0004896//cytokine receptor activity;GO:0004903//growth hormone receptor activity;GO:0005515//protein binding;GO:0008289//lipid binding;GO:0017046//peptide hormone binding;GO:0019838//growth factor binding;GO:0019901//protein kinase binding;GO:0019903//protein phosphatase binding;GO:0019955//cytokine binding;GO:0042169//SH2 domain binding;GO:0042802//identical protein binding;GO:0042803//protei…	GO:0006897//endocytosis;GO:0007259//receptor signaling pathway via JAK-STAT;GO:0009629//response to gravity;GO:0009725//response to hormone;GO:0009755//hormone-mediated signaling pathway;GO:0019221//cytokine-mediated signaling pathway;GO:0019530//taurine metabolic process;GO:0031623//receptor internalization;GO:0032094//response to food;GO:0032107//regulation of response to nutrient levels;GO:003…
43	Astros	ENSG00000196090	PTPRT	protein tyrosine phosphatase receptor type T [Source:HGNC Symbol;Acc:HGNC:9682]	-	-	-	-	GO:0005886//plasma membrane;GO:0009986//cell surface;GO:0016020//membrane;GO:0098839//postsynaptic density membrane;GO:0098978//glutamatergic synapse	GO:0004721//phosphoprotein phosphatase activity;GO:0004725//protein tyrosine phosphatase activity;GO:0005001//transmembrane receptor protein tyrosine phosphatase activity;GO:0005515//protein binding;GO:0008013//beta-catenin binding;GO:0016787//hydrolase activity;GO:0016790//thiolester hydrolase activity;GO:0016791//phosphatase activity;GO:0019903//protein phosphatase binding;GO:0042803//protein h…	GO:0006470//protein dephosphorylation;GO:0007155//cell adhesion;GO:0007156//homophilic cell adhesion via plasma membrane adhesion molecules;GO:0007165//signal transduction;GO:0007169//transmembrane receptor protein tyrosine kinase signaling pathway;GO:0016311//dephosphorylation;GO:0030336//negative regulation of cell migration;GO:0035335//peptidyl-tyrosine dephosphorylation;GO:0050807//regulation…
44	Astros	ENSG00000112531	QKI	QKI, KH domain containing RNA binding [Source:HGNC Symbol;Acc:HGNC:21100]	-	-	-	-	GO:0005634//nucleus;GO:0005737//cytoplasm;GO:0005829//cytosol;GO:0010494//cytoplasmic stress granule;GO:0045202//synapse	GO:0003676//nucleic acid binding;GO:0003677//DNA binding;GO:0003713//transcription coactivator activity;GO:0003723//RNA binding;GO:0003729//mRNA binding;GO:0003730//mRNA 3'-UTR binding;GO:0005515//protein binding;GO:0017124//SH3 domain binding;GO:0035198//miRNA binding	GO:0001570//vasculogenesis;GO:0006397//mRNA processing;GO:0006417//regulation of translation;GO:0007286//spermatid development;GO:0008298//intracellular mRNA localization;GO:0008366//axon ensheathment;GO:0008380//RNA splicing;GO:0010628//positive regulation of gene expression;GO:0010717//regulation of epithelial to mesenchymal transition;GO:0014004//microglia differentiation;GO:0016525//negative …
45	Astros	ENSG00000184384	MAML2	mastermind like transcriptional coactivator 2 [Source:HGNC Symbol;Acc:HGNC:16259]	Human Diseases;Organismal Systems;Environmental Information Processing	Infectious disease: viral;Immune system;Signal transduction	ko05165//Human papillomavirus infection;ko04658//Th1 and Th2 cell differentiation;ko04330//Notch signaling pathway	K06061;K06061;K06061	GO:0005634//nucleus;GO:0005654//nucleoplasm;GO:0016607//nuclear speck	GO:0003713//transcription coactivator activity;GO:0005515//protein binding	GO:0007219//Notch signaling pathway;GO:0007221//positive regulation of transcription of Notch receptor target;GO:0045944//positive regulation of transcription by RNA polymerase II
46	Astros	ENSG00000197057	DTHD1	death domain containing 1 [Source:HGNC Symbol;Acc:HGNC:37261]	-	-	-	-	-	GO:0005515//protein binding	GO:0007165//signal transduction
47	Astros	ENSG00000122574	WIPF3	WAS/WASL interacting protein family member 3 [Source:HGNC Symbol;Acc:HGNC:22004]	Cellular Processes;Human Diseases;Human Diseases	Transport and catabolism;Infectious disease: bacterial;Infectious disease: bacterial	ko04144//Endocytosis;ko05130//Pathogenic Escherichia coli infection;ko05135//Yersinia infection	K19475;K19475;K19475	GO:0005737//cytoplasm;GO:0005769//early endosome;GO:0005829//cytosol;GO:0055037//recycling endosome;GO:0071203//WASH complex	GO:0003779//actin binding;GO:0043014//alpha-tubulin binding;GO:0043015//gamma-tubulin binding	GO:0006887//exocytosis;GO:0007283//spermatogenesis;GO:0030154//cell differentiation;GO:0032456//endocytic recycling;GO:0034314//Arp2/3 complex-mediated actin nucleation;GO:0042147//retrograde transport, endosome to Golgi
48	Astros	ENSG00000040731	CDH10	cadherin 10 [Source:HGNC Symbol;Acc:HGNC:1749]	-	-	-	-	GO:0005886//plasma membrane;GO:0005912//adherens junction;GO:0016020//membrane;GO:0016342//catenin complex;GO:0045202//synapse;GO:0048787//presynaptic active zone membrane;GO:0098978//glutamatergic synapse;GO:0098982//GABA-ergic synapse;GO:0099634//postsynaptic specialization membrane	GO:0005509//calcium ion binding;GO:0045296//cadherin binding;GO:0046872//metal ion binding	GO:0000902//cell morphogenesis;GO:0007043//cell-cell junction assembly;GO:0007155//cell adhesion;GO:0007156//homophilic cell adhesion via plasma membrane adhesion molecules;GO:0016339//calcium-dependent cell-cell adhesion via plasma membrane cell adhesion molecules;GO:0034332//adherens junction organization;GO:0044331//cell-cell adhesion mediated by cadherin;GO:0098609//cell-cell adhesion;GO:0099…
49	Astros	ENSG00000165795	NDRG2	NDRG family member 2 [Source:HGNC Symbol;Acc:HGNC:14460]	-	-	-	-	GO:0005634//nucleus;GO:0005737//cytoplasm;GO:0005794//Golgi apparatus;GO:0005829//cytosol;GO:0016020//membrane;GO:0030426//growth cone;GO:0042995//cell projection;GO:0048471//perinuclear region of cytoplasm;GO:0070062//extracellular exosome	GO:0003674//molecular_function;GO:0005515//protein binding	GO:0001818//negative regulation of cytokine production;GO:0007165//signal transduction;GO:0007399//nervous system development;GO:0010574//regulation of vascular endothelial growth factor production;GO:0016055//Wnt signaling pathway;GO:0021762//substantia nigra development;GO:0030154//cell differentiation;GO:0070373//negative regulation of ERK1 and ERK2 cascade;GO:0090361//regulation of platelet-d…
50	Astros	ENSG00000131149	GSE1	Gse1 coiled-coil protein [Source:HGNC Symbol;Acc:HGNC:28979]	-	-	-	-	-	GO:0005515//protein binding	-
51	Astros	ENSG00000155052	CNTNAP5	contactin associated protein family member 5 [Source:HGNC Symbol;Acc:HGNC:18748]	-	-	-	-	GO:0016020//membrane	-	GO:0007155//cell adhesion
52	Astros	ENSG00000170961	HAS2	hyaluronan synthase 2 [Source:HGNC Symbol;Acc:HGNC:4819]	-	-	-	-	GO:0000139//Golgi membrane;GO:0005737//cytoplasm;GO:0005764//lysosome;GO:0005783//endoplasmic reticulum;GO:0005789//endoplasmic reticulum membrane;GO:0005794//Golgi apparatus;GO:0005886//plasma membrane;GO:0016020//membrane;GO:0031410//cytoplasmic vesicle;GO:0031982//vesicle;GO:0044853//plasma membrane raft;GO:1903561//extracellular vesicle	GO:0005515//protein binding;GO:0016740//transferase activity;GO:0016757//glycosyltransferase activity;GO:0042802//identical protein binding;GO:0050501//hyaluronan synthase activity	GO:0001570//vasculogenesis;GO:0001822//kidney development;GO:0008284//positive regulation of cell population proliferation;GO:0010838//positive regulation of keratinocyte proliferation;GO:0014911//positive regulation of smooth muscle cell migration;GO:0030212//hyaluronan metabolic process;GO:0030213//hyaluronan biosynthetic process;GO:0030335//positive regulation of cell migration;GO:0035810//pos…
53	Astros	ENSG00000128573	FOXP2	forkhead box P2 [Source:HGNC Symbol;Acc:HGNC:13875]	-	-	-	-	GO:0000785//chromatin;GO:0005634//nucleus	GO:0000978//RNA polymerase II cis-regulatory region sequence-specific DNA binding;GO:0000981//DNA-binding transcription factor activity, RNA polymerase II-specific;GO:0001227//DNA-binding transcription repressor activity, RNA polymerase II-specific;GO:0003677//DNA binding;GO:0003700//DNA-binding transcription factor activity;GO:0005515//protein binding;GO:0042802//identical protein binding;GO:004…	GO:0000122//negative regulation of transcription by RNA polymerase II;GO:0006355//regulation of transcription, DNA-templated;GO:0006357//regulation of transcription by RNA polymerase II;GO:0021757//caudate nucleus development;GO:0021758//putamen development;GO:0021987//cerebral cortex development;GO:0045892//negative regulation of transcription, DNA-templated
54	Astros	ENSG00000271447	MMP28	matrix metallopeptidase 28 [Source:HGNC Symbol;Acc:HGNC:14366]	-	-	-	-	GO:0005576//extracellular region;GO:0005615//extracellular space;GO:0005737//cytoplasm;GO:0031012//extracellular matrix;GO:0062023//collagen-containing extracellular matrix	GO:0004222//metalloendopeptidase activity;GO:0005515//protein binding;GO:0008233//peptidase activity;GO:0008237//metallopeptidase activity;GO:0008270//zinc ion binding;GO:0016787//hydrolase activity;GO:0046872//metal ion binding	GO:0006508//proteolysis;GO:0010760//negative regulation of macrophage chemotaxis;GO:0030198//extracellular matrix organization;GO:0030574//collagen catabolic process
55	Astros	ENSG00000153048	CARHSP1	calcium regulated heat stable protein 1 [Source:HGNC Symbol;Acc:HGNC:17150]	-	-	-	-	GO:0000177//cytoplasmic exosome (RNase complex);GO:0000932//P-body;GO:0005737//cytoplasm;GO:0005829//cytosol;GO:0043186//P granule	GO:0003676//nucleic acid binding;GO:0003723//RNA binding;GO:0003730//mRNA 3'-UTR binding;GO:0005515//protein binding;GO:0019902//phosphatase binding	GO:0035556//intracellular signal transduction;GO:0043488//regulation of mRNA stability
56	Astros	ENSG00000184613	NELL2	neural EGFL like 2 [Source:HGNC Symbol;Acc:HGNC:7751]	-	-	-	-	GO:0005576//extracellular region;GO:0005615//extracellular space;GO:0005737//cytoplasm;GO:0110165//cellular anatomical entity	GO:0005080//protein kinase C binding;GO:0005509//calcium ion binding;GO:0005515//protein binding;GO:0008201//heparin binding;GO:0042802//identical protein binding	GO:0009566//fertilization;GO:0070050//neuron cellular homeostasis;GO:0071679//commissural neuron axon guidance
57	Astros	ENSG00000066382	MPPED2	metallophosphoesterase domain containing 2 [Source:HGNC Symbol;Acc:HGNC:1180]	-	-	-	-	-	GO:0000166//nucleotide binding;GO:0005515//protein binding;GO:0008081//phosphoric diester hydrolase activity;GO:0016208//AMP binding;GO:0016787//hydrolase activity;GO:0019002//GMP binding;GO:0030145//manganese ion binding;GO:0046872//metal ion binding	-
58	Astros	ENSG00000107105	ELAVL2	ELAV like RNA binding protein 2 [Source:HGNC Symbol;Acc:HGNC:3313]	-	-	-	-	GO:1990904//ribonucleoprotein complex	GO:0003676//nucleic acid binding;GO:0003723//RNA binding;GO:0003730//mRNA 3'-UTR binding;GO:0005515//protein binding	GO:0006355//regulation of transcription, DNA-templated
59	Astros	ENSG00000038427	VCAN	versican [Source:HGNC Symbol;Acc:HGNC:2464]	Environmental Information Processing	Signaling molecules and interaction	ko04514//Cell adhesion molecules	K06793	GO:0001750//photoreceptor outer segment;GO:0005576//extracellular region;GO:0005615//extracellular space;GO:0005788//endoplasmic reticulum lumen;GO:0005796//Golgi lumen;GO:0016020//membrane;GO:0031012//extracellular matrix;GO:0033165//interphotoreceptor matrix;GO:0042995//cell projection;GO:0043202//lysosomal lumen;GO:0045202//synapse;GO:0062023//collagen-containing extracellular matrix;GO:007253…	GO:0005509//calcium ion binding;GO:0005515//protein binding;GO:0005539//glycosaminoglycan binding;GO:0005540//hyaluronic acid binding;GO:0030021//extracellular matrix structural constituent conferring compression resistance;GO:0030246//carbohydrate binding	GO:0001501//skeletal system development;GO:0001649//osteoblast differentiation;GO:0002052//positive regulation of neuroblast proliferation;GO:0007155//cell adhesion;GO:0007417//central nervous system development;GO:0008037//cell recognition;GO:0008347//glial cell migration;GO:0010001//glial cell differentiation
60	Astros	ENSG00000182463	TSHZ2	teashirt zinc finger homeobox 2 [Source:HGNC Symbol;Acc:HGNC:13010]	-	-	-	-	GO:0000785//chromatin;GO:0005634//nucleus	GO:0000981//DNA-binding transcription factor activity, RNA polymerase II-specific;GO:0003677//DNA binding;GO:0005515//protein binding;GO:0046872//metal ion binding	GO:0006357//regulation of transcription by RNA polymerase II;GO:0010468//regulation of gene expression
61	Astros	ENSG00000132122	SPATA6	spermatogenesis associated 6 [Source:HGNC Symbol;Acc:HGNC:18309]	-	-	-	-	GO:0005576//extracellular region;GO:0005929//cilium;GO:0031514//motile cilium;GO:0042995//cell projection;GO:0097224//sperm connecting piece	GO:0005515//protein binding;GO:0032027//myosin light chain binding	GO:0007283//spermatogenesis;GO:0030154//cell differentiation;GO:0044458//motile cilium assembly
62	Astros	ENSG00000197415	VEPH1	ventricular zone expressed PH domain containing 1 [Source:HGNC Symbol;Acc:HGNC:25735]	-	-	-	-	GO:0005886//plasma membrane;GO:0016020//membrane	GO:0005515//protein binding;GO:0010314//phosphatidylinositol-5-phosphate binding	GO:0009966//regulation of signal transduction;GO:0030512//negative regulation of transforming growth factor beta receptor signaling pathway;GO:0060392//negative regulation of SMAD protein signal transduction
63	Astros	ENSG00000127249	ATP13A4	ATPase 13A4 [Source:HGNC Symbol;Acc:HGNC:25422]	-	-	-	-	GO:0005768//endosome;GO:0005789//endoplasmic reticulum membrane;GO:0005886//plasma membrane;GO:0016020//membrane;GO:0031901//early endosome membrane;GO:0031902//late endosome membrane;GO:0055038//recycling endosome membrane	GO:0000166//nucleotide binding;GO:0005215//transporter activity;GO:0005524//ATP binding;GO:0015203//polyamine transmembrane transporter activity;GO:0015662//P-type ion transporter activity;GO:0016887//ATP hydrolysis activity;GO:0019829//ATPase-coupled cation transmembrane transporter activity;GO:0046872//metal ion binding;GO:0140358//P-type transmembrane transporter activity	GO:0006874//cellular calcium ion homeostasis;GO:0034220//ion transmembrane transport;GO:0055085//transmembrane transport;GO:0098655//cation transmembrane transport;GO:1902047//polyamine transmembrane transport
64	Astros	ENSG00000247828	TMEM161B-DT	-	-	-	-	-	-	-	-
65	Astros	ENSG00000103460	TOX3	TOX high mobility group box family member 3 [Source:HGNC Symbol;Acc:HGNC:11972]	-	-	-	-	GO:0005634//nucleus;GO:0005654//nucleoplasm;GO:0005829//cytosol	GO:0003677//DNA binding;GO:0003682//chromatin binding;GO:0003713//transcription coactivator activity;GO:0005515//protein binding;GO:0031490//chromatin DNA binding;GO:0042803//protein homodimerization activity;GO:0051219//phosphoprotein binding	GO:0006357//regulation of transcription by RNA polymerase II;GO:0006915//apoptotic process;GO:0042981//regulation of apoptotic process;GO:0043524//negative regulation of neuron apoptotic process;GO:0045944//positive regulation of transcription by RNA polymerase II
66	Astros	ENSG00000250208	FZD10-AS1	-	-	-	-	-	-	-	-
67	Astros	ENSG00000140538	NTRK3	neurotrophic receptor tyrosine kinase 3 [Source:HGNC Symbol;Acc:HGNC:8033]	Environmental Information Processing;Organismal Systems;Human Diseases	Signal transduction;Nervous system;Cancer: overview	ko04020//Calcium signaling pathway;ko04722//Neurotrophin signaling pathway;ko05230//Central carbon metabolism in cancer	K05101;K05101;K05101	GO:0005886//plasma membrane;GO:0016020//membrane;GO:0030424//axon;GO:0043235//receptor complex	GO:0000166//nucleotide binding;GO:0002039//p53 binding;GO:0004672//protein kinase activity;GO:0004713//protein tyrosine kinase activity;GO:0004714//transmembrane receptor protein tyrosine kinase activity;GO:0005030//neurotrophin receptor activity;GO:0005515//protein binding;GO:0005524//ATP binding;GO:0016301//kinase activity;GO:0016740//transferase activity;GO:0043121//neurotrophin binding	GO:0001933//negative regulation of protein phosphorylation;GO:0001934//positive regulation of protein phosphorylation;GO:0006468//protein phosphorylation;GO:0007165//signal transduction;GO:0007169//transmembrane receptor protein tyrosine kinase signaling pathway;GO:0007399//nervous system development;GO:0007507//heart development;GO:0008284//positive regulation of cell population proliferation;GO…
68	Astros	ENSG00000039560	RAI14	retinoic acid induced 14 [Source:HGNC Symbol;Acc:HGNC:14873]	-	-	-	-	GO:0001650//fibrillar center;GO:0001725//stress fiber;GO:0005634//nucleus;GO:0005654//nucleoplasm;GO:0005737//cytoplasm;GO:0005829//cytosol;GO:0005856//cytoskeleton;GO:0005938//cell cortex;GO:0070161//anchoring junction	GO:0003779//actin binding;GO:0005515//protein binding	GO:0007283//spermatogenesis;GO:0030154//cell differentiation
69	Astros	ENSG00000134769	DTNA	dystrobrevin alpha [Source:HGNC Symbol;Acc:HGNC:3057]	-	-	-	-	GO:0005654//nucleoplasm;GO:0005737//cytoplasm;GO:0005886//plasma membrane;GO:0016020//membrane;GO:0030054//cell junction;GO:0030424//axon;GO:0031234//extrinsic component of cytoplasmic side of plasma membrane;GO:0032991//protein-containing complex;GO:0042383//sarcolemma;GO:0042995//cell projection;GO:0045111//intermediate filament cytoskeleton;GO:0045202//synapse	GO:0005515//protein binding;GO:0008270//zinc ion binding;GO:0030165//PDZ domain binding;GO:0046872//metal ion binding	GO:0006941//striated muscle contraction;GO:0007165//signal transduction;GO:0007268//chemical synaptic transmission;GO:0007274//neuromuscular synaptic transmission;GO:0099536//synaptic signaling
70	Astros	ENSG00000152784	PRDM8	PR/SET domain 8 [Source:HGNC Symbol;Acc:HGNC:13993]	-	-	-	-	GO:0005634//nucleus;GO:0005654//nucleoplasm;GO:0016604//nuclear body	GO:0003677//DNA binding;GO:0003682//chromatin binding;GO:0003714//transcription corepressor activity;GO:0005515//protein binding;GO:0008168//methyltransferase activity;GO:0016740//transferase activity;GO:0042054//histone methyltransferase activity;GO:0046872//metal ion binding;GO:0046974//histone methyltransferase activity (H3-K9 specific)	GO:0006338//chromatin remodeling;GO:0006355//regulation of transcription, DNA-templated;GO:0007399//nervous system development;GO:0014003//oligodendrocyte development;GO:0021540//corpus callosum morphogenesis;GO:0021952//central nervous system projection neuron axonogenesis;GO:0021957//corticospinal tract morphogenesis;GO:0022008//neurogenesis;GO:0032259//methylation;GO:0045892//negative regulati…
71	Astros	ENSG00000086205	FOLH1	folate hydrolase 1 [Source:HGNC Symbol;Acc:HGNC:3788]	Metabolism;Metabolism;Organismal Systems	Global and overview maps;Amino acid metabolism;Digestive system	ko01100//Metabolic pathways;ko00250//Alanine, aspartate and glutamate metabolism;ko04977//Vitamin digestion and absorption	K14592;K14592;K14592	GO:0005737//cytoplasm;GO:0005886//plasma membrane;GO:0009986//cell surface;GO:0016020//membrane;GO:0070062//extracellular exosome	GO:0003824//catalytic activity;GO:0004180//carboxypeptidase activity;GO:0004181//metallocarboxypeptidase activity;GO:0005515//protein binding;GO:0008233//peptidase activity;GO:0008237//metallopeptidase activity;GO:0016787//hydrolase activity;GO:0016805//dipeptidase activity;GO:0046872//metal ion binding;GO:1904492//Ac-Asp-Glu binding;GO:1904493//tetrahydrofolyl-poly(glutamate) polymer binding	GO:0006508//proteolysis;GO:0006760//folic acid-containing compound metabolic process;GO:0008152//metabolic process;GO:0035609//C-terminal protein deglutamylation
72	Astros	ENSG00000095587	TLL2	tolloid like 2 [Source:HGNC Symbol;Acc:HGNC:11844]	-	-	-	-	GO:0005576//extracellular region;GO:0005615//extracellular space	GO:0004222//metalloendopeptidase activity;GO:0004252//serine-type endopeptidase activity;GO:0005509//calcium ion binding;GO:0008233//peptidase activity;GO:0008237//metallopeptidase activity;GO:0008270//zinc ion binding;GO:0016787//hydrolase activity;GO:0046872//metal ion binding	GO:0006508//proteolysis;GO:0009953//dorsal/ventral pattern formation;GO:0016485//protein processing;GO:0030154//cell differentiation;GO:0030199//collagen fibril organization;GO:0048632//negative regulation of skeletal muscle tissue growth
73	Astros	ENSG00000124772	CPNE5	copine 5 [Source:HGNC Symbol;Acc:HGNC:2318]	-	-	-	-	GO:0005886//plasma membrane;GO:0042995//cell projection;GO:0043005//neuron projection;GO:0043025//neuronal cell body;GO:0043204//perikaryon;GO:0070062//extracellular exosome	GO:0003674//molecular_function;GO:0005544//calcium-dependent phospholipid binding;GO:0046872//metal ion binding	GO:0030154//cell differentiation;GO:0071277//cellular response to calcium ion;GO:1903861//positive regulation of dendrite extension
74	Astros	ENSG00000122547	EEPD1	endonuclease/exonuclease/phosphatase family domain containing 1 [Source:HGNC Symbol;Acc:HGNC:22223]	-	-	-	-	GO:0005886//plasma membrane	GO:0003677//DNA binding;GO:0005515//protein binding	GO:0006281//DNA repair;GO:0010875//positive regulation of cholesterol efflux
75	Astros	ENSG00000137693	YAP1	Yes1 associated transcriptional regulator [Source:HGNC Symbol;Acc:HGNC:16262]	Environmental Information Processing;Environmental Information Processing	Signal transduction;Signal transduction	ko04390//Hippo signaling pathway;ko04392//Hippo signaling pathway - multiple species	K16687;K16687	GO:0001674//female germ cell nucleus;GO:0005634//nucleus;GO:0005654//nucleoplasm;GO:0005667//transcription regulator complex;GO:0005737//cytoplasm;GO:0005829//cytosol;GO:0005911//cell-cell junction;GO:0016020//membrane;GO:0030054//cell junction;GO:0070161//anchoring junction;GO:0140552//TEAD-YAP complex	GO:0000976//transcription cis-regulatory region binding;GO:0000978//RNA polymerase II cis-regulatory region sequence-specific DNA binding;GO:0003682//chromatin binding;GO:0003713//transcription coactivator activity;GO:0003714//transcription corepressor activity;GO:0005515//protein binding;GO:0070064//proline-rich region binding;GO:0140297//DNA-binding transcription factor binding	GO:0000122//negative regulation of transcription by RNA polymerase II;GO:0000902//cell morphogenesis;GO:0001570//vasculogenesis;GO:0001824//blastocyst development;GO:0001829//trophectodermal cell differentiation;GO:0001894//tissue homeostasis;GO:0002067//glandular epithelial cell differentiation;GO:0003015//heart process;GO:0003143//embryonic heart tube morphogenesis;GO:0006974//cellular response…
76	Astros	ENSG00000003436	TFPI	tissue factor pathway inhibitor [Source:HGNC Symbol;Acc:HGNC:11760]	Organismal Systems	Immune system	ko04610//Complement and coagulation cascades	K03909	GO:0005576//extracellular region;GO:0005615//extracellular space;GO:0005783//endoplasmic reticulum;GO:0005886//plasma membrane;GO:0005901//caveola;GO:0009986//cell surface;GO:0016020//membrane;GO:0043231//intracellular membrane-bounded organelle;GO:0098552//side of membrane	GO:0004866//endopeptidase inhibitor activity;GO:0004867//serine-type endopeptidase inhibitor activity;GO:0030414//peptidase inhibitor activity	GO:0007596//blood coagulation;GO:0007599//hemostasis;GO:0010466//negative regulation of peptidase activity;GO:0030195//negative regulation of blood coagulation;GO:0071383//cellular response to steroid hormone stimulus
77	Astros	ENSG00000144285	SCN1A	sodium voltage-gated channel alpha subunit 1 [Source:HGNC Symbol;Acc:HGNC:10585]	Organismal Systems	Nervous system	ko04728//Dopaminergic synapse	K04833	GO:0001518//voltage-gated sodium channel complex;GO:0005654//nucleoplasm;GO:0005886//plasma membrane;GO:0005891//voltage-gated calcium channel complex;GO:0014704//intercalated disc;GO:0016020//membrane;GO:0016604//nuclear body;GO:0030018//Z disc;GO:0030315//T-tubule;GO:0030424//axon;GO:0033268//node of Ranvier;GO:0034702//ion channel complex;GO:0034706//sodium channel complex;GO:0043025//neuronal…	GO:0005216//ion channel activity;GO:0005248//voltage-gated sodium channel activity;GO:0005261//cation channel activity;GO:0005272//sodium channel activity;GO:0008331//high voltage-gated calcium channel activity;GO:0099508//voltage-gated ion channel activity involved in regulation of presynaptic membrane potential	GO:0006811//ion transport;GO:0006814//sodium ion transport;GO:0007628//adult walking behavior;GO:0008340//determination of adult lifespan;GO:0019227//neuronal action potential propagation;GO:0019228//neuronal action potential;GO:0021675//nerve development;GO:0034220//ion transmembrane transport;GO:0035725//sodium ion transmembrane transport;GO:0042391//regulation of membrane potential;GO:0050884/…
78	Astros	ENSG00000156650	KAT6B	lysine acetyltransferase 6B [Source:HGNC Symbol;Acc:HGNC:17582]	-	-	-	-	GO:0000123//histone acetyltransferase complex;GO:0000786//nucleosome;GO:0005634//nucleus;GO:0005654//nucleoplasm;GO:0070776//MOZ/MORF histone acetyltransferase complex	GO:0003677//DNA binding;GO:0003712//transcription coregulator activity;GO:0003713//transcription coactivator activity;GO:0004402//histone acetyltransferase activity;GO:0005515//protein binding;GO:0016740//transferase activity;GO:0016746//acyltransferase activity;GO:0036408//histone acetyltransferase activity (H3-K14 specific);GO:0044877//protein-containing complex binding;GO:0046872//metal ion bi…	GO:0006325//chromatin organization;GO:0006334//nucleosome assembly;GO:0006355//regulation of transcription, DNA-templated;GO:0016573//histone acetylation;GO:0045892//negative regulation of transcription, DNA-templated;GO:0045893//positive regulation of transcription, DNA-templated;GO:0045944//positive regulation of transcription by RNA polymerase II;GO:0050793//regulation of developmental process…
79	Astros	ENSG00000071054	MAP4K4	mitogen-activated protein kinase kinase kinase kinase 4 [Source:HGNC Symbol;Acc:HGNC:6866]	Environmental Information Processing	Signal transduction	ko04010//MAPK signaling pathway	K04407	GO:0005737//cytoplasm;GO:0005925//focal adhesion	GO:0000166//nucleotide binding;GO:0004111//creatine kinase activity;GO:0004672//protein kinase activity;GO:0004674//protein serine/threonine kinase activity;GO:0005515//protein binding;GO:0005524//ATP binding;GO:0008017//microtubule binding;GO:0016301//kinase activity;GO:0016740//transferase activity;GO:0106310//protein serine kinase activity	GO:0000165//MAPK cascade;GO:0001953//negative regulation of cell-matrix adhesion;GO:0006468//protein phosphorylation;GO:0010977//negative regulation of neuron projection development;GO:0016310//phosphorylation;GO:0030335//positive regulation of cell migration;GO:0032014//positive regulation of ARF protein signal transduction;GO:0035556//intracellular signal transduction;GO:0043066//negative regul…
80	Astros	ENSG00000011201	ANOS1	anosmin 1 [Source:HGNC Symbol;Acc:HGNC:6211]	-	-	-	-	GO:0005576//extracellular region;GO:0005615//extracellular space;GO:0005886//plasma membrane;GO:0009986//cell surface;GO:0016020//membrane;GO:0031012//extracellular matrix	GO:0004867//serine-type endopeptidase inhibitor activity;GO:0005201//extracellular matrix structural constituent;GO:0005515//protein binding;GO:0008201//heparin binding;GO:0030414//peptidase inhibitor activity	GO:0006935//chemotaxis;GO:0007155//cell adhesion;GO:0007411//axon guidance;GO:0030182//neuron differentiation
81	Astros	ENSG00000135905	DOCK10	dedicator of cytokinesis 10 [Source:HGNC Symbol;Acc:HGNC:23479]	-	-	-	-	GO:0005634//nucleus;GO:0005654//nucleoplasm;GO:0005737//cytoplasm;GO:0005829//cytosol;GO:0016020//membrane;GO:0042995//cell projection;GO:0043197//dendritic spine;GO:0045202//synapse;GO:0070062//extracellular exosome;GO:0098794//postsynapse;GO:0098978//glutamatergic synapse	GO:0003674//molecular_function;GO:0005085//guanyl-nucleotide exchange factor activity;GO:0005515//protein binding;GO:0031267//small GTPase binding	GO:0001782//B cell homeostasis;GO:0002315//marginal zone B cell differentiation;GO:0007264//small GTPase mediated signal transduction;GO:0030334//regulation of cell migration;GO:0043547//positive regulation of GTPase activity;GO:0060997//dendritic spine morphogenesis
82	Astros	ENSG00000053438	NNAT	neuronatin [Source:HGNC Symbol;Acc:HGNC:7860]	-	-	-	-	GO:0005737//cytoplasm;GO:0016020//membrane	-	GO:0007420//brain development;GO:0009249//protein lipoylation;GO:0032024//positive regulation of insulin secretion
83	Astros	ENSG00000176771	NCKAP5	NCK associated protein 5 [Source:HGNC Symbol;Acc:HGNC:29847]	-	-	-	-	GO:0005575//cellular_component;GO:0035371//microtubule plus-end	-	GO:0001578//microtubule bundle formation;GO:0007019//microtubule depolymerization;GO:0008150//biological_process
84	Astros	ENSG00000005108	THSD7A	thrombospondin type 1 domain containing 7A [Source:HGNC Symbol;Acc:HGNC:22207]	-	-	-	-	GO:0005576//extracellular region;GO:0005886//plasma membrane;GO:0016020//membrane;GO:0042995//cell projection	GO:0005515//protein binding	GO:0001525//angiogenesis;GO:0030036//actin cytoskeleton organization;GO:0030154//cell differentiation
85	Astros	ENSG00000148516	ZEB1	zinc finger E-box binding homeobox 1 [Source:HGNC Symbol;Acc:HGNC:11642]	Human Diseases;Human Diseases;Human Diseases	Cancer: overview;Cancer: overview;Cancer: specific types	ko05202//Transcriptional misregulation in cancer;ko05206//MicroRNAs in cancer;ko05215//Prostate cancer	K09299;K09299;K09299	GO:0000785//chromatin;GO:0005634//nucleus;GO:0005654//nucleoplasm;GO:0005829//cytosol	GO:0000978//RNA polymerase II cis-regulatory region sequence-specific DNA binding;GO:0000981//DNA-binding transcription factor activity, RNA polymerase II-specific;GO:0001227//DNA-binding transcription repressor activity, RNA polymerase II-specific;GO:0003677//DNA binding;GO:0003682//chromatin binding;GO:0003690//double-stranded DNA binding;GO:0003700//DNA-binding transcription factor activity;GO…	GO:0000122//negative regulation of transcription by RNA polymerase II;GO:0006357//regulation of transcription by RNA polymerase II;GO:0007389//pattern specification process;GO:0007399//nervous system development;GO:0007417//central nervous system development;GO:0008283//cell population proliferation;GO:0010464//regulation of mesenchymal cell proliferation;GO:0010839//negative regulation of kerati…
86	Astros	ENSG00000239922	ENSG00000239922	-	-	-	-	-	-	-	-
87	Astros	ENSG00000205683	DPF3	double PHD fingers 3 [Source:HGNC Symbol;Acc:HGNC:17427]	Organismal Systems;Human Diseases	Environmental adaptation;Cancer: specific types	ko04714//Thermogenesis;ko05225//Hepatocellular carcinoma	K22198;K22198	GO:0000785//chromatin;GO:0005634//nucleus;GO:0005654//nucleoplasm;GO:0016514//SWI/SNF complex;GO:0035060//brahma complex;GO:0071565//nBAF complex	GO:0005515//protein binding;GO:0008270//zinc ion binding;GO:0046872//metal ion binding	GO:0006325//chromatin organization;GO:0006338//chromatin remodeling;GO:0006357//regulation of transcription by RNA polymerase II;GO:0007399//nervous system development;GO:0007517//muscle organ development;GO:0008150//biological_process;GO:0030071//regulation of mitotic metaphase/anaphase transition;GO:0045597//positive regulation of cell differentiation;GO:0045663//positive regulation of myoblast…
88	Astros	ENSG00000115738	ID2	inhibitor of DNA binding 2 [Source:HGNC Symbol;Acc:HGNC:5361]	Human Diseases;Environmental Information Processing;Cellular Processes;Environmental Information Processing	Cancer: overview;Signal transduction;Cellular community - eukaryotes;Signal transduction	ko05202//Transcriptional misregulation in cancer;ko04390//Hippo signaling pathway;ko04550//Signaling pathways regulating pluripotency of stem cells;ko04350//TGF-beta signaling pathway	K17693;K17693;K17693;K17693	GO:0000791//euchromatin;GO:0005634//nucleus;GO:0005654//nucleoplasm;GO:0005737//cytoplasm;GO:0005829//cytosol;GO:0032991//protein-containing complex	GO:0005515//protein binding;GO:0044325//transmembrane transporter binding;GO:0046983//protein dimerization activity;GO:0061629//RNA polymerase II-specific DNA-binding transcription factor binding;GO:0140416//transcription regulator inhibitor activity	GO:0000122//negative regulation of transcription by RNA polymerase II;GO:0003166//bundle of His development;GO:0007507//heart development;GO:0007623//circadian rhythm;GO:0010628//positive regulation of gene expression;GO:0010629//negative regulation of gene expression;GO:0019216//regulation of lipid metabolic process;GO:0021772//olfactory bulb development;GO:0030154//cell differentiation;GO:00329…
89	Astros	ENSG00000103740	ACSBG1	acyl-CoA synthetase bubblegum family member 1 [Source:HGNC Symbol;Acc:HGNC:29567]	Metabolism;Organismal Systems;Organismal Systems;Metabolism;Metabolism;Metabolism	Global and overview maps;Endocrine system;Endocrine system;Global and overview maps;Lipid metabolism;Lipid metabolism	ko01100//Metabolic pathways;ko03320//PPAR signaling pathway;ko04920//Adipocytokine signaling pathway;ko01212//Fatty acid metabolism;ko00071//Fatty acid degradation;ko00061//Fatty acid biosynthesis	K15013;K15013;K15013;K15013;K15013;K15013	GO:0005737//cytoplasm;GO:0005783//endoplasmic reticulum;GO:0005829//cytosol;GO:0005886//plasma membrane;GO:0016020//membrane;GO:0031410//cytoplasmic vesicle;GO:0043231//intracellular membrane-bounded organelle	GO:0000166//nucleotide binding;GO:0004467//long-chain fatty acid-CoA ligase activity;GO:0005524//ATP binding;GO:0016874//ligase activity;GO:0031957//very long-chain fatty acid-CoA ligase activity	GO:0000038//very long-chain fatty acid metabolic process;GO:0001676//long-chain fatty acid metabolic process;GO:0006629//lipid metabolic process;GO:0006631//fatty acid metabolic process;GO:0035338//long-chain fatty-acyl-CoA biosynthetic process;GO:0042552//myelination;GO:0042759//long-chain fatty acid biosynthetic process;GO:0051384//response to glucocorticoid
90	Astros	ENSG00000114450	GNB4	G protein subunit beta 4 [Source:HGNC Symbol;Acc:HGNC:20731]	Human Diseases;Environmental Information Processing;Environmental Information Processing;Human Diseases;Human Diseases;Human Diseases;Organismal Systems;Human Diseases;Organismal Systems;Environmental Information Processing;Organismal Systems;Organismal Systems;Organismal Systems;Organismal Systems;Organismal Systems;Organismal Systems;Human Diseases;Organismal Systems	Cancer: overview;Signal transduction;Signal transduction;Infectious disease: viral;Infectious disease: viral;Infectious disease: viral;Immune system;Substance dependence;Nervous system;Signal transduction;Nervous system;Endocrine system;Nervous system;Nervous system;Nervous system;Environmental adaptation;Substance dependence;Nervous system	ko05200//Pathways in cancer;ko04151//PI3K-Akt signaling pathway;ko04014//Ras signaling pathway;ko05163//Human cytomegalovirus infection;ko05170//Human immunodeficiency virus 1 infection;ko05167//Kaposi sarcoma-associated herpesvirus infection;ko04062//Chemokine signaling pathway;ko05034//Alcoholism;ko04723//Retrograde endocannabinoid signaling;ko04371//Apelin signaling pathway;ko04728//Dopaminerg…	K04538;K04538;K04538;K04538;K04538;K04538;K04538;K04538;K04538;K04538;K04538;K04538;K04538;K04538;K04538;K04538;K04538;K04538	GO:0005737//cytoplasm;GO:0005765//lysosomal membrane;GO:0005829//cytosol;GO:0005834//heterotrimeric G-protein complex;GO:0044297//cell body;GO:0070062//extracellular exosome	GO:0005515//protein binding;GO:0030159//signaling receptor complex adaptor activity;GO:0044877//protein-containing complex binding	GO:0007165//signal transduction;GO:0007186//G protein-coupled receptor signaling pathway;GO:0021762//substantia nigra development
91	Astros	ENSG00000164188	RANBP3L	RAN binding protein 3 like [Source:HGNC Symbol;Acc:HGNC:26353]	-	-	-	-	GO:0005634//nucleus;GO:0005643//nuclear pore;GO:0005737//cytoplasm	GO:0005096//GTPase activator activity;GO:0005515//protein binding;GO:0046332//SMAD binding	GO:0006611//protein export from nucleus;GO:0045663//positive regulation of myoblast differentiation;GO:0045668//negative regulation of osteoblast differentiation;GO:0046907//intracellular transport;GO:1901706//mesenchymal cell differentiation involved in bone development
92	Astros	ENSG00000135299	ANKRD6	ankyrin repeat domain 6 [Source:HGNC Symbol;Acc:HGNC:17280]	-	-	-	-	GO:0005634//nucleus;GO:0005737//cytoplasm;GO:0043231//intracellular membrane-bounded organelle	GO:0005515//protein binding	GO:0046330//positive regulation of JNK cascade;GO:0090090//negative regulation of canonical Wnt signaling pathway;GO:2000096//positive regulation of Wnt signaling pathway, planar cell polarity pathway
93	Astros	ENSG00000146122	DAAM2	dishevelled associated activator of morphogenesis 2 [Source:HGNC Symbol;Acc:HGNC:18143]	Environmental Information Processing	Signal transduction	ko04310//Wnt signaling pathway	K04512	GO:0070062//extracellular exosome	GO:0003779//actin binding;GO:0005515//protein binding;GO:0031267//small GTPase binding	GO:0007368//determination of left/right symmetry;GO:0016043//cellular component organization;GO:0016055//Wnt signaling pathway;GO:0021516//dorsal spinal cord development;GO:0030036//actin cytoskeleton organization;GO:0030335//positive regulation of cell migration;GO:0030833//regulation of actin filament polymerization;GO:0032956//regulation of actin cytoskeleton organization;GO:0048715//negative …
94	Astros	ENSG00000164161	HHIP	hedgehog interacting protein [Source:HGNC Symbol;Acc:HGNC:14866]	Human Diseases;Environmental Information Processing;Human Diseases;Environmental Information Processing	Cancer: overview;Signal transduction;Cancer: specific types;Signal transduction	ko05200//Pathways in cancer;ko04024//cAMP signaling pathway;ko05217//Basal cell carcinoma;ko04340//Hedgehog signaling pathway	K06231;K06231;K06231;K06231	GO:0005576//extracellular region;GO:0005737//cytoplasm;GO:0005886//plasma membrane;GO:0009986//cell surface;GO:0016020//membrane;GO:0060170//ciliary membrane	GO:0005515//protein binding;GO:0008270//zinc ion binding;GO:0046872//metal ion binding;GO:0097108//hedgehog family protein binding	GO:0007165//signal transduction;GO:0007405//neuroblast proliferation;GO:0009887//animal organ morphogenesis;GO:0009953//dorsal/ventral pattern formation;GO:0009968//negative regulation of signal transduction;GO:0040036//regulation of fibroblast growth factor receptor signaling pathway;GO:0043066//negative regulation of apoptotic process;GO:0045879//negative regulation of smoothened signaling path…
95	Astros	ENSG00000145832	SLC25A48	solute carrier family 25 member 48 [Source:HGNC Symbol;Acc:HGNC:30451]	-	-	-	-	GO:0005739//mitochondrion;GO:0005743//mitochondrial inner membrane;GO:0016020//membrane	GO:0005515//protein binding;GO:0022857//transmembrane transporter activity	GO:0055085//transmembrane transport
96	Astros	ENSG00000174482	LINGO2	leucine rich repeat and Ig domain containing 2 [Source:HGNC Symbol;Acc:HGNC:21207]	-	-	-	-	GO:0005615//extracellular space;GO:0016020//membrane;GO:0031012//extracellular matrix	GO:0005515//protein binding	GO:0051965//positive regulation of synapse assembly
97	Astros	ENSG00000132164	SLC6A11	solute carrier family 6 member 11 [Source:HGNC Symbol;Acc:HGNC:11044]	Organismal Systems;Organismal Systems	Nervous system;Nervous system	ko04727//GABAergic synapse;ko04721//Synaptic vesicle cycle	K05044;K05044	GO:0005886//plasma membrane;GO:0016020//membrane;GO:0042734//presynaptic membrane;GO:0042995//cell projection;GO:0045202//synapse;GO:0045211//postsynaptic membrane;GO:0098982//GABA-ergic synapse	GO:0005283//amino acid:sodium symporter activity;GO:0005332//gamma-aminobutyric acid:sodium symporter activity;GO:0005369//taurine:sodium symporter activity;GO:0008028//monocarboxylic acid transmembrane transporter activity;GO:0015293//symporter activity;GO:0022857//transmembrane transporter activity	GO:0001504//neurotransmitter uptake;GO:0003333//amino acid transmembrane transport;GO:0006836//neurotransmitter transport;GO:0009410//response to xenobiotic stimulus;GO:0015718//monocarboxylic acid transport;GO:0015734//taurine transport;GO:0035725//sodium ion transmembrane transport;GO:0051936//gamma-aminobutyric acid reuptake;GO:0071702//organic substance transport;GO:0071705//nitrogen compound…
98	Astros	ENSG00000137942	FNBP1L	formin binding protein 1 like [Source:HGNC Symbol;Acc:HGNC:20851]	Human Diseases	Infectious disease: bacterial	ko05131//Shigellosis	K20121	GO:0005737//cytoplasm;GO:0005829//cytosol;GO:0005856//cytoskeleton;GO:0005886//plasma membrane;GO:0005938//cell cortex;GO:0016020//membrane;GO:0031410//cytoplasmic vesicle	GO:0005515//protein binding;GO:0008289//lipid binding;GO:0045296//cadherin binding;GO:0051020//GTPase binding	GO:0006897//endocytosis;GO:0006900//vesicle budding from membrane;GO:0006914//autophagy;GO:0007165//signal transduction;GO:0010324//membrane invagination;GO:0016050//vesicle organization;GO:0030050//vesicle transport along actin filament;GO:0051491//positive regulation of filopodium assembly;GO:0060271//cilium assembly;GO:0072583//clathrin-dependent endocytosis;GO:0097320//plasma membrane tubulat…
99	Astros	ENSG00000184226	PCDH9	protocadherin 9 [Source:HGNC Symbol;Acc:HGNC:8661]	-	-	-	-	GO:0005886//plasma membrane;GO:0016020//membrane;GO:0030426//growth cone;GO:0044291//cell-cell contact zone	GO:0005509//calcium ion binding	GO:0007155//cell adhesion;GO:0007156//homophilic cell adhesion via plasma membrane adhesion molecules;GO:0030900//forebrain development
100	Astros	ENSG00000163288	GABRB1	gamma-aminobutyric acid type A receptor subunit beta1 [Source:HGNC Symbol;Acc:HGNC:4081]	Environmental Information Processing;Organismal Systems;Organismal Systems;Human Diseases;Organismal Systems;Human Diseases	Signaling molecules and interaction;Nervous system;Nervous system;Substance dependence;Nervous system;Substance dependence	ko04080//Neuroactive ligand-receptor interaction;ko04723//Retrograde endocannabinoid signaling;ko04726//Serotonergic synapse;ko05032//Morphine addiction;ko04727//GABAergic synapse;ko05033//Nicotine addiction	K05181;K05181;K05181;K05181;K05181;K05181	GO:0005635//nuclear envelope;GO:0005886//plasma membrane;GO:0016020//membrane;GO:0030425//dendrite;GO:0034707//chloride channel complex;GO:0043005//neuron projection;GO:0043235//receptor complex;GO:0045202//synapse;GO:0045211//postsynaptic membrane;GO:0048787//presynaptic active zone membrane;GO:0097060//synaptic membrane;GO:0098685//Schaffer collateral - CA1 synapse;GO:0098982//GABA-ergic synaps…	GO:0004888//transmembrane signaling receptor activity;GO:0004890//GABA-A receptor activity;GO:0005216//ion channel activity;GO:0005230//extracellular ligand-gated ion channel activity;GO:0005253//anion channel activity;GO:0005254//chloride channel activity;GO:0015276//ligand-gated ion channel activity;GO:0022851//GABA-gated chloride ion channel activity;GO:0030594//neurotransmitter receptor activ…	GO:0006811//ion transport;GO:0006821//chloride transport;GO:0007165//signal transduction;GO:0007214//gamma-aminobutyric acid signaling pathway;GO:0009636//response to toxic substance;GO:0021954//central nervous system neuron development;GO:0032570//response to progesterone;GO:0034220//ion transmembrane transport;GO:0042698//ovulation cycle;GO:0060078//regulation of postsynaptic membrane potential…
1	IN1	ENSG00000152128	TMEM163	transmembrane protein 163 [Source:HGNC Symbol;Acc:HGNC:25380]	-	-	-	-	GO:0005764//lysosome;GO:0005765//lysosomal membrane;GO:0005768//endosome;GO:0005886//plasma membrane;GO:0016020//membrane;GO:0030672//synaptic vesicle membrane;GO:0031410//cytoplasmic vesicle;GO:0031901//early endosome membrane;GO:0031902//late endosome membrane;GO:0045202//synapse	GO:0005515//protein binding;GO:0008270//zinc ion binding	GO:0042552//myelination;GO:0071577//zinc ion transmembrane transport;GO:0099180//zinc ion import into synaptic vesicle
2	IN1	ENSG00000186487	MYT1L	myelin transcription factor 1 like [Source:HGNC Symbol;Acc:HGNC:7623]	-	-	-	-	GO:0000785//chromatin;GO:0005634//nucleus;GO:0005694//chromosome	GO:0000981//DNA-binding transcription factor activity, RNA polymerase II-specific;GO:0001227//DNA-binding transcription repressor activity, RNA polymerase II-specific;GO:0003677//DNA binding;GO:0003700//DNA-binding transcription factor activity;GO:0008270//zinc ion binding;GO:0046872//metal ion binding	GO:0000122//negative regulation of transcription by RNA polymerase II;GO:0006355//regulation of transcription, DNA-templated;GO:0006357//regulation of transcription by RNA polymerase II;GO:0007399//nervous system development;GO:0030154//cell differentiation;GO:0030182//neuron differentiation;GO:0048663//neuron fate commitment;GO:0048665//neuron fate specification;GO:0048666//neuron development
3	IN1	ENSG00000218336	TENM3	teneurin transmembrane protein 3 [Source:HGNC Symbol;Acc:HGNC:29944]	-	-	-	-	GO:0005886//plasma membrane;GO:0016020//membrane;GO:0030424//axon;GO:0042995//cell projection;GO:0043005//neuron projection	GO:0005515//protein binding;GO:0042803//protein homodimerization activity;GO:0046982//protein heterodimerization activity;GO:0050839//cell adhesion molecule binding	GO:0007155//cell adhesion;GO:0007156//homophilic cell adhesion via plasma membrane adhesion molecules;GO:0007157//heterophilic cell-cell adhesion via plasma membrane cell adhesion molecules;GO:0007165//signal transduction;GO:0010976//positive regulation of neuron projection development;GO:0030154//cell differentiation;GO:0048593//camera-type eye morphogenesis;GO:0048666//neuron development;GO:190…
4	IN1	ENSG00000143995	MEIS1	Meis homeobox 1 [Source:HGNC Symbol;Acc:HGNC:7000]	Human Diseases;Cellular Processes	Cancer: overview;Cellular community - eukaryotes	ko05202//Transcriptional misregulation in cancer;ko04550//Signaling pathways regulating pluripotency of stem cells	K15613;K15613	GO:0000785//chromatin;GO:0005634//nucleus;GO:0005667//transcription regulator complex	GO:0000978//RNA polymerase II cis-regulatory region sequence-specific DNA binding;GO:0000981//DNA-binding transcription factor activity, RNA polymerase II-specific;GO:0001228//DNA-binding transcription activator activity, RNA polymerase II-specific;GO:0003677//DNA binding;GO:0003682//chromatin binding;GO:0005515//protein binding;GO:0043565//sequence-specific DNA binding	GO:0001525//angiogenesis;GO:0001654//eye development;GO:0002089//lens morphogenesis in camera-type eye;GO:0006355//regulation of transcription, DNA-templated;GO:0007420//brain development;GO:0007626//locomotory behavior;GO:0008284//positive regulation of cell population proliferation;GO:0009880//embryonic pattern specification;GO:0009887//animal organ morphogenesis;GO:0030097//hemopoiesis;GO:0035…
5	IN1	ENSG00000108001	EBF3	EBF transcription factor 3 [Source:HGNC Symbol;Acc:HGNC:19087]	-	-	-	-	GO:0000785//chromatin;GO:0005634//nucleus	GO:0000978//RNA polymerase II cis-regulatory region sequence-specific DNA binding;GO:0000981//DNA-binding transcription factor activity, RNA polymerase II-specific;GO:0001228//DNA-binding transcription activator activity, RNA polymerase II-specific;GO:0003677//DNA binding;GO:0003700//DNA-binding transcription factor activity;GO:0005515//protein binding;GO:0046872//metal ion binding	GO:0006355//regulation of transcription, DNA-templated;GO:0006357//regulation of transcription by RNA polymerase II;GO:0045893//positive regulation of transcription, DNA-templated;GO:0045944//positive regulation of transcription by RNA polymerase II
6	IN1	ENSG00000223770	CACNA2D1-AS1	-	-	-	-	-	-	-	-
7	IN1	ENSG00000140262	TCF12	transcription factor 12 [Source:HGNC Symbol;Acc:HGNC:11623]	-	-	-	-	GO:0000785//chromatin;GO:0005634//nucleus;GO:0005654//nucleoplasm;GO:0005667//transcription regulator complex;GO:0005737//cytoplasm;GO:0016607//nuclear speck;GO:0043231//intracellular membrane-bounded organelle;GO:0090575//RNA polymerase II transcription regulator complex	GO:0000976//transcription cis-regulatory region binding;GO:0000978//RNA polymerase II cis-regulatory region sequence-specific DNA binding;GO:0000981//DNA-binding transcription factor activity, RNA polymerase II-specific;GO:0000987//cis-regulatory region sequence-specific DNA binding;GO:0001228//DNA-binding transcription activator activity, RNA polymerase II-specific;GO:0003677//DNA binding;GO:000…	GO:0006357//regulation of transcription by RNA polymerase II;GO:0006955//immune response;GO:0007399//nervous system development;GO:0007517//muscle organ development;GO:0010467//gene expression;GO:0010628//positive regulation of gene expression;GO:0030154//cell differentiation;GO:0045666//positive regulation of neuron differentiation;GO:0045893//positive regulation of transcription, DNA-templated;…
8	IN1	ENSG00000109472	CPE	carboxypeptidase E [Source:HGNC Symbol;Acc:HGNC:2303]	Human Diseases	Endocrine and metabolic disease	ko04940//Type I diabetes mellitus	K01294	GO:0005576//extracellular region;GO:0005615//extracellular space;GO:0005794//Golgi apparatus;GO:0005886//plasma membrane;GO:0016020//membrane;GO:0030133//transport vesicle;GO:0030141//secretory granule;GO:0030658//transport vesicle membrane;GO:0030667//secretory granule membrane;GO:0031410//cytoplasmic vesicle;GO:0070062//extracellular exosome	GO:0004180//carboxypeptidase activity;GO:0004181//metallocarboxypeptidase activity;GO:0005515//protein binding;GO:0008233//peptidase activity;GO:0008237//metallopeptidase activity;GO:0008270//zinc ion binding;GO:0016787//hydrolase activity;GO:0042043//neurexin family protein binding;GO:0046872//metal ion binding;GO:0050839//cell adhesion molecule binding	GO:0003214//cardiac left ventricle morphogenesis;GO:0006508//proteolysis;GO:0006518//peptide metabolic process;GO:0007218//neuropeptide signaling pathway;GO:0016055//Wnt signaling pathway;GO:0016485//protein processing;GO:0030070//insulin processing;GO:0030072//peptide hormone secretion;GO:0033366//protein localization to secretory granule;GO:0036211//protein modification process;GO:0072657//prot…
9	IN1	ENSG00000151150	ANK3	ankyrin 3 [Source:HGNC Symbol;Acc:HGNC:494]	Human Diseases	Cancer: overview	ko05205//Proteoglycans in cancer	K10380	GO:0005737//cytoplasm;GO:0005764//lysosome;GO:0005783//endoplasmic reticulum;GO:0005794//Golgi apparatus;GO:0005829//cytosol;GO:0005856//cytoskeleton;GO:0005886//plasma membrane;GO:0005923//bicellular tight junction;GO:0009925//basal plasma membrane;GO:0009986//cell surface;GO:0014704//intercalated disc;GO:0014731//spectrin-associated cytoskeleton;GO:0016020//membrane;GO:0016323//basolateral plas…	GO:0005200//structural constituent of cytoskeleton;GO:0005515//protein binding;GO:0008092//cytoskeletal protein binding;GO:0008093//cytoskeletal anchor activity;GO:0030507//spectrin binding;GO:0030674//protein-macromolecule adaptor activity;GO:0044325//transmembrane transporter binding;GO:0045296//cadherin binding	GO:0000281//mitotic cytokinesis;GO:0007009//plasma membrane organization;GO:0007010//cytoskeleton organization;GO:0007165//signal transduction;GO:0007409//axonogenesis;GO:0007528//neuromuscular junction development;GO:0010628//positive regulation of gene expression;GO:0010650//positive regulation of cell communication by electrical coupling;GO:0010765//positive regulation of sodium ion transport;…
10	IN1	ENSG00000141837	CACNA1A	calcium voltage-gated channel subunit alpha1 A [Source:HGNC Symbol;Acc:HGNC:1388]	Environmental Information Processing;Environmental Information Processing;Human Diseases;Organismal Systems;Human Diseases;Organismal Systems;Organismal Systems;Organismal Systems;Organismal Systems;Human Diseases;Organismal Systems;Organismal Systems;Organismal Systems;Organismal Systems;Human Diseases;Human Diseases	Signal transduction;Signal transduction;Cancer: overview;Nervous system;Neurodegenerative disease;Nervous system;Nervous system;Nervous system;Nervous system;Substance dependence;Nervous system;Sensory system;Nervous system;Nervous system;Endocrine and metabolic disease;Substance dependence	ko04010//MAPK signaling pathway;ko04020//Calcium signaling pathway;ko05207//Chemical carcinogenesis - receptor activation;ko04723//Retrograde endocannabinoid signaling;ko05017//Spinocerebellar ataxia;ko04728//Dopaminergic synapse;ko04724//Glutamatergic synapse;ko04725//Cholinergic synapse;ko04726//Serotonergic synapse;ko05032//Morphine addiction;ko04727//GABAergic synapse;ko04742//Taste transduct…	K04344;K04344;K04344;K04344;K04344;K04344;K04344;K04344;K04344;K04344;K04344;K04344;K04344;K04344;K04344;K04344	GO:0005634//nucleus;GO:0005737//cytoplasm;GO:0005886//plasma membrane;GO:0005891//voltage-gated calcium channel complex;GO:0016020//membrane;GO:0034702//ion channel complex;GO:0042995//cell projection;GO:0043025//neuronal cell body;GO:0045202//synapse	GO:0001540//amyloid-beta binding;GO:0005216//ion channel activity;GO:0005245//voltage-gated calcium channel activity;GO:0005262//calcium channel activity;GO:0005515//protein binding;GO:0008331//high voltage-gated calcium channel activity;GO:0019905//syntaxin binding;GO:0046872//metal ion binding	GO:0006811//ion transport;GO:0006816//calcium ion transport;GO:0007204//positive regulation of cytosolic calcium ion concentration;GO:0007268//chemical synaptic transmission;GO:0034220//ion transmembrane transport;GO:0050804//modulation of chemical synaptic transmission;GO:0055085//transmembrane transport;GO:0070588//calcium ion transmembrane transport;GO:0098703//calcium ion import across plasma…
11	IN1	ENSG00000135905	DOCK10	dedicator of cytokinesis 10 [Source:HGNC Symbol;Acc:HGNC:23479]	-	-	-	-	GO:0005634//nucleus;GO:0005654//nucleoplasm;GO:0005737//cytoplasm;GO:0005829//cytosol;GO:0016020//membrane;GO:0042995//cell projection;GO:0043197//dendritic spine;GO:0045202//synapse;GO:0070062//extracellular exosome;GO:0098794//postsynapse;GO:0098978//glutamatergic synapse	GO:0003674//molecular_function;GO:0005085//guanyl-nucleotide exchange factor activity;GO:0005515//protein binding;GO:0031267//small GTPase binding	GO:0001782//B cell homeostasis;GO:0002315//marginal zone B cell differentiation;GO:0007264//small GTPase mediated signal transduction;GO:0030334//regulation of cell migration;GO:0043547//positive regulation of GTPase activity;GO:0060997//dendritic spine morphogenesis
12	IN1	ENSG00000198846	TOX	thymocyte selection associated high mobility group box [Source:HGNC Symbol;Acc:HGNC:18988]	-	-	-	-	GO:0005634//nucleus	GO:0003677//DNA binding;GO:0005515//protein binding;GO:0031490//chromatin DNA binding	GO:0001779//natural killer cell differentiation;GO:0002362//CD4-positive, CD25-positive, alpha-beta regulatory T cell lineage commitment;GO:0002364//NK T cell lineage commitment;GO:0002521//leukocyte differentiation;GO:0006325//chromatin organization;GO:0006357//regulation of transcription by RNA polymerase II;GO:0007399//nervous system development;GO:0010976//positive regulation of neuron projec…
13	IN1	ENSG00000078053	AMPH	amphiphysin [Source:HGNC Symbol;Acc:HGNC:471]	Cellular Processes;Organismal Systems	Transport and catabolism;Immune system	ko04144//Endocytosis;ko04666//Fc gamma R-mediated phagocytosis	K12562;K12562	GO:0005737//cytoplasm;GO:0005829//cytosol;GO:0005856//cytoskeleton;GO:0005886//plasma membrane;GO:0008021//synaptic vesicle;GO:0015629//actin cytoskeleton;GO:0016020//membrane;GO:0030672//synaptic vesicle membrane;GO:0031256//leading edge membrane;GO:0031410//cytoplasmic vesicle;GO:0045202//synapse;GO:0110165//cellular anatomical entity	GO:0005515//protein binding;GO:0005543//phospholipid binding	GO:0006897//endocytosis;GO:0007268//chemical synaptic transmission;GO:0048488//synaptic vesicle endocytosis
14	IN1	ENSG00000101236	RNF24	ring finger protein 24 [Source:HGNC Symbol;Acc:HGNC:13779]	-	-	-	-	GO:0000139//Golgi membrane;GO:0005794//Golgi apparatus;GO:0016020//membrane	GO:0005515//protein binding;GO:0008270//zinc ion binding;GO:0046872//metal ion binding	-
15	IN1	ENSG00000145416	MARCHF1	membrane associated ring-CH-type finger 1 [Source:HGNC Symbol;Acc:HGNC:26077]	-	-	-	-	GO:0005737//cytoplasm;GO:0005764//lysosome;GO:0005765//lysosomal membrane;GO:0005768//endosome;GO:0005783//endoplasmic reticulum;GO:0005789//endoplasmic reticulum membrane;GO:0005794//Golgi apparatus;GO:0005886//plasma membrane;GO:0016020//membrane;GO:0030659//cytoplasmic vesicle membrane;GO:0031410//cytoplasmic vesicle;GO:0031901//early endosome membrane;GO:0031902//late endosome membrane;GO:003…	GO:0008270//zinc ion binding;GO:0016740//transferase activity;GO:0042287//MHC protein binding;GO:0046872//metal ion binding;GO:0061630//ubiquitin protein ligase activity	GO:0000209//protein polyubiquitination;GO:0002376//immune system process;GO:0002495//antigen processing and presentation of peptide antigen via MHC class II;GO:0006955//immune response;GO:0016567//protein ubiquitination
16	IN1	ENSG00000147862	NFIB	nuclear factor I B [Source:HGNC Symbol;Acc:HGNC:7785]	-	-	-	-	GO:0000785//chromatin;GO:0001650//fibrillar center;GO:0005634//nucleus;GO:0005654//nucleoplasm;GO:0044300//cerebellar mossy fiber	GO:0000978//RNA polymerase II cis-regulatory region sequence-specific DNA binding;GO:0000981//DNA-binding transcription factor activity, RNA polymerase II-specific;GO:0001228//DNA-binding transcription activator activity, RNA polymerase II-specific;GO:0003677//DNA binding;GO:0003700//DNA-binding transcription factor activity;GO:0005515//protein binding;GO:1990837//sequence-specific double-strande…	GO:0001894//tissue homeostasis;GO:0002062//chondrocyte differentiation;GO:0002067//glandular epithelial cell differentiation;GO:0006260//DNA replication;GO:0006355//regulation of transcription, DNA-templated;GO:0006357//regulation of transcription by RNA polymerase II;GO:0007420//brain development;GO:0008283//cell population proliferation;GO:0009611//response to wounding;GO:0009617//response to b…
17	IN1	ENSG00000271860	ENSG00000271860	-	-	-	-	-	-	-	-
18	IN1	ENSG00000067798	NAV3	neuron navigator 3 [Source:HGNC Symbol;Acc:HGNC:15998]	-	-	-	-	GO:0005634//nucleus;GO:0005640//nuclear outer membrane;GO:0016020//membrane;GO:1990752//microtubule end	GO:0005515//protein binding;GO:0005524//ATP binding;GO:0008017//microtubule binding;GO:0016887//ATP hydrolysis activity	GO:0007026//negative regulation of microtubule depolymerization;GO:0022008//neurogenesis;GO:0030336//negative regulation of cell migration;GO:0031116//positive regulation of microtubule polymerization;GO:0032703//negative regulation of interleukin-2 production
19	IN1	ENSG00000154229	PRKCA	protein kinase C alpha [Source:HGNC Symbol;Acc:HGNC:9393]	Human Diseases;Human Diseases;Environmental Information Processing;Environmental Information Processing;Environmental Information Processing;Environmental Information Processing;Human Diseases;Human Diseases;Human Diseases;Environmental Information Processing;Human Diseases;Human Diseases;Human Diseases;Cellular Processes;Human Diseases;Organismal Systems;Organismal Systems;Human Diseases;Environ…	Cancer: overview;Neurodegenerative disease;Signal transduction;Signal transduction;Signal transduction;Signal transduction;Infectious disease: viral;Infectious disease: viral;Cardiovascular disease;Signal transduction;Infectious disease: viral;Cardiovascular disease;Cancer: overview;Cellular community - eukaryotes;Cancer: overview;Immune system;Development and regeneration;Infectious disease: vir…	ko05200//Pathways in cancer;ko05022//Pathways of neurodegeneration - multiple diseases;ko04151//PI3K-Akt signaling pathway;ko04010//MAPK signaling pathway;ko04020//Calcium signaling pathway;ko04014//Ras signaling pathway;ko05171//Coronavirus disease - COVID-19;ko05163//Human cytomegalovirus infection;ko05417//Lipid and atherosclerosis;ko04015//Rap1 signaling pathway;ko05170//Human immunodeficienc…	K02677;K02677;K02677;K02677;K02677;K02677;K02677;K02677;K02677;K02677;K02677;K02677;K02677;K02677;K02677;K02677;K02677;K02677;K02677;K02677;K02677;K02677;K02677;K02677;K02677;K02677;K02677;K02677;K02677;K02677;K02677;K02677;K02677;K02677;K02677;K02677;K02677;K02677;K02677;K02677;K02677;K02677;K02677;K02677;K02677;K02677;K02677;K02677;K02677;K02677;K02677;K02677;K02677;K02677;K02677;K02677;K02677;…	GO:0005634//nucleus;GO:0005654//nucleoplasm;GO:0005737//cytoplasm;GO:0005739//mitochondrion;GO:0005783//endoplasmic reticulum;GO:0005829//cytosol;GO:0005886//plasma membrane;GO:0016020//membrane;GO:0031966//mitochondrial membrane;GO:0035866//alphav-beta3 integrin-PKCalpha complex;GO:0036064//ciliary basal body;GO:0048471//perinuclear region of cytoplasm;GO:0070062//extracellular exosome	GO:0000166//nucleotide binding;GO:0004672//protein kinase activity;GO:0004674//protein serine/threonine kinase activity;GO:0004697//protein kinase C activity;GO:0004698//calcium-dependent protein kinase C activity;GO:0005178//integrin binding;GO:0005515//protein binding;GO:0005524//ATP binding;GO:0008270//zinc ion binding;GO:0016301//kinase activity;GO:0016740//transferase activity;GO:0019899//en…	GO:0001525//angiogenesis;GO:0001938//positive regulation of endothelial cell proliferation;GO:0002159//desmosome assembly;GO:0006338//chromatin remodeling;GO:0006468//protein phosphorylation;GO:0006915//apoptotic process;GO:0007077//mitotic nuclear membrane disassembly;GO:0007155//cell adhesion;GO:0010595//positive regulation of endothelial cell migration;GO:0010613//positive regulation of cardia…
20	IN1	ENSG00000124302	CHST8	carbohydrate sulfotransferase 8 [Source:HGNC Symbol;Acc:HGNC:15993]	Metabolism;Metabolism	Global and overview maps;Glycan biosynthesis and metabolism	ko01100//Metabolic pathways;ko00513//Various types of N-glycan biosynthesis	K09672;K09672	GO:0000139//Golgi membrane;GO:0005794//Golgi apparatus;GO:0016020//membrane	GO:0001537//N-acetylgalactosamine 4-O-sulfotransferase activity;GO:0005515//protein binding;GO:0008146//sulfotransferase activity;GO:0016740//transferase activity	GO:0005975//carbohydrate metabolic process;GO:0006790//sulfur compound metabolic process;GO:0007417//central nervous system development;GO:0016051//carbohydrate biosynthetic process;GO:0030166//proteoglycan biosynthetic process;GO:0042446//hormone biosynthetic process
21	IN1	ENSG00000140090	SLC24A4	solute carrier family 24 member 4 [Source:HGNC Symbol;Acc:HGNC:10978]	Organismal Systems	Sensory system	ko04740//Olfactory transduction	K13752	GO:0005737//cytoplasm;GO:0005886//plasma membrane;GO:0016020//membrane;GO:0016324//apical plasma membrane;GO:0031982//vesicle;GO:0120199//cone photoreceptor outer segment	GO:0005262//calcium channel activity;GO:0005516//calmodulin binding;GO:0008273//calcium, potassium:sodium antiporter activity;GO:0015293//symporter activity;GO:0015297//antiporter activity;GO:0048306//calcium-dependent protein binding	GO:0006811//ion transport;GO:0006813//potassium ion transport;GO:0006814//sodium ion transport;GO:0006816//calcium ion transport;GO:0006874//cellular calcium ion homeostasis;GO:0007602//phototransduction;GO:0007608//sensory perception of smell;GO:0008277//regulation of G protein-coupled receptor signaling pathway;GO:0009644//response to high light intensity;GO:0010469//regulation of signaling rec…
22	IN1	ENSG00000069849	ATP1B3	ATPase Na+/K+ transporting subunit beta 3 [Source:HGNC Symbol;Acc:HGNC:806]	Environmental Information Processing;Environmental Information Processing;Organismal Systems;Organismal Systems;Organismal Systems;Organismal Systems;Organismal Systems;Organismal Systems;Organismal Systems;Organismal Systems;Organismal Systems;Organismal Systems;Organismal Systems;Organismal Systems;Organismal Systems;Organismal Systems;Organismal Systems;Organismal Systems	Signal transduction;Signal transduction;Circulatory system;Endocrine system;Digestive system;Endocrine system;Digestive system;Digestive system;Digestive system;Circulatory system;Endocrine system;Digestive system;Endocrine system;Digestive system;Excretory system;Digestive system;Excretory system;Excretory system	ko04024//cAMP signaling pathway;ko04022//cGMP-PKG signaling pathway;ko04261//Adrenergic signaling in cardiomyocytes;ko04919//Thyroid hormone signaling pathway;ko04974//Protein digestion and absorption;ko04925//Aldosterone synthesis and secretion;ko04972//Pancreatic secretion;ko04970//Salivary secretion;ko04976//Bile secretion;ko04260//Cardiac muscle contraction;ko04911//Insulin secretion;ko04971/…	K01540;K01540;K01540;K01540;K01540;K01540;K01540;K01540;K01540;K01540;K01540;K01540;K01540;K01540;K01540;K01540;K01540;K01540	GO:0005737//cytoplasm;GO:0005886//plasma membrane;GO:0005890//sodium:potassium-exchanging ATPase complex;GO:0016020//membrane;GO:0016323//basolateral plasma membrane;GO:0016324//apical plasma membrane;GO:0036126//sperm flagellum;GO:0042470//melanosome;GO:0070062//extracellular exosome	GO:0001671//ATPase activator activity;GO:0005515//protein binding;GO:0030674//protein-macromolecule adaptor activity;GO:0051117//ATPase binding	GO:0006811//ion transport;GO:0006813//potassium ion transport;GO:0006814//sodium ion transport;GO:0006883//cellular sodium ion homeostasis;GO:0030007//cellular potassium ion homeostasis;GO:0032781//positive regulation of ATPase activity;GO:0035725//sodium ion transmembrane transport;GO:0036376//sodium ion export across plasma membrane;GO:0050821//protein stabilization;GO:0071805//potassium ion tr…
23	IN1	ENSG00000136944	LMX1B	LIM homeobox transcription factor 1 beta [Source:HGNC Symbol;Acc:HGNC:6654]	-	-	-	-	GO:0000785//chromatin;GO:0005634//nucleus	GO:0000977//RNA polymerase II transcription regulatory region sequence-specific DNA binding;GO:0000981//DNA-binding transcription factor activity, RNA polymerase II-specific;GO:0003677//DNA binding;GO:0003700//DNA-binding transcription factor activity;GO:0005515//protein binding;GO:0043565//sequence-specific DNA binding;GO:0046872//metal ion binding;GO:1990837//sequence-specific double-stranded D…	GO:0006355//regulation of transcription, DNA-templated;GO:0006357//regulation of transcription by RNA polymerase II;GO:0009953//dorsal/ventral pattern formation;GO:0030182//neuron differentiation;GO:0045944//positive regulation of transcription by RNA polymerase II;GO:0071542//dopaminergic neuron differentiation
24	IN1	ENSG00000171587	DSCAM	DS cell adhesion molecule [Source:HGNC Symbol;Acc:HGNC:3039]	-	-	-	-	GO:0005576//extracellular region;GO:0005886//plasma membrane;GO:0016020//membrane;GO:0030424//axon;GO:0030425//dendrite;GO:0030426//growth cone;GO:0042995//cell projection;GO:0043025//neuronal cell body;GO:0045202//synapse	GO:0005515//protein binding;GO:0098632//cell-cell adhesion mediator activity;GO:1990782//protein tyrosine kinase binding;GO:1990890//netrin receptor binding	GO:0007155//cell adhesion;GO:0007156//homophilic cell adhesion via plasma membrane adhesion molecules;GO:0007162//negative regulation of cell adhesion;GO:0007399//nervous system development;GO:0007411//axon guidance;GO:0007416//synapse assembly;GO:0007626//locomotory behavior;GO:0010842//retina layer formation;GO:0038007//netrin-activated signaling pathway;GO:0042327//positive regulation of phosp…
25	IN1	ENSG00000117069	ST6GALNAC5	ST6 N-acetylgalactosaminide alpha-2,6-sialyltransferase 5 [Source:HGNC Symbol;Acc:HGNC:19342]	Metabolism;Metabolism	Global and overview maps;Glycan biosynthesis and metabolism	ko01100//Metabolic pathways;ko00604//Glycosphingolipid biosynthesis - ganglio series	K03375;K03375	GO:0000139//Golgi membrane;GO:0005794//Golgi apparatus;GO:0016020//membrane	GO:0001665//alpha-N-acetylgalactosaminide alpha-2,6-sialyltransferase activity;GO:0008373//sialyltransferase activity;GO:0016740//transferase activity;GO:0016757//glycosyltransferase activity	GO:0001574//ganglioside biosynthetic process;GO:0006486//protein glycosylation;GO:0006629//lipid metabolic process;GO:0006688//glycosphingolipid biosynthetic process;GO:0009311//oligosaccharide metabolic process;GO:0009312//oligosaccharide biosynthetic process
26	IN1	ENSG00000154654	NCAM2	neural cell adhesion molecule 2 [Source:HGNC Symbol;Acc:HGNC:7657]	Human Diseases;Environmental Information Processing	Neurodegenerative disease;Signaling molecules and interaction	ko05020//Prion disease;ko04514//Cell adhesion molecules	K06491;K06491	GO:0005886//plasma membrane;GO:0016020//membrane;GO:0016604//nuclear body;GO:0030424//axon	GO:0005515//protein binding;GO:0042802//identical protein binding	GO:0007155//cell adhesion;GO:0007158//neuron cell-cell adhesion;GO:0007413//axonal fasciculation
27	IN1	ENSG00000184305	CCSER1	coiled-coil serine rich protein 1 [Source:HGNC Symbol;Acc:HGNC:29349]	-	-	-	-	-	GO:0005515//protein binding	-
28	IN1	ENSG00000244694	PTCHD4	patched domain containing 4 [Source:HGNC Symbol;Acc:HGNC:21345]	-	-	-	-	GO:0005575//cellular_component;GO:0016020//membrane	GO:0003674//molecular_function	GO:0008150//biological_process
29	IN1	ENSG00000041515	MYO16	myosin XVI [Source:HGNC Symbol;Acc:HGNC:29822]	-	-	-	-	GO:0005654//nucleoplasm;GO:0005737//cytoplasm;GO:0005886//plasma membrane;GO:0016459//myosin complex;GO:0048471//perinuclear region of cytoplasm	GO:0000166//nucleotide binding;GO:0003774//cytoskeletal motor activity;GO:0003779//actin binding;GO:0005515//protein binding;GO:0005524//ATP binding;GO:0019903//protein phosphatase binding;GO:0044877//protein-containing complex binding;GO:0051015//actin filament binding	GO:0008285//negative regulation of cell population proliferation;GO:0021549//cerebellum development;GO:0043491//protein kinase B signaling;GO:0048812//neuron projection morphogenesis;GO:2000134//negative regulation of G1/S transition of mitotic cell cycle
30	IN1	ENSG00000249853	HS3ST5	heparan sulfate-glucosamine 3-sulfotransferase 5 [Source:HGNC Symbol;Acc:HGNC:19419]	Metabolism	Glycan biosynthesis and metabolism	ko00534//Glycosaminoglycan biosynthesis - heparan sulfate / heparin	K08104	GO:0000139//Golgi membrane;GO:0005794//Golgi apparatus;GO:0016020//membrane	GO:0005515//protein binding;GO:0008146//sulfotransferase activity;GO:0008467//[heparan sulfate]-glucosamine 3-sulfotransferase 1 activity;GO:0016740//transferase activity;GO:0050656//3'-phosphoadenosine 5'-phosphosulfate binding	GO:0006477//protein sulfation;GO:0015012//heparan sulfate proteoglycan biosynthetic process;GO:0015015//heparan sulfate proteoglycan biosynthetic process, enzymatic modification;GO:0046596//regulation of viral entry into host cell;GO:0050819//negative regulation of coagulation
31	IN1	ENSG00000119866	BCL11A	BCL11 transcription factor A [Source:HGNC Symbol;Acc:HGNC:13221]	-	-	-	-	GO:0005634//nucleus;GO:0005654//nucleoplasm;GO:0005694//chromosome;GO:0005737//cytoplasm;GO:0005829//cytosol;GO:0016363//nuclear matrix;GO:0016514//SWI/SNF complex;GO:0042382//paraspeckles;GO:0098794//postsynapse	GO:0000978//RNA polymerase II cis-regulatory region sequence-specific DNA binding;GO:0001067//transcription regulatory region nucleic acid binding;GO:0001227//DNA-binding transcription repressor activity, RNA polymerase II-specific;GO:0003700//DNA-binding transcription factor activity;GO:0003712//transcription coregulator activity;GO:0005515//protein binding;GO:0019901//protein kinase binding;GO:…	GO:0000122//negative regulation of transcription by RNA polymerase II;GO:0006357//regulation of transcription by RNA polymerase II;GO:0010628//positive regulation of gene expression;GO:0010976//positive regulation of neuron projection development;GO:0010977//negative regulation of neuron projection development;GO:0016925//protein sumoylation;GO:0030517//negative regulation of axon extension;GO:00…
32	IN1	ENSG00000112290	WASF1	WASP family member 1 [Source:HGNC Symbol;Acc:HGNC:12732]	Human Diseases;Cellular Processes;Human Diseases;Human Diseases;Organismal Systems;Human Diseases;Cellular Processes	Infectious disease: bacterial;Cell motility;Infectious disease: bacterial;Cancer: overview;Immune system;Infectious disease: bacterial;Cellular community - eukaryotes	ko05131//Shigellosis;ko04810//Regulation of actin cytoskeleton;ko05130//Pathogenic Escherichia coli infection;ko05231//Choline metabolism in cancer;ko04666//Fc gamma R-mediated phagocytosis;ko05100//Bacterial invasion of epithelial cells;ko04520//Adherens junction	K05753;K05753;K05753;K05753;K05753;K05753;K05753	GO:0005737//cytoplasm;GO:0005739//mitochondrion;GO:0005741//mitochondrial outer membrane;GO:0005829//cytosol;GO:0005856//cytoskeleton;GO:0005925//focal adhesion;GO:0015629//actin cytoskeleton;GO:0030027//lamellipodium;GO:0031209//SCAR complex;GO:0032991//protein-containing complex;GO:0045202//synapse;GO:0070161//anchoring junction;GO:0098794//postsynapse	GO:0003779//actin binding;GO:0005515//protein binding;GO:0031267//small GTPase binding;GO:0034237//protein kinase A regulatory subunit binding;GO:0051018//protein kinase A binding;GO:0071933//Arp2/3 complex binding	GO:0006898//receptor-mediated endocytosis;GO:0016601//Rac protein signal transduction;GO:0030036//actin cytoskeleton organization;GO:0030041//actin filament polymerization;GO:0031175//neuron projection development;GO:0051388//positive regulation of neurotrophin TRK receptor signaling pathway;GO:0065003//protein-containing complex assembly;GO:0070584//mitochondrion morphogenesis;GO:0072673//lamell…
33	IN1	ENSG00000157890	MEGF11	multiple EGF like domains 11 [Source:HGNC Symbol;Acc:HGNC:29635]	-	-	-	-	GO:0005886//plasma membrane;GO:0016020//membrane;GO:0016323//basolateral plasma membrane	GO:0005044//scavenger receptor activity;GO:0005515//protein binding	GO:0006897//endocytosis;GO:0010842//retina layer formation;GO:0034109//homotypic cell-cell adhesion
34	IN1	ENSG00000145730	PAM	peptidylglycine alpha-amidating monooxygenase [Source:HGNC Symbol;Acc:HGNC:8596]	-	-	-	-	GO:0005576//extracellular region;GO:0016020//membrane;GO:0030658//transport vesicle membrane;GO:0030667//secretory granule membrane;GO:0031410//cytoplasmic vesicle;GO:0070062//extracellular exosome	GO:0003824//catalytic activity;GO:0004497//monooxygenase activity;GO:0004504//peptidylglycine monooxygenase activity;GO:0004598//peptidylamidoglycolate lyase activity;GO:0005507//copper ion binding;GO:0005509//calcium ion binding;GO:0005515//protein binding;GO:0008270//zinc ion binding;GO:0016491//oxidoreductase activity;GO:0016715//oxidoreductase activity, acting on paired donors, with incorpora…	GO:0001519//peptide amidation;GO:0006518//peptide metabolic process;GO:0006629//lipid metabolic process;GO:0008152//metabolic process;GO:0010043//response to zinc ion;GO:0062112//fatty acid primary amide biosynthetic process
35	IN1	ENSG00000079691	CARMIL1	capping protein regulator and myosin 1 linker 1 [Source:HGNC Symbol;Acc:HGNC:21581]	-	-	-	-	GO:0005654//nucleoplasm;GO:0005737//cytoplasm;GO:0005829//cytosol;GO:0005856//cytoskeleton;GO:0005886//plasma membrane;GO:0016020//membrane;GO:0016607//nuclear speck;GO:0030027//lamellipodium;GO:0031252//cell leading edge;GO:0031941//filamentous actin;GO:0042995//cell projection;GO:0044354//macropinosome;GO:0070062//extracellular exosome;GO:0110165//cellular anatomical entity	GO:0005515//protein binding;GO:0044877//protein-containing complex binding	GO:0007015//actin filament organization;GO:0016477//cell migration;GO:0030032//lamellipodium assembly;GO:0030335//positive regulation of cell migration;GO:0030838//positive regulation of actin filament polymerization;GO:0031529//ruffle organization;GO:0034315//regulation of Arp2/3 complex-mediated actin nucleation;GO:0044351//macropinocytosis;GO:0046415//urate metabolic process;GO:0051496//positi…
36	IN1	ENSG00000104435	STMN2	stathmin 2 [Source:HGNC Symbol;Acc:HGNC:10577]	-	-	-	-	GO:0005737//cytoplasm;GO:0005768//endosome;GO:0005794//Golgi apparatus;GO:0005829//cytosol;GO:0016020//membrane;GO:0030027//lamellipodium;GO:0030424//axon;GO:0030426//growth cone;GO:0042995//cell projection;GO:0043005//neuron projection;GO:0043025//neuronal cell body;GO:0048471//perinuclear region of cytoplasm	GO:0005515//protein binding;GO:0015631//tubulin binding;GO:0048306//calcium-dependent protein binding	GO:0007019//microtubule depolymerization;GO:0007026//negative regulation of microtubule depolymerization;GO:0010976//positive regulation of neuron projection development;GO:0010977//negative regulation of neuron projection development;GO:0031110//regulation of microtubule polymerization or depolymerization;GO:0031115//negative regulation of microtubule polymerization;GO:0031117//positive regulati…
37	IN1	ENSG00000164330	EBF1	EBF transcription factor 1 [Source:HGNC Symbol;Acc:HGNC:3126]	-	-	-	-	GO:0000785//chromatin;GO:0005634//nucleus	GO:0000978//RNA polymerase II cis-regulatory region sequence-specific DNA binding;GO:0000981//DNA-binding transcription factor activity, RNA polymerase II-specific;GO:0003677//DNA binding;GO:0003700//DNA-binding transcription factor activity;GO:0005515//protein binding;GO:0046872//metal ion binding	GO:0006355//regulation of transcription, DNA-templated;GO:0006357//regulation of transcription by RNA polymerase II
38	IN1	ENSG00000198597	ZNF536	zinc finger protein 536 [Source:HGNC Symbol;Acc:HGNC:29025]	-	-	-	-	GO:0005634//nucleus	GO:0000978//RNA polymerase II cis-regulatory region sequence-specific DNA binding;GO:0000981//DNA-binding transcription factor activity, RNA polymerase II-specific;GO:0001227//DNA-binding transcription repressor activity, RNA polymerase II-specific;GO:0003677//DNA binding;GO:0044323//retinoic acid-responsive element binding;GO:0046872//metal ion binding	GO:0000122//negative regulation of transcription by RNA polymerase II;GO:0006355//regulation of transcription, DNA-templated;GO:0045665//negative regulation of neuron differentiation;GO:0048387//negative regulation of retinoic acid receptor signaling pathway
39	IN1	ENSG00000188730	VWC2	von Willebrand factor C domain containing 2 [Source:HGNC Symbol;Acc:HGNC:30200]	-	-	-	-	GO:0005576//extracellular region;GO:0005604//basement membrane;GO:0005614//interstitial matrix;GO:0005615//extracellular space;GO:0031012//extracellular matrix;GO:0032281//AMPA glutamate receptor complex;GO:0045202//synapse	GO:0003674//molecular_function;GO:0005515//protein binding	GO:0010811//positive regulation of cell-substrate adhesion;GO:0030514//negative regulation of BMP signaling pathway;GO:0045666//positive regulation of neuron differentiation
40	IN1	ENSG00000232271	ENSG00000232271	-	-	-	-	-	-	-	-
41	IN1	ENSG00000106462	EZH2	enhancer of zeste 2 polycomb repressive complex 2 subunit [Source:HGNC Symbol;Acc:HGNC:3527]	Metabolism;Human Diseases;Metabolism	Global and overview maps;Cancer: overview;Amino acid metabolism	ko01100//Metabolic pathways;ko05206//MicroRNAs in cancer;ko00310//Lysine degradation	K11430;K11430;K11430	GO:0000781//chromosome, telomeric region;GO:0000785//chromatin;GO:0005634//nucleus;GO:0005654//nucleoplasm;GO:0005677//chromatin silencing complex;GO:0005721//pericentric heterochromatin;GO:0035098//ESC/E(Z) complex;GO:0045120//pronucleus;GO:0045202//synapse	GO:0000976//transcription cis-regulatory region binding;GO:0000978//RNA polymerase II cis-regulatory region sequence-specific DNA binding;GO:0000979//RNA polymerase II core promoter sequence-specific DNA binding;GO:0001222//transcription corepressor binding;GO:0003677//DNA binding;GO:0003682//chromatin binding;GO:0003714//transcription corepressor activity;GO:0003723//RNA binding;GO:0005515//prot…	GO:0000082//G1/S transition of mitotic cell cycle;GO:0000122//negative regulation of transcription by RNA polymerase II;GO:0001932//regulation of protein phosphorylation;GO:0006306//DNA methylation;GO:0006325//chromatin organization;GO:0006338//chromatin remodeling;GO:0006355//regulation of transcription, DNA-templated;GO:0006357//regulation of transcription by RNA polymerase II;GO:0008284//posit…
42	IN1	ENSG00000169933	FRMPD4	FERM and PDZ domain containing 4 [Source:HGNC Symbol;Acc:HGNC:29007]	-	-	-	-	GO:0005856//cytoskeleton;GO:0014069//postsynaptic density;GO:0032991//protein-containing complex;GO:0042995//cell projection;GO:0043197//dendritic spine;GO:0045202//synapse;GO:0098978//glutamatergic synapse	GO:0005515//protein binding;GO:0005546//phosphatidylinositol-4,5-bisphosphate binding;GO:0008289//lipid binding	GO:0051835//positive regulation of synapse structural plasticity;GO:0098974//postsynaptic actin cytoskeleton organization
43	IN1	ENSG00000175161	CADM2	cell adhesion molecule 2 [Source:HGNC Symbol;Acc:HGNC:29849]	-	-	-	-	GO:0005886//plasma membrane;GO:0016020//membrane;GO:0030424//axon;GO:0032809//neuronal cell body membrane;GO:0042995//cell projection;GO:0045202//synapse	-	GO:0007155//cell adhesion;GO:0007156//homophilic cell adhesion via plasma membrane adhesion molecules
44	IN1	ENSG00000173482	PTPRM	protein tyrosine phosphatase receptor type M [Source:HGNC Symbol;Acc:HGNC:9675]	Environmental Information Processing;Cellular Processes	Signaling molecules and interaction;Cellular community - eukaryotes	ko04514//Cell adhesion molecules;ko04520//Adherens junction	K05693;K05693	GO:0005737//cytoplasm;GO:0005886//plasma membrane;GO:0005911//cell-cell junction;GO:0005912//adherens junction;GO:0016020//membrane;GO:0030027//lamellipodium;GO:0043232//intracellular non-membrane-bounded organelle;GO:0048471//perinuclear region of cytoplasm	GO:0004721//phosphoprotein phosphatase activity;GO:0004725//protein tyrosine phosphatase activity;GO:0005001//transmembrane receptor protein tyrosine phosphatase activity;GO:0005515//protein binding;GO:0016787//hydrolase activity;GO:0016791//phosphatase activity;GO:0042802//identical protein binding;GO:0045296//cadherin binding	GO:0001937//negative regulation of endothelial cell proliferation;GO:0006470//protein dephosphorylation;GO:0007155//cell adhesion;GO:0007156//homophilic cell adhesion via plasma membrane adhesion molecules;GO:0007165//signal transduction;GO:0009410//response to xenobiotic stimulus;GO:0010596//negative regulation of endothelial cell migration;GO:0010842//retina layer formation;GO:0016043//cellular…
45	IN1	ENSG00000101349	PAK5	p21 (RAC1) activated kinase 5 [Source:HGNC Symbol;Acc:HGNC:15916]	Environmental Information Processing;Cellular Processes;Human Diseases;Cellular Processes;Organismal Systems;Organismal Systems;Environmental Information Processing;Human Diseases	Signal transduction;Cell motility;Infectious disease: viral;Cellular community - eukaryotes;Development and regeneration;Immune system;Signal transduction;Cancer: specific types	ko04014//Ras signaling pathway;ko04810//Regulation of actin cytoskeleton;ko05170//Human immunodeficiency virus 1 infection;ko04510//Focal adhesion;ko04360//Axon guidance;ko04660//T cell receptor signaling pathway;ko04012//ErbB signaling pathway;ko05211//Renal cell carcinoma	K05736;K05736;K05736;K05736;K05736;K05736;K05736;K05736	GO:0005634//nucleus;GO:0005654//nucleoplasm;GO:0005737//cytoplasm;GO:0005739//mitochondrion;GO:0005829//cytosol;GO:0005886//plasma membrane;GO:0031965//nuclear membrane;GO:0045202//synapse	GO:0000166//nucleotide binding;GO:0004672//protein kinase activity;GO:0004674//protein serine/threonine kinase activity;GO:0005515//protein binding;GO:0005524//ATP binding;GO:0016301//kinase activity;GO:0016740//transferase activity;GO:0106310//protein serine kinase activity	GO:0001558//regulation of cell growth;GO:0006468//protein phosphorylation;GO:0006915//apoptotic process;GO:0007010//cytoskeleton organization;GO:0007165//signal transduction;GO:0007612//learning;GO:0007613//memory;GO:0007626//locomotory behavior;GO:0008283//cell population proliferation;GO:0016310//phosphorylation;GO:0016477//cell migration;GO:0035556//intracellular signal transduction;GO:0043408…
46	IN1	ENSG00000115738	ID2	inhibitor of DNA binding 2 [Source:HGNC Symbol;Acc:HGNC:5361]	Human Diseases;Environmental Information Processing;Cellular Processes;Environmental Information Processing	Cancer: overview;Signal transduction;Cellular community - eukaryotes;Signal transduction	ko05202//Transcriptional misregulation in cancer;ko04390//Hippo signaling pathway;ko04550//Signaling pathways regulating pluripotency of stem cells;ko04350//TGF-beta signaling pathway	K17693;K17693;K17693;K17693	GO:0000791//euchromatin;GO:0005634//nucleus;GO:0005654//nucleoplasm;GO:0005737//cytoplasm;GO:0005829//cytosol;GO:0032991//protein-containing complex	GO:0005515//protein binding;GO:0044325//transmembrane transporter binding;GO:0046983//protein dimerization activity;GO:0061629//RNA polymerase II-specific DNA-binding transcription factor binding;GO:0140416//transcription regulator inhibitor activity	GO:0000122//negative regulation of transcription by RNA polymerase II;GO:0003166//bundle of His development;GO:0007507//heart development;GO:0007623//circadian rhythm;GO:0010628//positive regulation of gene expression;GO:0010629//negative regulation of gene expression;GO:0019216//regulation of lipid metabolic process;GO:0021772//olfactory bulb development;GO:0030154//cell differentiation;GO:00329…
47	IN1	ENSG00000144339	TMEFF2	transmembrane protein with EGF like and two follistatin like domains 2 [Source:HGNC Symbol;Acc:HGNC:11867]	-	-	-	-	GO:0005576//extracellular region;GO:0016020//membrane	GO:0003674//molecular_function;GO:0005515//protein binding	GO:0030154//cell differentiation;GO:0030336//negative regulation of cell migration;GO:0044319//wound healing, spreading of cells;GO:0045720//negative regulation of integrin biosynthetic process;GO:0051497//negative regulation of stress fiber assembly
48	IN1	ENSG00000116667	C1orf21	chromosome 1 open reading frame 21 [Source:HGNC Symbol;Acc:HGNC:15494]	-	-	-	-	-	GO:0005515//protein binding	-
49	IN1	ENSG00000156650	KAT6B	lysine acetyltransferase 6B [Source:HGNC Symbol;Acc:HGNC:17582]	-	-	-	-	GO:0000123//histone acetyltransferase complex;GO:0000786//nucleosome;GO:0005634//nucleus;GO:0005654//nucleoplasm;GO:0070776//MOZ/MORF histone acetyltransferase complex	GO:0003677//DNA binding;GO:0003712//transcription coregulator activity;GO:0003713//transcription coactivator activity;GO:0004402//histone acetyltransferase activity;GO:0005515//protein binding;GO:0016740//transferase activity;GO:0016746//acyltransferase activity;GO:0036408//histone acetyltransferase activity (H3-K14 specific);GO:0044877//protein-containing complex binding;GO:0046872//metal ion bi…	GO:0006325//chromatin organization;GO:0006334//nucleosome assembly;GO:0006355//regulation of transcription, DNA-templated;GO:0016573//histone acetylation;GO:0045892//negative regulation of transcription, DNA-templated;GO:0045893//positive regulation of transcription, DNA-templated;GO:0045944//positive regulation of transcription by RNA polymerase II;GO:0050793//regulation of developmental process…
50	IN1	ENSG00000151892	GFRA1	GDNF family receptor alpha 1 [Source:HGNC Symbol;Acc:HGNC:4243]	-	-	-	-	GO:0005615//extracellular space;GO:0005768//endosome;GO:0005771//multivesicular body;GO:0005794//Golgi apparatus;GO:0005886//plasma membrane;GO:0009897//external side of plasma membrane;GO:0016020//membrane;GO:0019898//extrinsic component of membrane;GO:0030424//axon;GO:0043025//neuronal cell body;GO:0043235//receptor complex;GO:0070062//extracellular exosome;GO:0098552//side of membrane;GO:00987…	GO:0005030//neurotrophin receptor activity;GO:0005102//signaling receptor binding;GO:0005178//integrin binding;GO:0005515//protein binding;GO:0016167//glial cell-derived neurotrophic factor receptor activity;GO:0038023//signaling receptor activity	GO:0001822//kidney development;GO:0007166//cell surface receptor signaling pathway;GO:0007399//nervous system development;GO:0008584//male gonad development;GO:0016477//cell migration;GO:0030182//neuron differentiation;GO:0031175//neuron projection development;GO:0035860//glial cell-derived neurotrophic factor receptor signaling pathway;GO:0038179//neurotrophin signaling pathway;GO:0050731//posit…
51	IN1	ENSG00000053438	NNAT	neuronatin [Source:HGNC Symbol;Acc:HGNC:7860]	-	-	-	-	GO:0005737//cytoplasm;GO:0016020//membrane	-	GO:0007420//brain development;GO:0009249//protein lipoylation;GO:0032024//positive regulation of insulin secretion
52	IN1	ENSG00000205683	DPF3	double PHD fingers 3 [Source:HGNC Symbol;Acc:HGNC:17427]	Organismal Systems;Human Diseases	Environmental adaptation;Cancer: specific types	ko04714//Thermogenesis;ko05225//Hepatocellular carcinoma	K22198;K22198	GO:0000785//chromatin;GO:0005634//nucleus;GO:0005654//nucleoplasm;GO:0016514//SWI/SNF complex;GO:0035060//brahma complex;GO:0071565//nBAF complex	GO:0005515//protein binding;GO:0008270//zinc ion binding;GO:0046872//metal ion binding	GO:0006325//chromatin organization;GO:0006338//chromatin remodeling;GO:0006357//regulation of transcription by RNA polymerase II;GO:0007399//nervous system development;GO:0007517//muscle organ development;GO:0008150//biological_process;GO:0030071//regulation of mitotic metaphase/anaphase transition;GO:0045597//positive regulation of cell differentiation;GO:0045663//positive regulation of myoblast…
53	IN1	ENSG00000117114	ADGRL2	adhesion G protein-coupled receptor L2 [Source:HGNC Symbol;Acc:HGNC:18582]	-	-	-	-	GO:0016020//membrane	GO:0004888//transmembrane signaling receptor activity;GO:0004930//G protein-coupled receptor activity;GO:0016524//latrotoxin receptor activity;GO:0030246//carbohydrate binding	GO:0007165//signal transduction;GO:0007166//cell surface receptor signaling pathway;GO:0007186//G protein-coupled receptor signaling pathway;GO:0007189//adenylate cyclase-activating G protein-coupled receptor signaling pathway
54	IN1	ENSG00000187122	SLIT1	slit guidance ligand 1 [Source:HGNC Symbol;Acc:HGNC:11085]	Organismal Systems	Development and regeneration	ko04360//Axon guidance	K06838	GO:0005576//extracellular region;GO:0005615//extracellular space	GO:0005509//calcium ion binding;GO:0005515//protein binding;GO:0008201//heparin binding;GO:0043395//heparan sulfate proteoglycan binding;GO:0048495//Roundabout binding	GO:0007097//nuclear migration;GO:0007399//nervous system development;GO:0007409//axonogenesis;GO:0007411//axon guidance;GO:0008045//motor neuron axon guidance;GO:0016043//cellular component organization;GO:0021510//spinal cord development;GO:0021772//olfactory bulb development;GO:0022028//tangential migration from the subventricular zone to the olfactory bulb;GO:0022029//telencephalon cell migrat…
55	IN1	ENSG00000091129	NRCAM	neuronal cell adhesion molecule [Source:HGNC Symbol;Acc:HGNC:7994]	Environmental Information Processing	Signaling molecules and interaction	ko04514//Cell adhesion molecules	K06756	GO:0005576//extracellular region;GO:0005886//plasma membrane;GO:0009897//external side of plasma membrane;GO:0016020//membrane;GO:0030424//axon;GO:0042995//cell projection;GO:0043005//neuron projection;GO:0043194//axon initial segment;GO:0045202//synapse;GO:0045211//postsynaptic membrane;GO:0098839//postsynaptic density membrane;GO:0098978//glutamatergic synapse	GO:0005515//protein binding;GO:0030506//ankyrin binding;GO:0086080//protein binding involved in heterotypic cell-cell adhesion;GO:0098632//cell-cell adhesion mediator activity	GO:0001525//angiogenesis;GO:0001764//neuron migration;GO:0007155//cell adhesion;GO:0007409//axonogenesis;GO:0007411//axon guidance;GO:0007413//axonal fasciculation;GO:0007416//synapse assembly;GO:0007417//central nervous system development;GO:0007420//brain development;GO:0008104//protein localization;GO:0010975//regulation of neuron projection development;GO:0019227//neuronal action potential pr…
56	IN1	ENSG00000168280	KIF5C	kinesin family member 5C [Source:HGNC Symbol;Acc:HGNC:6325]	Human Diseases;Human Diseases;Human Diseases;Human Diseases;Human Diseases;Human Diseases;Cellular Processes;Human Diseases;Organismal Systems;Human Diseases	Neurodegenerative disease;Neurodegenerative disease;Neurodegenerative disease;Neurodegenerative disease;Neurodegenerative disease;Neurodegenerative disease;Transport and catabolism;Infectious disease: bacterial;Nervous system;Cancer: specific types	ko05022//Pathways of neurodegeneration - multiple diseases;ko05010//Alzheimer disease;ko05014//Amyotrophic lateral sclerosis;ko05016//Huntington disease;ko05020//Prion disease;ko05012//Parkinson disease;ko04144//Endocytosis;ko05132//Salmonella infection;ko04728//Dopaminergic synapse;ko05223//Non-small cell lung cancer	K10396;K10396;K10396;K10396;K10396;K10396;K10396;K10396;K10396;K10396	GO:0005737//cytoplasm;GO:0005856//cytoskeleton;GO:0005871//kinesin complex;GO:0005874//microtubule;GO:0030425//dendrite;GO:0032839//dendrite cytoplasm;GO:0035253//ciliary rootlet;GO:0042995//cell projection;GO:0043005//neuron projection;GO:0043025//neuronal cell body;GO:0044295//axonal growth cone;GO:0099524//postsynaptic cytosol;GO:0150034//distal axon;GO:1904115//axon cytoplasm	GO:0000166//nucleotide binding;GO:0003774//cytoskeletal motor activity;GO:0003777//microtubule motor activity;GO:0005515//protein binding;GO:0005524//ATP binding;GO:0008017//microtubule binding;GO:0008574//plus-end-directed microtubule motor activity;GO:0016787//hydrolase activity;GO:0016887//ATP hydrolysis activity;GO:0034190//apolipoprotein receptor binding	GO:0006996//organelle organization;GO:0007018//microtubule-based movement;GO:0007411//axon guidance;GO:0008045//motor neuron axon guidance;GO:0008298//intracellular mRNA localization;GO:0048489//synaptic vesicle transport;GO:0051028//mRNA transport;GO:0098964//anterograde dendritic transport of messenger ribonucleoprotein complex;GO:0098971//anterograde dendritic transport of neurotransmitter rec…
57	IN1	ENSG00000008513	ST3GAL1	ST3 beta-galactoside alpha-2,3-sialyltransferase 1 [Source:HGNC Symbol;Acc:HGNC:10862]	Metabolism;Metabolism;Metabolism;Metabolism;Metabolism	Global and overview maps;Glycan biosynthesis and metabolism;Glycan biosynthesis and metabolism;Glycan biosynthesis and metabolism;Glycan biosynthesis and metabolism	ko01100//Metabolic pathways;ko00512//Mucin type O-glycan biosynthesis;ko00603//Glycosphingolipid biosynthesis - globo and isoglobo series;ko00604//Glycosphingolipid biosynthesis - ganglio series;ko00533//Glycosaminoglycan biosynthesis - keratan sulfate	K00780;K00780;K00780;K00780;K00780	GO:0000139//Golgi membrane;GO:0005576//extracellular region;GO:0005794//Golgi apparatus;GO:0016020//membrane;GO:0032580//Golgi cisterna membrane;GO:0032588//trans-Golgi network membrane;GO:0070062//extracellular exosome;GO:1990675//Golgi medial cisterna membrane;GO:1990676//Golgi trans cisterna membrane	GO:0003836//beta-galactoside (CMP) alpha-2,3-sialyltransferase activity;GO:0008373//sialyltransferase activity;GO:0016740//transferase activity;GO:0016757//glycosyltransferase activity;GO:0047288//monosialoganglioside sialyltransferase activity	GO:0002319//memory B cell differentiation;GO:0006054//N-acetylneuraminate metabolic process;GO:0006486//protein glycosylation;GO:0006487//protein N-linked glycosylation;GO:0006629//lipid metabolic process;GO:0010706//ganglioside biosynthetic process via lactosylceramide;GO:0016266//O-glycan processing;GO:0018146//keratan sulfate biosynthetic process;GO:0019082//viral protein processing;GO:0036211…
58	IN1	ENSG00000095713	CRTAC1	cartilage acidic protein 1 [Source:HGNC Symbol;Acc:HGNC:14882]	-	-	-	-	GO:0005576//extracellular region;GO:0070062//extracellular exosome	GO:0005509//calcium ion binding;GO:0005515//protein binding	GO:0007413//axonal fasciculation
59	IN1	ENSG00000231252	ENSG00000231252	-	-	-	-	-	-	-	-
60	IN1	ENSG00000183783	KCTD8	potassium channel tetramerization domain containing 8 [Source:HGNC Symbol;Acc:HGNC:22394]	-	-	-	-	GO:0005886//plasma membrane;GO:0016020//membrane;GO:0042734//presynaptic membrane;GO:0042995//cell projection;GO:0043235//receptor complex;GO:0045202//synapse;GO:0045211//postsynaptic membrane	GO:0005515//protein binding	GO:0008277//regulation of G protein-coupled receptor signaling pathway;GO:0051260//protein homooligomerization
61	IN1	ENSG00000091972	CD200	CD200 molecule [Source:HGNC Symbol;Acc:HGNC:7203]	-	-	-	-	GO:0005886//plasma membrane;GO:0009986//cell surface;GO:0016020//membrane;GO:0030424//axon;GO:0043005//neuron projection;GO:0043025//neuronal cell body;GO:0044297//cell body	GO:0005515//protein binding;GO:0086080//protein binding involved in heterotypic cell-cell adhesion;GO:0098632//cell-cell adhesion mediator activity;GO:0140081//glycosylated region protein binding	GO:0002695//negative regulation of leukocyte activation;GO:0008285//negative regulation of cell population proliferation;GO:0032088//negative regulation of NF-kappaB transcription factor activity;GO:0032715//negative regulation of interleukin-6 production;GO:0032793//positive regulation of CREB transcription factor activity;GO:0034113//heterotypic cell-cell adhesion;GO:0043031//negative regulatio…
62	IN1	ENSG00000139117	CPNE8	copine 8 [Source:HGNC Symbol;Acc:HGNC:23498]	-	-	-	-	GO:0005886//plasma membrane;GO:0070062//extracellular exosome	GO:0003674//molecular_function;GO:0005515//protein binding;GO:0005544//calcium-dependent phospholipid binding;GO:0046872//metal ion binding	GO:0008150//biological_process;GO:0071277//cellular response to calcium ion
63	IN1	ENSG00000164600	NEUROD6	neuronal differentiation 6 [Source:HGNC Symbol;Acc:HGNC:13804]	-	-	-	-	GO:0000785//chromatin;GO:0005634//nucleus	GO:0000978//RNA polymerase II cis-regulatory region sequence-specific DNA binding;GO:0000981//DNA-binding transcription factor activity, RNA polymerase II-specific;GO:0001228//DNA-binding transcription activator activity, RNA polymerase II-specific;GO:0003677//DNA binding;GO:0046983//protein dimerization activity;GO:0070888//E-box binding	GO:0006355//regulation of transcription, DNA-templated;GO:0007399//nervous system development;GO:0007423//sensory organ development;GO:0021542//dentate gyrus development;GO:0030154//cell differentiation;GO:0045944//positive regulation of transcription by RNA polymerase II;GO:0061564//axon development
64	IN1	ENSG00000254377	MIR124-2HG	-	-	-	-	-	-	-	-
65	IN1	ENSG00000155966	AFF2	ALF transcription elongation factor 2 [Source:HGNC Symbol;Acc:HGNC:3776]	-	-	-	-	GO:0005634//nucleus;GO:0016607//nuclear speck	GO:0002151//G-quadruplex RNA binding;GO:0003723//RNA binding	GO:0006397//mRNA processing;GO:0007420//brain development;GO:0007611//learning or memory;GO:0008380//RNA splicing;GO:0010468//regulation of gene expression;GO:0010629//negative regulation of gene expression;GO:0035063//nuclear speck organization;GO:0043484//regulation of RNA splicing
66	IN1	ENSG00000114126	TFDP2	transcription factor Dp-2 [Source:HGNC Symbol;Acc:HGNC:11751]	Cellular Processes	Cell growth and death	ko04110//Cell cycle	K09392	GO:0000785//chromatin;GO:0005634//nucleus;GO:0005654//nucleoplasm;GO:0005667//transcription regulator complex;GO:0072686//mitotic spindle;GO:0090575//RNA polymerase II transcription regulator complex	GO:0000977//RNA polymerase II transcription regulatory region sequence-specific DNA binding;GO:0000981//DNA-binding transcription factor activity, RNA polymerase II-specific;GO:0001228//DNA-binding transcription activator activity, RNA polymerase II-specific;GO:0003677//DNA binding;GO:0005515//protein binding;GO:0008134//transcription factor binding;GO:0019904//protein domain specific binding	GO:0006355//regulation of transcription, DNA-templated;GO:0006357//regulation of transcription by RNA polymerase II;GO:0007049//cell cycle;GO:0007507//heart development;GO:0045892//negative regulation of transcription, DNA-templated;GO:0045944//positive regulation of transcription by RNA polymerase II;GO:0051726//regulation of cell cycle
67	IN1	ENSG00000187957	DNER	delta/notch like EGF repeat containing [Source:HGNC Symbol;Acc:HGNC:24456]	-	-	-	-	GO:0005769//early endosome;GO:0005886//plasma membrane;GO:0016020//membrane;GO:0030425//dendrite;GO:0043025//neuronal cell body	GO:0004888//transmembrane signaling receptor activity;GO:0005112//Notch binding;GO:0005509//calcium ion binding;GO:0005515//protein binding;GO:0030276//clathrin binding	GO:0001764//neuron migration;GO:0006897//endocytosis;GO:0007219//Notch signaling pathway;GO:0007220//Notch receptor processing;GO:0007416//synapse assembly;GO:0007417//central nervous system development;GO:0010001//glial cell differentiation;GO:0048741//skeletal muscle fiber development
68	IN1	ENSG00000091656	ZFHX4	zinc finger homeobox 4 [Source:HGNC Symbol;Acc:HGNC:30939]	-	-	-	-	GO:0000785//chromatin;GO:0005634//nucleus	GO:0000978//RNA polymerase II cis-regulatory region sequence-specific DNA binding;GO:0000981//DNA-binding transcription factor activity, RNA polymerase II-specific;GO:0003676//nucleic acid binding;GO:0003677//DNA binding;GO:0008270//zinc ion binding;GO:0046872//metal ion binding	GO:0006355//regulation of transcription, DNA-templated;GO:0006357//regulation of transcription by RNA polymerase II
69	IN1	ENSG00000109906	ZBTB16	zinc finger and BTB domain containing 16 [Source:HGNC Symbol;Acc:HGNC:12930]	Human Diseases;Human Diseases;Human Diseases	Cancer: overview;Cancer: overview;Cancer: specific types	ko05200//Pathways in cancer;ko05202//Transcriptional misregulation in cancer;ko05221//Acute myeloid leukemia	K10055;K10055;K10055	GO:0001673//male germ cell nucleus;GO:0005634//nucleus;GO:0005829//cytosol;GO:0016604//nuclear body;GO:0016605//PML body;GO:0016607//nuclear speck;GO:0017053//transcription repressor complex;GO:0032991//protein-containing complex	GO:0000978//RNA polymerase II cis-regulatory region sequence-specific DNA binding;GO:0001222//transcription corepressor binding;GO:0001227//DNA-binding transcription repressor activity, RNA polymerase II-specific;GO:0001228//DNA-binding transcription activator activity, RNA polymerase II-specific;GO:0003677//DNA binding;GO:0003690//double-stranded DNA binding;GO:0003700//DNA-binding transcription…	GO:0000122//negative regulation of transcription by RNA polymerase II;GO:0001501//skeletal system development;GO:0001823//mesonephros development;GO:0006355//regulation of transcription, DNA-templated;GO:0006357//regulation of transcription by RNA polymerase II;GO:0006915//apoptotic process;GO:0007417//central nervous system development;GO:0008283//cell population proliferation;GO:0008285//negati…
70	IN1	ENSG00000105784	RUNDC3B	RUN domain containing 3B [Source:HGNC Symbol;Acc:HGNC:30286]	-	-	-	-	-	-	-
71	IN1	ENSG00000075213	SEMA3A	semaphorin 3A [Source:HGNC Symbol;Acc:HGNC:10723]	Organismal Systems	Development and regeneration	ko04360//Axon guidance	K06840	GO:0005576//extracellular region;GO:0005615//extracellular space;GO:0030424//axon;GO:0030425//dendrite;GO:0098978//glutamatergic synapse	GO:0005515//protein binding;GO:0030215//semaphorin receptor binding;GO:0038191//neuropilin binding;GO:0045499//chemorepellent activity	GO:0001755//neural crest cell migration;GO:0001764//neuron migration;GO:0007399//nervous system development;GO:0007411//axon guidance;GO:0008045//motor neuron axon guidance;GO:0010977//negative regulation of neuron projection development;GO:0021612//facial nerve structural organization;GO:0021637//trigeminal nerve structural organization;GO:0021675//nerve development;GO:0021772//olfactory bulb de…
72	IN1	ENSG00000163288	GABRB1	gamma-aminobutyric acid type A receptor subunit beta1 [Source:HGNC Symbol;Acc:HGNC:4081]	Environmental Information Processing;Organismal Systems;Organismal Systems;Human Diseases;Organismal Systems;Human Diseases	Signaling molecules and interaction;Nervous system;Nervous system;Substance dependence;Nervous system;Substance dependence	ko04080//Neuroactive ligand-receptor interaction;ko04723//Retrograde endocannabinoid signaling;ko04726//Serotonergic synapse;ko05032//Morphine addiction;ko04727//GABAergic synapse;ko05033//Nicotine addiction	K05181;K05181;K05181;K05181;K05181;K05181	GO:0005635//nuclear envelope;GO:0005886//plasma membrane;GO:0016020//membrane;GO:0030425//dendrite;GO:0034707//chloride channel complex;GO:0043005//neuron projection;GO:0043235//receptor complex;GO:0045202//synapse;GO:0045211//postsynaptic membrane;GO:0048787//presynaptic active zone membrane;GO:0097060//synaptic membrane;GO:0098685//Schaffer collateral - CA1 synapse;GO:0098982//GABA-ergic synaps…	GO:0004888//transmembrane signaling receptor activity;GO:0004890//GABA-A receptor activity;GO:0005216//ion channel activity;GO:0005230//extracellular ligand-gated ion channel activity;GO:0005253//anion channel activity;GO:0005254//chloride channel activity;GO:0015276//ligand-gated ion channel activity;GO:0022851//GABA-gated chloride ion channel activity;GO:0030594//neurotransmitter receptor activ…	GO:0006811//ion transport;GO:0006821//chloride transport;GO:0007165//signal transduction;GO:0007214//gamma-aminobutyric acid signaling pathway;GO:0009636//response to toxic substance;GO:0021954//central nervous system neuron development;GO:0032570//response to progesterone;GO:0034220//ion transmembrane transport;GO:0042698//ovulation cycle;GO:0060078//regulation of postsynaptic membrane potential…
73	IN1	ENSG00000123307	NEUROD4	neuronal differentiation 4 [Source:HGNC Symbol;Acc:HGNC:13802]	-	-	-	-	GO:0000785//chromatin;GO:0005634//nucleus	GO:0000981//DNA-binding transcription factor activity, RNA polymerase II-specific;GO:0003677//DNA binding;GO:0005515//protein binding;GO:0046983//protein dimerization activity;GO:0070888//E-box binding	GO:0006355//regulation of transcription, DNA-templated;GO:0007219//Notch signaling pathway;GO:0007399//nervous system development;GO:0007405//neuroblast proliferation;GO:0030154//cell differentiation;GO:0035881//amacrine cell differentiation;GO:0043010//camera-type eye development;GO:0045165//cell fate commitment;GO:0045597//positive regulation of cell differentiation;GO:0045944//positive regulat…
74	IN1	ENSG00000189056	RELN	reelin [Source:HGNC Symbol;Acc:HGNC:9957]	Environmental Information Processing;Human Diseases;Cellular Processes;Human Diseases;Environmental Information Processing	Signal transduction;Infectious disease: viral;Cellular community - eukaryotes;Neurodegenerative disease;Signaling molecules and interaction	ko04151//PI3K-Akt signaling pathway;ko05165//Human papillomavirus infection;ko04510//Focal adhesion;ko05017//Spinocerebellar ataxia;ko04512//ECM-receptor interaction	K06249;K06249;K06249;K06249;K06249	GO:0005576//extracellular region;GO:0005615//extracellular space;GO:0005737//cytoplasm;GO:0005886//plasma membrane;GO:0030425//dendrite;GO:0031012//extracellular matrix;GO:0043005//neuron projection;GO:0110157//reelin complex	GO:0008233//peptidase activity;GO:0008236//serine-type peptidase activity;GO:0016787//hydrolase activity;GO:0046872//metal ion binding;GO:0070325//lipoprotein particle receptor binding;GO:0070326//very-low-density lipoprotein particle receptor binding	GO:0000902//cell morphogenesis;GO:0001764//neuron migration;GO:0001934//positive regulation of protein phosphorylation;GO:0006508//proteolysis;GO:0007155//cell adhesion;GO:0007411//axon guidance;GO:0007417//central nervous system development;GO:0007420//brain development;GO:0007612//learning;GO:0007616//long-term memory;GO:0007626//locomotory behavior;GO:0008306//associative learning;GO:0010001//…
75	IN1	ENSG00000150361	KLHL1	kelch like family member 1 [Source:HGNC Symbol;Acc:HGNC:6352]	-	-	-	-	GO:0005737//cytoplasm;GO:0005856//cytoskeleton;GO:0030425//dendrite;GO:0043025//neuronal cell body	GO:0003779//actin binding;GO:0005515//protein binding	GO:0007626//locomotory behavior;GO:0007628//adult walking behavior;GO:0016358//dendrite development;GO:0021680//cerebellar Purkinje cell layer development;GO:0030036//actin cytoskeleton organization
76	IN1	ENSG00000165495	PKNOX2	PBX/knotted 1 homeobox 2 [Source:HGNC Symbol;Acc:HGNC:16714]	-	-	-	-	GO:0005634//nucleus;GO:0005654//nucleoplasm;GO:0005737//cytoplasm;GO:0015629//actin cytoskeleton;GO:0015630//microtubule cytoskeleton;GO:0045171//intercellular bridge	GO:0000977//RNA polymerase II transcription regulatory region sequence-specific DNA binding;GO:0000978//RNA polymerase II cis-regulatory region sequence-specific DNA binding;GO:0000981//DNA-binding transcription factor activity, RNA polymerase II-specific;GO:0003677//DNA binding;GO:0003785//actin monomer binding;GO:0005515//protein binding;GO:0043565//sequence-specific DNA binding;GO:0051015//act…	GO:0006355//regulation of transcription, DNA-templated;GO:0006357//regulation of transcription by RNA polymerase II
77	IN1	ENSG00000179915	NRXN1	neurexin 1 [Source:HGNC Symbol;Acc:HGNC:8008]	Environmental Information Processing	Signaling molecules and interaction	ko04514//Cell adhesion molecules	K07377	GO:0005730//nucleolus;GO:0005783//endoplasmic reticulum;GO:0005886//plasma membrane;GO:0009986//cell surface;GO:0016020//membrane;GO:0030139//endocytic vesicle;GO:0031594//neuromuscular junction;GO:0031965//nuclear membrane;GO:0031982//vesicle;GO:0032991//protein-containing complex;GO:0042734//presynaptic membrane;GO:0042995//cell projection;GO:0043025//neuronal cell body;GO:0044295//axonal growt…	GO:0004888//transmembrane signaling receptor activity;GO:0005102//signaling receptor binding;GO:0005105//type 1 fibroblast growth factor receptor binding;GO:0005246//calcium channel regulator activity;GO:0005509//calcium ion binding;GO:0005515//protein binding;GO:0033130//acetylcholine receptor binding;GO:0038023//signaling receptor activity;GO:0046872//metal ion binding;GO:0048306//calcium-depen…	GO:0001525//angiogenesis;GO:0007155//cell adhesion;GO:0007157//heterophilic cell-cell adhesion via plasma membrane cell adhesion molecules;GO:0007158//neuron cell-cell adhesion;GO:0007165//signal transduction;GO:0007268//chemical synaptic transmission;GO:0007269//neurotransmitter secretion;GO:0007411//axon guidance;GO:0007416//synapse assembly;GO:0007612//learning;GO:0010628//positive regulation …
78	IN1	ENSG00000145284	SCD5	stearoyl-CoA desaturase 5 [Source:HGNC Symbol;Acc:HGNC:21088]	Metabolism;Human Diseases;Environmental Information Processing;Organismal Systems;Metabolism;Metabolism	Global and overview maps;Endocrine and metabolic disease;Signal transduction;Endocrine system;Global and overview maps;Lipid metabolism	ko01100//Metabolic pathways;ko04936//Alcoholic liver disease;ko04152//AMPK signaling pathway;ko03320//PPAR signaling pathway;ko01212//Fatty acid metabolism;ko01040//Biosynthesis of unsaturated fatty acids	K00507;K00507;K00507;K00507;K00507;K00507	GO:0005783//endoplasmic reticulum;GO:0005789//endoplasmic reticulum membrane;GO:0016020//membrane	GO:0004768//stearoyl-CoA 9-desaturase activity;GO:0016215//acyl-CoA desaturase activity;GO:0016491//oxidoreductase activity;GO:0016717//oxidoreductase activity, acting on paired donors, with oxidation of a pair of donors resulting in the reduction of molecular oxygen to two molecules of water;GO:0046872//metal ion binding	GO:0006629//lipid metabolic process;GO:0006631//fatty acid metabolic process;GO:0006633//fatty acid biosynthetic process;GO:0006636//unsaturated fatty acid biosynthetic process
79	IN1	ENSG00000149294	NCAM1	neural cell adhesion molecule 1 [Source:HGNC Symbol;Acc:HGNC:7656]	Human Diseases;Environmental Information Processing	Neurodegenerative disease;Signaling molecules and interaction	ko05020//Prion disease;ko04514//Cell adhesion molecules	K06491;K06491	GO:0000139//Golgi membrane;GO:0005576//extracellular region;GO:0005829//cytosol;GO:0005886//plasma membrane;GO:0009897//external side of plasma membrane;GO:0009986//cell surface;GO:0016020//membrane;GO:0062023//collagen-containing extracellular matrix;GO:0098552//side of membrane	GO:0001618//virus receptor activity;GO:0005515//protein binding	GO:0001837//epithelial to mesenchymal transition;GO:0007155//cell adhesion;GO:0007411//axon guidance;GO:0046718//viral entry into host cell;GO:0071679//commissural neuron axon guidance;GO:2001260//regulation of semaphorin-plexin signaling pathway
80	IN1	ENSG00000111371	SLC38A1	solute carrier family 38 member 1 [Source:HGNC Symbol;Acc:HGNC:13447]	Organismal Systems;Organismal Systems	Nervous system;Nervous system	ko04724//Glutamatergic synapse;ko04727//GABAergic synapse	K14990;K14990	GO:0005886//plasma membrane;GO:0016020//membrane;GO:0016323//basolateral plasma membrane;GO:0030424//axon;GO:0043025//neuronal cell body;GO:0070062//extracellular exosome;GO:0098591//external side of apical plasma membrane	GO:0005283//amino acid:sodium symporter activity;GO:0005295//neutral amino acid:sodium symporter activity;GO:0005298//proline:sodium symporter activity;GO:0005515//protein binding;GO:0015171//amino acid transmembrane transporter activity;GO:0015175//neutral amino acid transmembrane transporter activity;GO:0015179//L-amino acid transmembrane transporter activity;GO:0015186//L-glutamine transmembra…	GO:0001504//neurotransmitter uptake;GO:0003333//amino acid transmembrane transport;GO:0006541//glutamine metabolic process;GO:0006811//ion transport;GO:0006814//sodium ion transport;GO:0006865//amino acid transport;GO:0006868//glutamine transport;GO:0007565//female pregnancy;GO:0009449//gamma-aminobutyric acid biosynthetic process;GO:0015804//neutral amino acid transport;GO:0015816//glycine trans…
81	IN1	ENSG00000198795	ZNF521	zinc finger protein 521 [Source:HGNC Symbol;Acc:HGNC:24605]	-	-	-	-	GO:0005634//nucleus;GO:0005654//nucleoplasm	GO:0000978//RNA polymerase II cis-regulatory region sequence-specific DNA binding;GO:0001228//DNA-binding transcription activator activity, RNA polymerase II-specific;GO:0003677//DNA binding;GO:0005515//protein binding;GO:0019904//protein domain specific binding;GO:0046872//metal ion binding	GO:0006357//regulation of transcription by RNA polymerase II;GO:0030154//cell differentiation;GO:0045944//positive regulation of transcription by RNA polymerase II;GO:0048663//neuron fate commitment
82	IN1	ENSG00000109991	P2RX3	purinergic receptor P2X 3 [Source:HGNC Symbol;Acc:HGNC:8534]	Environmental Information Processing;Environmental Information Processing;Organismal Systems	Signaling molecules and interaction;Signal transduction;Sensory system	ko04080//Neuroactive ligand-receptor interaction;ko04020//Calcium signaling pathway;ko04742//Taste transduction	K05217;K05217;K05217	GO:0005886//plasma membrane;GO:0016020//membrane;GO:0030424//axon;GO:0043005//neuron projection;GO:0043235//receptor complex;GO:0098685//Schaffer collateral - CA1 synapse;GO:0098686//hippocampal mossy fiber to CA3 synapse;GO:0098794//postsynapse	GO:0000166//nucleotide binding;GO:0001614//purinergic nucleotide receptor activity;GO:0004931//extracellularly ATP-gated cation channel activity;GO:0005216//ion channel activity;GO:0005524//ATP binding;GO:0015267//channel activity	GO:0001666//response to hypoxia;GO:0006811//ion transport;GO:0006812//cation transport;GO:0007165//signal transduction;GO:0007268//chemical synaptic transmission;GO:0007274//neuromuscular synaptic transmission;GO:0009266//response to temperature stimulus;GO:0009408//response to heat;GO:0009409//response to cold;GO:0009612//response to mechanical stimulus;GO:0009743//response to carbohydrate;GO:00…
83	IN1	ENSG00000170396	ZNF804A	zinc finger protein 804A [Source:HGNC Symbol;Acc:HGNC:21711]	-	-	-	-	GO:0005634//nucleus;GO:0005737//cytoplasm;GO:0005886//plasma membrane;GO:0030424//axon;GO:0030426//growth cone;GO:0043025//neuronal cell body;GO:0043197//dendritic spine;GO:0043198//dendritic shaft;GO:0098793//presynapse;GO:0098794//postsynapse;GO:1901588//dendritic microtubule	GO:0003674//molecular_function;GO:0046872//metal ion binding	GO:0010628//positive regulation of gene expression;GO:0010975//regulation of neuron projection development;GO:0010976//positive regulation of neuron projection development;GO:1902952//positive regulation of dendritic spine maintenance
84	IN1	ENSG00000180573	H2AC6	H2A clustered histone 6 [Source:HGNC Symbol;Acc:HGNC:4733]	Organismal Systems;Human Diseases;Cellular Processes;Human Diseases	Immune system;Substance dependence;Cell growth and death;Immune disease	ko04613//Neutrophil extracellular trap formation;ko05034//Alcoholism;ko04217//Necroptosis;ko05322//Systemic lupus erythematosus	K11251;K11251;K11251;K11251	GO:0000786//nucleosome;GO:0005634//nucleus;GO:0005654//nucleoplasm;GO:0005694//chromosome;GO:0043229//intracellular organelle;GO:0070062//extracellular exosome	GO:0003674//molecular_function;GO:0003677//DNA binding;GO:0005515//protein binding;GO:0030527//structural constituent of chromatin;GO:0046982//protein heterodimerization activity	GO:0008285//negative regulation of cell population proliferation
85	IN1	ENSG00000185518	SV2B	synaptic vesicle glycoprotein 2B [Source:HGNC Symbol;Acc:HGNC:16874]	Environmental Information Processing	Signaling molecules and interaction	ko04512//ECM-receptor interaction	K06258	GO:0001669//acrosomal vesicle;GO:0005886//plasma membrane;GO:0008021//synaptic vesicle;GO:0016020//membrane;GO:0030672//synaptic vesicle membrane;GO:0031410//cytoplasmic vesicle;GO:0045202//synapse	GO:0005515//protein binding;GO:0022857//transmembrane transporter activity	GO:0006836//neurotransmitter transport;GO:0007268//chemical synaptic transmission;GO:0055085//transmembrane transport;GO:0099509//regulation of presynaptic cytosolic calcium ion concentration;GO:2000300//regulation of synaptic vesicle exocytosis
86	IN1	ENSG00000165379	LRFN5	leucine rich repeat and fibronectin type III domain containing 5 [Source:HGNC Symbol;Acc:HGNC:20360]	-	-	-	-	GO:0009986//cell surface;GO:0016020//membrane;GO:0098839//postsynaptic density membrane;GO:0098978//glutamatergic synapse;GO:0098982//GABA-ergic synapse	GO:0005515//protein binding	GO:0043031//negative regulation of macrophage activation;GO:0050728//negative regulation of inflammatory response;GO:0099560//synaptic membrane adhesion;GO:1905606//regulation of presynapse assembly
87	IN1	ENSG00000233429	HOTAIRM1	-	-	-	-	-	-	-	-
88	IN1	ENSG00000139767	SRRM4	serine/arginine repetitive matrix 4 [Source:HGNC Symbol;Acc:HGNC:29389]	-	-	-	-	GO:0005634//nucleus	GO:0003723//RNA binding;GO:0003729//mRNA binding;GO:0005515//protein binding;GO:0042802//identical protein binding	GO:0000381//regulation of alternative mRNA splicing, via spliceosome;GO:0006397//mRNA processing;GO:0007399//nervous system development;GO:0007605//sensory perception of sound;GO:0008380//RNA splicing;GO:0030154//cell differentiation;GO:0042551//neuron maturation;GO:0043484//regulation of RNA splicing
89	IN1	ENSG00000158201	ABHD3	abhydrolase domain containing 3, phospholipase [Source:HGNC Symbol;Acc:HGNC:18718]	-	-	-	-	GO:0005575//cellular_component;GO:0005886//plasma membrane;GO:0016020//membrane	GO:0004623//phospholipase A2 activity;GO:0008126//acetylesterase activity;GO:0008970//phospholipase A1 activity;GO:0016787//hydrolase activity;GO:0047372//acylglycerol lipase activity;GO:0052689//carboxylic ester hydrolase activity;GO:0052739//phosphatidylserine 1-acylhydrolase activity;GO:0052740//1-acyl-2-lysophosphatidylserine acylhydrolase activity	GO:0006629//lipid metabolic process;GO:0006656//phosphatidylcholine biosynthetic process;GO:0046470//phosphatidylcholine metabolic process;GO:0051792//medium-chain fatty acid biosynthetic process;GO:0051793//medium-chain fatty acid catabolic process
90	IN1	ENSG00000150347	ARID5B	AT-rich interaction domain 5B [Source:HGNC Symbol;Acc:HGNC:17362]	-	-	-	-	GO:0005634//nucleus;GO:0005654//nucleoplasm	GO:0000976//transcription cis-regulatory region binding;GO:0003677//DNA binding;GO:0003713//transcription coactivator activity;GO:0005515//protein binding	GO:0000122//negative regulation of transcription by RNA polymerase II;GO:0001822//kidney development;GO:0001889//liver development;GO:0006357//regulation of transcription by RNA polymerase II;GO:0006807//nitrogen compound metabolic process;GO:0008584//male gonad development;GO:0008585//female gonad development;GO:0009791//post-embryonic development;GO:0010761//fibroblast migration;GO:0030325//adr…
91	IN1	ENSG00000106484	MEST	mesoderm specific transcript [Source:HGNC Symbol;Acc:HGNC:7028]	-	-	-	-	GO:0005783//endoplasmic reticulum;GO:0005789//endoplasmic reticulum membrane;GO:0016020//membrane;GO:0070062//extracellular exosome	GO:0003824//catalytic activity;GO:0005515//protein binding;GO:0016787//hydrolase activity	GO:0007498//mesoderm development
92	IN1	ENSG00000167081	PBX3	PBX homeobox 3 [Source:HGNC Symbol;Acc:HGNC:8634]	Human Diseases	Cancer: overview	ko05202//Transcriptional misregulation in cancer	K15610	GO:0000785//chromatin;GO:0005634//nucleus;GO:0005667//transcription regulator complex	GO:0000978//RNA polymerase II cis-regulatory region sequence-specific DNA binding;GO:0000981//DNA-binding transcription factor activity, RNA polymerase II-specific;GO:0001228//DNA-binding transcription activator activity, RNA polymerase II-specific;GO:0003677//DNA binding;GO:0003700//DNA-binding transcription factor activity;GO:0005515//protein binding;GO:0043565//sequence-specific DNA binding	GO:0001654//eye development;GO:0002087//regulation of respiratory gaseous exchange by nervous system process;GO:0006355//regulation of transcription, DNA-templated;GO:0006357//regulation of transcription by RNA polymerase II;GO:0007387//anterior compartment pattern formation;GO:0007388//posterior compartment specification;GO:0007420//brain development;GO:0007585//respiratory gaseous exchange by r…
93	IN1	ENSG00000136205	TNS3	tensin 3 [Source:HGNC Symbol;Acc:HGNC:21616]	-	-	-	-	GO:0002102//podosome;GO:0005829//cytosol;GO:0005925//focal adhesion;GO:0042995//cell projection;GO:0070161//anchoring junction;GO:0110165//cellular anatomical entity	GO:0004721//phosphoprotein phosphatase activity;GO:0005515//protein binding;GO:0016787//hydrolase activity;GO:0016791//phosphatase activity;GO:0046872//metal ion binding	GO:0016311//dephosphorylation
94	IN1	ENSG00000149972	CNTN5	contactin 5 [Source:HGNC Symbol;Acc:HGNC:2175]	-	-	-	-	GO:0005576//extracellular region;GO:0005886//plasma membrane;GO:0016020//membrane;GO:0030424//axon;GO:0042734//presynaptic membrane;GO:0098552//side of membrane;GO:0098982//GABA-ergic synapse	GO:0005515//protein binding;GO:0098632//cell-cell adhesion mediator activity	GO:0007155//cell adhesion;GO:0007411//axon guidance;GO:0007420//brain development;GO:0007605//sensory perception of sound;GO:0098609//cell-cell adhesion;GO:0099054//presynapse assembly
95	IN1	ENSG00000174482	LINGO2	leucine rich repeat and Ig domain containing 2 [Source:HGNC Symbol;Acc:HGNC:21207]	-	-	-	-	GO:0005615//extracellular space;GO:0016020//membrane;GO:0031012//extracellular matrix	GO:0005515//protein binding	GO:0051965//positive regulation of synapse assembly
96	IN1	ENSG00000148672	GLUD1	glutamate dehydrogenase 1 [Source:HGNC Symbol;Acc:HGNC:4335]	Metabolism;Cellular Processes;Metabolism;Metabolism;Organismal Systems;Metabolism;Metabolism	Global and overview maps;Cell growth and death;Global and overview maps;Amino acid metabolism;Excretory system;Amino acid metabolism;Energy metabolism	ko01100//Metabolic pathways;ko04217//Necroptosis;ko01200//Carbon metabolism;ko00250//Alanine, aspartate and glutamate metabolism;ko04964//Proximal tubule bicarbonate reclamation;ko00220//Arginine biosynthesis;ko00910//Nitrogen metabolism	K00261;K00261;K00261;K00261;K00261;K00261;K00261	GO:0005737//cytoplasm;GO:0005739//mitochondrion;GO:0005759//mitochondrial matrix;GO:0005783//endoplasmic reticulum	GO:0000166//nucleotide binding;GO:0004352//glutamate dehydrogenase (NAD+) activity;GO:0004353//glutamate dehydrogenase [NAD(P)+] activity;GO:0004354//glutamate dehydrogenase (NADP+) activity;GO:0005515//protein binding;GO:0005524//ATP binding;GO:0005525//GTP binding;GO:0016491//oxidoreductase activity;GO:0016639//oxidoreductase activity, acting on the CH-NH2 group of donors, NAD or NADP as accept…	GO:0006520//cellular amino acid metabolic process;GO:0006537//glutamate biosynthetic process;GO:0006538//glutamate catabolic process;GO:0006541//glutamine metabolic process;GO:0021762//substantia nigra development;GO:0032024//positive regulation of insulin secretion;GO:0072350//tricarboxylic acid metabolic process
97	IN1	ENSG00000156103	MMP16	matrix metallopeptidase 16 [Source:HGNC Symbol;Acc:HGNC:7162]	Human Diseases;Organismal Systems	Cancer: overview;Endocrine system	ko05206//MicroRNAs in cancer;ko04928//Parathyroid hormone synthesis, secretion and action	K07996;K07996	GO:0005576//extracellular region;GO:0005615//extracellular space;GO:0005796//Golgi lumen;GO:0005886//plasma membrane;GO:0009986//cell surface;GO:0016020//membrane;GO:0031012//extracellular matrix	GO:0004222//metalloendopeptidase activity;GO:0008047//enzyme activator activity;GO:0008233//peptidase activity;GO:0008237//metallopeptidase activity;GO:0008270//zinc ion binding;GO:0016787//hydrolase activity;GO:0046872//metal ion binding;GO:0070006//metalloaminopeptidase activity	GO:0001501//skeletal system development;GO:0001503//ossification;GO:0001958//endochondral ossification;GO:0006508//proteolysis;GO:0016485//protein processing;GO:0030198//extracellular matrix organization;GO:0030574//collagen catabolic process;GO:0035988//chondrocyte proliferation;GO:0048701//embryonic cranial skeleton morphogenesis;GO:0060348//bone development;GO:0097094//craniofacial suture morp…
98	IN1	ENSG00000144476	ACKR3	atypical chemokine receptor 3 [Source:HGNC Symbol;Acc:HGNC:23692]	Environmental Information Processing;Environmental Information Processing	Signaling molecules and interaction;Signaling molecules and interaction	ko04060//Cytokine-cytokine receptor interaction;ko04061//Viral protein interaction with cytokine and cytokine receptor	K04304;K04304	GO:0005768//endosome;GO:0005769//early endosome;GO:0005886//plasma membrane;GO:0005905//clathrin-coated pit;GO:0009897//external side of plasma membrane;GO:0009986//cell surface;GO:0016020//membrane;GO:0043231//intracellular membrane-bounded organelle;GO:0055037//recycling endosome	GO:0004930//G protein-coupled receptor activity;GO:0005044//scavenger receptor activity;GO:0005515//protein binding;GO:0015026//coreceptor activity;GO:0016493//C-C chemokine receptor activity;GO:0016494//C-X-C chemokine receptor activity;GO:0019956//chemokine binding;GO:0019957//C-C chemokine binding;GO:0019958//C-X-C chemokine binding	GO:0001525//angiogenesis;GO:0001570//vasculogenesis;GO:0006935//chemotaxis;GO:0006955//immune response;GO:0007155//cell adhesion;GO:0007165//signal transduction;GO:0007186//G protein-coupled receptor signaling pathway;GO:0007204//positive regulation of cytosolic calcium ion concentration;GO:0008285//negative regulation of cell population proliferation;GO:0019722//calcium-mediated signaling;GO:002…
99	IN1	ENSG00000130226	DPP6	dipeptidyl peptidase like 6 [Source:HGNC Symbol;Acc:HGNC:3010]	-	-	-	-	GO:0005886//plasma membrane;GO:0008076//voltage-gated potassium channel complex;GO:0016020//membrane	GO:0008236//serine-type peptidase activity;GO:0015459//potassium channel regulator activity	GO:0006508//proteolysis;GO:0072659//protein localization to plasma membrane;GO:1901379//regulation of potassium ion transmembrane transport
100	IN1	ENSG00000137942	FNBP1L	formin binding protein 1 like [Source:HGNC Symbol;Acc:HGNC:20851]	Human Diseases	Infectious disease: bacterial	ko05131//Shigellosis	K20121	GO:0005737//cytoplasm;GO:0005829//cytosol;GO:0005856//cytoskeleton;GO:0005886//plasma membrane;GO:0005938//cell cortex;GO:0016020//membrane;GO:0031410//cytoplasmic vesicle	GO:0005515//protein binding;GO:0008289//lipid binding;GO:0045296//cadherin binding;GO:0051020//GTPase binding	GO:0006897//endocytosis;GO:0006900//vesicle budding from membrane;GO:0006914//autophagy;GO:0007165//signal transduction;GO:0010324//membrane invagination;GO:0016050//vesicle organization;GO:0030050//vesicle transport along actin filament;GO:0051491//positive regulation of filopodium assembly;GO:0060271//cilium assembly;GO:0072583//clathrin-dependent endocytosis;GO:0097320//plasma membrane tubulat…
1	IN2	ENSG00000119866	BCL11A	BCL11 transcription factor A [Source:HGNC Symbol;Acc:HGNC:13221]	-	-	-	-	GO:0005634//nucleus;GO:0005654//nucleoplasm;GO:0005694//chromosome;GO:0005737//cytoplasm;GO:0005829//cytosol;GO:0016363//nuclear matrix;GO:0016514//SWI/SNF complex;GO:0042382//paraspeckles;GO:0098794//postsynapse	GO:0000978//RNA polymerase II cis-regulatory region sequence-specific DNA binding;GO:0001067//transcription regulatory region nucleic acid binding;GO:0001227//DNA-binding transcription repressor activity, RNA polymerase II-specific;GO:0003700//DNA-binding transcription factor activity;GO:0003712//transcription coregulator activity;GO:0005515//protein binding;GO:0019901//protein kinase binding;GO:…	GO:0000122//negative regulation of transcription by RNA polymerase II;GO:0006357//regulation of transcription by RNA polymerase II;GO:0010628//positive regulation of gene expression;GO:0010976//positive regulation of neuron projection development;GO:0010977//negative regulation of neuron projection development;GO:0016925//protein sumoylation;GO:0030517//negative regulation of axon extension;GO:00…
2	IN2	ENSG00000182463	TSHZ2	teashirt zinc finger homeobox 2 [Source:HGNC Symbol;Acc:HGNC:13010]	-	-	-	-	GO:0000785//chromatin;GO:0005634//nucleus	GO:0000981//DNA-binding transcription factor activity, RNA polymerase II-specific;GO:0003677//DNA binding;GO:0005515//protein binding;GO:0046872//metal ion binding	GO:0006357//regulation of transcription by RNA polymerase II;GO:0010468//regulation of gene expression
3	IN2	ENSG00000077063	CTTNBP2	cortactin binding protein 2 [Source:HGNC Symbol;Acc:HGNC:15679]	-	-	-	-	GO:0005737//cytoplasm;GO:0005938//cell cortex;GO:0008021//synaptic vesicle;GO:0042995//cell projection;GO:0043197//dendritic spine;GO:0045202//synapse;GO:0098871//postsynaptic actin cytoskeleton;GO:0098978//glutamatergic synapse	GO:0005515//protein binding;GO:0017124//SH3 domain binding	GO:0050807//regulation of synapse organization;GO:1905274//regulation of modification of postsynaptic actin cytoskeleton
4	IN2	ENSG00000136750	GAD2	glutamate decarboxylase 2 [Source:HGNC Symbol;Acc:HGNC:4093]	Metabolism;Organismal Systems;Human Diseases;Metabolism;Metabolism;Metabolism;Metabolism	Global and overview maps;Nervous system;Endocrine and metabolic disease;Amino acid metabolism;Metabolism of other amino acids;Carbohydrate metabolism;Metabolism of other amino acids	ko01100//Metabolic pathways;ko04727//GABAergic synapse;ko04940//Type I diabetes mellitus;ko00250//Alanine, aspartate and glutamate metabolism;ko00410//beta-Alanine metabolism;ko00650//Butanoate metabolism;ko00430//Taurine and hypotaurine metabolism	K01580;K01580;K01580;K01580;K01580;K01580;K01580	GO:0000139//Golgi membrane;GO:0005737//cytoplasm;GO:0005794//Golgi apparatus;GO:0005829//cytosol;GO:0005886//plasma membrane;GO:0016020//membrane;GO:0030424//axon;GO:0030672//synaptic vesicle membrane;GO:0031410//cytoplasmic vesicle;GO:0042734//presynaptic membrane;GO:0042995//cell projection;GO:0045202//synapse;GO:0048471//perinuclear region of cytoplasm;GO:0060077//inhibitory synapse;GO:0061202…	GO:0003824//catalytic activity;GO:0004351//glutamate decarboxylase activity;GO:0005515//protein binding;GO:0016595//glutamate binding;GO:0016829//lyase activity;GO:0016830//carbon-carbon lyase activity;GO:0016831//carboxy-lyase activity;GO:0030170//pyridoxal phosphate binding;GO:0044877//protein-containing complex binding	GO:0006540//glutamate decarboxylation to succinate;GO:0007268//chemical synaptic transmission;GO:0009410//response to xenobiotic stimulus;GO:0009449//gamma-aminobutyric acid biosynthetic process;GO:0019752//carboxylic acid metabolic process
5	IN2	ENSG00000215475	SIAH3	siah E3 ubiquitin protein ligase family member 3 [Source:HGNC Symbol;Acc:HGNC:30553]	-	-	-	-	GO:0005654//nucleoplasm;GO:0005737//cytoplasm;GO:0005739//mitochondrion	GO:0005515//protein binding;GO:0031624//ubiquitin conjugating enzyme binding;GO:0046872//metal ion binding;GO:0061630//ubiquitin protein ligase activity	GO:0006511//ubiquitin-dependent protein catabolic process;GO:0007275//multicellular organism development;GO:0031647//regulation of protein stability;GO:0043161//proteasome-mediated ubiquitin-dependent protein catabolic process;GO:1903215//negative regulation of protein targeting to mitochondrion
6	IN2	ENSG00000153707	PTPRD	protein tyrosine phosphatase receptor type D [Source:HGNC Symbol;Acc:HGNC:9668]	-	-	-	-	GO:0005886//plasma membrane;GO:0016020//membrane;GO:0042734//presynaptic membrane;GO:0070062//extracellular exosome;GO:0098685//Schaffer collateral - CA1 synapse;GO:0098686//hippocampal mossy fiber to CA3 synapse;GO:0098978//glutamatergic synapse	GO:0004721//phosphoprotein phosphatase activity;GO:0004725//protein tyrosine phosphatase activity;GO:0005001//transmembrane receptor protein tyrosine phosphatase activity;GO:0005102//signaling receptor binding;GO:0005515//protein binding;GO:0016787//hydrolase activity;GO:0016791//phosphatase activity;GO:0050839//cell adhesion molecule binding	GO:0006470//protein dephosphorylation;GO:0006796//phosphate-containing compound metabolic process;GO:0007155//cell adhesion;GO:0007157//heterophilic cell-cell adhesion via plasma membrane cell adhesion molecules;GO:0007185//transmembrane receptor protein tyrosine phosphatase signaling pathway;GO:0007411//axon guidance;GO:0016043//cellular component organization;GO:0016311//dephosphorylation;GO:00…
7	IN2	ENSG00000114805	PLCH1	phospholipase C eta 1 [Source:HGNC Symbol;Acc:HGNC:29185]	Metabolism;Metabolism	Global and overview maps;Carbohydrate metabolism	ko01100//Metabolic pathways;ko00562//Inositol phosphate metabolism	K19006;K19006	GO:0005737//cytoplasm;GO:0005829//cytosol;GO:0005886//plasma membrane;GO:0016020//membrane;GO:0043231//intracellular membrane-bounded organelle	GO:0004435//phosphatidylinositol phospholipase C activity;GO:0005509//calcium ion binding;GO:0008081//phosphoric diester hydrolase activity;GO:0016787//hydrolase activity;GO:0046872//metal ion binding;GO:0050429//calcium-dependent phospholipase C activity	GO:0006629//lipid metabolic process;GO:0007165//signal transduction;GO:0016042//lipid catabolic process;GO:0035556//intracellular signal transduction;GO:0048015//phosphatidylinositol-mediated signaling;GO:0051209//release of sequestered calcium ion into cytosol
8	IN2	ENSG00000165970	SLC6A5	solute carrier family 6 member 5 [Source:HGNC Symbol;Acc:HGNC:11051]	Organismal Systems	Nervous system	ko04721//Synaptic vesicle cycle	K05038	GO:0005768//endosome;GO:0005886//plasma membrane;GO:0016020//membrane;GO:0031045//dense core granule;GO:0042734//presynaptic membrane;GO:0098690//glycinergic synapse	GO:0015187//glycine transmembrane transporter activity;GO:0015293//symporter activity;GO:0015375//glycine:sodium symporter activity;GO:0022857//transmembrane transporter activity;GO:0046872//metal ion binding	GO:0006836//neurotransmitter transport;GO:0007268//chemical synaptic transmission;GO:0015816//glycine transport;GO:0035725//sodium ion transmembrane transport;GO:0060012//synaptic transmission, glycinergic;GO:0071702//organic substance transport;GO:0071705//nitrogen compound transport;GO:1903804//glycine import across plasma membrane
9	IN2	ENSG00000215474	SKOR2	SKI family transcriptional corepressor 2 [Source:HGNC Symbol;Acc:HGNC:32695]	-	-	-	-	GO:0005634//nucleus;GO:0005667//transcription regulator complex;GO:0005737//cytoplasm;GO:0110165//cellular anatomical entity	GO:0000978//RNA polymerase II cis-regulatory region sequence-specific DNA binding;GO:0000981//DNA-binding transcription factor activity, RNA polymerase II-specific;GO:0003682//chromatin binding;GO:0042826//histone deacetylase binding;GO:0046332//SMAD binding;GO:1990837//sequence-specific double-stranded DNA binding	GO:0000122//negative regulation of transcription by RNA polymerase II;GO:0006355//regulation of transcription, DNA-templated;GO:0007224//smoothened signaling pathway;GO:0021587//cerebellum morphogenesis;GO:0021702//cerebellar Purkinje cell differentiation;GO:0021936//regulation of cerebellar granule cell precursor proliferation;GO:0030512//negative regulation of transforming growth factor beta re…
10	IN2	ENSG00000127152	BCL11B	BCL11 transcription factor B [Source:HGNC Symbol;Acc:HGNC:13222]	Human Diseases	Cancer: overview	ko05202//Transcriptional misregulation in cancer	K22046	GO:0005634//nucleus;GO:0016514//SWI/SNF complex;GO:0043005//neuron projection	GO:0000978//RNA polymerase II cis-regulatory region sequence-specific DNA binding;GO:0001228//DNA-binding transcription activator activity, RNA polymerase II-specific;GO:0003700//DNA-binding transcription factor activity;GO:0005515//protein binding;GO:0043565//sequence-specific DNA binding;GO:0046872//metal ion binding;GO:1990837//sequence-specific double-stranded DNA binding	GO:0003334//keratinocyte development;GO:0003382//epithelial cell morphogenesis;GO:0006366//transcription by RNA polymerase II;GO:0006915//apoptotic process;GO:0007409//axonogenesis;GO:0008285//negative regulation of cell population proliferation;GO:0009791//post-embryonic development;GO:0010468//regulation of gene expression;GO:0010837//regulation of keratinocyte proliferation;GO:0019216//regulat…
11	IN2	ENSG00000136237	RAPGEF5	Rap guanine nucleotide exchange factor 5 [Source:HGNC Symbol;Acc:HGNC:16862]	Environmental Information Processing;Environmental Information Processing	Signal transduction;Signal transduction	ko04014//Ras signaling pathway;ko04015//Rap1 signaling pathway	K08019;K08019	GO:0005634//nucleus;GO:0005654//nucleoplasm;GO:0005886//plasma membrane;GO:0016604//nuclear body	GO:0005085//guanyl-nucleotide exchange factor activity;GO:0030742//GTP-dependent protein binding	GO:0007264//small GTPase mediated signal transduction;GO:0007265//Ras protein signal transduction;GO:0007399//nervous system development;GO:0035556//intracellular signal transduction
12	IN2	ENSG00000018236	CNTN1	contactin 1 [Source:HGNC Symbol;Acc:HGNC:2171]	Environmental Information Processing	Signaling molecules and interaction	ko04514//Cell adhesion molecules	K06759	GO:0005886//plasma membrane;GO:0016020//membrane;GO:0030424//axon;GO:0042734//presynaptic membrane;GO:0045211//postsynaptic membrane;GO:0070062//extracellular exosome;GO:0098552//side of membrane	GO:0005515//protein binding;GO:0030246//carbohydrate binding;GO:0098632//cell-cell adhesion mediator activity	GO:0007155//cell adhesion;GO:0007219//Notch signaling pathway;GO:0007411//axon guidance;GO:0007420//brain development;GO:0007626//locomotory behavior;GO:0010467//gene expression;GO:0010628//positive regulation of gene expression;GO:0010765//positive regulation of sodium ion transport;GO:0010976//positive regulation of neuron projection development;GO:0021549//cerebellum development;GO:0031175//ne…
13	IN2	ENSG00000021645	NRXN3	neurexin 3 [Source:HGNC Symbol;Acc:HGNC:8010]	Environmental Information Processing	Signaling molecules and interaction	ko04514//Cell adhesion molecules	K07377	GO:0005886//plasma membrane;GO:0016020//membrane;GO:0032991//protein-containing complex;GO:0042734//presynaptic membrane;GO:0042995//cell projection;GO:0045202//synapse;GO:0098978//glutamatergic synapse;GO:0098982//GABA-ergic synapse	GO:0004888//transmembrane signaling receptor activity;GO:0005246//calcium channel regulator activity;GO:0005515//protein binding;GO:0038023//signaling receptor activity;GO:0046872//metal ion binding;GO:0050839//cell adhesion molecule binding;GO:0097109//neuroligin family protein binding	GO:0001525//angiogenesis;GO:0007155//cell adhesion;GO:0007158//neuron cell-cell adhesion;GO:0007165//signal transduction;GO:0007268//chemical synaptic transmission;GO:0007269//neurotransmitter secretion;GO:0007411//axon guidance;GO:0007416//synapse assembly;GO:0007612//learning;GO:0030534//adult behavior;GO:0035176//social behavior;GO:0071625//vocalization behavior;GO:0097107//postsynaptic densit…
14	IN2	ENSG00000150347	ARID5B	AT-rich interaction domain 5B [Source:HGNC Symbol;Acc:HGNC:17362]	-	-	-	-	GO:0005634//nucleus;GO:0005654//nucleoplasm	GO:0000976//transcription cis-regulatory region binding;GO:0003677//DNA binding;GO:0003713//transcription coactivator activity;GO:0005515//protein binding	GO:0000122//negative regulation of transcription by RNA polymerase II;GO:0001822//kidney development;GO:0001889//liver development;GO:0006357//regulation of transcription by RNA polymerase II;GO:0006807//nitrogen compound metabolic process;GO:0008584//male gonad development;GO:0008585//female gonad development;GO:0009791//post-embryonic development;GO:0010761//fibroblast migration;GO:0030325//adr…
15	IN2	ENSG00000082684	SEMA5B	semaphorin 5B [Source:HGNC Symbol;Acc:HGNC:10737]	Organismal Systems	Development and regeneration	ko04360//Axon guidance	K06841	GO:0016020//membrane	GO:0005515//protein binding;GO:0030215//semaphorin receptor binding;GO:0045499//chemorepellent activity	GO:0001755//neural crest cell migration;GO:0007399//nervous system development;GO:0007411//axon guidance;GO:0030154//cell differentiation;GO:0030335//positive regulation of cell migration;GO:0048675//axon extension;GO:0048843//negative regulation of axon extension involved in axon guidance;GO:0050908//detection of light stimulus involved in visual perception;GO:0050919//negative chemotaxis;GO:007…
16	IN2	ENSG00000131370	SH3BP5	SH3 domain binding protein 5 [Source:HGNC Symbol;Acc:HGNC:10827]	-	-	-	-	GO:0005654//nucleoplasm;GO:0005737//cytoplasm;GO:0005739//mitochondrion;GO:0016020//membrane;GO:0016604//nuclear body;GO:0030659//cytoplasmic vesicle membrane;GO:0031410//cytoplasmic vesicle	GO:0004860//protein kinase inhibitor activity;GO:0005085//guanyl-nucleotide exchange factor activity;GO:0005515//protein binding;GO:0017124//SH3 domain binding	GO:0007165//signal transduction;GO:0035556//intracellular signal transduction
17	IN2	ENSG00000134369	NAV1	neuron navigator 1 [Source:HGNC Symbol;Acc:HGNC:15989]	-	-	-	-	GO:0005737//cytoplasm;GO:0005856//cytoskeleton;GO:0005874//microtubule;GO:0015630//microtubule cytoskeleton;GO:0043194//axon initial segment	GO:0016887//ATP hydrolysis activity	GO:0001578//microtubule bundle formation;GO:0001764//neuron migration;GO:0007399//nervous system development;GO:0022008//neurogenesis;GO:0030154//cell differentiation
18	IN2	ENSG00000158201	ABHD3	abhydrolase domain containing 3, phospholipase [Source:HGNC Symbol;Acc:HGNC:18718]	-	-	-	-	GO:0005575//cellular_component;GO:0005886//plasma membrane;GO:0016020//membrane	GO:0004623//phospholipase A2 activity;GO:0008126//acetylesterase activity;GO:0008970//phospholipase A1 activity;GO:0016787//hydrolase activity;GO:0047372//acylglycerol lipase activity;GO:0052689//carboxylic ester hydrolase activity;GO:0052739//phosphatidylserine 1-acylhydrolase activity;GO:0052740//1-acyl-2-lysophosphatidylserine acylhydrolase activity	GO:0006629//lipid metabolic process;GO:0006656//phosphatidylcholine biosynthetic process;GO:0046470//phosphatidylcholine metabolic process;GO:0051792//medium-chain fatty acid biosynthetic process;GO:0051793//medium-chain fatty acid catabolic process
19	IN2	ENSG00000158321	AUTS2	activator of transcription and developmental regulator AUTS2 [Source:HGNC Symbol;Acc:HGNC:14262]	-	-	-	-	GO:0005575//cellular_component;GO:0005634//nucleus;GO:0005737//cytoplasm;GO:0005856//cytoskeleton;GO:0015629//actin cytoskeleton;GO:0030426//growth cone;GO:0042995//cell projection	GO:0003682//chromatin binding;GO:0005515//protein binding	GO:0001764//neuron migration;GO:0010592//positive regulation of lamellipodium assembly;GO:0030036//actin cytoskeleton organization;GO:0035022//positive regulation of Rac protein signal transduction;GO:0045944//positive regulation of transcription by RNA polymerase II;GO:0048675//axon extension;GO:0051571//positive regulation of histone H3-K4 methylation;GO:0097484//dendrite extension;GO:2000620//…
20	IN2	ENSG00000084628	NKAIN1	sodium/potassium transporting ATPase interacting 1 [Source:HGNC Symbol;Acc:HGNC:25743]	-	-	-	-	GO:0005886//plasma membrane;GO:0016020//membrane	GO:0051117//ATPase binding	GO:0002028//regulation of sodium ion transport
21	IN2	ENSG00000145730	PAM	peptidylglycine alpha-amidating monooxygenase [Source:HGNC Symbol;Acc:HGNC:8596]	-	-	-	-	GO:0005576//extracellular region;GO:0016020//membrane;GO:0030658//transport vesicle membrane;GO:0030667//secretory granule membrane;GO:0031410//cytoplasmic vesicle;GO:0070062//extracellular exosome	GO:0003824//catalytic activity;GO:0004497//monooxygenase activity;GO:0004504//peptidylglycine monooxygenase activity;GO:0004598//peptidylamidoglycolate lyase activity;GO:0005507//copper ion binding;GO:0005509//calcium ion binding;GO:0005515//protein binding;GO:0008270//zinc ion binding;GO:0016491//oxidoreductase activity;GO:0016715//oxidoreductase activity, acting on paired donors, with incorpora…	GO:0001519//peptide amidation;GO:0006518//peptide metabolic process;GO:0006629//lipid metabolic process;GO:0008152//metabolic process;GO:0010043//response to zinc ion;GO:0062112//fatty acid primary amide biosynthetic process
22	IN2	ENSG00000164853	UNCX	UNC homeobox [Source:HGNC Symbol;Acc:HGNC:33194]	-	-	-	-	GO:0000785//chromatin;GO:0005634//nucleus	GO:0000981//DNA-binding transcription factor activity, RNA polymerase II-specific;GO:0003677//DNA binding;GO:1990837//sequence-specific double-stranded DNA binding	GO:0001502//cartilage condensation;GO:0006355//regulation of transcription, DNA-templated;GO:0006357//regulation of transcription by RNA polymerase II;GO:0007389//pattern specification process;GO:0007399//nervous system development;GO:0010468//regulation of gene expression;GO:0021516//dorsal spinal cord development;GO:0021889//olfactory bulb interneuron differentiation;GO:0030154//cell differenti…
23	IN2	ENSG00000053438	NNAT	neuronatin [Source:HGNC Symbol;Acc:HGNC:7860]	-	-	-	-	GO:0005737//cytoplasm;GO:0016020//membrane	-	GO:0007420//brain development;GO:0009249//protein lipoylation;GO:0032024//positive regulation of insulin secretion
24	IN2	ENSG00000150471	ADGRL3	adhesion G protein-coupled receptor L3 [Source:HGNC Symbol;Acc:HGNC:20974]	-	-	-	-	GO:0005886//plasma membrane;GO:0005911//cell-cell junction;GO:0016020//membrane;GO:0030424//axon;GO:0042995//cell projection;GO:0070161//anchoring junction;GO:0098978//glutamatergic synapse	GO:0004888//transmembrane signaling receptor activity;GO:0004930//G protein-coupled receptor activity;GO:0005509//calcium ion binding;GO:0005515//protein binding;GO:0030246//carbohydrate binding;GO:0046872//metal ion binding	GO:0001764//neuron migration;GO:0007165//signal transduction;GO:0007166//cell surface receptor signaling pathway;GO:0007186//G protein-coupled receptor signaling pathway;GO:0007189//adenylate cyclase-activating G protein-coupled receptor signaling pathway;GO:0007416//synapse assembly;GO:0098742//cell-cell adhesion via plasma-membrane adhesion molecules
25	IN2	ENSG00000091129	NRCAM	neuronal cell adhesion molecule [Source:HGNC Symbol;Acc:HGNC:7994]	Environmental Information Processing	Signaling molecules and interaction	ko04514//Cell adhesion molecules	K06756	GO:0005576//extracellular region;GO:0005886//plasma membrane;GO:0009897//external side of plasma membrane;GO:0016020//membrane;GO:0030424//axon;GO:0042995//cell projection;GO:0043005//neuron projection;GO:0043194//axon initial segment;GO:0045202//synapse;GO:0045211//postsynaptic membrane;GO:0098839//postsynaptic density membrane;GO:0098978//glutamatergic synapse	GO:0005515//protein binding;GO:0030506//ankyrin binding;GO:0086080//protein binding involved in heterotypic cell-cell adhesion;GO:0098632//cell-cell adhesion mediator activity	GO:0001525//angiogenesis;GO:0001764//neuron migration;GO:0007155//cell adhesion;GO:0007409//axonogenesis;GO:0007411//axon guidance;GO:0007413//axonal fasciculation;GO:0007416//synapse assembly;GO:0007417//central nervous system development;GO:0007420//brain development;GO:0008104//protein localization;GO:0010975//regulation of neuron projection development;GO:0019227//neuronal action potential pr…
26	IN2	ENSG00000169851	PCDH7	protocadherin 7 [Source:HGNC Symbol;Acc:HGNC:8659]	-	-	-	-	GO:0005886//plasma membrane;GO:0016020//membrane;GO:0031092//platelet alpha granule membrane	GO:0005509//calcium ion binding	GO:0007155//cell adhesion;GO:0007156//homophilic cell adhesion via plasma membrane adhesion molecules
27	IN2	ENSG00000197705	KLHL14	kelch like family member 14 [Source:HGNC Symbol;Acc:HGNC:29266]	-	-	-	-	GO:0005737//cytoplasm;GO:0005783//endoplasmic reticulum;GO:0005789//endoplasmic reticulum membrane;GO:0005829//cytosol;GO:0015629//actin cytoskeleton;GO:0016020//membrane;GO:0016235//aggresome;GO:0043005//neuron projection;GO:0043025//neuronal cell body	GO:0005515//protein binding	-
28	IN2	ENSG00000091656	ZFHX4	zinc finger homeobox 4 [Source:HGNC Symbol;Acc:HGNC:30939]	-	-	-	-	GO:0000785//chromatin;GO:0005634//nucleus	GO:0000978//RNA polymerase II cis-regulatory region sequence-specific DNA binding;GO:0000981//DNA-binding transcription factor activity, RNA polymerase II-specific;GO:0003676//nucleic acid binding;GO:0003677//DNA binding;GO:0008270//zinc ion binding;GO:0046872//metal ion binding	GO:0006355//regulation of transcription, DNA-templated;GO:0006357//regulation of transcription by RNA polymerase II
29	IN2	ENSG00000147509	RGS20	regulator of G protein signaling 20 [Source:HGNC Symbol;Acc:HGNC:14600]	-	-	-	-	GO:0005634//nucleus;GO:0005737//cytoplasm;GO:0005802//trans-Golgi network;GO:0005886//plasma membrane;GO:0016020//membrane	GO:0003924//GTPase activity;GO:0005096//GTPase activator activity;GO:0005515//protein binding	GO:0007186//G protein-coupled receptor signaling pathway;GO:0008277//regulation of G protein-coupled receptor signaling pathway;GO:0009968//negative regulation of signal transduction
30	IN2	ENSG00000186007	LEMD1	LEM domain containing 1 [Source:HGNC Symbol;Acc:HGNC:18725]	-	-	-	-	GO:0016020//membrane	GO:0005515//protein binding	-
31	IN2	ENSG00000128573	FOXP2	forkhead box P2 [Source:HGNC Symbol;Acc:HGNC:13875]	-	-	-	-	GO:0000785//chromatin;GO:0005634//nucleus	GO:0000978//RNA polymerase II cis-regulatory region sequence-specific DNA binding;GO:0000981//DNA-binding transcription factor activity, RNA polymerase II-specific;GO:0001227//DNA-binding transcription repressor activity, RNA polymerase II-specific;GO:0003677//DNA binding;GO:0003700//DNA-binding transcription factor activity;GO:0005515//protein binding;GO:0042802//identical protein binding;GO:004…	GO:0000122//negative regulation of transcription by RNA polymerase II;GO:0006355//regulation of transcription, DNA-templated;GO:0006357//regulation of transcription by RNA polymerase II;GO:0021757//caudate nucleus development;GO:0021758//putamen development;GO:0021987//cerebral cortex development;GO:0045892//negative regulation of transcription, DNA-templated
32	IN2	ENSG00000135069	PSAT1	phosphoserine aminotransferase 1 [Source:HGNC Symbol;Acc:HGNC:19129]	Metabolism;Metabolism;Metabolism;Metabolism;Metabolism;Metabolism	Global and overview maps;Global and overview maps;Global and overview maps;Amino acid metabolism;Amino acid metabolism;Metabolism of cofactors and vitamins	ko01100//Metabolic pathways;ko01200//Carbon metabolism;ko01230//Biosynthesis of amino acids;ko00270//Cysteine and methionine metabolism;ko00260//Glycine, serine and threonine metabolism;ko00750//Vitamin B6 metabolism	K00831;K00831;K00831;K00831;K00831;K00831	GO:0005737//cytoplasm;GO:0005829//cytosol;GO:0070062//extracellular exosome	GO:0003824//catalytic activity;GO:0004648//O-phospho-L-serine:2-oxoglutarate aminotransferase activity;GO:0005515//protein binding;GO:0008483//transaminase activity;GO:0016740//transferase activity;GO:0030170//pyridoxal phosphate binding;GO:0042802//identical protein binding	GO:0006564//L-serine biosynthetic process;GO:0008615//pyridoxine biosynthetic process;GO:0008652//cellular amino acid biosynthetic process
33	IN2	ENSG00000155052	CNTNAP5	contactin associated protein family member 5 [Source:HGNC Symbol;Acc:HGNC:18748]	-	-	-	-	GO:0016020//membrane	-	GO:0007155//cell adhesion
34	IN2	ENSG00000078018	MAP2	microtubule associated protein 2 [Source:HGNC Symbol;Acc:HGNC:6839]	-	-	-	-	GO:0005737//cytoplasm;GO:0005829//cytosol;GO:0005856//cytoskeleton;GO:0005874//microtubule;GO:0005875//microtubule associated complex;GO:0030425//dendrite;GO:0032839//dendrite cytoplasm;GO:0042995//cell projection;GO:0043005//neuron projection;GO:0043025//neuronal cell body;GO:0043194//axon initial segment;GO:0043198//dendritic shaft;GO:0043203//axon hillock;GO:0044294//dendritic growth cone;GO:0…	GO:0002162//dystroglycan binding;GO:0005198//structural molecule activity;GO:0005515//protein binding;GO:0005516//calmodulin binding;GO:0008017//microtubule binding;GO:0015631//tubulin binding;GO:0048156//tau protein binding	GO:0000226//microtubule cytoskeleton organization;GO:0016358//dendrite development;GO:0021954//central nervous system neuron development;GO:0030517//negative regulation of axon extension;GO:0031113//regulation of microtubule polymerization;GO:0031115//negative regulation of microtubule polymerization;GO:0031175//neuron projection development;GO:0032880//regulation of protein localization;GO:00488…
35	IN2	ENSG00000196092	PAX5	paired box 5 [Source:HGNC Symbol;Acc:HGNC:8619]	Human Diseases	Cancer: overview	ko05202//Transcriptional misregulation in cancer	K09383	GO:0000785//chromatin;GO:0005634//nucleus;GO:0005654//nucleoplasm	GO:0000978//RNA polymerase II cis-regulatory region sequence-specific DNA binding;GO:0000981//DNA-binding transcription factor activity, RNA polymerase II-specific;GO:0001228//DNA-binding transcription activator activity, RNA polymerase II-specific;GO:0003676//nucleic acid binding;GO:0003677//DNA binding;GO:0003700//DNA-binding transcription factor activity;GO:0005515//protein binding	GO:0000122//negative regulation of transcription by RNA polymerase II;GO:0006355//regulation of transcription, DNA-templated;GO:0006357//regulation of transcription by RNA polymerase II;GO:0006366//transcription by RNA polymerase II;GO:0007283//spermatogenesis;GO:0007399//nervous system development;GO:0021670//lateral ventricle development;GO:0021987//cerebral cortex development;GO:0030154//cell …
36	IN2	ENSG00000139767	SRRM4	serine/arginine repetitive matrix 4 [Source:HGNC Symbol;Acc:HGNC:29389]	-	-	-	-	GO:0005634//nucleus	GO:0003723//RNA binding;GO:0003729//mRNA binding;GO:0005515//protein binding;GO:0042802//identical protein binding	GO:0000381//regulation of alternative mRNA splicing, via spliceosome;GO:0006397//mRNA processing;GO:0007399//nervous system development;GO:0007605//sensory perception of sound;GO:0008380//RNA splicing;GO:0030154//cell differentiation;GO:0042551//neuron maturation;GO:0043484//regulation of RNA splicing
37	IN2	ENSG00000248485	PCP4L1	Purkinje cell protein 4 like 1 [Source:HGNC Symbol;Acc:HGNC:20448]	-	-	-	-	-	-	-
38	IN2	ENSG00000155966	AFF2	ALF transcription elongation factor 2 [Source:HGNC Symbol;Acc:HGNC:3776]	-	-	-	-	GO:0005634//nucleus;GO:0016607//nuclear speck	GO:0002151//G-quadruplex RNA binding;GO:0003723//RNA binding	GO:0006397//mRNA processing;GO:0007420//brain development;GO:0007611//learning or memory;GO:0008380//RNA splicing;GO:0010468//regulation of gene expression;GO:0010629//negative regulation of gene expression;GO:0035063//nuclear speck organization;GO:0043484//regulation of RNA splicing
39	IN2	ENSG00000151892	GFRA1	GDNF family receptor alpha 1 [Source:HGNC Symbol;Acc:HGNC:4243]	-	-	-	-	GO:0005615//extracellular space;GO:0005768//endosome;GO:0005771//multivesicular body;GO:0005794//Golgi apparatus;GO:0005886//plasma membrane;GO:0009897//external side of plasma membrane;GO:0016020//membrane;GO:0019898//extrinsic component of membrane;GO:0030424//axon;GO:0043025//neuronal cell body;GO:0043235//receptor complex;GO:0070062//extracellular exosome;GO:0098552//side of membrane;GO:00987…	GO:0005030//neurotrophin receptor activity;GO:0005102//signaling receptor binding;GO:0005178//integrin binding;GO:0005515//protein binding;GO:0016167//glial cell-derived neurotrophic factor receptor activity;GO:0038023//signaling receptor activity	GO:0001822//kidney development;GO:0007166//cell surface receptor signaling pathway;GO:0007399//nervous system development;GO:0008584//male gonad development;GO:0016477//cell migration;GO:0030182//neuron differentiation;GO:0031175//neuron projection development;GO:0035860//glial cell-derived neurotrophic factor receptor signaling pathway;GO:0038179//neurotrophin signaling pathway;GO:0050731//posit…
40	IN2	ENSG00000114126	TFDP2	transcription factor Dp-2 [Source:HGNC Symbol;Acc:HGNC:11751]	Cellular Processes	Cell growth and death	ko04110//Cell cycle	K09392	GO:0000785//chromatin;GO:0005634//nucleus;GO:0005654//nucleoplasm;GO:0005667//transcription regulator complex;GO:0072686//mitotic spindle;GO:0090575//RNA polymerase II transcription regulator complex	GO:0000977//RNA polymerase II transcription regulatory region sequence-specific DNA binding;GO:0000981//DNA-binding transcription factor activity, RNA polymerase II-specific;GO:0001228//DNA-binding transcription activator activity, RNA polymerase II-specific;GO:0003677//DNA binding;GO:0005515//protein binding;GO:0008134//transcription factor binding;GO:0019904//protein domain specific binding	GO:0006355//regulation of transcription, DNA-templated;GO:0006357//regulation of transcription by RNA polymerase II;GO:0007049//cell cycle;GO:0007507//heart development;GO:0045892//negative regulation of transcription, DNA-templated;GO:0045944//positive regulation of transcription by RNA polymerase II;GO:0051726//regulation of cell cycle
41	IN2	ENSG00000250742	LINC02381	-	-	-	-	-	-	-	-
42	IN2	ENSG00000259460	ENSG00000259460	-	-	-	-	-	-	-	-
43	IN2	ENSG00000152578	GRIA4	glutamate ionotropic receptor AMPA type subunit 4 [Source:HGNC Symbol;Acc:HGNC:4574]	Human Diseases;Environmental Information Processing;Human Diseases;Environmental Information Processing;Organismal Systems;Organismal Systems;Organismal Systems;Organismal Systems;Human Diseases;Human Diseases	Neurodegenerative disease;Signaling molecules and interaction;Neurodegenerative disease;Signal transduction;Nervous system;Nervous system;Nervous system;Environmental adaptation;Substance dependence;Substance dependence	ko05022//Pathways of neurodegeneration - multiple diseases;ko04080//Neuroactive ligand-receptor interaction;ko05016//Huntington disease;ko04024//cAMP signaling pathway;ko04723//Retrograde endocannabinoid signaling;ko04728//Dopaminergic synapse;ko04724//Glutamatergic synapse;ko04713//Circadian entrainment;ko05031//Amphetamine addiction;ko05033//Nicotine addiction	K05200;K05200;K05200;K05200;K05200;K05200;K05200;K05200;K05200;K05200	GO:0005886//plasma membrane;GO:0016020//membrane;GO:0030425//dendrite;GO:0030666//endocytic vesicle membrane;GO:0032281//AMPA glutamate receptor complex;GO:0042995//cell projection;GO:0043025//neuronal cell body;GO:0043197//dendritic spine;GO:0045202//synapse;GO:0045211//postsynaptic membrane;GO:0098839//postsynaptic density membrane;GO:1903561//extracellular vesicle	GO:0001540//amyloid-beta binding;GO:0004970//ionotropic glutamate receptor activity;GO:0004971//AMPA glutamate receptor activity;GO:0005216//ion channel activity;GO:0005515//protein binding;GO:0015276//ligand-gated ion channel activity;GO:0038023//signaling receptor activity;GO:0099507//ligand-gated ion channel activity involved in regulation of presynaptic membrane potential;GO:1904315//transmit…	GO:0006811//ion transport;GO:0007215//glutamate receptor signaling pathway;GO:0034220//ion transmembrane transport;GO:0034392//negative regulation of smooth muscle cell apoptotic process;GO:0035235//ionotropic glutamate receptor signaling pathway;GO:0035249//synaptic transmission, glutamatergic;GO:0050804//modulation of chemical synaptic transmission;GO:0060078//regulation of postsynaptic membran…
44	IN2	ENSG00000244405	ETV5	ETS variant transcription factor 5 [Source:HGNC Symbol;Acc:HGNC:3494]	Human Diseases;Human Diseases	Cancer: overview;Cancer: specific types	ko05202//Transcriptional misregulation in cancer;ko05215//Prostate cancer	K15593;K15593	GO:0000785//chromatin;GO:0005634//nucleus;GO:0005654//nucleoplasm	GO:0000976//transcription cis-regulatory region binding;GO:0000977//RNA polymerase II transcription regulatory region sequence-specific DNA binding;GO:0000981//DNA-binding transcription factor activity, RNA polymerase II-specific;GO:0001228//DNA-binding transcription activator activity, RNA polymerase II-specific;GO:0003677//DNA binding;GO:0003700//DNA-binding transcription factor activity;GO:000…	GO:0000122//negative regulation of transcription by RNA polymerase II;GO:0006355//regulation of transcription, DNA-templated;GO:0006357//regulation of transcription by RNA polymerase II;GO:0034599//cellular response to oxidative stress;GO:0045666//positive regulation of neuron differentiation;GO:0045944//positive regulation of transcription by RNA polymerase II;GO:0048133//male germ-line stem cel…
45	IN2	ENSG00000148672	GLUD1	glutamate dehydrogenase 1 [Source:HGNC Symbol;Acc:HGNC:4335]	Metabolism;Cellular Processes;Metabolism;Metabolism;Organismal Systems;Metabolism;Metabolism	Global and overview maps;Cell growth and death;Global and overview maps;Amino acid metabolism;Excretory system;Amino acid metabolism;Energy metabolism	ko01100//Metabolic pathways;ko04217//Necroptosis;ko01200//Carbon metabolism;ko00250//Alanine, aspartate and glutamate metabolism;ko04964//Proximal tubule bicarbonate reclamation;ko00220//Arginine biosynthesis;ko00910//Nitrogen metabolism	K00261;K00261;K00261;K00261;K00261;K00261;K00261	GO:0005737//cytoplasm;GO:0005739//mitochondrion;GO:0005759//mitochondrial matrix;GO:0005783//endoplasmic reticulum	GO:0000166//nucleotide binding;GO:0004352//glutamate dehydrogenase (NAD+) activity;GO:0004353//glutamate dehydrogenase [NAD(P)+] activity;GO:0004354//glutamate dehydrogenase (NADP+) activity;GO:0005515//protein binding;GO:0005524//ATP binding;GO:0005525//GTP binding;GO:0016491//oxidoreductase activity;GO:0016639//oxidoreductase activity, acting on the CH-NH2 group of donors, NAD or NADP as accept…	GO:0006520//cellular amino acid metabolic process;GO:0006537//glutamate biosynthetic process;GO:0006538//glutamate catabolic process;GO:0006541//glutamine metabolic process;GO:0021762//substantia nigra development;GO:0032024//positive regulation of insulin secretion;GO:0072350//tricarboxylic acid metabolic process
46	IN2	ENSG00000106278	PTPRZ1	protein tyrosine phosphatase receptor type Z1 [Source:HGNC Symbol;Acc:HGNC:9685]	Human Diseases	Infectious disease: bacterial	ko05120//Epithelial cell signaling in Helicobacter pylori infection	K08114	GO:0005576//extracellular region;GO:0005886//plasma membrane;GO:0016020//membrane;GO:0031012//extracellular matrix;GO:0045202//synapse;GO:0072534//perineuronal net	GO:0004721//phosphoprotein phosphatase activity;GO:0004725//protein tyrosine phosphatase activity;GO:0005001//transmembrane receptor protein tyrosine phosphatase activity;GO:0005178//integrin binding;GO:0005515//protein binding;GO:0016787//hydrolase activity;GO:0016791//phosphatase activity	GO:0002244//hematopoietic progenitor cell differentiation;GO:0006470//protein dephosphorylation;GO:0007409//axonogenesis;GO:0007417//central nervous system development;GO:0007611//learning or memory;GO:0016311//dephosphorylation;GO:0031641//regulation of myelination;GO:0035335//peptidyl-tyrosine dephosphorylation;GO:0043524//negative regulation of neuron apoptotic process;GO:0048709//oligodendroc…
47	IN2	ENSG00000130656	HBZ	hemoglobin subunit zeta [Source:HGNC Symbol;Acc:HGNC:4835]	-	-	-	-	GO:0005833//hemoglobin complex;GO:0031838//haptoglobin-hemoglobin complex;GO:0070062//extracellular exosome	GO:0004601//peroxidase activity;GO:0005344//oxygen carrier activity;GO:0005506//iron ion binding;GO:0005515//protein binding;GO:0019825//oxygen binding;GO:0020037//heme binding;GO:0031720//haptoglobin binding;GO:0043177//organic acid binding;GO:0046872//metal ion binding	GO:0015670//carbon dioxide transport;GO:0015671//oxygen transport;GO:0042744//hydrogen peroxide catabolic process;GO:0098869//cellular oxidant detoxification
48	IN2	ENSG00000106688	SLC1A1	solute carrier family 1 member 1 [Source:HGNC Symbol;Acc:HGNC:10939]	Organismal Systems;Organismal Systems;Organismal Systems	Nervous system;Digestive system;Nervous system	ko04724//Glutamatergic synapse;ko04974//Protein digestion and absorption;ko04721//Synaptic vesicle cycle	K05612;K05612;K05612	GO:0005737//cytoplasm;GO:0005768//endosome;GO:0005783//endoplasmic reticulum;GO:0005886//plasma membrane;GO:0009986//cell surface;GO:0016020//membrane;GO:0016324//apical plasma membrane;GO:0030424//axon;GO:0030425//dendrite;GO:0031901//early endosome membrane;GO:0031902//late endosome membrane;GO:0031982//vesicle;GO:0032279//asymmetric synapse;GO:0043005//neuron projection;GO:0043025//neuronal ce…	GO:0005253//anion channel activity;GO:0005313//L-glutamate transmembrane transporter activity;GO:0005314//high-affinity glutamate transmembrane transporter activity;GO:0005515//protein binding;GO:0015108//chloride transmembrane transporter activity;GO:0015179//L-amino acid transmembrane transporter activity;GO:0015183//L-aspartate transmembrane transporter activity;GO:0015293//symporter activity;…	GO:0001662//behavioral fear response;GO:0001932//regulation of protein phosphorylation;GO:0001975//response to amphetamine;GO:0002027//regulation of heart rate;GO:0006749//glutathione metabolic process;GO:0006750//glutathione biosynthetic process;GO:0006801//superoxide metabolic process;GO:0006811//ion transport;GO:0006836//neurotransmitter transport;GO:0006865//amino acid transport;GO:0006882//c…
49	IN2	ENSG00000233639	PANTR1	-	-	-	-	-	-	-	-
50	IN2	ENSG00000103460	TOX3	TOX high mobility group box family member 3 [Source:HGNC Symbol;Acc:HGNC:11972]	-	-	-	-	GO:0005634//nucleus;GO:0005654//nucleoplasm;GO:0005829//cytosol	GO:0003677//DNA binding;GO:0003682//chromatin binding;GO:0003713//transcription coactivator activity;GO:0005515//protein binding;GO:0031490//chromatin DNA binding;GO:0042803//protein homodimerization activity;GO:0051219//phosphoprotein binding	GO:0006357//regulation of transcription by RNA polymerase II;GO:0006915//apoptotic process;GO:0042981//regulation of apoptotic process;GO:0043524//negative regulation of neuron apoptotic process;GO:0045944//positive regulation of transcription by RNA polymerase II
51	IN2	ENSG00000144476	ACKR3	atypical chemokine receptor 3 [Source:HGNC Symbol;Acc:HGNC:23692]	Environmental Information Processing;Environmental Information Processing	Signaling molecules and interaction;Signaling molecules and interaction	ko04060//Cytokine-cytokine receptor interaction;ko04061//Viral protein interaction with cytokine and cytokine receptor	K04304;K04304	GO:0005768//endosome;GO:0005769//early endosome;GO:0005886//plasma membrane;GO:0005905//clathrin-coated pit;GO:0009897//external side of plasma membrane;GO:0009986//cell surface;GO:0016020//membrane;GO:0043231//intracellular membrane-bounded organelle;GO:0055037//recycling endosome	GO:0004930//G protein-coupled receptor activity;GO:0005044//scavenger receptor activity;GO:0005515//protein binding;GO:0015026//coreceptor activity;GO:0016493//C-C chemokine receptor activity;GO:0016494//C-X-C chemokine receptor activity;GO:0019956//chemokine binding;GO:0019957//C-C chemokine binding;GO:0019958//C-X-C chemokine binding	GO:0001525//angiogenesis;GO:0001570//vasculogenesis;GO:0006935//chemotaxis;GO:0006955//immune response;GO:0007155//cell adhesion;GO:0007165//signal transduction;GO:0007186//G protein-coupled receptor signaling pathway;GO:0007204//positive regulation of cytosolic calcium ion concentration;GO:0008285//negative regulation of cell population proliferation;GO:0019722//calcium-mediated signaling;GO:002…
52	IN2	ENSG00000144583	MARCHF4	membrane associated ring-CH-type finger 4 [Source:HGNC Symbol;Acc:HGNC:29269]	-	-	-	-	GO:0000139//Golgi membrane;GO:0005794//Golgi apparatus;GO:0005795//Golgi stack;GO:0005802//trans-Golgi network;GO:0016020//membrane	GO:0004842//ubiquitin-protein transferase activity;GO:0008270//zinc ion binding;GO:0016740//transferase activity;GO:0046872//metal ion binding	GO:0016567//protein ubiquitination
53	IN2	ENSG00000166407	LMO1	LIM domain only 1 [Source:HGNC Symbol;Acc:HGNC:6641]	-	-	-	-	GO:0005634//nucleus;GO:0005654//nucleoplasm	GO:0003713//transcription coactivator activity;GO:0005515//protein binding;GO:0046872//metal ion binding;GO:0140297//DNA-binding transcription factor binding	GO:0000122//negative regulation of transcription by RNA polymerase II;GO:0045944//positive regulation of transcription by RNA polymerase II;GO:0046013//regulation of T cell homeostatic proliferation
54	IN2	ENSG00000015592	STMN4	stathmin 4 [Source:HGNC Symbol;Acc:HGNC:16078]	-	-	-	-	GO:0005737//cytoplasm;GO:0005794//Golgi apparatus;GO:0030424//axon;GO:0030426//growth cone;GO:0042995//cell projection;GO:0043005//neuron projection	GO:0005515//protein binding;GO:0015631//tubulin binding	GO:0007019//microtubule depolymerization;GO:0031110//regulation of microtubule polymerization or depolymerization;GO:0031175//neuron projection development
55	IN2	ENSG00000188517	COL25A1	collagen type XXV alpha 1 chain [Source:HGNC Symbol;Acc:HGNC:18603]	Organismal Systems	Digestive system	ko04974//Protein digestion and absorption	K24356	GO:0005576//extracellular region;GO:0005581//collagen trimer;GO:0005615//extracellular space;GO:0005788//endoplasmic reticulum lumen;GO:0005886//plasma membrane;GO:0016020//membrane;GO:0062023//collagen-containing extracellular matrix	GO:0001540//amyloid-beta binding;GO:0008201//heparin binding;GO:0030020//extracellular matrix structural constituent conferring tensile strength	-
56	IN2	ENSG00000157445	CACNA2D3	calcium voltage-gated channel auxiliary subunit alpha2delta 3 [Source:HGNC Symbol;Acc:HGNC:15460]	Environmental Information Processing;Organismal Systems;Organismal Systems;Human Diseases;Human Diseases;Organismal Systems;Human Diseases	Signal transduction;Endocrine system;Circulatory system;Cardiovascular disease;Cardiovascular disease;Circulatory system;Cardiovascular disease	ko04010//MAPK signaling pathway;ko04921//Oxytocin signaling pathway;ko04261//Adrenergic signaling in cardiomyocytes;ko05414//Dilated cardiomyopathy;ko05410//Hypertrophic cardiomyopathy;ko04260//Cardiac muscle contraction;ko05412//Arrhythmogenic right ventricular cardiomyopathy	K04860;K04860;K04860;K04860;K04860;K04860;K04860	GO:0005891//voltage-gated calcium channel complex;GO:0016020//membrane;GO:0034702//ion channel complex	GO:0005245//voltage-gated calcium channel activity;GO:0005262//calcium channel activity;GO:0046872//metal ion binding	GO:0006811//ion transport;GO:0006816//calcium ion transport;GO:0034220//ion transmembrane transport;GO:0070588//calcium ion transmembrane transport
57	IN2	ENSG00000179314	WSCD1	WSC domain containing 1 [Source:HGNC Symbol;Acc:HGNC:29060]	-	-	-	-	GO:0000139//Golgi membrane;GO:0005794//Golgi apparatus;GO:0016020//membrane	GO:0008146//sulfotransferase activity	-
58	IN2	ENSG00000169684	CHRNA5	cholinergic receptor nicotinic alpha 5 subunit [Source:HGNC Symbol;Acc:HGNC:1959]	Environmental Information Processing	Signaling molecules and interaction	ko04080//Neuroactive ligand-receptor interaction	K04807	GO:0005886//plasma membrane;GO:0005892//acetylcholine-gated channel complex;GO:0016020//membrane;GO:0043005//neuron projection;GO:0045202//synapse;GO:0045211//postsynaptic membrane;GO:0097060//synaptic membrane;GO:0098691//dopaminergic synapse;GO:0098793//presynapse;GO:0110165//cellular anatomical entity	GO:0004888//transmembrane signaling receptor activity;GO:0005216//ion channel activity;GO:0005230//extracellular ligand-gated ion channel activity;GO:0005515//protein binding;GO:0015276//ligand-gated ion channel activity;GO:0015464//acetylcholine receptor activity;GO:0022848//acetylcholine-gated cation-selective channel activity	GO:0006811//ion transport;GO:0007154//cell communication;GO:0007165//signal transduction;GO:0007268//chemical synaptic transmission;GO:0007271//synaptic transmission, cholinergic;GO:0023052//signaling;GO:0034220//ion transmembrane transport;GO:0035094//response to nicotine;GO:0035095//behavioral response to nicotine;GO:0060078//regulation of postsynaptic membrane potential;GO:0060079//excitatory …
59	IN2	ENSG00000109472	CPE	carboxypeptidase E [Source:HGNC Symbol;Acc:HGNC:2303]	Human Diseases	Endocrine and metabolic disease	ko04940//Type I diabetes mellitus	K01294	GO:0005576//extracellular region;GO:0005615//extracellular space;GO:0005794//Golgi apparatus;GO:0005886//plasma membrane;GO:0016020//membrane;GO:0030133//transport vesicle;GO:0030141//secretory granule;GO:0030658//transport vesicle membrane;GO:0030667//secretory granule membrane;GO:0031410//cytoplasmic vesicle;GO:0070062//extracellular exosome	GO:0004180//carboxypeptidase activity;GO:0004181//metallocarboxypeptidase activity;GO:0005515//protein binding;GO:0008233//peptidase activity;GO:0008237//metallopeptidase activity;GO:0008270//zinc ion binding;GO:0016787//hydrolase activity;GO:0042043//neurexin family protein binding;GO:0046872//metal ion binding;GO:0050839//cell adhesion molecule binding	GO:0003214//cardiac left ventricle morphogenesis;GO:0006508//proteolysis;GO:0006518//peptide metabolic process;GO:0007218//neuropeptide signaling pathway;GO:0016055//Wnt signaling pathway;GO:0016485//protein processing;GO:0030070//insulin processing;GO:0030072//peptide hormone secretion;GO:0033366//protein localization to secretory granule;GO:0036211//protein modification process;GO:0072657//prot…
60	IN2	ENSG00000144218	AFF3	ALF transcription elongation factor 3 [Source:HGNC Symbol;Acc:HGNC:6473]	-	-	-	-	GO:0005634//nucleus;GO:0005654//nucleoplasm;GO:0005829//cytosol;GO:0016604//nuclear body;GO:0032783//super elongation complex	GO:0003677//DNA binding;GO:0003690//double-stranded DNA binding;GO:0003700//DNA-binding transcription factor activity	GO:0006355//regulation of transcription, DNA-templated;GO:0010468//regulation of gene expression;GO:0034612//response to tumor necrosis factor;GO:0035116//embryonic hindlimb morphogenesis
61	IN2	ENSG00000134121	CHL1	cell adhesion molecule L1 like [Source:HGNC Symbol;Acc:HGNC:1939]	-	-	-	-	GO:0005576//extracellular region;GO:0005886//plasma membrane;GO:0016020//membrane;GO:0030425//dendrite;GO:0045177//apical part of cell;GO:0070062//extracellular exosome	GO:0002020//protease binding;GO:0005515//protein binding	GO:0001764//neuron migration;GO:0007155//cell adhesion;GO:0007165//signal transduction;GO:0007399//nervous system development;GO:0007411//axon guidance;GO:0008344//adult locomotory behavior;GO:0030154//cell differentiation;GO:0031175//neuron projection development;GO:0035640//exploration behavior;GO:0043524//negative regulation of neuron apoptotic process;GO:0050890//cognition
62	IN2	ENSG00000079819	EPB41L2	erythrocyte membrane protein band 4.1 like 2 [Source:HGNC Symbol;Acc:HGNC:3379]	-	-	-	-	GO:0005654//nucleoplasm;GO:0005737//cytoplasm;GO:0005829//cytosol;GO:0005856//cytoskeleton;GO:0005886//plasma membrane;GO:0005925//focal adhesion;GO:0005938//cell cortex;GO:0008091//spectrin;GO:0008180//COP9 signalosome;GO:0016020//membrane;GO:0030054//cell junction;GO:0070062//extracellular exosome	GO:0003779//actin binding;GO:0005198//structural molecule activity;GO:0005515//protein binding;GO:0008092//cytoskeletal protein binding;GO:0030507//spectrin binding;GO:0042731//PH domain binding	GO:0007049//cell cycle;GO:0030866//cortical actin cytoskeleton organization;GO:0031032//actomyosin structure organization;GO:0051301//cell division;GO:1904778//positive regulation of protein localization to cell cortex
63	IN2	ENSG00000116106	EPHA4	EPH receptor A4 [Source:HGNC Symbol;Acc:HGNC:3388]	Organismal Systems	Development and regeneration	ko04360//Axon guidance	K05105	GO:0005737//cytoplasm;GO:0005741//mitochondrial outer membrane;GO:0005768//endosome;GO:0005769//early endosome;GO:0005886//plasma membrane;GO:0005912//adherens junction;GO:0009986//cell surface;GO:0014069//postsynaptic density;GO:0016020//membrane;GO:0030175//filopodium;GO:0030424//axon;GO:0030425//dendrite;GO:0031594//neuromuscular junction;GO:0031901//early endosome membrane;GO:0042734//presyna…	GO:0000166//nucleotide binding;GO:0001540//amyloid-beta binding;GO:0004672//protein kinase activity;GO:0004713//protein tyrosine kinase activity;GO:0004714//transmembrane receptor protein tyrosine kinase activity;GO:0005003//ephrin receptor activity;GO:0005004//GPI-linked ephrin receptor activity;GO:0005005//transmembrane-ephrin receptor activity;GO:0005515//protein binding;GO:0005524//ATP bindin…	GO:0006468//protein phosphorylation;GO:0007155//cell adhesion;GO:0007162//negative regulation of cell adhesion;GO:0007169//transmembrane receptor protein tyrosine kinase signaling pathway;GO:0007399//nervous system development;GO:0007411//axon guidance;GO:0007628//adult walking behavior;GO:0008045//motor neuron axon guidance;GO:0008284//positive regulation of cell population proliferation;GO:0008…
64	IN2	ENSG00000064042	LIMCH1	LIM and calponin homology domains 1 [Source:HGNC Symbol;Acc:HGNC:29191]	-	-	-	-	GO:0001725//stress fiber;GO:0005737//cytoplasm;GO:0005856//cytoskeleton;GO:0016460//myosin II complex	GO:0003779//actin binding;GO:0005515//protein binding;GO:0032034//myosin II head/neck binding;GO:0046872//metal ion binding	GO:0001934//positive regulation of protein phosphorylation;GO:0030336//negative regulation of cell migration;GO:0031032//actomyosin structure organization;GO:0051496//positive regulation of stress fiber assembly;GO:0051893//regulation of focal adhesion assembly;GO:0060327//cytoplasmic actin-based contraction involved in cell motility
65	IN2	ENSG00000152253	SPC25	SPC25 component of NDC80 kinetochore complex [Source:HGNC Symbol;Acc:HGNC:24031]	-	-	-	-	GO:0000775//chromosome, centromeric region;GO:0000776//kinetochore;GO:0005634//nucleus;GO:0005694//chromosome;GO:0005829//cytosol;GO:0031262//Ndc80 complex	GO:0005515//protein binding	GO:0007049//cell cycle;GO:0007052//mitotic spindle organization;GO:0007059//chromosome segregation;GO:0007094//mitotic spindle assembly checkpoint signaling;GO:0008608//attachment of spindle microtubules to kinetochore;GO:0051301//cell division
66	IN2	ENSG00000170390	DCLK2	doublecortin like kinase 2 [Source:HGNC Symbol;Acc:HGNC:19002]	-	-	-	-	GO:0005737//cytoplasm;GO:0005856//cytoskeleton	GO:0000166//nucleotide binding;GO:0004672//protein kinase activity;GO:0004674//protein serine/threonine kinase activity;GO:0005515//protein binding;GO:0005524//ATP binding;GO:0008017//microtubule binding;GO:0016301//kinase activity;GO:0016740//transferase activity;GO:0106310//protein serine kinase activity	GO:0000226//microtubule cytoskeleton organization;GO:0006468//protein phosphorylation;GO:0016310//phosphorylation;GO:0021766//hippocampus development;GO:0021860//pyramidal neuron development;GO:0034504//protein localization to nucleus;GO:0035556//intracellular signal transduction;GO:1900181//negative regulation of protein localization to nucleus
67	IN2	ENSG00000173114	LRRN3	leucine rich repeat neuronal 3 [Source:HGNC Symbol;Acc:HGNC:17200]	-	-	-	-	GO:0005615//extracellular space;GO:0016020//membrane;GO:0031012//extracellular matrix	GO:0005515//protein binding	GO:0051965//positive regulation of synapse assembly
68	IN2	ENSG00000221866	PLXNA4	plexin A4 [Source:HGNC Symbol;Acc:HGNC:9102]	Organismal Systems	Development and regeneration	ko04360//Axon guidance	K06820	GO:0002116//semaphorin receptor complex;GO:0005886//plasma membrane;GO:0016020//membrane;GO:0150053//cerebellar climbing fiber to Purkinje cell synapse	GO:0005515//protein binding;GO:0017154//semaphorin receptor activity	GO:0007162//negative regulation of cell adhesion;GO:0007399//nervous system development;GO:0007411//axon guidance;GO:0008045//motor neuron axon guidance;GO:0008360//regulation of cell shape;GO:0021602//cranial nerve morphogenesis;GO:0021610//facial nerve morphogenesis;GO:0021612//facial nerve structural organization;GO:0021615//glossopharyngeal nerve morphogenesis;GO:0021636//trigeminal nerve mor…
69	IN2	ENSG00000168461	RAB31	RAB31, member RAS oncogene family [Source:HGNC Symbol;Acc:HGNC:9771]	Cellular Processes	Transport and catabolism	ko04144//Endocytosis	K07891	GO:0001891//phagocytic cup;GO:0005768//endosome;GO:0005769//early endosome;GO:0005794//Golgi apparatus;GO:0005829//cytosol;GO:0005886//plasma membrane;GO:0012505//endomembrane system;GO:0016020//membrane;GO:0030667//secretory granule membrane;GO:0030670//phagocytic vesicle membrane;GO:0031410//cytoplasmic vesicle;GO:0031901//early endosome membrane;GO:0032588//trans-Golgi network membrane;GO:0036…	GO:0000166//nucleotide binding;GO:0003924//GTPase activity;GO:0005515//protein binding;GO:0005525//GTP binding;GO:0019003//GDP binding	GO:0006886//intracellular protein transport;GO:0031623//receptor internalization;GO:0032869//cellular response to insulin stimulus;GO:0043001//Golgi to plasma membrane protein transport;GO:0045055//regulated exocytosis;GO:0060100//positive regulation of phagocytosis, engulfment;GO:0090382//phagosome maturation
70	IN2	ENSG00000144771	LRTM1	leucine rich repeats and transmembrane domains 1 [Source:HGNC Symbol;Acc:HGNC:25023]	-	-	-	-	GO:0016020//membrane	GO:0005515//protein binding;GO:0008201//heparin binding;GO:0048495//Roundabout binding	GO:0007411//axon guidance;GO:0050919//negative chemotaxis
71	IN2	ENSG00000179399	GPC5	glypican 5 [Source:HGNC Symbol;Acc:HGNC:4453]	-	-	-	-	GO:0005576//extracellular region;GO:0005796//Golgi lumen;GO:0005886//plasma membrane;GO:0009986//cell surface;GO:0016020//membrane;GO:0043202//lysosomal lumen;GO:0062023//collagen-containing extracellular matrix;GO:0098552//side of membrane	GO:0005515//protein binding	GO:0009966//regulation of signal transduction;GO:0016477//cell migration;GO:0090263//positive regulation of canonical Wnt signaling pathway;GO:1905475//regulation of protein localization to membrane
72	IN2	ENSG00000079931	MOXD1	monooxygenase DBH like 1 [Source:HGNC Symbol;Acc:HGNC:21063]	-	-	-	-	GO:0005615//extracellular space;GO:0005783//endoplasmic reticulum;GO:0005789//endoplasmic reticulum membrane;GO:0016020//membrane;GO:0030667//secretory granule membrane	GO:0003824//catalytic activity;GO:0004497//monooxygenase activity;GO:0004500//dopamine beta-monooxygenase activity;GO:0005507//copper ion binding;GO:0005515//protein binding;GO:0016491//oxidoreductase activity;GO:0016715//oxidoreductase activity, acting on paired donors, with incorporation or reduction of molecular oxygen, reduced ascorbate as one donor, and incorporation of one atom of oxygen;GO…	GO:0006589//octopamine biosynthetic process;GO:0042420//dopamine catabolic process;GO:0042421//norepinephrine biosynthetic process
73	IN2	ENSG00000114541	FRMD4B	FERM domain containing 4B [Source:HGNC Symbol;Acc:HGNC:24886]	-	-	-	-	GO:0001726//ruffle;GO:0005615//extracellular space;GO:0005737//cytoplasm;GO:0005856//cytoskeleton;GO:0005912//adherens junction;GO:0005923//bicellular tight junction;GO:0070161//anchoring junction	-	GO:0090162//establishment of epithelial cell polarity
74	IN2	ENSG00000067225	PKM	pyruvate kinase M1/2 [Source:HGNC Symbol;Acc:HGNC:9021]	Metabolism;Human Diseases;Human Diseases;Metabolism;Organismal Systems;Metabolism;Human Diseases;Metabolism;Metabolism;Human Diseases	Global and overview maps;Infectious disease: viral;Cancer: overview;Global and overview maps;Endocrine system;Global and overview maps;Cancer: overview;Carbohydrate metabolism;Carbohydrate metabolism;Endocrine and metabolic disease	ko01100//Metabolic pathways;ko05165//Human papillomavirus infection;ko05203//Viral carcinogenesis;ko01200//Carbon metabolism;ko04922//Glucagon signaling pathway;ko01230//Biosynthesis of amino acids;ko05230//Central carbon metabolism in cancer;ko00010//Glycolysis / Gluconeogenesis;ko00620//Pyruvate metabolism;ko04930//Type II diabetes mellitus	K00873;K00873;K00873;K00873;K00873;K00873;K00873;K00873;K00873;K00873	GO:0005576//extracellular region;GO:0005634//nucleus;GO:0005737//cytoplasm;GO:0005739//mitochondrion;GO:0005791//rough endoplasmic reticulum;GO:0005829//cytosol;GO:0005929//cilium;GO:0031982//vesicle;GO:0034774//secretory granule lumen;GO:0062023//collagen-containing extracellular matrix;GO:0070062//extracellular exosome;GO:1903561//extracellular vesicle;GO:1904813//ficolin-1-rich granule lumen	GO:0000166//nucleotide binding;GO:0000287//magnesium ion binding;GO:0003713//transcription coactivator activity;GO:0003723//RNA binding;GO:0003729//mRNA binding;GO:0003824//catalytic activity;GO:0004713//protein tyrosine kinase activity;GO:0004743//pyruvate kinase activity;GO:0005515//protein binding;GO:0005524//ATP binding;GO:0016301//kinase activity;GO:0016740//transferase activity;GO:0023026//…	GO:0006096//glycolytic process;GO:0006338//chromatin remodeling;GO:0006417//regulation of translation;GO:0008152//metabolic process;GO:0012501//programmed cell death;GO:0016310//phosphorylation;GO:0032869//cellular response to insulin stimulus;GO:0045944//positive regulation of transcription by RNA polymerase II;GO:0061621//canonical glycolysis;GO:1903672//positive regulation of sprouting angioge…
75	IN2	ENSG00000118160	SLC8A2	solute carrier family 8 member A2 [Source:HGNC Symbol;Acc:HGNC:11069]	Organismal Systems;Environmental Information Processing;Environmental Information Processing;Organismal Systems;Environmental Information Processing;Organismal Systems;Human Diseases;Human Diseases;Organismal Systems;Human Diseases;Organismal Systems;Organismal Systems	Sensory system;Signal transduction;Signal transduction;Circulatory system;Signal transduction;Digestive system;Cardiovascular disease;Cardiovascular disease;Circulatory system;Cardiovascular disease;Digestive system;Excretory system	ko04740//Olfactory transduction;ko04020//Calcium signaling pathway;ko04022//cGMP-PKG signaling pathway;ko04261//Adrenergic signaling in cardiomyocytes;ko04371//Apelin signaling pathway;ko04974//Protein digestion and absorption;ko05414//Dilated cardiomyopathy;ko05410//Hypertrophic cardiomyopathy;ko04260//Cardiac muscle contraction;ko05412//Arrhythmogenic right ventricular cardiomyopathy;ko04978//M…	K05849;K05849;K05849;K05849;K05849;K05849;K05849;K05849;K05849;K05849;K05849;K05849	GO:0005886//plasma membrane;GO:0014069//postsynaptic density;GO:0016020//membrane;GO:0016323//basolateral plasma membrane;GO:0030054//cell junction;GO:0030424//axon;GO:0030425//dendrite;GO:0042383//sarcolemma;GO:0042995//cell projection;GO:0043025//neuronal cell body;GO:0043197//dendritic spine;GO:0043204//perikaryon;GO:0043679//axon terminus;GO:0045202//synapse;GO:0098793//presynapse;GO:0098794/…	GO:0005432//calcium:sodium antiporter activity;GO:0005516//calmodulin binding;GO:0015081//sodium ion transmembrane transporter activity;GO:0015085//calcium ion transmembrane transporter activity;GO:0015297//antiporter activity;GO:0046872//metal ion binding;GO:1905060//calcium:cation antiporter activity involved in regulation of postsynaptic cytosolic calcium ion concentration	GO:0002931//response to ischemia;GO:0006811//ion transport;GO:0006814//sodium ion transport;GO:0006816//calcium ion transport;GO:0006874//cellular calcium ion homeostasis;GO:0007154//cell communication;GO:0007611//learning or memory;GO:0007612//learning;GO:0007613//memory;GO:0010468//regulation of gene expression;GO:0035725//sodium ion transmembrane transport;GO:0048172//regulation of short-term …
76	IN2	ENSG00000140836	ZFHX3	zinc finger homeobox 3 [Source:HGNC Symbol;Acc:HGNC:777]	Cellular Processes	Cellular community - eukaryotes	ko04550//Signaling pathways regulating pluripotency of stem cells	K09378	GO:0000785//chromatin;GO:0005634//nucleus;GO:0005654//nucleoplasm;GO:0005667//transcription regulator complex;GO:0005737//cytoplasm;GO:0016604//nuclear body	GO:0000976//transcription cis-regulatory region binding;GO:0000978//RNA polymerase II cis-regulatory region sequence-specific DNA binding;GO:0000981//DNA-binding transcription factor activity, RNA polymerase II-specific;GO:0001227//DNA-binding transcription repressor activity, RNA polymerase II-specific;GO:0003676//nucleic acid binding;GO:0003677//DNA binding;GO:0003700//DNA-binding transcription…	GO:0000122//negative regulation of transcription by RNA polymerase II;GO:0006355//regulation of transcription, DNA-templated;GO:0006357//regulation of transcription by RNA polymerase II;GO:0007517//muscle organ development;GO:0032922//circadian regulation of gene expression;GO:0045662//negative regulation of myoblast differentiation;GO:0045663//positive regulation of myoblast differentiation;GO:0…
77	IN2	ENSG00000105290	APLP1	amyloid beta precursor like protein 1 [Source:HGNC Symbol;Acc:HGNC:597]	-	-	-	-	GO:0005604//basement membrane;GO:0005654//nucleoplasm;GO:0005737//cytoplasm;GO:0005794//Golgi apparatus;GO:0005886//plasma membrane;GO:0012505//endomembrane system;GO:0016020//membrane;GO:0048471//perinuclear region of cytoplasm	GO:0005515//protein binding;GO:0008201//heparin binding;GO:0031694//alpha-2A adrenergic receptor binding;GO:0031695//alpha-2B adrenergic receptor binding;GO:0031696//alpha-2C adrenergic receptor binding;GO:0042802//identical protein binding;GO:0046872//metal ion binding;GO:0046914//transition metal ion binding	GO:0006417//regulation of translation;GO:0006897//endocytosis;GO:0006915//apoptotic process;GO:0007155//cell adhesion;GO:0007399//nervous system development;GO:0007409//axonogenesis;GO:0007417//central nervous system development;GO:0009887//animal organ morphogenesis;GO:0030198//extracellular matrix organization;GO:0030900//forebrain development;GO:0071874//cellular response to norepinephrine sti…
78	IN2	ENSG00000072134	EPN2	epsin 2 [Source:HGNC Symbol;Acc:HGNC:18639]	Cellular Processes	Transport and catabolism	ko04144//Endocytosis	K12471	GO:0005737//cytoplasm;GO:0005768//endosome;GO:0005829//cytosol;GO:0005886//plasma membrane;GO:0030125//clathrin vesicle coat;GO:0030136//clathrin-coated vesicle;GO:0031410//cytoplasmic vesicle;GO:0043231//intracellular membrane-bounded organelle	GO:0005515//protein binding;GO:0005543//phospholipid binding;GO:0008289//lipid binding;GO:0030276//clathrin binding;GO:0045296//cadherin binding	GO:0006897//endocytosis;GO:0030948//negative regulation of vascular endothelial growth factor receptor signaling pathway;GO:0045747//positive regulation of Notch signaling pathway;GO:1903671//negative regulation of sprouting angiogenesis
79	IN2	ENSG00000079102	RUNX1T1	RUNX1 partner transcriptional co-repressor 1 [Source:HGNC Symbol;Acc:HGNC:1535]	Human Diseases;Human Diseases;Human Diseases	Cancer: overview;Cancer: overview;Cancer: specific types	ko05200//Pathways in cancer;ko05202//Transcriptional misregulation in cancer;ko05221//Acute myeloid leukemia	K10053;K10053;K10053	GO:0005634//nucleus;GO:0005654//nucleoplasm;GO:0016363//nuclear matrix	GO:0003677//DNA binding;GO:0003714//transcription corepressor activity;GO:0005515//protein binding;GO:0046872//metal ion binding;GO:0140297//DNA-binding transcription factor binding	GO:0006351//transcription, DNA-templated;GO:0045599//negative regulation of fat cell differentiation;GO:0045892//negative regulation of transcription, DNA-templated
80	IN2	ENSG00000287159	ENSG00000287159	-	-	-	-	-	-	-	-
81	IN2	ENSG00000117114	ADGRL2	adhesion G protein-coupled receptor L2 [Source:HGNC Symbol;Acc:HGNC:18582]	-	-	-	-	GO:0016020//membrane	GO:0004888//transmembrane signaling receptor activity;GO:0004930//G protein-coupled receptor activity;GO:0016524//latrotoxin receptor activity;GO:0030246//carbohydrate binding	GO:0007165//signal transduction;GO:0007166//cell surface receptor signaling pathway;GO:0007186//G protein-coupled receptor signaling pathway;GO:0007189//adenylate cyclase-activating G protein-coupled receptor signaling pathway
82	IN2	ENSG00000066468	FGFR2	fibroblast growth factor receptor 2 [Source:HGNC Symbol;Acc:HGNC:3689]	Human Diseases;Environmental Information Processing;Environmental Information Processing;Cellular Processes;Environmental Information Processing;Environmental Information Processing;Cellular Processes;Environmental Information Processing;Human Diseases;Cellular Processes;Human Diseases;Human Diseases;Human Diseases	Cancer: overview;Signal transduction;Signal transduction;Transport and catabolism;Signal transduction;Signal transduction;Cell motility;Signal transduction;Cancer: specific types;Cellular community - eukaryotes;Cancer: specific types;Drug resistance: antineoplastic;Cancer: overview	ko05200//Pathways in cancer;ko04151//PI3K-Akt signaling pathway;ko04010//MAPK signaling pathway;ko04144//Endocytosis;ko04020//Calcium signaling pathway;ko04014//Ras signaling pathway;ko04810//Regulation of actin cytoskeleton;ko04015//Rap1 signaling pathway;ko05226//Gastric cancer;ko04550//Signaling pathways regulating pluripotency of stem cells;ko05215//Prostate cancer;ko01521//EGFR tyrosine kina…	K05093;K05093;K05093;K05093;K05093;K05093;K05093;K05093;K05093;K05093;K05093;K05093;K05093	GO:0005576//extracellular region;GO:0005634//nucleus;GO:0005737//cytoplasm;GO:0005794//Golgi apparatus;GO:0005886//plasma membrane;GO:0005938//cell cortex;GO:0009986//cell surface;GO:0016020//membrane;GO:0031410//cytoplasmic vesicle;GO:0043235//receptor complex;GO:0060076//excitatory synapse;GO:0062023//collagen-containing extracellular matrix	GO:0000166//nucleotide binding;GO:0004672//protein kinase activity;GO:0004713//protein tyrosine kinase activity;GO:0004714//transmembrane receptor protein tyrosine kinase activity;GO:0005007//fibroblast growth factor-activated receptor activity;GO:0005515//protein binding;GO:0005524//ATP binding;GO:0008201//heparin binding;GO:0016301//kinase activity;GO:0016740//transferase activity;GO:0017134//f…	GO:0000122//negative regulation of transcription by RNA polymerase II;GO:0001525//angiogenesis;GO:0001657//ureteric bud development;GO:0001701//in utero embryonic development;GO:0001837//epithelial to mesenchymal transition;GO:0002053//positive regulation of mesenchymal cell proliferation;GO:0003148//outflow tract septum morphogenesis;GO:0003149//membranous septum morphogenesis;GO:0003416//endoch…
83	IN2	ENSG00000132938	MTUS2	microtubule associated scaffold protein 2 [Source:HGNC Symbol;Acc:HGNC:20595]	-	-	-	-	GO:0005634//nucleus;GO:0005737//cytoplasm;GO:0005813//centrosome;GO:0005856//cytoskeleton;GO:0005874//microtubule;GO:0005881//cytoplasmic microtubule;GO:0015630//microtubule cytoskeleton;GO:0045171//intercellular bridge	GO:0005515//protein binding;GO:0008017//microtubule binding;GO:0042803//protein homodimerization activity	-
84	IN2	ENSG00000165379	LRFN5	leucine rich repeat and fibronectin type III domain containing 5 [Source:HGNC Symbol;Acc:HGNC:20360]	-	-	-	-	GO:0009986//cell surface;GO:0016020//membrane;GO:0098839//postsynaptic density membrane;GO:0098978//glutamatergic synapse;GO:0098982//GABA-ergic synapse	GO:0005515//protein binding	GO:0043031//negative regulation of macrophage activation;GO:0050728//negative regulation of inflammatory response;GO:0099560//synaptic membrane adhesion;GO:1905606//regulation of presynapse assembly
85	IN2	ENSG00000144619	CNTN4	contactin 4 [Source:HGNC Symbol;Acc:HGNC:2174]	-	-	-	-	GO:0005576//extracellular region;GO:0005886//plasma membrane;GO:0016020//membrane;GO:0030424//axon;GO:0098552//side of membrane	GO:0005515//protein binding;GO:0098632//cell-cell adhesion mediator activity	GO:0007155//cell adhesion;GO:0007156//homophilic cell adhesion via plasma membrane adhesion molecules;GO:0007158//neuron cell-cell adhesion;GO:0007399//nervous system development;GO:0007409//axonogenesis;GO:0007411//axon guidance;GO:0007413//axonal fasciculation;GO:0007420//brain development;GO:0031175//neuron projection development;GO:0045665//negative regulation of neuron differentiation;GO:004…
86	IN2	ENSG00000177679	SRRM3	serine/arginine repetitive matrix 3 [Source:HGNC Symbol;Acc:HGNC:26729]	-	-	-	-	GO:0005634//nucleus	-	-
87	IN2	ENSG00000179915	NRXN1	neurexin 1 [Source:HGNC Symbol;Acc:HGNC:8008]	Environmental Information Processing	Signaling molecules and interaction	ko04514//Cell adhesion molecules	K07377	GO:0005730//nucleolus;GO:0005783//endoplasmic reticulum;GO:0005886//plasma membrane;GO:0009986//cell surface;GO:0016020//membrane;GO:0030139//endocytic vesicle;GO:0031594//neuromuscular junction;GO:0031965//nuclear membrane;GO:0031982//vesicle;GO:0032991//protein-containing complex;GO:0042734//presynaptic membrane;GO:0042995//cell projection;GO:0043025//neuronal cell body;GO:0044295//axonal growt…	GO:0004888//transmembrane signaling receptor activity;GO:0005102//signaling receptor binding;GO:0005105//type 1 fibroblast growth factor receptor binding;GO:0005246//calcium channel regulator activity;GO:0005509//calcium ion binding;GO:0005515//protein binding;GO:0033130//acetylcholine receptor binding;GO:0038023//signaling receptor activity;GO:0046872//metal ion binding;GO:0048306//calcium-depen…	GO:0001525//angiogenesis;GO:0007155//cell adhesion;GO:0007157//heterophilic cell-cell adhesion via plasma membrane cell adhesion molecules;GO:0007158//neuron cell-cell adhesion;GO:0007165//signal transduction;GO:0007268//chemical synaptic transmission;GO:0007269//neurotransmitter secretion;GO:0007411//axon guidance;GO:0007416//synapse assembly;GO:0007612//learning;GO:0010628//positive regulation …
88	IN2	ENSG00000076356	PLXNA2	plexin A2 [Source:HGNC Symbol;Acc:HGNC:9100]	Organismal Systems	Development and regeneration	ko04360//Axon guidance	K06820	GO:0002116//semaphorin receptor complex;GO:0005886//plasma membrane;GO:0016020//membrane	GO:0005515//protein binding;GO:0017154//semaphorin receptor activity;GO:0042802//identical protein binding	GO:0001756//somitogenesis;GO:0007162//negative regulation of cell adhesion;GO:0007166//cell surface receptor signaling pathway;GO:0008360//regulation of cell shape;GO:0021915//neural tube development;GO:0021935//cerebellar granule cell precursor tangential migration;GO:0030334//regulation of cell migration;GO:0050772//positive regulation of axonogenesis;GO:0051642//centrosome localization;GO:0060…
89	IN2	ENSG00000206052	DOK6	docking protein 6 [Source:HGNC Symbol;Acc:HGNC:28301]	-	-	-	-	GO:0005737//cytoplasm;GO:0005829//cytosol	GO:0005515//protein binding	GO:0007169//transmembrane receptor protein tyrosine kinase signaling pathway;GO:0007265//Ras protein signal transduction;GO:0043410//positive regulation of MAPK cascade
90	IN2	ENSG00000185565	LSAMP	limbic system associated membrane protein [Source:HGNC Symbol;Acc:HGNC:6705]	-	-	-	-	GO:0005576//extracellular region;GO:0005829//cytosol;GO:0005886//plasma membrane;GO:0016020//membrane;GO:0098552//side of membrane	GO:0005515//protein binding	GO:0007155//cell adhesion;GO:0007399//nervous system development
91	IN2	ENSG00000134138	MEIS2	Meis homeobox 2 [Source:HGNC Symbol;Acc:HGNC:7001]	-	-	-	-	GO:0000785//chromatin;GO:0005634//nucleus;GO:0005737//cytoplasm;GO:0048471//perinuclear region of cytoplasm	GO:0000978//RNA polymerase II cis-regulatory region sequence-specific DNA binding;GO:0000981//DNA-binding transcription factor activity, RNA polymerase II-specific;GO:0001228//DNA-binding transcription activator activity, RNA polymerase II-specific;GO:0003677//DNA binding;GO:0005515//protein binding;GO:0008134//transcription factor binding;GO:0043565//sequence-specific DNA binding;GO:1990837//seq…	GO:0000122//negative regulation of transcription by RNA polymerase II;GO:0001654//eye development;GO:0006355//regulation of transcription, DNA-templated;GO:0007420//brain development;GO:0008284//positive regulation of cell population proliferation;GO:0008542//visual learning;GO:0009612//response to mechanical stimulus;GO:0009880//embryonic pattern specification;GO:0009887//animal organ morphogene…
92	IN2	ENSG00000005108	THSD7A	thrombospondin type 1 domain containing 7A [Source:HGNC Symbol;Acc:HGNC:22207]	-	-	-	-	GO:0005576//extracellular region;GO:0005886//plasma membrane;GO:0016020//membrane;GO:0042995//cell projection	GO:0005515//protein binding	GO:0001525//angiogenesis;GO:0030036//actin cytoskeleton organization;GO:0030154//cell differentiation
93	IN2	ENSG00000101489	CELF4	CUGBP Elav-like family member 4 [Source:HGNC Symbol;Acc:HGNC:14015]	-	-	-	-	GO:0005634//nucleus;GO:0005654//nucleoplasm;GO:0005737//cytoplasm;GO:0098794//postsynapse;GO:1990904//ribonucleoprotein complex	GO:0000900//translation repressor activity, mRNA regulatory element binding;GO:0003676//nucleic acid binding;GO:0003723//RNA binding;GO:0003729//mRNA binding;GO:0005515//protein binding;GO:0036002//pre-mRNA binding;GO:0042835//BRE binding	GO:0000380//alternative mRNA splicing, via spliceosome;GO:0000381//regulation of alternative mRNA splicing, via spliceosome;GO:0001701//in utero embryonic development;GO:0006376//mRNA splice site selection;GO:0006397//mRNA processing;GO:0007281//germ cell development;GO:0008380//RNA splicing;GO:0009792//embryo development ending in birth or egg hatching;GO:0017148//negative regulation of translat…
94	IN2	ENSG00000196526	AFAP1	actin filament associated protein 1 [Source:HGNC Symbol;Acc:HGNC:24017]	-	-	-	-	GO:0001725//stress fiber;GO:0005737//cytoplasm;GO:0005829//cytosol;GO:0005856//cytoskeleton;GO:0005925//focal adhesion;GO:0015629//actin cytoskeleton	GO:0003779//actin binding;GO:0017124//SH3 domain binding;GO:0042169//SH2 domain binding	-
95	IN2	ENSG00000164900	GBX1	gastrulation brain homeobox 1 [Source:HGNC Symbol;Acc:HGNC:4185]	-	-	-	-	GO:0000785//chromatin;GO:0005634//nucleus	GO:0000977//RNA polymerase II transcription regulatory region sequence-specific DNA binding;GO:0000981//DNA-binding transcription factor activity, RNA polymerase II-specific;GO:0003677//DNA binding	GO:0006355//regulation of transcription, DNA-templated;GO:0006357//regulation of transcription by RNA polymerase II;GO:0007628//adult walking behavior;GO:0019230//proprioception;GO:0021522//spinal cord motor neuron differentiation;GO:0048663//neuron fate commitment;GO:0051960//regulation of nervous system development;GO:0097374//sensory neuron axon guidance
96	IN2	ENSG00000140807	NKD1	NKD inhibitor of WNT signaling pathway 1 [Source:HGNC Symbol;Acc:HGNC:17045]	Environmental Information Processing;Environmental Information Processing	Signal transduction;Signal transduction	ko04310//Wnt signaling pathway;ko04390//Hippo signaling pathway	K03213;K03213	GO:0000159//protein phosphatase type 2A complex;GO:0005737//cytoplasm;GO:0005886//plasma membrane;GO:0016020//membrane	GO:0005509//calcium ion binding;GO:0005515//protein binding;GO:0030165//PDZ domain binding;GO:0046872//metal ion binding	GO:0001754//eye photoreceptor cell differentiation;GO:0003401//axis elongation;GO:0007525//somatic muscle development;GO:0016055//Wnt signaling pathway;GO:0030178//negative regulation of Wnt signaling pathway;GO:0043410//positive regulation of MAPK cascade;GO:0045732//positive regulation of protein catabolic process;GO:0060026//convergent extension;GO:0090090//negative regulation of canonical Wnt…
97	IN2	ENSG00000186868	MAPT	microtubule associated protein tau [Source:HGNC Symbol;Acc:HGNC:6893]	Human Diseases;Human Diseases;Environmental Information Processing;Human Diseases	Neurodegenerative disease;Neurodegenerative disease;Signal transduction;Neurodegenerative disease	ko05022//Pathways of neurodegeneration - multiple diseases;ko05010//Alzheimer disease;ko04010//MAPK signaling pathway;ko05012//Parkinson disease	K04380;K04380;K04380;K04380	GO:0005576//extracellular region;GO:0005634//nucleus;GO:0005737//cytoplasm;GO:0005739//mitochondrion;GO:0005829//cytosol;GO:0005856//cytoskeleton;GO:0005874//microtubule;GO:0005886//plasma membrane;GO:0015630//microtubule cytoskeleton;GO:0016020//membrane;GO:0016607//nuclear speck;GO:0030424//axon;GO:0030425//dendrite;GO:0030426//growth cone;GO:0030673//axolemma;GO:0034399//nuclear periphery;GO:0…	GO:0003677//DNA binding;GO:0003680//minor groove of adenine-thymine-rich DNA binding;GO:0003690//double-stranded DNA binding;GO:0003697//single-stranded DNA binding;GO:0003723//RNA binding;GO:0003779//actin binding;GO:0005515//protein binding;GO:0008017//microtubule binding;GO:0015631//tubulin binding;GO:0017124//SH3 domain binding;GO:0019899//enzyme binding;GO:0019901//protein kinase binding;GO:…	GO:0000226//microtubule cytoskeleton organization;GO:0001774//microglial cell activation;GO:0006475//internal protein amino acid acetylation;GO:0006919//activation of cysteine-type endopeptidase activity involved in apoptotic process;GO:0006974//cellular response to DNA damage stimulus;GO:0007267//cell-cell signaling;GO:0007416//synapse assembly;GO:0007611//learning or memory;GO:0007613//memory;G…
98	IN2	ENSG00000286353	ENSG00000286353	-	-	-	-	-	-	-	-
99	IN2	ENSG00000156650	KAT6B	lysine acetyltransferase 6B [Source:HGNC Symbol;Acc:HGNC:17582]	-	-	-	-	GO:0000123//histone acetyltransferase complex;GO:0000786//nucleosome;GO:0005634//nucleus;GO:0005654//nucleoplasm;GO:0070776//MOZ/MORF histone acetyltransferase complex	GO:0003677//DNA binding;GO:0003712//transcription coregulator activity;GO:0003713//transcription coactivator activity;GO:0004402//histone acetyltransferase activity;GO:0005515//protein binding;GO:0016740//transferase activity;GO:0016746//acyltransferase activity;GO:0036408//histone acetyltransferase activity (H3-K14 specific);GO:0044877//protein-containing complex binding;GO:0046872//metal ion bi…	GO:0006325//chromatin organization;GO:0006334//nucleosome assembly;GO:0006355//regulation of transcription, DNA-templated;GO:0016573//histone acetylation;GO:0045892//negative regulation of transcription, DNA-templated;GO:0045893//positive regulation of transcription, DNA-templated;GO:0045944//positive regulation of transcription by RNA polymerase II;GO:0050793//regulation of developmental process…
100	IN2	ENSG00000183775	KCTD16	potassium channel tetramerization domain containing 16 [Source:HGNC Symbol;Acc:HGNC:29244]	-	-	-	-	GO:0005886//plasma membrane;GO:0016020//membrane;GO:0042734//presynaptic membrane;GO:0042995//cell projection;GO:0043235//receptor complex;GO:0045202//synapse;GO:0045211//postsynaptic membrane	GO:0005515//protein binding	GO:0008277//regulation of G protein-coupled receptor signaling pathway;GO:0051260//protein homooligomerization
1	IN3	ENSG00000151789	ZNF385D	zinc finger protein 385D [Source:HGNC Symbol;Acc:HGNC:26191]	-	-	-	-	GO:0005634//nucleus	GO:0003676//nucleic acid binding;GO:0008270//zinc ion binding;GO:0046872//metal ion binding;GO:1990837//sequence-specific double-stranded DNA binding	-
2	IN3	ENSG00000149972	CNTN5	contactin 5 [Source:HGNC Symbol;Acc:HGNC:2175]	-	-	-	-	GO:0005576//extracellular region;GO:0005886//plasma membrane;GO:0016020//membrane;GO:0030424//axon;GO:0042734//presynaptic membrane;GO:0098552//side of membrane;GO:0098982//GABA-ergic synapse	GO:0005515//protein binding;GO:0098632//cell-cell adhesion mediator activity	GO:0007155//cell adhesion;GO:0007411//axon guidance;GO:0007420//brain development;GO:0007605//sensory perception of sound;GO:0098609//cell-cell adhesion;GO:0099054//presynapse assembly
3	IN3	ENSG00000106688	SLC1A1	solute carrier family 1 member 1 [Source:HGNC Symbol;Acc:HGNC:10939]	Organismal Systems;Organismal Systems;Organismal Systems	Nervous system;Digestive system;Nervous system	ko04724//Glutamatergic synapse;ko04974//Protein digestion and absorption;ko04721//Synaptic vesicle cycle	K05612;K05612;K05612	GO:0005737//cytoplasm;GO:0005768//endosome;GO:0005783//endoplasmic reticulum;GO:0005886//plasma membrane;GO:0009986//cell surface;GO:0016020//membrane;GO:0016324//apical plasma membrane;GO:0030424//axon;GO:0030425//dendrite;GO:0031901//early endosome membrane;GO:0031902//late endosome membrane;GO:0031982//vesicle;GO:0032279//asymmetric synapse;GO:0043005//neuron projection;GO:0043025//neuronal ce…	GO:0005253//anion channel activity;GO:0005313//L-glutamate transmembrane transporter activity;GO:0005314//high-affinity glutamate transmembrane transporter activity;GO:0005515//protein binding;GO:0015108//chloride transmembrane transporter activity;GO:0015179//L-amino acid transmembrane transporter activity;GO:0015183//L-aspartate transmembrane transporter activity;GO:0015293//symporter activity;…	GO:0001662//behavioral fear response;GO:0001932//regulation of protein phosphorylation;GO:0001975//response to amphetamine;GO:0002027//regulation of heart rate;GO:0006749//glutathione metabolic process;GO:0006750//glutathione biosynthetic process;GO:0006801//superoxide metabolic process;GO:0006811//ion transport;GO:0006836//neurotransmitter transport;GO:0006865//amino acid transport;GO:0006882//c…
4	IN3	ENSG00000185008	ROBO2	roundabout guidance receptor 2 [Source:HGNC Symbol;Acc:HGNC:10250]	Organismal Systems	Development and regeneration	ko04360//Axon guidance	K06754	GO:0005886//plasma membrane;GO:0009986//cell surface;GO:0016020//membrane;GO:0030673//axolemma;GO:0070062//extracellular exosome	GO:0005515//protein binding;GO:0008046//axon guidance receptor activity;GO:0042802//identical protein binding	GO:0001656//metanephros development;GO:0001657//ureteric bud development;GO:0003129//heart induction;GO:0003148//outflow tract septum morphogenesis;GO:0003180//aortic valve morphogenesis;GO:0003184//pulmonary valve morphogenesis;GO:0003272//endocardial cushion formation;GO:0006935//chemotaxis;GO:0007155//cell adhesion;GO:0007156//homophilic cell adhesion via plasma membrane adhesion molecules;GO:…
5	IN3	ENSG00000139174	PRICKLE1	prickle planar cell polarity protein 1 [Source:HGNC Symbol;Acc:HGNC:17019]	Environmental Information Processing	Signal transduction	ko04310//Wnt signaling pathway	K04511	GO:0000502//proteasome complex;GO:0005634//nucleus;GO:0005737//cytoplasm;GO:0005829//cytosol;GO:0016020//membrane;GO:0031254//cell trailing edge;GO:0031965//nuclear membrane	GO:0005515//protein binding;GO:0008270//zinc ion binding;GO:0044877//protein-containing complex binding;GO:0046872//metal ion binding	GO:0001843//neural tube closure;GO:0001894//tissue homeostasis;GO:0003151//outflow tract morphogenesis;GO:0003402//planar cell polarity pathway involved in axis elongation;GO:0006606//protein import into nucleus;GO:0006915//apoptotic process;GO:0007010//cytoskeleton organization;GO:0007163//establishment or maintenance of cell polarity;GO:0007173//epidermal growth factor receptor signaling pathwa…
6	IN3	ENSG00000248485	PCP4L1	Purkinje cell protein 4 like 1 [Source:HGNC Symbol;Acc:HGNC:20448]	-	-	-	-	-	-	-
7	IN3	ENSG00000144619	CNTN4	contactin 4 [Source:HGNC Symbol;Acc:HGNC:2174]	-	-	-	-	GO:0005576//extracellular region;GO:0005886//plasma membrane;GO:0016020//membrane;GO:0030424//axon;GO:0098552//side of membrane	GO:0005515//protein binding;GO:0098632//cell-cell adhesion mediator activity	GO:0007155//cell adhesion;GO:0007156//homophilic cell adhesion via plasma membrane adhesion molecules;GO:0007158//neuron cell-cell adhesion;GO:0007399//nervous system development;GO:0007409//axonogenesis;GO:0007411//axon guidance;GO:0007413//axonal fasciculation;GO:0007420//brain development;GO:0031175//neuron projection development;GO:0045665//negative regulation of neuron differentiation;GO:004…
8	IN3	ENSG00000165973	NELL1	neural EGFL like 1 [Source:HGNC Symbol;Acc:HGNC:7750]	-	-	-	-	GO:0005576//extracellular region;GO:0005615//extracellular space;GO:0005634//nucleus;GO:0005635//nuclear envelope;GO:0005737//cytoplasm;GO:0048471//perinuclear region of cytoplasm;GO:0110165//cellular anatomical entity	GO:0005080//protein kinase C binding;GO:0005509//calcium ion binding;GO:0005515//protein binding;GO:0008201//heparin binding	GO:0007399//nervous system development;GO:0010468//regulation of gene expression;GO:0030154//cell differentiation;GO:0030501//positive regulation of bone mineralization;GO:0033689//negative regulation of osteoblast proliferation;GO:0042177//negative regulation of protein catabolic process;GO:0045667//regulation of osteoblast differentiation;GO:0045669//positive regulation of osteoblast differenti…
9	IN3	ENSG00000144583	MARCHF4	membrane associated ring-CH-type finger 4 [Source:HGNC Symbol;Acc:HGNC:29269]	-	-	-	-	GO:0000139//Golgi membrane;GO:0005794//Golgi apparatus;GO:0005795//Golgi stack;GO:0005802//trans-Golgi network;GO:0016020//membrane	GO:0004842//ubiquitin-protein transferase activity;GO:0008270//zinc ion binding;GO:0016740//transferase activity;GO:0046872//metal ion binding	GO:0016567//protein ubiquitination
10	IN3	ENSG00000196562	SULF2	sulfatase 2 [Source:HGNC Symbol;Acc:HGNC:20392]	-	-	-	-	GO:0005576//extracellular region;GO:0005615//extracellular space;GO:0005783//endoplasmic reticulum;GO:0005794//Golgi apparatus;GO:0005795//Golgi stack;GO:0005886//plasma membrane;GO:0009986//cell surface;GO:0110165//cellular anatomical entity	GO:0004065//arylsulfatase activity;GO:0005509//calcium ion binding;GO:0005539//glycosaminoglycan binding;GO:0008449//N-acetylglucosamine-6-sulfatase activity;GO:0008484//sulfuric ester hydrolase activity;GO:0016787//hydrolase activity;GO:0046872//metal ion binding	GO:0001822//kidney development;GO:0002063//chondrocyte development;GO:0003094//glomerular filtration;GO:0009611//response to wounding;GO:0010575//positive regulation of vascular endothelial growth factor production;GO:0014846//esophagus smooth muscle contraction;GO:0030177//positive regulation of Wnt signaling pathway;GO:0030201//heparan sulfate proteoglycan metabolic process;GO:0032836//glomerul…
11	IN3	ENSG00000180287	PLD5	phospholipase D family member 5 [Source:HGNC Symbol;Acc:HGNC:26879]	-	-	-	-	GO:0016020//membrane	GO:0003824//catalytic activity	-
12	IN3	ENSG00000135069	PSAT1	phosphoserine aminotransferase 1 [Source:HGNC Symbol;Acc:HGNC:19129]	Metabolism;Metabolism;Metabolism;Metabolism;Metabolism;Metabolism	Global and overview maps;Global and overview maps;Global and overview maps;Amino acid metabolism;Amino acid metabolism;Metabolism of cofactors and vitamins	ko01100//Metabolic pathways;ko01200//Carbon metabolism;ko01230//Biosynthesis of amino acids;ko00270//Cysteine and methionine metabolism;ko00260//Glycine, serine and threonine metabolism;ko00750//Vitamin B6 metabolism	K00831;K00831;K00831;K00831;K00831;K00831	GO:0005737//cytoplasm;GO:0005829//cytosol;GO:0070062//extracellular exosome	GO:0003824//catalytic activity;GO:0004648//O-phospho-L-serine:2-oxoglutarate aminotransferase activity;GO:0005515//protein binding;GO:0008483//transaminase activity;GO:0016740//transferase activity;GO:0030170//pyridoxal phosphate binding;GO:0042802//identical protein binding	GO:0006564//L-serine biosynthetic process;GO:0008615//pyridoxine biosynthetic process;GO:0008652//cellular amino acid biosynthetic process
13	IN3	ENSG00000145730	PAM	peptidylglycine alpha-amidating monooxygenase [Source:HGNC Symbol;Acc:HGNC:8596]	-	-	-	-	GO:0005576//extracellular region;GO:0016020//membrane;GO:0030658//transport vesicle membrane;GO:0030667//secretory granule membrane;GO:0031410//cytoplasmic vesicle;GO:0070062//extracellular exosome	GO:0003824//catalytic activity;GO:0004497//monooxygenase activity;GO:0004504//peptidylglycine monooxygenase activity;GO:0004598//peptidylamidoglycolate lyase activity;GO:0005507//copper ion binding;GO:0005509//calcium ion binding;GO:0005515//protein binding;GO:0008270//zinc ion binding;GO:0016491//oxidoreductase activity;GO:0016715//oxidoreductase activity, acting on paired donors, with incorpora…	GO:0001519//peptide amidation;GO:0006518//peptide metabolic process;GO:0006629//lipid metabolic process;GO:0008152//metabolic process;GO:0010043//response to zinc ion;GO:0062112//fatty acid primary amide biosynthetic process
14	IN3	ENSG00000286353	ENSG00000286353	-	-	-	-	-	-	-	-
15	IN3	ENSG00000136237	RAPGEF5	Rap guanine nucleotide exchange factor 5 [Source:HGNC Symbol;Acc:HGNC:16862]	Environmental Information Processing;Environmental Information Processing	Signal transduction;Signal transduction	ko04014//Ras signaling pathway;ko04015//Rap1 signaling pathway	K08019;K08019	GO:0005634//nucleus;GO:0005654//nucleoplasm;GO:0005886//plasma membrane;GO:0016604//nuclear body	GO:0005085//guanyl-nucleotide exchange factor activity;GO:0030742//GTP-dependent protein binding	GO:0007264//small GTPase mediated signal transduction;GO:0007265//Ras protein signal transduction;GO:0007399//nervous system development;GO:0035556//intracellular signal transduction
16	IN3	ENSG00000185565	LSAMP	limbic system associated membrane protein [Source:HGNC Symbol;Acc:HGNC:6705]	-	-	-	-	GO:0005576//extracellular region;GO:0005829//cytosol;GO:0005886//plasma membrane;GO:0016020//membrane;GO:0098552//side of membrane	GO:0005515//protein binding	GO:0007155//cell adhesion;GO:0007399//nervous system development
17	IN3	ENSG00000215474	SKOR2	SKI family transcriptional corepressor 2 [Source:HGNC Symbol;Acc:HGNC:32695]	-	-	-	-	GO:0005634//nucleus;GO:0005667//transcription regulator complex;GO:0005737//cytoplasm;GO:0110165//cellular anatomical entity	GO:0000978//RNA polymerase II cis-regulatory region sequence-specific DNA binding;GO:0000981//DNA-binding transcription factor activity, RNA polymerase II-specific;GO:0003682//chromatin binding;GO:0042826//histone deacetylase binding;GO:0046332//SMAD binding;GO:1990837//sequence-specific double-stranded DNA binding	GO:0000122//negative regulation of transcription by RNA polymerase II;GO:0006355//regulation of transcription, DNA-templated;GO:0007224//smoothened signaling pathway;GO:0021587//cerebellum morphogenesis;GO:0021702//cerebellar Purkinje cell differentiation;GO:0021936//regulation of cerebellar granule cell precursor proliferation;GO:0030512//negative regulation of transforming growth factor beta re…
18	IN3	ENSG00000060718	COL11A1	collagen type XI alpha 1 chain [Source:HGNC Symbol;Acc:HGNC:2186]	Organismal Systems	Digestive system	ko04974//Protein digestion and absorption	K19721	GO:0005576//extracellular region;GO:0005581//collagen trimer;GO:0005592//collagen type XI trimer;GO:0005615//extracellular space;GO:0005788//endoplasmic reticulum lumen;GO:0031012//extracellular matrix;GO:0062023//collagen-containing extracellular matrix	GO:0005201//extracellular matrix structural constituent;GO:0008201//heparin binding;GO:0030020//extracellular matrix structural constituent conferring tensile strength;GO:0030674//protein-macromolecule adaptor activity;GO:0046872//metal ion binding;GO:0050840//extracellular matrix binding;GO:1904399//heparan sulfate binding	GO:0001502//cartilage condensation;GO:0001503//ossification;GO:0002063//chondrocyte development;GO:0003007//heart morphogenesis;GO:0006029//proteoglycan metabolic process;GO:0007601//visual perception;GO:0007605//sensory perception of sound;GO:0030198//extracellular matrix organization;GO:0030199//collagen fibril organization;GO:0035987//endodermal cell differentiation;GO:0035989//tendon developm…
19	IN3	ENSG00000188517	COL25A1	collagen type XXV alpha 1 chain [Source:HGNC Symbol;Acc:HGNC:18603]	Organismal Systems	Digestive system	ko04974//Protein digestion and absorption	K24356	GO:0005576//extracellular region;GO:0005581//collagen trimer;GO:0005615//extracellular space;GO:0005788//endoplasmic reticulum lumen;GO:0005886//plasma membrane;GO:0016020//membrane;GO:0062023//collagen-containing extracellular matrix	GO:0001540//amyloid-beta binding;GO:0008201//heparin binding;GO:0030020//extracellular matrix structural constituent conferring tensile strength	-
20	IN3	ENSG00000182050	MGAT4C	MGAT4 family member C [Source:HGNC Symbol;Acc:HGNC:30871]	Metabolism;Metabolism;Metabolism	Global and overview maps;Glycan biosynthesis and metabolism;Glycan biosynthesis and metabolism	ko01100//Metabolic pathways;ko00510//N-Glycan biosynthesis;ko00513//Various types of N-glycan biosynthesis	K13748;K13748;K13748	GO:0000139//Golgi membrane;GO:0005794//Golgi apparatus;GO:0016020//membrane	GO:0008375//acetylglucosaminyltransferase activity;GO:0008454//alpha-1,3-mannosylglycoprotein 4-beta-N-acetylglucosaminyltransferase activity;GO:0016740//transferase activity;GO:0016757//glycosyltransferase activity;GO:0046872//metal ion binding	GO:0006486//protein glycosylation;GO:0006487//protein N-linked glycosylation;GO:0019082//viral protein processing
21	IN3	ENSG00000175161	CADM2	cell adhesion molecule 2 [Source:HGNC Symbol;Acc:HGNC:29849]	-	-	-	-	GO:0005886//plasma membrane;GO:0016020//membrane;GO:0030424//axon;GO:0032809//neuronal cell body membrane;GO:0042995//cell projection;GO:0045202//synapse	-	GO:0007155//cell adhesion;GO:0007156//homophilic cell adhesion via plasma membrane adhesion molecules
22	IN3	ENSG00000166250	CLMP	CXADR like membrane protein [Source:HGNC Symbol;Acc:HGNC:24039]	-	-	-	-	GO:0005881//cytoplasmic microtubule;GO:0005886//plasma membrane;GO:0005923//bicellular tight junction;GO:0009986//cell surface;GO:0016020//membrane;GO:0070161//anchoring junction	GO:0005515//protein binding	GO:0048565//digestive tract development
23	IN3	ENSG00000151572	ANO4	anoctamin 4 [Source:HGNC Symbol;Acc:HGNC:23837]	-	-	-	-	GO:0005886//plasma membrane;GO:0016020//membrane	GO:0005229//intracellular calcium activated chloride channel activity;GO:0017128//phospholipid scramblase activity;GO:0046983//protein dimerization activity	GO:0006821//chloride transport;GO:0006869//lipid transport;GO:0034220//ion transmembrane transport;GO:0051649//establishment of localization in cell;GO:0061589//calcium activated phosphatidylserine scrambling;GO:0061590//calcium activated phosphatidylcholine scrambling;GO:0061591//calcium activated galactosylceramide scrambling;GO:1902476//chloride transmembrane transport
24	IN3	ENSG00000148672	GLUD1	glutamate dehydrogenase 1 [Source:HGNC Symbol;Acc:HGNC:4335]	Metabolism;Cellular Processes;Metabolism;Metabolism;Organismal Systems;Metabolism;Metabolism	Global and overview maps;Cell growth and death;Global and overview maps;Amino acid metabolism;Excretory system;Amino acid metabolism;Energy metabolism	ko01100//Metabolic pathways;ko04217//Necroptosis;ko01200//Carbon metabolism;ko00250//Alanine, aspartate and glutamate metabolism;ko04964//Proximal tubule bicarbonate reclamation;ko00220//Arginine biosynthesis;ko00910//Nitrogen metabolism	K00261;K00261;K00261;K00261;K00261;K00261;K00261	GO:0005737//cytoplasm;GO:0005739//mitochondrion;GO:0005759//mitochondrial matrix;GO:0005783//endoplasmic reticulum	GO:0000166//nucleotide binding;GO:0004352//glutamate dehydrogenase (NAD+) activity;GO:0004353//glutamate dehydrogenase [NAD(P)+] activity;GO:0004354//glutamate dehydrogenase (NADP+) activity;GO:0005515//protein binding;GO:0005524//ATP binding;GO:0005525//GTP binding;GO:0016491//oxidoreductase activity;GO:0016639//oxidoreductase activity, acting on the CH-NH2 group of donors, NAD or NADP as accept…	GO:0006520//cellular amino acid metabolic process;GO:0006537//glutamate biosynthetic process;GO:0006538//glutamate catabolic process;GO:0006541//glutamine metabolic process;GO:0021762//substantia nigra development;GO:0032024//positive regulation of insulin secretion;GO:0072350//tricarboxylic acid metabolic process
25	IN3	ENSG00000101489	CELF4	CUGBP Elav-like family member 4 [Source:HGNC Symbol;Acc:HGNC:14015]	-	-	-	-	GO:0005634//nucleus;GO:0005654//nucleoplasm;GO:0005737//cytoplasm;GO:0098794//postsynapse;GO:1990904//ribonucleoprotein complex	GO:0000900//translation repressor activity, mRNA regulatory element binding;GO:0003676//nucleic acid binding;GO:0003723//RNA binding;GO:0003729//mRNA binding;GO:0005515//protein binding;GO:0036002//pre-mRNA binding;GO:0042835//BRE binding	GO:0000380//alternative mRNA splicing, via spliceosome;GO:0000381//regulation of alternative mRNA splicing, via spliceosome;GO:0001701//in utero embryonic development;GO:0006376//mRNA splice site selection;GO:0006397//mRNA processing;GO:0007281//germ cell development;GO:0008380//RNA splicing;GO:0009792//embryo development ending in birth or egg hatching;GO:0017148//negative regulation of translat…
26	IN3	ENSG00000162174	ASRGL1	asparaginase and isoaspartyl peptidase 1 [Source:HGNC Symbol;Acc:HGNC:16448]	Metabolism;Metabolism	Global and overview maps;Amino acid metabolism	ko01100//Metabolic pathways;ko00250//Alanine, aspartate and glutamate metabolism	K13051;K13051	GO:0001917//photoreceptor inner segment;GO:0005634//nucleus;GO:0005737//cytoplasm;GO:0005829//cytosol	GO:0004067//asparaginase activity;GO:0008233//peptidase activity;GO:0008798//beta-aspartyl-peptidase activity;GO:0016787//hydrolase activity	GO:0006508//proteolysis;GO:0016540//protein autoprocessing;GO:0033345//asparagine catabolic process via L-aspartate
27	IN3	ENSG00000018236	CNTN1	contactin 1 [Source:HGNC Symbol;Acc:HGNC:2171]	Environmental Information Processing	Signaling molecules and interaction	ko04514//Cell adhesion molecules	K06759	GO:0005886//plasma membrane;GO:0016020//membrane;GO:0030424//axon;GO:0042734//presynaptic membrane;GO:0045211//postsynaptic membrane;GO:0070062//extracellular exosome;GO:0098552//side of membrane	GO:0005515//protein binding;GO:0030246//carbohydrate binding;GO:0098632//cell-cell adhesion mediator activity	GO:0007155//cell adhesion;GO:0007219//Notch signaling pathway;GO:0007411//axon guidance;GO:0007420//brain development;GO:0007626//locomotory behavior;GO:0010467//gene expression;GO:0010628//positive regulation of gene expression;GO:0010765//positive regulation of sodium ion transport;GO:0010976//positive regulation of neuron projection development;GO:0021549//cerebellum development;GO:0031175//ne…
28	IN3	ENSG00000145451	GLRA3	glycine receptor alpha 3 [Source:HGNC Symbol;Acc:HGNC:4328]	Environmental Information Processing	Signaling molecules and interaction	ko04080//Neuroactive ligand-receptor interaction	K05195	GO:0005886//plasma membrane;GO:0016020//membrane;GO:0016935//glycine-gated chloride channel complex;GO:0030425//dendrite;GO:0034707//chloride channel complex;GO:0042995//cell projection;GO:0043005//neuron projection;GO:0043204//perikaryon;GO:0043231//intracellular membrane-bounded organelle;GO:0045202//synapse;GO:0045211//postsynaptic membrane	GO:0004888//transmembrane signaling receptor activity;GO:0005216//ion channel activity;GO:0005230//extracellular ligand-gated ion channel activity;GO:0005254//chloride channel activity;GO:0016594//glycine binding;GO:0016934//extracellularly glycine-gated chloride channel activity;GO:0022824//transmitter-gated ion channel activity;GO:0022852//glycine-gated chloride ion channel activity;GO:0046872/…	GO:0006811//ion transport;GO:0006821//chloride transport;GO:0034220//ion transmembrane transport;GO:0043200//response to amino acid;GO:0051260//protein homooligomerization;GO:0060078//regulation of postsynaptic membrane potential;GO:0060079//excitatory postsynaptic potential;GO:1902476//chloride transmembrane transport
29	IN3	ENSG00000287159	ENSG00000287159	-	-	-	-	-	-	-	-
30	IN3	ENSG00000118515	SGK1	serum/glucocorticoid regulated kinase 1 [Source:HGNC Symbol;Acc:HGNC:10810]	Environmental Information Processing;Environmental Information Processing;Environmental Information Processing;Organismal Systems	Signal transduction;Signal transduction;Signal transduction;Excretory system	ko04151//PI3K-Akt signaling pathway;ko04150//mTOR signaling pathway;ko04068//FoxO signaling pathway;ko04960//Aldosterone-regulated sodium reabsorption	K13302;K13302;K13302;K13302	GO:0005634//nucleus;GO:0005654//nucleoplasm;GO:0005737//cytoplasm;GO:0005739//mitochondrion;GO:0005783//endoplasmic reticulum;GO:0005789//endoplasmic reticulum membrane;GO:0005829//cytosol;GO:0005886//plasma membrane;GO:0016020//membrane;GO:0016607//nuclear speck	GO:0000166//nucleotide binding;GO:0004672//protein kinase activity;GO:0004674//protein serine/threonine kinase activity;GO:0004712//protein serine/threonine/tyrosine kinase activity;GO:0005246//calcium channel regulator activity;GO:0005515//protein binding;GO:0005524//ATP binding;GO:0015459//potassium channel regulator activity;GO:0016301//kinase activity;GO:0016740//transferase activity;GO:00170…	GO:0001558//regulation of cell growth;GO:0006468//protein phosphorylation;GO:0006814//sodium ion transport;GO:0006915//apoptotic process;GO:0006974//cellular response to DNA damage stimulus;GO:0007616//long-term memory;GO:0008217//regulation of blood pressure;GO:0016310//phosphorylation;GO:0030334//regulation of cell migration;GO:0032411//positive regulation of transporter activity;GO:0035556//in…
31	IN3	ENSG00000136750	GAD2	glutamate decarboxylase 2 [Source:HGNC Symbol;Acc:HGNC:4093]	Metabolism;Organismal Systems;Human Diseases;Metabolism;Metabolism;Metabolism;Metabolism	Global and overview maps;Nervous system;Endocrine and metabolic disease;Amino acid metabolism;Metabolism of other amino acids;Carbohydrate metabolism;Metabolism of other amino acids	ko01100//Metabolic pathways;ko04727//GABAergic synapse;ko04940//Type I diabetes mellitus;ko00250//Alanine, aspartate and glutamate metabolism;ko00410//beta-Alanine metabolism;ko00650//Butanoate metabolism;ko00430//Taurine and hypotaurine metabolism	K01580;K01580;K01580;K01580;K01580;K01580;K01580	GO:0000139//Golgi membrane;GO:0005737//cytoplasm;GO:0005794//Golgi apparatus;GO:0005829//cytosol;GO:0005886//plasma membrane;GO:0016020//membrane;GO:0030424//axon;GO:0030672//synaptic vesicle membrane;GO:0031410//cytoplasmic vesicle;GO:0042734//presynaptic membrane;GO:0042995//cell projection;GO:0045202//synapse;GO:0048471//perinuclear region of cytoplasm;GO:0060077//inhibitory synapse;GO:0061202…	GO:0003824//catalytic activity;GO:0004351//glutamate decarboxylase activity;GO:0005515//protein binding;GO:0016595//glutamate binding;GO:0016829//lyase activity;GO:0016830//carbon-carbon lyase activity;GO:0016831//carboxy-lyase activity;GO:0030170//pyridoxal phosphate binding;GO:0044877//protein-containing complex binding	GO:0006540//glutamate decarboxylation to succinate;GO:0007268//chemical synaptic transmission;GO:0009410//response to xenobiotic stimulus;GO:0009449//gamma-aminobutyric acid biosynthetic process;GO:0019752//carboxylic acid metabolic process
32	IN3	ENSG00000132334	PTPRE	protein tyrosine phosphatase receptor type E [Source:HGNC Symbol;Acc:HGNC:9669]	-	-	-	-	GO:0005634//nucleus;GO:0005737//cytoplasm;GO:0005886//plasma membrane;GO:0016020//membrane	GO:0004721//phosphoprotein phosphatase activity;GO:0004725//protein tyrosine phosphatase activity;GO:0005001//transmembrane receptor protein tyrosine phosphatase activity;GO:0005515//protein binding;GO:0016787//hydrolase activity;GO:0016791//phosphatase activity	GO:0006470//protein dephosphorylation;GO:0016311//dephosphorylation;GO:0046627//negative regulation of insulin receptor signaling pathway
33	IN3	ENSG00000179399	GPC5	glypican 5 [Source:HGNC Symbol;Acc:HGNC:4453]	-	-	-	-	GO:0005576//extracellular region;GO:0005796//Golgi lumen;GO:0005886//plasma membrane;GO:0009986//cell surface;GO:0016020//membrane;GO:0043202//lysosomal lumen;GO:0062023//collagen-containing extracellular matrix;GO:0098552//side of membrane	GO:0005515//protein binding	GO:0009966//regulation of signal transduction;GO:0016477//cell migration;GO:0090263//positive regulation of canonical Wnt signaling pathway;GO:1905475//regulation of protein localization to membrane
34	IN3	ENSG00000103460	TOX3	TOX high mobility group box family member 3 [Source:HGNC Symbol;Acc:HGNC:11972]	-	-	-	-	GO:0005634//nucleus;GO:0005654//nucleoplasm;GO:0005829//cytosol	GO:0003677//DNA binding;GO:0003682//chromatin binding;GO:0003713//transcription coactivator activity;GO:0005515//protein binding;GO:0031490//chromatin DNA binding;GO:0042803//protein homodimerization activity;GO:0051219//phosphoprotein binding	GO:0006357//regulation of transcription by RNA polymerase II;GO:0006915//apoptotic process;GO:0042981//regulation of apoptotic process;GO:0043524//negative regulation of neuron apoptotic process;GO:0045944//positive regulation of transcription by RNA polymerase II
35	IN3	ENSG00000136531	SCN2A	sodium voltage-gated channel alpha subunit 2 [Source:HGNC Symbol;Acc:HGNC:10588]	Organismal Systems	Sensory system	ko04742//Taste transduction	K04834	GO:0001518//voltage-gated sodium channel complex;GO:0005886//plasma membrane;GO:0005891//voltage-gated calcium channel complex;GO:0014704//intercalated disc;GO:0016020//membrane;GO:0030315//T-tubule;GO:0030424//axon;GO:0033268//node of Ranvier;GO:0033270//paranode region of axon;GO:0034702//ion channel complex;GO:0042734//presynaptic membrane;GO:0098978//glutamatergic synapse	GO:0005216//ion channel activity;GO:0005248//voltage-gated sodium channel activity;GO:0005261//cation channel activity;GO:0005272//sodium channel activity;GO:0005515//protein binding;GO:0005516//calmodulin binding;GO:0008331//high voltage-gated calcium channel activity	GO:0006811//ion transport;GO:0006814//sodium ion transport;GO:0007399//nervous system development;GO:0007613//memory;GO:0008340//determination of adult lifespan;GO:0008627//intrinsic apoptotic signaling pathway in response to osmotic stress;GO:0019228//neuronal action potential;GO:0021542//dentate gyrus development;GO:0021675//nerve development;GO:0034220//ion transmembrane transport;GO:0035725//…
36	IN3	ENSG00000182168	UNC5C	unc-5 netrin receptor C [Source:HGNC Symbol;Acc:HGNC:12569]	Organismal Systems	Development and regeneration	ko04360//Axon guidance	K07521	GO:0005886//plasma membrane;GO:0009986//cell surface;GO:0016020//membrane;GO:0030027//lamellipodium;GO:0030175//filopodium;GO:0030424//axon;GO:0030425//dendrite;GO:0030426//growth cone;GO:0042995//cell projection;GO:0043005//neuron projection;GO:0043025//neuronal cell body;GO:0045202//synapse	GO:0005042//netrin receptor activity;GO:0005043//netrin receptor activity involved in chemorepulsion;GO:0005515//protein binding;GO:0015631//tubulin binding;GO:0019901//protein kinase binding	GO:0006915//apoptotic process;GO:0007155//cell adhesion;GO:0007165//signal transduction;GO:0007411//axon guidance;GO:0007420//brain development;GO:0030334//regulation of cell migration;GO:0033564//anterior/posterior axon guidance;GO:0035234//ectopic germ cell programmed cell death;GO:0038007//netrin-activated signaling pathway;GO:0043065//positive regulation of apoptotic process;GO:0051094//posit…
37	IN3	ENSG00000233639	PANTR1	-	-	-	-	-	-	-	-
38	IN3	ENSG00000179796	LRRC3B	leucine rich repeat containing 3B [Source:HGNC Symbol;Acc:HGNC:28105]	-	-	-	-	GO:0005615//extracellular space;GO:0016020//membrane;GO:0031012//extracellular matrix	GO:0005515//protein binding	-
39	IN3	ENSG00000187416	LHFPL3	LHFPL tetraspan subfamily member 3 [Source:HGNC Symbol;Acc:HGNC:6589]	-	-	-	-	GO:0005886//plasma membrane;GO:0016020//membrane	GO:0005515//protein binding	GO:0007605//sensory perception of sound
40	IN3	ENSG00000158321	AUTS2	activator of transcription and developmental regulator AUTS2 [Source:HGNC Symbol;Acc:HGNC:14262]	-	-	-	-	GO:0005575//cellular_component;GO:0005634//nucleus;GO:0005737//cytoplasm;GO:0005856//cytoskeleton;GO:0015629//actin cytoskeleton;GO:0030426//growth cone;GO:0042995//cell projection	GO:0003682//chromatin binding;GO:0005515//protein binding	GO:0001764//neuron migration;GO:0010592//positive regulation of lamellipodium assembly;GO:0030036//actin cytoskeleton organization;GO:0035022//positive regulation of Rac protein signal transduction;GO:0045944//positive regulation of transcription by RNA polymerase II;GO:0048675//axon extension;GO:0051571//positive regulation of histone H3-K4 methylation;GO:0097484//dendrite extension;GO:2000620//…
41	IN3	ENSG00000196104	SPOCK3	SPARC (osteonectin), cwcv and kazal like domains proteoglycan 3 [Source:HGNC Symbol;Acc:HGNC:13565]	-	-	-	-	GO:0005576//extracellular region;GO:0005615//extracellular space;GO:0031012//extracellular matrix	GO:0004857//enzyme inhibitor activity;GO:0005509//calcium ion binding;GO:0005515//protein binding;GO:0005539//glycosaminoglycan binding;GO:0008191//metalloendopeptidase inhibitor activity;GO:0030414//peptidase inhibitor activity	GO:0010951//negative regulation of endopeptidase activity;GO:2000146//negative regulation of cell motility
42	IN3	ENSG00000102466	FGF14	fibroblast growth factor 14 [Source:HGNC Symbol;Acc:HGNC:3671]	Human Diseases	Neurodegenerative disease	ko05017//Spinocerebellar ataxia	K23920	GO:0005634//nucleus;GO:0005737//cytoplasm	GO:0005515//protein binding;GO:0008083//growth factor activity;GO:0008201//heparin binding;GO:0017080//sodium channel regulator activity	GO:0007165//signal transduction;GO:0007254//JNK cascade;GO:0007267//cell-cell signaling;GO:0007399//nervous system development
43	IN3	ENSG00000140600	SH3GL3	SH3 domain containing GRB2 like 3, endophilin A3 [Source:HGNC Symbol;Acc:HGNC:10832]	Cellular Processes	Transport and catabolism	ko04144//Endocytosis	K11247	GO:0001669//acrosomal vesicle;GO:0005737//cytoplasm;GO:0005768//endosome;GO:0005769//early endosome;GO:0016020//membrane;GO:0031901//early endosome membrane;GO:0098793//presynapse;GO:0098845//postsynaptic endosome;GO:0098978//glutamatergic synapse;GO:0099092//postsynaptic density, intracellular component	GO:0005515//protein binding;GO:0008289//lipid binding;GO:0042802//identical protein binding	GO:0006897//endocytosis;GO:0007165//signal transduction;GO:0007417//central nervous system development;GO:0016191//synaptic vesicle uncoating;GO:0045666//positive regulation of neuron differentiation;GO:1900186//negative regulation of clathrin-dependent endocytosis;GO:2000369//regulation of clathrin-dependent endocytosis
44	IN3	ENSG00000206052	DOK6	docking protein 6 [Source:HGNC Symbol;Acc:HGNC:28301]	-	-	-	-	GO:0005737//cytoplasm;GO:0005829//cytosol	GO:0005515//protein binding	GO:0007169//transmembrane receptor protein tyrosine kinase signaling pathway;GO:0007265//Ras protein signal transduction;GO:0043410//positive regulation of MAPK cascade
45	IN3	ENSG00000153707	PTPRD	protein tyrosine phosphatase receptor type D [Source:HGNC Symbol;Acc:HGNC:9668]	-	-	-	-	GO:0005886//plasma membrane;GO:0016020//membrane;GO:0042734//presynaptic membrane;GO:0070062//extracellular exosome;GO:0098685//Schaffer collateral - CA1 synapse;GO:0098686//hippocampal mossy fiber to CA3 synapse;GO:0098978//glutamatergic synapse	GO:0004721//phosphoprotein phosphatase activity;GO:0004725//protein tyrosine phosphatase activity;GO:0005001//transmembrane receptor protein tyrosine phosphatase activity;GO:0005102//signaling receptor binding;GO:0005515//protein binding;GO:0016787//hydrolase activity;GO:0016791//phosphatase activity;GO:0050839//cell adhesion molecule binding	GO:0006470//protein dephosphorylation;GO:0006796//phosphate-containing compound metabolic process;GO:0007155//cell adhesion;GO:0007157//heterophilic cell-cell adhesion via plasma membrane cell adhesion molecules;GO:0007185//transmembrane receptor protein tyrosine phosphatase signaling pathway;GO:0007411//axon guidance;GO:0016043//cellular component organization;GO:0016311//dephosphorylation;GO:00…
46	IN3	ENSG00000182667	NTM	neurotrimin [Source:HGNC Symbol;Acc:HGNC:17941]	-	-	-	-	GO:0005576//extracellular region;GO:0005886//plasma membrane;GO:0016020//membrane;GO:0098552//side of membrane	GO:0005515//protein binding	GO:0007155//cell adhesion;GO:0008038//neuron recognition
47	IN3	ENSG00000156076	WIF1	WNT inhibitory factor 1 [Source:HGNC Symbol;Acc:HGNC:18081]	Environmental Information Processing	Signal transduction	ko04310//Wnt signaling pathway	K01691	GO:0005576//extracellular region;GO:0009986//cell surface	GO:0005515//protein binding;GO:0017147//Wnt-protein binding;GO:0038100//nodal binding;GO:0070697//activin receptor binding	GO:0001568//blood vessel development;GO:0007165//signal transduction;GO:0007368//determination of left/right symmetry;GO:0007507//heart development;GO:0009952//anterior/posterior pattern specification;GO:0016055//Wnt signaling pathway;GO:0030178//negative regulation of Wnt signaling pathway;GO:0038092//nodal signaling pathway;GO:0045600//positive regulation of fat cell differentiation
48	IN3	ENSG00000164853	UNCX	UNC homeobox [Source:HGNC Symbol;Acc:HGNC:33194]	-	-	-	-	GO:0000785//chromatin;GO:0005634//nucleus	GO:0000981//DNA-binding transcription factor activity, RNA polymerase II-specific;GO:0003677//DNA binding;GO:1990837//sequence-specific double-stranded DNA binding	GO:0001502//cartilage condensation;GO:0006355//regulation of transcription, DNA-templated;GO:0006357//regulation of transcription by RNA polymerase II;GO:0007389//pattern specification process;GO:0007399//nervous system development;GO:0010468//regulation of gene expression;GO:0021516//dorsal spinal cord development;GO:0021889//olfactory bulb interneuron differentiation;GO:0030154//cell differenti…
49	IN3	ENSG00000116106	EPHA4	EPH receptor A4 [Source:HGNC Symbol;Acc:HGNC:3388]	Organismal Systems	Development and regeneration	ko04360//Axon guidance	K05105	GO:0005737//cytoplasm;GO:0005741//mitochondrial outer membrane;GO:0005768//endosome;GO:0005769//early endosome;GO:0005886//plasma membrane;GO:0005912//adherens junction;GO:0009986//cell surface;GO:0014069//postsynaptic density;GO:0016020//membrane;GO:0030175//filopodium;GO:0030424//axon;GO:0030425//dendrite;GO:0031594//neuromuscular junction;GO:0031901//early endosome membrane;GO:0042734//presyna…	GO:0000166//nucleotide binding;GO:0001540//amyloid-beta binding;GO:0004672//protein kinase activity;GO:0004713//protein tyrosine kinase activity;GO:0004714//transmembrane receptor protein tyrosine kinase activity;GO:0005003//ephrin receptor activity;GO:0005004//GPI-linked ephrin receptor activity;GO:0005005//transmembrane-ephrin receptor activity;GO:0005515//protein binding;GO:0005524//ATP bindin…	GO:0006468//protein phosphorylation;GO:0007155//cell adhesion;GO:0007162//negative regulation of cell adhesion;GO:0007169//transmembrane receptor protein tyrosine kinase signaling pathway;GO:0007399//nervous system development;GO:0007411//axon guidance;GO:0007628//adult walking behavior;GO:0008045//motor neuron axon guidance;GO:0008284//positive regulation of cell population proliferation;GO:0008…
50	IN3	ENSG00000157445	CACNA2D3	calcium voltage-gated channel auxiliary subunit alpha2delta 3 [Source:HGNC Symbol;Acc:HGNC:15460]	Environmental Information Processing;Organismal Systems;Organismal Systems;Human Diseases;Human Diseases;Organismal Systems;Human Diseases	Signal transduction;Endocrine system;Circulatory system;Cardiovascular disease;Cardiovascular disease;Circulatory system;Cardiovascular disease	ko04010//MAPK signaling pathway;ko04921//Oxytocin signaling pathway;ko04261//Adrenergic signaling in cardiomyocytes;ko05414//Dilated cardiomyopathy;ko05410//Hypertrophic cardiomyopathy;ko04260//Cardiac muscle contraction;ko05412//Arrhythmogenic right ventricular cardiomyopathy	K04860;K04860;K04860;K04860;K04860;K04860;K04860	GO:0005891//voltage-gated calcium channel complex;GO:0016020//membrane;GO:0034702//ion channel complex	GO:0005245//voltage-gated calcium channel activity;GO:0005262//calcium channel activity;GO:0046872//metal ion binding	GO:0006811//ion transport;GO:0006816//calcium ion transport;GO:0034220//ion transmembrane transport;GO:0070588//calcium ion transmembrane transport
51	IN3	ENSG00000177103	DSCAML1	DS cell adhesion molecule like 1 [Source:HGNC Symbol;Acc:HGNC:14656]	-	-	-	-	GO:0005615//extracellular space;GO:0005886//plasma membrane;GO:0009986//cell surface;GO:0016020//membrane;GO:0030424//axon;GO:0045202//synapse	GO:0005515//protein binding;GO:0042803//protein homodimerization activity;GO:0098632//cell-cell adhesion mediator activity	GO:0001709//cell fate determination;GO:0007155//cell adhesion;GO:0007156//homophilic cell adhesion via plasma membrane adhesion molecules;GO:0007399//nervous system development;GO:0007409//axonogenesis;GO:0007411//axon guidance;GO:0007417//central nervous system development;GO:0007420//brain development;GO:0009953//dorsal/ventral pattern formation;GO:0048704//embryonic skeletal system morphogenes…
52	IN3	ENSG00000166501	PRKCB	protein kinase C beta [Source:HGNC Symbol;Acc:HGNC:9395]	Human Diseases;Human Diseases;Environmental Information Processing;Environmental Information Processing;Environmental Information Processing;Human Diseases;Human Diseases;Environmental Information Processing;Human Diseases;Human Diseases;Human Diseases;Cellular Processes;Human Diseases;Organismal Systems;Organismal Systems;Human Diseases;Environmental Information Processing;Human Diseases;Human D…	Cancer: overview;Neurodegenerative disease;Signal transduction;Signal transduction;Signal transduction;Infectious disease: viral;Infectious disease: viral;Signal transduction;Infectious disease: viral;Cardiovascular disease;Cancer: overview;Cellular community - eukaryotes;Cancer: overview;Immune system;Immune system;Infectious disease: viral;Signal transduction;Cancer: specific types;Infectious d…	ko05200//Pathways in cancer;ko05022//Pathways of neurodegeneration - multiple diseases;ko04010//MAPK signaling pathway;ko04020//Calcium signaling pathway;ko04014//Ras signaling pathway;ko05171//Coronavirus disease - COVID-19;ko05163//Human cytomegalovirus infection;ko04015//Rap1 signaling pathway;ko05170//Human immunodeficiency virus 1 infection;ko05415//Diabetic cardiomyopathy;ko05205//Proteogly…	K19662;K19662;K19662;K19662;K19662;K19662;K19662;K19662;K19662;K19662;K19662;K19662;K19662;K19662;K19662;K19662;K19662;K19662;K19662;K19662;K19662;K19662;K19662;K19662;K19662;K19662;K19662;K19662;K19662;K19662;K19662;K19662;K19662;K19662;K19662;K19662;K19662;K19662;K19662;K19662;K19662;K19662;K19662;K19662;K19662;K19662;K19662;K19662;K19662;K19662;K19662;K19662;K19662;K19662;K19662;K19662;K19662;…	GO:0005634//nucleus;GO:0005654//nucleoplasm;GO:0005737//cytoplasm;GO:0005813//centrosome;GO:0005829//cytosol;GO:0005886//plasma membrane;GO:0008091//spectrin;GO:0016020//membrane;GO:0031526//brush border membrane;GO:0044305//calyx of Held;GO:0070062//extracellular exosome;GO:0099523//presynaptic cytosol	GO:0000166//nucleotide binding;GO:0003682//chromatin binding;GO:0004672//protein kinase activity;GO:0004674//protein serine/threonine kinase activity;GO:0004697//protein kinase C activity;GO:0005080//protein kinase C binding;GO:0005246//calcium channel regulator activity;GO:0005515//protein binding;GO:0005524//ATP binding;GO:0008270//zinc ion binding;GO:0016301//kinase activity;GO:0016740//transf…	GO:0002250//adaptive immune response;GO:0002376//immune system process;GO:0006325//chromatin organization;GO:0006338//chromatin remodeling;GO:0006357//regulation of transcription by RNA polymerase II;GO:0006468//protein phosphorylation;GO:0006816//calcium ion transport;GO:0006874//cellular calcium ion homeostasis;GO:0006915//apoptotic process;GO:0007077//mitotic nuclear membrane disassembly;GO:00…
53	IN3	ENSG00000083067	TRPM3	transient receptor potential cation channel subfamily M member 3 [Source:HGNC Symbol;Acc:HGNC:17992]	-	-	-	-	GO:0005886//plasma membrane;GO:0016020//membrane	GO:0005216//ion channel activity;GO:0005261//cation channel activity;GO:0005262//calcium channel activity	GO:0006811//ion transport;GO:0006812//cation transport;GO:0006816//calcium ion transport;GO:0034220//ion transmembrane transport;GO:0051262//protein tetramerization;GO:0055085//transmembrane transport;GO:0070588//calcium ion transmembrane transport;GO:0098655//cation transmembrane transport
54	IN3	ENSG00000168461	RAB31	RAB31, member RAS oncogene family [Source:HGNC Symbol;Acc:HGNC:9771]	Cellular Processes	Transport and catabolism	ko04144//Endocytosis	K07891	GO:0001891//phagocytic cup;GO:0005768//endosome;GO:0005769//early endosome;GO:0005794//Golgi apparatus;GO:0005829//cytosol;GO:0005886//plasma membrane;GO:0012505//endomembrane system;GO:0016020//membrane;GO:0030667//secretory granule membrane;GO:0030670//phagocytic vesicle membrane;GO:0031410//cytoplasmic vesicle;GO:0031901//early endosome membrane;GO:0032588//trans-Golgi network membrane;GO:0036…	GO:0000166//nucleotide binding;GO:0003924//GTPase activity;GO:0005515//protein binding;GO:0005525//GTP binding;GO:0019003//GDP binding	GO:0006886//intracellular protein transport;GO:0031623//receptor internalization;GO:0032869//cellular response to insulin stimulus;GO:0043001//Golgi to plasma membrane protein transport;GO:0045055//regulated exocytosis;GO:0060100//positive regulation of phagocytosis, engulfment;GO:0090382//phagosome maturation
55	IN3	ENSG00000102984	ZNF821	zinc finger protein 821 [Source:HGNC Symbol;Acc:HGNC:28043]	-	-	-	-	GO:0005634//nucleus	GO:0000978//RNA polymerase II cis-regulatory region sequence-specific DNA binding;GO:0003677//DNA binding;GO:0003700//DNA-binding transcription factor activity;GO:0005515//protein binding;GO:0046872//metal ion binding;GO:1990837//sequence-specific double-stranded DNA binding	GO:0006357//regulation of transcription by RNA polymerase II
56	IN3	ENSG00000147257	GPC3	glypican 3 [Source:HGNC Symbol;Acc:HGNC:4451]	Human Diseases	Cancer: overview	ko05205//Proteoglycans in cancer	K08109	GO:0005764//lysosome;GO:0005788//endoplasmic reticulum lumen;GO:0005796//Golgi lumen;GO:0005886//plasma membrane;GO:0009986//cell surface;GO:0016020//membrane;GO:0043202//lysosomal lumen;GO:0062023//collagen-containing extracellular matrix;GO:0098552//side of membrane	GO:0005515//protein binding;GO:0030414//peptidase inhibitor activity;GO:0060422//peptidyl-dipeptidase inhibitor activity	GO:0001658//branching involved in ureteric bud morphogenesis;GO:0001822//kidney development;GO:0007224//smoothened signaling pathway;GO:0008285//negative regulation of cell population proliferation;GO:0009617//response to bacterium;GO:0009653//anatomical structure morphogenesis;GO:0009887//animal organ morphogenesis;GO:0009948//anterior/posterior axis specification;GO:0009966//regulation of signa…
57	IN3	ENSG00000140015	KCNH5	potassium voltage-gated channel subfamily H member 5 [Source:HGNC Symbol;Acc:HGNC:6254]	-	-	-	-	GO:0005886//plasma membrane;GO:0009986//cell surface;GO:0016020//membrane;GO:0034702//ion channel complex	GO:0005216//ion channel activity;GO:0005249//voltage-gated potassium channel activity;GO:0005267//potassium channel activity;GO:0005516//calmodulin binding;GO:0044325//transmembrane transporter binding;GO:0044877//protein-containing complex binding	GO:0006811//ion transport;GO:0006813//potassium ion transport;GO:0010389//regulation of G2/M transition of mitotic cell cycle;GO:0034220//ion transmembrane transport;GO:0042391//regulation of membrane potential;GO:0055085//transmembrane transport;GO:0071805//potassium ion transmembrane transport
58	IN3	ENSG00000112893	MAN2A1	mannosidase alpha class 2A member 1 [Source:HGNC Symbol;Acc:HGNC:6824]	Metabolism;Metabolism;Metabolism	Global and overview maps;Glycan biosynthesis and metabolism;Glycan biosynthesis and metabolism	ko01100//Metabolic pathways;ko00510//N-Glycan biosynthesis;ko00513//Various types of N-glycan biosynthesis	K01231;K01231;K01231	GO:0000139//Golgi membrane;GO:0005615//extracellular space;GO:0005794//Golgi apparatus;GO:0005797//Golgi medial cisterna;GO:0005801//cis-Golgi network;GO:0016020//membrane;GO:0070062//extracellular exosome	GO:0003824//catalytic activity;GO:0004559//alpha-mannosidase activity;GO:0004572//mannosyl-oligosaccharide 1,3-1,6-alpha-mannosidase activity;GO:0015923//mannosidase activity;GO:0016787//hydrolase activity;GO:0016798//hydrolase activity, acting on glycosyl bonds;GO:0016799//hydrolase activity, hydrolyzing N-glycosyl compounds;GO:0030246//carbohydrate binding;GO:0042802//identical protein binding;…	GO:0001701//in utero embryonic development;GO:0001889//liver development;GO:0005975//carbohydrate metabolic process;GO:0006013//mannose metabolic process;GO:0006486//protein glycosylation;GO:0006491//N-glycan processing;GO:0007005//mitochondrion organization;GO:0007033//vacuole organization;GO:0007585//respiratory gaseous exchange by respiratory system;GO:0008152//metabolic process;GO:0019082//vi…
59	IN3	ENSG00000137764	MAP2K5	mitogen-activated protein kinase kinase 5 [Source:HGNC Symbol;Acc:HGNC:6845]	Environmental Information Processing;Organismal Systems;Human Diseases;Organismal Systems;Cellular Processes	Signal transduction;Endocrine system;Cardiovascular disease;Nervous system;Cellular community - eukaryotes	ko04010//MAPK signaling pathway;ko04921//Oxytocin signaling pathway;ko05418//Fluid shear stress and atherosclerosis;ko04722//Neurotrophin signaling pathway;ko04540//Gap junction	K04463;K04463;K04463;K04463;K04463	GO:0005819//spindle	GO:0000166//nucleotide binding;GO:0004672//protein kinase activity;GO:0004674//protein serine/threonine kinase activity;GO:0004708//MAP kinase kinase activity;GO:0004713//protein tyrosine kinase activity;GO:0005515//protein binding;GO:0005524//ATP binding;GO:0016301//kinase activity;GO:0016740//transferase activity;GO:0046872//metal ion binding;GO:0106310//protein serine kinase activity	GO:0000122//negative regulation of transcription by RNA polymerase II;GO:0000165//MAPK cascade;GO:0006468//protein phosphorylation;GO:0007165//signal transduction;GO:0007507//heart development;GO:0016310//phosphorylation;GO:0030307//positive regulation of cell growth;GO:0032088//negative regulation of NF-kappaB transcription factor activity;GO:0032717//negative regulation of interleukin-8 product…
60	IN3	ENSG00000174482	LINGO2	leucine rich repeat and Ig domain containing 2 [Source:HGNC Symbol;Acc:HGNC:21207]	-	-	-	-	GO:0005615//extracellular space;GO:0016020//membrane;GO:0031012//extracellular matrix	GO:0005515//protein binding	GO:0051965//positive regulation of synapse assembly
61	IN3	ENSG00000203805	PLPP4	phospholipid phosphatase 4 [Source:HGNC Symbol;Acc:HGNC:23531]	Metabolism;Metabolism	Lipid metabolism;Lipid metabolism	ko00564//Glycerophospholipid metabolism;ko00561//Glycerolipid metabolism	K18693;K18693	GO:0005886//plasma membrane;GO:0016020//membrane	GO:0000810//diacylglycerol diphosphate phosphatase activity;GO:0005515//protein binding;GO:0008195//phosphatidate phosphatase activity;GO:0016787//hydrolase activity;GO:0042802//identical protein binding	GO:0001835//blastocyst hatching;GO:0006629//lipid metabolic process;GO:0006644//phospholipid metabolic process;GO:0038096//Fc-gamma receptor signaling pathway involved in phagocytosis;GO:0046839//phospholipid dephosphorylation;GO:0090279//regulation of calcium ion import
62	IN3	ENSG00000134369	NAV1	neuron navigator 1 [Source:HGNC Symbol;Acc:HGNC:15989]	-	-	-	-	GO:0005737//cytoplasm;GO:0005856//cytoskeleton;GO:0005874//microtubule;GO:0015630//microtubule cytoskeleton;GO:0043194//axon initial segment	GO:0016887//ATP hydrolysis activity	GO:0001578//microtubule bundle formation;GO:0001764//neuron migration;GO:0007399//nervous system development;GO:0022008//neurogenesis;GO:0030154//cell differentiation
63	IN3	ENSG00000262655	SPON1	spondin 1 [Source:HGNC Symbol;Acc:HGNC:11252]	-	-	-	-	GO:0005576//extracellular region;GO:0005615//extracellular space;GO:0005788//endoplasmic reticulum lumen;GO:0031012//extracellular matrix;GO:0062023//collagen-containing extracellular matrix	GO:0005201//extracellular matrix structural constituent;GO:0005515//protein binding;GO:0046872//metal ion binding;GO:0050693//LBD domain binding	GO:0007155//cell adhesion;GO:0010954//positive regulation of protein processing;GO:0016485//protein processing;GO:1902430//negative regulation of amyloid-beta formation;GO:1902993//positive regulation of amyloid precursor protein catabolic process
64	IN3	ENSG00000244405	ETV5	ETS variant transcription factor 5 [Source:HGNC Symbol;Acc:HGNC:3494]	Human Diseases;Human Diseases	Cancer: overview;Cancer: specific types	ko05202//Transcriptional misregulation in cancer;ko05215//Prostate cancer	K15593;K15593	GO:0000785//chromatin;GO:0005634//nucleus;GO:0005654//nucleoplasm	GO:0000976//transcription cis-regulatory region binding;GO:0000977//RNA polymerase II transcription regulatory region sequence-specific DNA binding;GO:0000981//DNA-binding transcription factor activity, RNA polymerase II-specific;GO:0001228//DNA-binding transcription activator activity, RNA polymerase II-specific;GO:0003677//DNA binding;GO:0003700//DNA-binding transcription factor activity;GO:000…	GO:0000122//negative regulation of transcription by RNA polymerase II;GO:0006355//regulation of transcription, DNA-templated;GO:0006357//regulation of transcription by RNA polymerase II;GO:0034599//cellular response to oxidative stress;GO:0045666//positive regulation of neuron differentiation;GO:0045944//positive regulation of transcription by RNA polymerase II;GO:0048133//male germ-line stem cel…
65	IN3	ENSG00000165495	PKNOX2	PBX/knotted 1 homeobox 2 [Source:HGNC Symbol;Acc:HGNC:16714]	-	-	-	-	GO:0005634//nucleus;GO:0005654//nucleoplasm;GO:0005737//cytoplasm;GO:0015629//actin cytoskeleton;GO:0015630//microtubule cytoskeleton;GO:0045171//intercellular bridge	GO:0000977//RNA polymerase II transcription regulatory region sequence-specific DNA binding;GO:0000978//RNA polymerase II cis-regulatory region sequence-specific DNA binding;GO:0000981//DNA-binding transcription factor activity, RNA polymerase II-specific;GO:0003677//DNA binding;GO:0003785//actin monomer binding;GO:0005515//protein binding;GO:0043565//sequence-specific DNA binding;GO:0051015//act…	GO:0006355//regulation of transcription, DNA-templated;GO:0006357//regulation of transcription by RNA polymerase II
66	IN3	ENSG00000079931	MOXD1	monooxygenase DBH like 1 [Source:HGNC Symbol;Acc:HGNC:21063]	-	-	-	-	GO:0005615//extracellular space;GO:0005783//endoplasmic reticulum;GO:0005789//endoplasmic reticulum membrane;GO:0016020//membrane;GO:0030667//secretory granule membrane	GO:0003824//catalytic activity;GO:0004497//monooxygenase activity;GO:0004500//dopamine beta-monooxygenase activity;GO:0005507//copper ion binding;GO:0005515//protein binding;GO:0016491//oxidoreductase activity;GO:0016715//oxidoreductase activity, acting on paired donors, with incorporation or reduction of molecular oxygen, reduced ascorbate as one donor, and incorporation of one atom of oxygen;GO…	GO:0006589//octopamine biosynthetic process;GO:0042420//dopamine catabolic process;GO:0042421//norepinephrine biosynthetic process
67	IN3	ENSG00000139117	CPNE8	copine 8 [Source:HGNC Symbol;Acc:HGNC:23498]	-	-	-	-	GO:0005886//plasma membrane;GO:0070062//extracellular exosome	GO:0003674//molecular_function;GO:0005515//protein binding;GO:0005544//calcium-dependent phospholipid binding;GO:0046872//metal ion binding	GO:0008150//biological_process;GO:0071277//cellular response to calcium ion
68	IN3	ENSG00000169851	PCDH7	protocadherin 7 [Source:HGNC Symbol;Acc:HGNC:8659]	-	-	-	-	GO:0005886//plasma membrane;GO:0016020//membrane;GO:0031092//platelet alpha granule membrane	GO:0005509//calcium ion binding	GO:0007155//cell adhesion;GO:0007156//homophilic cell adhesion via plasma membrane adhesion molecules
69	IN3	ENSG00000131370	SH3BP5	SH3 domain binding protein 5 [Source:HGNC Symbol;Acc:HGNC:10827]	-	-	-	-	GO:0005654//nucleoplasm;GO:0005737//cytoplasm;GO:0005739//mitochondrion;GO:0016020//membrane;GO:0016604//nuclear body;GO:0030659//cytoplasmic vesicle membrane;GO:0031410//cytoplasmic vesicle	GO:0004860//protein kinase inhibitor activity;GO:0005085//guanyl-nucleotide exchange factor activity;GO:0005515//protein binding;GO:0017124//SH3 domain binding	GO:0007165//signal transduction;GO:0035556//intracellular signal transduction
70	IN3	ENSG00000132938	MTUS2	microtubule associated scaffold protein 2 [Source:HGNC Symbol;Acc:HGNC:20595]	-	-	-	-	GO:0005634//nucleus;GO:0005737//cytoplasm;GO:0005813//centrosome;GO:0005856//cytoskeleton;GO:0005874//microtubule;GO:0005881//cytoplasmic microtubule;GO:0015630//microtubule cytoskeleton;GO:0045171//intercellular bridge	GO:0005515//protein binding;GO:0008017//microtubule binding;GO:0042803//protein homodimerization activity	-
71	IN3	ENSG00000196581	AJAP1	adherens junctions associated protein 1 [Source:HGNC Symbol;Acc:HGNC:30801]	-	-	-	-	GO:0005886//plasma membrane;GO:0005912//adherens junction;GO:0009898//cytoplasmic side of plasma membrane;GO:0009986//cell surface;GO:0016020//membrane;GO:0016323//basolateral plasma membrane;GO:0016324//apical plasma membrane;GO:0044291//cell-cell contact zone;GO:0070161//anchoring junction	GO:0005515//protein binding;GO:0008013//beta-catenin binding;GO:0044877//protein-containing complex binding	GO:0001953//negative regulation of cell-matrix adhesion;GO:0007155//cell adhesion;GO:0030860//regulation of polarized epithelial cell differentiation;GO:0061045//negative regulation of wound healing
72	IN3	ENSG00000275700	AATF	apoptosis antagonizing transcription factor [Source:HGNC Symbol;Acc:HGNC:19235]	-	-	-	-	GO:0005634//nucleus;GO:0005654//nucleoplasm;GO:0005667//transcription regulator complex;GO:0005730//nucleolus;GO:0005737//cytoplasm;GO:0032040//small-subunit processome	GO:0003723//RNA binding;GO:0005515//protein binding;GO:0019901//protein kinase binding;GO:0043522//leucine zipper domain binding;GO:0048156//tau protein binding	GO:0006357//regulation of transcription by RNA polymerase II;GO:0006974//cellular response to DNA damage stimulus;GO:0007155//cell adhesion;GO:0007346//regulation of mitotic cell cycle;GO:0032929//negative regulation of superoxide anion generation;GO:0040016//embryonic cleavage;GO:0042254//ribosome biogenesis;GO:0042274//ribosomal small subunit biogenesis;GO:0042985//negative regulation of amyloi…
73	IN3	ENSG00000008196	TFAP2B	transcription factor AP-2 beta [Source:HGNC Symbol;Acc:HGNC:11743]	-	-	-	-	GO:0000785//chromatin;GO:0005634//nucleus;GO:0005654//nucleoplasm	GO:0000977//RNA polymerase II transcription regulatory region sequence-specific DNA binding;GO:0000978//RNA polymerase II cis-regulatory region sequence-specific DNA binding;GO:0000981//DNA-binding transcription factor activity, RNA polymerase II-specific;GO:0000987//cis-regulatory region sequence-specific DNA binding;GO:0001228//DNA-binding transcription activator activity, RNA polymerase II-spe…	GO:0000122//negative regulation of transcription by RNA polymerase II;GO:0001822//kidney development;GO:0006006//glucose metabolic process;GO:0006355//regulation of transcription, DNA-templated;GO:0006357//regulation of transcription by RNA polymerase II;GO:0006366//transcription by RNA polymerase II;GO:0007423//sensory organ development;GO:0008284//positive regulation of cell population prolifer…
74	IN3	ENSG00000077063	CTTNBP2	cortactin binding protein 2 [Source:HGNC Symbol;Acc:HGNC:15679]	-	-	-	-	GO:0005737//cytoplasm;GO:0005938//cell cortex;GO:0008021//synaptic vesicle;GO:0042995//cell projection;GO:0043197//dendritic spine;GO:0045202//synapse;GO:0098871//postsynaptic actin cytoskeleton;GO:0098978//glutamatergic synapse	GO:0005515//protein binding;GO:0017124//SH3 domain binding	GO:0050807//regulation of synapse organization;GO:1905274//regulation of modification of postsynaptic actin cytoskeleton
75	IN3	ENSG00000154080	CHST9	carbohydrate sulfotransferase 9 [Source:HGNC Symbol;Acc:HGNC:19898]	Metabolism;Metabolism	Global and overview maps;Glycan biosynthesis and metabolism	ko01100//Metabolic pathways;ko00513//Various types of N-glycan biosynthesis	K09673;K09673	GO:0000139//Golgi membrane;GO:0005576//extracellular region;GO:0005794//Golgi apparatus;GO:0016020//membrane	GO:0001537//N-acetylgalactosamine 4-O-sulfotransferase activity;GO:0008146//sulfotransferase activity;GO:0016740//transferase activity;GO:0047756//chondroitin 4-sulfotransferase activity	GO:0005975//carbohydrate metabolic process;GO:0006790//sulfur compound metabolic process;GO:0016051//carbohydrate biosynthetic process;GO:0030166//proteoglycan biosynthetic process;GO:0030203//glycosaminoglycan metabolic process;GO:0030206//chondroitin sulfate biosynthetic process;GO:0042446//hormone biosynthetic process
76	IN3	ENSG00000144227	NXPH2	neurexophilin 2 [Source:HGNC Symbol;Acc:HGNC:8076]	-	-	-	-	GO:0005576//extracellular region	GO:0003674//molecular_function;GO:0005102//signaling receptor binding	GO:0007218//neuropeptide signaling pathway
77	IN3	ENSG00000204640	NMS	neuromedin S [Source:HGNC Symbol;Acc:HGNC:32203]	-	-	-	-	GO:0005576//extracellular region	GO:0001664//G protein-coupled receptor binding	GO:0007218//neuropeptide signaling pathway;GO:0045475//locomotor rhythm
78	IN3	ENSG00000187398	LUZP2	leucine zipper protein 2 [Source:HGNC Symbol;Acc:HGNC:23206]	-	-	-	-	GO:0005576//extracellular region	-	-
79	IN3	ENSG00000134343	ANO3	anoctamin 3 [Source:HGNC Symbol;Acc:HGNC:14004]	-	-	-	-	GO:0005886//plasma membrane;GO:0016020//membrane	GO:0005229//intracellular calcium activated chloride channel activity;GO:0005254//chloride channel activity;GO:0017128//phospholipid scramblase activity;GO:0046983//protein dimerization activity	GO:0006869//lipid transport;GO:0016048//detection of temperature stimulus;GO:0034220//ion transmembrane transport;GO:0050982//detection of mechanical stimulus;GO:0051649//establishment of localization in cell;GO:0061590//calcium activated phosphatidylcholine scrambling;GO:0061591//calcium activated galactosylceramide scrambling;GO:1902476//chloride transmembrane transport
80	IN3	ENSG00000167100	SAMD14	sterile alpha motif domain containing 14 [Source:HGNC Symbol;Acc:HGNC:27312]	-	-	-	-	GO:0005737//cytoplasm;GO:0014069//postsynaptic density;GO:0015629//actin cytoskeleton;GO:0030425//dendrite	GO:0005515//protein binding;GO:0051015//actin filament binding	GO:0007015//actin filament organization;GO:0019722//calcium-mediated signaling;GO:0031175//neuron projection development
81	IN3	ENSG00000179314	WSCD1	WSC domain containing 1 [Source:HGNC Symbol;Acc:HGNC:29060]	-	-	-	-	GO:0000139//Golgi membrane;GO:0005794//Golgi apparatus;GO:0016020//membrane	GO:0008146//sulfotransferase activity	-
82	IN3	ENSG00000154654	NCAM2	neural cell adhesion molecule 2 [Source:HGNC Symbol;Acc:HGNC:7657]	Human Diseases;Environmental Information Processing	Neurodegenerative disease;Signaling molecules and interaction	ko05020//Prion disease;ko04514//Cell adhesion molecules	K06491;K06491	GO:0005886//plasma membrane;GO:0016020//membrane;GO:0016604//nuclear body;GO:0030424//axon	GO:0005515//protein binding;GO:0042802//identical protein binding	GO:0007155//cell adhesion;GO:0007158//neuron cell-cell adhesion;GO:0007413//axonal fasciculation
83	IN3	ENSG00000110693	SOX6	SRY-box transcription factor 6 [Source:HGNC Symbol;Acc:HGNC:16421]	-	-	-	-	GO:0000785//chromatin;GO:0005634//nucleus;GO:0005654//nucleoplasm;GO:0005737//cytoplasm	GO:0000976//transcription cis-regulatory region binding;GO:0000978//RNA polymerase II cis-regulatory region sequence-specific DNA binding;GO:0000981//DNA-binding transcription factor activity, RNA polymerase II-specific;GO:0001217//DNA-binding transcription repressor activity;GO:0003677//DNA binding;GO:0003700//DNA-binding transcription factor activity;GO:0005515//protein binding;GO:0042803//prot…	GO:0001502//cartilage condensation;GO:0002062//chondrocyte differentiation;GO:0006355//regulation of transcription, DNA-templated;GO:0006357//regulation of transcription by RNA polymerase II;GO:0007417//central nervous system development;GO:0007420//brain development;GO:0007517//muscle organ development;GO:0021529//spinal cord oligodendrocyte cell differentiation;GO:0030154//cell differentiation;…
84	IN3	ENSG00000136928	GABBR2	gamma-aminobutyric acid type B receptor subunit 2 [Source:HGNC Symbol;Acc:HGNC:4507]	Environmental Information Processing;Environmental Information Processing;Organismal Systems;Human Diseases;Organismal Systems;Organismal Systems;Organismal Systems	Signaling molecules and interaction;Signal transduction;Endocrine system;Substance dependence;Nervous system;Sensory system;Endocrine system	ko04080//Neuroactive ligand-receptor interaction;ko04024//cAMP signaling pathway;ko04915//Estrogen signaling pathway;ko05032//Morphine addiction;ko04727//GABAergic synapse;ko04742//Taste transduction;ko04929//GnRH secretion	K04615;K04615;K04615;K04615;K04615;K04615;K04615	GO:0005737//cytoplasm;GO:0005886//plasma membrane;GO:0016020//membrane;GO:0038039//G protein-coupled receptor heterodimeric complex;GO:0043005//neuron projection;GO:0045202//synapse;GO:0045211//postsynaptic membrane;GO:0110165//cellular anatomical entity;GO:1902710//GABA receptor complex;GO:1902712//G protein-coupled GABA receptor complex	GO:0004888//transmembrane signaling receptor activity;GO:0004930//G protein-coupled receptor activity;GO:0004965//G protein-coupled GABA receptor activity;GO:0005515//protein binding;GO:0046982//protein heterodimerization activity	GO:0007165//signal transduction;GO:0007186//G protein-coupled receptor signaling pathway;GO:0007193//adenylate cyclase-inhibiting G protein-coupled receptor signaling pathway;GO:0007194//negative regulation of adenylate cyclase activity;GO:0007214//gamma-aminobutyric acid signaling pathway;GO:0007268//chemical synaptic transmission;GO:0051932//synaptic transmission, GABAergic;GO:0150099//neuron-g…
85	IN3	ENSG00000133019	CHRM3	cholinergic receptor muscarinic 3 [Source:HGNC Symbol;Acc:HGNC:1952]	Human Diseases;Human Diseases;Environmental Information Processing;Environmental Information Processing;Cellular Processes;Organismal Systems;Organismal Systems;Organismal Systems;Organismal Systems;Organismal Systems;Organismal Systems	Neurodegenerative disease;Neurodegenerative disease;Signaling molecules and interaction;Signal transduction;Cell motility;Nervous system;Digestive system;Digestive system;Endocrine system;Sensory system;Digestive system	ko05022//Pathways of neurodegeneration - multiple diseases;ko05010//Alzheimer disease;ko04080//Neuroactive ligand-receptor interaction;ko04020//Calcium signaling pathway;ko04810//Regulation of actin cytoskeleton;ko04725//Cholinergic synapse;ko04972//Pancreatic secretion;ko04970//Salivary secretion;ko04911//Insulin secretion;ko04742//Taste transduction;ko04971//Gastric acid secretion	K04131;K04131;K04131;K04131;K04131;K04131;K04131;K04131;K04131;K04131;K04131	GO:0005783//endoplasmic reticulum;GO:0005789//endoplasmic reticulum membrane;GO:0005886//plasma membrane;GO:0009925//basal plasma membrane;GO:0016020//membrane;GO:0016323//basolateral plasma membrane;GO:0030425//dendrite;GO:0045202//synapse;GO:0045211//postsynaptic membrane	GO:0004435//phosphatidylinositol phospholipase C activity;GO:0004930//G protein-coupled receptor activity;GO:0004993//G protein-coupled serotonin receptor activity;GO:0005515//protein binding;GO:0016907//G protein-coupled acetylcholine receptor activity;GO:0038023//signaling receptor activity;GO:0042166//acetylcholine binding	GO:0003056//regulation of vascular associated smooth muscle contraction;GO:0006939//smooth muscle contraction;GO:0007165//signal transduction;GO:0007186//G protein-coupled receptor signaling pathway;GO:0007187//G protein-coupled receptor signaling pathway, coupled to cyclic nucleotide second messenger;GO:0007197//adenylate cyclase-inhibiting G protein-coupled acetylcholine receptor signaling path…
86	IN3	ENSG00000156395	SORCS3	sortilin related VPS10 domain containing receptor 3 [Source:HGNC Symbol;Acc:HGNC:16699]	-	-	-	-	GO:0014069//postsynaptic density;GO:0016020//membrane;GO:0098839//postsynaptic density membrane;GO:0098978//glutamatergic synapse	GO:0005515//protein binding;GO:0008188//neuropeptide receptor activity	GO:0007218//neuropeptide signaling pathway;GO:0007612//learning;GO:0007613//memory;GO:0099170//postsynaptic modulation of chemical synaptic transmission;GO:1900452//regulation of long-term synaptic depression
87	IN3	ENSG00000153250	RBMS1	RNA binding motif single stranded interacting protein 1 [Source:HGNC Symbol;Acc:HGNC:9907]	-	-	-	-	GO:0005634//nucleus;GO:0005829//cytosol;GO:1990904//ribonucleoprotein complex	GO:0003676//nucleic acid binding;GO:0003677//DNA binding;GO:0003690//double-stranded DNA binding;GO:0003697//single-stranded DNA binding;GO:0003723//RNA binding;GO:0003730//mRNA 3'-UTR binding;GO:0005515//protein binding;GO:0008143//poly(A) binding;GO:0008266//poly(U) RNA binding	GO:0006260//DNA replication;GO:0006396//RNA processing
88	IN3	ENSG00000197487	GALP	galanin like peptide [Source:HGNC Symbol;Acc:HGNC:24840]	Environmental Information Processing	Signaling molecules and interaction	ko04080//Neuroactive ligand-receptor interaction	K25482	GO:0005575//cellular_component;GO:0005576//extracellular region	GO:0005179//hormone activity;GO:0005515//protein binding	GO:0007218//neuropeptide signaling pathway;GO:0008150//biological_process;GO:0009725//response to hormone;GO:0032098//regulation of appetite;GO:0032868//response to insulin;GO:0035821//modulation of process of other organism;GO:0042595//behavioral response to starvation;GO:0042742//defense response to bacterium;GO:0050829//defense response to Gram-negative bacterium;GO:0061844//antimicrobial humo…
89	IN3	ENSG00000064042	LIMCH1	LIM and calponin homology domains 1 [Source:HGNC Symbol;Acc:HGNC:29191]	-	-	-	-	GO:0001725//stress fiber;GO:0005737//cytoplasm;GO:0005856//cytoskeleton;GO:0016460//myosin II complex	GO:0003779//actin binding;GO:0005515//protein binding;GO:0032034//myosin II head/neck binding;GO:0046872//metal ion binding	GO:0001934//positive regulation of protein phosphorylation;GO:0030336//negative regulation of cell migration;GO:0031032//actomyosin structure organization;GO:0051496//positive regulation of stress fiber assembly;GO:0051893//regulation of focal adhesion assembly;GO:0060327//cytoplasmic actin-based contraction involved in cell motility
90	IN3	ENSG00000171224	FAM241B	family with sequence similarity 241 member B [Source:HGNC Symbol;Acc:HGNC:23519]	-	-	-	-	GO:0016020//membrane;GO:0043231//intracellular membrane-bounded organelle	GO:0005515//protein binding	-
91	IN3	ENSG00000106484	MEST	mesoderm specific transcript [Source:HGNC Symbol;Acc:HGNC:7028]	-	-	-	-	GO:0005783//endoplasmic reticulum;GO:0005789//endoplasmic reticulum membrane;GO:0016020//membrane;GO:0070062//extracellular exosome	GO:0003824//catalytic activity;GO:0005515//protein binding;GO:0016787//hydrolase activity	GO:0007498//mesoderm development
92	IN3	ENSG00000186868	MAPT	microtubule associated protein tau [Source:HGNC Symbol;Acc:HGNC:6893]	Human Diseases;Human Diseases;Environmental Information Processing;Human Diseases	Neurodegenerative disease;Neurodegenerative disease;Signal transduction;Neurodegenerative disease	ko05022//Pathways of neurodegeneration - multiple diseases;ko05010//Alzheimer disease;ko04010//MAPK signaling pathway;ko05012//Parkinson disease	K04380;K04380;K04380;K04380	GO:0005576//extracellular region;GO:0005634//nucleus;GO:0005737//cytoplasm;GO:0005739//mitochondrion;GO:0005829//cytosol;GO:0005856//cytoskeleton;GO:0005874//microtubule;GO:0005886//plasma membrane;GO:0015630//microtubule cytoskeleton;GO:0016020//membrane;GO:0016607//nuclear speck;GO:0030424//axon;GO:0030425//dendrite;GO:0030426//growth cone;GO:0030673//axolemma;GO:0034399//nuclear periphery;GO:0…	GO:0003677//DNA binding;GO:0003680//minor groove of adenine-thymine-rich DNA binding;GO:0003690//double-stranded DNA binding;GO:0003697//single-stranded DNA binding;GO:0003723//RNA binding;GO:0003779//actin binding;GO:0005515//protein binding;GO:0008017//microtubule binding;GO:0015631//tubulin binding;GO:0017124//SH3 domain binding;GO:0019899//enzyme binding;GO:0019901//protein kinase binding;GO:…	GO:0000226//microtubule cytoskeleton organization;GO:0001774//microglial cell activation;GO:0006475//internal protein amino acid acetylation;GO:0006919//activation of cysteine-type endopeptidase activity involved in apoptotic process;GO:0006974//cellular response to DNA damage stimulus;GO:0007267//cell-cell signaling;GO:0007416//synapse assembly;GO:0007611//learning or memory;GO:0007613//memory;G…
93	IN3	ENSG00000069849	ATP1B3	ATPase Na+/K+ transporting subunit beta 3 [Source:HGNC Symbol;Acc:HGNC:806]	Environmental Information Processing;Environmental Information Processing;Organismal Systems;Organismal Systems;Organismal Systems;Organismal Systems;Organismal Systems;Organismal Systems;Organismal Systems;Organismal Systems;Organismal Systems;Organismal Systems;Organismal Systems;Organismal Systems;Organismal Systems;Organismal Systems;Organismal Systems;Organismal Systems	Signal transduction;Signal transduction;Circulatory system;Endocrine system;Digestive system;Endocrine system;Digestive system;Digestive system;Digestive system;Circulatory system;Endocrine system;Digestive system;Endocrine system;Digestive system;Excretory system;Digestive system;Excretory system;Excretory system	ko04024//cAMP signaling pathway;ko04022//cGMP-PKG signaling pathway;ko04261//Adrenergic signaling in cardiomyocytes;ko04919//Thyroid hormone signaling pathway;ko04974//Protein digestion and absorption;ko04925//Aldosterone synthesis and secretion;ko04972//Pancreatic secretion;ko04970//Salivary secretion;ko04976//Bile secretion;ko04260//Cardiac muscle contraction;ko04911//Insulin secretion;ko04971/…	K01540;K01540;K01540;K01540;K01540;K01540;K01540;K01540;K01540;K01540;K01540;K01540;K01540;K01540;K01540;K01540;K01540;K01540	GO:0005737//cytoplasm;GO:0005886//plasma membrane;GO:0005890//sodium:potassium-exchanging ATPase complex;GO:0016020//membrane;GO:0016323//basolateral plasma membrane;GO:0016324//apical plasma membrane;GO:0036126//sperm flagellum;GO:0042470//melanosome;GO:0070062//extracellular exosome	GO:0001671//ATPase activator activity;GO:0005515//protein binding;GO:0030674//protein-macromolecule adaptor activity;GO:0051117//ATPase binding	GO:0006811//ion transport;GO:0006813//potassium ion transport;GO:0006814//sodium ion transport;GO:0006883//cellular sodium ion homeostasis;GO:0030007//cellular potassium ion homeostasis;GO:0032781//positive regulation of ATPase activity;GO:0035725//sodium ion transmembrane transport;GO:0036376//sodium ion export across plasma membrane;GO:0050821//protein stabilization;GO:0071805//potassium ion tr…
94	IN3	ENSG00000101134	DOK5	docking protein 5 [Source:HGNC Symbol;Acc:HGNC:16173]	-	-	-	-	GO:0005737//cytoplasm;GO:0005829//cytosol	GO:0005515//protein binding	GO:0007169//transmembrane receptor protein tyrosine kinase signaling pathway;GO:0007265//Ras protein signal transduction;GO:0030182//neuron differentiation;GO:0043410//positive regulation of MAPK cascade;GO:0051386//regulation of neurotrophin TRK receptor signaling pathway
95	IN3	ENSG00000174473	GALNTL6	polypeptide N-acetylgalactosaminyltransferase like 6 [Source:HGNC Symbol;Acc:HGNC:33844]	Metabolism;Metabolism;Metabolism	Global and overview maps;Glycan biosynthesis and metabolism;Glycan biosynthesis and metabolism	ko01100//Metabolic pathways;ko00514//Other types of O-glycan biosynthesis;ko00512//Mucin type O-glycan biosynthesis	K00710;K00710;K00710	GO:0000139//Golgi membrane;GO:0005794//Golgi apparatus;GO:0016020//membrane	GO:0004653//polypeptide N-acetylgalactosaminyltransferase activity;GO:0016740//transferase activity;GO:0016757//glycosyltransferase activity;GO:0030246//carbohydrate binding;GO:0046872//metal ion binding	GO:0006486//protein glycosylation;GO:0006493//protein O-linked glycosylation;GO:0018243//protein O-linked glycosylation via threonine
96	IN3	ENSG00000079819	EPB41L2	erythrocyte membrane protein band 4.1 like 2 [Source:HGNC Symbol;Acc:HGNC:3379]	-	-	-	-	GO:0005654//nucleoplasm;GO:0005737//cytoplasm;GO:0005829//cytosol;GO:0005856//cytoskeleton;GO:0005886//plasma membrane;GO:0005925//focal adhesion;GO:0005938//cell cortex;GO:0008091//spectrin;GO:0008180//COP9 signalosome;GO:0016020//membrane;GO:0030054//cell junction;GO:0070062//extracellular exosome	GO:0003779//actin binding;GO:0005198//structural molecule activity;GO:0005515//protein binding;GO:0008092//cytoskeletal protein binding;GO:0030507//spectrin binding;GO:0042731//PH domain binding	GO:0007049//cell cycle;GO:0030866//cortical actin cytoskeleton organization;GO:0031032//actomyosin structure organization;GO:0051301//cell division;GO:1904778//positive regulation of protein localization to cell cortex
97	IN3	ENSG00000151150	ANK3	ankyrin 3 [Source:HGNC Symbol;Acc:HGNC:494]	Human Diseases	Cancer: overview	ko05205//Proteoglycans in cancer	K10380	GO:0005737//cytoplasm;GO:0005764//lysosome;GO:0005783//endoplasmic reticulum;GO:0005794//Golgi apparatus;GO:0005829//cytosol;GO:0005856//cytoskeleton;GO:0005886//plasma membrane;GO:0005923//bicellular tight junction;GO:0009925//basal plasma membrane;GO:0009986//cell surface;GO:0014704//intercalated disc;GO:0014731//spectrin-associated cytoskeleton;GO:0016020//membrane;GO:0016323//basolateral plas…	GO:0005200//structural constituent of cytoskeleton;GO:0005515//protein binding;GO:0008092//cytoskeletal protein binding;GO:0008093//cytoskeletal anchor activity;GO:0030507//spectrin binding;GO:0030674//protein-macromolecule adaptor activity;GO:0044325//transmembrane transporter binding;GO:0045296//cadherin binding	GO:0000281//mitotic cytokinesis;GO:0007009//plasma membrane organization;GO:0007010//cytoskeleton organization;GO:0007165//signal transduction;GO:0007409//axonogenesis;GO:0007528//neuromuscular junction development;GO:0010628//positive regulation of gene expression;GO:0010650//positive regulation of cell communication by electrical coupling;GO:0010765//positive regulation of sodium ion transport;…
98	IN3	ENSG00000152578	GRIA4	glutamate ionotropic receptor AMPA type subunit 4 [Source:HGNC Symbol;Acc:HGNC:4574]	Human Diseases;Environmental Information Processing;Human Diseases;Environmental Information Processing;Organismal Systems;Organismal Systems;Organismal Systems;Organismal Systems;Human Diseases;Human Diseases	Neurodegenerative disease;Signaling molecules and interaction;Neurodegenerative disease;Signal transduction;Nervous system;Nervous system;Nervous system;Environmental adaptation;Substance dependence;Substance dependence	ko05022//Pathways of neurodegeneration - multiple diseases;ko04080//Neuroactive ligand-receptor interaction;ko05016//Huntington disease;ko04024//cAMP signaling pathway;ko04723//Retrograde endocannabinoid signaling;ko04728//Dopaminergic synapse;ko04724//Glutamatergic synapse;ko04713//Circadian entrainment;ko05031//Amphetamine addiction;ko05033//Nicotine addiction	K05200;K05200;K05200;K05200;K05200;K05200;K05200;K05200;K05200;K05200	GO:0005886//plasma membrane;GO:0016020//membrane;GO:0030425//dendrite;GO:0030666//endocytic vesicle membrane;GO:0032281//AMPA glutamate receptor complex;GO:0042995//cell projection;GO:0043025//neuronal cell body;GO:0043197//dendritic spine;GO:0045202//synapse;GO:0045211//postsynaptic membrane;GO:0098839//postsynaptic density membrane;GO:1903561//extracellular vesicle	GO:0001540//amyloid-beta binding;GO:0004970//ionotropic glutamate receptor activity;GO:0004971//AMPA glutamate receptor activity;GO:0005216//ion channel activity;GO:0005515//protein binding;GO:0015276//ligand-gated ion channel activity;GO:0038023//signaling receptor activity;GO:0099507//ligand-gated ion channel activity involved in regulation of presynaptic membrane potential;GO:1904315//transmit…	GO:0006811//ion transport;GO:0007215//glutamate receptor signaling pathway;GO:0034220//ion transmembrane transport;GO:0034392//negative regulation of smooth muscle cell apoptotic process;GO:0035235//ionotropic glutamate receptor signaling pathway;GO:0035249//synaptic transmission, glutamatergic;GO:0050804//modulation of chemical synaptic transmission;GO:0060078//regulation of postsynaptic membran…
99	IN3	ENSG00000183654	MARCHF11	membrane associated ring-CH-type finger 11 [Source:HGNC Symbol;Acc:HGNC:33609]	-	-	-	-	GO:0016020//membrane;GO:0030659//cytoplasmic vesicle membrane;GO:0031410//cytoplasmic vesicle	GO:0004842//ubiquitin-protein transferase activity;GO:0008270//zinc ion binding;GO:0016740//transferase activity;GO:0046872//metal ion binding	GO:0016567//protein ubiquitination
100	IN3	ENSG00000244694	PTCHD4	patched domain containing 4 [Source:HGNC Symbol;Acc:HGNC:21345]	-	-	-	-	GO:0005575//cellular_component;GO:0016020//membrane	GO:0003674//molecular_function	GO:0008150//biological_process
1	MN1	ENSG00000134343	ANO3	anoctamin 3 [Source:HGNC Symbol;Acc:HGNC:14004]	-	-	-	-	GO:0005886//plasma membrane;GO:0016020//membrane	GO:0005229//intracellular calcium activated chloride channel activity;GO:0005254//chloride channel activity;GO:0017128//phospholipid scramblase activity;GO:0046983//protein dimerization activity	GO:0006869//lipid transport;GO:0016048//detection of temperature stimulus;GO:0034220//ion transmembrane transport;GO:0050982//detection of mechanical stimulus;GO:0051649//establishment of localization in cell;GO:0061590//calcium activated phosphatidylcholine scrambling;GO:0061591//calcium activated galactosylceramide scrambling;GO:1902476//chloride transmembrane transport
2	MN1	ENSG00000164588	HCN1	hyperpolarization activated cyclic nucleotide gated potassium channel 1 [Source:HGNC Symbol;Acc:HGNC:4845]	Organismal Systems	Endocrine system	ko04929//GnRH secretion	K04954	GO:0005886//plasma membrane;GO:0016020//membrane;GO:0030424//axon;GO:0030425//dendrite;GO:0034702//ion channel complex;GO:0045211//postsynaptic membrane;GO:0048787//presynaptic active zone membrane;GO:0098855//HCN channel complex;GO:0098978//glutamatergic synapse;GO:0110165//cellular anatomical entity	GO:0000166//nucleotide binding;GO:0005216//ion channel activity;GO:0005222//intracellular cAMP-activated cation channel activity;GO:0005248//voltage-gated sodium channel activity;GO:0005249//voltage-gated potassium channel activity;GO:0005267//potassium channel activity;GO:0005272//sodium channel activity;GO:0005515//protein binding;GO:0022843//voltage-gated cation channel activity;GO:0030552//cA…	GO:0003254//regulation of membrane depolarization;GO:0006811//ion transport;GO:0006813//potassium ion transport;GO:0006814//sodium ion transport;GO:0019228//neuronal action potential;GO:0034220//ion transmembrane transport;GO:0035725//sodium ion transmembrane transport;GO:0042391//regulation of membrane potential;GO:0045176//apical protein localization;GO:0046549//retinal cone cell development;GO…
3	MN1	ENSG00000183098	GPC6	glypican 6 [Source:HGNC Symbol;Acc:HGNC:4454]	-	-	-	-	GO:0005576//extracellular region;GO:0005634//nucleus;GO:0005796//Golgi lumen;GO:0005886//plasma membrane;GO:0009986//cell surface;GO:0016020//membrane;GO:0043202//lysosomal lumen;GO:0045202//synapse;GO:0062023//collagen-containing extracellular matrix;GO:0098552//side of membrane;GO:0098978//glutamatergic synapse	GO:0005515//protein binding;GO:0015026//coreceptor activity	GO:0009966//regulation of signal transduction;GO:0016477//cell migration;GO:0098696//regulation of neurotransmitter receptor localization to postsynaptic specialization membrane
4	MN1	ENSG00000141837	CACNA1A	calcium voltage-gated channel subunit alpha1 A [Source:HGNC Symbol;Acc:HGNC:1388]	Environmental Information Processing;Environmental Information Processing;Human Diseases;Organismal Systems;Human Diseases;Organismal Systems;Organismal Systems;Organismal Systems;Organismal Systems;Human Diseases;Organismal Systems;Organismal Systems;Organismal Systems;Organismal Systems;Human Diseases;Human Diseases	Signal transduction;Signal transduction;Cancer: overview;Nervous system;Neurodegenerative disease;Nervous system;Nervous system;Nervous system;Nervous system;Substance dependence;Nervous system;Sensory system;Nervous system;Nervous system;Endocrine and metabolic disease;Substance dependence	ko04010//MAPK signaling pathway;ko04020//Calcium signaling pathway;ko05207//Chemical carcinogenesis - receptor activation;ko04723//Retrograde endocannabinoid signaling;ko05017//Spinocerebellar ataxia;ko04728//Dopaminergic synapse;ko04724//Glutamatergic synapse;ko04725//Cholinergic synapse;ko04726//Serotonergic synapse;ko05032//Morphine addiction;ko04727//GABAergic synapse;ko04742//Taste transduct…	K04344;K04344;K04344;K04344;K04344;K04344;K04344;K04344;K04344;K04344;K04344;K04344;K04344;K04344;K04344;K04344	GO:0005634//nucleus;GO:0005737//cytoplasm;GO:0005886//plasma membrane;GO:0005891//voltage-gated calcium channel complex;GO:0016020//membrane;GO:0034702//ion channel complex;GO:0042995//cell projection;GO:0043025//neuronal cell body;GO:0045202//synapse	GO:0001540//amyloid-beta binding;GO:0005216//ion channel activity;GO:0005245//voltage-gated calcium channel activity;GO:0005262//calcium channel activity;GO:0005515//protein binding;GO:0008331//high voltage-gated calcium channel activity;GO:0019905//syntaxin binding;GO:0046872//metal ion binding	GO:0006811//ion transport;GO:0006816//calcium ion transport;GO:0007204//positive regulation of cytosolic calcium ion concentration;GO:0007268//chemical synaptic transmission;GO:0034220//ion transmembrane transport;GO:0050804//modulation of chemical synaptic transmission;GO:0055085//transmembrane transport;GO:0070588//calcium ion transmembrane transport;GO:0098703//calcium ion import across plasma…
5	MN1	ENSG00000144229	THSD7B	thrombospondin type 1 domain containing 7B [Source:HGNC Symbol;Acc:HGNC:29348]	-	-	-	-	GO:0005886//plasma membrane;GO:0016020//membrane	GO:0005515//protein binding	GO:0030036//actin cytoskeleton organization
6	MN1	ENSG00000106714	CNTNAP3	contactin associated protein family member 3 [Source:HGNC Symbol;Acc:HGNC:13834]	-	-	-	-	GO:0005576//extracellular region;GO:0005886//plasma membrane;GO:0016020//membrane	-	GO:0007155//cell adhesion;GO:0008037//cell recognition
7	MN1	ENSG00000072657	TRHDE	thyrotropin releasing hormone degrading enzyme [Source:HGNC Symbol;Acc:HGNC:30748]	-	-	-	-	GO:0005737//cytoplasm;GO:0005886//plasma membrane;GO:0016020//membrane;GO:0070062//extracellular exosome	GO:0004177//aminopeptidase activity;GO:0008233//peptidase activity;GO:0008237//metallopeptidase activity;GO:0008270//zinc ion binding;GO:0016787//hydrolase activity;GO:0016920//pyroglutamyl-peptidase activity;GO:0042277//peptide binding;GO:0046872//metal ion binding;GO:0070006//metalloaminopeptidase activity	GO:0006508//proteolysis;GO:0007165//signal transduction;GO:0007267//cell-cell signaling;GO:0043171//peptide catabolic process
8	MN1	ENSG00000139767	SRRM4	serine/arginine repetitive matrix 4 [Source:HGNC Symbol;Acc:HGNC:29389]	-	-	-	-	GO:0005634//nucleus	GO:0003723//RNA binding;GO:0003729//mRNA binding;GO:0005515//protein binding;GO:0042802//identical protein binding	GO:0000381//regulation of alternative mRNA splicing, via spliceosome;GO:0006397//mRNA processing;GO:0007399//nervous system development;GO:0007605//sensory perception of sound;GO:0008380//RNA splicing;GO:0030154//cell differentiation;GO:0042551//neuron maturation;GO:0043484//regulation of RNA splicing
9	MN1	ENSG00000162599	NFIA	nuclear factor I A [Source:HGNC Symbol;Acc:HGNC:7784]	-	-	-	-	GO:0000785//chromatin;GO:0005634//nucleus;GO:0005654//nucleoplasm;GO:0030054//cell junction	GO:0000978//RNA polymerase II cis-regulatory region sequence-specific DNA binding;GO:0000981//DNA-binding transcription factor activity, RNA polymerase II-specific;GO:0001228//DNA-binding transcription activator activity, RNA polymerase II-specific;GO:0003677//DNA binding;GO:0003682//chromatin binding;GO:0003700//DNA-binding transcription factor activity;GO:0005515//protein binding;GO:0140297//DN…	GO:0000902//cell morphogenesis;GO:0006260//DNA replication;GO:0006355//regulation of transcription, DNA-templated;GO:0006357//regulation of transcription by RNA polymerase II;GO:0009611//response to wounding;GO:0010458//exit from mitosis;GO:0010467//gene expression;GO:0010468//regulation of gene expression;GO:0014009//glial cell proliferation;GO:0019079//viral genome replication;GO:0021780//glial…
10	MN1	ENSG00000249937	LINC02223	-	-	-	-	-	-	-	-
11	MN1	ENSG00000125354	SEPTIN6	septin 6 [Source:HGNC Symbol;Acc:HGNC:15848]	Human Diseases;Human Diseases	Infectious disease: bacterial;Infectious disease: bacterial	ko05131//Shigellosis;ko05100//Bacterial invasion of epithelial cells	K16939;K16939	GO:0000775//chromosome, centromeric region;GO:0000776//kinetochore;GO:0005694//chromosome;GO:0005737//cytoplasm;GO:0005819//spindle;GO:0005856//cytoskeleton;GO:0005929//cilium;GO:0005940//septin ring;GO:0008021//synaptic vesicle;GO:0015630//microtubule cytoskeleton;GO:0030496//midbody;GO:0031105//septin complex;GO:0031514//motile cilium;GO:0032153//cell division site;GO:0032154//cleavage furrow;G…	GO:0000166//nucleotide binding;GO:0003924//GTPase activity;GO:0005515//protein binding;GO:0005525//GTP binding;GO:0060090//molecular adaptor activity	GO:0000281//mitotic cytokinesis;GO:0007049//cell cycle;GO:0007283//spermatogenesis;GO:0030154//cell differentiation;GO:0051301//cell division;GO:0060271//cilium assembly;GO:0061640//cytoskeleton-dependent cytokinesis
12	MN1	ENSG00000082397	EPB41L3	erythrocyte membrane protein band 4.1 like 3 [Source:HGNC Symbol;Acc:HGNC:3380]	-	-	-	-	GO:0005737//cytoplasm;GO:0005829//cytosol;GO:0005856//cytoskeleton;GO:0005886//plasma membrane;GO:0005911//cell-cell junction;GO:0016020//membrane;GO:0030054//cell junction;GO:0030673//axolemma;GO:0033270//paranode region of axon;GO:0044224//juxtaparanode region of axon;GO:0070161//anchoring junction	GO:0003779//actin binding;GO:0005198//structural molecule activity;GO:0005200//structural constituent of cytoskeleton;GO:0005515//protein binding;GO:0008092//cytoskeletal protein binding;GO:0106006//cytoskeletal protein-membrane anchor activity	GO:0002175//protein localization to paranode region of axon;GO:0006915//apoptotic process;GO:0008150//biological_process;GO:0008360//regulation of cell shape;GO:0030865//cortical cytoskeleton organization;GO:0030866//cortical actin cytoskeleton organization;GO:0030913//paranodal junction assembly;GO:0031032//actomyosin structure organization;GO:0043217//myelin maintenance;GO:0048812//neuron proje…
13	MN1	ENSG00000180875	GREM2	gremlin 2, DAN family BMP antagonist [Source:HGNC Symbol;Acc:HGNC:17655]	Environmental Information Processing	Signal transduction	ko04350//TGF-beta signaling pathway	K23318	GO:0005576//extracellular region;GO:0005615//extracellular space	GO:0005125//cytokine activity;GO:0008201//heparin binding;GO:0036122//BMP binding;GO:0042802//identical protein binding;GO:0048018//receptor ligand activity	GO:0009887//animal organ morphogenesis;GO:0010172//embryonic body morphogenesis;GO:0019221//cytokine-mediated signaling pathway;GO:0030514//negative regulation of BMP signaling pathway;GO:0038098//sequestering of BMP from receptor via BMP binding;GO:0048263//determination of dorsal identity;GO:0060300//regulation of cytokine activity
14	MN1	ENSG00000067715	SYT1	synaptotagmin 1 [Source:HGNC Symbol;Acc:HGNC:11509]	Organismal Systems	Nervous system	ko04721//Synaptic vesicle cycle	K15290	GO:0005737//cytoplasm;GO:0005794//Golgi apparatus;GO:0005886//plasma membrane;GO:0008021//synaptic vesicle;GO:0016020//membrane;GO:0030141//secretory granule;GO:0030424//axon;GO:0030658//transport vesicle membrane;GO:0030669//clathrin-coated endocytic vesicle membrane;GO:0030672//synaptic vesicle membrane;GO:0031045//dense core granule;GO:0031410//cytoplasmic vesicle;GO:0042584//chromaffin granul…	GO:0000149//SNARE binding;GO:0001786//phosphatidylserine binding;GO:0005509//calcium ion binding;GO:0005515//protein binding;GO:0005516//calmodulin binding;GO:0005543//phospholipid binding;GO:0005544//calcium-dependent phospholipid binding;GO:0005546//phosphatidylinositol-4,5-bisphosphate binding;GO:0017075//syntaxin-1 binding;GO:0019905//syntaxin binding;GO:0030276//clathrin binding;GO:0030348//…	GO:0005513//detection of calcium ion;GO:0007268//chemical synaptic transmission;GO:0007269//neurotransmitter secretion;GO:0014059//regulation of dopamine secretion;GO:0016079//synaptic vesicle exocytosis;GO:0017157//regulation of exocytosis;GO:0017158//regulation of calcium ion-dependent exocytosis;GO:0030154//cell differentiation;GO:0031340//positive regulation of vesicle fusion;GO:0033603//posi…
15	MN1	ENSG00000115183	TANC1	tetratricopeptide repeat, ankyrin repeat and coiled-coil containing 1 [Source:HGNC Symbol;Acc:HGNC:29364]	-	-	-	-	GO:0014069//postsynaptic density;GO:0030425//dendrite;GO:0043025//neuronal cell body;GO:0043679//axon terminus;GO:0045202//synapse;GO:0098978//glutamatergic synapse	GO:0005515//protein binding	GO:0007520//myoblast fusion;GO:0008542//visual learning;GO:0097062//dendritic spine maintenance;GO:0099175//regulation of postsynapse organization
16	MN1	ENSG00000196526	AFAP1	actin filament associated protein 1 [Source:HGNC Symbol;Acc:HGNC:24017]	-	-	-	-	GO:0001725//stress fiber;GO:0005737//cytoplasm;GO:0005829//cytosol;GO:0005856//cytoskeleton;GO:0005925//focal adhesion;GO:0015629//actin cytoskeleton	GO:0003779//actin binding;GO:0017124//SH3 domain binding;GO:0042169//SH2 domain binding	-
17	MN1	ENSG00000162374	ELAVL4	ELAV like RNA binding protein 4 [Source:HGNC Symbol;Acc:HGNC:3315]	-	-	-	-	GO:0005635//nuclear envelope;GO:0005737//cytoplasm;GO:0030424//axon;GO:0030425//dendrite;GO:0030426//growth cone;GO:0042788//polysomal ribosome;GO:0042995//cell projection;GO:0043025//neuronal cell body;GO:0043204//perikaryon;GO:0098794//postsynapse;GO:0098978//glutamatergic synapse;GO:1990904//ribonucleoprotein complex	GO:0003676//nucleic acid binding;GO:0003723//RNA binding;GO:0003729//mRNA binding;GO:0003730//mRNA 3'-UTR binding;GO:0005515//protein binding;GO:0008143//poly(A) binding;GO:0035925//mRNA 3'-UTR AU-rich region binding;GO:0097158//pre-mRNA intronic pyrimidine-rich binding	GO:0006396//RNA processing;GO:0006397//mRNA processing;GO:0007399//nervous system development;GO:0007612//learning;GO:0007626//locomotory behavior;GO:0008306//associative learning;GO:0008380//RNA splicing;GO:0021895//cerebral cortex neuron differentiation;GO:0030182//neuron differentiation;GO:0031099//regeneration;GO:0034976//response to endoplasmic reticulum stress;GO:0042220//response to cocain…
18	MN1	ENSG00000185532	PRKG1	protein kinase cGMP-dependent 1 [Source:HGNC Symbol;Acc:HGNC:9414]	Organismal Systems;Organismal Systems;Environmental Information Processing;Organismal Systems;Organismal Systems;Organismal Systems;Organismal Systems;Cellular Processes;Organismal Systems;Organismal Systems	Sensory system;Environmental adaptation;Signal transduction;Circulatory system;Immune system;Environmental adaptation;Digestive system;Cellular community - eukaryotes;Nervous system;Endocrine system	ko04740//Olfactory transduction;ko04714//Thermogenesis;ko04022//cGMP-PKG signaling pathway;ko04270//Vascular smooth muscle contraction;ko04611//Platelet activation;ko04713//Circadian entrainment;ko04970//Salivary secretion;ko04540//Gap junction;ko04730//Long-term depression;ko04923//Regulation of lipolysis in adipocytes	K07376;K07376;K07376;K07376;K07376;K07376;K07376;K07376;K07376;K07376	GO:0001669//acrosomal vesicle;GO:0005654//nucleoplasm;GO:0005737//cytoplasm;GO:0005794//Golgi apparatus;GO:0005829//cytosol;GO:0005886//plasma membrane;GO:0042383//sarcolemma	GO:0000166//nucleotide binding;GO:0003824//catalytic activity;GO:0004672//protein kinase activity;GO:0004674//protein serine/threonine kinase activity;GO:0004692//cGMP-dependent protein kinase activity;GO:0005246//calcium channel regulator activity;GO:0005515//protein binding;GO:0005524//ATP binding;GO:0016301//kinase activity;GO:0016740//transferase activity;GO:0030553//cGMP binding;GO:0042802//…	GO:0001764//neuron migration;GO:0006468//protein phosphorylation;GO:0007165//signal transduction;GO:0007204//positive regulation of cytosolic calcium ion concentration;GO:0007286//spermatid development;GO:0007507//heart development;GO:0008152//metabolic process;GO:0010920//negative regulation of inositol phosphate biosynthetic process;GO:0014050//negative regulation of glutamate secretion;GO:0014…
19	MN1	ENSG00000132938	MTUS2	microtubule associated scaffold protein 2 [Source:HGNC Symbol;Acc:HGNC:20595]	-	-	-	-	GO:0005634//nucleus;GO:0005737//cytoplasm;GO:0005813//centrosome;GO:0005856//cytoskeleton;GO:0005874//microtubule;GO:0005881//cytoplasmic microtubule;GO:0015630//microtubule cytoskeleton;GO:0045171//intercellular bridge	GO:0005515//protein binding;GO:0008017//microtubule binding;GO:0042803//protein homodimerization activity	-
20	MN1	ENSG00000056291	NPFFR2	neuropeptide FF receptor 2 [Source:HGNC Symbol;Acc:HGNC:4525]	Environmental Information Processing	Signaling molecules and interaction	ko04080//Neuroactive ligand-receptor interaction	K08375	GO:0005886//plasma membrane;GO:0015629//actin cytoskeleton;GO:0016020//membrane	GO:0004930//G protein-coupled receptor activity;GO:0005515//protein binding;GO:0008188//neuropeptide receptor activity;GO:0031628//opioid receptor binding;GO:0042277//peptide binding	GO:0007165//signal transduction;GO:0007186//G protein-coupled receptor signaling pathway;GO:0007218//neuropeptide signaling pathway;GO:0009582//detection of abiotic stimulus;GO:0032870//cellular response to hormone stimulus;GO:0043408//regulation of MAPK cascade;GO:0045761//regulation of adenylate cyclase activity;GO:2000479//regulation of cAMP-dependent protein kinase activity
21	MN1	ENSG00000231252	ENSG00000231252	-	-	-	-	-	-	-	-
22	MN1	ENSG00000114126	TFDP2	transcription factor Dp-2 [Source:HGNC Symbol;Acc:HGNC:11751]	Cellular Processes	Cell growth and death	ko04110//Cell cycle	K09392	GO:0000785//chromatin;GO:0005634//nucleus;GO:0005654//nucleoplasm;GO:0005667//transcription regulator complex;GO:0072686//mitotic spindle;GO:0090575//RNA polymerase II transcription regulator complex	GO:0000977//RNA polymerase II transcription regulatory region sequence-specific DNA binding;GO:0000981//DNA-binding transcription factor activity, RNA polymerase II-specific;GO:0001228//DNA-binding transcription activator activity, RNA polymerase II-specific;GO:0003677//DNA binding;GO:0005515//protein binding;GO:0008134//transcription factor binding;GO:0019904//protein domain specific binding	GO:0006355//regulation of transcription, DNA-templated;GO:0006357//regulation of transcription by RNA polymerase II;GO:0007049//cell cycle;GO:0007507//heart development;GO:0045892//negative regulation of transcription, DNA-templated;GO:0045944//positive regulation of transcription by RNA polymerase II;GO:0051726//regulation of cell cycle
23	MN1	ENSG00000136237	RAPGEF5	Rap guanine nucleotide exchange factor 5 [Source:HGNC Symbol;Acc:HGNC:16862]	Environmental Information Processing;Environmental Information Processing	Signal transduction;Signal transduction	ko04014//Ras signaling pathway;ko04015//Rap1 signaling pathway	K08019;K08019	GO:0005634//nucleus;GO:0005654//nucleoplasm;GO:0005886//plasma membrane;GO:0016604//nuclear body	GO:0005085//guanyl-nucleotide exchange factor activity;GO:0030742//GTP-dependent protein binding	GO:0007264//small GTPase mediated signal transduction;GO:0007265//Ras protein signal transduction;GO:0007399//nervous system development;GO:0035556//intracellular signal transduction
24	MN1	ENSG00000177679	SRRM3	serine/arginine repetitive matrix 3 [Source:HGNC Symbol;Acc:HGNC:26729]	-	-	-	-	GO:0005634//nucleus	-	-
25	MN1	ENSG00000124126	PREX1	phosphatidylinositol-3,4,5-trisphosphate dependent Rac exchange factor 1 [Source:HGNC Symbol;Acc:HGNC:32594]	Human Diseases;Organismal Systems	Infectious disease: viral;Immune system	ko05167//Kaposi sarcoma-associated herpesvirus infection;ko04062//Chemokine signaling pathway	K12365;K12365	GO:0005737//cytoplasm;GO:0005829//cytosol;GO:0005886//plasma membrane;GO:0016020//membrane;GO:0030426//growth cone;GO:0043198//dendritic shaft;GO:0048471//perinuclear region of cytoplasm	GO:0005085//guanyl-nucleotide exchange factor activity;GO:0005096//GTPase activator activity;GO:0005515//protein binding;GO:0005543//phospholipid binding;GO:0019899//enzyme binding	GO:0006801//superoxide metabolic process;GO:0007186//G protein-coupled receptor signaling pathway;GO:0023051//regulation of signaling;GO:0030041//actin filament polymerization;GO:0030217//T cell differentiation;GO:0030335//positive regulation of cell migration;GO:0030593//neutrophil chemotaxis;GO:0030833//regulation of actin filament polymerization;GO:0035556//intracellular signal transduction;GO…
26	MN1	ENSG00000181804	SLC9A9	solute carrier family 9 member A9 [Source:HGNC Symbol;Acc:HGNC:20653]	-	-	-	-	GO:0005768//endosome;GO:0005769//early endosome;GO:0005886//plasma membrane;GO:0016020//membrane;GO:0030670//phagocytic vesicle membrane;GO:0031410//cytoplasmic vesicle;GO:0031901//early endosome membrane;GO:0031902//late endosome membrane;GO:0032009//early phagosome;GO:0055037//recycling endosome;GO:0055038//recycling endosome membrane	GO:0005515//protein binding;GO:0015297//antiporter activity;GO:0015385//sodium:proton antiporter activity;GO:0015386//potassium:proton antiporter activity	GO:0006811//ion transport;GO:0006812//cation transport;GO:0006814//sodium ion transport;GO:0006885//regulation of pH;GO:0035725//sodium ion transmembrane transport;GO:0042742//defense response to bacterium;GO:0051453//regulation of intracellular pH;GO:0055085//transmembrane transport;GO:0071805//potassium ion transmembrane transport;GO:0090382//phagosome maturation;GO:0098719//sodium ion import a…
27	MN1	ENSG00000091664	SLC17A6	solute carrier family 17 member 6 [Source:HGNC Symbol;Acc:HGNC:16703]	Organismal Systems;Organismal Systems;Organismal Systems;Human Diseases	Nervous system;Nervous system;Nervous system;Substance dependence	ko04723//Retrograde endocannabinoid signaling;ko04724//Glutamatergic synapse;ko04721//Synaptic vesicle cycle;ko05033//Nicotine addiction	K12302;K12302;K12302;K12302	GO:0005886//plasma membrane;GO:0016020//membrane;GO:0030672//synaptic vesicle membrane;GO:0031410//cytoplasmic vesicle;GO:0034707//chloride channel complex;GO:0043005//neuron projection;GO:0045202//synapse;GO:0060076//excitatory synapse	GO:0005254//chloride channel activity;GO:0005313//L-glutamate transmembrane transporter activity;GO:0005326//neurotransmitter transmembrane transporter activity;GO:0005436//sodium:phosphate symporter activity;GO:0015293//symporter activity;GO:0015297//antiporter activity;GO:0015386//potassium:proton antiporter activity;GO:0022857//transmembrane transporter activity	GO:0006811//ion transport;GO:0006814//sodium ion transport;GO:0006817//phosphate ion transport;GO:0006820//anion transport;GO:0006821//chloride transport;GO:0006836//neurotransmitter transport;GO:0015813//L-glutamate transmembrane transport;GO:0034220//ion transmembrane transport;GO:0035249//synaptic transmission, glutamatergic;GO:0035725//sodium ion transmembrane transport;GO:0044341//sodium-dep…
28	MN1	ENSG00000131773	KHDRBS3	KH RNA binding domain containing, signal transduction associated 3 [Source:HGNC Symbol;Acc:HGNC:18117]	-	-	-	-	GO:0005634//nucleus;GO:0005654//nucleoplasm;GO:0032991//protein-containing complex	GO:0003676//nucleic acid binding;GO:0003723//RNA binding;GO:0003729//mRNA binding;GO:0005515//protein binding;GO:0017124//SH3 domain binding;GO:0019904//protein domain specific binding;GO:0042802//identical protein binding	GO:0000381//regulation of alternative mRNA splicing, via spliceosome;GO:0006397//mRNA processing;GO:0048024//regulation of mRNA splicing, via spliceosome
29	MN1	ENSG00000173114	LRRN3	leucine rich repeat neuronal 3 [Source:HGNC Symbol;Acc:HGNC:17200]	-	-	-	-	GO:0005615//extracellular space;GO:0016020//membrane;GO:0031012//extracellular matrix	GO:0005515//protein binding	GO:0051965//positive regulation of synapse assembly
30	MN1	ENSG00000157542	KCNJ6	potassium inwardly rectifying channel subfamily J member 6 [Source:HGNC Symbol;Acc:HGNC:6267]	Organismal Systems;Organismal Systems;Organismal Systems;Organismal Systems;Organismal Systems;Organismal Systems;Organismal Systems;Human Diseases;Organismal Systems;Organismal Systems	Endocrine system;Nervous system;Endocrine system;Nervous system;Nervous system;Nervous system;Environmental adaptation;Substance dependence;Nervous system;Endocrine system	ko04921//Oxytocin signaling pathway;ko04723//Retrograde endocannabinoid signaling;ko04915//Estrogen signaling pathway;ko04728//Dopaminergic synapse;ko04725//Cholinergic synapse;ko04726//Serotonergic synapse;ko04713//Circadian entrainment;ko05032//Morphine addiction;ko04727//GABAergic synapse;ko04929//GnRH secretion	K05000;K05000;K05000;K05000;K05000;K05000;K05000;K05000;K05000;K05000	GO:0005794//Golgi apparatus;GO:0005886//plasma membrane;GO:0008076//voltage-gated potassium channel complex;GO:0016020//membrane;GO:0034702//ion channel complex	GO:0005242//inward rectifier potassium channel activity;GO:0005515//protein binding;GO:0015467//G-protein activated inward rectifier potassium channel activity	GO:0006811//ion transport;GO:0006813//potassium ion transport;GO:0034220//ion transmembrane transport;GO:0034765//regulation of ion transmembrane transport;GO:1990573//potassium ion import across plasma membrane
31	MN1	ENSG00000153956	CACNA2D1	calcium voltage-gated channel auxiliary subunit alpha2delta 1 [Source:HGNC Symbol;Acc:HGNC:1399]	Environmental Information Processing;Organismal Systems;Organismal Systems;Human Diseases;Human Diseases;Organismal Systems;Human Diseases	Signal transduction;Endocrine system;Circulatory system;Cardiovascular disease;Cardiovascular disease;Circulatory system;Cardiovascular disease	ko04010//MAPK signaling pathway;ko04921//Oxytocin signaling pathway;ko04261//Adrenergic signaling in cardiomyocytes;ko05414//Dilated cardiomyopathy;ko05410//Hypertrophic cardiomyopathy;ko04260//Cardiac muscle contraction;ko05412//Arrhythmogenic right ventricular cardiomyopathy	K04858;K04858;K04858;K04858;K04858;K04858;K04858	GO:0005886//plasma membrane;GO:0005891//voltage-gated calcium channel complex;GO:0016020//membrane;GO:0016529//sarcoplasmic reticulum;GO:0030315//T-tubule;GO:0034702//ion channel complex;GO:0070062//extracellular exosome;GO:0098992//neuronal dense core vesicle;GO:1990454//L-type voltage-gated calcium channel complex	GO:0005245//voltage-gated calcium channel activity;GO:0005262//calcium channel activity;GO:0046872//metal ion binding;GO:0086007//voltage-gated calcium channel activity involved in cardiac muscle cell action potential;GO:0086057//voltage-gated calcium channel activity involved in bundle of His cell action potential	GO:0006811//ion transport;GO:0006816//calcium ion transport;GO:0034220//ion transmembrane transport;GO:0051924//regulation of calcium ion transport;GO:0060307//regulation of ventricular cardiac muscle cell membrane repolarization;GO:0060402//calcium ion transport into cytosol;GO:0061577//calcium ion transmembrane transport via high voltage-gated calcium channel;GO:0070588//calcium ion transmembra…
32	MN1	ENSG00000081138	CDH7	cadherin 7 [Source:HGNC Symbol;Acc:HGNC:1766]	-	-	-	-	GO:0005886//plasma membrane;GO:0005912//adherens junction;GO:0016020//membrane;GO:0016342//catenin complex	GO:0005509//calcium ion binding;GO:0045296//cadherin binding;GO:0046872//metal ion binding	GO:0000902//cell morphogenesis;GO:0007043//cell-cell junction assembly;GO:0007155//cell adhesion;GO:0007156//homophilic cell adhesion via plasma membrane adhesion molecules;GO:0016339//calcium-dependent cell-cell adhesion via plasma membrane cell adhesion molecules;GO:0034332//adherens junction organization;GO:0044331//cell-cell adhesion mediated by cadherin;GO:0098609//cell-cell adhesion
33	MN1	ENSG00000067225	PKM	pyruvate kinase M1/2 [Source:HGNC Symbol;Acc:HGNC:9021]	Metabolism;Human Diseases;Human Diseases;Metabolism;Organismal Systems;Metabolism;Human Diseases;Metabolism;Metabolism;Human Diseases	Global and overview maps;Infectious disease: viral;Cancer: overview;Global and overview maps;Endocrine system;Global and overview maps;Cancer: overview;Carbohydrate metabolism;Carbohydrate metabolism;Endocrine and metabolic disease	ko01100//Metabolic pathways;ko05165//Human papillomavirus infection;ko05203//Viral carcinogenesis;ko01200//Carbon metabolism;ko04922//Glucagon signaling pathway;ko01230//Biosynthesis of amino acids;ko05230//Central carbon metabolism in cancer;ko00010//Glycolysis / Gluconeogenesis;ko00620//Pyruvate metabolism;ko04930//Type II diabetes mellitus	K00873;K00873;K00873;K00873;K00873;K00873;K00873;K00873;K00873;K00873	GO:0005576//extracellular region;GO:0005634//nucleus;GO:0005737//cytoplasm;GO:0005739//mitochondrion;GO:0005791//rough endoplasmic reticulum;GO:0005829//cytosol;GO:0005929//cilium;GO:0031982//vesicle;GO:0034774//secretory granule lumen;GO:0062023//collagen-containing extracellular matrix;GO:0070062//extracellular exosome;GO:1903561//extracellular vesicle;GO:1904813//ficolin-1-rich granule lumen	GO:0000166//nucleotide binding;GO:0000287//magnesium ion binding;GO:0003713//transcription coactivator activity;GO:0003723//RNA binding;GO:0003729//mRNA binding;GO:0003824//catalytic activity;GO:0004713//protein tyrosine kinase activity;GO:0004743//pyruvate kinase activity;GO:0005515//protein binding;GO:0005524//ATP binding;GO:0016301//kinase activity;GO:0016740//transferase activity;GO:0023026//…	GO:0006096//glycolytic process;GO:0006338//chromatin remodeling;GO:0006417//regulation of translation;GO:0008152//metabolic process;GO:0012501//programmed cell death;GO:0016310//phosphorylation;GO:0032869//cellular response to insulin stimulus;GO:0045944//positive regulation of transcription by RNA polymerase II;GO:0061621//canonical glycolysis;GO:1903672//positive regulation of sprouting angioge…
34	MN1	ENSG00000153707	PTPRD	protein tyrosine phosphatase receptor type D [Source:HGNC Symbol;Acc:HGNC:9668]	-	-	-	-	GO:0005886//plasma membrane;GO:0016020//membrane;GO:0042734//presynaptic membrane;GO:0070062//extracellular exosome;GO:0098685//Schaffer collateral - CA1 synapse;GO:0098686//hippocampal mossy fiber to CA3 synapse;GO:0098978//glutamatergic synapse	GO:0004721//phosphoprotein phosphatase activity;GO:0004725//protein tyrosine phosphatase activity;GO:0005001//transmembrane receptor protein tyrosine phosphatase activity;GO:0005102//signaling receptor binding;GO:0005515//protein binding;GO:0016787//hydrolase activity;GO:0016791//phosphatase activity;GO:0050839//cell adhesion molecule binding	GO:0006470//protein dephosphorylation;GO:0006796//phosphate-containing compound metabolic process;GO:0007155//cell adhesion;GO:0007157//heterophilic cell-cell adhesion via plasma membrane cell adhesion molecules;GO:0007185//transmembrane receptor protein tyrosine phosphatase signaling pathway;GO:0007411//axon guidance;GO:0016043//cellular component organization;GO:0016311//dephosphorylation;GO:00…
35	MN1	ENSG00000171517	LPAR3	lysophosphatidic acid receptor 3 [Source:HGNC Symbol;Acc:HGNC:14298]	Human Diseases;Environmental Information Processing;Environmental Information Processing;Environmental Information Processing;Environmental Information Processing	Cancer: overview;Signal transduction;Signaling molecules and interaction;Signal transduction;Signal transduction	ko05200//Pathways in cancer;ko04151//PI3K-Akt signaling pathway;ko04080//Neuroactive ligand-receptor interaction;ko04015//Rap1 signaling pathway;ko04072//Phospholipase D signaling pathway	K04294;K04294;K04294;K04294;K04294	GO:0005737//cytoplasm;GO:0005886//plasma membrane;GO:0016020//membrane;GO:0030424//axon;GO:0045202//synapse	GO:0004930//G protein-coupled receptor activity;GO:0005515//protein binding;GO:0008289//lipid binding;GO:0070915//lysophosphatidic acid receptor activity	GO:0007165//signal transduction;GO:0007186//G protein-coupled receptor signaling pathway;GO:0007187//G protein-coupled receptor signaling pathway, coupled to cyclic nucleotide second messenger;GO:0007189//adenylate cyclase-activating G protein-coupled receptor signaling pathway;GO:0007204//positive regulation of cytosolic calcium ion concentration;GO:0007268//chemical synaptic transmission;GO:001…
36	MN1	ENSG00000180801	ARSJ	arylsulfatase family member J [Source:HGNC Symbol;Acc:HGNC:26286]	-	-	-	-	GO:0005576//extracellular region;GO:0005788//endoplasmic reticulum lumen;GO:0015629//actin cytoskeleton;GO:0016020//membrane;GO:0110165//cellular anatomical entity	GO:0004065//arylsulfatase activity;GO:0008484//sulfuric ester hydrolase activity;GO:0016787//hydrolase activity;GO:0046872//metal ion binding	-
37	MN1	ENSG00000172020	GAP43	growth associated protein 43 [Source:HGNC Symbol;Acc:HGNC:4140]	-	-	-	-	GO:0005737//cytoplasm;GO:0005886//plasma membrane;GO:0014069//postsynaptic density;GO:0016020//membrane;GO:0030424//axon;GO:0030425//dendrite;GO:0031527//filopodium membrane;GO:0032584//growth cone membrane;GO:0042995//cell projection;GO:0043204//perikaryon;GO:0045202//synapse;GO:0071944//cell periphery;GO:0098793//presynapse;GO:0098982//GABA-ergic synapse	GO:0001786//phosphatidylserine binding;GO:0005515//protein binding;GO:0005516//calmodulin binding;GO:0035727//lysophosphatidic acid binding;GO:1901981//phosphatidylinositol phosphate binding	GO:0007205//protein kinase C-activating G protein-coupled receptor signaling pathway;GO:0007399//nervous system development;GO:0007411//axon guidance;GO:0009611//response to wounding;GO:0016198//axon choice point recognition;GO:0030154//cell differentiation;GO:0031103//axon regeneration;GO:0040008//regulation of growth;GO:0042246//tissue regeneration;GO:0045165//cell fate commitment;GO:0048708//a…
38	MN1	ENSG00000105854	PON2	paraoxonase 2 [Source:HGNC Symbol;Acc:HGNC:9205]	-	-	-	-	GO:0005576//extracellular region;GO:0005886//plasma membrane;GO:0016020//membrane	GO:0004064//arylesterase activity;GO:0016787//hydrolase activity;GO:0042802//identical protein binding;GO:0046872//metal ion binding;GO:0102007//acyl-L-homoserine-lactone lactonohydrolase activity	GO:0009636//response to toxic substance;GO:0019439//aromatic compound catabolic process
39	MN1	ENSG00000123104	ITPR2	inositol 1,4,5-trisphosphate receptor type 2 [Source:HGNC Symbol;Acc:HGNC:6181]	Human Diseases;Human Diseases;Human Diseases;Human Diseases;Human Diseases;Environmental Information Processing;Human Diseases;Human Diseases;Human Diseases;Human Diseases;Organismal Systems;Environmental Information Processing;Cellular Processes;Organismal Systems;Human Diseases;Organismal Systems;Human Diseases;Environmental Information Processing;Organismal Systems;Cellular Processes;Organisma…	Neurodegenerative disease;Neurodegenerative disease;Neurodegenerative disease;Neurodegenerative disease;Infectious disease: bacterial;Signal transduction;Infectious disease: viral;Infectious disease: viral;Cancer: overview;Infectious disease: viral;Immune system;Signal transduction;Cell growth and death;Endocrine system;Endocrine and metabolic disease;Nervous system;Neurodegenerative disease;Sign…	ko05022//Pathways of neurodegeneration - multiple diseases;ko05010//Alzheimer disease;ko05020//Prion disease;ko05012//Parkinson disease;ko05131//Shigellosis;ko04020//Calcium signaling pathway;ko05163//Human cytomegalovirus infection;ko05170//Human immunodeficiency virus 1 infection;ko05205//Proteoglycans in cancer;ko05167//Kaposi sarcoma-associated herpesvirus infection;ko04621//NOD-like receptor…	K04959;K04959;K04959;K04959;K04959;K04959;K04959;K04959;K04959;K04959;K04959;K04959;K04959;K04959;K04959;K04959;K04959;K04959;K04959;K04959;K04959;K04959;K04959;K04959;K04959;K04959;K04959;K04959;K04959;K04959;K04959;K04959;K04959;K04959;K04959;K04959;K04959;K04959;K04959;K04959;K04959;K04959;K04959;K04959;K04959	GO:0005654//nucleoplasm;GO:0005737//cytoplasm;GO:0005783//endoplasmic reticulum;GO:0005789//endoplasmic reticulum membrane;GO:0005886//plasma membrane;GO:0005938//cell cortex;GO:0012505//endomembrane system;GO:0016020//membrane;GO:0016529//sarcoplasmic reticulum;GO:0030667//secretory granule membrane;GO:0031095//platelet dense tubular network membrane;GO:0033017//sarcoplasmic reticulum membrane;G…	GO:0005216//ion channel activity;GO:0005220//inositol 1,4,5-trisphosphate-sensitive calcium-release channel activity;GO:0005262//calcium channel activity;GO:0005509//calcium ion binding;GO:0015085//calcium ion transmembrane transporter activity;GO:0015278//calcium-release channel activity;GO:0035091//phosphatidylinositol binding;GO:0044325//transmembrane transporter binding;GO:0070679//inositol 1…	GO:0001666//response to hypoxia;GO:0006811//ion transport;GO:0006816//calcium ion transport;GO:0007165//signal transduction;GO:0034220//ion transmembrane transport;GO:0051209//release of sequestered calcium ion into cytosol;GO:0055085//transmembrane transport;GO:0070588//calcium ion transmembrane transport;GO:0071320//cellular response to cAMP;GO:0071361//cellular response to ethanol
40	MN1	ENSG00000139174	PRICKLE1	prickle planar cell polarity protein 1 [Source:HGNC Symbol;Acc:HGNC:17019]	Environmental Information Processing	Signal transduction	ko04310//Wnt signaling pathway	K04511	GO:0000502//proteasome complex;GO:0005634//nucleus;GO:0005737//cytoplasm;GO:0005829//cytosol;GO:0016020//membrane;GO:0031254//cell trailing edge;GO:0031965//nuclear membrane	GO:0005515//protein binding;GO:0008270//zinc ion binding;GO:0044877//protein-containing complex binding;GO:0046872//metal ion binding	GO:0001843//neural tube closure;GO:0001894//tissue homeostasis;GO:0003151//outflow tract morphogenesis;GO:0003402//planar cell polarity pathway involved in axis elongation;GO:0006606//protein import into nucleus;GO:0006915//apoptotic process;GO:0007010//cytoskeleton organization;GO:0007163//establishment or maintenance of cell polarity;GO:0007173//epidermal growth factor receptor signaling pathwa…
41	MN1	ENSG00000144847	IGSF11	immunoglobulin superfamily member 11 [Source:HGNC Symbol;Acc:HGNC:16669]	Environmental Information Processing	Signaling molecules and interaction	ko04514//Cell adhesion molecules	K06791	GO:0005886//plasma membrane;GO:0005911//cell-cell junction;GO:0014069//postsynaptic density;GO:0016020//membrane;GO:0060076//excitatory synapse	GO:0005515//protein binding;GO:0035255//ionotropic glutamate receptor binding	GO:0007155//cell adhesion;GO:0007156//homophilic cell adhesion via plasma membrane adhesion molecules;GO:0045185//maintenance of protein location;GO:0048167//regulation of synaptic plasticity;GO:0061885//positive regulation of mini excitatory postsynaptic potential;GO:0098742//cell-cell adhesion via plasma-membrane adhesion molecules;GO:1900273//positive regulation of long-term synaptic potentiat…
42	MN1	ENSG00000106236	NPTX2	neuronal pentraxin 2 [Source:HGNC Symbol;Acc:HGNC:7953]	-	-	-	-	GO:0005576//extracellular region;GO:0098978//glutamatergic synapse	GO:0003674//molecular_function;GO:0005515//protein binding;GO:0030246//carbohydrate binding;GO:0046872//metal ion binding	GO:0007268//chemical synaptic transmission;GO:0008306//associative learning
43	MN1	ENSG00000008196	TFAP2B	transcription factor AP-2 beta [Source:HGNC Symbol;Acc:HGNC:11743]	-	-	-	-	GO:0000785//chromatin;GO:0005634//nucleus;GO:0005654//nucleoplasm	GO:0000977//RNA polymerase II transcription regulatory region sequence-specific DNA binding;GO:0000978//RNA polymerase II cis-regulatory region sequence-specific DNA binding;GO:0000981//DNA-binding transcription factor activity, RNA polymerase II-specific;GO:0000987//cis-regulatory region sequence-specific DNA binding;GO:0001228//DNA-binding transcription activator activity, RNA polymerase II-spe…	GO:0000122//negative regulation of transcription by RNA polymerase II;GO:0001822//kidney development;GO:0006006//glucose metabolic process;GO:0006355//regulation of transcription, DNA-templated;GO:0006357//regulation of transcription by RNA polymerase II;GO:0006366//transcription by RNA polymerase II;GO:0007423//sensory organ development;GO:0008284//positive regulation of cell population prolifer…
44	MN1	ENSG00000154265	ABCA5	ATP binding cassette subfamily A member 5 [Source:HGNC Symbol;Acc:HGNC:35]	Environmental Information Processing	Membrane transport	ko02010//ABC transporters	K05648	GO:0000139//Golgi membrane;GO:0005764//lysosome;GO:0005765//lysosomal membrane;GO:0005768//endosome;GO:0005770//late endosome;GO:0005794//Golgi apparatus;GO:0005886//plasma membrane;GO:0016020//membrane;GO:0031902//late endosome membrane	GO:0000166//nucleotide binding;GO:0005319//lipid transporter activity;GO:0005524//ATP binding;GO:0016887//ATP hydrolysis activity;GO:0042626//ATPase-coupled transmembrane transporter activity;GO:0140359//ABC-type transporter activity	GO:0006869//lipid transport;GO:0008203//cholesterol metabolic process;GO:0010745//negative regulation of macrophage derived foam cell differentiation;GO:0010874//regulation of cholesterol efflux;GO:0033344//cholesterol efflux;GO:0034375//high-density lipoprotein particle remodeling;GO:0042632//cholesterol homeostasis;GO:0043691//reverse cholesterol transport;GO:0055085//transmembrane transport;GO…
45	MN1	ENSG00000188859	FAM78B	family with sequence similarity 78 member B [Source:HGNC Symbol;Acc:HGNC:13495]	-	-	-	-	-	-	-
46	MN1	ENSG00000069849	ATP1B3	ATPase Na+/K+ transporting subunit beta 3 [Source:HGNC Symbol;Acc:HGNC:806]	Environmental Information Processing;Environmental Information Processing;Organismal Systems;Organismal Systems;Organismal Systems;Organismal Systems;Organismal Systems;Organismal Systems;Organismal Systems;Organismal Systems;Organismal Systems;Organismal Systems;Organismal Systems;Organismal Systems;Organismal Systems;Organismal Systems;Organismal Systems;Organismal Systems	Signal transduction;Signal transduction;Circulatory system;Endocrine system;Digestive system;Endocrine system;Digestive system;Digestive system;Digestive system;Circulatory system;Endocrine system;Digestive system;Endocrine system;Digestive system;Excretory system;Digestive system;Excretory system;Excretory system	ko04024//cAMP signaling pathway;ko04022//cGMP-PKG signaling pathway;ko04261//Adrenergic signaling in cardiomyocytes;ko04919//Thyroid hormone signaling pathway;ko04974//Protein digestion and absorption;ko04925//Aldosterone synthesis and secretion;ko04972//Pancreatic secretion;ko04970//Salivary secretion;ko04976//Bile secretion;ko04260//Cardiac muscle contraction;ko04911//Insulin secretion;ko04971/…	K01540;K01540;K01540;K01540;K01540;K01540;K01540;K01540;K01540;K01540;K01540;K01540;K01540;K01540;K01540;K01540;K01540;K01540	GO:0005737//cytoplasm;GO:0005886//plasma membrane;GO:0005890//sodium:potassium-exchanging ATPase complex;GO:0016020//membrane;GO:0016323//basolateral plasma membrane;GO:0016324//apical plasma membrane;GO:0036126//sperm flagellum;GO:0042470//melanosome;GO:0070062//extracellular exosome	GO:0001671//ATPase activator activity;GO:0005515//protein binding;GO:0030674//protein-macromolecule adaptor activity;GO:0051117//ATPase binding	GO:0006811//ion transport;GO:0006813//potassium ion transport;GO:0006814//sodium ion transport;GO:0006883//cellular sodium ion homeostasis;GO:0030007//cellular potassium ion homeostasis;GO:0032781//positive regulation of ATPase activity;GO:0035725//sodium ion transmembrane transport;GO:0036376//sodium ion export across plasma membrane;GO:0050821//protein stabilization;GO:0071805//potassium ion tr…
47	MN1	ENSG00000070601	FRMPD1	FERM and PDZ domain containing 1 [Source:HGNC Symbol;Acc:HGNC:29159]	-	-	-	-	GO:0005737//cytoplasm;GO:0005829//cytosol;GO:0005856//cytoskeleton;GO:0005886//plasma membrane;GO:0005938//cell cortex;GO:0016020//membrane;GO:0032991//protein-containing complex	GO:0005515//protein binding	GO:0008277//regulation of G protein-coupled receptor signaling pathway;GO:0090150//establishment of protein localization to membrane
48	MN1	ENSG00000080200	CRYBG3	crystallin beta-gamma domain containing 3 [Source:HGNC Symbol;Acc:HGNC:34427]	-	-	-	-	GO:0032991//protein-containing complex	GO:0005212//structural constituent of eye lens;GO:0030246//carbohydrate binding;GO:0051018//protein kinase A binding	GO:0002088//lens development in camera-type eye;GO:0007601//visual perception;GO:0008150//biological_process
49	MN1	ENSG00000100592	DAAM1	dishevelled associated activator of morphogenesis 1 [Source:HGNC Symbol;Acc:HGNC:18142]	Environmental Information Processing	Signal transduction	ko04310//Wnt signaling pathway	K04512	GO:0001725//stress fiber;GO:0005737//cytoplasm;GO:0005829//cytosol;GO:0005856//cytoskeleton;GO:0005886//plasma membrane;GO:0016020//membrane;GO:0031514//motile cilium;GO:0036064//ciliary basal body;GO:0042995//cell projection	GO:0003779//actin binding;GO:0005515//protein binding;GO:0031267//small GTPase binding;GO:0042802//identical protein binding	GO:0016043//cellular component organization;GO:0016055//Wnt signaling pathway;GO:0030036//actin cytoskeleton organization;GO:0060071//Wnt signaling pathway, planar cell polarity pathway
50	MN1	ENSG00000130158	DOCK6	dedicator of cytokinesis 6 [Source:HGNC Symbol;Acc:HGNC:19189]	-	-	-	-	GO:0005737//cytoplasm;GO:0005829//cytosol;GO:0048471//perinuclear region of cytoplasm;GO:0110165//cellular anatomical entity	GO:0005085//guanyl-nucleotide exchange factor activity;GO:0005515//protein binding	GO:0007264//small GTPase mediated signal transduction
51	MN1	ENSG00000180573	H2AC6	H2A clustered histone 6 [Source:HGNC Symbol;Acc:HGNC:4733]	Organismal Systems;Human Diseases;Cellular Processes;Human Diseases	Immune system;Substance dependence;Cell growth and death;Immune disease	ko04613//Neutrophil extracellular trap formation;ko05034//Alcoholism;ko04217//Necroptosis;ko05322//Systemic lupus erythematosus	K11251;K11251;K11251;K11251	GO:0000786//nucleosome;GO:0005634//nucleus;GO:0005654//nucleoplasm;GO:0005694//chromosome;GO:0043229//intracellular organelle;GO:0070062//extracellular exosome	GO:0003674//molecular_function;GO:0003677//DNA binding;GO:0005515//protein binding;GO:0030527//structural constituent of chromatin;GO:0046982//protein heterodimerization activity	GO:0008285//negative regulation of cell population proliferation
52	MN1	ENSG00000185565	LSAMP	limbic system associated membrane protein [Source:HGNC Symbol;Acc:HGNC:6705]	-	-	-	-	GO:0005576//extracellular region;GO:0005829//cytosol;GO:0005886//plasma membrane;GO:0016020//membrane;GO:0098552//side of membrane	GO:0005515//protein binding	GO:0007155//cell adhesion;GO:0007399//nervous system development
53	MN1	ENSG00000244405	ETV5	ETS variant transcription factor 5 [Source:HGNC Symbol;Acc:HGNC:3494]	Human Diseases;Human Diseases	Cancer: overview;Cancer: specific types	ko05202//Transcriptional misregulation in cancer;ko05215//Prostate cancer	K15593;K15593	GO:0000785//chromatin;GO:0005634//nucleus;GO:0005654//nucleoplasm	GO:0000976//transcription cis-regulatory region binding;GO:0000977//RNA polymerase II transcription regulatory region sequence-specific DNA binding;GO:0000981//DNA-binding transcription factor activity, RNA polymerase II-specific;GO:0001228//DNA-binding transcription activator activity, RNA polymerase II-specific;GO:0003677//DNA binding;GO:0003700//DNA-binding transcription factor activity;GO:000…	GO:0000122//negative regulation of transcription by RNA polymerase II;GO:0006355//regulation of transcription, DNA-templated;GO:0006357//regulation of transcription by RNA polymerase II;GO:0034599//cellular response to oxidative stress;GO:0045666//positive regulation of neuron differentiation;GO:0045944//positive regulation of transcription by RNA polymerase II;GO:0048133//male germ-line stem cel…
54	MN1	ENSG00000169432	SCN9A	sodium voltage-gated channel alpha subunit 9 [Source:HGNC Symbol;Acc:HGNC:10597]	Organismal Systems	Sensory system	ko04742//Taste transduction	K04841	GO:0001518//voltage-gated sodium channel complex;GO:0005886//plasma membrane;GO:0005891//voltage-gated calcium channel complex;GO:0016020//membrane;GO:0030424//axon;GO:0034702//ion channel complex;GO:0042995//cell projection;GO:0043005//neuron projection	GO:0005216//ion channel activity;GO:0005248//voltage-gated sodium channel activity;GO:0005261//cation channel activity;GO:0005272//sodium channel activity;GO:0005515//protein binding;GO:0008331//high voltage-gated calcium channel activity	GO:0006811//ion transport;GO:0006814//sodium ion transport;GO:0006954//inflammatory response;GO:0007623//circadian rhythm;GO:0009636//response to toxic substance;GO:0009791//post-embryonic development;GO:0019233//sensory perception of pain;GO:0034220//ion transmembrane transport;GO:0035725//sodium ion transmembrane transport;GO:0048266//behavioral response to pain;GO:0050965//detection of tempera…
55	MN1	ENSG00000079931	MOXD1	monooxygenase DBH like 1 [Source:HGNC Symbol;Acc:HGNC:21063]	-	-	-	-	GO:0005615//extracellular space;GO:0005783//endoplasmic reticulum;GO:0005789//endoplasmic reticulum membrane;GO:0016020//membrane;GO:0030667//secretory granule membrane	GO:0003824//catalytic activity;GO:0004497//monooxygenase activity;GO:0004500//dopamine beta-monooxygenase activity;GO:0005507//copper ion binding;GO:0005515//protein binding;GO:0016491//oxidoreductase activity;GO:0016715//oxidoreductase activity, acting on paired donors, with incorporation or reduction of molecular oxygen, reduced ascorbate as one donor, and incorporation of one atom of oxygen;GO…	GO:0006589//octopamine biosynthetic process;GO:0042420//dopamine catabolic process;GO:0042421//norepinephrine biosynthetic process
56	MN1	ENSG00000128573	FOXP2	forkhead box P2 [Source:HGNC Symbol;Acc:HGNC:13875]	-	-	-	-	GO:0000785//chromatin;GO:0005634//nucleus	GO:0000978//RNA polymerase II cis-regulatory region sequence-specific DNA binding;GO:0000981//DNA-binding transcription factor activity, RNA polymerase II-specific;GO:0001227//DNA-binding transcription repressor activity, RNA polymerase II-specific;GO:0003677//DNA binding;GO:0003700//DNA-binding transcription factor activity;GO:0005515//protein binding;GO:0042802//identical protein binding;GO:004…	GO:0000122//negative regulation of transcription by RNA polymerase II;GO:0006355//regulation of transcription, DNA-templated;GO:0006357//regulation of transcription by RNA polymerase II;GO:0021757//caudate nucleus development;GO:0021758//putamen development;GO:0021987//cerebral cortex development;GO:0045892//negative regulation of transcription, DNA-templated
57	MN1	ENSG00000124493	GRM4	glutamate metabotropic receptor 4 [Source:HGNC Symbol;Acc:HGNC:4596]	Environmental Information Processing;Environmental Information Processing;Organismal Systems;Organismal Systems	Signaling molecules and interaction;Signal transduction;Nervous system;Sensory system	ko04080//Neuroactive ligand-receptor interaction;ko04072//Phospholipase D signaling pathway;ko04724//Glutamatergic synapse;ko04742//Taste transduction	K04607;K04607;K04607;K04607	GO:0005886//plasma membrane;GO:0016020//membrane;GO:0031410//cytoplasmic vesicle;GO:0045202//synapse;GO:0098793//presynapse	GO:0001640//adenylate cyclase inhibiting G protein-coupled glutamate receptor activity;GO:0004930//G protein-coupled receptor activity;GO:0008066//glutamate receptor activity	GO:0007165//signal transduction;GO:0007186//G protein-coupled receptor signaling pathway;GO:0007196//adenylate cyclase-inhibiting G protein-coupled glutamate receptor signaling pathway;GO:0007216//G protein-coupled glutamate receptor signaling pathway;GO:0007268//chemical synaptic transmission;GO:0007269//neurotransmitter secretion;GO:0043410//positive regulation of MAPK cascade;GO:0043523//regul…
58	MN1	ENSG00000164188	RANBP3L	RAN binding protein 3 like [Source:HGNC Symbol;Acc:HGNC:26353]	-	-	-	-	GO:0005634//nucleus;GO:0005643//nuclear pore;GO:0005737//cytoplasm	GO:0005096//GTPase activator activity;GO:0005515//protein binding;GO:0046332//SMAD binding	GO:0006611//protein export from nucleus;GO:0045663//positive regulation of myoblast differentiation;GO:0045668//negative regulation of osteoblast differentiation;GO:0046907//intracellular transport;GO:1901706//mesenchymal cell differentiation involved in bone development
59	MN1	ENSG00000113805	CNTN3	contactin 3 [Source:HGNC Symbol;Acc:HGNC:2173]	-	-	-	-	GO:0005576//extracellular region;GO:0005886//plasma membrane;GO:0016020//membrane;GO:0098552//side of membrane	GO:0005515//protein binding	GO:0007155//cell adhesion
60	MN1	ENSG00000079102	RUNX1T1	RUNX1 partner transcriptional co-repressor 1 [Source:HGNC Symbol;Acc:HGNC:1535]	Human Diseases;Human Diseases;Human Diseases	Cancer: overview;Cancer: overview;Cancer: specific types	ko05200//Pathways in cancer;ko05202//Transcriptional misregulation in cancer;ko05221//Acute myeloid leukemia	K10053;K10053;K10053	GO:0005634//nucleus;GO:0005654//nucleoplasm;GO:0016363//nuclear matrix	GO:0003677//DNA binding;GO:0003714//transcription corepressor activity;GO:0005515//protein binding;GO:0046872//metal ion binding;GO:0140297//DNA-binding transcription factor binding	GO:0006351//transcription, DNA-templated;GO:0045599//negative regulation of fat cell differentiation;GO:0045892//negative regulation of transcription, DNA-templated
61	MN1	ENSG00000221866	PLXNA4	plexin A4 [Source:HGNC Symbol;Acc:HGNC:9102]	Organismal Systems	Development and regeneration	ko04360//Axon guidance	K06820	GO:0002116//semaphorin receptor complex;GO:0005886//plasma membrane;GO:0016020//membrane;GO:0150053//cerebellar climbing fiber to Purkinje cell synapse	GO:0005515//protein binding;GO:0017154//semaphorin receptor activity	GO:0007162//negative regulation of cell adhesion;GO:0007399//nervous system development;GO:0007411//axon guidance;GO:0008045//motor neuron axon guidance;GO:0008360//regulation of cell shape;GO:0021602//cranial nerve morphogenesis;GO:0021610//facial nerve morphogenesis;GO:0021612//facial nerve structural organization;GO:0021615//glossopharyngeal nerve morphogenesis;GO:0021636//trigeminal nerve mor…
62	MN1	ENSG00000138669	PRKG2	protein kinase cGMP-dependent 2 [Source:HGNC Symbol;Acc:HGNC:9416]	Organismal Systems;Organismal Systems;Environmental Information Processing;Organismal Systems;Organismal Systems;Organismal Systems;Cellular Processes;Organismal Systems;Organismal Systems;Organismal Systems	Sensory system;Environmental adaptation;Signal transduction;Immune system;Environmental adaptation;Digestive system;Cellular community - eukaryotes;Endocrine system;Nervous system;Endocrine system	ko04740//Olfactory transduction;ko04714//Thermogenesis;ko04022//cGMP-PKG signaling pathway;ko04611//Platelet activation;ko04713//Circadian entrainment;ko04970//Salivary secretion;ko04540//Gap junction;ko04924//Renin secretion;ko04730//Long-term depression;ko04923//Regulation of lipolysis in adipocytes	K19477;K19477;K19477;K19477;K19477;K19477;K19477;K19477;K19477;K19477	GO:0005829//cytosol;GO:0005886//plasma membrane;GO:0016020//membrane;GO:0016324//apical plasma membrane;GO:0031965//nuclear membrane	GO:0000166//nucleotide binding;GO:0004672//protein kinase activity;GO:0004674//protein serine/threonine kinase activity;GO:0004692//cGMP-dependent protein kinase activity;GO:0005524//ATP binding;GO:0016301//kinase activity;GO:0016740//transferase activity;GO:0030553//cGMP binding;GO:0042802//identical protein binding;GO:0051019//mitogen-activated protein kinase binding;GO:0106310//protein serine …	GO:0006468//protein phosphorylation;GO:0007165//signal transduction;GO:0016310//phosphorylation;GO:0032332//positive regulation of chondrocyte differentiation;GO:0046146//tetrahydrobiopterin metabolic process;GO:0072659//protein localization to plasma membrane;GO:1903829//positive regulation of cellular protein localization;GO:2001226//negative regulation of chloride transport
63	MN1	ENSG00000145832	SLC25A48	solute carrier family 25 member 48 [Source:HGNC Symbol;Acc:HGNC:30451]	-	-	-	-	GO:0005739//mitochondrion;GO:0005743//mitochondrial inner membrane;GO:0016020//membrane	GO:0005515//protein binding;GO:0022857//transmembrane transporter activity	GO:0055085//transmembrane transport
64	MN1	ENSG00000134369	NAV1	neuron navigator 1 [Source:HGNC Symbol;Acc:HGNC:15989]	-	-	-	-	GO:0005737//cytoplasm;GO:0005856//cytoskeleton;GO:0005874//microtubule;GO:0015630//microtubule cytoskeleton;GO:0043194//axon initial segment	GO:0016887//ATP hydrolysis activity	GO:0001578//microtubule bundle formation;GO:0001764//neuron migration;GO:0007399//nervous system development;GO:0022008//neurogenesis;GO:0030154//cell differentiation
65	MN1	ENSG00000136928	GABBR2	gamma-aminobutyric acid type B receptor subunit 2 [Source:HGNC Symbol;Acc:HGNC:4507]	Environmental Information Processing;Environmental Information Processing;Organismal Systems;Human Diseases;Organismal Systems;Organismal Systems;Organismal Systems	Signaling molecules and interaction;Signal transduction;Endocrine system;Substance dependence;Nervous system;Sensory system;Endocrine system	ko04080//Neuroactive ligand-receptor interaction;ko04024//cAMP signaling pathway;ko04915//Estrogen signaling pathway;ko05032//Morphine addiction;ko04727//GABAergic synapse;ko04742//Taste transduction;ko04929//GnRH secretion	K04615;K04615;K04615;K04615;K04615;K04615;K04615	GO:0005737//cytoplasm;GO:0005886//plasma membrane;GO:0016020//membrane;GO:0038039//G protein-coupled receptor heterodimeric complex;GO:0043005//neuron projection;GO:0045202//synapse;GO:0045211//postsynaptic membrane;GO:0110165//cellular anatomical entity;GO:1902710//GABA receptor complex;GO:1902712//G protein-coupled GABA receptor complex	GO:0004888//transmembrane signaling receptor activity;GO:0004930//G protein-coupled receptor activity;GO:0004965//G protein-coupled GABA receptor activity;GO:0005515//protein binding;GO:0046982//protein heterodimerization activity	GO:0007165//signal transduction;GO:0007186//G protein-coupled receptor signaling pathway;GO:0007193//adenylate cyclase-inhibiting G protein-coupled receptor signaling pathway;GO:0007194//negative regulation of adenylate cyclase activity;GO:0007214//gamma-aminobutyric acid signaling pathway;GO:0007268//chemical synaptic transmission;GO:0051932//synaptic transmission, GABAergic;GO:0150099//neuron-g…
66	MN1	ENSG00000144824	PHLDB2	pleckstrin homology like domain family B member 2 [Source:HGNC Symbol;Acc:HGNC:29573]	-	-	-	-	GO:0005737//cytoplasm;GO:0005829//cytosol;GO:0005886//plasma membrane;GO:0005925//focal adhesion;GO:0016020//membrane;GO:0031252//cell leading edge;GO:0045111//intermediate filament cytoskeleton;GO:0045180//basal cortex	GO:0005515//protein binding;GO:0045296//cadherin binding	GO:0000226//microtubule cytoskeleton organization;GO:0010470//regulation of gastrulation;GO:0010717//regulation of epithelial to mesenchymal transition;GO:0016477//cell migration;GO:0030010//establishment of cell polarity;GO:0045184//establishment of protein localization;GO:0051497//negative regulation of stress fiber assembly;GO:0051895//negative regulation of focal adhesion assembly;GO:0070507/…
67	MN1	ENSG00000163909	HEYL	hes related family bHLH transcription factor with YRPW motif like [Source:HGNC Symbol;Acc:HGNC:4882]	Human Diseases;Human Diseases;Human Diseases;Environmental Information Processing	Cancer: overview;Infectious disease: viral;Cancer: specific types;Signal transduction	ko05200//Pathways in cancer;ko05165//Human papillomavirus infection;ko05224//Breast cancer;ko04330//Notch signaling pathway	K09091;K09091;K09091;K09091	GO:0000785//chromatin;GO:0005634//nucleus;GO:0005654//nucleoplasm;GO:0005737//cytoplasm	GO:0000978//RNA polymerase II cis-regulatory region sequence-specific DNA binding;GO:0000981//DNA-binding transcription factor activity, RNA polymerase II-specific;GO:0001227//DNA-binding transcription repressor activity, RNA polymerase II-specific;GO:0001228//DNA-binding transcription activator activity, RNA polymerase II-specific;GO:0003677//DNA binding;GO:0003700//DNA-binding transcription fac…	GO:0000122//negative regulation of transcription by RNA polymerase II;GO:0003151//outflow tract morphogenesis;GO:0003180//aortic valve morphogenesis;GO:0003181//atrioventricular valve morphogenesis;GO:0003184//pulmonary valve morphogenesis;GO:0003198//epithelial to mesenchymal transition involved in endocardial cushion formation;GO:0003203//endocardial cushion morphogenesis;GO:0003208//cardiac ve…
68	MN1	ENSG00000147488	ST18	ST18 C2H2C-type zinc finger transcription factor [Source:HGNC Symbol;Acc:HGNC:18695]	-	-	-	-	GO:0000785//chromatin;GO:0005634//nucleus;GO:0032993//protein-DNA complex	GO:0000978//RNA polymerase II cis-regulatory region sequence-specific DNA binding;GO:0000981//DNA-binding transcription factor activity, RNA polymerase II-specific;GO:0003677//DNA binding;GO:0008270//zinc ion binding;GO:0046872//metal ion binding	GO:0006355//regulation of transcription, DNA-templated;GO:0008285//negative regulation of cell population proliferation;GO:0010468//regulation of gene expression;GO:0033209//tumor necrosis factor-mediated signaling pathway;GO:0045944//positive regulation of transcription by RNA polymerase II;GO:0070102//interleukin-6-mediated signaling pathway;GO:0070498//interleukin-1-mediated signaling pathway;…
69	MN1	ENSG00000075035	WSCD2	WSC domain containing 2 [Source:HGNC Symbol;Acc:HGNC:29117]	-	-	-	-	GO:0000139//Golgi membrane;GO:0005794//Golgi apparatus;GO:0016020//membrane	GO:0008146//sulfotransferase activity	-
70	MN1	ENSG00000105810	CDK6	cyclin dependent kinase 6 [Source:HGNC Symbol;Acc:HGNC:1777]	Human Diseases;Environmental Information Processing;Human Diseases;Human Diseases;Human Diseases;Human Diseases;Human Diseases;Human Diseases;Human Diseases;Human Diseases;Cellular Processes;Human Diseases;Human Diseases;Human Diseases;Human Diseases;Cellular Processes;Human Diseases;Human Diseases;Human Diseases;Human Diseases;Cellular Processes;Human Diseases;Human Diseases	Cancer: overview;Signal transduction;Infectious disease: viral;Infectious disease: viral;Cancer: overview;Infectious disease: viral;Infectious disease: viral;Infectious disease: viral;Cancer: specific types;Cancer: overview;Cell growth and death;Infectious disease: viral;Endocrine and metabolic disease;Cancer: specific types;Infectious disease: viral;Cell growth and death;Cancer: specific types;C…	ko05200//Pathways in cancer;ko04151//PI3K-Akt signaling pathway;ko05165//Human papillomavirus infection;ko05163//Human cytomegalovirus infection;ko05203//Viral carcinogenesis;ko05169//Epstein-Barr virus infection;ko05167//Kaposi sarcoma-associated herpesvirus infection;ko05164//Influenza A;ko05225//Hepatocellular carcinoma;ko05206//MicroRNAs in cancer;ko04218//Cellular senescence;ko05160//Hepatit…	K02091;K02091;K02091;K02091;K02091;K02091;K02091;K02091;K02091;K02091;K02091;K02091;K02091;K02091;K02091;K02091;K02091;K02091;K02091;K02091;K02091;K02091;K02091	GO:0000307//cyclin-dependent protein kinase holoenzyme complex;GO:0001726//ruffle;GO:0005634//nucleus;GO:0005654//nucleoplasm;GO:0005737//cytoplasm;GO:0005813//centrosome;GO:0005829//cytosol;GO:0005856//cytoskeleton;GO:0042995//cell projection;GO:0097132//cyclin D2-CDK6 complex	GO:0000166//nucleotide binding;GO:0004672//protein kinase activity;GO:0004674//protein serine/threonine kinase activity;GO:0004693//cyclin-dependent protein serine/threonine kinase activity;GO:0005515//protein binding;GO:0005524//ATP binding;GO:0016301//kinase activity;GO:0016740//transferase activity;GO:0030332//cyclin binding;GO:0098770//FBXO family protein binding;GO:0106310//protein serine ki…	GO:0000082//G1/S transition of mitotic cell cycle;GO:0000122//negative regulation of transcription by RNA polymerase II;GO:0001954//positive regulation of cell-matrix adhesion;GO:0002244//hematopoietic progenitor cell differentiation;GO:0003323//type B pancreatic cell development;GO:0006468//protein phosphorylation;GO:0007049//cell cycle;GO:0007165//signal transduction;GO:0007219//Notch signaling…
71	MN1	ENSG00000005108	THSD7A	thrombospondin type 1 domain containing 7A [Source:HGNC Symbol;Acc:HGNC:22207]	-	-	-	-	GO:0005576//extracellular region;GO:0005886//plasma membrane;GO:0016020//membrane;GO:0042995//cell projection	GO:0005515//protein binding	GO:0001525//angiogenesis;GO:0030036//actin cytoskeleton organization;GO:0030154//cell differentiation
72	MN1	ENSG00000116962	NID1	nidogen 1 [Source:HGNC Symbol;Acc:HGNC:7821]	-	-	-	-	GO:0005576//extracellular region;GO:0005604//basement membrane;GO:0031012//extracellular matrix;GO:0062023//collagen-containing extracellular matrix;GO:0070062//extracellular exosome;GO:0071944//cell periphery;GO:0098637//protein complex involved in cell-matrix adhesion	GO:0005201//extracellular matrix structural constituent;GO:0005509//calcium ion binding;GO:0005518//collagen binding;GO:0017147//Wnt-protein binding;GO:0042813//Wnt-activated receptor activity;GO:0043236//laminin binding;GO:0043237//laminin-1 binding;GO:0043394//proteoglycan binding;GO:0050840//extracellular matrix binding	GO:0007155//cell adhesion;GO:0007160//cell-matrix adhesion;GO:0010811//positive regulation of cell-substrate adhesion;GO:0030198//extracellular matrix organization;GO:0032836//glomerular basement membrane development;GO:0045785//positive regulation of cell adhesion;GO:0051149//positive regulation of muscle cell differentiation;GO:0060070//canonical Wnt signaling pathway;GO:0071711//basement membr…
73	MN1	ENSG00000136546	SCN7A	sodium voltage-gated channel alpha subunit 7 [Source:HGNC Symbol;Acc:HGNC:10594]	Organismal Systems	Circulatory system	ko04261//Adrenergic signaling in cardiomyocytes	K04839	GO:0001518//voltage-gated sodium channel complex;GO:0005886//plasma membrane;GO:0005891//voltage-gated calcium channel complex;GO:0016020//membrane;GO:0034702//ion channel complex;GO:0097386//glial cell projection	GO:0005216//ion channel activity;GO:0005248//voltage-gated sodium channel activity;GO:0005261//cation channel activity;GO:0005272//sodium channel activity;GO:0008331//high voltage-gated calcium channel activity	GO:0006811//ion transport;GO:0006814//sodium ion transport;GO:0006936//muscle contraction;GO:0009617//response to bacterium;GO:0019725//cellular homeostasis;GO:0034220//ion transmembrane transport;GO:0035725//sodium ion transmembrane transport;GO:0055078//sodium ion homeostasis;GO:0055085//transmembrane transport;GO:0098655//cation transmembrane transport;GO:0098703//calcium ion import across pla…
74	MN1	ENSG00000171724	VAT1L	vesicle amine transport 1 like [Source:HGNC Symbol;Acc:HGNC:29315]	-	-	-	-	-	GO:0005515//protein binding;GO:0008270//zinc ion binding;GO:0016491//oxidoreductase activity	-
75	MN1	ENSG00000165443	PHYHIPL	phytanoyl-CoA 2-hydroxylase interacting protein like [Source:HGNC Symbol;Acc:HGNC:29378]	-	-	-	-	GO:0005737//cytoplasm	GO:0005515//protein binding	-
76	MN1	ENSG00000152208	GRID2	glutamate ionotropic receptor delta type subunit 2 [Source:HGNC Symbol;Acc:HGNC:4576]	Environmental Information Processing;Organismal Systems	Signaling molecules and interaction;Nervous system	ko04080//Neuroactive ligand-receptor interaction;ko04730//Long-term depression	K05207;K05207	GO:0005886//plasma membrane;GO:0008328//ionotropic glutamate receptor complex;GO:0016020//membrane;GO:0036477//somatodendritic compartment;GO:0043197//dendritic spine;GO:0045202//synapse;GO:0045211//postsynaptic membrane;GO:0098688//parallel fiber to Purkinje cell synapse;GO:0098839//postsynaptic density membrane;GO:0098978//glutamatergic synapse	GO:0004970//ionotropic glutamate receptor activity;GO:0005216//ion channel activity;GO:0005515//protein binding;GO:0008066//glutamate receptor activity;GO:0015276//ligand-gated ion channel activity;GO:0030165//PDZ domain binding;GO:0038023//signaling receptor activity;GO:0042802//identical protein binding;GO:0097110//scaffold protein binding;GO:1904315//transmitter-gated ion channel activity invo…	GO:0006811//ion transport;GO:0007157//heterophilic cell-cell adhesion via plasma membrane cell adhesion molecules;GO:0007215//glutamate receptor signaling pathway;GO:0008104//protein localization;GO:0010975//regulation of neuron projection development;GO:0021707//cerebellar granule cell differentiation;GO:0034220//ion transmembrane transport;GO:0035235//ionotropic glutamate receptor signaling pat…
77	MN1	ENSG00000159023	EPB41	erythrocyte membrane protein band 4.1 [Source:HGNC Symbol;Acc:HGNC:3377]	-	-	-	-	GO:0005634//nucleus;GO:0005737//cytoplasm;GO:0005829//cytosol;GO:0005856//cytoskeleton;GO:0005886//plasma membrane;GO:0005938//cell cortex;GO:0009898//cytoplasmic side of plasma membrane;GO:0014731//spectrin-associated cytoskeleton;GO:0016020//membrane;GO:0016323//basolateral plasma membrane;GO:0016604//nuclear body;GO:0030054//cell junction;GO:0030863//cortical cytoskeleton;GO:0032991//protein-c…	GO:0003779//actin binding;GO:0005198//structural molecule activity;GO:0005200//structural constituent of cytoskeleton;GO:0005515//protein binding;GO:0005516//calmodulin binding;GO:0005545//1-phosphatidylinositol binding;GO:0008092//cytoskeletal protein binding;GO:0030507//spectrin binding;GO:0051219//phosphoprotein binding	GO:0007049//cell cycle;GO:0030036//actin cytoskeleton organization;GO:0030866//cortical actin cytoskeleton organization;GO:0031032//actomyosin structure organization;GO:0032092//positive regulation of protein binding;GO:0051301//cell division;GO:0051924//regulation of calcium ion transport;GO:0065003//protein-containing complex assembly;GO:1904478//regulation of intestinal absorption;GO:1904778//…
78	MN1	ENSG00000151892	GFRA1	GDNF family receptor alpha 1 [Source:HGNC Symbol;Acc:HGNC:4243]	-	-	-	-	GO:0005615//extracellular space;GO:0005768//endosome;GO:0005771//multivesicular body;GO:0005794//Golgi apparatus;GO:0005886//plasma membrane;GO:0009897//external side of plasma membrane;GO:0016020//membrane;GO:0019898//extrinsic component of membrane;GO:0030424//axon;GO:0043025//neuronal cell body;GO:0043235//receptor complex;GO:0070062//extracellular exosome;GO:0098552//side of membrane;GO:00987…	GO:0005030//neurotrophin receptor activity;GO:0005102//signaling receptor binding;GO:0005178//integrin binding;GO:0005515//protein binding;GO:0016167//glial cell-derived neurotrophic factor receptor activity;GO:0038023//signaling receptor activity	GO:0001822//kidney development;GO:0007166//cell surface receptor signaling pathway;GO:0007399//nervous system development;GO:0008584//male gonad development;GO:0016477//cell migration;GO:0030182//neuron differentiation;GO:0031175//neuron projection development;GO:0035860//glial cell-derived neurotrophic factor receptor signaling pathway;GO:0038179//neurotrophin signaling pathway;GO:0050731//posit…
79	MN1	ENSG00000130656	HBZ	hemoglobin subunit zeta [Source:HGNC Symbol;Acc:HGNC:4835]	-	-	-	-	GO:0005833//hemoglobin complex;GO:0031838//haptoglobin-hemoglobin complex;GO:0070062//extracellular exosome	GO:0004601//peroxidase activity;GO:0005344//oxygen carrier activity;GO:0005506//iron ion binding;GO:0005515//protein binding;GO:0019825//oxygen binding;GO:0020037//heme binding;GO:0031720//haptoglobin binding;GO:0043177//organic acid binding;GO:0046872//metal ion binding	GO:0015670//carbon dioxide transport;GO:0015671//oxygen transport;GO:0042744//hydrogen peroxide catabolic process;GO:0098869//cellular oxidant detoxification
80	MN1	ENSG00000262484	CCER2	coiled-coil glutamate rich protein 2 [Source:HGNC Symbol;Acc:HGNC:44662]	-	-	-	-	GO:0005576//extracellular region	-	-
81	MN1	ENSG00000119866	BCL11A	BCL11 transcription factor A [Source:HGNC Symbol;Acc:HGNC:13221]	-	-	-	-	GO:0005634//nucleus;GO:0005654//nucleoplasm;GO:0005694//chromosome;GO:0005737//cytoplasm;GO:0005829//cytosol;GO:0016363//nuclear matrix;GO:0016514//SWI/SNF complex;GO:0042382//paraspeckles;GO:0098794//postsynapse	GO:0000978//RNA polymerase II cis-regulatory region sequence-specific DNA binding;GO:0001067//transcription regulatory region nucleic acid binding;GO:0001227//DNA-binding transcription repressor activity, RNA polymerase II-specific;GO:0003700//DNA-binding transcription factor activity;GO:0003712//transcription coregulator activity;GO:0005515//protein binding;GO:0019901//protein kinase binding;GO:…	GO:0000122//negative regulation of transcription by RNA polymerase II;GO:0006357//regulation of transcription by RNA polymerase II;GO:0010628//positive regulation of gene expression;GO:0010976//positive regulation of neuron projection development;GO:0010977//negative regulation of neuron projection development;GO:0016925//protein sumoylation;GO:0030517//negative regulation of axon extension;GO:00…
82	MN1	ENSG00000166482	MFAP4	microfibril associated protein 4 [Source:HGNC Symbol;Acc:HGNC:7035]	-	-	-	-	GO:0001527//microfibril;GO:0005576//extracellular region;GO:0005615//extracellular space;GO:0062023//collagen-containing extracellular matrix;GO:0071953//elastic fiber	GO:0005201//extracellular matrix structural constituent;GO:0005515//protein binding	GO:0007155//cell adhesion;GO:0009650//UV protection;GO:0010712//regulation of collagen metabolic process;GO:0048251//elastic fiber assembly;GO:0071493//cellular response to UV-B;GO:0097435//supramolecular fiber organization
83	MN1	ENSG00000255689	ENSG00000255689	-	-	-	-	-	-	-	-
84	MN1	ENSG00000145730	PAM	peptidylglycine alpha-amidating monooxygenase [Source:HGNC Symbol;Acc:HGNC:8596]	-	-	-	-	GO:0005576//extracellular region;GO:0016020//membrane;GO:0030658//transport vesicle membrane;GO:0030667//secretory granule membrane;GO:0031410//cytoplasmic vesicle;GO:0070062//extracellular exosome	GO:0003824//catalytic activity;GO:0004497//monooxygenase activity;GO:0004504//peptidylglycine monooxygenase activity;GO:0004598//peptidylamidoglycolate lyase activity;GO:0005507//copper ion binding;GO:0005509//calcium ion binding;GO:0005515//protein binding;GO:0008270//zinc ion binding;GO:0016491//oxidoreductase activity;GO:0016715//oxidoreductase activity, acting on paired donors, with incorpora…	GO:0001519//peptide amidation;GO:0006518//peptide metabolic process;GO:0006629//lipid metabolic process;GO:0008152//metabolic process;GO:0010043//response to zinc ion;GO:0062112//fatty acid primary amide biosynthetic process
85	MN1	ENSG00000262655	SPON1	spondin 1 [Source:HGNC Symbol;Acc:HGNC:11252]	-	-	-	-	GO:0005576//extracellular region;GO:0005615//extracellular space;GO:0005788//endoplasmic reticulum lumen;GO:0031012//extracellular matrix;GO:0062023//collagen-containing extracellular matrix	GO:0005201//extracellular matrix structural constituent;GO:0005515//protein binding;GO:0046872//metal ion binding;GO:0050693//LBD domain binding	GO:0007155//cell adhesion;GO:0010954//positive regulation of protein processing;GO:0016485//protein processing;GO:1902430//negative regulation of amyloid-beta formation;GO:1902993//positive regulation of amyloid precursor protein catabolic process
86	MN1	ENSG00000150471	ADGRL3	adhesion G protein-coupled receptor L3 [Source:HGNC Symbol;Acc:HGNC:20974]	-	-	-	-	GO:0005886//plasma membrane;GO:0005911//cell-cell junction;GO:0016020//membrane;GO:0030424//axon;GO:0042995//cell projection;GO:0070161//anchoring junction;GO:0098978//glutamatergic synapse	GO:0004888//transmembrane signaling receptor activity;GO:0004930//G protein-coupled receptor activity;GO:0005509//calcium ion binding;GO:0005515//protein binding;GO:0030246//carbohydrate binding;GO:0046872//metal ion binding	GO:0001764//neuron migration;GO:0007165//signal transduction;GO:0007166//cell surface receptor signaling pathway;GO:0007186//G protein-coupled receptor signaling pathway;GO:0007189//adenylate cyclase-activating G protein-coupled receptor signaling pathway;GO:0007416//synapse assembly;GO:0098742//cell-cell adhesion via plasma-membrane adhesion molecules
87	MN1	ENSG00000162493	PDPN	podoplanin [Source:HGNC Symbol;Acc:HGNC:29602]	-	-	-	-	GO:0001726//ruffle;GO:0005737//cytoplasm;GO:0005739//mitochondrion;GO:0005829//cytosol;GO:0005886//plasma membrane;GO:0016020//membrane;GO:0016323//basolateral plasma membrane;GO:0016324//apical plasma membrane;GO:0030027//lamellipodium;GO:0030054//cell junction;GO:0030175//filopodium;GO:0031258//lamellipodium membrane;GO:0031410//cytoplasmic vesicle;GO:0031527//filopodium membrane;GO:0031528//mi…	GO:0005102//signaling receptor binding;GO:0005515//protein binding;GO:0019956//chemokine binding;GO:0051087//chaperone binding	GO:0001946//lymphangiogenesis;GO:0007266//Rho protein signal transduction;GO:0008285//negative regulation of cell population proliferation;GO:0008360//regulation of cell shape;GO:0010718//positive regulation of epithelial to mesenchymal transition;GO:0016477//cell migration;GO:0030168//platelet activation;GO:0030324//lung development;GO:0030335//positive regulation of cell migration;GO:0043066//n…
[truncated: 1,413 more rows]
