# Supplementary material for: Molecular signatures of cell diversity modulated by long noncoding RNAs in the human fetal spinal cord
Source: iScience. 2026 Mar 17;29(4):115399. doi: 10.1016/j.isci.2026.115399 (PMC13090696; doi:10.1016/j.isci.2026.115399)
Supplement: Table S7. The stochastic rank of velocity genes, related to Figure 1C [file mmc8.xlsx]

## Sheet: Table.S7 stochastic.rank.veloci
Rank	Cluster	Gene	Symbol	Description	KEGG_A_class	KEGG_B_class	Pathway	K_ID	GO Component	GO Function	GO Process
1	Astros	ENSG00000136002	ARHGEF4	Rho guanine nucleotide exchange factor 4 [Source:HGNC Symbol;Acc:HGNC:684]	Cellular Processes	Cell motility	ko04810//Regulation of actin cytoskeleton	K05769	GO:0005737//cytoplasm;GO:0005829//cytosol;GO:0005886//plasma membrane;GO:0016020//membrane;GO:0032587//ruffle membrane;GO:0042995//cell projection	GO:0005085//guanyl-nucleotide exchange factor activity;GO:0005515//protein binding;GO:0019904//protein domain specific binding	GO:0030032//lamellipodium assembly;GO:0035556//intracellular signal transduction;GO:0046847//filopodium assembly;GO:0051056//regulation of small GTPase mediated signal transduction
2	Astros	ENSG00000154310	TNIK	TRAF2 and NCK interacting kinase [Source:HGNC Symbol;Acc:HGNC:30765]	-	-	-	-	GO:0005634//nucleus;GO:0005654//nucleoplasm;GO:0005737//cytoplasm;GO:0005768//endosome;GO:0005829//cytosol;GO:0005856//cytoskeleton;GO:0016324//apical plasma membrane;GO:0055037//recycling endosome;GO:0070062//extracellular exosome;GO:0098793//presynapse;GO:0098978//glutamatergic synapse;GO:0099092//postsynaptic density, intracellular component	GO:0000166//nucleotide binding;GO:0004672//protein kinase activity;GO:0004674//protein serine/threonine kinase activity;GO:0005515//protein binding;GO:0005524//ATP binding;GO:0016301//kinase activity;GO:0016740//transferase activity;GO:0106310//protein serine kinase activity	GO:0000165//MAPK cascade;GO:0001934//positive regulation of protein phosphorylation;GO:0006468//protein phosphorylation;GO:0007010//cytoskeleton organization;GO:0007399//nervous system development;GO:0010243//response to organonitrogen compound;GO:0016055//Wnt signaling pathway;GO:0016310//phosphorylation;GO:0030033//microvillus assembly;GO:0030036//actin cytoskeleton organization;GO:0035556//int…
3	Astros	ENSG00000134769	DTNA	dystrobrevin alpha [Source:HGNC Symbol;Acc:HGNC:3057]	-	-	-	-	GO:0005654//nucleoplasm;GO:0005737//cytoplasm;GO:0005886//plasma membrane;GO:0016020//membrane;GO:0030054//cell junction;GO:0030424//axon;GO:0031234//extrinsic component of cytoplasmic side of plasma membrane;GO:0032991//protein-containing complex;GO:0042383//sarcolemma;GO:0042995//cell projection;GO:0045111//intermediate filament cytoskeleton;GO:0045202//synapse	GO:0005515//protein binding;GO:0008270//zinc ion binding;GO:0030165//PDZ domain binding;GO:0046872//metal ion binding	GO:0006941//striated muscle contraction;GO:0007165//signal transduction;GO:0007268//chemical synaptic transmission;GO:0007274//neuromuscular synaptic transmission;GO:0099536//synaptic signaling
4	Astros	ENSG00000137693	YAP1	Yes1 associated transcriptional regulator [Source:HGNC Symbol;Acc:HGNC:16262]	Environmental Information Processing;Environmental Information Processing	Signal transduction;Signal transduction	ko04390//Hippo signaling pathway;ko04392//Hippo signaling pathway - multiple species	K16687;K16687	GO:0001674//female germ cell nucleus;GO:0005634//nucleus;GO:0005654//nucleoplasm;GO:0005667//transcription regulator complex;GO:0005737//cytoplasm;GO:0005829//cytosol;GO:0005911//cell-cell junction;GO:0016020//membrane;GO:0030054//cell junction;GO:0070161//anchoring junction;GO:0140552//TEAD-YAP complex	GO:0000976//transcription cis-regulatory region binding;GO:0000978//RNA polymerase II cis-regulatory region sequence-specific DNA binding;GO:0003682//chromatin binding;GO:0003713//transcription coactivator activity;GO:0003714//transcription corepressor activity;GO:0005515//protein binding;GO:0070064//proline-rich region binding;GO:0140297//DNA-binding transcription factor binding	GO:0000122//negative regulation of transcription by RNA polymerase II;GO:0000902//cell morphogenesis;GO:0001570//vasculogenesis;GO:0001824//blastocyst development;GO:0001829//trophectodermal cell differentiation;GO:0001894//tissue homeostasis;GO:0002067//glandular epithelial cell differentiation;GO:0003015//heart process;GO:0003143//embryonic heart tube morphogenesis;GO:0006974//cellular response…
5	Astros	ENSG00000188153	COL4A5	collagen type IV alpha 5 chain [Source:HGNC Symbol;Acc:HGNC:2207]	Human Diseases;Environmental Information Processing;Human Diseases;Cellular Processes;Organismal Systems;Organismal Systems;Human Diseases;Human Diseases;Human Diseases;Environmental Information Processing	Cancer: overview;Signal transduction;Infectious disease: viral;Cellular community - eukaryotes;Endocrine system;Digestive system;Infectious disease: parasitic;Endocrine and metabolic disease;Cancer: specific types;Signaling molecules and interaction	ko05200//Pathways in cancer;ko04151//PI3K-Akt signaling pathway;ko05165//Human papillomavirus infection;ko04510//Focal adhesion;ko04926//Relaxin signaling pathway;ko04974//Protein digestion and absorption;ko05146//Amoebiasis;ko04933//AGE-RAGE signaling pathway in diabetic complications;ko05222//Small cell lung cancer;ko04512//ECM-receptor interaction	K06237;K06237;K06237;K06237;K06237;K06237;K06237;K06237;K06237;K06237	GO:0005576//extracellular region;GO:0005581//collagen trimer;GO:0005587//collagen type IV trimer;GO:0005604//basement membrane;GO:0005615//extracellular space;GO:0005788//endoplasmic reticulum lumen;GO:0016020//membrane;GO:0031594//neuromuscular junction;GO:0062023//collagen-containing extracellular matrix;GO:0110165//cellular anatomical entity	GO:0005201//extracellular matrix structural constituent;GO:0005515//protein binding;GO:0030020//extracellular matrix structural constituent conferring tensile strength	GO:0007528//neuromuscular junction development;GO:0030198//extracellular matrix organization;GO:0038063//collagen-activated tyrosine kinase receptor signaling pathway
6	Astros	ENSG00000103740	ACSBG1	acyl-CoA synthetase bubblegum family member 1 [Source:HGNC Symbol;Acc:HGNC:29567]	Metabolism;Organismal Systems;Organismal Systems;Metabolism;Metabolism;Metabolism	Global and overview maps;Endocrine system;Endocrine system;Global and overview maps;Lipid metabolism;Lipid metabolism	ko01100//Metabolic pathways;ko03320//PPAR signaling pathway;ko04920//Adipocytokine signaling pathway;ko01212//Fatty acid metabolism;ko00071//Fatty acid degradation;ko00061//Fatty acid biosynthesis	K15013;K15013;K15013;K15013;K15013;K15013	GO:0005737//cytoplasm;GO:0005783//endoplasmic reticulum;GO:0005829//cytosol;GO:0005886//plasma membrane;GO:0016020//membrane;GO:0031410//cytoplasmic vesicle;GO:0043231//intracellular membrane-bounded organelle	GO:0000166//nucleotide binding;GO:0004467//long-chain fatty acid-CoA ligase activity;GO:0005524//ATP binding;GO:0016874//ligase activity;GO:0031957//very long-chain fatty acid-CoA ligase activity	GO:0000038//very long-chain fatty acid metabolic process;GO:0001676//long-chain fatty acid metabolic process;GO:0006629//lipid metabolic process;GO:0006631//fatty acid metabolic process;GO:0035338//long-chain fatty-acyl-CoA biosynthetic process;GO:0042552//myelination;GO:0042759//long-chain fatty acid biosynthetic process;GO:0051384//response to glucocorticoid
7	Astros	ENSG00000183230	CTNNA3	catenin alpha 3 [Source:HGNC Symbol;Acc:HGNC:2511]	Human Diseases;Environmental Information Processing;Human Diseases;Organismal Systems;Human Diseases;Human Diseases;Cellular Processes;Human Diseases	Cancer: overview;Signal transduction;Cancer: specific types;Immune system;Infectious disease: bacterial;Cardiovascular disease;Cellular community - eukaryotes;Cancer: specific types	ko05200//Pathways in cancer;ko04390//Hippo signaling pathway;ko05226//Gastric cancer;ko04670//Leukocyte transendothelial migration;ko05100//Bacterial invasion of epithelial cells;ko05412//Arrhythmogenic right ventricular cardiomyopathy;ko04520//Adherens junction;ko05213//Endometrial cancer	K05691;K05691;K05691;K05691;K05691;K05691;K05691;K05691	GO:0005737//cytoplasm;GO:0005856//cytoskeleton;GO:0005912//adherens junction;GO:0005916//fascia adherens;GO:0030027//lamellipodium;GO:0030057//desmosome;GO:0070161//anchoring junction;GO:0110165//cellular anatomical entity	GO:0005515//protein binding;GO:0008013//beta-catenin binding;GO:0045296//cadherin binding;GO:0051015//actin filament binding	GO:0007155//cell adhesion;GO:0016477//cell migration;GO:0086073//bundle of His cell-Purkinje myocyte adhesion involved in cell communication;GO:0086091//regulation of heart rate by cardiac conduction;GO:0098609//cell-cell adhesion;GO:0098911//regulation of ventricular cardiac muscle cell action potential
8	Astros	ENSG00000049192	ADAMTS6	ADAM metallopeptidase with thrombospondin type 1 motif 6 [Source:HGNC Symbol;Acc:HGNC:222]	-	-	-	-	GO:0005576//extracellular region;GO:0031012//extracellular matrix	GO:0004222//metalloendopeptidase activity;GO:0008233//peptidase activity;GO:0008237//metallopeptidase activity;GO:0016787//hydrolase activity;GO:0046872//metal ion binding	GO:0001822//kidney development;GO:0003279//cardiac septum development;GO:0006508//proteolysis;GO:0007507//heart development;GO:0030198//extracellular matrix organization;GO:0035904//aorta development;GO:0060976//coronary vasculature development
9	Astros	ENSG00000107104	KANK1	KN motif and ankyrin repeat domains 1 [Source:HGNC Symbol;Acc:HGNC:19309]	-	-	-	-	GO:0005634//nucleus;GO:0005737//cytoplasm;GO:0005856//cytoskeleton;GO:0005886//plasma membrane;GO:0016020//membrane;GO:0032587//ruffle membrane;GO:0042995//cell projection	GO:0005515//protein binding;GO:0008013//beta-catenin binding	GO:0008283//cell population proliferation;GO:0010977//negative regulation of neuron projection development;GO:0030036//actin cytoskeleton organization;GO:0030177//positive regulation of Wnt signaling pathway;GO:0030336//negative regulation of cell migration;GO:0030837//negative regulation of actin filament polymerization;GO:0035023//regulation of Rho protein signal transduction;GO:0035024//negati…
10	Astros	ENSG00000155052	CNTNAP5	contactin associated protein family member 5 [Source:HGNC Symbol;Acc:HGNC:18748]	-	-	-	-	GO:0016020//membrane	-	GO:0007155//cell adhesion
11	Astros	ENSG00000080224	EPHA6	EPH receptor A6 [Source:HGNC Symbol;Acc:HGNC:19296]	Organismal Systems	Development and regeneration	ko04360//Axon guidance	K05107	GO:0005654//nucleoplasm;GO:0005886//plasma membrane;GO:0016020//membrane;GO:0030425//dendrite	GO:0000166//nucleotide binding;GO:0003674//molecular_function;GO:0004672//protein kinase activity;GO:0004713//protein tyrosine kinase activity;GO:0004714//transmembrane receptor protein tyrosine kinase activity;GO:0005003//ephrin receptor activity;GO:0005005//transmembrane-ephrin receptor activity;GO:0005515//protein binding;GO:0005524//ATP binding;GO:0016301//kinase activity;GO:0016740//transfer…	GO:0006468//protein phosphorylation;GO:0007169//transmembrane receptor protein tyrosine kinase signaling pathway;GO:0007411//axon guidance;GO:0008150//biological_process;GO:0016310//phosphorylation;GO:0048013//ephrin receptor signaling pathway
12	Astros	ENSG00000164199	ADGRV1	adhesion G protein-coupled receptor V1 [Source:HGNC Symbol;Acc:HGNC:17416]	-	-	-	-	GO:0001917//photoreceptor inner segment;GO:0002141//stereocilia ankle link;GO:0002142//stereocilia ankle link complex;GO:0005737//cytoplasm;GO:0005886//plasma membrane;GO:0009986//cell surface;GO:0016020//membrane;GO:0032420//stereocilium;GO:0042995//cell projection;GO:0043235//receptor complex;GO:0060171//stereocilium membrane;GO:0070062//extracellular exosome;GO:1990075//periciliary membrane co…	GO:0001965//G-protein alpha-subunit binding;GO:0004888//transmembrane signaling receptor activity;GO:0004930//G protein-coupled receptor activity;GO:0005509//calcium ion binding;GO:0005515//protein binding;GO:0010855//adenylate cyclase inhibitor activity;GO:0016787//hydrolase activity	GO:0007154//cell communication;GO:0007165//signal transduction;GO:0007166//cell surface receptor signaling pathway;GO:0007186//G protein-coupled receptor signaling pathway;GO:0007194//negative regulation of adenylate cyclase activity;GO:0007399//nervous system development;GO:0007601//visual perception;GO:0007605//sensory perception of sound;GO:0010739//positive regulation of protein kinase A sign…
13	Astros	ENSG00000172572	PDE3A	phosphodiesterase 3A [Source:HGNC Symbol;Acc:HGNC:8778]	Metabolism;Environmental Information Processing;Environmental Information Processing;Metabolism;Human Diseases;Organismal Systems	Global and overview maps;Signal transduction;Signal transduction;Nucleotide metabolism;Substance dependence;Endocrine system	ko01100//Metabolic pathways;ko04024//cAMP signaling pathway;ko04022//cGMP-PKG signaling pathway;ko00230//Purine metabolism;ko05032//Morphine addiction;ko04924//Renin secretion	K19021;K19021;K19021;K19021;K19021;K19021	GO:0005737//cytoplasm;GO:0005829//cytosol;GO:0016020//membrane	GO:0004114//3',5'-cyclic-nucleotide phosphodiesterase activity;GO:0004115//3',5'-cyclic-AMP phosphodiesterase activity;GO:0004119//cGMP-inhibited cyclic-nucleotide phosphodiesterase activity;GO:0005515//protein binding;GO:0008081//phosphoric diester hydrolase activity;GO:0016787//hydrolase activity;GO:0030284//estrogen receptor activity;GO:0046872//metal ion binding;GO:0047555//3',5'-cyclic-GMP p…	GO:0001556//oocyte maturation;GO:0006629//lipid metabolic process;GO:0007165//signal transduction;GO:0007186//G protein-coupled receptor signaling pathway;GO:0009410//response to xenobiotic stimulus;GO:0019933//cAMP-mediated signaling;GO:0019934//cGMP-mediated signaling;GO:0040020//regulation of meiotic nuclear division;GO:0043066//negative regulation of apoptotic process;GO:0043116//negative reg…
14	Astros	ENSG00000124440	HIF3A	hypoxia inducible factor 3 subunit alpha [Source:HGNC Symbol;Acc:HGNC:15825]	-	-	-	-	GO:0000785//chromatin;GO:0005634//nucleus;GO:0005654//nucleoplasm;GO:0005737//cytoplasm;GO:0005739//mitochondrion;GO:0005829//cytosol;GO:0005886//plasma membrane;GO:0016607//nuclear speck	GO:0000977//RNA polymerase II transcription regulatory region sequence-specific DNA binding;GO:0000978//RNA polymerase II cis-regulatory region sequence-specific DNA binding;GO:0000981//DNA-binding transcription factor activity, RNA polymerase II-specific;GO:0003677//DNA binding;GO:0003700//DNA-binding transcription factor activity;GO:0005515//protein binding;GO:0046983//protein dimerization acti…	GO:0001525//angiogenesis;GO:0001666//response to hypoxia;GO:0006355//regulation of transcription, DNA-templated;GO:0006357//regulation of transcription by RNA polymerase II;GO:0006366//transcription by RNA polymerase II;GO:0006915//apoptotic process
15	Astros	ENSG00000112769	LAMA4	laminin subunit alpha 4 [Source:HGNC Symbol;Acc:HGNC:6484]	Human Diseases;Environmental Information Processing;Human Diseases;Cellular Processes;Human Diseases;Human Diseases;Human Diseases;Environmental Information Processing;Human Diseases	Cancer: overview;Signal transduction;Infectious disease: viral;Cellular community - eukaryotes;Infectious disease: parasitic;Infectious disease: parasitic;Cancer: specific types;Signaling molecules and interaction;Infectious disease: parasitic	ko05200//Pathways in cancer;ko04151//PI3K-Akt signaling pathway;ko05165//Human papillomavirus infection;ko04510//Focal adhesion;ko05145//Toxoplasmosis;ko05146//Amoebiasis;ko05222//Small cell lung cancer;ko04512//ECM-receptor interaction;ko05143//African trypanosomiasis	K06241;K06241;K06241;K06241;K06241;K06241;K06241;K06241;K06241	GO:0005576//extracellular region;GO:0005604//basement membrane;GO:0016020//membrane;GO:0031594//neuromuscular junction;GO:0043083//synaptic cleft;GO:0062023//collagen-containing extracellular matrix;GO:0070062//extracellular exosome	GO:0005102//signaling receptor binding;GO:0005201//extracellular matrix structural constituent;GO:0005515//protein binding	GO:0001568//blood vessel development;GO:0007155//cell adhesion;GO:0030155//regulation of cell adhesion;GO:0030334//regulation of cell migration;GO:0045995//regulation of embryonic development;GO:0050873//brown fat cell differentiation;GO:0120163//negative regulation of cold-induced thermogenesis
16	Astros	ENSG00000101542	CDH20	cadherin 20 [Source:HGNC Symbol;Acc:HGNC:1760]	-	-	-	-	GO:0005886//plasma membrane;GO:0005912//adherens junction;GO:0016020//membrane;GO:0016342//catenin complex	GO:0005509//calcium ion binding;GO:0045296//cadherin binding;GO:0046872//metal ion binding	GO:0000902//cell morphogenesis;GO:0007043//cell-cell junction assembly;GO:0007155//cell adhesion;GO:0007156//homophilic cell adhesion via plasma membrane adhesion molecules;GO:0016339//calcium-dependent cell-cell adhesion via plasma membrane cell adhesion molecules;GO:0034332//adherens junction organization;GO:0044331//cell-cell adhesion mediated by cadherin;GO:0098609//cell-cell adhesion
17	Astros	ENSG00000134121	CHL1	cell adhesion molecule L1 like [Source:HGNC Symbol;Acc:HGNC:1939]	-	-	-	-	GO:0005576//extracellular region;GO:0005886//plasma membrane;GO:0016020//membrane;GO:0030425//dendrite;GO:0045177//apical part of cell;GO:0070062//extracellular exosome	GO:0002020//protease binding;GO:0005515//protein binding	GO:0001764//neuron migration;GO:0007155//cell adhesion;GO:0007165//signal transduction;GO:0007399//nervous system development;GO:0007411//axon guidance;GO:0008344//adult locomotory behavior;GO:0030154//cell differentiation;GO:0031175//neuron projection development;GO:0035640//exploration behavior;GO:0043524//negative regulation of neuron apoptotic process;GO:0050890//cognition
18	Astros	ENSG00000115252	PDE1A	phosphodiesterase 1A [Source:HGNC Symbol;Acc:HGNC:8774]	Metabolism;Organismal Systems;Environmental Information Processing;Metabolism;Human Diseases;Organismal Systems;Organismal Systems	Global and overview maps;Sensory system;Signal transduction;Nucleotide metabolism;Substance dependence;Sensory system;Endocrine system	ko01100//Metabolic pathways;ko04740//Olfactory transduction;ko04020//Calcium signaling pathway;ko00230//Purine metabolism;ko05032//Morphine addiction;ko04742//Taste transduction;ko04924//Renin secretion	K13755;K13755;K13755;K13755;K13755;K13755;K13755	GO:0005829//cytosol;GO:0043025//neuronal cell body	GO:0004114//3',5'-cyclic-nucleotide phosphodiesterase activity;GO:0004115//3',5'-cyclic-AMP phosphodiesterase activity;GO:0004117//calmodulin-dependent cyclic-nucleotide phosphodiesterase activity;GO:0005515//protein binding;GO:0005516//calmodulin binding;GO:0008081//phosphoric diester hydrolase activity;GO:0016787//hydrolase activity;GO:0046872//metal ion binding;GO:0047555//3',5'-cyclic-GMP pho…	GO:0007165//signal transduction;GO:0034391//regulation of smooth muscle cell apoptotic process;GO:0046069//cGMP catabolic process;GO:0048660//regulation of smooth muscle cell proliferation
19	Astros	ENSG00000124782	RREB1	ras responsive element binding protein 1 [Source:HGNC Symbol;Acc:HGNC:10449]	-	-	-	-	GO:0001650//fibrillar center;GO:0005634//nucleus;GO:0005737//cytoplasm;GO:0016604//nuclear body;GO:0016607//nuclear speck;GO:0070062//extracellular exosome	GO:0000977//RNA polymerase II transcription regulatory region sequence-specific DNA binding;GO:0000978//RNA polymerase II cis-regulatory region sequence-specific DNA binding;GO:0001228//DNA-binding transcription activator activity, RNA polymerase II-specific;GO:0003677//DNA binding;GO:0003700//DNA-binding transcription factor activity;GO:0046872//metal ion binding	GO:0000122//negative regulation of transcription by RNA polymerase II;GO:0006355//regulation of transcription, DNA-templated;GO:0006357//regulation of transcription by RNA polymerase II;GO:0006366//transcription by RNA polymerase II;GO:0010634//positive regulation of epithelial cell migration;GO:0033601//positive regulation of mammary gland epithelial cell proliferation;GO:0045892//negative regul…
20	Astros	ENSG00000138771	SHROOM3	shroom family member 3 [Source:HGNC Symbol;Acc:HGNC:30422]	-	-	-	-	GO:0005737//cytoplasm;GO:0005856//cytoskeleton;GO:0005874//microtubule;GO:0005886//plasma membrane;GO:0005912//adherens junction;GO:0016020//membrane;GO:0016324//apical plasma membrane;GO:0030864//cortical actin cytoskeleton;GO:0043296//apical junction complex;GO:0070161//anchoring junction	GO:0003779//actin binding;GO:0005515//protein binding;GO:0051015//actin filament binding	GO:0000902//cell morphogenesis;GO:0007015//actin filament organization;GO:0007389//pattern specification process;GO:0008360//regulation of cell shape;GO:0043482//cellular pigment accumulation;GO:0045176//apical protein localization
21	Astros	ENSG00000122547	EEPD1	endonuclease/exonuclease/phosphatase family domain containing 1 [Source:HGNC Symbol;Acc:HGNC:22223]	-	-	-	-	GO:0005886//plasma membrane	GO:0003677//DNA binding;GO:0005515//protein binding	GO:0006281//DNA repair;GO:0010875//positive regulation of cholesterol efflux
22	Astros	ENSG00000165323	FAT3	FAT atypical cadherin 3 [Source:HGNC Symbol;Acc:HGNC:23112]	-	-	-	-	GO:0005886//plasma membrane;GO:0016020//membrane;GO:0030425//dendrite	GO:0005509//calcium ion binding	GO:0007155//cell adhesion;GO:0007156//homophilic cell adhesion via plasma membrane adhesion molecules;GO:0010842//retina layer formation;GO:0016358//dendrite development;GO:0048667//cell morphogenesis involved in neuron differentiation;GO:0098609//cell-cell adhesion;GO:1904936//interneuron migration;GO:2000171//negative regulation of dendrite development
23	Astros	ENSG00000135063	ENTREP1	endosomal transmembrane epsin interactor 1 [Source:HGNC Symbol;Acc:HGNC:24820]	-	-	-	-	GO:0005575//cellular_component;GO:0005768//endosome;GO:0005886//plasma membrane;GO:0016020//membrane;GO:0031901//early endosome membrane;GO:0031902//late endosome membrane;GO:0055038//recycling endosome membrane	GO:0003674//molecular_function;GO:0005515//protein binding;GO:1990757//ubiquitin ligase activator activity	GO:0008150//biological_process;GO:0022401//negative adaptation of signaling pathway;GO:0031623//receptor internalization;GO:0038160//CXCL12-activated CXCR4 signaling pathway
24	Astros	ENSG00000136297	MMD2	monocyte to macrophage differentiation associated 2 [Source:HGNC Symbol;Acc:HGNC:30133]	-	-	-	-	GO:0000139//Golgi membrane;GO:0005794//Golgi apparatus;GO:0016020//membrane;GO:0048471//perinuclear region of cytoplasm	GO:0004672//protein kinase activity;GO:0005515//protein binding	GO:0032880//regulation of protein localization;GO:0045666//positive regulation of neuron differentiation;GO:0045860//positive regulation of protein kinase activity;GO:0046579//positive regulation of Ras protein signal transduction
25	Astros	ENSG00000144908	ALDH1L1	aldehyde dehydrogenase 1 family member L1 [Source:HGNC Symbol;Acc:HGNC:3978]	Metabolism;Metabolism	Global and overview maps;Metabolism of cofactors and vitamins	ko01100//Metabolic pathways;ko00670//One carbon pool by folate	K00289;K00289	GO:0005737//cytoplasm;GO:0005829//cytosol;GO:0070062//extracellular exosome	GO:0003824//catalytic activity;GO:0004029//aldehyde dehydrogenase (NAD+) activity;GO:0005515//protein binding;GO:0016155//formyltetrahydrofolate dehydrogenase activity;GO:0016491//oxidoreductase activity;GO:0016620//oxidoreductase activity, acting on the aldehyde or oxo group of donors, NAD or NADP as acceptor	GO:0006730//one-carbon metabolic process;GO:0006740//NADPH regeneration;GO:0009058//biosynthetic process;GO:0009258//10-formyltetrahydrofolate catabolic process;GO:0044281//small molecule metabolic process
26	Astros	ENSG00000152208	GRID2	glutamate ionotropic receptor delta type subunit 2 [Source:HGNC Symbol;Acc:HGNC:4576]	Environmental Information Processing;Organismal Systems	Signaling molecules and interaction;Nervous system	ko04080//Neuroactive ligand-receptor interaction;ko04730//Long-term depression	K05207;K05207	GO:0005886//plasma membrane;GO:0008328//ionotropic glutamate receptor complex;GO:0016020//membrane;GO:0036477//somatodendritic compartment;GO:0043197//dendritic spine;GO:0045202//synapse;GO:0045211//postsynaptic membrane;GO:0098688//parallel fiber to Purkinje cell synapse;GO:0098839//postsynaptic density membrane;GO:0098978//glutamatergic synapse	GO:0004970//ionotropic glutamate receptor activity;GO:0005216//ion channel activity;GO:0005515//protein binding;GO:0008066//glutamate receptor activity;GO:0015276//ligand-gated ion channel activity;GO:0030165//PDZ domain binding;GO:0038023//signaling receptor activity;GO:0042802//identical protein binding;GO:0097110//scaffold protein binding;GO:1904315//transmitter-gated ion channel activity invo…	GO:0006811//ion transport;GO:0007157//heterophilic cell-cell adhesion via plasma membrane cell adhesion molecules;GO:0007215//glutamate receptor signaling pathway;GO:0008104//protein localization;GO:0010975//regulation of neuron projection development;GO:0021707//cerebellar granule cell differentiation;GO:0034220//ion transmembrane transport;GO:0035235//ionotropic glutamate receptor signaling pat…
27	Astros	ENSG00000080493	SLC4A4	solute carrier family 4 member 4 [Source:HGNC Symbol;Acc:HGNC:11030]	Organismal Systems;Organismal Systems;Organismal Systems	Digestive system;Digestive system;Excretory system	ko04972//Pancreatic secretion;ko04976//Bile secretion;ko04964//Proximal tubule bicarbonate reclamation	K13575;K13575;K13575	GO:0005886//plasma membrane;GO:0009986//cell surface;GO:0016020//membrane;GO:0016323//basolateral plasma membrane;GO:0016328//lateral plasma membrane;GO:0070062//extracellular exosome	GO:0005452//inorganic anion exchanger activity;GO:0005515//protein binding;GO:0008509//anion transmembrane transporter activity;GO:0008510//sodium:bicarbonate symporter activity;GO:0015106//bicarbonate transmembrane transporter activity;GO:0015291//secondary active transmembrane transporter activity;GO:0015293//symporter activity;GO:0022804//active transmembrane transporter activity;GO:0022853//a…	GO:0006811//ion transport;GO:0006814//sodium ion transport;GO:0006820//anion transport;GO:0015698//inorganic anion transport;GO:0015701//bicarbonate transport;GO:0034220//ion transmembrane transport;GO:0035725//sodium ion transmembrane transport;GO:0036376//sodium ion export across plasma membrane;GO:0042391//regulation of membrane potential;GO:0045821//positive regulation of glycolytic process;G…
28	Astros	ENSG00000041982	TNC	tenascin C [Source:HGNC Symbol;Acc:HGNC:5318]	Environmental Information Processing;Human Diseases;Cellular Processes;Human Diseases;Environmental Information Processing	Signal transduction;Infectious disease: viral;Cellular community - eukaryotes;Cancer: overview;Signaling molecules and interaction	ko04151//PI3K-Akt signaling pathway;ko05165//Human papillomavirus infection;ko04510//Focal adhesion;ko05206//MicroRNAs in cancer;ko04512//ECM-receptor interaction	K06252;K06252;K06252;K06252;K06252	GO:0005576//extracellular region;GO:0005604//basement membrane;GO:0005614//interstitial matrix;GO:0005615//extracellular space;GO:0005788//endoplasmic reticulum lumen;GO:0005925//focal adhesion;GO:0016020//membrane;GO:0062023//collagen-containing extracellular matrix;GO:0090733//tenascin complex;GO:0098966//perisynaptic extracellular matrix	GO:0005178//integrin binding;GO:0005201//extracellular matrix structural constituent;GO:0005515//protein binding;GO:0045545//syndecan binding	GO:0001558//regulation of cell growth;GO:0001649//osteoblast differentiation;GO:0002009//morphogenesis of an epithelium;GO:0007155//cell adhesion;GO:0007162//negative regulation of cell adhesion;GO:0007528//neuromuscular junction development;GO:0008284//positive regulation of cell population proliferation;GO:0009611//response to wounding;GO:0009612//response to mechanical stimulus;GO:0010628//pos…
29	Astros	ENSG00000179399	GPC5	glypican 5 [Source:HGNC Symbol;Acc:HGNC:4453]	-	-	-	-	GO:0005576//extracellular region;GO:0005796//Golgi lumen;GO:0005886//plasma membrane;GO:0009986//cell surface;GO:0016020//membrane;GO:0043202//lysosomal lumen;GO:0062023//collagen-containing extracellular matrix;GO:0098552//side of membrane	GO:0005515//protein binding	GO:0009966//regulation of signal transduction;GO:0016477//cell migration;GO:0090263//positive regulation of canonical Wnt signaling pathway;GO:1905475//regulation of protein localization to membrane
30	Astros	ENSG00000154229	PRKCA	protein kinase C alpha [Source:HGNC Symbol;Acc:HGNC:9393]	Human Diseases;Human Diseases;Environmental Information Processing;Environmental Information Processing;Environmental Information Processing;Environmental Information Processing;Human Diseases;Human Diseases;Human Diseases;Environmental Information Processing;Human Diseases;Human Diseases;Human Diseases;Cellular Processes;Human Diseases;Organismal Systems;Organismal Systems;Human Diseases;Environ…	Cancer: overview;Neurodegenerative disease;Signal transduction;Signal transduction;Signal transduction;Signal transduction;Infectious disease: viral;Infectious disease: viral;Cardiovascular disease;Signal transduction;Infectious disease: viral;Cardiovascular disease;Cancer: overview;Cellular community - eukaryotes;Cancer: overview;Immune system;Development and regeneration;Infectious disease: vir…	ko05200//Pathways in cancer;ko05022//Pathways of neurodegeneration - multiple diseases;ko04151//PI3K-Akt signaling pathway;ko04010//MAPK signaling pathway;ko04020//Calcium signaling pathway;ko04014//Ras signaling pathway;ko05171//Coronavirus disease - COVID-19;ko05163//Human cytomegalovirus infection;ko05417//Lipid and atherosclerosis;ko04015//Rap1 signaling pathway;ko05170//Human immunodeficienc…	K02677;K02677;K02677;K02677;K02677;K02677;K02677;K02677;K02677;K02677;K02677;K02677;K02677;K02677;K02677;K02677;K02677;K02677;K02677;K02677;K02677;K02677;K02677;K02677;K02677;K02677;K02677;K02677;K02677;K02677;K02677;K02677;K02677;K02677;K02677;K02677;K02677;K02677;K02677;K02677;K02677;K02677;K02677;K02677;K02677;K02677;K02677;K02677;K02677;K02677;K02677;K02677;K02677;K02677;K02677;K02677;K02677;…	GO:0005634//nucleus;GO:0005654//nucleoplasm;GO:0005737//cytoplasm;GO:0005739//mitochondrion;GO:0005783//endoplasmic reticulum;GO:0005829//cytosol;GO:0005886//plasma membrane;GO:0016020//membrane;GO:0031966//mitochondrial membrane;GO:0035866//alphav-beta3 integrin-PKCalpha complex;GO:0036064//ciliary basal body;GO:0048471//perinuclear region of cytoplasm;GO:0070062//extracellular exosome	GO:0000166//nucleotide binding;GO:0004672//protein kinase activity;GO:0004674//protein serine/threonine kinase activity;GO:0004697//protein kinase C activity;GO:0004698//calcium-dependent protein kinase C activity;GO:0005178//integrin binding;GO:0005515//protein binding;GO:0005524//ATP binding;GO:0008270//zinc ion binding;GO:0016301//kinase activity;GO:0016740//transferase activity;GO:0019899//en…	GO:0001525//angiogenesis;GO:0001938//positive regulation of endothelial cell proliferation;GO:0002159//desmosome assembly;GO:0006338//chromatin remodeling;GO:0006468//protein phosphorylation;GO:0006915//apoptotic process;GO:0007077//mitotic nuclear membrane disassembly;GO:0007155//cell adhesion;GO:0010595//positive regulation of endothelial cell migration;GO:0010613//positive regulation of cardia…
31	Astros	ENSG00000123104	ITPR2	inositol 1,4,5-trisphosphate receptor type 2 [Source:HGNC Symbol;Acc:HGNC:6181]	Human Diseases;Human Diseases;Human Diseases;Human Diseases;Human Diseases;Environmental Information Processing;Human Diseases;Human Diseases;Human Diseases;Human Diseases;Organismal Systems;Environmental Information Processing;Cellular Processes;Organismal Systems;Human Diseases;Organismal Systems;Human Diseases;Environmental Information Processing;Organismal Systems;Cellular Processes;Organisma…	Neurodegenerative disease;Neurodegenerative disease;Neurodegenerative disease;Neurodegenerative disease;Infectious disease: bacterial;Signal transduction;Infectious disease: viral;Infectious disease: viral;Cancer: overview;Infectious disease: viral;Immune system;Signal transduction;Cell growth and death;Endocrine system;Endocrine and metabolic disease;Nervous system;Neurodegenerative disease;Sign…	ko05022//Pathways of neurodegeneration - multiple diseases;ko05010//Alzheimer disease;ko05020//Prion disease;ko05012//Parkinson disease;ko05131//Shigellosis;ko04020//Calcium signaling pathway;ko05163//Human cytomegalovirus infection;ko05170//Human immunodeficiency virus 1 infection;ko05205//Proteoglycans in cancer;ko05167//Kaposi sarcoma-associated herpesvirus infection;ko04621//NOD-like receptor…	K04959;K04959;K04959;K04959;K04959;K04959;K04959;K04959;K04959;K04959;K04959;K04959;K04959;K04959;K04959;K04959;K04959;K04959;K04959;K04959;K04959;K04959;K04959;K04959;K04959;K04959;K04959;K04959;K04959;K04959;K04959;K04959;K04959;K04959;K04959;K04959;K04959;K04959;K04959;K04959;K04959;K04959;K04959;K04959;K04959	GO:0005654//nucleoplasm;GO:0005737//cytoplasm;GO:0005783//endoplasmic reticulum;GO:0005789//endoplasmic reticulum membrane;GO:0005886//plasma membrane;GO:0005938//cell cortex;GO:0012505//endomembrane system;GO:0016020//membrane;GO:0016529//sarcoplasmic reticulum;GO:0030667//secretory granule membrane;GO:0031095//platelet dense tubular network membrane;GO:0033017//sarcoplasmic reticulum membrane;G…	GO:0005216//ion channel activity;GO:0005220//inositol 1,4,5-trisphosphate-sensitive calcium-release channel activity;GO:0005262//calcium channel activity;GO:0005509//calcium ion binding;GO:0015085//calcium ion transmembrane transporter activity;GO:0015278//calcium-release channel activity;GO:0035091//phosphatidylinositol binding;GO:0044325//transmembrane transporter binding;GO:0070679//inositol 1…	GO:0001666//response to hypoxia;GO:0006811//ion transport;GO:0006816//calcium ion transport;GO:0007165//signal transduction;GO:0034220//ion transmembrane transport;GO:0051209//release of sequestered calcium ion into cytosol;GO:0055085//transmembrane transport;GO:0070588//calcium ion transmembrane transport;GO:0071320//cellular response to cAMP;GO:0071361//cellular response to ethanol
32	Astros	ENSG00000115183	TANC1	tetratricopeptide repeat, ankyrin repeat and coiled-coil containing 1 [Source:HGNC Symbol;Acc:HGNC:29364]	-	-	-	-	GO:0014069//postsynaptic density;GO:0030425//dendrite;GO:0043025//neuronal cell body;GO:0043679//axon terminus;GO:0045202//synapse;GO:0098978//glutamatergic synapse	GO:0005515//protein binding	GO:0007520//myoblast fusion;GO:0008542//visual learning;GO:0097062//dendritic spine maintenance;GO:0099175//regulation of postsynapse organization
33	Astros	ENSG00000197415	VEPH1	ventricular zone expressed PH domain containing 1 [Source:HGNC Symbol;Acc:HGNC:25735]	-	-	-	-	GO:0005886//plasma membrane;GO:0016020//membrane	GO:0005515//protein binding;GO:0010314//phosphatidylinositol-5-phosphate binding	GO:0009966//regulation of signal transduction;GO:0030512//negative regulation of transforming growth factor beta receptor signaling pathway;GO:0060392//negative regulation of SMAD protein signal transduction
34	Astros	ENSG00000152284	TCF7L1	transcription factor 7 like 1 [Source:HGNC Symbol;Acc:HGNC:11640]	Human Diseases;Human Diseases;Human Diseases;Human Diseases;Environmental Information Processing;Human Diseases;Environmental Information Processing;Human Diseases;Human Diseases;Human Diseases;Human Diseases;Organismal Systems;Human Diseases;Human Diseases;Human Diseases;Cellular Processes;Human Diseases;Human Diseases;Human Diseases;Human Diseases	Cancer: overview;Infectious disease: viral;Infectious disease: bacterial;Infectious disease: viral;Signal transduction;Cancer: specific types;Signal transduction;Endocrine and metabolic disease;Cancer: specific types;Cancer: specific types;Endocrine and metabolic disease;Endocrine system;Cancer: specific types;Cancer: specific types;Cardiovascular disease;Cellular community - eukaryotes;Cancer: s…	ko05200//Pathways in cancer;ko05165//Human papillomavirus infection;ko05132//Salmonella infection;ko05167//Kaposi sarcoma-associated herpesvirus infection;ko04310//Wnt signaling pathway;ko05225//Hepatocellular carcinoma;ko04390//Hippo signaling pathway;ko04934//Cushing syndrome;ko05226//Gastric cancer;ko05224//Breast cancer;ko04936//Alcoholic liver disease;ko04916//Melanogenesis;ko05215//Prostate…	K04490;K04490;K04490;K04490;K04490;K04490;K04490;K04490;K04490;K04490;K04490;K04490;K04490;K04490;K04490;K04490;K04490;K04490;K04490;K04490	GO:0005634//nucleus;GO:0005654//nucleoplasm;GO:0005829//cytosol;GO:1990907//beta-catenin-TCF complex	GO:0000978//RNA polymerase II cis-regulatory region sequence-specific DNA binding;GO:0000981//DNA-binding transcription factor activity, RNA polymerase II-specific;GO:0003677//DNA binding;GO:0003700//DNA-binding transcription factor activity;GO:0005515//protein binding;GO:1990837//sequence-specific double-stranded DNA binding	GO:0006325//chromatin organization;GO:0006355//regulation of transcription, DNA-templated;GO:0006357//regulation of transcription by RNA polymerase II;GO:0016055//Wnt signaling pathway;GO:0030111//regulation of Wnt signaling pathway;GO:0060070//canonical Wnt signaling pathway
35	Astros	ENSG00000262655	SPON1	spondin 1 [Source:HGNC Symbol;Acc:HGNC:11252]	-	-	-	-	GO:0005576//extracellular region;GO:0005615//extracellular space;GO:0005788//endoplasmic reticulum lumen;GO:0031012//extracellular matrix;GO:0062023//collagen-containing extracellular matrix	GO:0005201//extracellular matrix structural constituent;GO:0005515//protein binding;GO:0046872//metal ion binding;GO:0050693//LBD domain binding	GO:0007155//cell adhesion;GO:0010954//positive regulation of protein processing;GO:0016485//protein processing;GO:1902430//negative regulation of amyloid-beta formation;GO:1902993//positive regulation of amyloid precursor protein catabolic process
36	Astros	ENSG00000112964	GHR	growth hormone receptor [Source:HGNC Symbol;Acc:HGNC:4263]	Environmental Information Processing;Environmental Information Processing;Environmental Information Processing;Environmental Information Processing;Organismal Systems	Signal transduction;Signaling molecules and interaction;Signaling molecules and interaction;Signal transduction;Endocrine system	ko04151//PI3K-Akt signaling pathway;ko04080//Neuroactive ligand-receptor interaction;ko04060//Cytokine-cytokine receptor interaction;ko04630//JAK-STAT signaling pathway;ko04935//Growth hormone synthesis, secretion and action	K05080;K05080;K05080;K05080;K05080	GO:0005576//extracellular region;GO:0005615//extracellular space;GO:0005829//cytosol;GO:0005886//plasma membrane;GO:0009897//external side of plasma membrane;GO:0009986//cell surface;GO:0016020//membrane;GO:0036464//cytoplasmic ribonucleoprotein granule;GO:0043025//neuronal cell body;GO:0043235//receptor complex;GO:0070195//growth hormone receptor complex	GO:0004896//cytokine receptor activity;GO:0004903//growth hormone receptor activity;GO:0005515//protein binding;GO:0008289//lipid binding;GO:0017046//peptide hormone binding;GO:0019838//growth factor binding;GO:0019901//protein kinase binding;GO:0019903//protein phosphatase binding;GO:0019955//cytokine binding;GO:0042169//SH2 domain binding;GO:0042802//identical protein binding;GO:0042803//protei…	GO:0006897//endocytosis;GO:0007259//receptor signaling pathway via JAK-STAT;GO:0009629//response to gravity;GO:0009725//response to hormone;GO:0009755//hormone-mediated signaling pathway;GO:0019221//cytokine-mediated signaling pathway;GO:0019530//taurine metabolic process;GO:0031623//receptor internalization;GO:0032094//response to food;GO:0032107//regulation of response to nutrient levels;GO:003…
37	Astros	ENSG00000107249	GLIS3	GLIS family zinc finger 3 [Source:HGNC Symbol;Acc:HGNC:28510]	-	-	-	-	GO:0005634//nucleus	GO:0000977//RNA polymerase II transcription regulatory region sequence-specific DNA binding;GO:0000978//RNA polymerase II cis-regulatory region sequence-specific DNA binding;GO:0000981//DNA-binding transcription factor activity, RNA polymerase II-specific;GO:0001227//DNA-binding transcription repressor activity, RNA polymerase II-specific;GO:0001228//DNA-binding transcription activator activity, …	GO:0000122//negative regulation of transcription by RNA polymerase II;GO:0006357//regulation of transcription by RNA polymerase II;GO:0006366//transcription by RNA polymerase II;GO:0045944//positive regulation of transcription by RNA polymerase II
38	Astros	ENSG00000129675	ARHGEF6	Rac/Cdc42 guanine nucleotide exchange factor 6 [Source:HGNC Symbol;Acc:HGNC:685]	Cellular Processes;Human Diseases	Cell motility;Cancer: specific types	ko04810//Regulation of actin cytoskeleton;ko05212//Pancreatic cancer	K05729;K05729	GO:0005737//cytoplasm;GO:0005829//cytosol;GO:0005911//cell-cell junction;GO:0030027//lamellipodium;GO:0042995//cell projection;GO:0110165//cellular anatomical entity	GO:0005085//guanyl-nucleotide exchange factor activity;GO:0005096//GTPase activator activity;GO:0005515//protein binding	GO:0006915//apoptotic process;GO:0007254//JNK cascade;GO:0030032//lamellipodium assembly
39	Astros	ENSG00000112531	QKI	QKI, KH domain containing RNA binding [Source:HGNC Symbol;Acc:HGNC:21100]	-	-	-	-	GO:0005634//nucleus;GO:0005737//cytoplasm;GO:0005829//cytosol;GO:0010494//cytoplasmic stress granule;GO:0045202//synapse	GO:0003676//nucleic acid binding;GO:0003677//DNA binding;GO:0003713//transcription coactivator activity;GO:0003723//RNA binding;GO:0003729//mRNA binding;GO:0003730//mRNA 3'-UTR binding;GO:0005515//protein binding;GO:0017124//SH3 domain binding;GO:0035198//miRNA binding	GO:0001570//vasculogenesis;GO:0006397//mRNA processing;GO:0006417//regulation of translation;GO:0007286//spermatid development;GO:0008298//intracellular mRNA localization;GO:0008366//axon ensheathment;GO:0008380//RNA splicing;GO:0010628//positive regulation of gene expression;GO:0010717//regulation of epithelial to mesenchymal transition;GO:0014004//microglia differentiation;GO:0016525//negative …
40	Astros	ENSG00000122574	WIPF3	WAS/WASL interacting protein family member 3 [Source:HGNC Symbol;Acc:HGNC:22004]	Cellular Processes;Human Diseases;Human Diseases	Transport and catabolism;Infectious disease: bacterial;Infectious disease: bacterial	ko04144//Endocytosis;ko05130//Pathogenic Escherichia coli infection;ko05135//Yersinia infection	K19475;K19475;K19475	GO:0005737//cytoplasm;GO:0005769//early endosome;GO:0005829//cytosol;GO:0055037//recycling endosome;GO:0071203//WASH complex	GO:0003779//actin binding;GO:0043014//alpha-tubulin binding;GO:0043015//gamma-tubulin binding	GO:0006887//exocytosis;GO:0007283//spermatogenesis;GO:0030154//cell differentiation;GO:0032456//endocytic recycling;GO:0034314//Arp2/3 complex-mediated actin nucleation;GO:0042147//retrograde transport, endosome to Golgi
41	Astros	ENSG00000170390	DCLK2	doublecortin like kinase 2 [Source:HGNC Symbol;Acc:HGNC:19002]	-	-	-	-	GO:0005737//cytoplasm;GO:0005856//cytoskeleton	GO:0000166//nucleotide binding;GO:0004672//protein kinase activity;GO:0004674//protein serine/threonine kinase activity;GO:0005515//protein binding;GO:0005524//ATP binding;GO:0008017//microtubule binding;GO:0016301//kinase activity;GO:0016740//transferase activity;GO:0106310//protein serine kinase activity	GO:0000226//microtubule cytoskeleton organization;GO:0006468//protein phosphorylation;GO:0016310//phosphorylation;GO:0021766//hippocampus development;GO:0021860//pyramidal neuron development;GO:0034504//protein localization to nucleus;GO:0035556//intracellular signal transduction;GO:1900181//negative regulation of protein localization to nucleus
42	Astros	ENSG00000040731	CDH10	cadherin 10 [Source:HGNC Symbol;Acc:HGNC:1749]	-	-	-	-	GO:0005886//plasma membrane;GO:0005912//adherens junction;GO:0016020//membrane;GO:0016342//catenin complex;GO:0045202//synapse;GO:0048787//presynaptic active zone membrane;GO:0098978//glutamatergic synapse;GO:0098982//GABA-ergic synapse;GO:0099634//postsynaptic specialization membrane	GO:0005509//calcium ion binding;GO:0045296//cadherin binding;GO:0046872//metal ion binding	GO:0000902//cell morphogenesis;GO:0007043//cell-cell junction assembly;GO:0007155//cell adhesion;GO:0007156//homophilic cell adhesion via plasma membrane adhesion molecules;GO:0016339//calcium-dependent cell-cell adhesion via plasma membrane cell adhesion molecules;GO:0034332//adherens junction organization;GO:0044331//cell-cell adhesion mediated by cadherin;GO:0098609//cell-cell adhesion;GO:0099…
43	Astros	ENSG00000287159	ENSG00000287159	-	-	-	-	-	-	-	-
44	Astros	ENSG00000113594	LIFR	LIF receptor subunit alpha [Source:HGNC Symbol;Acc:HGNC:6597]	Environmental Information Processing;Environmental Information Processing;Cellular Processes	Signaling molecules and interaction;Signal transduction;Cellular community - eukaryotes	ko04060//Cytokine-cytokine receptor interaction;ko04630//JAK-STAT signaling pathway;ko04550//Signaling pathways regulating pluripotency of stem cells	K05058;K05058;K05058	GO:0005576//extracellular region;GO:0005886//plasma membrane;GO:0009897//external side of plasma membrane;GO:0016020//membrane;GO:0043235//receptor complex;GO:0070062//extracellular exosome	GO:0004896//cytokine receptor activity;GO:0004897//ciliary neurotrophic factor receptor activity;GO:0004923//leukemia inhibitory factor receptor activity;GO:0004924//oncostatin-M receptor activity;GO:0005127//ciliary neurotrophic factor receptor binding;GO:0005515//protein binding;GO:0019838//growth factor binding;GO:0019955//cytokine binding	GO:0007166//cell surface receptor signaling pathway;GO:0008284//positive regulation of cell population proliferation;GO:0019221//cytokine-mediated signaling pathway;GO:0034097//response to cytokine;GO:0038165//oncostatin-M-mediated signaling pathway;GO:0048861//leukemia inhibitory factor signaling pathway;GO:0070120//ciliary neurotrophic factor-mediated signaling pathway
45	Astros	ENSG00000117643	MAN1C1	mannosidase alpha class 1C member 1 [Source:HGNC Symbol;Acc:HGNC:19080]	Metabolism;Genetic Information Processing;Metabolism;Metabolism	Global and overview maps;Folding, sorting and degradation;Glycan biosynthesis and metabolism;Glycan biosynthesis and metabolism	ko01100//Metabolic pathways;ko04141//Protein processing in endoplasmic reticulum;ko00510//N-Glycan biosynthesis;ko00513//Various types of N-glycan biosynthesis	K01230;K01230;K01230;K01230	GO:0000139//Golgi membrane;GO:0005783//endoplasmic reticulum;GO:0005794//Golgi apparatus;GO:0016020//membrane;GO:0070062//extracellular exosome	GO:0004571//mannosyl-oligosaccharide 1,2-alpha-mannosidase activity;GO:0005509//calcium ion binding;GO:0005515//protein binding;GO:0016787//hydrolase activity;GO:0016798//hydrolase activity, acting on glycosyl bonds;GO:0046872//metal ion binding	GO:0005975//carbohydrate metabolic process;GO:0006486//protein glycosylation;GO:0006487//protein N-linked glycosylation;GO:0008152//metabolic process
46	Astros	ENSG00000078295	ADCY2	adenylate cyclase 2 [Source:HGNC Symbol;Acc:HGNC:233]	Metabolism;Human Diseases;Environmental Information Processing;Organismal Systems;Human Diseases;Human Diseases;Environmental Information Processing;Environmental Information Processing;Human Diseases;Organismal Systems;Environmental Information Processing;Organismal Systems;Human Diseases;Organismal Systems;Environmental Information Processing;Organismal Systems;Environmental Information Process…	Global and overview maps;Cancer: overview;Signal transduction;Environmental adaptation;Infectious disease: viral;Infectious disease: viral;Signal transduction;Signal transduction;Cancer: overview;Immune system;Signal transduction;Endocrine system;Endocrine and metabolic disease;Circulatory system;Signal transduction;Nervous system;Signal transduction;Endocrine system;Circulatory system;Nucleotide…	ko01100//Metabolic pathways;ko05200//Pathways in cancer;ko04020//Calcium signaling pathway;ko04714//Thermogenesis;ko05163//Human cytomegalovirus infection;ko05166//Human T-cell leukemia virus 1 infection;ko04024//cAMP signaling pathway;ko04015//Rap1 signaling pathway;ko05207//Chemical carcinogenesis - receptor activation;ko04062//Chemokine signaling pathway;ko04022//cGMP-PKG signaling pathway;ko0…	K08042;K08042;K08042;K08042;K08042;K08042;K08042;K08042;K08042;K08042;K08042;K08042;K08042;K08042;K08042;K08042;K08042;K08042;K08042;K08042;K08042;K08042;K08042;K08042;K08042;K08042;K08042;K08042;K08042;K08042;K08042;K08042;K08042;K08042;K08042;K08042;K08042;K08042;K08042;K08042;K08042;K08042;K08042;K08042;K08042;K08042;K08042;K08042;K08042;K08042	GO:0005737//cytoplasm;GO:0005886//plasma membrane;GO:0016020//membrane;GO:0030425//dendrite;GO:0045121//membrane raft	GO:0000166//nucleotide binding;GO:0000287//magnesium ion binding;GO:0004016//adenylate cyclase activity;GO:0005524//ATP binding;GO:0008179//adenylate cyclase binding;GO:0016829//lyase activity;GO:0016849//phosphorus-oxygen lyase activity;GO:0030145//manganese ion binding;GO:0046872//metal ion binding	GO:0006171//cAMP biosynthetic process;GO:0007188//adenylate cyclase-modulating G protein-coupled receptor signaling pathway;GO:0007189//adenylate cyclase-activating G protein-coupled receptor signaling pathway;GO:0007193//adenylate cyclase-inhibiting G protein-coupled receptor signaling pathway;GO:0009190//cyclic nucleotide biosynthetic process;GO:0019933//cAMP-mediated signaling;GO:0035556//intr…
47	Astros	ENSG00000139915	MDGA2	MAM domain containing glycosylphosphatidylinositol anchor 2 [Source:HGNC Symbol;Acc:HGNC:19835]	-	-	-	-	GO:0005576//extracellular region;GO:0005886//plasma membrane;GO:0016020//membrane;GO:0098552//side of membrane	GO:0005515//protein binding	GO:0007399//nervous system development;GO:0021522//spinal cord motor neuron differentiation
48	Astros	ENSG00000196639	HRH1	histamine receptor H1 [Source:HGNC Symbol;Acc:HGNC:5182]	Environmental Information Processing;Environmental Information Processing;Organismal Systems	Signaling molecules and interaction;Signal transduction;Sensory system	ko04080//Neuroactive ligand-receptor interaction;ko04020//Calcium signaling pathway;ko04750//Inflammatory mediator regulation of TRP channels	K04149;K04149;K04149	GO:0005829//cytosol;GO:0005886//plasma membrane;GO:0016020//membrane;GO:0030425//dendrite;GO:0045202//synapse	GO:0004930//G protein-coupled receptor activity;GO:0004969//histamine receptor activity;GO:0004993//G protein-coupled serotonin receptor activity;GO:0030594//neurotransmitter receptor activity	GO:0006954//inflammatory response;GO:0007165//signal transduction;GO:0007186//G protein-coupled receptor signaling pathway;GO:0007187//G protein-coupled receptor signaling pathway, coupled to cyclic nucleotide second messenger;GO:0007200//phospholipase C-activating G protein-coupled receptor signaling pathway;GO:0007268//chemical synaptic transmission;GO:0007613//memory;GO:0008542//visual learnin…
49	Astros	ENSG00000145832	SLC25A48	solute carrier family 25 member 48 [Source:HGNC Symbol;Acc:HGNC:30451]	-	-	-	-	GO:0005739//mitochondrion;GO:0005743//mitochondrial inner membrane;GO:0016020//membrane	GO:0005515//protein binding;GO:0022857//transmembrane transporter activity	GO:0055085//transmembrane transport
50	Astros	ENSG00000165443	PHYHIPL	phytanoyl-CoA 2-hydroxylase interacting protein like [Source:HGNC Symbol;Acc:HGNC:29378]	-	-	-	-	GO:0005737//cytoplasm	GO:0005515//protein binding	-
51	Astros	ENSG00000236306	LINC01241	-	-	-	-	-	-	-	-
52	Astros	ENSG00000151491	EPS8	epidermal growth factor receptor pathway substrate 8 [Source:HGNC Symbol;Acc:HGNC:3420]	-	-	-	-	GO:0005737//cytoplasm;GO:0005886//plasma membrane;GO:0005903//brush border;GO:0005938//cell cortex;GO:0014069//postsynaptic density;GO:0016020//membrane;GO:0017146//NMDA selective glutamate receptor complex;GO:0030426//growth cone;GO:0031982//vesicle;GO:0032420//stereocilium;GO:0032421//stereocilium bundle;GO:0032426//stereocilium tip;GO:0032587//ruffle membrane;GO:0042995//cell projection;GO:004…	GO:0003779//actin binding;GO:0005515//protein binding;GO:0031267//small GTPase binding	GO:0007266//Rho protein signal transduction;GO:0008344//adult locomotory behavior;GO:0008360//regulation of cell shape;GO:0010458//exit from mitosis;GO:0016601//Rac protein signal transduction;GO:0030036//actin cytoskeleton organization;GO:0030832//regulation of actin filament length;GO:0035023//regulation of Rho protein signal transduction;GO:0036336//dendritic cell migration;GO:0048149//behavio…
53	Astros	ENSG00000184384	MAML2	mastermind like transcriptional coactivator 2 [Source:HGNC Symbol;Acc:HGNC:16259]	Human Diseases;Organismal Systems;Environmental Information Processing	Infectious disease: viral;Immune system;Signal transduction	ko05165//Human papillomavirus infection;ko04658//Th1 and Th2 cell differentiation;ko04330//Notch signaling pathway	K06061;K06061;K06061	GO:0005634//nucleus;GO:0005654//nucleoplasm;GO:0016607//nuclear speck	GO:0003713//transcription coactivator activity;GO:0005515//protein binding	GO:0007219//Notch signaling pathway;GO:0007221//positive regulation of transcription of Notch receptor target;GO:0045944//positive regulation of transcription by RNA polymerase II
54	Astros	ENSG00000183117	CSMD1	CUB and Sushi multiple domains 1 [Source:HGNC Symbol;Acc:HGNC:14026]	-	-	-	-	GO:0016020//membrane	GO:0005515//protein binding	GO:0001964//startle response;GO:0007613//memory;GO:0008584//male gonad development;GO:0008585//female gonad development;GO:0035846//oviduct epithelium development;GO:0042593//glucose homeostasis;GO:0060745//mammary gland branching involved in pregnancy;GO:1990708//conditioned place preference
55	Astros	ENSG00000271447	MMP28	matrix metallopeptidase 28 [Source:HGNC Symbol;Acc:HGNC:14366]	-	-	-	-	GO:0005576//extracellular region;GO:0005615//extracellular space;GO:0005737//cytoplasm;GO:0031012//extracellular matrix;GO:0062023//collagen-containing extracellular matrix	GO:0004222//metalloendopeptidase activity;GO:0005515//protein binding;GO:0008233//peptidase activity;GO:0008237//metallopeptidase activity;GO:0008270//zinc ion binding;GO:0016787//hydrolase activity;GO:0046872//metal ion binding	GO:0006508//proteolysis;GO:0010760//negative regulation of macrophage chemotaxis;GO:0030198//extracellular matrix organization;GO:0030574//collagen catabolic process
56	Astros	ENSG00000165795	NDRG2	NDRG family member 2 [Source:HGNC Symbol;Acc:HGNC:14460]	-	-	-	-	GO:0005634//nucleus;GO:0005737//cytoplasm;GO:0005794//Golgi apparatus;GO:0005829//cytosol;GO:0016020//membrane;GO:0030426//growth cone;GO:0042995//cell projection;GO:0048471//perinuclear region of cytoplasm;GO:0070062//extracellular exosome	GO:0003674//molecular_function;GO:0005515//protein binding	GO:0001818//negative regulation of cytokine production;GO:0007165//signal transduction;GO:0007399//nervous system development;GO:0010574//regulation of vascular endothelial growth factor production;GO:0016055//Wnt signaling pathway;GO:0021762//substantia nigra development;GO:0030154//cell differentiation;GO:0070373//negative regulation of ERK1 and ERK2 cascade;GO:0090361//regulation of platelet-d…
57	Astros	ENSG00000082781	ITGB5	integrin subunit beta 5 [Source:HGNC Symbol;Acc:HGNC:6160]	Environmental Information Processing;Human Diseases;Cellular Processes;Human Diseases;Cellular Processes;Cellular Processes;Human Diseases;Human Diseases;Environmental Information Processing;Human Diseases	Signal transduction;Infectious disease: viral;Cell motility;Cancer: overview;Cellular community - eukaryotes;Transport and catabolism;Cardiovascular disease;Cardiovascular disease;Signaling molecules and interaction;Cardiovascular disease	ko04151//PI3K-Akt signaling pathway;ko05165//Human papillomavirus infection;ko04810//Regulation of actin cytoskeleton;ko05205//Proteoglycans in cancer;ko04510//Focal adhesion;ko04145//Phagosome;ko05414//Dilated cardiomyopathy;ko05410//Hypertrophic cardiomyopathy;ko04512//ECM-receptor interaction;ko05412//Arrhythmogenic right ventricular cardiomyopathy	K06588;K06588;K06588;K06588;K06588;K06588;K06588;K06588;K06588;K06588	GO:0005886//plasma membrane;GO:0005925//focal adhesion;GO:0008305//integrin complex;GO:0009986//cell surface;GO:0016020//membrane;GO:0030054//cell junction;GO:0034684//integrin alphav-beta5 complex;GO:0043235//receptor complex;GO:0045335//phagocytic vesicle;GO:0070062//extracellular exosome;GO:0070161//anchoring junction	GO:0001618//virus receptor activity;GO:0005102//signaling receptor binding;GO:0005178//integrin binding;GO:0005515//protein binding;GO:0046872//metal ion binding	GO:0007155//cell adhesion;GO:0007160//cell-matrix adhesion;GO:0007179//transforming growth factor beta receptor signaling pathway;GO:0007229//integrin-mediated signaling pathway;GO:0016477//cell migration;GO:0035987//endodermal cell differentiation;GO:0043149//stress fiber assembly;GO:0046718//viral entry into host cell;GO:0090136//epithelial cell-cell adhesion
58	Astros	ENSG00000158195	WASF2	WASP family member 2 [Source:HGNC Symbol;Acc:HGNC:12733]	Human Diseases;Cellular Processes;Human Diseases;Human Diseases;Human Diseases;Organismal Systems;Human Diseases;Cellular Processes	Infectious disease: bacterial;Cell motility;Infectious disease: bacterial;Infectious disease: bacterial;Cancer: overview;Immune system;Infectious disease: bacterial;Cellular community - eukaryotes	ko05131//Shigellosis;ko04810//Regulation of actin cytoskeleton;ko05130//Pathogenic Escherichia coli infection;ko05135//Yersinia infection;ko05231//Choline metabolism in cancer;ko04666//Fc gamma R-mediated phagocytosis;ko05100//Bacterial invasion of epithelial cells;ko04520//Adherens junction	K05748;K05748;K05748;K05748;K05748;K05748;K05748;K05748	GO:0001726//ruffle;GO:0005737//cytoplasm;GO:0005769//early endosome;GO:0005829//cytosol;GO:0005856//cytoskeleton;GO:0005886//plasma membrane;GO:0005911//cell-cell junction;GO:0015629//actin cytoskeleton;GO:0016020//membrane;GO:0016323//basolateral plasma membrane;GO:0030027//lamellipodium;GO:0031209//SCAR complex;GO:0032991//protein-containing complex;GO:0042995//cell projection;GO:0045202//synap…	GO:0003779//actin binding;GO:0005515//protein binding;GO:0017124//SH3 domain binding;GO:0034237//protein kinase A regulatory subunit binding;GO:0045296//cadherin binding;GO:0051018//protein kinase A binding;GO:0071933//Arp2/3 complex binding	GO:0001525//angiogenesis;GO:0001667//ameboidal-type cell migration;GO:0006897//endocytosis;GO:0007188//adenylate cyclase-modulating G protein-coupled receptor signaling pathway;GO:0010592//positive regulation of lamellipodium assembly;GO:0016601//Rac protein signal transduction;GO:0030032//lamellipodium assembly;GO:0030036//actin cytoskeleton organization;GO:0030048//actin filament-based movement…
59	Astros	ENSG00000011201	ANOS1	anosmin 1 [Source:HGNC Symbol;Acc:HGNC:6211]	-	-	-	-	GO:0005576//extracellular region;GO:0005615//extracellular space;GO:0005886//plasma membrane;GO:0009986//cell surface;GO:0016020//membrane;GO:0031012//extracellular matrix	GO:0004867//serine-type endopeptidase inhibitor activity;GO:0005201//extracellular matrix structural constituent;GO:0005515//protein binding;GO:0008201//heparin binding;GO:0030414//peptidase inhibitor activity	GO:0006935//chemotaxis;GO:0007155//cell adhesion;GO:0007411//axon guidance;GO:0030182//neuron differentiation
60	Astros	ENSG00000134250	NOTCH2	notch receptor 2 [Source:HGNC Symbol;Acc:HGNC:7882]	Human Diseases;Human Diseases;Human Diseases;Human Diseases;Human Diseases;Organismal Systems;Human Diseases;Organismal Systems;Environmental Information Processing	Cancer: overview;Infectious disease: viral;Cancer: overview;Cancer: overview;Cancer: specific types;Endocrine system;Drug resistance: antineoplastic;Immune system;Signal transduction	ko05200//Pathways in cancer;ko05165//Human papillomavirus infection;ko05207//Chemical carcinogenesis - receptor activation;ko05206//MicroRNAs in cancer;ko05224//Breast cancer;ko04919//Thyroid hormone signaling pathway;ko01522//Endocrine resistance;ko04658//Th1 and Th2 cell differentiation;ko04330//Notch signaling pathway	K20994;K20994;K20994;K20994;K20994;K20994;K20994;K20994;K20994	GO:0000139//Golgi membrane;GO:0005576//extracellular region;GO:0005634//nucleus;GO:0005654//nucleoplasm;GO:0005737//cytoplasm;GO:0005789//endoplasmic reticulum membrane;GO:0005886//plasma membrane;GO:0005929//cilium;GO:0009986//cell surface;GO:0016020//membrane;GO:0043235//receptor complex	GO:0000987//cis-regulatory region sequence-specific DNA binding;GO:0001228//DNA-binding transcription activator activity, RNA polymerase II-specific;GO:0005509//calcium ion binding;GO:0005515//protein binding;GO:0019899//enzyme binding;GO:0038023//signaling receptor activity;GO:0051059//NF-kappaB binding	GO:0000122//negative regulation of transcription by RNA polymerase II;GO:0001701//in utero embryonic development;GO:0001709//cell fate determination;GO:0001889//liver development;GO:0001890//placenta development;GO:0001947//heart looping;GO:0002011//morphogenesis of an epithelial sheet;GO:0002315//marginal zone B cell differentiation;GO:0002437//inflammatory response to antigenic stimulus;GO:0003…
61	Astros	ENSG00000135547	HEY2	hes related family bHLH transcription factor with YRPW motif 2 [Source:HGNC Symbol;Acc:HGNC:4881]	Human Diseases;Human Diseases;Human Diseases;Environmental Information Processing	Cancer: overview;Infectious disease: viral;Cancer: specific types;Signal transduction	ko05200//Pathways in cancer;ko05165//Human papillomavirus infection;ko05224//Breast cancer;ko04330//Notch signaling pathway	K09091;K09091;K09091;K09091	GO:0000785//chromatin;GO:0005634//nucleus;GO:0005654//nucleoplasm;GO:0005737//cytoplasm;GO:0017053//transcription repressor complex	GO:0000978//RNA polymerase II cis-regulatory region sequence-specific DNA binding;GO:0000981//DNA-binding transcription factor activity, RNA polymerase II-specific;GO:0000987//cis-regulatory region sequence-specific DNA binding;GO:0001227//DNA-binding transcription repressor activity, RNA polymerase II-specific;GO:0003677//DNA binding;GO:0003700//DNA-binding transcription factor activity;GO:00055…	GO:0000122//negative regulation of transcription by RNA polymerase II;GO:0001568//blood vessel development;GO:0001570//vasculogenesis;GO:0003150//muscular septum morphogenesis;GO:0003151//outflow tract morphogenesis;GO:0003161//cardiac conduction system development;GO:0003171//atrioventricular valve development;GO:0003180//aortic valve morphogenesis;GO:0003184//pulmonary valve morphogenesis;GO:00…
62	Astros	ENSG00000254239	ENSG00000254239	-	-	-	-	-	-	-	-
63	Astros	ENSG00000127249	ATP13A4	ATPase 13A4 [Source:HGNC Symbol;Acc:HGNC:25422]	-	-	-	-	GO:0005768//endosome;GO:0005789//endoplasmic reticulum membrane;GO:0005886//plasma membrane;GO:0016020//membrane;GO:0031901//early endosome membrane;GO:0031902//late endosome membrane;GO:0055038//recycling endosome membrane	GO:0000166//nucleotide binding;GO:0005215//transporter activity;GO:0005524//ATP binding;GO:0015203//polyamine transmembrane transporter activity;GO:0015662//P-type ion transporter activity;GO:0016887//ATP hydrolysis activity;GO:0019829//ATPase-coupled cation transmembrane transporter activity;GO:0046872//metal ion binding;GO:0140358//P-type transmembrane transporter activity	GO:0006874//cellular calcium ion homeostasis;GO:0034220//ion transmembrane transport;GO:0055085//transmembrane transport;GO:0098655//cation transmembrane transport;GO:1902047//polyamine transmembrane transport
64	Astros	ENSG00000147408	CSGALNACT1	chondroitin sulfate N-acetylgalactosaminyltransferase 1 [Source:HGNC Symbol;Acc:HGNC:24290]	Metabolism;Metabolism	Global and overview maps;Glycan biosynthesis and metabolism	ko01100//Metabolic pathways;ko00532//Glycosaminoglycan biosynthesis - chondroitin sulfate / dermatan sulfate	K00746;K00746	GO:0000139//Golgi membrane;GO:0005794//Golgi apparatus;GO:0016020//membrane;GO:0032580//Golgi cisterna membrane	GO:0005515//protein binding;GO:0008376//acetylgalactosaminyltransferase activity;GO:0008955//peptidoglycan glycosyltransferase activity;GO:0015020//glucuronosyltransferase activity;GO:0016740//transferase activity;GO:0016758//hexosyltransferase activity;GO:0046872//metal ion binding;GO:0047237//glucuronylgalactosylproteoglycan 4-beta-N-acetylgalactosaminyltransferase activity;GO:0047238//glucuron…	GO:0001958//endochondral ossification;GO:0015014//heparan sulfate proteoglycan biosynthetic process, polysaccharide chain biosynthetic process;GO:0019276//UDP-N-acetylgalactosamine metabolic process;GO:0030166//proteoglycan biosynthetic process;GO:0030198//extracellular matrix organization;GO:0030204//chondroitin sulfate metabolic process;GO:0030206//chondroitin sulfate biosynthetic process;GO:00…
65	Astros	ENSG00000148204	CRB2	crumbs cell polarity complex component 2 [Source:HGNC Symbol;Acc:HGNC:18688]	Environmental Information Processing	Signal transduction	ko04390//Hippo signaling pathway	K16681	GO:0005576//extracellular region;GO:0005737//cytoplasm;GO:0005886//plasma membrane;GO:0016020//membrane;GO:0016324//apical plasma membrane;GO:0016327//apicolateral plasma membrane;GO:0030054//cell junction;GO:0032991//protein-containing complex;GO:0035003//subapical complex;GO:0043296//apical junction complex;GO:0045177//apical part of cell;GO:0070062//extracellular exosome;GO:0070161//anchoring …	GO:0005509//calcium ion binding;GO:0005515//protein binding;GO:0019828//aspartic-type endopeptidase inhibitor activity;GO:0044877//protein-containing complex binding	GO:0001707//mesoderm formation;GO:0001756//somitogenesis;GO:0001895//retina homeostasis;GO:0007157//heterophilic cell-cell adhesion via plasma membrane cell adhesion molecules;GO:0007369//gastrulation;GO:0007601//visual perception;GO:0010470//regulation of gastrulation;GO:0010718//positive regulation of epithelial to mesenchymal transition;GO:0010951//negative regulation of endopeptidase activity…
66	Astros	ENSG00000215386	MIR99AHG	-	-	-	-	-	-	-	-
67	Astros	ENSG00000162944	RFTN2	raftlin family member 2 [Source:HGNC Symbol;Acc:HGNC:26402]	-	-	-	-	GO:0005886//plasma membrane;GO:0016020//membrane	GO:0005515//protein binding	GO:0033227//dsRNA transport;GO:0043330//response to exogenous dsRNA
68	Astros	ENSG00000134138	MEIS2	Meis homeobox 2 [Source:HGNC Symbol;Acc:HGNC:7001]	-	-	-	-	GO:0000785//chromatin;GO:0005634//nucleus;GO:0005737//cytoplasm;GO:0048471//perinuclear region of cytoplasm	GO:0000978//RNA polymerase II cis-regulatory region sequence-specific DNA binding;GO:0000981//DNA-binding transcription factor activity, RNA polymerase II-specific;GO:0001228//DNA-binding transcription activator activity, RNA polymerase II-specific;GO:0003677//DNA binding;GO:0005515//protein binding;GO:0008134//transcription factor binding;GO:0043565//sequence-specific DNA binding;GO:1990837//seq…	GO:0000122//negative regulation of transcription by RNA polymerase II;GO:0001654//eye development;GO:0006355//regulation of transcription, DNA-templated;GO:0007420//brain development;GO:0008284//positive regulation of cell population proliferation;GO:0008542//visual learning;GO:0009612//response to mechanical stimulus;GO:0009880//embryonic pattern specification;GO:0009887//animal organ morphogene…
69	Astros	ENSG00000184226	PCDH9	protocadherin 9 [Source:HGNC Symbol;Acc:HGNC:8661]	-	-	-	-	GO:0005886//plasma membrane;GO:0016020//membrane;GO:0030426//growth cone;GO:0044291//cell-cell contact zone	GO:0005509//calcium ion binding	GO:0007155//cell adhesion;GO:0007156//homophilic cell adhesion via plasma membrane adhesion molecules;GO:0030900//forebrain development
70	Astros	ENSG00000198121	LPAR1	lysophosphatidic acid receptor 1 [Source:HGNC Symbol;Acc:HGNC:3166]	Human Diseases;Environmental Information Processing;Environmental Information Processing;Cellular Processes;Environmental Information Processing;Human Diseases;Environmental Information Processing;Cellular Processes	Cancer: overview;Signal transduction;Signaling molecules and interaction;Cell motility;Signal transduction;Infectious disease: bacterial;Signal transduction;Cellular community - eukaryotes	ko05200//Pathways in cancer;ko04151//PI3K-Akt signaling pathway;ko04080//Neuroactive ligand-receptor interaction;ko04810//Regulation of actin cytoskeleton;ko04015//Rap1 signaling pathway;ko05130//Pathogenic Escherichia coli infection;ko04072//Phospholipase D signaling pathway;ko04540//Gap junction	K04289;K04289;K04289;K04289;K04289;K04289;K04289;K04289	GO:0005737//cytoplasm;GO:0005768//endosome;GO:0005886//plasma membrane;GO:0009986//cell surface;GO:0016020//membrane;GO:0030139//endocytic vesicle;GO:0042734//presynaptic membrane;GO:0043025//neuronal cell body;GO:0043197//dendritic spine;GO:0043198//dendritic shaft;GO:0045211//postsynaptic membrane;GO:0098978//glutamatergic synapse;GO:0098982//GABA-ergic synapse	GO:0001965//G-protein alpha-subunit binding;GO:0004930//G protein-coupled receptor activity;GO:0005515//protein binding;GO:0005543//phospholipid binding;GO:0008289//lipid binding;GO:0030165//PDZ domain binding;GO:0035727//lysophosphatidic acid binding;GO:0070915//lysophosphatidic acid receptor activity	GO:0007165//signal transduction;GO:0007186//G protein-coupled receptor signaling pathway;GO:0007189//adenylate cyclase-activating G protein-coupled receptor signaling pathway;GO:0007193//adenylate cyclase-inhibiting G protein-coupled receptor signaling pathway;GO:0007200//phospholipase C-activating G protein-coupled receptor signaling pathway;GO:0007202//activation of phospholipase C activity;GO:…
71	Astros	ENSG00000039068	CDH1	cadherin 1 [Source:HGNC Symbol;Acc:HGNC:1748]	Human Diseases;Environmental Information Processing;Environmental Information Processing;Environmental Information Processing;Human Diseases;Environmental Information Processing;Human Diseases;Human Diseases;Cellular Processes;Human Diseases;Human Diseases;Human Diseases	Cancer: overview;Signal transduction;Signal transduction;Signaling molecules and interaction;Cancer: specific types;Signal transduction;Infectious disease: bacterial;Cancer: specific types;Cellular community - eukaryotes;Cancer: specific types;Cancer: specific types;Cancer: specific types	ko05200//Pathways in cancer;ko04015//Rap1 signaling pathway;ko04390//Hippo signaling pathway;ko04514//Cell adhesion molecules;ko05226//Gastric cancer;ko04371//Apelin signaling pathway;ko05100//Bacterial invasion of epithelial cells;ko05218//Melanoma;ko04520//Adherens junction;ko05213//Endometrial cancer;ko05219//Bladder cancer;ko05216//Thyroid cancer	K05689;K05689;K05689;K05689;K05689;K05689;K05689;K05689;K05689;K05689;K05689;K05689	GO:0005576//extracellular region;GO:0005768//endosome;GO:0005794//Golgi apparatus;GO:0005802//trans-Golgi network;GO:0005886//plasma membrane;GO:0005912//adherens junction;GO:0009898//cytoplasmic side of plasma membrane;GO:0015629//actin cytoskeleton;GO:0016020//membrane;GO:0016328//lateral plasma membrane;GO:0016342//catenin complex;GO:0016600//flotillin complex;GO:0030027//lamellipodium;GO:0030…	GO:0005509//calcium ion binding;GO:0005515//protein binding;GO:0008013//beta-catenin binding;GO:0030506//ankyrin binding;GO:0032794//GTPase activating protein binding;GO:0042802//identical protein binding;GO:0045295//gamma-catenin binding;GO:0045296//cadherin binding;GO:0046872//metal ion binding;GO:0050839//cell adhesion molecule binding;GO:1990782//protein tyrosine kinase binding	GO:0000902//cell morphogenesis;GO:0007043//cell-cell junction assembly;GO:0007155//cell adhesion;GO:0007156//homophilic cell adhesion via plasma membrane adhesion molecules;GO:0007416//synapse assembly;GO:0009410//response to xenobiotic stimulus;GO:0009636//response to toxic substance;GO:0010033//response to organic substance;GO:0010468//regulation of gene expression;GO:0016339//calcium-dependent…
72	Astros	ENSG00000147509	RGS20	regulator of G protein signaling 20 [Source:HGNC Symbol;Acc:HGNC:14600]	-	-	-	-	GO:0005634//nucleus;GO:0005737//cytoplasm;GO:0005802//trans-Golgi network;GO:0005886//plasma membrane;GO:0016020//membrane	GO:0003924//GTPase activity;GO:0005096//GTPase activator activity;GO:0005515//protein binding	GO:0007186//G protein-coupled receptor signaling pathway;GO:0008277//regulation of G protein-coupled receptor signaling pathway;GO:0009968//negative regulation of signal transduction
73	Astros	ENSG00000197057	DTHD1	death domain containing 1 [Source:HGNC Symbol;Acc:HGNC:37261]	-	-	-	-	-	GO:0005515//protein binding	GO:0007165//signal transduction
74	Astros	ENSG00000144749	LRIG1	leucine rich repeats and immunoglobulin like domains 1 [Source:HGNC Symbol;Acc:HGNC:17360]	-	-	-	-	GO:0005615//extracellular space;GO:0005886//plasma membrane;GO:0016020//membrane;GO:0031012//extracellular matrix	GO:0005515//protein binding	GO:0007605//sensory perception of sound;GO:0022405//hair cycle process;GO:0032474//otolith morphogenesis;GO:0060384//innervation
75	Astros	ENSG00000185610	DBX2	developing brain homeobox 2 [Source:HGNC Symbol;Acc:HGNC:33186]	-	-	-	-	GO:0000785//chromatin;GO:0005634//nucleus	GO:0000981//DNA-binding transcription factor activity, RNA polymerase II-specific;GO:0003677//DNA binding;GO:0005515//protein binding	GO:0006355//regulation of transcription, DNA-templated;GO:0006357//regulation of transcription by RNA polymerase II
76	Astros	ENSG00000182175	RGMA	repulsive guidance molecule BMP co-receptor a [Source:HGNC Symbol;Acc:HGNC:30308]	Organismal Systems;Environmental Information Processing	Development and regeneration;Signal transduction	ko04360//Axon guidance;ko04350//TGF-beta signaling pathway	K23096;K23096	GO:0005783//endoplasmic reticulum;GO:0005886//plasma membrane;GO:0009986//cell surface;GO:0016020//membrane;GO:0098552//side of membrane;GO:0110165//cellular anatomical entity	GO:0005102//signaling receptor binding;GO:0005515//protein binding;GO:0015026//coreceptor activity;GO:1990459//transferrin receptor binding	GO:0001843//neural tube closure;GO:0006509//membrane protein ectodomain proteolysis;GO:0010976//positive regulation of neuron projection development;GO:0010977//negative regulation of neuron projection development;GO:0030509//BMP signaling pathway;GO:0030510//regulation of BMP signaling pathway;GO:0031175//neuron projection development;GO:0045944//positive regulation of transcription by RNA polym…
77	Astros	ENSG00000049449	RCN1	reticulocalbin 1 [Source:HGNC Symbol;Acc:HGNC:9934]	-	-	-	-	GO:0005783//endoplasmic reticulum;GO:0005788//endoplasmic reticulum lumen	GO:0005509//calcium ion binding;GO:0005515//protein binding;GO:0046872//metal ion binding	GO:0001701//in utero embryonic development;GO:0043010//camera-type eye development
78	Astros	ENSG00000038427	VCAN	versican [Source:HGNC Symbol;Acc:HGNC:2464]	Environmental Information Processing	Signaling molecules and interaction	ko04514//Cell adhesion molecules	K06793	GO:0001750//photoreceptor outer segment;GO:0005576//extracellular region;GO:0005615//extracellular space;GO:0005788//endoplasmic reticulum lumen;GO:0005796//Golgi lumen;GO:0016020//membrane;GO:0031012//extracellular matrix;GO:0033165//interphotoreceptor matrix;GO:0042995//cell projection;GO:0043202//lysosomal lumen;GO:0045202//synapse;GO:0062023//collagen-containing extracellular matrix;GO:007253…	GO:0005509//calcium ion binding;GO:0005515//protein binding;GO:0005539//glycosaminoglycan binding;GO:0005540//hyaluronic acid binding;GO:0030021//extracellular matrix structural constituent conferring compression resistance;GO:0030246//carbohydrate binding	GO:0001501//skeletal system development;GO:0001649//osteoblast differentiation;GO:0002052//positive regulation of neuroblast proliferation;GO:0007155//cell adhesion;GO:0007417//central nervous system development;GO:0008037//cell recognition;GO:0008347//glial cell migration;GO:0010001//glial cell differentiation
79	Astros	ENSG00000132122	SPATA6	spermatogenesis associated 6 [Source:HGNC Symbol;Acc:HGNC:18309]	-	-	-	-	GO:0005576//extracellular region;GO:0005929//cilium;GO:0031514//motile cilium;GO:0042995//cell projection;GO:0097224//sperm connecting piece	GO:0005515//protein binding;GO:0032027//myosin light chain binding	GO:0007283//spermatogenesis;GO:0030154//cell differentiation;GO:0044458//motile cilium assembly
80	Astros	ENSG00000101670	LIPG	lipase G, endothelial type [Source:HGNC Symbol;Acc:HGNC:6623]	Metabolism;Metabolism;Organismal Systems	Global and overview maps;Lipid metabolism;Digestive system	ko01100//Metabolic pathways;ko00561//Glycerolipid metabolism;ko04979//Cholesterol metabolism	K22284;K22284;K22284	GO:0005576//extracellular region;GO:0005615//extracellular space;GO:0005769//early endosome;GO:0005794//Golgi apparatus;GO:0009986//cell surface	GO:0004465//lipoprotein lipase activity;GO:0004620//phospholipase activity;GO:0004806//triglyceride lipase activity;GO:0005515//protein binding;GO:0008201//heparin binding;GO:0008970//phospholipase A1 activity;GO:0016298//lipase activity;GO:0016787//hydrolase activity;GO:0016788//hydrolase activity, acting on ester bonds;GO:0052689//carboxylic ester hydrolase activity;GO:0052739//phosphatidylseri…	GO:0006629//lipid metabolic process;GO:0006633//fatty acid biosynthetic process;GO:0007584//response to nutrient;GO:0009395//phospholipid catabolic process;GO:0010983//positive regulation of high-density lipoprotein particle clearance;GO:0016042//lipid catabolic process;GO:0019433//triglyceride catabolic process;GO:0032376//positive regulation of cholesterol transport;GO:0034375//high-density lip…
81	Astros	ENSG00000134531	EMP1	epithelial membrane protein 1 [Source:HGNC Symbol;Acc:HGNC:3333]	-	-	-	-	GO:0005886//plasma membrane;GO:0016020//membrane	GO:0005515//protein binding	GO:0006915//apoptotic process;GO:0008544//epidermis development;GO:0032060//bleb assembly
82	Astros	ENSG00000196482	ESRRG	estrogen related receptor gamma [Source:HGNC Symbol;Acc:HGNC:3474]	-	-	-	-	GO:0000785//chromatin;GO:0005634//nucleus;GO:0005654//nucleoplasm	GO:0000977//RNA polymerase II transcription regulatory region sequence-specific DNA binding;GO:0000981//DNA-binding transcription factor activity, RNA polymerase II-specific;GO:0001228//DNA-binding transcription activator activity, RNA polymerase II-specific;GO:0003677//DNA binding;GO:0003700//DNA-binding transcription factor activity;GO:0003707//steroid hormone receptor activity;GO:0004879//nucl…	GO:0006355//regulation of transcription, DNA-templated;GO:0006357//regulation of transcription by RNA polymerase II;GO:0030518//intracellular steroid hormone receptor signaling pathway;GO:0043401//steroid hormone mediated signaling pathway;GO:0045893//positive regulation of transcription, DNA-templated;GO:0045944//positive regulation of transcription by RNA polymerase II;GO:0048384//retinoic acid…
83	Astros	ENSG00000066468	FGFR2	fibroblast growth factor receptor 2 [Source:HGNC Symbol;Acc:HGNC:3689]	Human Diseases;Environmental Information Processing;Environmental Information Processing;Cellular Processes;Environmental Information Processing;Environmental Information Processing;Cellular Processes;Environmental Information Processing;Human Diseases;Cellular Processes;Human Diseases;Human Diseases;Human Diseases	Cancer: overview;Signal transduction;Signal transduction;Transport and catabolism;Signal transduction;Signal transduction;Cell motility;Signal transduction;Cancer: specific types;Cellular community - eukaryotes;Cancer: specific types;Drug resistance: antineoplastic;Cancer: overview	ko05200//Pathways in cancer;ko04151//PI3K-Akt signaling pathway;ko04010//MAPK signaling pathway;ko04144//Endocytosis;ko04020//Calcium signaling pathway;ko04014//Ras signaling pathway;ko04810//Regulation of actin cytoskeleton;ko04015//Rap1 signaling pathway;ko05226//Gastric cancer;ko04550//Signaling pathways regulating pluripotency of stem cells;ko05215//Prostate cancer;ko01521//EGFR tyrosine kina…	K05093;K05093;K05093;K05093;K05093;K05093;K05093;K05093;K05093;K05093;K05093;K05093;K05093	GO:0005576//extracellular region;GO:0005634//nucleus;GO:0005737//cytoplasm;GO:0005794//Golgi apparatus;GO:0005886//plasma membrane;GO:0005938//cell cortex;GO:0009986//cell surface;GO:0016020//membrane;GO:0031410//cytoplasmic vesicle;GO:0043235//receptor complex;GO:0060076//excitatory synapse;GO:0062023//collagen-containing extracellular matrix	GO:0000166//nucleotide binding;GO:0004672//protein kinase activity;GO:0004713//protein tyrosine kinase activity;GO:0004714//transmembrane receptor protein tyrosine kinase activity;GO:0005007//fibroblast growth factor-activated receptor activity;GO:0005515//protein binding;GO:0005524//ATP binding;GO:0008201//heparin binding;GO:0016301//kinase activity;GO:0016740//transferase activity;GO:0017134//f…	GO:0000122//negative regulation of transcription by RNA polymerase II;GO:0001525//angiogenesis;GO:0001657//ureteric bud development;GO:0001701//in utero embryonic development;GO:0001837//epithelial to mesenchymal transition;GO:0002053//positive regulation of mesenchymal cell proliferation;GO:0003148//outflow tract septum morphogenesis;GO:0003149//membranous septum morphogenesis;GO:0003416//endoch…
84	Astros	ENSG00000064989	CALCRL	calcitonin receptor like receptor [Source:HGNC Symbol;Acc:HGNC:16709]	Environmental Information Processing;Organismal Systems	Signaling molecules and interaction;Circulatory system	ko04080//Neuroactive ligand-receptor interaction;ko04270//Vascular smooth muscle contraction	K04577;K04577	GO:0005737//cytoplasm;GO:0005764//lysosome;GO:0005768//endosome;GO:0005783//endoplasmic reticulum;GO:0005886//plasma membrane;GO:0016020//membrane;GO:1903143//adrenomedullin receptor complex;GO:1990406//CGRP receptor complex	GO:0001605//adrenomedullin receptor activity;GO:0001635//calcitonin gene-related peptide receptor activity;GO:0004888//transmembrane signaling receptor activity;GO:0004930//G protein-coupled receptor activity;GO:0004948//calcitonin receptor activity;GO:0005515//protein binding;GO:1990409//adrenomedullin binding	GO:0001525//angiogenesis;GO:0006816//calcium ion transport;GO:0007165//signal transduction;GO:0007166//cell surface receptor signaling pathway;GO:0007186//G protein-coupled receptor signaling pathway;GO:0007187//G protein-coupled receptor signaling pathway, coupled to cyclic nucleotide second messenger;GO:0007189//adenylate cyclase-activating G protein-coupled receptor signaling pathway;GO:000750…
85	Astros	ENSG00000146122	DAAM2	dishevelled associated activator of morphogenesis 2 [Source:HGNC Symbol;Acc:HGNC:18143]	Environmental Information Processing	Signal transduction	ko04310//Wnt signaling pathway	K04512	GO:0070062//extracellular exosome	GO:0003779//actin binding;GO:0005515//protein binding;GO:0031267//small GTPase binding	GO:0007368//determination of left/right symmetry;GO:0016043//cellular component organization;GO:0016055//Wnt signaling pathway;GO:0021516//dorsal spinal cord development;GO:0030036//actin cytoskeleton organization;GO:0030335//positive regulation of cell migration;GO:0030833//regulation of actin filament polymerization;GO:0032956//regulation of actin cytoskeleton organization;GO:0048715//negative …
86	Astros	ENSG00000164188	RANBP3L	RAN binding protein 3 like [Source:HGNC Symbol;Acc:HGNC:26353]	-	-	-	-	GO:0005634//nucleus;GO:0005643//nuclear pore;GO:0005737//cytoplasm	GO:0005096//GTPase activator activity;GO:0005515//protein binding;GO:0046332//SMAD binding	GO:0006611//protein export from nucleus;GO:0045663//positive regulation of myoblast differentiation;GO:0045668//negative regulation of osteoblast differentiation;GO:0046907//intracellular transport;GO:1901706//mesenchymal cell differentiation involved in bone development
87	Astros	ENSG00000124126	PREX1	phosphatidylinositol-3,4,5-trisphosphate dependent Rac exchange factor 1 [Source:HGNC Symbol;Acc:HGNC:32594]	Human Diseases;Organismal Systems	Infectious disease: viral;Immune system	ko05167//Kaposi sarcoma-associated herpesvirus infection;ko04062//Chemokine signaling pathway	K12365;K12365	GO:0005737//cytoplasm;GO:0005829//cytosol;GO:0005886//plasma membrane;GO:0016020//membrane;GO:0030426//growth cone;GO:0043198//dendritic shaft;GO:0048471//perinuclear region of cytoplasm	GO:0005085//guanyl-nucleotide exchange factor activity;GO:0005096//GTPase activator activity;GO:0005515//protein binding;GO:0005543//phospholipid binding;GO:0019899//enzyme binding	GO:0006801//superoxide metabolic process;GO:0007186//G protein-coupled receptor signaling pathway;GO:0023051//regulation of signaling;GO:0030041//actin filament polymerization;GO:0030217//T cell differentiation;GO:0030335//positive regulation of cell migration;GO:0030593//neutrophil chemotaxis;GO:0030833//regulation of actin filament polymerization;GO:0035556//intracellular signal transduction;GO…
88	Astros	ENSG00000162599	NFIA	nuclear factor I A [Source:HGNC Symbol;Acc:HGNC:7784]	-	-	-	-	GO:0000785//chromatin;GO:0005634//nucleus;GO:0005654//nucleoplasm;GO:0030054//cell junction	GO:0000978//RNA polymerase II cis-regulatory region sequence-specific DNA binding;GO:0000981//DNA-binding transcription factor activity, RNA polymerase II-specific;GO:0001228//DNA-binding transcription activator activity, RNA polymerase II-specific;GO:0003677//DNA binding;GO:0003682//chromatin binding;GO:0003700//DNA-binding transcription factor activity;GO:0005515//protein binding;GO:0140297//DN…	GO:0000902//cell morphogenesis;GO:0006260//DNA replication;GO:0006355//regulation of transcription, DNA-templated;GO:0006357//regulation of transcription by RNA polymerase II;GO:0009611//response to wounding;GO:0010458//exit from mitosis;GO:0010467//gene expression;GO:0010468//regulation of gene expression;GO:0014009//glial cell proliferation;GO:0019079//viral genome replication;GO:0021780//glial…
89	Astros	ENSG00000170624	SGCD	sarcoglycan delta [Source:HGNC Symbol;Acc:HGNC:10807]	Human Diseases;Human Diseases;Human Diseases;Human Diseases	Cardiovascular disease;Cardiovascular disease;Cardiovascular disease;Cardiovascular disease	ko05414//Dilated cardiomyopathy;ko05410//Hypertrophic cardiomyopathy;ko05412//Arrhythmogenic right ventricular cardiomyopathy;ko05416//Viral myocarditis	K12563;K12563;K12563;K12563	GO:0005737//cytoplasm;GO:0005856//cytoskeleton;GO:0005886//plasma membrane;GO:0016010//dystrophin-associated glycoprotein complex;GO:0016011//dystroglycan complex;GO:0016012//sarcoglycan complex;GO:0016020//membrane;GO:0016529//sarcoplasmic reticulum;GO:0042383//sarcolemma	-	GO:0003015//heart process;GO:0007517//muscle organ development;GO:0019722//calcium-mediated signaling;GO:0031503//protein-containing complex localization;GO:0048738//cardiac muscle tissue development;GO:0055013//cardiac muscle cell development;GO:0055074//calcium ion homeostasis;GO:0060047//heart contraction;GO:0060048//cardiac muscle contraction;GO:0060977//coronary vasculature morphogenesis;GO:…
90	Astros	ENSG00000135525	MAP7	microtubule associated protein 7 [Source:HGNC Symbol;Acc:HGNC:6869]	-	-	-	-	GO:0005737//cytoplasm;GO:0005829//cytosol;GO:0005856//cytoskeleton;GO:0005874//microtubule;GO:0005875//microtubule associated complex;GO:0005886//plasma membrane;GO:0015630//microtubule cytoskeleton;GO:0016020//membrane;GO:0016323//basolateral plasma membrane;GO:0030424//axon;GO:0048471//perinuclear region of cytoplasm	GO:0005102//signaling receptor binding;GO:0005198//structural molecule activity;GO:0005515//protein binding	GO:0000226//microtubule cytoskeleton organization;GO:0006970//response to osmotic stress;GO:0007163//establishment or maintenance of cell polarity;GO:0072659//protein localization to plasma membrane
91	Astros	ENSG00000102468	HTR2A	5-hydroxytryptamine receptor 2A [Source:HGNC Symbol;Acc:HGNC:5293]	Environmental Information Processing;Environmental Information Processing;Organismal Systems;Organismal Systems;Cellular Processes	Signaling molecules and interaction;Signal transduction;Nervous system;Sensory system;Cellular community - eukaryotes	ko04080//Neuroactive ligand-receptor interaction;ko04020//Calcium signaling pathway;ko04726//Serotonergic synapse;ko04750//Inflammatory mediator regulation of TRP channels;ko04540//Gap junction	K04157;K04157;K04157;K04157;K04157	GO:0005886//plasma membrane;GO:0005901//caveola;GO:0016020//membrane;GO:0030424//axon;GO:0030425//dendrite;GO:0031410//cytoplasmic vesicle;GO:0031982//vesicle;GO:0042734//presynaptic membrane;GO:0042995//cell projection;GO:0043025//neuronal cell body;GO:0043198//dendritic shaft;GO:0045202//synapse;GO:0045211//postsynaptic membrane;GO:0070852//cell body fiber;GO:0098666//G protein-coupled serotoni…	GO:0001587//Gq/11-coupled serotonin receptor activity;GO:0001618//virus receptor activity;GO:0004930//G protein-coupled receptor activity;GO:0004993//G protein-coupled serotonin receptor activity;GO:0005515//protein binding;GO:0030296//protein tyrosine kinase activator activity;GO:0030594//neurotransmitter receptor activity;GO:0042802//identical protein binding;GO:0044877//protein-containing comp…	GO:0001659//temperature homeostasis;GO:0006096//glycolytic process;GO:0006874//cellular calcium ion homeostasis;GO:0007165//signal transduction;GO:0007186//G protein-coupled receptor signaling pathway;GO:0007187//G protein-coupled receptor signaling pathway, coupled to cyclic nucleotide second messenger;GO:0007200//phospholipase C-activating G protein-coupled receptor signaling pathway;GO:0007202…
92	Astros	ENSG00000154188	ANGPT1	angiopoietin 1 [Source:HGNC Symbol;Acc:HGNC:484]	Environmental Information Processing;Environmental Information Processing;Environmental Information Processing;Environmental Information Processing;Environmental Information Processing;Human Diseases	Signal transduction;Signal transduction;Signal transduction;Signal transduction;Signal transduction;Immune disease	ko04151//PI3K-Akt signaling pathway;ko04010//MAPK signaling pathway;ko04014//Ras signaling pathway;ko04015//Rap1 signaling pathway;ko04066//HIF-1 signaling pathway;ko05323//Rheumatoid arthritis	K05465;K05465;K05465;K05465;K05465;K05465	GO:0005576//extracellular region;GO:0005615//extracellular space;GO:0005886//plasma membrane;GO:0005902//microvillus;GO:0045121//membrane raft;GO:0062023//collagen-containing extracellular matrix;GO:0070062//extracellular exosome	GO:0005102//signaling receptor binding;GO:0005515//protein binding;GO:0030971//receptor tyrosine kinase binding;GO:0042802//identical protein binding	GO:0001525//angiogenesis;GO:0001701//in utero embryonic development;GO:0001933//negative regulation of protein phosphorylation;GO:0001934//positive regulation of protein phosphorylation;GO:0002040//sprouting angiogenesis;GO:0002092//positive regulation of receptor internalization;GO:0002719//negative regulation of cytokine production involved in immune response;GO:0007162//negative regulation of …
93	Astros	ENSG00000163406	SLC15A2	solute carrier family 15 member 2 [Source:HGNC Symbol;Acc:HGNC:10921]	-	-	-	-	GO:0005886//plasma membrane;GO:0016020//membrane;GO:0016324//apical plasma membrane;GO:0030670//phagocytic vesicle membrane;GO:0031410//cytoplasmic vesicle;GO:0070062//extracellular exosome	GO:0005515//protein binding;GO:0015293//symporter activity;GO:0015333//peptide:proton symporter activity;GO:0022857//transmembrane transporter activity;GO:0035673//oligopeptide transmembrane transporter activity;GO:0042937//tripeptide transmembrane transporter activity;GO:0071916//dipeptide transmembrane transporter activity	GO:0002376//immune system process;GO:0006811//ion transport;GO:0006857//oligopeptide transport;GO:0015031//protein transport;GO:0015833//peptide transport;GO:0015835//peptidoglycan transport;GO:0042908//xenobiotic transport;GO:0042938//dipeptide transport;GO:0045087//innate immune response;GO:0055085//transmembrane transport;GO:0070293//renal absorption;GO:0070424//regulation of nucleotide-bindin…
94	Astros	ENSG00000153944	MSI2	musashi RNA binding protein 2 [Source:HGNC Symbol;Acc:HGNC:18585]	Genetic Information Processing	Translation	ko03015//mRNA surveillance pathway	K14411	GO:0005737//cytoplasm;GO:0005829//cytosol;GO:0005844//polysome;GO:0043231//intracellular membrane-bounded organelle	GO:0003676//nucleic acid binding;GO:0003723//RNA binding;GO:0003727//single-stranded RNA binding;GO:0003729//mRNA binding;GO:0005515//protein binding;GO:0008266//poly(U) RNA binding;GO:0042802//identical protein binding	GO:0006417//regulation of translation;GO:0007417//central nervous system development;GO:0048864//stem cell development
95	Astros	ENSG00000095587	TLL2	tolloid like 2 [Source:HGNC Symbol;Acc:HGNC:11844]	-	-	-	-	GO:0005576//extracellular region;GO:0005615//extracellular space	GO:0004222//metalloendopeptidase activity;GO:0004252//serine-type endopeptidase activity;GO:0005509//calcium ion binding;GO:0008233//peptidase activity;GO:0008237//metallopeptidase activity;GO:0008270//zinc ion binding;GO:0016787//hydrolase activity;GO:0046872//metal ion binding	GO:0006508//proteolysis;GO:0009953//dorsal/ventral pattern formation;GO:0016485//protein processing;GO:0030154//cell differentiation;GO:0030199//collagen fibril organization;GO:0048632//negative regulation of skeletal muscle tissue growth
96	Astros	ENSG00000136928	GABBR2	gamma-aminobutyric acid type B receptor subunit 2 [Source:HGNC Symbol;Acc:HGNC:4507]	Environmental Information Processing;Environmental Information Processing;Organismal Systems;Human Diseases;Organismal Systems;Organismal Systems;Organismal Systems	Signaling molecules and interaction;Signal transduction;Endocrine system;Substance dependence;Nervous system;Sensory system;Endocrine system	ko04080//Neuroactive ligand-receptor interaction;ko04024//cAMP signaling pathway;ko04915//Estrogen signaling pathway;ko05032//Morphine addiction;ko04727//GABAergic synapse;ko04742//Taste transduction;ko04929//GnRH secretion	K04615;K04615;K04615;K04615;K04615;K04615;K04615	GO:0005737//cytoplasm;GO:0005886//plasma membrane;GO:0016020//membrane;GO:0038039//G protein-coupled receptor heterodimeric complex;GO:0043005//neuron projection;GO:0045202//synapse;GO:0045211//postsynaptic membrane;GO:0110165//cellular anatomical entity;GO:1902710//GABA receptor complex;GO:1902712//G protein-coupled GABA receptor complex	GO:0004888//transmembrane signaling receptor activity;GO:0004930//G protein-coupled receptor activity;GO:0004965//G protein-coupled GABA receptor activity;GO:0005515//protein binding;GO:0046982//protein heterodimerization activity	GO:0007165//signal transduction;GO:0007186//G protein-coupled receptor signaling pathway;GO:0007193//adenylate cyclase-inhibiting G protein-coupled receptor signaling pathway;GO:0007194//negative regulation of adenylate cyclase activity;GO:0007214//gamma-aminobutyric acid signaling pathway;GO:0007268//chemical synaptic transmission;GO:0051932//synaptic transmission, GABAergic;GO:0150099//neuron-g…
97	Astros	ENSG00000181804	SLC9A9	solute carrier family 9 member A9 [Source:HGNC Symbol;Acc:HGNC:20653]	-	-	-	-	GO:0005768//endosome;GO:0005769//early endosome;GO:0005886//plasma membrane;GO:0016020//membrane;GO:0030670//phagocytic vesicle membrane;GO:0031410//cytoplasmic vesicle;GO:0031901//early endosome membrane;GO:0031902//late endosome membrane;GO:0032009//early phagosome;GO:0055037//recycling endosome;GO:0055038//recycling endosome membrane	GO:0005515//protein binding;GO:0015297//antiporter activity;GO:0015385//sodium:proton antiporter activity;GO:0015386//potassium:proton antiporter activity	GO:0006811//ion transport;GO:0006812//cation transport;GO:0006814//sodium ion transport;GO:0006885//regulation of pH;GO:0035725//sodium ion transmembrane transport;GO:0042742//defense response to bacterium;GO:0051453//regulation of intracellular pH;GO:0055085//transmembrane transport;GO:0071805//potassium ion transmembrane transport;GO:0090382//phagosome maturation;GO:0098719//sodium ion import a…
98	Astros	ENSG00000140538	NTRK3	neurotrophic receptor tyrosine kinase 3 [Source:HGNC Symbol;Acc:HGNC:8033]	Environmental Information Processing;Organismal Systems;Human Diseases	Signal transduction;Nervous system;Cancer: overview	ko04020//Calcium signaling pathway;ko04722//Neurotrophin signaling pathway;ko05230//Central carbon metabolism in cancer	K05101;K05101;K05101	GO:0005886//plasma membrane;GO:0016020//membrane;GO:0030424//axon;GO:0043235//receptor complex	GO:0000166//nucleotide binding;GO:0002039//p53 binding;GO:0004672//protein kinase activity;GO:0004713//protein tyrosine kinase activity;GO:0004714//transmembrane receptor protein tyrosine kinase activity;GO:0005030//neurotrophin receptor activity;GO:0005515//protein binding;GO:0005524//ATP binding;GO:0016301//kinase activity;GO:0016740//transferase activity;GO:0043121//neurotrophin binding	GO:0001933//negative regulation of protein phosphorylation;GO:0001934//positive regulation of protein phosphorylation;GO:0006468//protein phosphorylation;GO:0007165//signal transduction;GO:0007169//transmembrane receptor protein tyrosine kinase signaling pathway;GO:0007399//nervous system development;GO:0007507//heart development;GO:0008284//positive regulation of cell population proliferation;GO…
99	Astros	ENSG00000184588	PDE4B	phosphodiesterase 4B [Source:HGNC Symbol;Acc:HGNC:8781]	Metabolism;Environmental Information Processing;Metabolism;Organismal Systems;Human Diseases	Global and overview maps;Signal transduction;Nucleotide metabolism;Endocrine system;Substance dependence	ko01100//Metabolic pathways;ko04024//cAMP signaling pathway;ko00230//Purine metabolism;ko04928//Parathyroid hormone synthesis, secretion and action;ko05032//Morphine addiction	K13293;K13293;K13293;K13293;K13293	GO:0000930//gamma-tubulin complex;GO:0005634//nucleus;GO:0005737//cytoplasm;GO:0005813//centrosome;GO:0005829//cytosol;GO:0005886//plasma membrane;GO:0005891//voltage-gated calcium channel complex;GO:0008021//synaptic vesicle;GO:0014069//postsynaptic density;GO:0016020//membrane;GO:0030018//Z disc;GO:0043197//dendritic spine;GO:0048471//perinuclear region of cytoplasm;GO:0060076//excitatory synap…	GO:0004114//3',5'-cyclic-nucleotide phosphodiesterase activity;GO:0004115//3',5'-cyclic-AMP phosphodiesterase activity;GO:0005246//calcium channel regulator activity;GO:0008081//phosphoric diester hydrolase activity;GO:0016787//hydrolase activity;GO:0030552//cAMP binding;GO:0043015//gamma-tubulin binding;GO:0044325//transmembrane transporter binding;GO:0046872//metal ion binding	GO:0001780//neutrophil homeostasis;GO:0006198//cAMP catabolic process;GO:0007165//signal transduction;GO:0030593//neutrophil chemotaxis;GO:0032729//positive regulation of interferon-gamma production;GO:0032743//positive regulation of interleukin-2 production;GO:0050852//T cell receptor signaling pathway;GO:0050900//leukocyte migration;GO:0071222//cellular response to lipopolysaccharide;GO:0071466…
100	Astros	ENSG00000007237	GAS7	growth arrest specific 7 [Source:HGNC Symbol;Acc:HGNC:4169]	-	-	-	-	GO:0005737//cytoplasm;GO:0005884//actin filament;GO:0005886//plasma membrane	GO:0005515//protein binding;GO:0042802//identical protein binding;GO:0051015//actin filament binding	GO:0007399//nervous system development;GO:0030041//actin filament polymerization;GO:0030154//cell differentiation;GO:0048812//neuron projection morphogenesis
1	IN1	ENSG00000141837	CACNA1A	calcium voltage-gated channel subunit alpha1 A [Source:HGNC Symbol;Acc:HGNC:1388]	Environmental Information Processing;Environmental Information Processing;Human Diseases;Organismal Systems;Human Diseases;Organismal Systems;Organismal Systems;Organismal Systems;Organismal Systems;Human Diseases;Organismal Systems;Organismal Systems;Organismal Systems;Organismal Systems;Human Diseases;Human Diseases	Signal transduction;Signal transduction;Cancer: overview;Nervous system;Neurodegenerative disease;Nervous system;Nervous system;Nervous system;Nervous system;Substance dependence;Nervous system;Sensory system;Nervous system;Nervous system;Endocrine and metabolic disease;Substance dependence	ko04010//MAPK signaling pathway;ko04020//Calcium signaling pathway;ko05207//Chemical carcinogenesis - receptor activation;ko04723//Retrograde endocannabinoid signaling;ko05017//Spinocerebellar ataxia;ko04728//Dopaminergic synapse;ko04724//Glutamatergic synapse;ko04725//Cholinergic synapse;ko04726//Serotonergic synapse;ko05032//Morphine addiction;ko04727//GABAergic synapse;ko04742//Taste transduct…	K04344;K04344;K04344;K04344;K04344;K04344;K04344;K04344;K04344;K04344;K04344;K04344;K04344;K04344;K04344;K04344	GO:0005634//nucleus;GO:0005737//cytoplasm;GO:0005886//plasma membrane;GO:0005891//voltage-gated calcium channel complex;GO:0016020//membrane;GO:0034702//ion channel complex;GO:0042995//cell projection;GO:0043025//neuronal cell body;GO:0045202//synapse	GO:0001540//amyloid-beta binding;GO:0005216//ion channel activity;GO:0005245//voltage-gated calcium channel activity;GO:0005262//calcium channel activity;GO:0005515//protein binding;GO:0008331//high voltage-gated calcium channel activity;GO:0019905//syntaxin binding;GO:0046872//metal ion binding	GO:0006811//ion transport;GO:0006816//calcium ion transport;GO:0007204//positive regulation of cytosolic calcium ion concentration;GO:0007268//chemical synaptic transmission;GO:0034220//ion transmembrane transport;GO:0050804//modulation of chemical synaptic transmission;GO:0055085//transmembrane transport;GO:0070588//calcium ion transmembrane transport;GO:0098703//calcium ion import across plasma…
2	IN1	ENSG00000153956	CACNA2D1	calcium voltage-gated channel auxiliary subunit alpha2delta 1 [Source:HGNC Symbol;Acc:HGNC:1399]	Environmental Information Processing;Organismal Systems;Organismal Systems;Human Diseases;Human Diseases;Organismal Systems;Human Diseases	Signal transduction;Endocrine system;Circulatory system;Cardiovascular disease;Cardiovascular disease;Circulatory system;Cardiovascular disease	ko04010//MAPK signaling pathway;ko04921//Oxytocin signaling pathway;ko04261//Adrenergic signaling in cardiomyocytes;ko05414//Dilated cardiomyopathy;ko05410//Hypertrophic cardiomyopathy;ko04260//Cardiac muscle contraction;ko05412//Arrhythmogenic right ventricular cardiomyopathy	K04858;K04858;K04858;K04858;K04858;K04858;K04858	GO:0005886//plasma membrane;GO:0005891//voltage-gated calcium channel complex;GO:0016020//membrane;GO:0016529//sarcoplasmic reticulum;GO:0030315//T-tubule;GO:0034702//ion channel complex;GO:0070062//extracellular exosome;GO:0098992//neuronal dense core vesicle;GO:1990454//L-type voltage-gated calcium channel complex	GO:0005245//voltage-gated calcium channel activity;GO:0005262//calcium channel activity;GO:0046872//metal ion binding;GO:0086007//voltage-gated calcium channel activity involved in cardiac muscle cell action potential;GO:0086057//voltage-gated calcium channel activity involved in bundle of His cell action potential	GO:0006811//ion transport;GO:0006816//calcium ion transport;GO:0034220//ion transmembrane transport;GO:0051924//regulation of calcium ion transport;GO:0060307//regulation of ventricular cardiac muscle cell membrane repolarization;GO:0060402//calcium ion transport into cytosol;GO:0061577//calcium ion transmembrane transport via high voltage-gated calcium channel;GO:0070588//calcium ion transmembra…
3	IN1	ENSG00000136944	LMX1B	LIM homeobox transcription factor 1 beta [Source:HGNC Symbol;Acc:HGNC:6654]	-	-	-	-	GO:0000785//chromatin;GO:0005634//nucleus	GO:0000977//RNA polymerase II transcription regulatory region sequence-specific DNA binding;GO:0000981//DNA-binding transcription factor activity, RNA polymerase II-specific;GO:0003677//DNA binding;GO:0003700//DNA-binding transcription factor activity;GO:0005515//protein binding;GO:0043565//sequence-specific DNA binding;GO:0046872//metal ion binding;GO:1990837//sequence-specific double-stranded D…	GO:0006355//regulation of transcription, DNA-templated;GO:0006357//regulation of transcription by RNA polymerase II;GO:0009953//dorsal/ventral pattern formation;GO:0030182//neuron differentiation;GO:0045944//positive regulation of transcription by RNA polymerase II;GO:0071542//dopaminergic neuron differentiation
4	IN1	ENSG00000140262	TCF12	transcription factor 12 [Source:HGNC Symbol;Acc:HGNC:11623]	-	-	-	-	GO:0000785//chromatin;GO:0005634//nucleus;GO:0005654//nucleoplasm;GO:0005667//transcription regulator complex;GO:0005737//cytoplasm;GO:0016607//nuclear speck;GO:0043231//intracellular membrane-bounded organelle;GO:0090575//RNA polymerase II transcription regulator complex	GO:0000976//transcription cis-regulatory region binding;GO:0000978//RNA polymerase II cis-regulatory region sequence-specific DNA binding;GO:0000981//DNA-binding transcription factor activity, RNA polymerase II-specific;GO:0000987//cis-regulatory region sequence-specific DNA binding;GO:0001228//DNA-binding transcription activator activity, RNA polymerase II-specific;GO:0003677//DNA binding;GO:000…	GO:0006357//regulation of transcription by RNA polymerase II;GO:0006955//immune response;GO:0007399//nervous system development;GO:0007517//muscle organ development;GO:0010467//gene expression;GO:0010628//positive regulation of gene expression;GO:0030154//cell differentiation;GO:0045666//positive regulation of neuron differentiation;GO:0045893//positive regulation of transcription, DNA-templated;…
5	IN1	ENSG00000167081	PBX3	PBX homeobox 3 [Source:HGNC Symbol;Acc:HGNC:8634]	Human Diseases	Cancer: overview	ko05202//Transcriptional misregulation in cancer	K15610	GO:0000785//chromatin;GO:0005634//nucleus;GO:0005667//transcription regulator complex	GO:0000978//RNA polymerase II cis-regulatory region sequence-specific DNA binding;GO:0000981//DNA-binding transcription factor activity, RNA polymerase II-specific;GO:0001228//DNA-binding transcription activator activity, RNA polymerase II-specific;GO:0003677//DNA binding;GO:0003700//DNA-binding transcription factor activity;GO:0005515//protein binding;GO:0043565//sequence-specific DNA binding	GO:0001654//eye development;GO:0002087//regulation of respiratory gaseous exchange by nervous system process;GO:0006355//regulation of transcription, DNA-templated;GO:0006357//regulation of transcription by RNA polymerase II;GO:0007387//anterior compartment pattern formation;GO:0007388//posterior compartment specification;GO:0007420//brain development;GO:0007585//respiratory gaseous exchange by r…
6	IN1	ENSG00000198597	ZNF536	zinc finger protein 536 [Source:HGNC Symbol;Acc:HGNC:29025]	-	-	-	-	GO:0005634//nucleus	GO:0000978//RNA polymerase II cis-regulatory region sequence-specific DNA binding;GO:0000981//DNA-binding transcription factor activity, RNA polymerase II-specific;GO:0001227//DNA-binding transcription repressor activity, RNA polymerase II-specific;GO:0003677//DNA binding;GO:0044323//retinoic acid-responsive element binding;GO:0046872//metal ion binding	GO:0000122//negative regulation of transcription by RNA polymerase II;GO:0006355//regulation of transcription, DNA-templated;GO:0045665//negative regulation of neuron differentiation;GO:0048387//negative regulation of retinoic acid receptor signaling pathway
7	IN1	ENSG00000142599	RERE	arginine-glutamic acid dipeptide repeats [Source:HGNC Symbol;Acc:HGNC:9965]	-	-	-	-	GO:0000118//histone deacetylase complex;GO:0005634//nucleus;GO:0005654//nucleoplasm;GO:0016604//nuclear body	GO:0003682//chromatin binding;GO:0003713//transcription coactivator activity;GO:0003714//transcription corepressor activity;GO:0005515//protein binding;GO:0008270//zinc ion binding;GO:0043565//sequence-specific DNA binding;GO:0046872//metal ion binding	GO:0006338//chromatin remodeling;GO:0006355//regulation of transcription, DNA-templated;GO:0021549//cerebellum development;GO:0021691//cerebellar Purkinje cell layer maturation;GO:0021930//cerebellar granule cell precursor proliferation;GO:0021942//radial glia guided migration of Purkinje cell;GO:0045892//negative regulation of transcription, DNA-templated;GO:0045893//positive regulation of trans…
8	IN1	ENSG00000198846	TOX	thymocyte selection associated high mobility group box [Source:HGNC Symbol;Acc:HGNC:18988]	-	-	-	-	GO:0005634//nucleus	GO:0003677//DNA binding;GO:0005515//protein binding;GO:0031490//chromatin DNA binding	GO:0001779//natural killer cell differentiation;GO:0002362//CD4-positive, CD25-positive, alpha-beta regulatory T cell lineage commitment;GO:0002364//NK T cell lineage commitment;GO:0002521//leukocyte differentiation;GO:0006325//chromatin organization;GO:0006357//regulation of transcription by RNA polymerase II;GO:0007399//nervous system development;GO:0010976//positive regulation of neuron projec…
9	IN1	ENSG00000145416	MARCHF1	membrane associated ring-CH-type finger 1 [Source:HGNC Symbol;Acc:HGNC:26077]	-	-	-	-	GO:0005737//cytoplasm;GO:0005764//lysosome;GO:0005765//lysosomal membrane;GO:0005768//endosome;GO:0005783//endoplasmic reticulum;GO:0005789//endoplasmic reticulum membrane;GO:0005794//Golgi apparatus;GO:0005886//plasma membrane;GO:0016020//membrane;GO:0030659//cytoplasmic vesicle membrane;GO:0031410//cytoplasmic vesicle;GO:0031901//early endosome membrane;GO:0031902//late endosome membrane;GO:003…	GO:0008270//zinc ion binding;GO:0016740//transferase activity;GO:0042287//MHC protein binding;GO:0046872//metal ion binding;GO:0061630//ubiquitin protein ligase activity	GO:0000209//protein polyubiquitination;GO:0002376//immune system process;GO:0002495//antigen processing and presentation of peptide antigen via MHC class II;GO:0006955//immune response;GO:0016567//protein ubiquitination
10	IN1	ENSG00000218336	TENM3	teneurin transmembrane protein 3 [Source:HGNC Symbol;Acc:HGNC:29944]	-	-	-	-	GO:0005886//plasma membrane;GO:0016020//membrane;GO:0030424//axon;GO:0042995//cell projection;GO:0043005//neuron projection	GO:0005515//protein binding;GO:0042803//protein homodimerization activity;GO:0046982//protein heterodimerization activity;GO:0050839//cell adhesion molecule binding	GO:0007155//cell adhesion;GO:0007156//homophilic cell adhesion via plasma membrane adhesion molecules;GO:0007157//heterophilic cell-cell adhesion via plasma membrane cell adhesion molecules;GO:0007165//signal transduction;GO:0010976//positive regulation of neuron projection development;GO:0030154//cell differentiation;GO:0048593//camera-type eye morphogenesis;GO:0048666//neuron development;GO:190…
11	IN1	ENSG00000223770	CACNA2D1-AS1	-	-	-	-	-	-	-	-
12	IN1	ENSG00000109472	CPE	carboxypeptidase E [Source:HGNC Symbol;Acc:HGNC:2303]	Human Diseases	Endocrine and metabolic disease	ko04940//Type I diabetes mellitus	K01294	GO:0005576//extracellular region;GO:0005615//extracellular space;GO:0005794//Golgi apparatus;GO:0005886//plasma membrane;GO:0016020//membrane;GO:0030133//transport vesicle;GO:0030141//secretory granule;GO:0030658//transport vesicle membrane;GO:0030667//secretory granule membrane;GO:0031410//cytoplasmic vesicle;GO:0070062//extracellular exosome	GO:0004180//carboxypeptidase activity;GO:0004181//metallocarboxypeptidase activity;GO:0005515//protein binding;GO:0008233//peptidase activity;GO:0008237//metallopeptidase activity;GO:0008270//zinc ion binding;GO:0016787//hydrolase activity;GO:0042043//neurexin family protein binding;GO:0046872//metal ion binding;GO:0050839//cell adhesion molecule binding	GO:0003214//cardiac left ventricle morphogenesis;GO:0006508//proteolysis;GO:0006518//peptide metabolic process;GO:0007218//neuropeptide signaling pathway;GO:0016055//Wnt signaling pathway;GO:0016485//protein processing;GO:0030070//insulin processing;GO:0030072//peptide hormone secretion;GO:0033366//protein localization to secretory granule;GO:0036211//protein modification process;GO:0072657//prot…
13	IN1	ENSG00000151892	GFRA1	GDNF family receptor alpha 1 [Source:HGNC Symbol;Acc:HGNC:4243]	-	-	-	-	GO:0005615//extracellular space;GO:0005768//endosome;GO:0005771//multivesicular body;GO:0005794//Golgi apparatus;GO:0005886//plasma membrane;GO:0009897//external side of plasma membrane;GO:0016020//membrane;GO:0019898//extrinsic component of membrane;GO:0030424//axon;GO:0043025//neuronal cell body;GO:0043235//receptor complex;GO:0070062//extracellular exosome;GO:0098552//side of membrane;GO:00987…	GO:0005030//neurotrophin receptor activity;GO:0005102//signaling receptor binding;GO:0005178//integrin binding;GO:0005515//protein binding;GO:0016167//glial cell-derived neurotrophic factor receptor activity;GO:0038023//signaling receptor activity	GO:0001822//kidney development;GO:0007166//cell surface receptor signaling pathway;GO:0007399//nervous system development;GO:0008584//male gonad development;GO:0016477//cell migration;GO:0030182//neuron differentiation;GO:0031175//neuron projection development;GO:0035860//glial cell-derived neurotrophic factor receptor signaling pathway;GO:0038179//neurotrophin signaling pathway;GO:0050731//posit…
14	IN1	ENSG00000143995	MEIS1	Meis homeobox 1 [Source:HGNC Symbol;Acc:HGNC:7000]	Human Diseases;Cellular Processes	Cancer: overview;Cellular community - eukaryotes	ko05202//Transcriptional misregulation in cancer;ko04550//Signaling pathways regulating pluripotency of stem cells	K15613;K15613	GO:0000785//chromatin;GO:0005634//nucleus;GO:0005667//transcription regulator complex	GO:0000978//RNA polymerase II cis-regulatory region sequence-specific DNA binding;GO:0000981//DNA-binding transcription factor activity, RNA polymerase II-specific;GO:0001228//DNA-binding transcription activator activity, RNA polymerase II-specific;GO:0003677//DNA binding;GO:0003682//chromatin binding;GO:0005515//protein binding;GO:0043565//sequence-specific DNA binding	GO:0001525//angiogenesis;GO:0001654//eye development;GO:0002089//lens morphogenesis in camera-type eye;GO:0006355//regulation of transcription, DNA-templated;GO:0007420//brain development;GO:0007626//locomotory behavior;GO:0008284//positive regulation of cell population proliferation;GO:0009880//embryonic pattern specification;GO:0009887//animal organ morphogenesis;GO:0030097//hemopoiesis;GO:0035…
15	IN1	ENSG00000186487	MYT1L	myelin transcription factor 1 like [Source:HGNC Symbol;Acc:HGNC:7623]	-	-	-	-	GO:0000785//chromatin;GO:0005634//nucleus;GO:0005694//chromosome	GO:0000981//DNA-binding transcription factor activity, RNA polymerase II-specific;GO:0001227//DNA-binding transcription repressor activity, RNA polymerase II-specific;GO:0003677//DNA binding;GO:0003700//DNA-binding transcription factor activity;GO:0008270//zinc ion binding;GO:0046872//metal ion binding	GO:0000122//negative regulation of transcription by RNA polymerase II;GO:0006355//regulation of transcription, DNA-templated;GO:0006357//regulation of transcription by RNA polymerase II;GO:0007399//nervous system development;GO:0030154//cell differentiation;GO:0030182//neuron differentiation;GO:0048663//neuron fate commitment;GO:0048665//neuron fate specification;GO:0048666//neuron development
16	IN1	ENSG00000120693	SMAD9	SMAD family member 9 [Source:HGNC Symbol;Acc:HGNC:6774]	Cellular Processes;Environmental Information Processing	Cellular community - eukaryotes;Signal transduction	ko04550//Signaling pathways regulating pluripotency of stem cells;ko04350//TGF-beta signaling pathway	K16791;K16791	GO:0000785//chromatin;GO:0005634//nucleus;GO:0005654//nucleoplasm;GO:0005667//transcription regulator complex;GO:0005737//cytoplasm;GO:0005829//cytosol;GO:0071141//SMAD protein complex;GO:0071144//heteromeric SMAD protein complex	GO:0000978//RNA polymerase II cis-regulatory region sequence-specific DNA binding;GO:0000981//DNA-binding transcription factor activity, RNA polymerase II-specific;GO:0003677//DNA binding;GO:0003700//DNA-binding transcription factor activity;GO:0005515//protein binding;GO:0046872//metal ion binding;GO:0070411//I-SMAD binding	GO:0006355//regulation of transcription, DNA-templated;GO:0006357//regulation of transcription by RNA polymerase II;GO:0007179//transforming growth factor beta receptor signaling pathway;GO:0009653//anatomical structure morphogenesis;GO:0010468//regulation of gene expression;GO:0030154//cell differentiation;GO:0030509//BMP signaling pathway;GO:0045944//positive regulation of transcription by RNA …
17	IN1	ENSG00000152128	TMEM163	transmembrane protein 163 [Source:HGNC Symbol;Acc:HGNC:25380]	-	-	-	-	GO:0005764//lysosome;GO:0005765//lysosomal membrane;GO:0005768//endosome;GO:0005886//plasma membrane;GO:0016020//membrane;GO:0030672//synaptic vesicle membrane;GO:0031410//cytoplasmic vesicle;GO:0031901//early endosome membrane;GO:0031902//late endosome membrane;GO:0045202//synapse	GO:0005515//protein binding;GO:0008270//zinc ion binding	GO:0042552//myelination;GO:0071577//zinc ion transmembrane transport;GO:0099180//zinc ion import into synaptic vesicle
18	IN1	ENSG00000118160	SLC8A2	solute carrier family 8 member A2 [Source:HGNC Symbol;Acc:HGNC:11069]	Organismal Systems;Environmental Information Processing;Environmental Information Processing;Organismal Systems;Environmental Information Processing;Organismal Systems;Human Diseases;Human Diseases;Organismal Systems;Human Diseases;Organismal Systems;Organismal Systems	Sensory system;Signal transduction;Signal transduction;Circulatory system;Signal transduction;Digestive system;Cardiovascular disease;Cardiovascular disease;Circulatory system;Cardiovascular disease;Digestive system;Excretory system	ko04740//Olfactory transduction;ko04020//Calcium signaling pathway;ko04022//cGMP-PKG signaling pathway;ko04261//Adrenergic signaling in cardiomyocytes;ko04371//Apelin signaling pathway;ko04974//Protein digestion and absorption;ko05414//Dilated cardiomyopathy;ko05410//Hypertrophic cardiomyopathy;ko04260//Cardiac muscle contraction;ko05412//Arrhythmogenic right ventricular cardiomyopathy;ko04978//M…	K05849;K05849;K05849;K05849;K05849;K05849;K05849;K05849;K05849;K05849;K05849;K05849	GO:0005886//plasma membrane;GO:0014069//postsynaptic density;GO:0016020//membrane;GO:0016323//basolateral plasma membrane;GO:0030054//cell junction;GO:0030424//axon;GO:0030425//dendrite;GO:0042383//sarcolemma;GO:0042995//cell projection;GO:0043025//neuronal cell body;GO:0043197//dendritic spine;GO:0043204//perikaryon;GO:0043679//axon terminus;GO:0045202//synapse;GO:0098793//presynapse;GO:0098794/…	GO:0005432//calcium:sodium antiporter activity;GO:0005516//calmodulin binding;GO:0015081//sodium ion transmembrane transporter activity;GO:0015085//calcium ion transmembrane transporter activity;GO:0015297//antiporter activity;GO:0046872//metal ion binding;GO:1905060//calcium:cation antiporter activity involved in regulation of postsynaptic cytosolic calcium ion concentration	GO:0002931//response to ischemia;GO:0006811//ion transport;GO:0006814//sodium ion transport;GO:0006816//calcium ion transport;GO:0006874//cellular calcium ion homeostasis;GO:0007154//cell communication;GO:0007611//learning or memory;GO:0007612//learning;GO:0007613//memory;GO:0010468//regulation of gene expression;GO:0035725//sodium ion transmembrane transport;GO:0048172//regulation of short-term …
19	IN1	ENSG00000197872	CYRIA	CYFIP related Rac1 interactor A [Source:HGNC Symbol;Acc:HGNC:25373]	-	-	-	-	GO:0005575//cellular_component;GO:0016020//membrane	GO:0003674//molecular_function;GO:0031267//small GTPase binding	GO:0008150//biological_process;GO:0030833//regulation of actin filament polymerization
20	IN1	ENSG00000276644	DACH1	dachshund family transcription factor 1 [Source:HGNC Symbol;Acc:HGNC:2663]	-	-	-	-	GO:0005634//nucleus;GO:0005654//nucleoplasm;GO:0005667//transcription regulator complex;GO:0005737//cytoplasm;GO:0005794//Golgi apparatus;GO:0005829//cytosol;GO:0016607//nuclear speck	GO:0000977//RNA polymerase II transcription regulatory region sequence-specific DNA binding;GO:0000978//RNA polymerase II cis-regulatory region sequence-specific DNA binding;GO:0000981//DNA-binding transcription factor activity, RNA polymerase II-specific;GO:0001227//DNA-binding transcription repressor activity, RNA polymerase II-specific;GO:0003677//DNA binding;GO:0003700//DNA-binding transcript…	GO:0000122//negative regulation of transcription by RNA polymerase II;GO:0001967//suckling behavior;GO:0006355//regulation of transcription, DNA-templated;GO:0006357//regulation of transcription by RNA polymerase II;GO:0007585//respiratory gaseous exchange by respiratory system;GO:0010944//negative regulation of transcription by competitive promoter binding;GO:0030336//negative regulation of cell…
21	IN1	ENSG00000205683	DPF3	double PHD fingers 3 [Source:HGNC Symbol;Acc:HGNC:17427]	Organismal Systems;Human Diseases	Environmental adaptation;Cancer: specific types	ko04714//Thermogenesis;ko05225//Hepatocellular carcinoma	K22198;K22198	GO:0000785//chromatin;GO:0005634//nucleus;GO:0005654//nucleoplasm;GO:0016514//SWI/SNF complex;GO:0035060//brahma complex;GO:0071565//nBAF complex	GO:0005515//protein binding;GO:0008270//zinc ion binding;GO:0046872//metal ion binding	GO:0006325//chromatin organization;GO:0006338//chromatin remodeling;GO:0006357//regulation of transcription by RNA polymerase II;GO:0007399//nervous system development;GO:0007517//muscle organ development;GO:0008150//biological_process;GO:0030071//regulation of mitotic metaphase/anaphase transition;GO:0045597//positive regulation of cell differentiation;GO:0045663//positive regulation of myoblast…
22	IN1	ENSG00000108001	EBF3	EBF transcription factor 3 [Source:HGNC Symbol;Acc:HGNC:19087]	-	-	-	-	GO:0000785//chromatin;GO:0005634//nucleus	GO:0000978//RNA polymerase II cis-regulatory region sequence-specific DNA binding;GO:0000981//DNA-binding transcription factor activity, RNA polymerase II-specific;GO:0001228//DNA-binding transcription activator activity, RNA polymerase II-specific;GO:0003677//DNA binding;GO:0003700//DNA-binding transcription factor activity;GO:0005515//protein binding;GO:0046872//metal ion binding	GO:0006355//regulation of transcription, DNA-templated;GO:0006357//regulation of transcription by RNA polymerase II;GO:0045893//positive regulation of transcription, DNA-templated;GO:0045944//positive regulation of transcription by RNA polymerase II
23	IN1	ENSG00000164330	EBF1	EBF transcription factor 1 [Source:HGNC Symbol;Acc:HGNC:3126]	-	-	-	-	GO:0000785//chromatin;GO:0005634//nucleus	GO:0000978//RNA polymerase II cis-regulatory region sequence-specific DNA binding;GO:0000981//DNA-binding transcription factor activity, RNA polymerase II-specific;GO:0003677//DNA binding;GO:0003700//DNA-binding transcription factor activity;GO:0005515//protein binding;GO:0046872//metal ion binding	GO:0006355//regulation of transcription, DNA-templated;GO:0006357//regulation of transcription by RNA polymerase II
24	IN1	ENSG00000151150	ANK3	ankyrin 3 [Source:HGNC Symbol;Acc:HGNC:494]	Human Diseases	Cancer: overview	ko05205//Proteoglycans in cancer	K10380	GO:0005737//cytoplasm;GO:0005764//lysosome;GO:0005783//endoplasmic reticulum;GO:0005794//Golgi apparatus;GO:0005829//cytosol;GO:0005856//cytoskeleton;GO:0005886//plasma membrane;GO:0005923//bicellular tight junction;GO:0009925//basal plasma membrane;GO:0009986//cell surface;GO:0014704//intercalated disc;GO:0014731//spectrin-associated cytoskeleton;GO:0016020//membrane;GO:0016323//basolateral plas…	GO:0005200//structural constituent of cytoskeleton;GO:0005515//protein binding;GO:0008092//cytoskeletal protein binding;GO:0008093//cytoskeletal anchor activity;GO:0030507//spectrin binding;GO:0030674//protein-macromolecule adaptor activity;GO:0044325//transmembrane transporter binding;GO:0045296//cadherin binding	GO:0000281//mitotic cytokinesis;GO:0007009//plasma membrane organization;GO:0007010//cytoskeleton organization;GO:0007165//signal transduction;GO:0007409//axonogenesis;GO:0007528//neuromuscular junction development;GO:0010628//positive regulation of gene expression;GO:0010650//positive regulation of cell communication by electrical coupling;GO:0010765//positive regulation of sodium ion transport;…
25	IN1	ENSG00000184305	CCSER1	coiled-coil serine rich protein 1 [Source:HGNC Symbol;Acc:HGNC:29349]	-	-	-	-	-	GO:0005515//protein binding	-
26	IN1	ENSG00000101236	RNF24	ring finger protein 24 [Source:HGNC Symbol;Acc:HGNC:13779]	-	-	-	-	GO:0000139//Golgi membrane;GO:0005794//Golgi apparatus;GO:0016020//membrane	GO:0005515//protein binding;GO:0008270//zinc ion binding;GO:0046872//metal ion binding	-
27	IN1	ENSG00000078699	CBFA2T2	CBFA2/RUNX1 partner transcriptional co-repressor 2 [Source:HGNC Symbol;Acc:HGNC:1536]	-	-	-	-	GO:0005634//nucleus;GO:0005654//nucleoplasm	GO:0003714//transcription corepressor activity;GO:0005515//protein binding;GO:0046872//metal ion binding	GO:0000122//negative regulation of transcription by RNA polymerase II;GO:0006351//transcription, DNA-templated;GO:0010976//positive regulation of neuron projection development;GO:0010977//negative regulation of neuron projection development;GO:0030855//epithelial cell differentiation;GO:0045746//negative regulation of Notch signaling pathway;GO:0045892//negative regulation of transcription, DNA-t…
28	IN1	ENSG00000177679	SRRM3	serine/arginine repetitive matrix 3 [Source:HGNC Symbol;Acc:HGNC:26729]	-	-	-	-	GO:0005634//nucleus	-	-
29	IN1	ENSG00000196581	AJAP1	adherens junctions associated protein 1 [Source:HGNC Symbol;Acc:HGNC:30801]	-	-	-	-	GO:0005886//plasma membrane;GO:0005912//adherens junction;GO:0009898//cytoplasmic side of plasma membrane;GO:0009986//cell surface;GO:0016020//membrane;GO:0016323//basolateral plasma membrane;GO:0016324//apical plasma membrane;GO:0044291//cell-cell contact zone;GO:0070161//anchoring junction	GO:0005515//protein binding;GO:0008013//beta-catenin binding;GO:0044877//protein-containing complex binding	GO:0001953//negative regulation of cell-matrix adhesion;GO:0007155//cell adhesion;GO:0030860//regulation of polarized epithelial cell differentiation;GO:0061045//negative regulation of wound healing
30	IN1	ENSG00000165606	DRGX	dorsal root ganglia homeobox [Source:HGNC Symbol;Acc:HGNC:21536]	-	-	-	-	GO:0000785//chromatin;GO:0005634//nucleus	GO:0000977//RNA polymerase II transcription regulatory region sequence-specific DNA binding;GO:0000981//DNA-binding transcription factor activity, RNA polymerase II-specific;GO:0003677//DNA binding;GO:1990837//sequence-specific double-stranded DNA binding	GO:0001764//neuron migration;GO:0006355//regulation of transcription, DNA-templated;GO:0006357//regulation of transcription by RNA polymerase II;GO:0007399//nervous system development;GO:0007409//axonogenesis;GO:0007411//axon guidance;GO:0009593//detection of chemical stimulus;GO:0016048//detection of temperature stimulus;GO:0021516//dorsal spinal cord development;GO:0021559//trigeminal nerve dev…
31	IN1	ENSG00000077279	DCX	doublecortin [Source:HGNC Symbol;Acc:HGNC:2714]	-	-	-	-	GO:0005737//cytoplasm;GO:0005829//cytosol;GO:0005856//cytoskeleton;GO:0005874//microtubule;GO:0005875//microtubule associated complex;GO:0042995//cell projection;GO:0043005//neuron projection	GO:0005515//protein binding;GO:0008017//microtubule binding;GO:0019901//protein kinase binding	GO:0001764//neuron migration;GO:0007399//nervous system development;GO:0007417//central nervous system development;GO:0007420//brain development;GO:0021766//hippocampus development;GO:0021819//layer formation in cerebral cortex;GO:0021860//pyramidal neuron development;GO:0021952//central nervous system projection neuron axonogenesis;GO:0030154//cell differentiation;GO:0035082//axoneme assembly;GO…
32	IN1	ENSG00000140090	SLC24A4	solute carrier family 24 member 4 [Source:HGNC Symbol;Acc:HGNC:10978]	Organismal Systems	Sensory system	ko04740//Olfactory transduction	K13752	GO:0005737//cytoplasm;GO:0005886//plasma membrane;GO:0016020//membrane;GO:0016324//apical plasma membrane;GO:0031982//vesicle;GO:0120199//cone photoreceptor outer segment	GO:0005262//calcium channel activity;GO:0005516//calmodulin binding;GO:0008273//calcium, potassium:sodium antiporter activity;GO:0015293//symporter activity;GO:0015297//antiporter activity;GO:0048306//calcium-dependent protein binding	GO:0006811//ion transport;GO:0006813//potassium ion transport;GO:0006814//sodium ion transport;GO:0006816//calcium ion transport;GO:0006874//cellular calcium ion homeostasis;GO:0007602//phototransduction;GO:0007608//sensory perception of smell;GO:0008277//regulation of G protein-coupled receptor signaling pathway;GO:0009644//response to high light intensity;GO:0010469//regulation of signaling rec…
33	IN1	ENSG00000137942	FNBP1L	formin binding protein 1 like [Source:HGNC Symbol;Acc:HGNC:20851]	Human Diseases	Infectious disease: bacterial	ko05131//Shigellosis	K20121	GO:0005737//cytoplasm;GO:0005829//cytosol;GO:0005856//cytoskeleton;GO:0005886//plasma membrane;GO:0005938//cell cortex;GO:0016020//membrane;GO:0031410//cytoplasmic vesicle	GO:0005515//protein binding;GO:0008289//lipid binding;GO:0045296//cadherin binding;GO:0051020//GTPase binding	GO:0006897//endocytosis;GO:0006900//vesicle budding from membrane;GO:0006914//autophagy;GO:0007165//signal transduction;GO:0010324//membrane invagination;GO:0016050//vesicle organization;GO:0030050//vesicle transport along actin filament;GO:0051491//positive regulation of filopodium assembly;GO:0060271//cilium assembly;GO:0072583//clathrin-dependent endocytosis;GO:0097320//plasma membrane tubulat…
34	IN1	ENSG00000111371	SLC38A1	solute carrier family 38 member 1 [Source:HGNC Symbol;Acc:HGNC:13447]	Organismal Systems;Organismal Systems	Nervous system;Nervous system	ko04724//Glutamatergic synapse;ko04727//GABAergic synapse	K14990;K14990	GO:0005886//plasma membrane;GO:0016020//membrane;GO:0016323//basolateral plasma membrane;GO:0030424//axon;GO:0043025//neuronal cell body;GO:0070062//extracellular exosome;GO:0098591//external side of apical plasma membrane	GO:0005283//amino acid:sodium symporter activity;GO:0005295//neutral amino acid:sodium symporter activity;GO:0005298//proline:sodium symporter activity;GO:0005515//protein binding;GO:0015171//amino acid transmembrane transporter activity;GO:0015175//neutral amino acid transmembrane transporter activity;GO:0015179//L-amino acid transmembrane transporter activity;GO:0015186//L-glutamine transmembra…	GO:0001504//neurotransmitter uptake;GO:0003333//amino acid transmembrane transport;GO:0006541//glutamine metabolic process;GO:0006811//ion transport;GO:0006814//sodium ion transport;GO:0006865//amino acid transport;GO:0006868//glutamine transport;GO:0007565//female pregnancy;GO:0009449//gamma-aminobutyric acid biosynthetic process;GO:0015804//neutral amino acid transport;GO:0015816//glycine trans…
35	IN1	ENSG00000067798	NAV3	neuron navigator 3 [Source:HGNC Symbol;Acc:HGNC:15998]	-	-	-	-	GO:0005634//nucleus;GO:0005640//nuclear outer membrane;GO:0016020//membrane;GO:1990752//microtubule end	GO:0005515//protein binding;GO:0005524//ATP binding;GO:0008017//microtubule binding;GO:0016887//ATP hydrolysis activity	GO:0007026//negative regulation of microtubule depolymerization;GO:0022008//neurogenesis;GO:0030336//negative regulation of cell migration;GO:0031116//positive regulation of microtubule polymerization;GO:0032703//negative regulation of interleukin-2 production
36	IN1	ENSG00000244694	PTCHD4	patched domain containing 4 [Source:HGNC Symbol;Acc:HGNC:21345]	-	-	-	-	GO:0005575//cellular_component;GO:0016020//membrane	GO:0003674//molecular_function	GO:0008150//biological_process
37	IN1	ENSG00000061337	LZTS1	leucine zipper tumor suppressor 1 [Source:HGNC Symbol;Acc:HGNC:13861]	-	-	-	-	GO:0005737//cytoplasm;GO:0005886//plasma membrane;GO:0014069//postsynaptic density;GO:0016020//membrane;GO:0042995//cell projection;GO:0043197//dendritic spine;GO:0045202//synapse;GO:0098978//glutamatergic synapse	GO:0005515//protein binding	GO:0007049//cell cycle;GO:0016242//negative regulation of macroautophagy;GO:0048167//regulation of synaptic plasticity;GO:0048814//regulation of dendrite morphogenesis;GO:0150052//regulation of postsynapse assembly
38	IN1	ENSG00000091664	SLC17A6	solute carrier family 17 member 6 [Source:HGNC Symbol;Acc:HGNC:16703]	Organismal Systems;Organismal Systems;Organismal Systems;Human Diseases	Nervous system;Nervous system;Nervous system;Substance dependence	ko04723//Retrograde endocannabinoid signaling;ko04724//Glutamatergic synapse;ko04721//Synaptic vesicle cycle;ko05033//Nicotine addiction	K12302;K12302;K12302;K12302	GO:0005886//plasma membrane;GO:0016020//membrane;GO:0030672//synaptic vesicle membrane;GO:0031410//cytoplasmic vesicle;GO:0034707//chloride channel complex;GO:0043005//neuron projection;GO:0045202//synapse;GO:0060076//excitatory synapse	GO:0005254//chloride channel activity;GO:0005313//L-glutamate transmembrane transporter activity;GO:0005326//neurotransmitter transmembrane transporter activity;GO:0005436//sodium:phosphate symporter activity;GO:0015293//symporter activity;GO:0015297//antiporter activity;GO:0015386//potassium:proton antiporter activity;GO:0022857//transmembrane transporter activity	GO:0006811//ion transport;GO:0006814//sodium ion transport;GO:0006817//phosphate ion transport;GO:0006820//anion transport;GO:0006821//chloride transport;GO:0006836//neurotransmitter transport;GO:0015813//L-glutamate transmembrane transport;GO:0034220//ion transmembrane transport;GO:0035249//synaptic transmission, glutamatergic;GO:0035725//sodium ion transmembrane transport;GO:0044341//sodium-dep…
39	IN1	ENSG00000101871	MID1	midline 1 [Source:HGNC Symbol;Acc:HGNC:7095]	Genetic Information Processing	Folding, sorting and degradation	ko04120//Ubiquitin mediated proteolysis	K08285	GO:0005737//cytoplasm;GO:0005794//Golgi apparatus;GO:0005819//spindle;GO:0005829//cytosol;GO:0005856//cytoskeleton;GO:0005874//microtubule;GO:0005875//microtubule associated complex;GO:0005881//cytoplasmic microtubule;GO:0015630//microtubule cytoskeleton;GO:0016020//membrane;GO:0034451//centriolar satellite	GO:0005515//protein binding;GO:0008017//microtubule binding;GO:0008270//zinc ion binding;GO:0016740//transferase activity;GO:0019899//enzyme binding;GO:0031625//ubiquitin protein ligase binding;GO:0042802//identical protein binding;GO:0042803//protein homodimerization activity;GO:0046872//metal ion binding;GO:0051219//phosphoprotein binding	GO:0000226//microtubule cytoskeleton organization;GO:0007026//negative regulation of microtubule depolymerization;GO:0007389//pattern specification process;GO:0032874//positive regulation of stress-activated MAPK cascade;GO:0035372//protein localization to microtubule;GO:0070507//regulation of microtubule cytoskeleton organization
40	IN1	ENSG00000149294	NCAM1	neural cell adhesion molecule 1 [Source:HGNC Symbol;Acc:HGNC:7656]	Human Diseases;Environmental Information Processing	Neurodegenerative disease;Signaling molecules and interaction	ko05020//Prion disease;ko04514//Cell adhesion molecules	K06491;K06491	GO:0000139//Golgi membrane;GO:0005576//extracellular region;GO:0005829//cytosol;GO:0005886//plasma membrane;GO:0009897//external side of plasma membrane;GO:0009986//cell surface;GO:0016020//membrane;GO:0062023//collagen-containing extracellular matrix;GO:0098552//side of membrane	GO:0001618//virus receptor activity;GO:0005515//protein binding	GO:0001837//epithelial to mesenchymal transition;GO:0007155//cell adhesion;GO:0007411//axon guidance;GO:0046718//viral entry into host cell;GO:0071679//commissural neuron axon guidance;GO:2001260//regulation of semaphorin-plexin signaling pathway
41	IN1	ENSG00000078018	MAP2	microtubule associated protein 2 [Source:HGNC Symbol;Acc:HGNC:6839]	-	-	-	-	GO:0005737//cytoplasm;GO:0005829//cytosol;GO:0005856//cytoskeleton;GO:0005874//microtubule;GO:0005875//microtubule associated complex;GO:0030425//dendrite;GO:0032839//dendrite cytoplasm;GO:0042995//cell projection;GO:0043005//neuron projection;GO:0043025//neuronal cell body;GO:0043194//axon initial segment;GO:0043198//dendritic shaft;GO:0043203//axon hillock;GO:0044294//dendritic growth cone;GO:0…	GO:0002162//dystroglycan binding;GO:0005198//structural molecule activity;GO:0005515//protein binding;GO:0005516//calmodulin binding;GO:0008017//microtubule binding;GO:0015631//tubulin binding;GO:0048156//tau protein binding	GO:0000226//microtubule cytoskeleton organization;GO:0016358//dendrite development;GO:0021954//central nervous system neuron development;GO:0030517//negative regulation of axon extension;GO:0031113//regulation of microtubule polymerization;GO:0031115//negative regulation of microtubule polymerization;GO:0031175//neuron projection development;GO:0032880//regulation of protein localization;GO:00488…
42	IN1	ENSG00000157890	MEGF11	multiple EGF like domains 11 [Source:HGNC Symbol;Acc:HGNC:29635]	-	-	-	-	GO:0005886//plasma membrane;GO:0016020//membrane;GO:0016323//basolateral plasma membrane	GO:0005044//scavenger receptor activity;GO:0005515//protein binding	GO:0006897//endocytosis;GO:0010842//retina layer formation;GO:0034109//homotypic cell-cell adhesion
43	IN1	ENSG00000124302	CHST8	carbohydrate sulfotransferase 8 [Source:HGNC Symbol;Acc:HGNC:15993]	Metabolism;Metabolism	Global and overview maps;Glycan biosynthesis and metabolism	ko01100//Metabolic pathways;ko00513//Various types of N-glycan biosynthesis	K09672;K09672	GO:0000139//Golgi membrane;GO:0005794//Golgi apparatus;GO:0016020//membrane	GO:0001537//N-acetylgalactosamine 4-O-sulfotransferase activity;GO:0005515//protein binding;GO:0008146//sulfotransferase activity;GO:0016740//transferase activity	GO:0005975//carbohydrate metabolic process;GO:0006790//sulfur compound metabolic process;GO:0007417//central nervous system development;GO:0016051//carbohydrate biosynthetic process;GO:0030166//proteoglycan biosynthetic process;GO:0042446//hormone biosynthetic process
44	IN1	ENSG00000078053	AMPH	amphiphysin [Source:HGNC Symbol;Acc:HGNC:471]	Cellular Processes;Organismal Systems	Transport and catabolism;Immune system	ko04144//Endocytosis;ko04666//Fc gamma R-mediated phagocytosis	K12562;K12562	GO:0005737//cytoplasm;GO:0005829//cytosol;GO:0005856//cytoskeleton;GO:0005886//plasma membrane;GO:0008021//synaptic vesicle;GO:0015629//actin cytoskeleton;GO:0016020//membrane;GO:0030672//synaptic vesicle membrane;GO:0031256//leading edge membrane;GO:0031410//cytoplasmic vesicle;GO:0045202//synapse;GO:0110165//cellular anatomical entity	GO:0005515//protein binding;GO:0005543//phospholipid binding	GO:0006897//endocytosis;GO:0007268//chemical synaptic transmission;GO:0048488//synaptic vesicle endocytosis
45	IN1	ENSG00000005810	MYCBP2	MYC binding protein 2 [Source:HGNC Symbol;Acc:HGNC:23386]	-	-	-	-	GO:0005634//nucleus;GO:0005654//nucleoplasm;GO:0005737//cytoplasm;GO:0005829//cytosol;GO:0005856//cytoskeleton;GO:0005886//plasma membrane;GO:0015630//microtubule cytoskeleton;GO:0016020//membrane;GO:0030424//axon;GO:0042995//cell projection;GO:0043231//intracellular membrane-bounded organelle;GO:0110165//cellular anatomical entity	GO:0005085//guanyl-nucleotide exchange factor activity;GO:0005515//protein binding;GO:0008270//zinc ion binding;GO:0016740//transferase activity;GO:0031267//small GTPase binding;GO:0042802//identical protein binding;GO:0046872//metal ion binding;GO:0061630//ubiquitin protein ligase activity	GO:0007411//axon guidance;GO:0008045//motor neuron axon guidance;GO:0008582//regulation of synaptic assembly at neuromuscular junction;GO:0016567//protein ubiquitination;GO:0021785//branchiomotor neuron axon guidance;GO:0021952//central nervous system projection neuron axonogenesis;GO:0031398//positive regulation of protein ubiquitination;GO:0032880//regulation of protein localization;GO:0032922/…
46	IN1	ENSG00000109906	ZBTB16	zinc finger and BTB domain containing 16 [Source:HGNC Symbol;Acc:HGNC:12930]	Human Diseases;Human Diseases;Human Diseases	Cancer: overview;Cancer: overview;Cancer: specific types	ko05200//Pathways in cancer;ko05202//Transcriptional misregulation in cancer;ko05221//Acute myeloid leukemia	K10055;K10055;K10055	GO:0001673//male germ cell nucleus;GO:0005634//nucleus;GO:0005829//cytosol;GO:0016604//nuclear body;GO:0016605//PML body;GO:0016607//nuclear speck;GO:0017053//transcription repressor complex;GO:0032991//protein-containing complex	GO:0000978//RNA polymerase II cis-regulatory region sequence-specific DNA binding;GO:0001222//transcription corepressor binding;GO:0001227//DNA-binding transcription repressor activity, RNA polymerase II-specific;GO:0001228//DNA-binding transcription activator activity, RNA polymerase II-specific;GO:0003677//DNA binding;GO:0003690//double-stranded DNA binding;GO:0003700//DNA-binding transcription…	GO:0000122//negative regulation of transcription by RNA polymerase II;GO:0001501//skeletal system development;GO:0001823//mesonephros development;GO:0006355//regulation of transcription, DNA-templated;GO:0006357//regulation of transcription by RNA polymerase II;GO:0006915//apoptotic process;GO:0007417//central nervous system development;GO:0008283//cell population proliferation;GO:0008285//negati…
47	IN1	ENSG00000196132	MYT1	myelin transcription factor 1 [Source:HGNC Symbol;Acc:HGNC:7622]	-	-	-	-	GO:0000785//chromatin;GO:0005634//nucleus;GO:0005654//nucleoplasm;GO:0005829//cytosol	GO:0000981//DNA-binding transcription factor activity, RNA polymerase II-specific;GO:0003677//DNA binding;GO:0003700//DNA-binding transcription factor activity;GO:0008270//zinc ion binding;GO:0046872//metal ion binding	GO:0006355//regulation of transcription, DNA-templated;GO:0006357//regulation of transcription by RNA polymerase II;GO:0007399//nervous system development;GO:0030154//cell differentiation
48	IN1	ENSG00000170396	ZNF804A	zinc finger protein 804A [Source:HGNC Symbol;Acc:HGNC:21711]	-	-	-	-	GO:0005634//nucleus;GO:0005737//cytoplasm;GO:0005886//plasma membrane;GO:0030424//axon;GO:0030426//growth cone;GO:0043025//neuronal cell body;GO:0043197//dendritic spine;GO:0043198//dendritic shaft;GO:0098793//presynapse;GO:0098794//postsynapse;GO:1901588//dendritic microtubule	GO:0003674//molecular_function;GO:0046872//metal ion binding	GO:0010628//positive regulation of gene expression;GO:0010975//regulation of neuron projection development;GO:0010976//positive regulation of neuron projection development;GO:1902952//positive regulation of dendritic spine maintenance
49	IN1	ENSG00000215218	UBE2QL1	ubiquitin conjugating enzyme E2 Q family like 1 [Source:HGNC Symbol;Acc:HGNC:37269]	Genetic Information Processing	Folding, sorting and degradation	ko04120//Ubiquitin mediated proteolysis	K10582	GO:0005634//nucleus;GO:0005654//nucleoplasm;GO:0005886//plasma membrane	GO:0000166//nucleotide binding;GO:0005515//protein binding;GO:0005524//ATP binding;GO:0016740//transferase activity;GO:0061631//ubiquitin conjugating enzyme activity	GO:0000209//protein polyubiquitination;GO:0016567//protein ubiquitination
50	IN1	ENSG00000271860	ENSG00000271860	-	-	-	-	-	-	-	-
51	IN1	ENSG00000101349	PAK5	p21 (RAC1) activated kinase 5 [Source:HGNC Symbol;Acc:HGNC:15916]	Environmental Information Processing;Cellular Processes;Human Diseases;Cellular Processes;Organismal Systems;Organismal Systems;Environmental Information Processing;Human Diseases	Signal transduction;Cell motility;Infectious disease: viral;Cellular community - eukaryotes;Development and regeneration;Immune system;Signal transduction;Cancer: specific types	ko04014//Ras signaling pathway;ko04810//Regulation of actin cytoskeleton;ko05170//Human immunodeficiency virus 1 infection;ko04510//Focal adhesion;ko04360//Axon guidance;ko04660//T cell receptor signaling pathway;ko04012//ErbB signaling pathway;ko05211//Renal cell carcinoma	K05736;K05736;K05736;K05736;K05736;K05736;K05736;K05736	GO:0005634//nucleus;GO:0005654//nucleoplasm;GO:0005737//cytoplasm;GO:0005739//mitochondrion;GO:0005829//cytosol;GO:0005886//plasma membrane;GO:0031965//nuclear membrane;GO:0045202//synapse	GO:0000166//nucleotide binding;GO:0004672//protein kinase activity;GO:0004674//protein serine/threonine kinase activity;GO:0005515//protein binding;GO:0005524//ATP binding;GO:0016301//kinase activity;GO:0016740//transferase activity;GO:0106310//protein serine kinase activity	GO:0001558//regulation of cell growth;GO:0006468//protein phosphorylation;GO:0006915//apoptotic process;GO:0007010//cytoskeleton organization;GO:0007165//signal transduction;GO:0007612//learning;GO:0007613//memory;GO:0007626//locomotory behavior;GO:0008283//cell population proliferation;GO:0016310//phosphorylation;GO:0016477//cell migration;GO:0035556//intracellular signal transduction;GO:0043408…
52	IN1	ENSG00000144460	NYAP2	neuronal tyrosine-phosphorylated phosphoinositide-3-kinase adaptor 2 [Source:HGNC Symbol;Acc:HGNC:29291]	-	-	-	-	-	GO:0005515//protein binding	GO:0014065//phosphatidylinositol 3-kinase signaling;GO:0043491//protein kinase B signaling;GO:0048812//neuron projection morphogenesis
53	IN1	ENSG00000147862	NFIB	nuclear factor I B [Source:HGNC Symbol;Acc:HGNC:7785]	-	-	-	-	GO:0000785//chromatin;GO:0001650//fibrillar center;GO:0005634//nucleus;GO:0005654//nucleoplasm;GO:0044300//cerebellar mossy fiber	GO:0000978//RNA polymerase II cis-regulatory region sequence-specific DNA binding;GO:0000981//DNA-binding transcription factor activity, RNA polymerase II-specific;GO:0001228//DNA-binding transcription activator activity, RNA polymerase II-specific;GO:0003677//DNA binding;GO:0003700//DNA-binding transcription factor activity;GO:0005515//protein binding;GO:1990837//sequence-specific double-strande…	GO:0001894//tissue homeostasis;GO:0002062//chondrocyte differentiation;GO:0002067//glandular epithelial cell differentiation;GO:0006260//DNA replication;GO:0006355//regulation of transcription, DNA-templated;GO:0006357//regulation of transcription by RNA polymerase II;GO:0007420//brain development;GO:0008283//cell population proliferation;GO:0009611//response to wounding;GO:0009617//response to b…
54	IN1	ENSG00000145730	PAM	peptidylglycine alpha-amidating monooxygenase [Source:HGNC Symbol;Acc:HGNC:8596]	-	-	-	-	GO:0005576//extracellular region;GO:0016020//membrane;GO:0030658//transport vesicle membrane;GO:0030667//secretory granule membrane;GO:0031410//cytoplasmic vesicle;GO:0070062//extracellular exosome	GO:0003824//catalytic activity;GO:0004497//monooxygenase activity;GO:0004504//peptidylglycine monooxygenase activity;GO:0004598//peptidylamidoglycolate lyase activity;GO:0005507//copper ion binding;GO:0005509//calcium ion binding;GO:0005515//protein binding;GO:0008270//zinc ion binding;GO:0016491//oxidoreductase activity;GO:0016715//oxidoreductase activity, acting on paired donors, with incorpora…	GO:0001519//peptide amidation;GO:0006518//peptide metabolic process;GO:0006629//lipid metabolic process;GO:0008152//metabolic process;GO:0010043//response to zinc ion;GO:0062112//fatty acid primary amide biosynthetic process
55	IN1	ENSG00000091129	NRCAM	neuronal cell adhesion molecule [Source:HGNC Symbol;Acc:HGNC:7994]	Environmental Information Processing	Signaling molecules and interaction	ko04514//Cell adhesion molecules	K06756	GO:0005576//extracellular region;GO:0005886//plasma membrane;GO:0009897//external side of plasma membrane;GO:0016020//membrane;GO:0030424//axon;GO:0042995//cell projection;GO:0043005//neuron projection;GO:0043194//axon initial segment;GO:0045202//synapse;GO:0045211//postsynaptic membrane;GO:0098839//postsynaptic density membrane;GO:0098978//glutamatergic synapse	GO:0005515//protein binding;GO:0030506//ankyrin binding;GO:0086080//protein binding involved in heterotypic cell-cell adhesion;GO:0098632//cell-cell adhesion mediator activity	GO:0001525//angiogenesis;GO:0001764//neuron migration;GO:0007155//cell adhesion;GO:0007409//axonogenesis;GO:0007411//axon guidance;GO:0007413//axonal fasciculation;GO:0007416//synapse assembly;GO:0007417//central nervous system development;GO:0007420//brain development;GO:0008104//protein localization;GO:0010975//regulation of neuron projection development;GO:0019227//neuronal action potential pr…
56	IN1	ENSG00000249853	HS3ST5	heparan sulfate-glucosamine 3-sulfotransferase 5 [Source:HGNC Symbol;Acc:HGNC:19419]	Metabolism	Glycan biosynthesis and metabolism	ko00534//Glycosaminoglycan biosynthesis - heparan sulfate / heparin	K08104	GO:0000139//Golgi membrane;GO:0005794//Golgi apparatus;GO:0016020//membrane	GO:0005515//protein binding;GO:0008146//sulfotransferase activity;GO:0008467//[heparan sulfate]-glucosamine 3-sulfotransferase 1 activity;GO:0016740//transferase activity;GO:0050656//3'-phosphoadenosine 5'-phosphosulfate binding	GO:0006477//protein sulfation;GO:0015012//heparan sulfate proteoglycan biosynthetic process;GO:0015015//heparan sulfate proteoglycan biosynthetic process, enzymatic modification;GO:0046596//regulation of viral entry into host cell;GO:0050819//negative regulation of coagulation
57	IN1	ENSG00000076356	PLXNA2	plexin A2 [Source:HGNC Symbol;Acc:HGNC:9100]	Organismal Systems	Development and regeneration	ko04360//Axon guidance	K06820	GO:0002116//semaphorin receptor complex;GO:0005886//plasma membrane;GO:0016020//membrane	GO:0005515//protein binding;GO:0017154//semaphorin receptor activity;GO:0042802//identical protein binding	GO:0001756//somitogenesis;GO:0007162//negative regulation of cell adhesion;GO:0007166//cell surface receptor signaling pathway;GO:0008360//regulation of cell shape;GO:0021915//neural tube development;GO:0021935//cerebellar granule cell precursor tangential migration;GO:0030334//regulation of cell migration;GO:0050772//positive regulation of axonogenesis;GO:0051642//centrosome localization;GO:0060…
58	IN1	ENSG00000224842	LMX1B-DT	-	-	-	-	-	-	-	-
59	IN1	ENSG00000041515	MYO16	myosin XVI [Source:HGNC Symbol;Acc:HGNC:29822]	-	-	-	-	GO:0005654//nucleoplasm;GO:0005737//cytoplasm;GO:0005886//plasma membrane;GO:0016459//myosin complex;GO:0048471//perinuclear region of cytoplasm	GO:0000166//nucleotide binding;GO:0003774//cytoskeletal motor activity;GO:0003779//actin binding;GO:0005515//protein binding;GO:0005524//ATP binding;GO:0019903//protein phosphatase binding;GO:0044877//protein-containing complex binding;GO:0051015//actin filament binding	GO:0008285//negative regulation of cell population proliferation;GO:0021549//cerebellum development;GO:0043491//protein kinase B signaling;GO:0048812//neuron projection morphogenesis;GO:2000134//negative regulation of G1/S transition of mitotic cell cycle
60	IN1	ENSG00000167281	RBFOX3	RNA binding fox-1 homolog 3 [Source:HGNC Symbol;Acc:HGNC:27097]	-	-	-	-	GO:0005634//nucleus;GO:0005737//cytoplasm;GO:0043025//neuronal cell body;GO:0043204//perikaryon	GO:0003676//nucleic acid binding;GO:0003677//DNA binding;GO:0003723//RNA binding;GO:0003729//mRNA binding	GO:0000381//regulation of alternative mRNA splicing, via spliceosome;GO:0006397//mRNA processing;GO:0007399//nervous system development;GO:0008380//RNA splicing;GO:0043484//regulation of RNA splicing
61	IN1	ENSG00000139767	SRRM4	serine/arginine repetitive matrix 4 [Source:HGNC Symbol;Acc:HGNC:29389]	-	-	-	-	GO:0005634//nucleus	GO:0003723//RNA binding;GO:0003729//mRNA binding;GO:0005515//protein binding;GO:0042802//identical protein binding	GO:0000381//regulation of alternative mRNA splicing, via spliceosome;GO:0006397//mRNA processing;GO:0007399//nervous system development;GO:0007605//sensory perception of sound;GO:0008380//RNA splicing;GO:0030154//cell differentiation;GO:0042551//neuron maturation;GO:0043484//regulation of RNA splicing
62	IN1	ENSG00000117114	ADGRL2	adhesion G protein-coupled receptor L2 [Source:HGNC Symbol;Acc:HGNC:18582]	-	-	-	-	GO:0016020//membrane	GO:0004888//transmembrane signaling receptor activity;GO:0004930//G protein-coupled receptor activity;GO:0016524//latrotoxin receptor activity;GO:0030246//carbohydrate binding	GO:0007165//signal transduction;GO:0007166//cell surface receptor signaling pathway;GO:0007186//G protein-coupled receptor signaling pathway;GO:0007189//adenylate cyclase-activating G protein-coupled receptor signaling pathway
63	IN1	ENSG00000157570	TSPAN18	tetraspanin 18 [Source:HGNC Symbol;Acc:HGNC:20660]	-	-	-	-	GO:0016020//membrane	GO:0005515//protein binding	GO:0006954//inflammatory response;GO:0007599//hemostasis;GO:0017156//calcium-ion regulated exocytosis;GO:0051649//establishment of localization in cell;GO:1903670//regulation of sprouting angiogenesis
64	IN1	ENSG00000077264	PAK3	p21 (RAC1) activated kinase 3 [Source:HGNC Symbol;Acc:HGNC:8592]	Human Diseases;Environmental Information Processing;Cellular Processes;Human Diseases;Cellular Processes;Human Diseases;Organismal Systems;Organismal Systems;Environmental Information Processing;Human Diseases	Infectious disease: bacterial;Signal transduction;Cell motility;Infectious disease: viral;Cellular community - eukaryotes;Infectious disease: bacterial;Development and regeneration;Immune system;Signal transduction;Cancer: specific types	ko05132//Salmonella infection;ko04014//Ras signaling pathway;ko04810//Regulation of actin cytoskeleton;ko05170//Human immunodeficiency virus 1 infection;ko04510//Focal adhesion;ko05130//Pathogenic Escherichia coli infection;ko04360//Axon guidance;ko04660//T cell receptor signaling pathway;ko04012//ErbB signaling pathway;ko05211//Renal cell carcinoma	K05733;K05733;K05733;K05733;K05733;K05733;K05733;K05733;K05733;K05733	GO:0005737//cytoplasm;GO:0005829//cytosol;GO:0005886//plasma membrane;GO:0014069//postsynaptic density;GO:0098978//glutamatergic synapse	GO:0000166//nucleotide binding;GO:0003824//catalytic activity;GO:0004672//protein kinase activity;GO:0004674//protein serine/threonine kinase activity;GO:0004708//MAP kinase kinase activity;GO:0005515//protein binding;GO:0005524//ATP binding;GO:0016301//kinase activity;GO:0016740//transferase activity;GO:0017124//SH3 domain binding;GO:0031267//small GTPase binding;GO:0046872//metal ion binding;GO…	GO:0000165//MAPK cascade;GO:0002223//stimulatory C-type lectin receptor signaling pathway;GO:0006468//protein phosphorylation;GO:0007409//axonogenesis;GO:0008152//metabolic process;GO:0016310//phosphorylation;GO:0016358//dendrite development;GO:0030833//regulation of actin filament polymerization;GO:0032956//regulation of actin cytoskeleton organization;GO:0035556//intracellular signal transducti…
65	IN1	ENSG00000104435	STMN2	stathmin 2 [Source:HGNC Symbol;Acc:HGNC:10577]	-	-	-	-	GO:0005737//cytoplasm;GO:0005768//endosome;GO:0005794//Golgi apparatus;GO:0005829//cytosol;GO:0016020//membrane;GO:0030027//lamellipodium;GO:0030424//axon;GO:0030426//growth cone;GO:0042995//cell projection;GO:0043005//neuron projection;GO:0043025//neuronal cell body;GO:0048471//perinuclear region of cytoplasm	GO:0005515//protein binding;GO:0015631//tubulin binding;GO:0048306//calcium-dependent protein binding	GO:0007019//microtubule depolymerization;GO:0007026//negative regulation of microtubule depolymerization;GO:0010976//positive regulation of neuron projection development;GO:0010977//negative regulation of neuron projection development;GO:0031110//regulation of microtubule polymerization or depolymerization;GO:0031115//negative regulation of microtubule polymerization;GO:0031117//positive regulati…
66	IN1	ENSG00000168280	KIF5C	kinesin family member 5C [Source:HGNC Symbol;Acc:HGNC:6325]	Human Diseases;Human Diseases;Human Diseases;Human Diseases;Human Diseases;Human Diseases;Cellular Processes;Human Diseases;Organismal Systems;Human Diseases	Neurodegenerative disease;Neurodegenerative disease;Neurodegenerative disease;Neurodegenerative disease;Neurodegenerative disease;Neurodegenerative disease;Transport and catabolism;Infectious disease: bacterial;Nervous system;Cancer: specific types	ko05022//Pathways of neurodegeneration - multiple diseases;ko05010//Alzheimer disease;ko05014//Amyotrophic lateral sclerosis;ko05016//Huntington disease;ko05020//Prion disease;ko05012//Parkinson disease;ko04144//Endocytosis;ko05132//Salmonella infection;ko04728//Dopaminergic synapse;ko05223//Non-small cell lung cancer	K10396;K10396;K10396;K10396;K10396;K10396;K10396;K10396;K10396;K10396	GO:0005737//cytoplasm;GO:0005856//cytoskeleton;GO:0005871//kinesin complex;GO:0005874//microtubule;GO:0030425//dendrite;GO:0032839//dendrite cytoplasm;GO:0035253//ciliary rootlet;GO:0042995//cell projection;GO:0043005//neuron projection;GO:0043025//neuronal cell body;GO:0044295//axonal growth cone;GO:0099524//postsynaptic cytosol;GO:0150034//distal axon;GO:1904115//axon cytoplasm	GO:0000166//nucleotide binding;GO:0003774//cytoskeletal motor activity;GO:0003777//microtubule motor activity;GO:0005515//protein binding;GO:0005524//ATP binding;GO:0008017//microtubule binding;GO:0008574//plus-end-directed microtubule motor activity;GO:0016787//hydrolase activity;GO:0016887//ATP hydrolysis activity;GO:0034190//apolipoprotein receptor binding	GO:0006996//organelle organization;GO:0007018//microtubule-based movement;GO:0007411//axon guidance;GO:0008045//motor neuron axon guidance;GO:0008298//intracellular mRNA localization;GO:0048489//synaptic vesicle transport;GO:0051028//mRNA transport;GO:0098964//anterograde dendritic transport of messenger ribonucleoprotein complex;GO:0098971//anterograde dendritic transport of neurotransmitter rec…
67	IN1	ENSG00000152217	SETBP1	SET binding protein 1 [Source:HGNC Symbol;Acc:HGNC:15573]	-	-	-	-	GO:0005634//nucleus;GO:0005654//nucleoplasm;GO:0005829//cytosol;GO:0016604//nuclear body	GO:0003677//DNA binding;GO:0005515//protein binding;GO:0042800//histone methyltransferase activity (H3-K4 specific)	GO:0006338//chromatin remodeling;GO:0006355//regulation of transcription, DNA-templated
68	IN1	ENSG00000116667	C1orf21	chromosome 1 open reading frame 21 [Source:HGNC Symbol;Acc:HGNC:15494]	-	-	-	-	-	GO:0005515//protein binding	-
69	IN1	ENSG00000005108	THSD7A	thrombospondin type 1 domain containing 7A [Source:HGNC Symbol;Acc:HGNC:22207]	-	-	-	-	GO:0005576//extracellular region;GO:0005886//plasma membrane;GO:0016020//membrane;GO:0042995//cell projection	GO:0005515//protein binding	GO:0001525//angiogenesis;GO:0030036//actin cytoskeleton organization;GO:0030154//cell differentiation
70	IN1	ENSG00000164853	UNCX	UNC homeobox [Source:HGNC Symbol;Acc:HGNC:33194]	-	-	-	-	GO:0000785//chromatin;GO:0005634//nucleus	GO:0000981//DNA-binding transcription factor activity, RNA polymerase II-specific;GO:0003677//DNA binding;GO:1990837//sequence-specific double-stranded DNA binding	GO:0001502//cartilage condensation;GO:0006355//regulation of transcription, DNA-templated;GO:0006357//regulation of transcription by RNA polymerase II;GO:0007389//pattern specification process;GO:0007399//nervous system development;GO:0010468//regulation of gene expression;GO:0021516//dorsal spinal cord development;GO:0021889//olfactory bulb interneuron differentiation;GO:0030154//cell differenti…
71	IN1	ENSG00000188730	VWC2	von Willebrand factor C domain containing 2 [Source:HGNC Symbol;Acc:HGNC:30200]	-	-	-	-	GO:0005576//extracellular region;GO:0005604//basement membrane;GO:0005614//interstitial matrix;GO:0005615//extracellular space;GO:0031012//extracellular matrix;GO:0032281//AMPA glutamate receptor complex;GO:0045202//synapse	GO:0003674//molecular_function;GO:0005515//protein binding	GO:0010811//positive regulation of cell-substrate adhesion;GO:0030514//negative regulation of BMP signaling pathway;GO:0045666//positive regulation of neuron differentiation
72	IN1	ENSG00000171587	DSCAM	DS cell adhesion molecule [Source:HGNC Symbol;Acc:HGNC:3039]	-	-	-	-	GO:0005576//extracellular region;GO:0005886//plasma membrane;GO:0016020//membrane;GO:0030424//axon;GO:0030425//dendrite;GO:0030426//growth cone;GO:0042995//cell projection;GO:0043025//neuronal cell body;GO:0045202//synapse	GO:0005515//protein binding;GO:0098632//cell-cell adhesion mediator activity;GO:1990782//protein tyrosine kinase binding;GO:1990890//netrin receptor binding	GO:0007155//cell adhesion;GO:0007156//homophilic cell adhesion via plasma membrane adhesion molecules;GO:0007162//negative regulation of cell adhesion;GO:0007399//nervous system development;GO:0007411//axon guidance;GO:0007416//synapse assembly;GO:0007626//locomotory behavior;GO:0010842//retina layer formation;GO:0038007//netrin-activated signaling pathway;GO:0042327//positive regulation of phosp…
73	IN1	ENSG00000156650	KAT6B	lysine acetyltransferase 6B [Source:HGNC Symbol;Acc:HGNC:17582]	-	-	-	-	GO:0000123//histone acetyltransferase complex;GO:0000786//nucleosome;GO:0005634//nucleus;GO:0005654//nucleoplasm;GO:0070776//MOZ/MORF histone acetyltransferase complex	GO:0003677//DNA binding;GO:0003712//transcription coregulator activity;GO:0003713//transcription coactivator activity;GO:0004402//histone acetyltransferase activity;GO:0005515//protein binding;GO:0016740//transferase activity;GO:0016746//acyltransferase activity;GO:0036408//histone acetyltransferase activity (H3-K14 specific);GO:0044877//protein-containing complex binding;GO:0046872//metal ion bi…	GO:0006325//chromatin organization;GO:0006334//nucleosome assembly;GO:0006355//regulation of transcription, DNA-templated;GO:0016573//histone acetylation;GO:0045892//negative regulation of transcription, DNA-templated;GO:0045893//positive regulation of transcription, DNA-templated;GO:0045944//positive regulation of transcription by RNA polymerase II;GO:0050793//regulation of developmental process…
74	IN1	ENSG00000164099	PRSS12	serine protease 12 [Source:HGNC Symbol;Acc:HGNC:9477]	-	-	-	-	GO:0005576//extracellular region;GO:0005886//plasma membrane;GO:0016020//membrane;GO:0030424//axon;GO:0030425//dendrite;GO:0031410//cytoplasmic vesicle;GO:0043083//synaptic cleft;GO:0043195//terminal bouton;GO:0045202//synapse	GO:0004252//serine-type endopeptidase activity;GO:0005044//scavenger receptor activity;GO:0008233//peptidase activity;GO:0008236//serine-type peptidase activity;GO:0016787//hydrolase activity	GO:0006508//proteolysis;GO:0006887//exocytosis;GO:0031638//zymogen activation
75	IN1	ENSG00000119866	BCL11A	BCL11 transcription factor A [Source:HGNC Symbol;Acc:HGNC:13221]	-	-	-	-	GO:0005634//nucleus;GO:0005654//nucleoplasm;GO:0005694//chromosome;GO:0005737//cytoplasm;GO:0005829//cytosol;GO:0016363//nuclear matrix;GO:0016514//SWI/SNF complex;GO:0042382//paraspeckles;GO:0098794//postsynapse	GO:0000978//RNA polymerase II cis-regulatory region sequence-specific DNA binding;GO:0001067//transcription regulatory region nucleic acid binding;GO:0001227//DNA-binding transcription repressor activity, RNA polymerase II-specific;GO:0003700//DNA-binding transcription factor activity;GO:0003712//transcription coregulator activity;GO:0005515//protein binding;GO:0019901//protein kinase binding;GO:…	GO:0000122//negative regulation of transcription by RNA polymerase II;GO:0006357//regulation of transcription by RNA polymerase II;GO:0010628//positive regulation of gene expression;GO:0010976//positive regulation of neuron projection development;GO:0010977//negative regulation of neuron projection development;GO:0016925//protein sumoylation;GO:0030517//negative regulation of axon extension;GO:00…
76	IN1	ENSG00000225783	MIAT	-	-	-	-	-	-	-	-
77	IN1	ENSG00000117069	ST6GALNAC5	ST6 N-acetylgalactosaminide alpha-2,6-sialyltransferase 5 [Source:HGNC Symbol;Acc:HGNC:19342]	Metabolism;Metabolism	Global and overview maps;Glycan biosynthesis and metabolism	ko01100//Metabolic pathways;ko00604//Glycosphingolipid biosynthesis - ganglio series	K03375;K03375	GO:0000139//Golgi membrane;GO:0005794//Golgi apparatus;GO:0016020//membrane	GO:0001665//alpha-N-acetylgalactosaminide alpha-2,6-sialyltransferase activity;GO:0008373//sialyltransferase activity;GO:0016740//transferase activity;GO:0016757//glycosyltransferase activity	GO:0001574//ganglioside biosynthetic process;GO:0006486//protein glycosylation;GO:0006629//lipid metabolic process;GO:0006688//glycosphingolipid biosynthetic process;GO:0009311//oligosaccharide metabolic process;GO:0009312//oligosaccharide biosynthetic process
78	IN1	ENSG00000179915	NRXN1	neurexin 1 [Source:HGNC Symbol;Acc:HGNC:8008]	Environmental Information Processing	Signaling molecules and interaction	ko04514//Cell adhesion molecules	K07377	GO:0005730//nucleolus;GO:0005783//endoplasmic reticulum;GO:0005886//plasma membrane;GO:0009986//cell surface;GO:0016020//membrane;GO:0030139//endocytic vesicle;GO:0031594//neuromuscular junction;GO:0031965//nuclear membrane;GO:0031982//vesicle;GO:0032991//protein-containing complex;GO:0042734//presynaptic membrane;GO:0042995//cell projection;GO:0043025//neuronal cell body;GO:0044295//axonal growt…	GO:0004888//transmembrane signaling receptor activity;GO:0005102//signaling receptor binding;GO:0005105//type 1 fibroblast growth factor receptor binding;GO:0005246//calcium channel regulator activity;GO:0005509//calcium ion binding;GO:0005515//protein binding;GO:0033130//acetylcholine receptor binding;GO:0038023//signaling receptor activity;GO:0046872//metal ion binding;GO:0048306//calcium-depen…	GO:0001525//angiogenesis;GO:0007155//cell adhesion;GO:0007157//heterophilic cell-cell adhesion via plasma membrane cell adhesion molecules;GO:0007158//neuron cell-cell adhesion;GO:0007165//signal transduction;GO:0007268//chemical synaptic transmission;GO:0007269//neurotransmitter secretion;GO:0007411//axon guidance;GO:0007416//synapse assembly;GO:0007612//learning;GO:0010628//positive regulation …
79	IN1	ENSG00000221818	EBF2	EBF transcription factor 2 [Source:HGNC Symbol;Acc:HGNC:19090]	-	-	-	-	GO:0000785//chromatin;GO:0005634//nucleus	GO:0000978//RNA polymerase II cis-regulatory region sequence-specific DNA binding;GO:0000981//DNA-binding transcription factor activity, RNA polymerase II-specific;GO:0001228//DNA-binding transcription activator activity, RNA polymerase II-specific;GO:0003677//DNA binding;GO:0003682//chromatin binding;GO:0003700//DNA-binding transcription factor activity;GO:0005515//protein binding;GO:0046872//me…	GO:0001709//cell fate determination;GO:0006355//regulation of transcription, DNA-templated;GO:0006357//regulation of transcription by RNA polymerase II;GO:0045893//positive regulation of transcription, DNA-templated;GO:0045944//positive regulation of transcription by RNA polymerase II;GO:0050873//brown fat cell differentiation;GO:0060612//adipose tissue development;GO:0120162//positive regulation…
80	IN1	ENSG00000109991	P2RX3	purinergic receptor P2X 3 [Source:HGNC Symbol;Acc:HGNC:8534]	Environmental Information Processing;Environmental Information Processing;Organismal Systems	Signaling molecules and interaction;Signal transduction;Sensory system	ko04080//Neuroactive ligand-receptor interaction;ko04020//Calcium signaling pathway;ko04742//Taste transduction	K05217;K05217;K05217	GO:0005886//plasma membrane;GO:0016020//membrane;GO:0030424//axon;GO:0043005//neuron projection;GO:0043235//receptor complex;GO:0098685//Schaffer collateral - CA1 synapse;GO:0098686//hippocampal mossy fiber to CA3 synapse;GO:0098794//postsynapse	GO:0000166//nucleotide binding;GO:0001614//purinergic nucleotide receptor activity;GO:0004931//extracellularly ATP-gated cation channel activity;GO:0005216//ion channel activity;GO:0005524//ATP binding;GO:0015267//channel activity	GO:0001666//response to hypoxia;GO:0006811//ion transport;GO:0006812//cation transport;GO:0007165//signal transduction;GO:0007268//chemical synaptic transmission;GO:0007274//neuromuscular synaptic transmission;GO:0009266//response to temperature stimulus;GO:0009408//response to heat;GO:0009409//response to cold;GO:0009612//response to mechanical stimulus;GO:0009743//response to carbohydrate;GO:00…
81	IN1	ENSG00000187122	SLIT1	slit guidance ligand 1 [Source:HGNC Symbol;Acc:HGNC:11085]	Organismal Systems	Development and regeneration	ko04360//Axon guidance	K06838	GO:0005576//extracellular region;GO:0005615//extracellular space	GO:0005509//calcium ion binding;GO:0005515//protein binding;GO:0008201//heparin binding;GO:0043395//heparan sulfate proteoglycan binding;GO:0048495//Roundabout binding	GO:0007097//nuclear migration;GO:0007399//nervous system development;GO:0007409//axonogenesis;GO:0007411//axon guidance;GO:0008045//motor neuron axon guidance;GO:0016043//cellular component organization;GO:0021510//spinal cord development;GO:0021772//olfactory bulb development;GO:0022028//tangential migration from the subventricular zone to the olfactory bulb;GO:0022029//telencephalon cell migrat…
82	IN1	ENSG00000165379	LRFN5	leucine rich repeat and fibronectin type III domain containing 5 [Source:HGNC Symbol;Acc:HGNC:20360]	-	-	-	-	GO:0009986//cell surface;GO:0016020//membrane;GO:0098839//postsynaptic density membrane;GO:0098978//glutamatergic synapse;GO:0098982//GABA-ergic synapse	GO:0005515//protein binding	GO:0043031//negative regulation of macrophage activation;GO:0050728//negative regulation of inflammatory response;GO:0099560//synaptic membrane adhesion;GO:1905606//regulation of presynapse assembly
83	IN1	ENSG00000174672	BRSK2	BR serine/threonine kinase 2 [Source:HGNC Symbol;Acc:HGNC:11405]	-	-	-	-	GO:0005737//cytoplasm;GO:0005783//endoplasmic reticulum;GO:0005813//centrosome;GO:0005856//cytoskeleton;GO:0048471//perinuclear region of cytoplasm;GO:0150034//distal axon	GO:0000166//nucleotide binding;GO:0000287//magnesium ion binding;GO:0004672//protein kinase activity;GO:0004674//protein serine/threonine kinase activity;GO:0005515//protein binding;GO:0005524//ATP binding;GO:0016301//kinase activity;GO:0016740//transferase activity;GO:0019901//protein kinase binding;GO:0046872//metal ion binding;GO:0048156//tau protein binding;GO:0050321//tau-protein kinase acti…	GO:0000086//G2/M transition of mitotic cell cycle;GO:0006468//protein phosphorylation;GO:0006887//exocytosis;GO:0006915//apoptotic process;GO:0007049//cell cycle;GO:0007399//nervous system development;GO:0007409//axonogenesis;GO:0010975//regulation of neuron projection development;GO:0016310//phosphorylation;GO:0030010//establishment of cell polarity;GO:0030036//actin cytoskeleton organization;GO…
84	IN1	ENSG00000176387	HSD11B2	hydroxysteroid 11-beta dehydrogenase 2 [Source:HGNC Symbol;Acc:HGNC:5209]	Metabolism;Metabolism;Organismal Systems	Global and overview maps;Lipid metabolism;Excretory system	ko01100//Metabolic pathways;ko00140//Steroid hormone biosynthesis;ko04960//Aldosterone-regulated sodium reabsorption	K00071;K00071;K00071	GO:0005783//endoplasmic reticulum;GO:0005789//endoplasmic reticulum membrane;GO:0016020//membrane;GO:0043231//intracellular membrane-bounded organelle	GO:0005496//steroid binding;GO:0016491//oxidoreductase activity;GO:0051287//NAD binding;GO:0070523//11-beta-hydroxysteroid dehydrogenase (NAD+) activity	GO:0001666//response to hypoxia;GO:0002017//regulation of blood volume by renal aldosterone;GO:0006629//lipid metabolic process;GO:0007565//female pregnancy;GO:0008202//steroid metabolic process;GO:0008211//glucocorticoid metabolic process;GO:0009410//response to xenobiotic stimulus;GO:0032094//response to food;GO:0032868//response to insulin;GO:0034650//cortisol metabolic process;GO:0048545//res…
85	IN1	ENSG00000169933	FRMPD4	FERM and PDZ domain containing 4 [Source:HGNC Symbol;Acc:HGNC:29007]	-	-	-	-	GO:0005856//cytoskeleton;GO:0014069//postsynaptic density;GO:0032991//protein-containing complex;GO:0042995//cell projection;GO:0043197//dendritic spine;GO:0045202//synapse;GO:0098978//glutamatergic synapse	GO:0005515//protein binding;GO:0005546//phosphatidylinositol-4,5-bisphosphate binding;GO:0008289//lipid binding	GO:0051835//positive regulation of synapse structural plasticity;GO:0098974//postsynaptic actin cytoskeleton organization
86	IN1	ENSG00000058668	ATP2B4	ATPase plasma membrane Ca2+ transporting 4 [Source:HGNC Symbol;Acc:HGNC:817]	Environmental Information Processing;Environmental Information Processing;Environmental Information Processing;Organismal Systems;Organismal Systems;Organismal Systems;Organismal Systems;Organismal Systems;Organismal Systems	Signal transduction;Signal transduction;Signal transduction;Circulatory system;Endocrine system;Digestive system;Digestive system;Digestive system;Excretory system	ko04020//Calcium signaling pathway;ko04024//cAMP signaling pathway;ko04022//cGMP-PKG signaling pathway;ko04261//Adrenergic signaling in cardiomyocytes;ko04925//Aldosterone synthesis and secretion;ko04972//Pancreatic secretion;ko04970//Salivary secretion;ko04978//Mineral absorption;ko04961//Endocrine and other factor-regulated calcium reabsorption	K05850;K05850;K05850;K05850;K05850;K05850;K05850;K05850;K05850	GO:0005886//plasma membrane;GO:0005901//caveola;GO:0005929//cilium;GO:0016020//membrane;GO:0016323//basolateral plasma membrane;GO:0030018//Z disc;GO:0030315//T-tubule;GO:0031514//motile cilium;GO:0032991//protein-containing complex;GO:0036126//sperm flagellum;GO:0042383//sarcolemma;GO:0042995//cell projection;GO:0043231//intracellular membrane-bounded organelle;GO:0045121//membrane raft;GO:00487…	GO:0000166//nucleotide binding;GO:0005215//transporter activity;GO:0005388//P-type calcium transporter activity;GO:0005515//protein binding;GO:0005516//calmodulin binding;GO:0005524//ATP binding;GO:0015085//calcium ion transmembrane transporter activity;GO:0016887//ATP hydrolysis activity;GO:0017080//sodium channel regulator activity;GO:0019901//protein kinase binding;GO:0030165//PDZ domain bindi…	GO:0003407//neural retina development;GO:0006357//regulation of transcription by RNA polymerase II;GO:0006811//ion transport;GO:0006816//calcium ion transport;GO:0006874//cellular calcium ion homeostasis;GO:0007283//spermatogenesis;GO:0010629//negative regulation of gene expression;GO:0010751//negative regulation of nitric oxide mediated signal transduction;GO:0014832//urinary bladder smooth musc…
87	IN1	ENSG00000155966	AFF2	ALF transcription elongation factor 2 [Source:HGNC Symbol;Acc:HGNC:3776]	-	-	-	-	GO:0005634//nucleus;GO:0016607//nuclear speck	GO:0002151//G-quadruplex RNA binding;GO:0003723//RNA binding	GO:0006397//mRNA processing;GO:0007420//brain development;GO:0007611//learning or memory;GO:0008380//RNA splicing;GO:0010468//regulation of gene expression;GO:0010629//negative regulation of gene expression;GO:0035063//nuclear speck organization;GO:0043484//regulation of RNA splicing
88	IN1	ENSG00000135905	DOCK10	dedicator of cytokinesis 10 [Source:HGNC Symbol;Acc:HGNC:23479]	-	-	-	-	GO:0005634//nucleus;GO:0005654//nucleoplasm;GO:0005737//cytoplasm;GO:0005829//cytosol;GO:0016020//membrane;GO:0042995//cell projection;GO:0043197//dendritic spine;GO:0045202//synapse;GO:0070062//extracellular exosome;GO:0098794//postsynapse;GO:0098978//glutamatergic synapse	GO:0003674//molecular_function;GO:0005085//guanyl-nucleotide exchange factor activity;GO:0005515//protein binding;GO:0031267//small GTPase binding	GO:0001782//B cell homeostasis;GO:0002315//marginal zone B cell differentiation;GO:0007264//small GTPase mediated signal transduction;GO:0030334//regulation of cell migration;GO:0043547//positive regulation of GTPase activity;GO:0060997//dendritic spine morphogenesis
89	IN1	ENSG00000144635	DYNC1LI1	dynein cytoplasmic 1 light intermediate chain 1 [Source:HGNC Symbol;Acc:HGNC:18745]	Human Diseases;Cellular Processes;Organismal Systems	Infectious disease: bacterial;Transport and catabolism;Excretory system	ko05132//Salmonella infection;ko04145//Phagosome;ko04962//Vasopressin-regulated water reabsorption	K10416;K10416;K10416	GO:0000775//chromosome, centromeric region;GO:0000776//kinetochore;GO:0000922//spindle pole;GO:0005694//chromosome;GO:0005737//cytoplasm;GO:0005768//endosome;GO:0005813//centrosome;GO:0005829//cytosol;GO:0005856//cytoskeleton;GO:0005868//cytoplasmic dynein complex;GO:0005874//microtubule;GO:0005886//plasma membrane;GO:0016020//membrane;GO:0030286//dynein complex;GO:0030666//endocytic vesicle memb…	GO:0000166//nucleotide binding;GO:0003723//RNA binding;GO:0005515//protein binding;GO:0005524//ATP binding;GO:0019003//GDP binding;GO:0045504//dynein heavy chain binding;GO:0060090//molecular adaptor activity	GO:0000226//microtubule cytoskeleton organization;GO:0007018//microtubule-based movement;GO:0007049//cell cycle;GO:0051301//cell division;GO:0060627//regulation of vesicle-mediated transport;GO:0090267//positive regulation of mitotic cell cycle spindle assembly checkpoint
90	IN1	ENSG00000149972	CNTN5	contactin 5 [Source:HGNC Symbol;Acc:HGNC:2175]	-	-	-	-	GO:0005576//extracellular region;GO:0005886//plasma membrane;GO:0016020//membrane;GO:0030424//axon;GO:0042734//presynaptic membrane;GO:0098552//side of membrane;GO:0098982//GABA-ergic synapse	GO:0005515//protein binding;GO:0098632//cell-cell adhesion mediator activity	GO:0007155//cell adhesion;GO:0007411//axon guidance;GO:0007420//brain development;GO:0007605//sensory perception of sound;GO:0098609//cell-cell adhesion;GO:0099054//presynapse assembly
91	IN1	ENSG00000231252	ENSG00000231252	-	-	-	-	-	-	-	-
92	IN1	ENSG00000124785	NRN1	neuritin 1 [Source:HGNC Symbol;Acc:HGNC:17972]	-	-	-	-	GO:0005576//extracellular region;GO:0005886//plasma membrane;GO:0016020//membrane;GO:0045202//synapse;GO:0098552//side of membrane	-	GO:0007399//nervous system development;GO:1990138//neuron projection extension
93	IN1	ENSG00000106462	EZH2	enhancer of zeste 2 polycomb repressive complex 2 subunit [Source:HGNC Symbol;Acc:HGNC:3527]	Metabolism;Human Diseases;Metabolism	Global and overview maps;Cancer: overview;Amino acid metabolism	ko01100//Metabolic pathways;ko05206//MicroRNAs in cancer;ko00310//Lysine degradation	K11430;K11430;K11430	GO:0000781//chromosome, telomeric region;GO:0000785//chromatin;GO:0005634//nucleus;GO:0005654//nucleoplasm;GO:0005677//chromatin silencing complex;GO:0005721//pericentric heterochromatin;GO:0035098//ESC/E(Z) complex;GO:0045120//pronucleus;GO:0045202//synapse	GO:0000976//transcription cis-regulatory region binding;GO:0000978//RNA polymerase II cis-regulatory region sequence-specific DNA binding;GO:0000979//RNA polymerase II core promoter sequence-specific DNA binding;GO:0001222//transcription corepressor binding;GO:0003677//DNA binding;GO:0003682//chromatin binding;GO:0003714//transcription corepressor activity;GO:0003723//RNA binding;GO:0005515//prot…	GO:0000082//G1/S transition of mitotic cell cycle;GO:0000122//negative regulation of transcription by RNA polymerase II;GO:0001932//regulation of protein phosphorylation;GO:0006306//DNA methylation;GO:0006325//chromatin organization;GO:0006338//chromatin remodeling;GO:0006355//regulation of transcription, DNA-templated;GO:0006357//regulation of transcription by RNA polymerase II;GO:0008284//posit…
94	IN1	ENSG00000254377	MIR124-2HG	-	-	-	-	-	-	-	-
95	IN1	ENSG00000132821	VSTM2L	V-set and transmembrane domain containing 2 like [Source:HGNC Symbol;Acc:HGNC:16096]	-	-	-	-	GO:0005576//extracellular region;GO:0005737//cytoplasm	GO:0005515//protein binding	GO:0043524//negative regulation of neuron apoptotic process
96	IN1	ENSG00000183783	KCTD8	potassium channel tetramerization domain containing 8 [Source:HGNC Symbol;Acc:HGNC:22394]	-	-	-	-	GO:0005886//plasma membrane;GO:0016020//membrane;GO:0042734//presynaptic membrane;GO:0042995//cell projection;GO:0043235//receptor complex;GO:0045202//synapse;GO:0045211//postsynaptic membrane	GO:0005515//protein binding	GO:0008277//regulation of G protein-coupled receptor signaling pathway;GO:0051260//protein homooligomerization
97	IN1	ENSG00000091972	CD200	CD200 molecule [Source:HGNC Symbol;Acc:HGNC:7203]	-	-	-	-	GO:0005886//plasma membrane;GO:0009986//cell surface;GO:0016020//membrane;GO:0030424//axon;GO:0043005//neuron projection;GO:0043025//neuronal cell body;GO:0044297//cell body	GO:0005515//protein binding;GO:0086080//protein binding involved in heterotypic cell-cell adhesion;GO:0098632//cell-cell adhesion mediator activity;GO:0140081//glycosylated region protein binding	GO:0002695//negative regulation of leukocyte activation;GO:0008285//negative regulation of cell population proliferation;GO:0032088//negative regulation of NF-kappaB transcription factor activity;GO:0032715//negative regulation of interleukin-6 production;GO:0032793//positive regulation of CREB transcription factor activity;GO:0034113//heterotypic cell-cell adhesion;GO:0043031//negative regulatio…
98	IN1	ENSG00000103460	TOX3	TOX high mobility group box family member 3 [Source:HGNC Symbol;Acc:HGNC:11972]	-	-	-	-	GO:0005634//nucleus;GO:0005654//nucleoplasm;GO:0005829//cytosol	GO:0003677//DNA binding;GO:0003682//chromatin binding;GO:0003713//transcription coactivator activity;GO:0005515//protein binding;GO:0031490//chromatin DNA binding;GO:0042803//protein homodimerization activity;GO:0051219//phosphoprotein binding	GO:0006357//regulation of transcription by RNA polymerase II;GO:0006915//apoptotic process;GO:0042981//regulation of apoptotic process;GO:0043524//negative regulation of neuron apoptotic process;GO:0045944//positive regulation of transcription by RNA polymerase II
99	IN1	ENSG00000173482	PTPRM	protein tyrosine phosphatase receptor type M [Source:HGNC Symbol;Acc:HGNC:9675]	Environmental Information Processing;Cellular Processes	Signaling molecules and interaction;Cellular community - eukaryotes	ko04514//Cell adhesion molecules;ko04520//Adherens junction	K05693;K05693	GO:0005737//cytoplasm;GO:0005886//plasma membrane;GO:0005911//cell-cell junction;GO:0005912//adherens junction;GO:0016020//membrane;GO:0030027//lamellipodium;GO:0043232//intracellular non-membrane-bounded organelle;GO:0048471//perinuclear region of cytoplasm	GO:0004721//phosphoprotein phosphatase activity;GO:0004725//protein tyrosine phosphatase activity;GO:0005001//transmembrane receptor protein tyrosine phosphatase activity;GO:0005515//protein binding;GO:0016787//hydrolase activity;GO:0016791//phosphatase activity;GO:0042802//identical protein binding;GO:0045296//cadherin binding	GO:0001937//negative regulation of endothelial cell proliferation;GO:0006470//protein dephosphorylation;GO:0007155//cell adhesion;GO:0007156//homophilic cell adhesion via plasma membrane adhesion molecules;GO:0007165//signal transduction;GO:0009410//response to xenobiotic stimulus;GO:0010596//negative regulation of endothelial cell migration;GO:0010842//retina layer formation;GO:0016043//cellular…
100	IN1	ENSG00000127152	BCL11B	BCL11 transcription factor B [Source:HGNC Symbol;Acc:HGNC:13222]	Human Diseases	Cancer: overview	ko05202//Transcriptional misregulation in cancer	K22046	GO:0005634//nucleus;GO:0016514//SWI/SNF complex;GO:0043005//neuron projection	GO:0000978//RNA polymerase II cis-regulatory region sequence-specific DNA binding;GO:0001228//DNA-binding transcription activator activity, RNA polymerase II-specific;GO:0003700//DNA-binding transcription factor activity;GO:0005515//protein binding;GO:0043565//sequence-specific DNA binding;GO:0046872//metal ion binding;GO:1990837//sequence-specific double-stranded DNA binding	GO:0003334//keratinocyte development;GO:0003382//epithelial cell morphogenesis;GO:0006366//transcription by RNA polymerase II;GO:0006915//apoptotic process;GO:0007409//axonogenesis;GO:0008285//negative regulation of cell population proliferation;GO:0009791//post-embryonic development;GO:0010468//regulation of gene expression;GO:0010837//regulation of keratinocyte proliferation;GO:0019216//regulat…
1	IN2	ENSG00000182463	TSHZ2	teashirt zinc finger homeobox 2 [Source:HGNC Symbol;Acc:HGNC:13010]	-	-	-	-	GO:0000785//chromatin;GO:0005634//nucleus	GO:0000981//DNA-binding transcription factor activity, RNA polymerase II-specific;GO:0003677//DNA binding;GO:0005515//protein binding;GO:0046872//metal ion binding	GO:0006357//regulation of transcription by RNA polymerase II;GO:0010468//regulation of gene expression
2	IN2	ENSG00000119866	BCL11A	BCL11 transcription factor A [Source:HGNC Symbol;Acc:HGNC:13221]	-	-	-	-	GO:0005634//nucleus;GO:0005654//nucleoplasm;GO:0005694//chromosome;GO:0005737//cytoplasm;GO:0005829//cytosol;GO:0016363//nuclear matrix;GO:0016514//SWI/SNF complex;GO:0042382//paraspeckles;GO:0098794//postsynapse	GO:0000978//RNA polymerase II cis-regulatory region sequence-specific DNA binding;GO:0001067//transcription regulatory region nucleic acid binding;GO:0001227//DNA-binding transcription repressor activity, RNA polymerase II-specific;GO:0003700//DNA-binding transcription factor activity;GO:0003712//transcription coregulator activity;GO:0005515//protein binding;GO:0019901//protein kinase binding;GO:…	GO:0000122//negative regulation of transcription by RNA polymerase II;GO:0006357//regulation of transcription by RNA polymerase II;GO:0010628//positive regulation of gene expression;GO:0010976//positive regulation of neuron projection development;GO:0010977//negative regulation of neuron projection development;GO:0016925//protein sumoylation;GO:0030517//negative regulation of axon extension;GO:00…
3	IN2	ENSG00000215475	SIAH3	siah E3 ubiquitin protein ligase family member 3 [Source:HGNC Symbol;Acc:HGNC:30553]	-	-	-	-	GO:0005654//nucleoplasm;GO:0005737//cytoplasm;GO:0005739//mitochondrion	GO:0005515//protein binding;GO:0031624//ubiquitin conjugating enzyme binding;GO:0046872//metal ion binding;GO:0061630//ubiquitin protein ligase activity	GO:0006511//ubiquitin-dependent protein catabolic process;GO:0007275//multicellular organism development;GO:0031647//regulation of protein stability;GO:0043161//proteasome-mediated ubiquitin-dependent protein catabolic process;GO:1903215//negative regulation of protein targeting to mitochondrion
4	IN2	ENSG00000164900	GBX1	gastrulation brain homeobox 1 [Source:HGNC Symbol;Acc:HGNC:4185]	-	-	-	-	GO:0000785//chromatin;GO:0005634//nucleus	GO:0000977//RNA polymerase II transcription regulatory region sequence-specific DNA binding;GO:0000981//DNA-binding transcription factor activity, RNA polymerase II-specific;GO:0003677//DNA binding	GO:0006355//regulation of transcription, DNA-templated;GO:0006357//regulation of transcription by RNA polymerase II;GO:0007628//adult walking behavior;GO:0019230//proprioception;GO:0021522//spinal cord motor neuron differentiation;GO:0048663//neuron fate commitment;GO:0051960//regulation of nervous system development;GO:0097374//sensory neuron axon guidance
5	IN2	ENSG00000197705	KLHL14	kelch like family member 14 [Source:HGNC Symbol;Acc:HGNC:29266]	-	-	-	-	GO:0005737//cytoplasm;GO:0005783//endoplasmic reticulum;GO:0005789//endoplasmic reticulum membrane;GO:0005829//cytosol;GO:0015629//actin cytoskeleton;GO:0016020//membrane;GO:0016235//aggresome;GO:0043005//neuron projection;GO:0043025//neuronal cell body	GO:0005515//protein binding	-
6	IN2	ENSG00000077063	CTTNBP2	cortactin binding protein 2 [Source:HGNC Symbol;Acc:HGNC:15679]	-	-	-	-	GO:0005737//cytoplasm;GO:0005938//cell cortex;GO:0008021//synaptic vesicle;GO:0042995//cell projection;GO:0043197//dendritic spine;GO:0045202//synapse;GO:0098871//postsynaptic actin cytoskeleton;GO:0098978//glutamatergic synapse	GO:0005515//protein binding;GO:0017124//SH3 domain binding	GO:0050807//regulation of synapse organization;GO:1905274//regulation of modification of postsynaptic actin cytoskeleton
7	IN2	ENSG00000165495	PKNOX2	PBX/knotted 1 homeobox 2 [Source:HGNC Symbol;Acc:HGNC:16714]	-	-	-	-	GO:0005634//nucleus;GO:0005654//nucleoplasm;GO:0005737//cytoplasm;GO:0015629//actin cytoskeleton;GO:0015630//microtubule cytoskeleton;GO:0045171//intercellular bridge	GO:0000977//RNA polymerase II transcription regulatory region sequence-specific DNA binding;GO:0000978//RNA polymerase II cis-regulatory region sequence-specific DNA binding;GO:0000981//DNA-binding transcription factor activity, RNA polymerase II-specific;GO:0003677//DNA binding;GO:0003785//actin monomer binding;GO:0005515//protein binding;GO:0043565//sequence-specific DNA binding;GO:0051015//act…	GO:0006355//regulation of transcription, DNA-templated;GO:0006357//regulation of transcription by RNA polymerase II
8	IN2	ENSG00000144476	ACKR3	atypical chemokine receptor 3 [Source:HGNC Symbol;Acc:HGNC:23692]	Environmental Information Processing;Environmental Information Processing	Signaling molecules and interaction;Signaling molecules and interaction	ko04060//Cytokine-cytokine receptor interaction;ko04061//Viral protein interaction with cytokine and cytokine receptor	K04304;K04304	GO:0005768//endosome;GO:0005769//early endosome;GO:0005886//plasma membrane;GO:0005905//clathrin-coated pit;GO:0009897//external side of plasma membrane;GO:0009986//cell surface;GO:0016020//membrane;GO:0043231//intracellular membrane-bounded organelle;GO:0055037//recycling endosome	GO:0004930//G protein-coupled receptor activity;GO:0005044//scavenger receptor activity;GO:0005515//protein binding;GO:0015026//coreceptor activity;GO:0016493//C-C chemokine receptor activity;GO:0016494//C-X-C chemokine receptor activity;GO:0019956//chemokine binding;GO:0019957//C-C chemokine binding;GO:0019958//C-X-C chemokine binding	GO:0001525//angiogenesis;GO:0001570//vasculogenesis;GO:0006935//chemotaxis;GO:0006955//immune response;GO:0007155//cell adhesion;GO:0007165//signal transduction;GO:0007186//G protein-coupled receptor signaling pathway;GO:0007204//positive regulation of cytosolic calcium ion concentration;GO:0008285//negative regulation of cell population proliferation;GO:0019722//calcium-mediated signaling;GO:002…
9	IN2	ENSG00000136750	GAD2	glutamate decarboxylase 2 [Source:HGNC Symbol;Acc:HGNC:4093]	Metabolism;Organismal Systems;Human Diseases;Metabolism;Metabolism;Metabolism;Metabolism	Global and overview maps;Nervous system;Endocrine and metabolic disease;Amino acid metabolism;Metabolism of other amino acids;Carbohydrate metabolism;Metabolism of other amino acids	ko01100//Metabolic pathways;ko04727//GABAergic synapse;ko04940//Type I diabetes mellitus;ko00250//Alanine, aspartate and glutamate metabolism;ko00410//beta-Alanine metabolism;ko00650//Butanoate metabolism;ko00430//Taurine and hypotaurine metabolism	K01580;K01580;K01580;K01580;K01580;K01580;K01580	GO:0000139//Golgi membrane;GO:0005737//cytoplasm;GO:0005794//Golgi apparatus;GO:0005829//cytosol;GO:0005886//plasma membrane;GO:0016020//membrane;GO:0030424//axon;GO:0030672//synaptic vesicle membrane;GO:0031410//cytoplasmic vesicle;GO:0042734//presynaptic membrane;GO:0042995//cell projection;GO:0045202//synapse;GO:0048471//perinuclear region of cytoplasm;GO:0060077//inhibitory synapse;GO:0061202…	GO:0003824//catalytic activity;GO:0004351//glutamate decarboxylase activity;GO:0005515//protein binding;GO:0016595//glutamate binding;GO:0016829//lyase activity;GO:0016830//carbon-carbon lyase activity;GO:0016831//carboxy-lyase activity;GO:0030170//pyridoxal phosphate binding;GO:0044877//protein-containing complex binding	GO:0006540//glutamate decarboxylation to succinate;GO:0007268//chemical synaptic transmission;GO:0009410//response to xenobiotic stimulus;GO:0009449//gamma-aminobutyric acid biosynthetic process;GO:0019752//carboxylic acid metabolic process
10	IN2	ENSG00000157445	CACNA2D3	calcium voltage-gated channel auxiliary subunit alpha2delta 3 [Source:HGNC Symbol;Acc:HGNC:15460]	Environmental Information Processing;Organismal Systems;Organismal Systems;Human Diseases;Human Diseases;Organismal Systems;Human Diseases	Signal transduction;Endocrine system;Circulatory system;Cardiovascular disease;Cardiovascular disease;Circulatory system;Cardiovascular disease	ko04010//MAPK signaling pathway;ko04921//Oxytocin signaling pathway;ko04261//Adrenergic signaling in cardiomyocytes;ko05414//Dilated cardiomyopathy;ko05410//Hypertrophic cardiomyopathy;ko04260//Cardiac muscle contraction;ko05412//Arrhythmogenic right ventricular cardiomyopathy	K04860;K04860;K04860;K04860;K04860;K04860;K04860	GO:0005891//voltage-gated calcium channel complex;GO:0016020//membrane;GO:0034702//ion channel complex	GO:0005245//voltage-gated calcium channel activity;GO:0005262//calcium channel activity;GO:0046872//metal ion binding	GO:0006811//ion transport;GO:0006816//calcium ion transport;GO:0034220//ion transmembrane transport;GO:0070588//calcium ion transmembrane transport
11	IN2	ENSG00000144771	LRTM1	leucine rich repeats and transmembrane domains 1 [Source:HGNC Symbol;Acc:HGNC:25023]	-	-	-	-	GO:0016020//membrane	GO:0005515//protein binding;GO:0008201//heparin binding;GO:0048495//Roundabout binding	GO:0007411//axon guidance;GO:0050919//negative chemotaxis
12	IN2	ENSG00000215474	SKOR2	SKI family transcriptional corepressor 2 [Source:HGNC Symbol;Acc:HGNC:32695]	-	-	-	-	GO:0005634//nucleus;GO:0005667//transcription regulator complex;GO:0005737//cytoplasm;GO:0110165//cellular anatomical entity	GO:0000978//RNA polymerase II cis-regulatory region sequence-specific DNA binding;GO:0000981//DNA-binding transcription factor activity, RNA polymerase II-specific;GO:0003682//chromatin binding;GO:0042826//histone deacetylase binding;GO:0046332//SMAD binding;GO:1990837//sequence-specific double-stranded DNA binding	GO:0000122//negative regulation of transcription by RNA polymerase II;GO:0006355//regulation of transcription, DNA-templated;GO:0007224//smoothened signaling pathway;GO:0021587//cerebellum morphogenesis;GO:0021702//cerebellar Purkinje cell differentiation;GO:0021936//regulation of cerebellar granule cell precursor proliferation;GO:0030512//negative regulation of transforming growth factor beta re…
13	IN2	ENSG00000128683	GAD1	glutamate decarboxylase 1 [Source:HGNC Symbol;Acc:HGNC:4092]	Metabolism;Organismal Systems;Human Diseases;Metabolism;Metabolism;Metabolism;Metabolism	Global and overview maps;Nervous system;Endocrine and metabolic disease;Amino acid metabolism;Metabolism of other amino acids;Carbohydrate metabolism;Metabolism of other amino acids	ko01100//Metabolic pathways;ko04727//GABAergic synapse;ko04940//Type I diabetes mellitus;ko00250//Alanine, aspartate and glutamate metabolism;ko00410//beta-Alanine metabolism;ko00650//Butanoate metabolism;ko00430//Taurine and hypotaurine metabolism	K01580;K01580;K01580;K01580;K01580;K01580;K01580	GO:0005737//cytoplasm;GO:0005886//plasma membrane;GO:0005938//cell cortex;GO:0012506//vesicle membrane;GO:0030424//axon;GO:0043679//axon terminus;GO:0044306//neuron projection terminus;GO:0045202//synapse;GO:0048786//presynaptic active zone;GO:0060077//inhibitory synapse;GO:0061202//clathrin-sculpted gamma-aminobutyric acid transport vesicle membrane;GO:0098793//presynapse;GO:0098982//GABA-ergic …	GO:0003824//catalytic activity;GO:0004351//glutamate decarboxylase activity;GO:0005515//protein binding;GO:0016829//lyase activity;GO:0016830//carbon-carbon lyase activity;GO:0016831//carboxy-lyase activity;GO:0030170//pyridoxal phosphate binding;GO:0042802//identical protein binding	GO:0006538//glutamate catabolic process;GO:0006540//glutamate decarboxylation to succinate;GO:0007268//chemical synaptic transmission;GO:0009449//gamma-aminobutyric acid biosynthetic process;GO:0019752//carboxylic acid metabolic process;GO:0035176//social behavior;GO:0035641//locomotory exploration behavior
14	IN2	ENSG00000091656	ZFHX4	zinc finger homeobox 4 [Source:HGNC Symbol;Acc:HGNC:30939]	-	-	-	-	GO:0000785//chromatin;GO:0005634//nucleus	GO:0000978//RNA polymerase II cis-regulatory region sequence-specific DNA binding;GO:0000981//DNA-binding transcription factor activity, RNA polymerase II-specific;GO:0003676//nucleic acid binding;GO:0003677//DNA binding;GO:0008270//zinc ion binding;GO:0046872//metal ion binding	GO:0006355//regulation of transcription, DNA-templated;GO:0006357//regulation of transcription by RNA polymerase II
15	IN2	ENSG00000145730	PAM	peptidylglycine alpha-amidating monooxygenase [Source:HGNC Symbol;Acc:HGNC:8596]	-	-	-	-	GO:0005576//extracellular region;GO:0016020//membrane;GO:0030658//transport vesicle membrane;GO:0030667//secretory granule membrane;GO:0031410//cytoplasmic vesicle;GO:0070062//extracellular exosome	GO:0003824//catalytic activity;GO:0004497//monooxygenase activity;GO:0004504//peptidylglycine monooxygenase activity;GO:0004598//peptidylamidoglycolate lyase activity;GO:0005507//copper ion binding;GO:0005509//calcium ion binding;GO:0005515//protein binding;GO:0008270//zinc ion binding;GO:0016491//oxidoreductase activity;GO:0016715//oxidoreductase activity, acting on paired donors, with incorpora…	GO:0001519//peptide amidation;GO:0006518//peptide metabolic process;GO:0006629//lipid metabolic process;GO:0008152//metabolic process;GO:0010043//response to zinc ion;GO:0062112//fatty acid primary amide biosynthetic process
16	IN2	ENSG00000153707	PTPRD	protein tyrosine phosphatase receptor type D [Source:HGNC Symbol;Acc:HGNC:9668]	-	-	-	-	GO:0005886//plasma membrane;GO:0016020//membrane;GO:0042734//presynaptic membrane;GO:0070062//extracellular exosome;GO:0098685//Schaffer collateral - CA1 synapse;GO:0098686//hippocampal mossy fiber to CA3 synapse;GO:0098978//glutamatergic synapse	GO:0004721//phosphoprotein phosphatase activity;GO:0004725//protein tyrosine phosphatase activity;GO:0005001//transmembrane receptor protein tyrosine phosphatase activity;GO:0005102//signaling receptor binding;GO:0005515//protein binding;GO:0016787//hydrolase activity;GO:0016791//phosphatase activity;GO:0050839//cell adhesion molecule binding	GO:0006470//protein dephosphorylation;GO:0006796//phosphate-containing compound metabolic process;GO:0007155//cell adhesion;GO:0007157//heterophilic cell-cell adhesion via plasma membrane cell adhesion molecules;GO:0007185//transmembrane receptor protein tyrosine phosphatase signaling pathway;GO:0007411//axon guidance;GO:0016043//cellular component organization;GO:0016311//dephosphorylation;GO:00…
17	IN2	ENSG00000140836	ZFHX3	zinc finger homeobox 3 [Source:HGNC Symbol;Acc:HGNC:777]	Cellular Processes	Cellular community - eukaryotes	ko04550//Signaling pathways regulating pluripotency of stem cells	K09378	GO:0000785//chromatin;GO:0005634//nucleus;GO:0005654//nucleoplasm;GO:0005667//transcription regulator complex;GO:0005737//cytoplasm;GO:0016604//nuclear body	GO:0000976//transcription cis-regulatory region binding;GO:0000978//RNA polymerase II cis-regulatory region sequence-specific DNA binding;GO:0000981//DNA-binding transcription factor activity, RNA polymerase II-specific;GO:0001227//DNA-binding transcription repressor activity, RNA polymerase II-specific;GO:0003676//nucleic acid binding;GO:0003677//DNA binding;GO:0003700//DNA-binding transcription…	GO:0000122//negative regulation of transcription by RNA polymerase II;GO:0006355//regulation of transcription, DNA-templated;GO:0006357//regulation of transcription by RNA polymerase II;GO:0007517//muscle organ development;GO:0032922//circadian regulation of gene expression;GO:0045662//negative regulation of myoblast differentiation;GO:0045663//positive regulation of myoblast differentiation;GO:0…
18	IN2	ENSG00000131370	SH3BP5	SH3 domain binding protein 5 [Source:HGNC Symbol;Acc:HGNC:10827]	-	-	-	-	GO:0005654//nucleoplasm;GO:0005737//cytoplasm;GO:0005739//mitochondrion;GO:0016020//membrane;GO:0016604//nuclear body;GO:0030659//cytoplasmic vesicle membrane;GO:0031410//cytoplasmic vesicle	GO:0004860//protein kinase inhibitor activity;GO:0005085//guanyl-nucleotide exchange factor activity;GO:0005515//protein binding;GO:0017124//SH3 domain binding	GO:0007165//signal transduction;GO:0035556//intracellular signal transduction
19	IN2	ENSG00000003096	KLHL13	kelch like family member 13 [Source:HGNC Symbol;Acc:HGNC:22931]	Genetic Information Processing	Folding, sorting and degradation	ko04120//Ubiquitin mediated proteolysis	K10447	GO:0005829//cytosol;GO:0031463//Cul3-RING ubiquitin ligase complex	GO:0004842//ubiquitin-protein transferase activity;GO:0005515//protein binding;GO:0097602//cullin family protein binding	GO:0007049//cell cycle;GO:0016567//protein ubiquitination;GO:0032465//regulation of cytokinesis;GO:0051301//cell division
20	IN2	ENSG00000259460	ENSG00000259460	-	-	-	-	-	-	-	-
21	IN2	ENSG00000196092	PAX5	paired box 5 [Source:HGNC Symbol;Acc:HGNC:8619]	Human Diseases	Cancer: overview	ko05202//Transcriptional misregulation in cancer	K09383	GO:0000785//chromatin;GO:0005634//nucleus;GO:0005654//nucleoplasm	GO:0000978//RNA polymerase II cis-regulatory region sequence-specific DNA binding;GO:0000981//DNA-binding transcription factor activity, RNA polymerase II-specific;GO:0001228//DNA-binding transcription activator activity, RNA polymerase II-specific;GO:0003676//nucleic acid binding;GO:0003677//DNA binding;GO:0003700//DNA-binding transcription factor activity;GO:0005515//protein binding	GO:0000122//negative regulation of transcription by RNA polymerase II;GO:0006355//regulation of transcription, DNA-templated;GO:0006357//regulation of transcription by RNA polymerase II;GO:0006366//transcription by RNA polymerase II;GO:0007283//spermatogenesis;GO:0007399//nervous system development;GO:0021670//lateral ventricle development;GO:0021987//cerebral cortex development;GO:0030154//cell …
22	IN2	ENSG00000077080	ACTL6B	actin like 6B [Source:HGNC Symbol;Acc:HGNC:160]	Organismal Systems;Human Diseases	Environmental adaptation;Cancer: specific types	ko04714//Thermogenesis;ko05225//Hepatocellular carcinoma	K11652;K11652	GO:0000776//kinetochore;GO:0000785//chromatin;GO:0005634//nucleus;GO:0016363//nuclear matrix;GO:0016514//SWI/SNF complex;GO:0016586//RSC-type complex;GO:0035060//brahma complex;GO:0035267//NuA4 histone acetyltransferase complex;GO:0071565//nBAF complex;GO:0140092//bBAF complex;GO:0140288//GBAF complex	GO:0003682//chromatin binding;GO:0003713//transcription coactivator activity;GO:0005200//structural constituent of cytoskeleton	GO:0006325//chromatin organization;GO:0006338//chromatin remodeling;GO:0006357//regulation of transcription by RNA polymerase II;GO:0007010//cytoskeleton organization;GO:0007399//nervous system development;GO:0008284//positive regulation of cell population proliferation;GO:0016358//dendrite development;GO:0030071//regulation of mitotic metaphase/anaphase transition;GO:0042551//neuron maturation;G…
23	IN2	ENSG00000150347	ARID5B	AT-rich interaction domain 5B [Source:HGNC Symbol;Acc:HGNC:17362]	-	-	-	-	GO:0005634//nucleus;GO:0005654//nucleoplasm	GO:0000976//transcription cis-regulatory region binding;GO:0003677//DNA binding;GO:0003713//transcription coactivator activity;GO:0005515//protein binding	GO:0000122//negative regulation of transcription by RNA polymerase II;GO:0001822//kidney development;GO:0001889//liver development;GO:0006357//regulation of transcription by RNA polymerase II;GO:0006807//nitrogen compound metabolic process;GO:0008584//male gonad development;GO:0008585//female gonad development;GO:0009791//post-embryonic development;GO:0010761//fibroblast migration;GO:0030325//adr…
24	IN2	ENSG00000021645	NRXN3	neurexin 3 [Source:HGNC Symbol;Acc:HGNC:8010]	Environmental Information Processing	Signaling molecules and interaction	ko04514//Cell adhesion molecules	K07377	GO:0005886//plasma membrane;GO:0016020//membrane;GO:0032991//protein-containing complex;GO:0042734//presynaptic membrane;GO:0042995//cell projection;GO:0045202//synapse;GO:0098978//glutamatergic synapse;GO:0098982//GABA-ergic synapse	GO:0004888//transmembrane signaling receptor activity;GO:0005246//calcium channel regulator activity;GO:0005515//protein binding;GO:0038023//signaling receptor activity;GO:0046872//metal ion binding;GO:0050839//cell adhesion molecule binding;GO:0097109//neuroligin family protein binding	GO:0001525//angiogenesis;GO:0007155//cell adhesion;GO:0007158//neuron cell-cell adhesion;GO:0007165//signal transduction;GO:0007268//chemical synaptic transmission;GO:0007269//neurotransmitter secretion;GO:0007411//axon guidance;GO:0007416//synapse assembly;GO:0007612//learning;GO:0030534//adult behavior;GO:0035176//social behavior;GO:0071625//vocalization behavior;GO:0097107//postsynaptic densit…
25	IN2	ENSG00000165970	SLC6A5	solute carrier family 6 member 5 [Source:HGNC Symbol;Acc:HGNC:11051]	Organismal Systems	Nervous system	ko04721//Synaptic vesicle cycle	K05038	GO:0005768//endosome;GO:0005886//plasma membrane;GO:0016020//membrane;GO:0031045//dense core granule;GO:0042734//presynaptic membrane;GO:0098690//glycinergic synapse	GO:0015187//glycine transmembrane transporter activity;GO:0015293//symporter activity;GO:0015375//glycine:sodium symporter activity;GO:0022857//transmembrane transporter activity;GO:0046872//metal ion binding	GO:0006836//neurotransmitter transport;GO:0007268//chemical synaptic transmission;GO:0015816//glycine transport;GO:0035725//sodium ion transmembrane transport;GO:0060012//synaptic transmission, glycinergic;GO:0071702//organic substance transport;GO:0071705//nitrogen compound transport;GO:1903804//glycine import across plasma membrane
26	IN2	ENSG00000136237	RAPGEF5	Rap guanine nucleotide exchange factor 5 [Source:HGNC Symbol;Acc:HGNC:16862]	Environmental Information Processing;Environmental Information Processing	Signal transduction;Signal transduction	ko04014//Ras signaling pathway;ko04015//Rap1 signaling pathway	K08019;K08019	GO:0005634//nucleus;GO:0005654//nucleoplasm;GO:0005886//plasma membrane;GO:0016604//nuclear body	GO:0005085//guanyl-nucleotide exchange factor activity;GO:0030742//GTP-dependent protein binding	GO:0007264//small GTPase mediated signal transduction;GO:0007265//Ras protein signal transduction;GO:0007399//nervous system development;GO:0035556//intracellular signal transduction
27	IN2	ENSG00000127152	BCL11B	BCL11 transcription factor B [Source:HGNC Symbol;Acc:HGNC:13222]	Human Diseases	Cancer: overview	ko05202//Transcriptional misregulation in cancer	K22046	GO:0005634//nucleus;GO:0016514//SWI/SNF complex;GO:0043005//neuron projection	GO:0000978//RNA polymerase II cis-regulatory region sequence-specific DNA binding;GO:0001228//DNA-binding transcription activator activity, RNA polymerase II-specific;GO:0003700//DNA-binding transcription factor activity;GO:0005515//protein binding;GO:0043565//sequence-specific DNA binding;GO:0046872//metal ion binding;GO:1990837//sequence-specific double-stranded DNA binding	GO:0003334//keratinocyte development;GO:0003382//epithelial cell morphogenesis;GO:0006366//transcription by RNA polymerase II;GO:0006915//apoptotic process;GO:0007409//axonogenesis;GO:0008285//negative regulation of cell population proliferation;GO:0009791//post-embryonic development;GO:0010468//regulation of gene expression;GO:0010837//regulation of keratinocyte proliferation;GO:0019216//regulat…
28	IN2	ENSG00000079102	RUNX1T1	RUNX1 partner transcriptional co-repressor 1 [Source:HGNC Symbol;Acc:HGNC:1535]	Human Diseases;Human Diseases;Human Diseases	Cancer: overview;Cancer: overview;Cancer: specific types	ko05200//Pathways in cancer;ko05202//Transcriptional misregulation in cancer;ko05221//Acute myeloid leukemia	K10053;K10053;K10053	GO:0005634//nucleus;GO:0005654//nucleoplasm;GO:0016363//nuclear matrix	GO:0003677//DNA binding;GO:0003714//transcription corepressor activity;GO:0005515//protein binding;GO:0046872//metal ion binding;GO:0140297//DNA-binding transcription factor binding	GO:0006351//transcription, DNA-templated;GO:0045599//negative regulation of fat cell differentiation;GO:0045892//negative regulation of transcription, DNA-templated
29	IN2	ENSG00000084628	NKAIN1	sodium/potassium transporting ATPase interacting 1 [Source:HGNC Symbol;Acc:HGNC:25743]	-	-	-	-	GO:0005886//plasma membrane;GO:0016020//membrane	GO:0051117//ATPase binding	GO:0002028//regulation of sodium ion transport
30	IN2	ENSG00000254377	MIR124-2HG	-	-	-	-	-	-	-	-
31	IN2	ENSG00000053438	NNAT	neuronatin [Source:HGNC Symbol;Acc:HGNC:7860]	-	-	-	-	GO:0005737//cytoplasm;GO:0016020//membrane	-	GO:0007420//brain development;GO:0009249//protein lipoylation;GO:0032024//positive regulation of insulin secretion
32	IN2	ENSG00000114805	PLCH1	phospholipase C eta 1 [Source:HGNC Symbol;Acc:HGNC:29185]	Metabolism;Metabolism	Global and overview maps;Carbohydrate metabolism	ko01100//Metabolic pathways;ko00562//Inositol phosphate metabolism	K19006;K19006	GO:0005737//cytoplasm;GO:0005829//cytosol;GO:0005886//plasma membrane;GO:0016020//membrane;GO:0043231//intracellular membrane-bounded organelle	GO:0004435//phosphatidylinositol phospholipase C activity;GO:0005509//calcium ion binding;GO:0008081//phosphoric diester hydrolase activity;GO:0016787//hydrolase activity;GO:0046872//metal ion binding;GO:0050429//calcium-dependent phospholipase C activity	GO:0006629//lipid metabolic process;GO:0007165//signal transduction;GO:0016042//lipid catabolic process;GO:0035556//intracellular signal transduction;GO:0048015//phosphatidylinositol-mediated signaling;GO:0051209//release of sequestered calcium ion into cytosol
33	IN2	ENSG00000197487	GALP	galanin like peptide [Source:HGNC Symbol;Acc:HGNC:24840]	Environmental Information Processing	Signaling molecules and interaction	ko04080//Neuroactive ligand-receptor interaction	K25482	GO:0005575//cellular_component;GO:0005576//extracellular region	GO:0005179//hormone activity;GO:0005515//protein binding	GO:0007218//neuropeptide signaling pathway;GO:0008150//biological_process;GO:0009725//response to hormone;GO:0032098//regulation of appetite;GO:0032868//response to insulin;GO:0035821//modulation of process of other organism;GO:0042595//behavioral response to starvation;GO:0042742//defense response to bacterium;GO:0050829//defense response to Gram-negative bacterium;GO:0061844//antimicrobial humo…
34	IN2	ENSG00000015592	STMN4	stathmin 4 [Source:HGNC Symbol;Acc:HGNC:16078]	-	-	-	-	GO:0005737//cytoplasm;GO:0005794//Golgi apparatus;GO:0030424//axon;GO:0030426//growth cone;GO:0042995//cell projection;GO:0043005//neuron projection	GO:0005515//protein binding;GO:0015631//tubulin binding	GO:0007019//microtubule depolymerization;GO:0031110//regulation of microtubule polymerization or depolymerization;GO:0031175//neuron projection development
35	IN2	ENSG00000186007	LEMD1	LEM domain containing 1 [Source:HGNC Symbol;Acc:HGNC:18725]	-	-	-	-	GO:0016020//membrane	GO:0005515//protein binding	-
36	IN2	ENSG00000101958	GLRA2	glycine receptor alpha 2 [Source:HGNC Symbol;Acc:HGNC:4327]	Environmental Information Processing	Signaling molecules and interaction	ko04080//Neuroactive ligand-receptor interaction	K05194	GO:0005886//plasma membrane;GO:0016020//membrane;GO:0034707//chloride channel complex;GO:0042995//cell projection;GO:0043005//neuron projection;GO:0043231//intracellular membrane-bounded organelle;GO:0045202//synapse;GO:0045211//postsynaptic membrane;GO:0098690//glycinergic synapse	GO:0004888//transmembrane signaling receptor activity;GO:0005216//ion channel activity;GO:0005230//extracellular ligand-gated ion channel activity;GO:0005254//chloride channel activity;GO:0016594//glycine binding;GO:0016934//extracellularly glycine-gated chloride channel activity;GO:0022824//transmitter-gated ion channel activity;GO:0022852//glycine-gated chloride ion channel activity;GO:0046872/…	GO:0006811//ion transport;GO:0006821//chloride transport;GO:0007218//neuropeptide signaling pathway;GO:0034220//ion transmembrane transport;GO:0043200//response to amino acid;GO:0060078//regulation of postsynaptic membrane potential;GO:0060079//excitatory postsynaptic potential;GO:0071230//cellular response to amino acid stimulus;GO:0071294//cellular response to zinc ion;GO:0071361//cellular resp…
37	IN2	ENSG00000167100	SAMD14	sterile alpha motif domain containing 14 [Source:HGNC Symbol;Acc:HGNC:27312]	-	-	-	-	GO:0005737//cytoplasm;GO:0014069//postsynaptic density;GO:0015629//actin cytoskeleton;GO:0030425//dendrite	GO:0005515//protein binding;GO:0051015//actin filament binding	GO:0007015//actin filament organization;GO:0019722//calcium-mediated signaling;GO:0031175//neuron projection development
38	IN2	ENSG00000125354	SEPTIN6	septin 6 [Source:HGNC Symbol;Acc:HGNC:15848]	Human Diseases;Human Diseases	Infectious disease: bacterial;Infectious disease: bacterial	ko05131//Shigellosis;ko05100//Bacterial invasion of epithelial cells	K16939;K16939	GO:0000775//chromosome, centromeric region;GO:0000776//kinetochore;GO:0005694//chromosome;GO:0005737//cytoplasm;GO:0005819//spindle;GO:0005856//cytoskeleton;GO:0005929//cilium;GO:0005940//septin ring;GO:0008021//synaptic vesicle;GO:0015630//microtubule cytoskeleton;GO:0030496//midbody;GO:0031105//septin complex;GO:0031514//motile cilium;GO:0032153//cell division site;GO:0032154//cleavage furrow;G…	GO:0000166//nucleotide binding;GO:0003924//GTPase activity;GO:0005515//protein binding;GO:0005525//GTP binding;GO:0060090//molecular adaptor activity	GO:0000281//mitotic cytokinesis;GO:0007049//cell cycle;GO:0007283//spermatogenesis;GO:0030154//cell differentiation;GO:0051301//cell division;GO:0060271//cilium assembly;GO:0061640//cytoskeleton-dependent cytokinesis
39	IN2	ENSG00000082684	SEMA5B	semaphorin 5B [Source:HGNC Symbol;Acc:HGNC:10737]	Organismal Systems	Development and regeneration	ko04360//Axon guidance	K06841	GO:0016020//membrane	GO:0005515//protein binding;GO:0030215//semaphorin receptor binding;GO:0045499//chemorepellent activity	GO:0001755//neural crest cell migration;GO:0007399//nervous system development;GO:0007411//axon guidance;GO:0030154//cell differentiation;GO:0030335//positive regulation of cell migration;GO:0048675//axon extension;GO:0048843//negative regulation of axon extension involved in axon guidance;GO:0050908//detection of light stimulus involved in visual perception;GO:0050919//negative chemotaxis;GO:007…
40	IN2	ENSG00000275700	AATF	apoptosis antagonizing transcription factor [Source:HGNC Symbol;Acc:HGNC:19235]	-	-	-	-	GO:0005634//nucleus;GO:0005654//nucleoplasm;GO:0005667//transcription regulator complex;GO:0005730//nucleolus;GO:0005737//cytoplasm;GO:0032040//small-subunit processome	GO:0003723//RNA binding;GO:0005515//protein binding;GO:0019901//protein kinase binding;GO:0043522//leucine zipper domain binding;GO:0048156//tau protein binding	GO:0006357//regulation of transcription by RNA polymerase II;GO:0006974//cellular response to DNA damage stimulus;GO:0007155//cell adhesion;GO:0007346//regulation of mitotic cell cycle;GO:0032929//negative regulation of superoxide anion generation;GO:0040016//embryonic cleavage;GO:0042254//ribosome biogenesis;GO:0042274//ribosomal small subunit biogenesis;GO:0042985//negative regulation of amyloi…
41	IN2	ENSG00000102984	ZNF821	zinc finger protein 821 [Source:HGNC Symbol;Acc:HGNC:28043]	-	-	-	-	GO:0005634//nucleus	GO:0000978//RNA polymerase II cis-regulatory region sequence-specific DNA binding;GO:0003677//DNA binding;GO:0003700//DNA-binding transcription factor activity;GO:0005515//protein binding;GO:0046872//metal ion binding;GO:1990837//sequence-specific double-stranded DNA binding	GO:0006357//regulation of transcription by RNA polymerase II
42	IN2	ENSG00000088970	KIZ	kizuna centrosomal protein [Source:HGNC Symbol;Acc:HGNC:15865]	-	-	-	-	GO:0005737//cytoplasm;GO:0005813//centrosome;GO:0005856//cytoskeleton;GO:0016020//membrane;GO:0042995//cell projection	GO:0005515//protein binding;GO:0019901//protein kinase binding	GO:0007051//spindle organization
43	IN2	ENSG00000130656	HBZ	hemoglobin subunit zeta [Source:HGNC Symbol;Acc:HGNC:4835]	-	-	-	-	GO:0005833//hemoglobin complex;GO:0031838//haptoglobin-hemoglobin complex;GO:0070062//extracellular exosome	GO:0004601//peroxidase activity;GO:0005344//oxygen carrier activity;GO:0005506//iron ion binding;GO:0005515//protein binding;GO:0019825//oxygen binding;GO:0020037//heme binding;GO:0031720//haptoglobin binding;GO:0043177//organic acid binding;GO:0046872//metal ion binding	GO:0015670//carbon dioxide transport;GO:0015671//oxygen transport;GO:0042744//hydrogen peroxide catabolic process;GO:0098869//cellular oxidant detoxification
44	IN2	ENSG00000105290	APLP1	amyloid beta precursor like protein 1 [Source:HGNC Symbol;Acc:HGNC:597]	-	-	-	-	GO:0005604//basement membrane;GO:0005654//nucleoplasm;GO:0005737//cytoplasm;GO:0005794//Golgi apparatus;GO:0005886//plasma membrane;GO:0012505//endomembrane system;GO:0016020//membrane;GO:0048471//perinuclear region of cytoplasm	GO:0005515//protein binding;GO:0008201//heparin binding;GO:0031694//alpha-2A adrenergic receptor binding;GO:0031695//alpha-2B adrenergic receptor binding;GO:0031696//alpha-2C adrenergic receptor binding;GO:0042802//identical protein binding;GO:0046872//metal ion binding;GO:0046914//transition metal ion binding	GO:0006417//regulation of translation;GO:0006897//endocytosis;GO:0006915//apoptotic process;GO:0007155//cell adhesion;GO:0007399//nervous system development;GO:0007409//axonogenesis;GO:0007417//central nervous system development;GO:0009887//animal organ morphogenesis;GO:0030198//extracellular matrix organization;GO:0030900//forebrain development;GO:0071874//cellular response to norepinephrine sti…
45	IN2	ENSG00000128573	FOXP2	forkhead box P2 [Source:HGNC Symbol;Acc:HGNC:13875]	-	-	-	-	GO:0000785//chromatin;GO:0005634//nucleus	GO:0000978//RNA polymerase II cis-regulatory region sequence-specific DNA binding;GO:0000981//DNA-binding transcription factor activity, RNA polymerase II-specific;GO:0001227//DNA-binding transcription repressor activity, RNA polymerase II-specific;GO:0003677//DNA binding;GO:0003700//DNA-binding transcription factor activity;GO:0005515//protein binding;GO:0042802//identical protein binding;GO:004…	GO:0000122//negative regulation of transcription by RNA polymerase II;GO:0006355//regulation of transcription, DNA-templated;GO:0006357//regulation of transcription by RNA polymerase II;GO:0021757//caudate nucleus development;GO:0021758//putamen development;GO:0021987//cerebral cortex development;GO:0045892//negative regulation of transcription, DNA-templated
46	IN2	ENSG00000173114	LRRN3	leucine rich repeat neuronal 3 [Source:HGNC Symbol;Acc:HGNC:17200]	-	-	-	-	GO:0005615//extracellular space;GO:0016020//membrane;GO:0031012//extracellular matrix	GO:0005515//protein binding	GO:0051965//positive regulation of synapse assembly
47	IN2	ENSG00000198846	TOX	thymocyte selection associated high mobility group box [Source:HGNC Symbol;Acc:HGNC:18988]	-	-	-	-	GO:0005634//nucleus	GO:0003677//DNA binding;GO:0005515//protein binding;GO:0031490//chromatin DNA binding	GO:0001779//natural killer cell differentiation;GO:0002362//CD4-positive, CD25-positive, alpha-beta regulatory T cell lineage commitment;GO:0002364//NK T cell lineage commitment;GO:0002521//leukocyte differentiation;GO:0006325//chromatin organization;GO:0006357//regulation of transcription by RNA polymerase II;GO:0007399//nervous system development;GO:0010976//positive regulation of neuron projec…
48	IN2	ENSG00000140740	UQCRC2	ubiquinol-cytochrome c reductase core protein 2 [Source:HGNC Symbol;Acc:HGNC:12586]	Metabolism;Human Diseases;Human Diseases;Human Diseases;Human Diseases;Human Diseases;Human Diseases;Organismal Systems;Human Diseases;Human Diseases;Human Diseases;Metabolism;Organismal Systems	Global and overview maps;Neurodegenerative disease;Neurodegenerative disease;Neurodegenerative disease;Neurodegenerative disease;Neurodegenerative disease;Neurodegenerative disease;Environmental adaptation;Cancer: overview;Cardiovascular disease;Endocrine and metabolic disease;Energy metabolism;Circulatory system	ko01100//Metabolic pathways;ko05022//Pathways of neurodegeneration - multiple diseases;ko05010//Alzheimer disease;ko05014//Amyotrophic lateral sclerosis;ko05016//Huntington disease;ko05020//Prion disease;ko05012//Parkinson disease;ko04714//Thermogenesis;ko05208//Chemical carcinogenesis - reactive oxygen species;ko05415//Diabetic cardiomyopathy;ko04932//Non-alcoholic fatty liver disease;ko00190//O…	K00415;K00415;K00415;K00415;K00415;K00415;K00415;K00415;K00415;K00415;K00415;K00415;K00415	GO:0005654//nucleoplasm;GO:0005739//mitochondrion;GO:0005743//mitochondrial inner membrane;GO:0005750//mitochondrial respiratory chain complex III;GO:0005751//mitochondrial respiratory chain complex IV;GO:0016020//membrane;GO:0070469//respirasome	GO:0004222//metalloendopeptidase activity;GO:0005515//protein binding;GO:0046872//metal ion binding	GO:0006119//oxidative phosphorylation;GO:0006122//mitochondrial electron transport, ubiquinol to cytochrome c;GO:0006508//proteolysis;GO:0009060//aerobic respiration;GO:0045333//cellular respiration
49	IN2	ENSG00000286353	ENSG00000286353	-	-	-	-	-	-	-	-
50	IN2	ENSG00000018236	CNTN1	contactin 1 [Source:HGNC Symbol;Acc:HGNC:2171]	Environmental Information Processing	Signaling molecules and interaction	ko04514//Cell adhesion molecules	K06759	GO:0005886//plasma membrane;GO:0016020//membrane;GO:0030424//axon;GO:0042734//presynaptic membrane;GO:0045211//postsynaptic membrane;GO:0070062//extracellular exosome;GO:0098552//side of membrane	GO:0005515//protein binding;GO:0030246//carbohydrate binding;GO:0098632//cell-cell adhesion mediator activity	GO:0007155//cell adhesion;GO:0007219//Notch signaling pathway;GO:0007411//axon guidance;GO:0007420//brain development;GO:0007626//locomotory behavior;GO:0010467//gene expression;GO:0010628//positive regulation of gene expression;GO:0010765//positive regulation of sodium ion transport;GO:0010976//positive regulation of neuron projection development;GO:0021549//cerebellum development;GO:0031175//ne…
51	IN2	ENSG00000116667	C1orf21	chromosome 1 open reading frame 21 [Source:HGNC Symbol;Acc:HGNC:15494]	-	-	-	-	-	GO:0005515//protein binding	-
52	IN2	ENSG00000125618	PAX8	paired box 8 [Source:HGNC Symbol;Acc:HGNC:8622]	Human Diseases;Human Diseases;Organismal Systems;Human Diseases	Cancer: overview;Cancer: overview;Endocrine system;Cancer: specific types	ko05200//Pathways in cancer;ko05202//Transcriptional misregulation in cancer;ko04918//Thyroid hormone synthesis;ko05216//Thyroid cancer	K09293;K09293;K09293;K09293	GO:0000785//chromatin;GO:0005634//nucleus;GO:0005654//nucleoplasm	GO:0000976//transcription cis-regulatory region binding;GO:0000978//RNA polymerase II cis-regulatory region sequence-specific DNA binding;GO:0000981//DNA-binding transcription factor activity, RNA polymerase II-specific;GO:0001228//DNA-binding transcription activator activity, RNA polymerase II-specific;GO:0003676//nucleic acid binding;GO:0003677//DNA binding;GO:0003700//DNA-binding transcription…	GO:0001655//urogenital system development;GO:0001656//metanephros development;GO:0001658//branching involved in ureteric bud morphogenesis;GO:0001822//kidney development;GO:0001823//mesonephros development;GO:0003281//ventricular septum development;GO:0003337//mesenchymal to epithelial transition involved in metanephros morphogenesis;GO:0006351//transcription, DNA-templated;GO:0006355//regulation…
53	IN2	ENSG00000144583	MARCHF4	membrane associated ring-CH-type finger 4 [Source:HGNC Symbol;Acc:HGNC:29269]	-	-	-	-	GO:0000139//Golgi membrane;GO:0005794//Golgi apparatus;GO:0005795//Golgi stack;GO:0005802//trans-Golgi network;GO:0016020//membrane	GO:0004842//ubiquitin-protein transferase activity;GO:0008270//zinc ion binding;GO:0016740//transferase activity;GO:0046872//metal ion binding	GO:0016567//protein ubiquitination
54	IN2	ENSG00000183775	KCTD16	potassium channel tetramerization domain containing 16 [Source:HGNC Symbol;Acc:HGNC:29244]	-	-	-	-	GO:0005886//plasma membrane;GO:0016020//membrane;GO:0042734//presynaptic membrane;GO:0042995//cell projection;GO:0043235//receptor complex;GO:0045202//synapse;GO:0045211//postsynaptic membrane	GO:0005515//protein binding	GO:0008277//regulation of G protein-coupled receptor signaling pathway;GO:0051260//protein homooligomerization
55	IN2	ENSG00000250742	LINC02381	-	-	-	-	-	-	-	-
56	IN2	ENSG00000177679	SRRM3	serine/arginine repetitive matrix 3 [Source:HGNC Symbol;Acc:HGNC:26729]	-	-	-	-	GO:0005634//nucleus	-	-
57	IN2	ENSG00000248485	PCP4L1	Purkinje cell protein 4 like 1 [Source:HGNC Symbol;Acc:HGNC:20448]	-	-	-	-	-	-	-
58	IN2	ENSG00000171843	MLLT3	MLLT3 super elongation complex subunit [Source:HGNC Symbol;Acc:HGNC:7136]	Human Diseases	Cancer: overview	ko05202//Transcriptional misregulation in cancer	K15187	GO:0005634//nucleus;GO:0005654//nucleoplasm;GO:0005694//chromosome;GO:0005829//cytosol;GO:0008023//transcription elongation factor complex;GO:0043229//intracellular organelle;GO:0070062//extracellular exosome	GO:0003677//DNA binding;GO:0003682//chromatin binding;GO:0005515//protein binding;GO:0042393//histone binding;GO:0060090//molecular adaptor activity;GO:0070577//lysine-acetylated histone binding;GO:0140030//modification-dependent protein binding	GO:0006355//regulation of transcription, DNA-templated;GO:0007379//segment specification;GO:0009952//anterior/posterior pattern specification;GO:0010467//gene expression;GO:0045893//positive regulation of transcription, DNA-templated;GO:0060218//hematopoietic stem cell differentiation;GO:0090090//negative regulation of canonical Wnt signaling pathway;GO:1902275//regulation of chromatin organizati…
59	IN2	ENSG00000114541	FRMD4B	FERM domain containing 4B [Source:HGNC Symbol;Acc:HGNC:24886]	-	-	-	-	GO:0001726//ruffle;GO:0005615//extracellular space;GO:0005737//cytoplasm;GO:0005856//cytoskeleton;GO:0005912//adherens junction;GO:0005923//bicellular tight junction;GO:0070161//anchoring junction	-	GO:0090162//establishment of epithelial cell polarity
60	IN2	ENSG00000158321	AUTS2	activator of transcription and developmental regulator AUTS2 [Source:HGNC Symbol;Acc:HGNC:14262]	-	-	-	-	GO:0005575//cellular_component;GO:0005634//nucleus;GO:0005737//cytoplasm;GO:0005856//cytoskeleton;GO:0015629//actin cytoskeleton;GO:0030426//growth cone;GO:0042995//cell projection	GO:0003682//chromatin binding;GO:0005515//protein binding	GO:0001764//neuron migration;GO:0010592//positive regulation of lamellipodium assembly;GO:0030036//actin cytoskeleton organization;GO:0035022//positive regulation of Rac protein signal transduction;GO:0045944//positive regulation of transcription by RNA polymerase II;GO:0048675//axon extension;GO:0051571//positive regulation of histone H3-K4 methylation;GO:0097484//dendrite extension;GO:2000620//…
61	IN2	ENSG00000164853	UNCX	UNC homeobox [Source:HGNC Symbol;Acc:HGNC:33194]	-	-	-	-	GO:0000785//chromatin;GO:0005634//nucleus	GO:0000981//DNA-binding transcription factor activity, RNA polymerase II-specific;GO:0003677//DNA binding;GO:1990837//sequence-specific double-stranded DNA binding	GO:0001502//cartilage condensation;GO:0006355//regulation of transcription, DNA-templated;GO:0006357//regulation of transcription by RNA polymerase II;GO:0007389//pattern specification process;GO:0007399//nervous system development;GO:0010468//regulation of gene expression;GO:0021516//dorsal spinal cord development;GO:0021889//olfactory bulb interneuron differentiation;GO:0030154//cell differenti…
62	IN2	ENSG00000067225	PKM	pyruvate kinase M1/2 [Source:HGNC Symbol;Acc:HGNC:9021]	Metabolism;Human Diseases;Human Diseases;Metabolism;Organismal Systems;Metabolism;Human Diseases;Metabolism;Metabolism;Human Diseases	Global and overview maps;Infectious disease: viral;Cancer: overview;Global and overview maps;Endocrine system;Global and overview maps;Cancer: overview;Carbohydrate metabolism;Carbohydrate metabolism;Endocrine and metabolic disease	ko01100//Metabolic pathways;ko05165//Human papillomavirus infection;ko05203//Viral carcinogenesis;ko01200//Carbon metabolism;ko04922//Glucagon signaling pathway;ko01230//Biosynthesis of amino acids;ko05230//Central carbon metabolism in cancer;ko00010//Glycolysis / Gluconeogenesis;ko00620//Pyruvate metabolism;ko04930//Type II diabetes mellitus	K00873;K00873;K00873;K00873;K00873;K00873;K00873;K00873;K00873;K00873	GO:0005576//extracellular region;GO:0005634//nucleus;GO:0005737//cytoplasm;GO:0005739//mitochondrion;GO:0005791//rough endoplasmic reticulum;GO:0005829//cytosol;GO:0005929//cilium;GO:0031982//vesicle;GO:0034774//secretory granule lumen;GO:0062023//collagen-containing extracellular matrix;GO:0070062//extracellular exosome;GO:1903561//extracellular vesicle;GO:1904813//ficolin-1-rich granule lumen	GO:0000166//nucleotide binding;GO:0000287//magnesium ion binding;GO:0003713//transcription coactivator activity;GO:0003723//RNA binding;GO:0003729//mRNA binding;GO:0003824//catalytic activity;GO:0004713//protein tyrosine kinase activity;GO:0004743//pyruvate kinase activity;GO:0005515//protein binding;GO:0005524//ATP binding;GO:0016301//kinase activity;GO:0016740//transferase activity;GO:0023026//…	GO:0006096//glycolytic process;GO:0006338//chromatin remodeling;GO:0006417//regulation of translation;GO:0008152//metabolic process;GO:0012501//programmed cell death;GO:0016310//phosphorylation;GO:0032869//cellular response to insulin stimulus;GO:0045944//positive regulation of transcription by RNA polymerase II;GO:0061621//canonical glycolysis;GO:1903672//positive regulation of sprouting angioge…
63	IN2	ENSG00000233639	PANTR1	-	-	-	-	-	-	-	-
64	IN2	ENSG00000147509	RGS20	regulator of G protein signaling 20 [Source:HGNC Symbol;Acc:HGNC:14600]	-	-	-	-	GO:0005634//nucleus;GO:0005737//cytoplasm;GO:0005802//trans-Golgi network;GO:0005886//plasma membrane;GO:0016020//membrane	GO:0003924//GTPase activity;GO:0005096//GTPase activator activity;GO:0005515//protein binding	GO:0007186//G protein-coupled receptor signaling pathway;GO:0008277//regulation of G protein-coupled receptor signaling pathway;GO:0009968//negative regulation of signal transduction
65	IN2	ENSG00000166407	LMO1	LIM domain only 1 [Source:HGNC Symbol;Acc:HGNC:6641]	-	-	-	-	GO:0005634//nucleus;GO:0005654//nucleoplasm	GO:0003713//transcription coactivator activity;GO:0005515//protein binding;GO:0046872//metal ion binding;GO:0140297//DNA-binding transcription factor binding	GO:0000122//negative regulation of transcription by RNA polymerase II;GO:0045944//positive regulation of transcription by RNA polymerase II;GO:0046013//regulation of T cell homeostatic proliferation
66	IN2	ENSG00000132938	MTUS2	microtubule associated scaffold protein 2 [Source:HGNC Symbol;Acc:HGNC:20595]	-	-	-	-	GO:0005634//nucleus;GO:0005737//cytoplasm;GO:0005813//centrosome;GO:0005856//cytoskeleton;GO:0005874//microtubule;GO:0005881//cytoplasmic microtubule;GO:0015630//microtubule cytoskeleton;GO:0045171//intercellular bridge	GO:0005515//protein binding;GO:0008017//microtubule binding;GO:0042803//protein homodimerization activity	-
67	IN2	ENSG00000169851	PCDH7	protocadherin 7 [Source:HGNC Symbol;Acc:HGNC:8659]	-	-	-	-	GO:0005886//plasma membrane;GO:0016020//membrane;GO:0031092//platelet alpha granule membrane	GO:0005509//calcium ion binding	GO:0007155//cell adhesion;GO:0007156//homophilic cell adhesion via plasma membrane adhesion molecules
68	IN2	ENSG00000100592	DAAM1	dishevelled associated activator of morphogenesis 1 [Source:HGNC Symbol;Acc:HGNC:18142]	Environmental Information Processing	Signal transduction	ko04310//Wnt signaling pathway	K04512	GO:0001725//stress fiber;GO:0005737//cytoplasm;GO:0005829//cytosol;GO:0005856//cytoskeleton;GO:0005886//plasma membrane;GO:0016020//membrane;GO:0031514//motile cilium;GO:0036064//ciliary basal body;GO:0042995//cell projection	GO:0003779//actin binding;GO:0005515//protein binding;GO:0031267//small GTPase binding;GO:0042802//identical protein binding	GO:0016043//cellular component organization;GO:0016055//Wnt signaling pathway;GO:0030036//actin cytoskeleton organization;GO:0060071//Wnt signaling pathway, planar cell polarity pathway
69	IN2	ENSG00000168280	KIF5C	kinesin family member 5C [Source:HGNC Symbol;Acc:HGNC:6325]	Human Diseases;Human Diseases;Human Diseases;Human Diseases;Human Diseases;Human Diseases;Cellular Processes;Human Diseases;Organismal Systems;Human Diseases	Neurodegenerative disease;Neurodegenerative disease;Neurodegenerative disease;Neurodegenerative disease;Neurodegenerative disease;Neurodegenerative disease;Transport and catabolism;Infectious disease: bacterial;Nervous system;Cancer: specific types	ko05022//Pathways of neurodegeneration - multiple diseases;ko05010//Alzheimer disease;ko05014//Amyotrophic lateral sclerosis;ko05016//Huntington disease;ko05020//Prion disease;ko05012//Parkinson disease;ko04144//Endocytosis;ko05132//Salmonella infection;ko04728//Dopaminergic synapse;ko05223//Non-small cell lung cancer	K10396;K10396;K10396;K10396;K10396;K10396;K10396;K10396;K10396;K10396	GO:0005737//cytoplasm;GO:0005856//cytoskeleton;GO:0005871//kinesin complex;GO:0005874//microtubule;GO:0030425//dendrite;GO:0032839//dendrite cytoplasm;GO:0035253//ciliary rootlet;GO:0042995//cell projection;GO:0043005//neuron projection;GO:0043025//neuronal cell body;GO:0044295//axonal growth cone;GO:0099524//postsynaptic cytosol;GO:0150034//distal axon;GO:1904115//axon cytoplasm	GO:0000166//nucleotide binding;GO:0003774//cytoskeletal motor activity;GO:0003777//microtubule motor activity;GO:0005515//protein binding;GO:0005524//ATP binding;GO:0008017//microtubule binding;GO:0008574//plus-end-directed microtubule motor activity;GO:0016787//hydrolase activity;GO:0016887//ATP hydrolysis activity;GO:0034190//apolipoprotein receptor binding	GO:0006996//organelle organization;GO:0007018//microtubule-based movement;GO:0007411//axon guidance;GO:0008045//motor neuron axon guidance;GO:0008298//intracellular mRNA localization;GO:0048489//synaptic vesicle transport;GO:0051028//mRNA transport;GO:0098964//anterograde dendritic transport of messenger ribonucleoprotein complex;GO:0098971//anterograde dendritic transport of neurotransmitter rec…
70	IN2	ENSG00000139767	SRRM4	serine/arginine repetitive matrix 4 [Source:HGNC Symbol;Acc:HGNC:29389]	-	-	-	-	GO:0005634//nucleus	GO:0003723//RNA binding;GO:0003729//mRNA binding;GO:0005515//protein binding;GO:0042802//identical protein binding	GO:0000381//regulation of alternative mRNA splicing, via spliceosome;GO:0006397//mRNA processing;GO:0007399//nervous system development;GO:0007605//sensory perception of sound;GO:0008380//RNA splicing;GO:0030154//cell differentiation;GO:0042551//neuron maturation;GO:0043484//regulation of RNA splicing
71	IN2	ENSG00000008513	ST3GAL1	ST3 beta-galactoside alpha-2,3-sialyltransferase 1 [Source:HGNC Symbol;Acc:HGNC:10862]	Metabolism;Metabolism;Metabolism;Metabolism;Metabolism	Global and overview maps;Glycan biosynthesis and metabolism;Glycan biosynthesis and metabolism;Glycan biosynthesis and metabolism;Glycan biosynthesis and metabolism	ko01100//Metabolic pathways;ko00512//Mucin type O-glycan biosynthesis;ko00603//Glycosphingolipid biosynthesis - globo and isoglobo series;ko00604//Glycosphingolipid biosynthesis - ganglio series;ko00533//Glycosaminoglycan biosynthesis - keratan sulfate	K00780;K00780;K00780;K00780;K00780	GO:0000139//Golgi membrane;GO:0005576//extracellular region;GO:0005794//Golgi apparatus;GO:0016020//membrane;GO:0032580//Golgi cisterna membrane;GO:0032588//trans-Golgi network membrane;GO:0070062//extracellular exosome;GO:1990675//Golgi medial cisterna membrane;GO:1990676//Golgi trans cisterna membrane	GO:0003836//beta-galactoside (CMP) alpha-2,3-sialyltransferase activity;GO:0008373//sialyltransferase activity;GO:0016740//transferase activity;GO:0016757//glycosyltransferase activity;GO:0047288//monosialoganglioside sialyltransferase activity	GO:0002319//memory B cell differentiation;GO:0006054//N-acetylneuraminate metabolic process;GO:0006486//protein glycosylation;GO:0006487//protein N-linked glycosylation;GO:0006629//lipid metabolic process;GO:0010706//ganglioside biosynthetic process via lactosylceramide;GO:0016266//O-glycan processing;GO:0018146//keratan sulfate biosynthetic process;GO:0019082//viral protein processing;GO:0036211…
72	IN2	ENSG00000134369	NAV1	neuron navigator 1 [Source:HGNC Symbol;Acc:HGNC:15989]	-	-	-	-	GO:0005737//cytoplasm;GO:0005856//cytoskeleton;GO:0005874//microtubule;GO:0015630//microtubule cytoskeleton;GO:0043194//axon initial segment	GO:0016887//ATP hydrolysis activity	GO:0001578//microtubule bundle formation;GO:0001764//neuron migration;GO:0007399//nervous system development;GO:0022008//neurogenesis;GO:0030154//cell differentiation
73	IN2	ENSG00000158201	ABHD3	abhydrolase domain containing 3, phospholipase [Source:HGNC Symbol;Acc:HGNC:18718]	-	-	-	-	GO:0005575//cellular_component;GO:0005886//plasma membrane;GO:0016020//membrane	GO:0004623//phospholipase A2 activity;GO:0008126//acetylesterase activity;GO:0008970//phospholipase A1 activity;GO:0016787//hydrolase activity;GO:0047372//acylglycerol lipase activity;GO:0052689//carboxylic ester hydrolase activity;GO:0052739//phosphatidylserine 1-acylhydrolase activity;GO:0052740//1-acyl-2-lysophosphatidylserine acylhydrolase activity	GO:0006629//lipid metabolic process;GO:0006656//phosphatidylcholine biosynthetic process;GO:0046470//phosphatidylcholine metabolic process;GO:0051792//medium-chain fatty acid biosynthetic process;GO:0051793//medium-chain fatty acid catabolic process
74	IN2	ENSG00000005108	THSD7A	thrombospondin type 1 domain containing 7A [Source:HGNC Symbol;Acc:HGNC:22207]	-	-	-	-	GO:0005576//extracellular region;GO:0005886//plasma membrane;GO:0016020//membrane;GO:0042995//cell projection	GO:0005515//protein binding	GO:0001525//angiogenesis;GO:0030036//actin cytoskeleton organization;GO:0030154//cell differentiation
75	IN2	ENSG00000135069	PSAT1	phosphoserine aminotransferase 1 [Source:HGNC Symbol;Acc:HGNC:19129]	Metabolism;Metabolism;Metabolism;Metabolism;Metabolism;Metabolism	Global and overview maps;Global and overview maps;Global and overview maps;Amino acid metabolism;Amino acid metabolism;Metabolism of cofactors and vitamins	ko01100//Metabolic pathways;ko01200//Carbon metabolism;ko01230//Biosynthesis of amino acids;ko00270//Cysteine and methionine metabolism;ko00260//Glycine, serine and threonine metabolism;ko00750//Vitamin B6 metabolism	K00831;K00831;K00831;K00831;K00831;K00831	GO:0005737//cytoplasm;GO:0005829//cytosol;GO:0070062//extracellular exosome	GO:0003824//catalytic activity;GO:0004648//O-phospho-L-serine:2-oxoglutarate aminotransferase activity;GO:0005515//protein binding;GO:0008483//transaminase activity;GO:0016740//transferase activity;GO:0030170//pyridoxal phosphate binding;GO:0042802//identical protein binding	GO:0006564//L-serine biosynthetic process;GO:0008615//pyridoxine biosynthetic process;GO:0008652//cellular amino acid biosynthetic process
76	IN2	ENSG00000109906	ZBTB16	zinc finger and BTB domain containing 16 [Source:HGNC Symbol;Acc:HGNC:12930]	Human Diseases;Human Diseases;Human Diseases	Cancer: overview;Cancer: overview;Cancer: specific types	ko05200//Pathways in cancer;ko05202//Transcriptional misregulation in cancer;ko05221//Acute myeloid leukemia	K10055;K10055;K10055	GO:0001673//male germ cell nucleus;GO:0005634//nucleus;GO:0005829//cytosol;GO:0016604//nuclear body;GO:0016605//PML body;GO:0016607//nuclear speck;GO:0017053//transcription repressor complex;GO:0032991//protein-containing complex	GO:0000978//RNA polymerase II cis-regulatory region sequence-specific DNA binding;GO:0001222//transcription corepressor binding;GO:0001227//DNA-binding transcription repressor activity, RNA polymerase II-specific;GO:0001228//DNA-binding transcription activator activity, RNA polymerase II-specific;GO:0003677//DNA binding;GO:0003690//double-stranded DNA binding;GO:0003700//DNA-binding transcription…	GO:0000122//negative regulation of transcription by RNA polymerase II;GO:0001501//skeletal system development;GO:0001823//mesonephros development;GO:0006355//regulation of transcription, DNA-templated;GO:0006357//regulation of transcription by RNA polymerase II;GO:0006915//apoptotic process;GO:0007417//central nervous system development;GO:0008283//cell population proliferation;GO:0008285//negati…
77	IN2	ENSG00000101349	PAK5	p21 (RAC1) activated kinase 5 [Source:HGNC Symbol;Acc:HGNC:15916]	Environmental Information Processing;Cellular Processes;Human Diseases;Cellular Processes;Organismal Systems;Organismal Systems;Environmental Information Processing;Human Diseases	Signal transduction;Cell motility;Infectious disease: viral;Cellular community - eukaryotes;Development and regeneration;Immune system;Signal transduction;Cancer: specific types	ko04014//Ras signaling pathway;ko04810//Regulation of actin cytoskeleton;ko05170//Human immunodeficiency virus 1 infection;ko04510//Focal adhesion;ko04360//Axon guidance;ko04660//T cell receptor signaling pathway;ko04012//ErbB signaling pathway;ko05211//Renal cell carcinoma	K05736;K05736;K05736;K05736;K05736;K05736;K05736;K05736	GO:0005634//nucleus;GO:0005654//nucleoplasm;GO:0005737//cytoplasm;GO:0005739//mitochondrion;GO:0005829//cytosol;GO:0005886//plasma membrane;GO:0031965//nuclear membrane;GO:0045202//synapse	GO:0000166//nucleotide binding;GO:0004672//protein kinase activity;GO:0004674//protein serine/threonine kinase activity;GO:0005515//protein binding;GO:0005524//ATP binding;GO:0016301//kinase activity;GO:0016740//transferase activity;GO:0106310//protein serine kinase activity	GO:0001558//regulation of cell growth;GO:0006468//protein phosphorylation;GO:0006915//apoptotic process;GO:0007010//cytoskeleton organization;GO:0007165//signal transduction;GO:0007612//learning;GO:0007613//memory;GO:0007626//locomotory behavior;GO:0008283//cell population proliferation;GO:0016310//phosphorylation;GO:0016477//cell migration;GO:0035556//intracellular signal transduction;GO:0043408…
78	IN2	ENSG00000145416	MARCHF1	membrane associated ring-CH-type finger 1 [Source:HGNC Symbol;Acc:HGNC:26077]	-	-	-	-	GO:0005737//cytoplasm;GO:0005764//lysosome;GO:0005765//lysosomal membrane;GO:0005768//endosome;GO:0005783//endoplasmic reticulum;GO:0005789//endoplasmic reticulum membrane;GO:0005794//Golgi apparatus;GO:0005886//plasma membrane;GO:0016020//membrane;GO:0030659//cytoplasmic vesicle membrane;GO:0031410//cytoplasmic vesicle;GO:0031901//early endosome membrane;GO:0031902//late endosome membrane;GO:003…	GO:0008270//zinc ion binding;GO:0016740//transferase activity;GO:0042287//MHC protein binding;GO:0046872//metal ion binding;GO:0061630//ubiquitin protein ligase activity	GO:0000209//protein polyubiquitination;GO:0002376//immune system process;GO:0002495//antigen processing and presentation of peptide antigen via MHC class II;GO:0006955//immune response;GO:0016567//protein ubiquitination
79	IN2	ENSG00000078018	MAP2	microtubule associated protein 2 [Source:HGNC Symbol;Acc:HGNC:6839]	-	-	-	-	GO:0005737//cytoplasm;GO:0005829//cytosol;GO:0005856//cytoskeleton;GO:0005874//microtubule;GO:0005875//microtubule associated complex;GO:0030425//dendrite;GO:0032839//dendrite cytoplasm;GO:0042995//cell projection;GO:0043005//neuron projection;GO:0043025//neuronal cell body;GO:0043194//axon initial segment;GO:0043198//dendritic shaft;GO:0043203//axon hillock;GO:0044294//dendritic growth cone;GO:0…	GO:0002162//dystroglycan binding;GO:0005198//structural molecule activity;GO:0005515//protein binding;GO:0005516//calmodulin binding;GO:0008017//microtubule binding;GO:0015631//tubulin binding;GO:0048156//tau protein binding	GO:0000226//microtubule cytoskeleton organization;GO:0016358//dendrite development;GO:0021954//central nervous system neuron development;GO:0030517//negative regulation of axon extension;GO:0031113//regulation of microtubule polymerization;GO:0031115//negative regulation of microtubule polymerization;GO:0031175//neuron projection development;GO:0032880//regulation of protein localization;GO:00488…
80	IN2	ENSG00000066382	MPPED2	metallophosphoesterase domain containing 2 [Source:HGNC Symbol;Acc:HGNC:1180]	-	-	-	-	-	GO:0000166//nucleotide binding;GO:0005515//protein binding;GO:0008081//phosphoric diester hydrolase activity;GO:0016208//AMP binding;GO:0016787//hydrolase activity;GO:0019002//GMP binding;GO:0030145//manganese ion binding;GO:0046872//metal ion binding	-
81	IN2	ENSG00000174938	SEZ6L2	seizure related 6 homolog like 2 [Source:HGNC Symbol;Acc:HGNC:30844]	-	-	-	-	GO:0005783//endoplasmic reticulum;GO:0005789//endoplasmic reticulum membrane;GO:0005886//plasma membrane;GO:0016020//membrane;GO:0043025//neuronal cell body	-	GO:0008344//adult locomotory behavior;GO:0021680//cerebellar Purkinje cell layer development;GO:0060074//synapse maturation;GO:0090036//regulation of protein kinase C signaling
82	IN2	ENSG00000106688	SLC1A1	solute carrier family 1 member 1 [Source:HGNC Symbol;Acc:HGNC:10939]	Organismal Systems;Organismal Systems;Organismal Systems	Nervous system;Digestive system;Nervous system	ko04724//Glutamatergic synapse;ko04974//Protein digestion and absorption;ko04721//Synaptic vesicle cycle	K05612;K05612;K05612	GO:0005737//cytoplasm;GO:0005768//endosome;GO:0005783//endoplasmic reticulum;GO:0005886//plasma membrane;GO:0009986//cell surface;GO:0016020//membrane;GO:0016324//apical plasma membrane;GO:0030424//axon;GO:0030425//dendrite;GO:0031901//early endosome membrane;GO:0031902//late endosome membrane;GO:0031982//vesicle;GO:0032279//asymmetric synapse;GO:0043005//neuron projection;GO:0043025//neuronal ce…	GO:0005253//anion channel activity;GO:0005313//L-glutamate transmembrane transporter activity;GO:0005314//high-affinity glutamate transmembrane transporter activity;GO:0005515//protein binding;GO:0015108//chloride transmembrane transporter activity;GO:0015179//L-amino acid transmembrane transporter activity;GO:0015183//L-aspartate transmembrane transporter activity;GO:0015293//symporter activity;…	GO:0001662//behavioral fear response;GO:0001932//regulation of protein phosphorylation;GO:0001975//response to amphetamine;GO:0002027//regulation of heart rate;GO:0006749//glutathione metabolic process;GO:0006750//glutathione biosynthetic process;GO:0006801//superoxide metabolic process;GO:0006811//ion transport;GO:0006836//neurotransmitter transport;GO:0006865//amino acid transport;GO:0006882//c…
83	IN2	ENSG00000143507	DUSP10	dual specificity phosphatase 10 [Source:HGNC Symbol;Acc:HGNC:3065]	Environmental Information Processing	Signal transduction	ko04010//MAPK signaling pathway	K20216	GO:0005634//nucleus;GO:0005654//nucleoplasm;GO:0005737//cytoplasm;GO:0005829//cytosol	GO:0004721//phosphoprotein phosphatase activity;GO:0004722//protein serine/threonine phosphatase activity;GO:0004725//protein tyrosine phosphatase activity;GO:0005515//protein binding;GO:0008138//protein tyrosine/serine/threonine phosphatase activity;GO:0008330//protein tyrosine/threonine phosphatase activity;GO:0008432//JUN kinase binding;GO:0016787//hydrolase activity;GO:0016791//phosphatase ac…	GO:0002819//regulation of adaptive immune response;GO:0006470//protein dephosphorylation;GO:0010033//response to organic substance;GO:0010633//negative regulation of epithelial cell migration;GO:0016311//dephosphorylation;GO:0030336//negative regulation of cell migration;GO:0032496//response to lipopolysaccharide;GO:0032873//negative regulation of stress-activated MAPK cascade;GO:0035970//peptidy…
84	IN2	ENSG00000170381	SEMA3E	semaphorin 3E [Source:HGNC Symbol;Acc:HGNC:10727]	Organismal Systems	Development and regeneration	ko04360//Axon guidance	K06840	GO:0005576//extracellular region;GO:0005615//extracellular space	GO:0005515//protein binding;GO:0030215//semaphorin receptor binding;GO:0045499//chemorepellent activity;GO:0048018//receptor ligand activity	GO:0001525//angiogenesis;GO:0001569//branching involved in blood vessel morphogenesis;GO:0001755//neural crest cell migration;GO:0001953//negative regulation of cell-matrix adhesion;GO:0002040//sprouting angiogenesis;GO:0007399//nervous system development;GO:0007411//axon guidance;GO:0008360//regulation of cell shape;GO:0016525//negative regulation of angiogenesis;GO:0021828//gonadotrophin-releas…
85	IN2	ENSG00000091129	NRCAM	neuronal cell adhesion molecule [Source:HGNC Symbol;Acc:HGNC:7994]	Environmental Information Processing	Signaling molecules and interaction	ko04514//Cell adhesion molecules	K06756	GO:0005576//extracellular region;GO:0005886//plasma membrane;GO:0009897//external side of plasma membrane;GO:0016020//membrane;GO:0030424//axon;GO:0042995//cell projection;GO:0043005//neuron projection;GO:0043194//axon initial segment;GO:0045202//synapse;GO:0045211//postsynaptic membrane;GO:0098839//postsynaptic density membrane;GO:0098978//glutamatergic synapse	GO:0005515//protein binding;GO:0030506//ankyrin binding;GO:0086080//protein binding involved in heterotypic cell-cell adhesion;GO:0098632//cell-cell adhesion mediator activity	GO:0001525//angiogenesis;GO:0001764//neuron migration;GO:0007155//cell adhesion;GO:0007409//axonogenesis;GO:0007411//axon guidance;GO:0007413//axonal fasciculation;GO:0007416//synapse assembly;GO:0007417//central nervous system development;GO:0007420//brain development;GO:0008104//protein localization;GO:0010975//regulation of neuron projection development;GO:0019227//neuronal action potential pr…
86	IN2	ENSG00000155052	CNTNAP5	contactin associated protein family member 5 [Source:HGNC Symbol;Acc:HGNC:18748]	-	-	-	-	GO:0016020//membrane	-	GO:0007155//cell adhesion
87	IN2	ENSG00000101236	RNF24	ring finger protein 24 [Source:HGNC Symbol;Acc:HGNC:13779]	-	-	-	-	GO:0000139//Golgi membrane;GO:0005794//Golgi apparatus;GO:0016020//membrane	GO:0005515//protein binding;GO:0008270//zinc ion binding;GO:0046872//metal ion binding	-
88	IN2	ENSG00000099284	MACROH2A2	macroH2A.2 histone [Source:HGNC Symbol;Acc:HGNC:14453]	Organismal Systems;Human Diseases;Cellular Processes;Human Diseases	Immune system;Substance dependence;Cell growth and death;Immune disease	ko04613//Neutrophil extracellular trap formation;ko05034//Alcoholism;ko04217//Necroptosis;ko05322//Systemic lupus erythematosus	K11251;K11251;K11251;K11251	GO:0000781//chromosome, telomeric region;GO:0000785//chromatin;GO:0000786//nucleosome;GO:0001740//Barr body;GO:0005634//nucleus;GO:0005654//nucleoplasm;GO:0005694//chromosome;GO:0043229//intracellular organelle;GO:0070062//extracellular exosome	GO:0000976//transcription cis-regulatory region binding;GO:0000977//RNA polymerase II transcription regulatory region sequence-specific DNA binding;GO:0003677//DNA binding;GO:0005515//protein binding;GO:0030527//structural constituent of chromatin;GO:0031490//chromatin DNA binding;GO:0046982//protein heterodimerization activity	GO:0000122//negative regulation of transcription by RNA polymerase II;GO:0006325//chromatin organization;GO:0006334//nucleosome assembly;GO:0007420//brain development;GO:0007549//dosage compensation;GO:0045618//positive regulation of keratinocyte differentiation;GO:0045814//negative regulation of gene expression, epigenetic;GO:0071169//establishment of protein localization to chromatin;GO:1901837…
89	IN2	ENSG00000188517	COL25A1	collagen type XXV alpha 1 chain [Source:HGNC Symbol;Acc:HGNC:18603]	Organismal Systems	Digestive system	ko04974//Protein digestion and absorption	K24356	GO:0005576//extracellular region;GO:0005581//collagen trimer;GO:0005615//extracellular space;GO:0005788//endoplasmic reticulum lumen;GO:0005886//plasma membrane;GO:0016020//membrane;GO:0062023//collagen-containing extracellular matrix	GO:0001540//amyloid-beta binding;GO:0008201//heparin binding;GO:0030020//extracellular matrix structural constituent conferring tensile strength	-
90	IN2	ENSG00000169684	CHRNA5	cholinergic receptor nicotinic alpha 5 subunit [Source:HGNC Symbol;Acc:HGNC:1959]	Environmental Information Processing	Signaling molecules and interaction	ko04080//Neuroactive ligand-receptor interaction	K04807	GO:0005886//plasma membrane;GO:0005892//acetylcholine-gated channel complex;GO:0016020//membrane;GO:0043005//neuron projection;GO:0045202//synapse;GO:0045211//postsynaptic membrane;GO:0097060//synaptic membrane;GO:0098691//dopaminergic synapse;GO:0098793//presynapse;GO:0110165//cellular anatomical entity	GO:0004888//transmembrane signaling receptor activity;GO:0005216//ion channel activity;GO:0005230//extracellular ligand-gated ion channel activity;GO:0005515//protein binding;GO:0015276//ligand-gated ion channel activity;GO:0015464//acetylcholine receptor activity;GO:0022848//acetylcholine-gated cation-selective channel activity	GO:0006811//ion transport;GO:0007154//cell communication;GO:0007165//signal transduction;GO:0007268//chemical synaptic transmission;GO:0007271//synaptic transmission, cholinergic;GO:0023052//signaling;GO:0034220//ion transmembrane transport;GO:0035094//response to nicotine;GO:0035095//behavioral response to nicotine;GO:0060078//regulation of postsynaptic membrane potential;GO:0060079//excitatory …
91	IN2	ENSG00000162490	DRAXIN	dorsal inhibitory axon guidance protein [Source:HGNC Symbol;Acc:HGNC:25054]	-	-	-	-	GO:0005576//extracellular region	GO:0005515//protein binding	GO:0007411//axon guidance;GO:0010977//negative regulation of neuron projection development;GO:0016055//Wnt signaling pathway;GO:0021516//dorsal spinal cord development;GO:0021528//commissural neuron differentiation in spinal cord;GO:0021960//anterior commissure morphogenesis;GO:0030517//negative regulation of axon extension;GO:0030900//forebrain development;GO:0051402//neuron apoptotic process;GO…
92	IN2	ENSG00000148672	GLUD1	glutamate dehydrogenase 1 [Source:HGNC Symbol;Acc:HGNC:4335]	Metabolism;Cellular Processes;Metabolism;Metabolism;Organismal Systems;Metabolism;Metabolism	Global and overview maps;Cell growth and death;Global and overview maps;Amino acid metabolism;Excretory system;Amino acid metabolism;Energy metabolism	ko01100//Metabolic pathways;ko04217//Necroptosis;ko01200//Carbon metabolism;ko00250//Alanine, aspartate and glutamate metabolism;ko04964//Proximal tubule bicarbonate reclamation;ko00220//Arginine biosynthesis;ko00910//Nitrogen metabolism	K00261;K00261;K00261;K00261;K00261;K00261;K00261	GO:0005737//cytoplasm;GO:0005739//mitochondrion;GO:0005759//mitochondrial matrix;GO:0005783//endoplasmic reticulum	GO:0000166//nucleotide binding;GO:0004352//glutamate dehydrogenase (NAD+) activity;GO:0004353//glutamate dehydrogenase [NAD(P)+] activity;GO:0004354//glutamate dehydrogenase (NADP+) activity;GO:0005515//protein binding;GO:0005524//ATP binding;GO:0005525//GTP binding;GO:0016491//oxidoreductase activity;GO:0016639//oxidoreductase activity, acting on the CH-NH2 group of donors, NAD or NADP as accept…	GO:0006520//cellular amino acid metabolic process;GO:0006537//glutamate biosynthetic process;GO:0006538//glutamate catabolic process;GO:0006541//glutamine metabolic process;GO:0021762//substantia nigra development;GO:0032024//positive regulation of insulin secretion;GO:0072350//tricarboxylic acid metabolic process
93	IN2	ENSG00000109472	CPE	carboxypeptidase E [Source:HGNC Symbol;Acc:HGNC:2303]	Human Diseases	Endocrine and metabolic disease	ko04940//Type I diabetes mellitus	K01294	GO:0005576//extracellular region;GO:0005615//extracellular space;GO:0005794//Golgi apparatus;GO:0005886//plasma membrane;GO:0016020//membrane;GO:0030133//transport vesicle;GO:0030141//secretory granule;GO:0030658//transport vesicle membrane;GO:0030667//secretory granule membrane;GO:0031410//cytoplasmic vesicle;GO:0070062//extracellular exosome	GO:0004180//carboxypeptidase activity;GO:0004181//metallocarboxypeptidase activity;GO:0005515//protein binding;GO:0008233//peptidase activity;GO:0008237//metallopeptidase activity;GO:0008270//zinc ion binding;GO:0016787//hydrolase activity;GO:0042043//neurexin family protein binding;GO:0046872//metal ion binding;GO:0050839//cell adhesion molecule binding	GO:0003214//cardiac left ventricle morphogenesis;GO:0006508//proteolysis;GO:0006518//peptide metabolic process;GO:0007218//neuropeptide signaling pathway;GO:0016055//Wnt signaling pathway;GO:0016485//protein processing;GO:0030070//insulin processing;GO:0030072//peptide hormone secretion;GO:0033366//protein localization to secretory granule;GO:0036211//protein modification process;GO:0072657//prot…
94	IN2	ENSG00000101489	CELF4	CUGBP Elav-like family member 4 [Source:HGNC Symbol;Acc:HGNC:14015]	-	-	-	-	GO:0005634//nucleus;GO:0005654//nucleoplasm;GO:0005737//cytoplasm;GO:0098794//postsynapse;GO:1990904//ribonucleoprotein complex	GO:0000900//translation repressor activity, mRNA regulatory element binding;GO:0003676//nucleic acid binding;GO:0003723//RNA binding;GO:0003729//mRNA binding;GO:0005515//protein binding;GO:0036002//pre-mRNA binding;GO:0042835//BRE binding	GO:0000380//alternative mRNA splicing, via spliceosome;GO:0000381//regulation of alternative mRNA splicing, via spliceosome;GO:0001701//in utero embryonic development;GO:0006376//mRNA splice site selection;GO:0006397//mRNA processing;GO:0007281//germ cell development;GO:0008380//RNA splicing;GO:0009792//embryo development ending in birth or egg hatching;GO:0017148//negative regulation of translat…
95	IN2	ENSG00000075891	PAX2	paired box 2 [Source:HGNC Symbol;Acc:HGNC:8616]	-	-	-	-	GO:0000785//chromatin;GO:0005634//nucleus;GO:0005654//nucleoplasm;GO:0005815//microtubule organizing center;GO:0032991//protein-containing complex;GO:0032993//protein-DNA complex;GO:0034451//centriolar satellite	GO:0000976//transcription cis-regulatory region binding;GO:0000978//RNA polymerase II cis-regulatory region sequence-specific DNA binding;GO:0000981//DNA-binding transcription factor activity, RNA polymerase II-specific;GO:0000987//cis-regulatory region sequence-specific DNA binding;GO:0003676//nucleic acid binding;GO:0003677//DNA binding;GO:0003700//DNA-binding transcription factor activity;GO:0…	GO:0001655//urogenital system development;GO:0001658//branching involved in ureteric bud morphogenesis;GO:0001709//cell fate determination;GO:0001823//mesonephros development;GO:0001843//neural tube closure;GO:0002072//optic cup morphogenesis involved in camera-type eye development;GO:0003337//mesenchymal to epithelial transition involved in metanephros morphogenesis;GO:0003406//retinal pigment e…
96	IN2	ENSG00000079931	MOXD1	monooxygenase DBH like 1 [Source:HGNC Symbol;Acc:HGNC:21063]	-	-	-	-	GO:0005615//extracellular space;GO:0005783//endoplasmic reticulum;GO:0005789//endoplasmic reticulum membrane;GO:0016020//membrane;GO:0030667//secretory granule membrane	GO:0003824//catalytic activity;GO:0004497//monooxygenase activity;GO:0004500//dopamine beta-monooxygenase activity;GO:0005507//copper ion binding;GO:0005515//protein binding;GO:0016491//oxidoreductase activity;GO:0016715//oxidoreductase activity, acting on paired donors, with incorporation or reduction of molecular oxygen, reduced ascorbate as one donor, and incorporation of one atom of oxygen;GO…	GO:0006589//octopamine biosynthetic process;GO:0042420//dopamine catabolic process;GO:0042421//norepinephrine biosynthetic process
97	IN2	ENSG00000106278	PTPRZ1	protein tyrosine phosphatase receptor type Z1 [Source:HGNC Symbol;Acc:HGNC:9685]	Human Diseases	Infectious disease: bacterial	ko05120//Epithelial cell signaling in Helicobacter pylori infection	K08114	GO:0005576//extracellular region;GO:0005886//plasma membrane;GO:0016020//membrane;GO:0031012//extracellular matrix;GO:0045202//synapse;GO:0072534//perineuronal net	GO:0004721//phosphoprotein phosphatase activity;GO:0004725//protein tyrosine phosphatase activity;GO:0005001//transmembrane receptor protein tyrosine phosphatase activity;GO:0005178//integrin binding;GO:0005515//protein binding;GO:0016787//hydrolase activity;GO:0016791//phosphatase activity	GO:0002244//hematopoietic progenitor cell differentiation;GO:0006470//protein dephosphorylation;GO:0007409//axonogenesis;GO:0007417//central nervous system development;GO:0007611//learning or memory;GO:0016311//dephosphorylation;GO:0031641//regulation of myelination;GO:0035335//peptidyl-tyrosine dephosphorylation;GO:0043524//negative regulation of neuron apoptotic process;GO:0048709//oligodendroc…
98	IN2	ENSG00000233429	HOTAIRM1	-	-	-	-	-	-	-	-
99	IN2	ENSG00000114126	TFDP2	transcription factor Dp-2 [Source:HGNC Symbol;Acc:HGNC:11751]	Cellular Processes	Cell growth and death	ko04110//Cell cycle	K09392	GO:0000785//chromatin;GO:0005634//nucleus;GO:0005654//nucleoplasm;GO:0005667//transcription regulator complex;GO:0072686//mitotic spindle;GO:0090575//RNA polymerase II transcription regulator complex	GO:0000977//RNA polymerase II transcription regulatory region sequence-specific DNA binding;GO:0000981//DNA-binding transcription factor activity, RNA polymerase II-specific;GO:0001228//DNA-binding transcription activator activity, RNA polymerase II-specific;GO:0003677//DNA binding;GO:0005515//protein binding;GO:0008134//transcription factor binding;GO:0019904//protein domain specific binding	GO:0006355//regulation of transcription, DNA-templated;GO:0006357//regulation of transcription by RNA polymerase II;GO:0007049//cell cycle;GO:0007507//heart development;GO:0045892//negative regulation of transcription, DNA-templated;GO:0045944//positive regulation of transcription by RNA polymerase II;GO:0051726//regulation of cell cycle
100	IN2	ENSG00000133878	DUSP26	dual specificity phosphatase 26 [Source:HGNC Symbol;Acc:HGNC:28161]	-	-	-	-	GO:0005634//nucleus;GO:0005654//nucleoplasm;GO:0005737//cytoplasm;GO:0005794//Golgi apparatus;GO:0070062//extracellular exosome	GO:0002039//p53 binding;GO:0004721//phosphoprotein phosphatase activity;GO:0004722//protein serine/threonine phosphatase activity;GO:0004725//protein tyrosine phosphatase activity;GO:0005515//protein binding;GO:0008138//protein tyrosine/serine/threonine phosphatase activity;GO:0016787//hydrolase activity;GO:0016791//phosphatase activity;GO:0017018//myosin phosphatase activity;GO:0033549//MAP kina…	GO:0000122//negative regulation of transcription by RNA polymerase II;GO:0006470//protein dephosphorylation;GO:0016311//dephosphorylation;GO:0043409//negative regulation of MAPK cascade;GO:0045785//positive regulation of cell adhesion;GO:0070373//negative regulation of ERK1 and ERK2 cascade
1	IN3	ENSG00000144583	MARCHF4	membrane associated ring-CH-type finger 4 [Source:HGNC Symbol;Acc:HGNC:29269]	-	-	-	-	GO:0000139//Golgi membrane;GO:0005794//Golgi apparatus;GO:0005795//Golgi stack;GO:0005802//trans-Golgi network;GO:0016020//membrane	GO:0004842//ubiquitin-protein transferase activity;GO:0008270//zinc ion binding;GO:0016740//transferase activity;GO:0046872//metal ion binding	GO:0016567//protein ubiquitination
2	IN3	ENSG00000149972	CNTN5	contactin 5 [Source:HGNC Symbol;Acc:HGNC:2175]	-	-	-	-	GO:0005576//extracellular region;GO:0005886//plasma membrane;GO:0016020//membrane;GO:0030424//axon;GO:0042734//presynaptic membrane;GO:0098552//side of membrane;GO:0098982//GABA-ergic synapse	GO:0005515//protein binding;GO:0098632//cell-cell adhesion mediator activity	GO:0007155//cell adhesion;GO:0007411//axon guidance;GO:0007420//brain development;GO:0007605//sensory perception of sound;GO:0098609//cell-cell adhesion;GO:0099054//presynapse assembly
3	IN3	ENSG00000145730	PAM	peptidylglycine alpha-amidating monooxygenase [Source:HGNC Symbol;Acc:HGNC:8596]	-	-	-	-	GO:0005576//extracellular region;GO:0016020//membrane;GO:0030658//transport vesicle membrane;GO:0030667//secretory granule membrane;GO:0031410//cytoplasmic vesicle;GO:0070062//extracellular exosome	GO:0003824//catalytic activity;GO:0004497//monooxygenase activity;GO:0004504//peptidylglycine monooxygenase activity;GO:0004598//peptidylamidoglycolate lyase activity;GO:0005507//copper ion binding;GO:0005509//calcium ion binding;GO:0005515//protein binding;GO:0008270//zinc ion binding;GO:0016491//oxidoreductase activity;GO:0016715//oxidoreductase activity, acting on paired donors, with incorpora…	GO:0001519//peptide amidation;GO:0006518//peptide metabolic process;GO:0006629//lipid metabolic process;GO:0008152//metabolic process;GO:0010043//response to zinc ion;GO:0062112//fatty acid primary amide biosynthetic process
4	IN3	ENSG00000151789	ZNF385D	zinc finger protein 385D [Source:HGNC Symbol;Acc:HGNC:26191]	-	-	-	-	GO:0005634//nucleus	GO:0003676//nucleic acid binding;GO:0008270//zinc ion binding;GO:0046872//metal ion binding;GO:1990837//sequence-specific double-stranded DNA binding	-
5	IN3	ENSG00000165495	PKNOX2	PBX/knotted 1 homeobox 2 [Source:HGNC Symbol;Acc:HGNC:16714]	-	-	-	-	GO:0005634//nucleus;GO:0005654//nucleoplasm;GO:0005737//cytoplasm;GO:0015629//actin cytoskeleton;GO:0015630//microtubule cytoskeleton;GO:0045171//intercellular bridge	GO:0000977//RNA polymerase II transcription regulatory region sequence-specific DNA binding;GO:0000978//RNA polymerase II cis-regulatory region sequence-specific DNA binding;GO:0000981//DNA-binding transcription factor activity, RNA polymerase II-specific;GO:0003677//DNA binding;GO:0003785//actin monomer binding;GO:0005515//protein binding;GO:0043565//sequence-specific DNA binding;GO:0051015//act…	GO:0006355//regulation of transcription, DNA-templated;GO:0006357//regulation of transcription by RNA polymerase II
6	IN3	ENSG00000157445	CACNA2D3	calcium voltage-gated channel auxiliary subunit alpha2delta 3 [Source:HGNC Symbol;Acc:HGNC:15460]	Environmental Information Processing;Organismal Systems;Organismal Systems;Human Diseases;Human Diseases;Organismal Systems;Human Diseases	Signal transduction;Endocrine system;Circulatory system;Cardiovascular disease;Cardiovascular disease;Circulatory system;Cardiovascular disease	ko04010//MAPK signaling pathway;ko04921//Oxytocin signaling pathway;ko04261//Adrenergic signaling in cardiomyocytes;ko05414//Dilated cardiomyopathy;ko05410//Hypertrophic cardiomyopathy;ko04260//Cardiac muscle contraction;ko05412//Arrhythmogenic right ventricular cardiomyopathy	K04860;K04860;K04860;K04860;K04860;K04860;K04860	GO:0005891//voltage-gated calcium channel complex;GO:0016020//membrane;GO:0034702//ion channel complex	GO:0005245//voltage-gated calcium channel activity;GO:0005262//calcium channel activity;GO:0046872//metal ion binding	GO:0006811//ion transport;GO:0006816//calcium ion transport;GO:0034220//ion transmembrane transport;GO:0070588//calcium ion transmembrane transport
7	IN3	ENSG00000286353	ENSG00000286353	-	-	-	-	-	-	-	-
8	IN3	ENSG00000153707	PTPRD	protein tyrosine phosphatase receptor type D [Source:HGNC Symbol;Acc:HGNC:9668]	-	-	-	-	GO:0005886//plasma membrane;GO:0016020//membrane;GO:0042734//presynaptic membrane;GO:0070062//extracellular exosome;GO:0098685//Schaffer collateral - CA1 synapse;GO:0098686//hippocampal mossy fiber to CA3 synapse;GO:0098978//glutamatergic synapse	GO:0004721//phosphoprotein phosphatase activity;GO:0004725//protein tyrosine phosphatase activity;GO:0005001//transmembrane receptor protein tyrosine phosphatase activity;GO:0005102//signaling receptor binding;GO:0005515//protein binding;GO:0016787//hydrolase activity;GO:0016791//phosphatase activity;GO:0050839//cell adhesion molecule binding	GO:0006470//protein dephosphorylation;GO:0006796//phosphate-containing compound metabolic process;GO:0007155//cell adhesion;GO:0007157//heterophilic cell-cell adhesion via plasma membrane cell adhesion molecules;GO:0007185//transmembrane receptor protein tyrosine phosphatase signaling pathway;GO:0007411//axon guidance;GO:0016043//cellular component organization;GO:0016311//dephosphorylation;GO:00…
9	IN3	ENSG00000188517	COL25A1	collagen type XXV alpha 1 chain [Source:HGNC Symbol;Acc:HGNC:18603]	Organismal Systems	Digestive system	ko04974//Protein digestion and absorption	K24356	GO:0005576//extracellular region;GO:0005581//collagen trimer;GO:0005615//extracellular space;GO:0005788//endoplasmic reticulum lumen;GO:0005886//plasma membrane;GO:0016020//membrane;GO:0062023//collagen-containing extracellular matrix	GO:0001540//amyloid-beta binding;GO:0008201//heparin binding;GO:0030020//extracellular matrix structural constituent conferring tensile strength	-
10	IN3	ENSG00000248485	PCP4L1	Purkinje cell protein 4 like 1 [Source:HGNC Symbol;Acc:HGNC:20448]	-	-	-	-	-	-	-
11	IN3	ENSG00000165973	NELL1	neural EGFL like 1 [Source:HGNC Symbol;Acc:HGNC:7750]	-	-	-	-	GO:0005576//extracellular region;GO:0005615//extracellular space;GO:0005634//nucleus;GO:0005635//nuclear envelope;GO:0005737//cytoplasm;GO:0048471//perinuclear region of cytoplasm;GO:0110165//cellular anatomical entity	GO:0005080//protein kinase C binding;GO:0005509//calcium ion binding;GO:0005515//protein binding;GO:0008201//heparin binding	GO:0007399//nervous system development;GO:0010468//regulation of gene expression;GO:0030154//cell differentiation;GO:0030501//positive regulation of bone mineralization;GO:0033689//negative regulation of osteoblast proliferation;GO:0042177//negative regulation of protein catabolic process;GO:0045667//regulation of osteoblast differentiation;GO:0045669//positive regulation of osteoblast differenti…
12	IN3	ENSG00000197705	KLHL14	kelch like family member 14 [Source:HGNC Symbol;Acc:HGNC:29266]	-	-	-	-	GO:0005737//cytoplasm;GO:0005783//endoplasmic reticulum;GO:0005789//endoplasmic reticulum membrane;GO:0005829//cytosol;GO:0015629//actin cytoskeleton;GO:0016020//membrane;GO:0016235//aggresome;GO:0043005//neuron projection;GO:0043025//neuronal cell body	GO:0005515//protein binding	-
13	IN3	ENSG00000101489	CELF4	CUGBP Elav-like family member 4 [Source:HGNC Symbol;Acc:HGNC:14015]	-	-	-	-	GO:0005634//nucleus;GO:0005654//nucleoplasm;GO:0005737//cytoplasm;GO:0098794//postsynapse;GO:1990904//ribonucleoprotein complex	GO:0000900//translation repressor activity, mRNA regulatory element binding;GO:0003676//nucleic acid binding;GO:0003723//RNA binding;GO:0003729//mRNA binding;GO:0005515//protein binding;GO:0036002//pre-mRNA binding;GO:0042835//BRE binding	GO:0000380//alternative mRNA splicing, via spliceosome;GO:0000381//regulation of alternative mRNA splicing, via spliceosome;GO:0001701//in utero embryonic development;GO:0006376//mRNA splice site selection;GO:0006397//mRNA processing;GO:0007281//germ cell development;GO:0008380//RNA splicing;GO:0009792//embryo development ending in birth or egg hatching;GO:0017148//negative regulation of translat…
14	IN3	ENSG00000150347	ARID5B	AT-rich interaction domain 5B [Source:HGNC Symbol;Acc:HGNC:17362]	-	-	-	-	GO:0005634//nucleus;GO:0005654//nucleoplasm	GO:0000976//transcription cis-regulatory region binding;GO:0003677//DNA binding;GO:0003713//transcription coactivator activity;GO:0005515//protein binding	GO:0000122//negative regulation of transcription by RNA polymerase II;GO:0001822//kidney development;GO:0001889//liver development;GO:0006357//regulation of transcription by RNA polymerase II;GO:0006807//nitrogen compound metabolic process;GO:0008584//male gonad development;GO:0008585//female gonad development;GO:0009791//post-embryonic development;GO:0010761//fibroblast migration;GO:0030325//adr…
15	IN3	ENSG00000204442	NALF1	NALCN channel auxiliary factor 1 [Source:HGNC Symbol;Acc:HGNC:33877]	-	-	-	-	GO:0005886//plasma membrane;GO:0016020//membrane	GO:0015275//stretch-activated, cation-selective, calcium channel activity	GO:0098703//calcium ion import across plasma membrane
16	IN3	ENSG00000215474	SKOR2	SKI family transcriptional corepressor 2 [Source:HGNC Symbol;Acc:HGNC:32695]	-	-	-	-	GO:0005634//nucleus;GO:0005667//transcription regulator complex;GO:0005737//cytoplasm;GO:0110165//cellular anatomical entity	GO:0000978//RNA polymerase II cis-regulatory region sequence-specific DNA binding;GO:0000981//DNA-binding transcription factor activity, RNA polymerase II-specific;GO:0003682//chromatin binding;GO:0042826//histone deacetylase binding;GO:0046332//SMAD binding;GO:1990837//sequence-specific double-stranded DNA binding	GO:0000122//negative regulation of transcription by RNA polymerase II;GO:0006355//regulation of transcription, DNA-templated;GO:0007224//smoothened signaling pathway;GO:0021587//cerebellum morphogenesis;GO:0021702//cerebellar Purkinje cell differentiation;GO:0021936//regulation of cerebellar granule cell precursor proliferation;GO:0030512//negative regulation of transforming growth factor beta re…
17	IN3	ENSG00000132938	MTUS2	microtubule associated scaffold protein 2 [Source:HGNC Symbol;Acc:HGNC:20595]	-	-	-	-	GO:0005634//nucleus;GO:0005737//cytoplasm;GO:0005813//centrosome;GO:0005856//cytoskeleton;GO:0005874//microtubule;GO:0005881//cytoplasmic microtubule;GO:0015630//microtubule cytoskeleton;GO:0045171//intercellular bridge	GO:0005515//protein binding;GO:0008017//microtubule binding;GO:0042803//protein homodimerization activity	-
18	IN3	ENSG00000169851	PCDH7	protocadherin 7 [Source:HGNC Symbol;Acc:HGNC:8659]	-	-	-	-	GO:0005886//plasma membrane;GO:0016020//membrane;GO:0031092//platelet alpha granule membrane	GO:0005509//calcium ion binding	GO:0007155//cell adhesion;GO:0007156//homophilic cell adhesion via plasma membrane adhesion molecules
19	IN3	ENSG00000151150	ANK3	ankyrin 3 [Source:HGNC Symbol;Acc:HGNC:494]	Human Diseases	Cancer: overview	ko05205//Proteoglycans in cancer	K10380	GO:0005737//cytoplasm;GO:0005764//lysosome;GO:0005783//endoplasmic reticulum;GO:0005794//Golgi apparatus;GO:0005829//cytosol;GO:0005856//cytoskeleton;GO:0005886//plasma membrane;GO:0005923//bicellular tight junction;GO:0009925//basal plasma membrane;GO:0009986//cell surface;GO:0014704//intercalated disc;GO:0014731//spectrin-associated cytoskeleton;GO:0016020//membrane;GO:0016323//basolateral plas…	GO:0005200//structural constituent of cytoskeleton;GO:0005515//protein binding;GO:0008092//cytoskeletal protein binding;GO:0008093//cytoskeletal anchor activity;GO:0030507//spectrin binding;GO:0030674//protein-macromolecule adaptor activity;GO:0044325//transmembrane transporter binding;GO:0045296//cadherin binding	GO:0000281//mitotic cytokinesis;GO:0007009//plasma membrane organization;GO:0007010//cytoskeleton organization;GO:0007165//signal transduction;GO:0007409//axonogenesis;GO:0007528//neuromuscular junction development;GO:0010628//positive regulation of gene expression;GO:0010650//positive regulation of cell communication by electrical coupling;GO:0010765//positive regulation of sodium ion transport;…
20	IN3	ENSG00000106688	SLC1A1	solute carrier family 1 member 1 [Source:HGNC Symbol;Acc:HGNC:10939]	Organismal Systems;Organismal Systems;Organismal Systems	Nervous system;Digestive system;Nervous system	ko04724//Glutamatergic synapse;ko04974//Protein digestion and absorption;ko04721//Synaptic vesicle cycle	K05612;K05612;K05612	GO:0005737//cytoplasm;GO:0005768//endosome;GO:0005783//endoplasmic reticulum;GO:0005886//plasma membrane;GO:0009986//cell surface;GO:0016020//membrane;GO:0016324//apical plasma membrane;GO:0030424//axon;GO:0030425//dendrite;GO:0031901//early endosome membrane;GO:0031902//late endosome membrane;GO:0031982//vesicle;GO:0032279//asymmetric synapse;GO:0043005//neuron projection;GO:0043025//neuronal ce…	GO:0005253//anion channel activity;GO:0005313//L-glutamate transmembrane transporter activity;GO:0005314//high-affinity glutamate transmembrane transporter activity;GO:0005515//protein binding;GO:0015108//chloride transmembrane transporter activity;GO:0015179//L-amino acid transmembrane transporter activity;GO:0015183//L-aspartate transmembrane transporter activity;GO:0015293//symporter activity;…	GO:0001662//behavioral fear response;GO:0001932//regulation of protein phosphorylation;GO:0001975//response to amphetamine;GO:0002027//regulation of heart rate;GO:0006749//glutathione metabolic process;GO:0006750//glutathione biosynthetic process;GO:0006801//superoxide metabolic process;GO:0006811//ion transport;GO:0006836//neurotransmitter transport;GO:0006865//amino acid transport;GO:0006882//c…
21	IN3	ENSG00000188580	NKAIN2	sodium/potassium transporting ATPase interacting 2 [Source:HGNC Symbol;Acc:HGNC:16443]	-	-	-	-	GO:0005886//plasma membrane;GO:0016020//membrane	-	GO:0002028//regulation of sodium ion transport
22	IN3	ENSG00000144619	CNTN4	contactin 4 [Source:HGNC Symbol;Acc:HGNC:2174]	-	-	-	-	GO:0005576//extracellular region;GO:0005886//plasma membrane;GO:0016020//membrane;GO:0030424//axon;GO:0098552//side of membrane	GO:0005515//protein binding;GO:0098632//cell-cell adhesion mediator activity	GO:0007155//cell adhesion;GO:0007156//homophilic cell adhesion via plasma membrane adhesion molecules;GO:0007158//neuron cell-cell adhesion;GO:0007399//nervous system development;GO:0007409//axonogenesis;GO:0007411//axon guidance;GO:0007413//axonal fasciculation;GO:0007420//brain development;GO:0031175//neuron projection development;GO:0045665//negative regulation of neuron differentiation;GO:004…
23	IN3	ENSG00000185008	ROBO2	roundabout guidance receptor 2 [Source:HGNC Symbol;Acc:HGNC:10250]	Organismal Systems	Development and regeneration	ko04360//Axon guidance	K06754	GO:0005886//plasma membrane;GO:0009986//cell surface;GO:0016020//membrane;GO:0030673//axolemma;GO:0070062//extracellular exosome	GO:0005515//protein binding;GO:0008046//axon guidance receptor activity;GO:0042802//identical protein binding	GO:0001656//metanephros development;GO:0001657//ureteric bud development;GO:0003129//heart induction;GO:0003148//outflow tract septum morphogenesis;GO:0003180//aortic valve morphogenesis;GO:0003184//pulmonary valve morphogenesis;GO:0003272//endocardial cushion formation;GO:0006935//chemotaxis;GO:0007155//cell adhesion;GO:0007156//homophilic cell adhesion via plasma membrane adhesion molecules;GO:…
24	IN3	ENSG00000131370	SH3BP5	SH3 domain binding protein 5 [Source:HGNC Symbol;Acc:HGNC:10827]	-	-	-	-	GO:0005654//nucleoplasm;GO:0005737//cytoplasm;GO:0005739//mitochondrion;GO:0016020//membrane;GO:0016604//nuclear body;GO:0030659//cytoplasmic vesicle membrane;GO:0031410//cytoplasmic vesicle	GO:0004860//protein kinase inhibitor activity;GO:0005085//guanyl-nucleotide exchange factor activity;GO:0005515//protein binding;GO:0017124//SH3 domain binding	GO:0007165//signal transduction;GO:0035556//intracellular signal transduction
25	IN3	ENSG00000102984	ZNF821	zinc finger protein 821 [Source:HGNC Symbol;Acc:HGNC:28043]	-	-	-	-	GO:0005634//nucleus	GO:0000978//RNA polymerase II cis-regulatory region sequence-specific DNA binding;GO:0003677//DNA binding;GO:0003700//DNA-binding transcription factor activity;GO:0005515//protein binding;GO:0046872//metal ion binding;GO:1990837//sequence-specific double-stranded DNA binding	GO:0006357//regulation of transcription by RNA polymerase II
26	IN3	ENSG00000167100	SAMD14	sterile alpha motif domain containing 14 [Source:HGNC Symbol;Acc:HGNC:27312]	-	-	-	-	GO:0005737//cytoplasm;GO:0014069//postsynaptic density;GO:0015629//actin cytoskeleton;GO:0030425//dendrite	GO:0005515//protein binding;GO:0051015//actin filament binding	GO:0007015//actin filament organization;GO:0019722//calcium-mediated signaling;GO:0031175//neuron projection development
27	IN3	ENSG00000133019	CHRM3	cholinergic receptor muscarinic 3 [Source:HGNC Symbol;Acc:HGNC:1952]	Human Diseases;Human Diseases;Environmental Information Processing;Environmental Information Processing;Cellular Processes;Organismal Systems;Organismal Systems;Organismal Systems;Organismal Systems;Organismal Systems;Organismal Systems	Neurodegenerative disease;Neurodegenerative disease;Signaling molecules and interaction;Signal transduction;Cell motility;Nervous system;Digestive system;Digestive system;Endocrine system;Sensory system;Digestive system	ko05022//Pathways of neurodegeneration - multiple diseases;ko05010//Alzheimer disease;ko04080//Neuroactive ligand-receptor interaction;ko04020//Calcium signaling pathway;ko04810//Regulation of actin cytoskeleton;ko04725//Cholinergic synapse;ko04972//Pancreatic secretion;ko04970//Salivary secretion;ko04911//Insulin secretion;ko04742//Taste transduction;ko04971//Gastric acid secretion	K04131;K04131;K04131;K04131;K04131;K04131;K04131;K04131;K04131;K04131;K04131	GO:0005783//endoplasmic reticulum;GO:0005789//endoplasmic reticulum membrane;GO:0005886//plasma membrane;GO:0009925//basal plasma membrane;GO:0016020//membrane;GO:0016323//basolateral plasma membrane;GO:0030425//dendrite;GO:0045202//synapse;GO:0045211//postsynaptic membrane	GO:0004435//phosphatidylinositol phospholipase C activity;GO:0004930//G protein-coupled receptor activity;GO:0004993//G protein-coupled serotonin receptor activity;GO:0005515//protein binding;GO:0016907//G protein-coupled acetylcholine receptor activity;GO:0038023//signaling receptor activity;GO:0042166//acetylcholine binding	GO:0003056//regulation of vascular associated smooth muscle contraction;GO:0006939//smooth muscle contraction;GO:0007165//signal transduction;GO:0007186//G protein-coupled receptor signaling pathway;GO:0007187//G protein-coupled receptor signaling pathway, coupled to cyclic nucleotide second messenger;GO:0007197//adenylate cyclase-inhibiting G protein-coupled acetylcholine receptor signaling path…
28	IN3	ENSG00000144771	LRTM1	leucine rich repeats and transmembrane domains 1 [Source:HGNC Symbol;Acc:HGNC:25023]	-	-	-	-	GO:0016020//membrane	GO:0005515//protein binding;GO:0008201//heparin binding;GO:0048495//Roundabout binding	GO:0007411//axon guidance;GO:0050919//negative chemotaxis
29	IN3	ENSG00000091656	ZFHX4	zinc finger homeobox 4 [Source:HGNC Symbol;Acc:HGNC:30939]	-	-	-	-	GO:0000785//chromatin;GO:0005634//nucleus	GO:0000978//RNA polymerase II cis-regulatory region sequence-specific DNA binding;GO:0000981//DNA-binding transcription factor activity, RNA polymerase II-specific;GO:0003676//nucleic acid binding;GO:0003677//DNA binding;GO:0008270//zinc ion binding;GO:0046872//metal ion binding	GO:0006355//regulation of transcription, DNA-templated;GO:0006357//regulation of transcription by RNA polymerase II
30	IN3	ENSG00000188859	FAM78B	family with sequence similarity 78 member B [Source:HGNC Symbol;Acc:HGNC:13495]	-	-	-	-	-	-	-
31	IN3	ENSG00000215475	SIAH3	siah E3 ubiquitin protein ligase family member 3 [Source:HGNC Symbol;Acc:HGNC:30553]	-	-	-	-	GO:0005654//nucleoplasm;GO:0005737//cytoplasm;GO:0005739//mitochondrion	GO:0005515//protein binding;GO:0031624//ubiquitin conjugating enzyme binding;GO:0046872//metal ion binding;GO:0061630//ubiquitin protein ligase activity	GO:0006511//ubiquitin-dependent protein catabolic process;GO:0007275//multicellular organism development;GO:0031647//regulation of protein stability;GO:0043161//proteasome-mediated ubiquitin-dependent protein catabolic process;GO:1903215//negative regulation of protein targeting to mitochondrion
32	IN3	ENSG00000139174	PRICKLE1	prickle planar cell polarity protein 1 [Source:HGNC Symbol;Acc:HGNC:17019]	Environmental Information Processing	Signal transduction	ko04310//Wnt signaling pathway	K04511	GO:0000502//proteasome complex;GO:0005634//nucleus;GO:0005737//cytoplasm;GO:0005829//cytosol;GO:0016020//membrane;GO:0031254//cell trailing edge;GO:0031965//nuclear membrane	GO:0005515//protein binding;GO:0008270//zinc ion binding;GO:0044877//protein-containing complex binding;GO:0046872//metal ion binding	GO:0001843//neural tube closure;GO:0001894//tissue homeostasis;GO:0003151//outflow tract morphogenesis;GO:0003402//planar cell polarity pathway involved in axis elongation;GO:0006606//protein import into nucleus;GO:0006915//apoptotic process;GO:0007010//cytoskeleton organization;GO:0007163//establishment or maintenance of cell polarity;GO:0007173//epidermal growth factor receptor signaling pathwa…
33	IN3	ENSG00000077080	ACTL6B	actin like 6B [Source:HGNC Symbol;Acc:HGNC:160]	Organismal Systems;Human Diseases	Environmental adaptation;Cancer: specific types	ko04714//Thermogenesis;ko05225//Hepatocellular carcinoma	K11652;K11652	GO:0000776//kinetochore;GO:0000785//chromatin;GO:0005634//nucleus;GO:0016363//nuclear matrix;GO:0016514//SWI/SNF complex;GO:0016586//RSC-type complex;GO:0035060//brahma complex;GO:0035267//NuA4 histone acetyltransferase complex;GO:0071565//nBAF complex;GO:0140092//bBAF complex;GO:0140288//GBAF complex	GO:0003682//chromatin binding;GO:0003713//transcription coactivator activity;GO:0005200//structural constituent of cytoskeleton	GO:0006325//chromatin organization;GO:0006338//chromatin remodeling;GO:0006357//regulation of transcription by RNA polymerase II;GO:0007010//cytoskeleton organization;GO:0007399//nervous system development;GO:0008284//positive regulation of cell population proliferation;GO:0016358//dendrite development;GO:0030071//regulation of mitotic metaphase/anaphase transition;GO:0042551//neuron maturation;G…
34	IN3	ENSG00000008513	ST3GAL1	ST3 beta-galactoside alpha-2,3-sialyltransferase 1 [Source:HGNC Symbol;Acc:HGNC:10862]	Metabolism;Metabolism;Metabolism;Metabolism;Metabolism	Global and overview maps;Glycan biosynthesis and metabolism;Glycan biosynthesis and metabolism;Glycan biosynthesis and metabolism;Glycan biosynthesis and metabolism	ko01100//Metabolic pathways;ko00512//Mucin type O-glycan biosynthesis;ko00603//Glycosphingolipid biosynthesis - globo and isoglobo series;ko00604//Glycosphingolipid biosynthesis - ganglio series;ko00533//Glycosaminoglycan biosynthesis - keratan sulfate	K00780;K00780;K00780;K00780;K00780	GO:0000139//Golgi membrane;GO:0005576//extracellular region;GO:0005794//Golgi apparatus;GO:0016020//membrane;GO:0032580//Golgi cisterna membrane;GO:0032588//trans-Golgi network membrane;GO:0070062//extracellular exosome;GO:1990675//Golgi medial cisterna membrane;GO:1990676//Golgi trans cisterna membrane	GO:0003836//beta-galactoside (CMP) alpha-2,3-sialyltransferase activity;GO:0008373//sialyltransferase activity;GO:0016740//transferase activity;GO:0016757//glycosyltransferase activity;GO:0047288//monosialoganglioside sialyltransferase activity	GO:0002319//memory B cell differentiation;GO:0006054//N-acetylneuraminate metabolic process;GO:0006486//protein glycosylation;GO:0006487//protein N-linked glycosylation;GO:0006629//lipid metabolic process;GO:0010706//ganglioside biosynthetic process via lactosylceramide;GO:0016266//O-glycan processing;GO:0018146//keratan sulfate biosynthetic process;GO:0019082//viral protein processing;GO:0036211…
35	IN3	ENSG00000154654	NCAM2	neural cell adhesion molecule 2 [Source:HGNC Symbol;Acc:HGNC:7657]	Human Diseases;Environmental Information Processing	Neurodegenerative disease;Signaling molecules and interaction	ko05020//Prion disease;ko04514//Cell adhesion molecules	K06491;K06491	GO:0005886//plasma membrane;GO:0016020//membrane;GO:0016604//nuclear body;GO:0030424//axon	GO:0005515//protein binding;GO:0042802//identical protein binding	GO:0007155//cell adhesion;GO:0007158//neuron cell-cell adhesion;GO:0007413//axonal fasciculation
36	IN3	ENSG00000105784	RUNDC3B	RUN domain containing 3B [Source:HGNC Symbol;Acc:HGNC:30286]	-	-	-	-	-	-	-
37	IN3	ENSG00000151572	ANO4	anoctamin 4 [Source:HGNC Symbol;Acc:HGNC:23837]	-	-	-	-	GO:0005886//plasma membrane;GO:0016020//membrane	GO:0005229//intracellular calcium activated chloride channel activity;GO:0017128//phospholipid scramblase activity;GO:0046983//protein dimerization activity	GO:0006821//chloride transport;GO:0006869//lipid transport;GO:0034220//ion transmembrane transport;GO:0051649//establishment of localization in cell;GO:0061589//calcium activated phosphatidylserine scrambling;GO:0061590//calcium activated phosphatidylcholine scrambling;GO:0061591//calcium activated galactosylceramide scrambling;GO:1902476//chloride transmembrane transport
38	IN3	ENSG00000136531	SCN2A	sodium voltage-gated channel alpha subunit 2 [Source:HGNC Symbol;Acc:HGNC:10588]	Organismal Systems	Sensory system	ko04742//Taste transduction	K04834	GO:0001518//voltage-gated sodium channel complex;GO:0005886//plasma membrane;GO:0005891//voltage-gated calcium channel complex;GO:0014704//intercalated disc;GO:0016020//membrane;GO:0030315//T-tubule;GO:0030424//axon;GO:0033268//node of Ranvier;GO:0033270//paranode region of axon;GO:0034702//ion channel complex;GO:0042734//presynaptic membrane;GO:0098978//glutamatergic synapse	GO:0005216//ion channel activity;GO:0005248//voltage-gated sodium channel activity;GO:0005261//cation channel activity;GO:0005272//sodium channel activity;GO:0005515//protein binding;GO:0005516//calmodulin binding;GO:0008331//high voltage-gated calcium channel activity	GO:0006811//ion transport;GO:0006814//sodium ion transport;GO:0007399//nervous system development;GO:0007613//memory;GO:0008340//determination of adult lifespan;GO:0008627//intrinsic apoptotic signaling pathway in response to osmotic stress;GO:0019228//neuronal action potential;GO:0021542//dentate gyrus development;GO:0021675//nerve development;GO:0034220//ion transmembrane transport;GO:0035725//…
39	IN3	ENSG00000140836	ZFHX3	zinc finger homeobox 3 [Source:HGNC Symbol;Acc:HGNC:777]	Cellular Processes	Cellular community - eukaryotes	ko04550//Signaling pathways regulating pluripotency of stem cells	K09378	GO:0000785//chromatin;GO:0005634//nucleus;GO:0005654//nucleoplasm;GO:0005667//transcription regulator complex;GO:0005737//cytoplasm;GO:0016604//nuclear body	GO:0000976//transcription cis-regulatory region binding;GO:0000978//RNA polymerase II cis-regulatory region sequence-specific DNA binding;GO:0000981//DNA-binding transcription factor activity, RNA polymerase II-specific;GO:0001227//DNA-binding transcription repressor activity, RNA polymerase II-specific;GO:0003676//nucleic acid binding;GO:0003677//DNA binding;GO:0003700//DNA-binding transcription…	GO:0000122//negative regulation of transcription by RNA polymerase II;GO:0006355//regulation of transcription, DNA-templated;GO:0006357//regulation of transcription by RNA polymerase II;GO:0007517//muscle organ development;GO:0032922//circadian regulation of gene expression;GO:0045662//negative regulation of myoblast differentiation;GO:0045663//positive regulation of myoblast differentiation;GO:0…
40	IN3	ENSG00000119866	BCL11A	BCL11 transcription factor A [Source:HGNC Symbol;Acc:HGNC:13221]	-	-	-	-	GO:0005634//nucleus;GO:0005654//nucleoplasm;GO:0005694//chromosome;GO:0005737//cytoplasm;GO:0005829//cytosol;GO:0016363//nuclear matrix;GO:0016514//SWI/SNF complex;GO:0042382//paraspeckles;GO:0098794//postsynapse	GO:0000978//RNA polymerase II cis-regulatory region sequence-specific DNA binding;GO:0001067//transcription regulatory region nucleic acid binding;GO:0001227//DNA-binding transcription repressor activity, RNA polymerase II-specific;GO:0003700//DNA-binding transcription factor activity;GO:0003712//transcription coregulator activity;GO:0005515//protein binding;GO:0019901//protein kinase binding;GO:…	GO:0000122//negative regulation of transcription by RNA polymerase II;GO:0006357//regulation of transcription by RNA polymerase II;GO:0010628//positive regulation of gene expression;GO:0010976//positive regulation of neuron projection development;GO:0010977//negative regulation of neuron projection development;GO:0016925//protein sumoylation;GO:0030517//negative regulation of axon extension;GO:00…
41	IN3	ENSG00000118733	OLFM3	olfactomedin 3 [Source:HGNC Symbol;Acc:HGNC:17990]	-	-	-	-	GO:0005576//extracellular region;GO:0005615//extracellular space;GO:0005794//Golgi apparatus;GO:0032281//AMPA glutamate receptor complex;GO:0045202//synapse	GO:0005515//protein binding	GO:0007165//signal transduction;GO:0042462//eye photoreceptor cell development
42	IN3	ENSG00000145416	MARCHF1	membrane associated ring-CH-type finger 1 [Source:HGNC Symbol;Acc:HGNC:26077]	-	-	-	-	GO:0005737//cytoplasm;GO:0005764//lysosome;GO:0005765//lysosomal membrane;GO:0005768//endosome;GO:0005783//endoplasmic reticulum;GO:0005789//endoplasmic reticulum membrane;GO:0005794//Golgi apparatus;GO:0005886//plasma membrane;GO:0016020//membrane;GO:0030659//cytoplasmic vesicle membrane;GO:0031410//cytoplasmic vesicle;GO:0031901//early endosome membrane;GO:0031902//late endosome membrane;GO:003…	GO:0008270//zinc ion binding;GO:0016740//transferase activity;GO:0042287//MHC protein binding;GO:0046872//metal ion binding;GO:0061630//ubiquitin protein ligase activity	GO:0000209//protein polyubiquitination;GO:0002376//immune system process;GO:0002495//antigen processing and presentation of peptide antigen via MHC class II;GO:0006955//immune response;GO:0016567//protein ubiquitination
43	IN3	ENSG00000183775	KCTD16	potassium channel tetramerization domain containing 16 [Source:HGNC Symbol;Acc:HGNC:29244]	-	-	-	-	GO:0005886//plasma membrane;GO:0016020//membrane;GO:0042734//presynaptic membrane;GO:0042995//cell projection;GO:0043235//receptor complex;GO:0045202//synapse;GO:0045211//postsynaptic membrane	GO:0005515//protein binding	GO:0008277//regulation of G protein-coupled receptor signaling pathway;GO:0051260//protein homooligomerization
44	IN3	ENSG00000254377	MIR124-2HG	-	-	-	-	-	-	-	-
45	IN3	ENSG00000206052	DOK6	docking protein 6 [Source:HGNC Symbol;Acc:HGNC:28301]	-	-	-	-	GO:0005737//cytoplasm;GO:0005829//cytosol	GO:0005515//protein binding	GO:0007169//transmembrane receptor protein tyrosine kinase signaling pathway;GO:0007265//Ras protein signal transduction;GO:0043410//positive regulation of MAPK cascade
46	IN3	ENSG00000140015	KCNH5	potassium voltage-gated channel subfamily H member 5 [Source:HGNC Symbol;Acc:HGNC:6254]	-	-	-	-	GO:0005886//plasma membrane;GO:0009986//cell surface;GO:0016020//membrane;GO:0034702//ion channel complex	GO:0005216//ion channel activity;GO:0005249//voltage-gated potassium channel activity;GO:0005267//potassium channel activity;GO:0005516//calmodulin binding;GO:0044325//transmembrane transporter binding;GO:0044877//protein-containing complex binding	GO:0006811//ion transport;GO:0006813//potassium ion transport;GO:0010389//regulation of G2/M transition of mitotic cell cycle;GO:0034220//ion transmembrane transport;GO:0042391//regulation of membrane potential;GO:0055085//transmembrane transport;GO:0071805//potassium ion transmembrane transport
47	IN3	ENSG00000128683	GAD1	glutamate decarboxylase 1 [Source:HGNC Symbol;Acc:HGNC:4092]	Metabolism;Organismal Systems;Human Diseases;Metabolism;Metabolism;Metabolism;Metabolism	Global and overview maps;Nervous system;Endocrine and metabolic disease;Amino acid metabolism;Metabolism of other amino acids;Carbohydrate metabolism;Metabolism of other amino acids	ko01100//Metabolic pathways;ko04727//GABAergic synapse;ko04940//Type I diabetes mellitus;ko00250//Alanine, aspartate and glutamate metabolism;ko00410//beta-Alanine metabolism;ko00650//Butanoate metabolism;ko00430//Taurine and hypotaurine metabolism	K01580;K01580;K01580;K01580;K01580;K01580;K01580	GO:0005737//cytoplasm;GO:0005886//plasma membrane;GO:0005938//cell cortex;GO:0012506//vesicle membrane;GO:0030424//axon;GO:0043679//axon terminus;GO:0044306//neuron projection terminus;GO:0045202//synapse;GO:0048786//presynaptic active zone;GO:0060077//inhibitory synapse;GO:0061202//clathrin-sculpted gamma-aminobutyric acid transport vesicle membrane;GO:0098793//presynapse;GO:0098982//GABA-ergic …	GO:0003824//catalytic activity;GO:0004351//glutamate decarboxylase activity;GO:0005515//protein binding;GO:0016829//lyase activity;GO:0016830//carbon-carbon lyase activity;GO:0016831//carboxy-lyase activity;GO:0030170//pyridoxal phosphate binding;GO:0042802//identical protein binding	GO:0006538//glutamate catabolic process;GO:0006540//glutamate decarboxylation to succinate;GO:0007268//chemical synaptic transmission;GO:0009449//gamma-aminobutyric acid biosynthetic process;GO:0019752//carboxylic acid metabolic process;GO:0035176//social behavior;GO:0035641//locomotory exploration behavior
48	IN3	ENSG00000175161	CADM2	cell adhesion molecule 2 [Source:HGNC Symbol;Acc:HGNC:29849]	-	-	-	-	GO:0005886//plasma membrane;GO:0016020//membrane;GO:0030424//axon;GO:0032809//neuronal cell body membrane;GO:0042995//cell projection;GO:0045202//synapse	-	GO:0007155//cell adhesion;GO:0007156//homophilic cell adhesion via plasma membrane adhesion molecules
49	IN3	ENSG00000180287	PLD5	phospholipase D family member 5 [Source:HGNC Symbol;Acc:HGNC:26879]	-	-	-	-	GO:0016020//membrane	GO:0003824//catalytic activity	-
50	IN3	ENSG00000136237	RAPGEF5	Rap guanine nucleotide exchange factor 5 [Source:HGNC Symbol;Acc:HGNC:16862]	Environmental Information Processing;Environmental Information Processing	Signal transduction;Signal transduction	ko04014//Ras signaling pathway;ko04015//Rap1 signaling pathway	K08019;K08019	GO:0005634//nucleus;GO:0005654//nucleoplasm;GO:0005886//plasma membrane;GO:0016604//nuclear body	GO:0005085//guanyl-nucleotide exchange factor activity;GO:0030742//GTP-dependent protein binding	GO:0007264//small GTPase mediated signal transduction;GO:0007265//Ras protein signal transduction;GO:0007399//nervous system development;GO:0035556//intracellular signal transduction
51	IN3	ENSG00000152214	RIT2	Ras like without CAAX 2 [Source:HGNC Symbol;Acc:HGNC:10017]	-	-	-	-	GO:0005634//nucleus;GO:0005654//nucleoplasm;GO:0005737//cytoplasm;GO:0005794//Golgi apparatus;GO:0005829//cytosol;GO:0005886//plasma membrane;GO:0016020//membrane;GO:0043005//neuron projection;GO:0044297//cell body;GO:0045121//membrane raft;GO:0045202//synapse;GO:0097447//dendritic tree	GO:0000166//nucleotide binding;GO:0003682//chromatin binding;GO:0003924//GTPase activity;GO:0003925//G protein activity;GO:0005515//protein binding;GO:0005516//calmodulin binding;GO:0005525//GTP binding;GO:0016787//hydrolase activity;GO:0019003//GDP binding;GO:0030215//semaphorin receptor binding	GO:0001932//regulation of protein phosphorylation;GO:0007165//signal transduction;GO:0007189//adenylate cyclase-activating G protein-coupled receptor signaling pathway;GO:0007264//small GTPase mediated signal transduction;GO:0007265//Ras protein signal transduction;GO:0007268//chemical synaptic transmission;GO:0010976//positive regulation of neuron projection development;GO:0010977//negative regu…
52	IN3	ENSG00000102466	FGF14	fibroblast growth factor 14 [Source:HGNC Symbol;Acc:HGNC:3671]	Human Diseases	Neurodegenerative disease	ko05017//Spinocerebellar ataxia	K23920	GO:0005634//nucleus;GO:0005737//cytoplasm	GO:0005515//protein binding;GO:0008083//growth factor activity;GO:0008201//heparin binding;GO:0017080//sodium channel regulator activity	GO:0007165//signal transduction;GO:0007254//JNK cascade;GO:0007267//cell-cell signaling;GO:0007399//nervous system development
53	IN3	ENSG00000182168	UNC5C	unc-5 netrin receptor C [Source:HGNC Symbol;Acc:HGNC:12569]	Organismal Systems	Development and regeneration	ko04360//Axon guidance	K07521	GO:0005886//plasma membrane;GO:0009986//cell surface;GO:0016020//membrane;GO:0030027//lamellipodium;GO:0030175//filopodium;GO:0030424//axon;GO:0030425//dendrite;GO:0030426//growth cone;GO:0042995//cell projection;GO:0043005//neuron projection;GO:0043025//neuronal cell body;GO:0045202//synapse	GO:0005042//netrin receptor activity;GO:0005043//netrin receptor activity involved in chemorepulsion;GO:0005515//protein binding;GO:0015631//tubulin binding;GO:0019901//protein kinase binding	GO:0006915//apoptotic process;GO:0007155//cell adhesion;GO:0007165//signal transduction;GO:0007411//axon guidance;GO:0007420//brain development;GO:0030334//regulation of cell migration;GO:0033564//anterior/posterior axon guidance;GO:0035234//ectopic germ cell programmed cell death;GO:0038007//netrin-activated signaling pathway;GO:0043065//positive regulation of apoptotic process;GO:0051094//posit…
54	IN3	ENSG00000174482	LINGO2	leucine rich repeat and Ig domain containing 2 [Source:HGNC Symbol;Acc:HGNC:21207]	-	-	-	-	GO:0005615//extracellular space;GO:0016020//membrane;GO:0031012//extracellular matrix	GO:0005515//protein binding	GO:0051965//positive regulation of synapse assembly
55	IN3	ENSG00000275700	AATF	apoptosis antagonizing transcription factor [Source:HGNC Symbol;Acc:HGNC:19235]	-	-	-	-	GO:0005634//nucleus;GO:0005654//nucleoplasm;GO:0005667//transcription regulator complex;GO:0005730//nucleolus;GO:0005737//cytoplasm;GO:0032040//small-subunit processome	GO:0003723//RNA binding;GO:0005515//protein binding;GO:0019901//protein kinase binding;GO:0043522//leucine zipper domain binding;GO:0048156//tau protein binding	GO:0006357//regulation of transcription by RNA polymerase II;GO:0006974//cellular response to DNA damage stimulus;GO:0007155//cell adhesion;GO:0007346//regulation of mitotic cell cycle;GO:0032929//negative regulation of superoxide anion generation;GO:0040016//embryonic cleavage;GO:0042254//ribosome biogenesis;GO:0042274//ribosomal small subunit biogenesis;GO:0042985//negative regulation of amyloi…
56	IN3	ENSG00000182050	MGAT4C	MGAT4 family member C [Source:HGNC Symbol;Acc:HGNC:30871]	Metabolism;Metabolism;Metabolism	Global and overview maps;Glycan biosynthesis and metabolism;Glycan biosynthesis and metabolism	ko01100//Metabolic pathways;ko00510//N-Glycan biosynthesis;ko00513//Various types of N-glycan biosynthesis	K13748;K13748;K13748	GO:0000139//Golgi membrane;GO:0005794//Golgi apparatus;GO:0016020//membrane	GO:0008375//acetylglucosaminyltransferase activity;GO:0008454//alpha-1,3-mannosylglycoprotein 4-beta-N-acetylglucosaminyltransferase activity;GO:0016740//transferase activity;GO:0016757//glycosyltransferase activity;GO:0046872//metal ion binding	GO:0006486//protein glycosylation;GO:0006487//protein N-linked glycosylation;GO:0019082//viral protein processing
57	IN3	ENSG00000172260	NEGR1	neuronal growth regulator 1 [Source:HGNC Symbol;Acc:HGNC:17302]	Environmental Information Processing	Signaling molecules and interaction	ko04514//Cell adhesion molecules	K06775	GO:0005576//extracellular region;GO:0005886//plasma membrane;GO:0016020//membrane;GO:0030425//dendrite;GO:0043025//neuronal cell body;GO:0098552//side of membrane	GO:0005515//protein binding	GO:0007155//cell adhesion;GO:0007626//locomotory behavior;GO:0007631//feeding behavior;GO:0010976//positive regulation of neuron projection development;GO:0031175//neuron projection development;GO:0051963//regulation of synapse assembly;GO:0098609//cell-cell adhesion
58	IN3	ENSG00000077063	CTTNBP2	cortactin binding protein 2 [Source:HGNC Symbol;Acc:HGNC:15679]	-	-	-	-	GO:0005737//cytoplasm;GO:0005938//cell cortex;GO:0008021//synaptic vesicle;GO:0042995//cell projection;GO:0043197//dendritic spine;GO:0045202//synapse;GO:0098871//postsynaptic actin cytoskeleton;GO:0098978//glutamatergic synapse	GO:0005515//protein binding;GO:0017124//SH3 domain binding	GO:0050807//regulation of synapse organization;GO:1905274//regulation of modification of postsynaptic actin cytoskeleton
59	IN3	ENSG00000182463	TSHZ2	teashirt zinc finger homeobox 2 [Source:HGNC Symbol;Acc:HGNC:13010]	-	-	-	-	GO:0000785//chromatin;GO:0005634//nucleus	GO:0000981//DNA-binding transcription factor activity, RNA polymerase II-specific;GO:0003677//DNA binding;GO:0005515//protein binding;GO:0046872//metal ion binding	GO:0006357//regulation of transcription by RNA polymerase II;GO:0010468//regulation of gene expression
60	IN3	ENSG00000196562	SULF2	sulfatase 2 [Source:HGNC Symbol;Acc:HGNC:20392]	-	-	-	-	GO:0005576//extracellular region;GO:0005615//extracellular space;GO:0005783//endoplasmic reticulum;GO:0005794//Golgi apparatus;GO:0005795//Golgi stack;GO:0005886//plasma membrane;GO:0009986//cell surface;GO:0110165//cellular anatomical entity	GO:0004065//arylsulfatase activity;GO:0005509//calcium ion binding;GO:0005539//glycosaminoglycan binding;GO:0008449//N-acetylglucosamine-6-sulfatase activity;GO:0008484//sulfuric ester hydrolase activity;GO:0016787//hydrolase activity;GO:0046872//metal ion binding	GO:0001822//kidney development;GO:0002063//chondrocyte development;GO:0003094//glomerular filtration;GO:0009611//response to wounding;GO:0010575//positive regulation of vascular endothelial growth factor production;GO:0014846//esophagus smooth muscle contraction;GO:0030177//positive regulation of Wnt signaling pathway;GO:0030201//heparan sulfate proteoglycan metabolic process;GO:0032836//glomerul…
61	IN3	ENSG00000122584	NXPH1	neurexophilin 1 [Source:HGNC Symbol;Acc:HGNC:20693]	-	-	-	-	GO:0005576//extracellular region	GO:0005102//signaling receptor binding	-
62	IN3	ENSG00000196104	SPOCK3	SPARC (osteonectin), cwcv and kazal like domains proteoglycan 3 [Source:HGNC Symbol;Acc:HGNC:13565]	-	-	-	-	GO:0005576//extracellular region;GO:0005615//extracellular space;GO:0031012//extracellular matrix	GO:0004857//enzyme inhibitor activity;GO:0005509//calcium ion binding;GO:0005515//protein binding;GO:0005539//glycosaminoglycan binding;GO:0008191//metalloendopeptidase inhibitor activity;GO:0030414//peptidase inhibitor activity	GO:0010951//negative regulation of endopeptidase activity;GO:2000146//negative regulation of cell motility
63	IN3	ENSG00000166501	PRKCB	protein kinase C beta [Source:HGNC Symbol;Acc:HGNC:9395]	Human Diseases;Human Diseases;Environmental Information Processing;Environmental Information Processing;Environmental Information Processing;Human Diseases;Human Diseases;Environmental Information Processing;Human Diseases;Human Diseases;Human Diseases;Cellular Processes;Human Diseases;Organismal Systems;Organismal Systems;Human Diseases;Environmental Information Processing;Human Diseases;Human D…	Cancer: overview;Neurodegenerative disease;Signal transduction;Signal transduction;Signal transduction;Infectious disease: viral;Infectious disease: viral;Signal transduction;Infectious disease: viral;Cardiovascular disease;Cancer: overview;Cellular community - eukaryotes;Cancer: overview;Immune system;Immune system;Infectious disease: viral;Signal transduction;Cancer: specific types;Infectious d…	ko05200//Pathways in cancer;ko05022//Pathways of neurodegeneration - multiple diseases;ko04010//MAPK signaling pathway;ko04020//Calcium signaling pathway;ko04014//Ras signaling pathway;ko05171//Coronavirus disease - COVID-19;ko05163//Human cytomegalovirus infection;ko04015//Rap1 signaling pathway;ko05170//Human immunodeficiency virus 1 infection;ko05415//Diabetic cardiomyopathy;ko05205//Proteogly…	K19662;K19662;K19662;K19662;K19662;K19662;K19662;K19662;K19662;K19662;K19662;K19662;K19662;K19662;K19662;K19662;K19662;K19662;K19662;K19662;K19662;K19662;K19662;K19662;K19662;K19662;K19662;K19662;K19662;K19662;K19662;K19662;K19662;K19662;K19662;K19662;K19662;K19662;K19662;K19662;K19662;K19662;K19662;K19662;K19662;K19662;K19662;K19662;K19662;K19662;K19662;K19662;K19662;K19662;K19662;K19662;K19662;…	GO:0005634//nucleus;GO:0005654//nucleoplasm;GO:0005737//cytoplasm;GO:0005813//centrosome;GO:0005829//cytosol;GO:0005886//plasma membrane;GO:0008091//spectrin;GO:0016020//membrane;GO:0031526//brush border membrane;GO:0044305//calyx of Held;GO:0070062//extracellular exosome;GO:0099523//presynaptic cytosol	GO:0000166//nucleotide binding;GO:0003682//chromatin binding;GO:0004672//protein kinase activity;GO:0004674//protein serine/threonine kinase activity;GO:0004697//protein kinase C activity;GO:0005080//protein kinase C binding;GO:0005246//calcium channel regulator activity;GO:0005515//protein binding;GO:0005524//ATP binding;GO:0008270//zinc ion binding;GO:0016301//kinase activity;GO:0016740//transf…	GO:0002250//adaptive immune response;GO:0002376//immune system process;GO:0006325//chromatin organization;GO:0006338//chromatin remodeling;GO:0006357//regulation of transcription by RNA polymerase II;GO:0006468//protein phosphorylation;GO:0006816//calcium ion transport;GO:0006874//cellular calcium ion homeostasis;GO:0006915//apoptotic process;GO:0007077//mitotic nuclear membrane disassembly;GO:00…
64	IN3	ENSG00000171843	MLLT3	MLLT3 super elongation complex subunit [Source:HGNC Symbol;Acc:HGNC:7136]	Human Diseases	Cancer: overview	ko05202//Transcriptional misregulation in cancer	K15187	GO:0005634//nucleus;GO:0005654//nucleoplasm;GO:0005694//chromosome;GO:0005829//cytosol;GO:0008023//transcription elongation factor complex;GO:0043229//intracellular organelle;GO:0070062//extracellular exosome	GO:0003677//DNA binding;GO:0003682//chromatin binding;GO:0005515//protein binding;GO:0042393//histone binding;GO:0060090//molecular adaptor activity;GO:0070577//lysine-acetylated histone binding;GO:0140030//modification-dependent protein binding	GO:0006355//regulation of transcription, DNA-templated;GO:0007379//segment specification;GO:0009952//anterior/posterior pattern specification;GO:0010467//gene expression;GO:0045893//positive regulation of transcription, DNA-templated;GO:0060218//hematopoietic stem cell differentiation;GO:0090090//negative regulation of canonical Wnt signaling pathway;GO:1902275//regulation of chromatin organizati…
65	IN3	ENSG00000116106	EPHA4	EPH receptor A4 [Source:HGNC Symbol;Acc:HGNC:3388]	Organismal Systems	Development and regeneration	ko04360//Axon guidance	K05105	GO:0005737//cytoplasm;GO:0005741//mitochondrial outer membrane;GO:0005768//endosome;GO:0005769//early endosome;GO:0005886//plasma membrane;GO:0005912//adherens junction;GO:0009986//cell surface;GO:0014069//postsynaptic density;GO:0016020//membrane;GO:0030175//filopodium;GO:0030424//axon;GO:0030425//dendrite;GO:0031594//neuromuscular junction;GO:0031901//early endosome membrane;GO:0042734//presyna…	GO:0000166//nucleotide binding;GO:0001540//amyloid-beta binding;GO:0004672//protein kinase activity;GO:0004713//protein tyrosine kinase activity;GO:0004714//transmembrane receptor protein tyrosine kinase activity;GO:0005003//ephrin receptor activity;GO:0005004//GPI-linked ephrin receptor activity;GO:0005005//transmembrane-ephrin receptor activity;GO:0005515//protein binding;GO:0005524//ATP bindin…	GO:0006468//protein phosphorylation;GO:0007155//cell adhesion;GO:0007162//negative regulation of cell adhesion;GO:0007169//transmembrane receptor protein tyrosine kinase signaling pathway;GO:0007399//nervous system development;GO:0007411//axon guidance;GO:0007628//adult walking behavior;GO:0008045//motor neuron axon guidance;GO:0008284//positive regulation of cell population proliferation;GO:0008…
66	IN3	ENSG00000204640	NMS	neuromedin S [Source:HGNC Symbol;Acc:HGNC:32203]	-	-	-	-	GO:0005576//extracellular region	GO:0001664//G protein-coupled receptor binding	GO:0007218//neuropeptide signaling pathway;GO:0045475//locomotor rhythm
67	IN3	ENSG00000151490	PTPRO	protein tyrosine phosphatase receptor type O [Source:HGNC Symbol;Acc:HGNC:9678]	-	-	-	-	GO:0005886//plasma membrane;GO:0016020//membrane;GO:0016324//apical plasma membrane;GO:0016328//lateral plasma membrane;GO:0030027//lamellipodium;GO:0030424//axon;GO:0030426//growth cone;GO:0043005//neuron projection;GO:0043197//dendritic spine;GO:0070062//extracellular exosome;GO:0098839//postsynaptic density membrane;GO:0098978//glutamatergic synapse;GO:0098982//GABA-ergic synapse	GO:0004721//phosphoprotein phosphatase activity;GO:0004725//protein tyrosine phosphatase activity;GO:0005001//transmembrane receptor protein tyrosine phosphatase activity;GO:0005515//protein binding;GO:0016787//hydrolase activity;GO:0016791//phosphatase activity;GO:0017147//Wnt-protein binding;GO:0042803//protein homodimerization activity;GO:0045296//cadherin binding	GO:0000902//cell morphogenesis;GO:0002548//monocyte chemotaxis;GO:0003093//regulation of glomerular filtration;GO:0003105//negative regulation of glomerular filtration;GO:0006470//protein dephosphorylation;GO:0007411//axon guidance;GO:0010812//negative regulation of cell-substrate adhesion;GO:0010977//negative regulation of neuron projection development;GO:0016311//dephosphorylation;GO:0030032//l…
68	IN3	ENSG00000168843	FSTL5	follistatin like 5 [Source:HGNC Symbol;Acc:HGNC:21386]	-	-	-	-	GO:0005576//extracellular region	GO:0005509//calcium ion binding;GO:0005515//protein binding;GO:0046872//metal ion binding	GO:0030154//cell differentiation;GO:0030510//regulation of BMP signaling pathway
69	IN3	ENSG00000185565	LSAMP	limbic system associated membrane protein [Source:HGNC Symbol;Acc:HGNC:6705]	-	-	-	-	GO:0005576//extracellular region;GO:0005829//cytosol;GO:0005886//plasma membrane;GO:0016020//membrane;GO:0098552//side of membrane	GO:0005515//protein binding	GO:0007155//cell adhesion;GO:0007399//nervous system development
70	IN3	ENSG00000101349	PAK5	p21 (RAC1) activated kinase 5 [Source:HGNC Symbol;Acc:HGNC:15916]	Environmental Information Processing;Cellular Processes;Human Diseases;Cellular Processes;Organismal Systems;Organismal Systems;Environmental Information Processing;Human Diseases	Signal transduction;Cell motility;Infectious disease: viral;Cellular community - eukaryotes;Development and regeneration;Immune system;Signal transduction;Cancer: specific types	ko04014//Ras signaling pathway;ko04810//Regulation of actin cytoskeleton;ko05170//Human immunodeficiency virus 1 infection;ko04510//Focal adhesion;ko04360//Axon guidance;ko04660//T cell receptor signaling pathway;ko04012//ErbB signaling pathway;ko05211//Renal cell carcinoma	K05736;K05736;K05736;K05736;K05736;K05736;K05736;K05736	GO:0005634//nucleus;GO:0005654//nucleoplasm;GO:0005737//cytoplasm;GO:0005739//mitochondrion;GO:0005829//cytosol;GO:0005886//plasma membrane;GO:0031965//nuclear membrane;GO:0045202//synapse	GO:0000166//nucleotide binding;GO:0004672//protein kinase activity;GO:0004674//protein serine/threonine kinase activity;GO:0005515//protein binding;GO:0005524//ATP binding;GO:0016301//kinase activity;GO:0016740//transferase activity;GO:0106310//protein serine kinase activity	GO:0001558//regulation of cell growth;GO:0006468//protein phosphorylation;GO:0006915//apoptotic process;GO:0007010//cytoskeleton organization;GO:0007165//signal transduction;GO:0007612//learning;GO:0007613//memory;GO:0007626//locomotory behavior;GO:0008283//cell population proliferation;GO:0016310//phosphorylation;GO:0016477//cell migration;GO:0035556//intracellular signal transduction;GO:0043408…
71	IN3	ENSG00000132821	VSTM2L	V-set and transmembrane domain containing 2 like [Source:HGNC Symbol;Acc:HGNC:16096]	-	-	-	-	GO:0005576//extracellular region;GO:0005737//cytoplasm	GO:0005515//protein binding	GO:0043524//negative regulation of neuron apoptotic process
72	IN3	ENSG00000177103	DSCAML1	DS cell adhesion molecule like 1 [Source:HGNC Symbol;Acc:HGNC:14656]	-	-	-	-	GO:0005615//extracellular space;GO:0005886//plasma membrane;GO:0009986//cell surface;GO:0016020//membrane;GO:0030424//axon;GO:0045202//synapse	GO:0005515//protein binding;GO:0042803//protein homodimerization activity;GO:0098632//cell-cell adhesion mediator activity	GO:0001709//cell fate determination;GO:0007155//cell adhesion;GO:0007156//homophilic cell adhesion via plasma membrane adhesion molecules;GO:0007399//nervous system development;GO:0007409//axonogenesis;GO:0007411//axon guidance;GO:0007417//central nervous system development;GO:0007420//brain development;GO:0009953//dorsal/ventral pattern formation;GO:0048704//embryonic skeletal system morphogenes…
73	IN3	ENSG00000164900	GBX1	gastrulation brain homeobox 1 [Source:HGNC Symbol;Acc:HGNC:4185]	-	-	-	-	GO:0000785//chromatin;GO:0005634//nucleus	GO:0000977//RNA polymerase II transcription regulatory region sequence-specific DNA binding;GO:0000981//DNA-binding transcription factor activity, RNA polymerase II-specific;GO:0003677//DNA binding	GO:0006355//regulation of transcription, DNA-templated;GO:0006357//regulation of transcription by RNA polymerase II;GO:0007628//adult walking behavior;GO:0019230//proprioception;GO:0021522//spinal cord motor neuron differentiation;GO:0048663//neuron fate commitment;GO:0051960//regulation of nervous system development;GO:0097374//sensory neuron axon guidance
74	IN3	ENSG00000139117	CPNE8	copine 8 [Source:HGNC Symbol;Acc:HGNC:23498]	-	-	-	-	GO:0005886//plasma membrane;GO:0070062//extracellular exosome	GO:0003674//molecular_function;GO:0005515//protein binding;GO:0005544//calcium-dependent phospholipid binding;GO:0046872//metal ion binding	GO:0008150//biological_process;GO:0071277//cellular response to calcium ion
75	IN3	ENSG00000197487	GALP	galanin like peptide [Source:HGNC Symbol;Acc:HGNC:24840]	Environmental Information Processing	Signaling molecules and interaction	ko04080//Neuroactive ligand-receptor interaction	K25482	GO:0005575//cellular_component;GO:0005576//extracellular region	GO:0005179//hormone activity;GO:0005515//protein binding	GO:0007218//neuropeptide signaling pathway;GO:0008150//biological_process;GO:0009725//response to hormone;GO:0032098//regulation of appetite;GO:0032868//response to insulin;GO:0035821//modulation of process of other organism;GO:0042595//behavioral response to starvation;GO:0042742//defense response to bacterium;GO:0050829//defense response to Gram-negative bacterium;GO:0061844//antimicrobial humo…
76	IN3	ENSG00000179399	GPC5	glypican 5 [Source:HGNC Symbol;Acc:HGNC:4453]	-	-	-	-	GO:0005576//extracellular region;GO:0005796//Golgi lumen;GO:0005886//plasma membrane;GO:0009986//cell surface;GO:0016020//membrane;GO:0043202//lysosomal lumen;GO:0062023//collagen-containing extracellular matrix;GO:0098552//side of membrane	GO:0005515//protein binding	GO:0009966//regulation of signal transduction;GO:0016477//cell migration;GO:0090263//positive regulation of canonical Wnt signaling pathway;GO:1905475//regulation of protein localization to membrane
77	IN3	ENSG00000125618	PAX8	paired box 8 [Source:HGNC Symbol;Acc:HGNC:8622]	Human Diseases;Human Diseases;Organismal Systems;Human Diseases	Cancer: overview;Cancer: overview;Endocrine system;Cancer: specific types	ko05200//Pathways in cancer;ko05202//Transcriptional misregulation in cancer;ko04918//Thyroid hormone synthesis;ko05216//Thyroid cancer	K09293;K09293;K09293;K09293	GO:0000785//chromatin;GO:0005634//nucleus;GO:0005654//nucleoplasm	GO:0000976//transcription cis-regulatory region binding;GO:0000978//RNA polymerase II cis-regulatory region sequence-specific DNA binding;GO:0000981//DNA-binding transcription factor activity, RNA polymerase II-specific;GO:0001228//DNA-binding transcription activator activity, RNA polymerase II-specific;GO:0003676//nucleic acid binding;GO:0003677//DNA binding;GO:0003700//DNA-binding transcription…	GO:0001655//urogenital system development;GO:0001656//metanephros development;GO:0001658//branching involved in ureteric bud morphogenesis;GO:0001822//kidney development;GO:0001823//mesonephros development;GO:0003281//ventricular septum development;GO:0003337//mesenchymal to epithelial transition involved in metanephros morphogenesis;GO:0006351//transcription, DNA-templated;GO:0006355//regulation…
78	IN3	ENSG00000132334	PTPRE	protein tyrosine phosphatase receptor type E [Source:HGNC Symbol;Acc:HGNC:9669]	-	-	-	-	GO:0005634//nucleus;GO:0005737//cytoplasm;GO:0005886//plasma membrane;GO:0016020//membrane	GO:0004721//phosphoprotein phosphatase activity;GO:0004725//protein tyrosine phosphatase activity;GO:0005001//transmembrane receptor protein tyrosine phosphatase activity;GO:0005515//protein binding;GO:0016787//hydrolase activity;GO:0016791//phosphatase activity	GO:0006470//protein dephosphorylation;GO:0016311//dephosphorylation;GO:0046627//negative regulation of insulin receptor signaling pathway
79	IN3	ENSG00000287159	ENSG00000287159	-	-	-	-	-	-	-	-
80	IN3	ENSG00000083067	TRPM3	transient receptor potential cation channel subfamily M member 3 [Source:HGNC Symbol;Acc:HGNC:17992]	-	-	-	-	GO:0005886//plasma membrane;GO:0016020//membrane	GO:0005216//ion channel activity;GO:0005261//cation channel activity;GO:0005262//calcium channel activity	GO:0006811//ion transport;GO:0006812//cation transport;GO:0006816//calcium ion transport;GO:0034220//ion transmembrane transport;GO:0051262//protein tetramerization;GO:0055085//transmembrane transport;GO:0070588//calcium ion transmembrane transport;GO:0098655//cation transmembrane transport
81	IN3	ENSG00000170381	SEMA3E	semaphorin 3E [Source:HGNC Symbol;Acc:HGNC:10727]	Organismal Systems	Development and regeneration	ko04360//Axon guidance	K06840	GO:0005576//extracellular region;GO:0005615//extracellular space	GO:0005515//protein binding;GO:0030215//semaphorin receptor binding;GO:0045499//chemorepellent activity;GO:0048018//receptor ligand activity	GO:0001525//angiogenesis;GO:0001569//branching involved in blood vessel morphogenesis;GO:0001755//neural crest cell migration;GO:0001953//negative regulation of cell-matrix adhesion;GO:0002040//sprouting angiogenesis;GO:0007399//nervous system development;GO:0007411//axon guidance;GO:0008360//regulation of cell shape;GO:0016525//negative regulation of angiogenesis;GO:0021828//gonadotrophin-releas…
82	IN3	ENSG00000186007	LEMD1	LEM domain containing 1 [Source:HGNC Symbol;Acc:HGNC:18725]	-	-	-	-	GO:0016020//membrane	GO:0005515//protein binding	-
83	IN3	ENSG00000173482	PTPRM	protein tyrosine phosphatase receptor type M [Source:HGNC Symbol;Acc:HGNC:9675]	Environmental Information Processing;Cellular Processes	Signaling molecules and interaction;Cellular community - eukaryotes	ko04514//Cell adhesion molecules;ko04520//Adherens junction	K05693;K05693	GO:0005737//cytoplasm;GO:0005886//plasma membrane;GO:0005911//cell-cell junction;GO:0005912//adherens junction;GO:0016020//membrane;GO:0030027//lamellipodium;GO:0043232//intracellular non-membrane-bounded organelle;GO:0048471//perinuclear region of cytoplasm	GO:0004721//phosphoprotein phosphatase activity;GO:0004725//protein tyrosine phosphatase activity;GO:0005001//transmembrane receptor protein tyrosine phosphatase activity;GO:0005515//protein binding;GO:0016787//hydrolase activity;GO:0016791//phosphatase activity;GO:0042802//identical protein binding;GO:0045296//cadherin binding	GO:0001937//negative regulation of endothelial cell proliferation;GO:0006470//protein dephosphorylation;GO:0007155//cell adhesion;GO:0007156//homophilic cell adhesion via plasma membrane adhesion molecules;GO:0007165//signal transduction;GO:0009410//response to xenobiotic stimulus;GO:0010596//negative regulation of endothelial cell migration;GO:0010842//retina layer formation;GO:0016043//cellular…
84	IN3	ENSG00000135069	PSAT1	phosphoserine aminotransferase 1 [Source:HGNC Symbol;Acc:HGNC:19129]	Metabolism;Metabolism;Metabolism;Metabolism;Metabolism;Metabolism	Global and overview maps;Global and overview maps;Global and overview maps;Amino acid metabolism;Amino acid metabolism;Metabolism of cofactors and vitamins	ko01100//Metabolic pathways;ko01200//Carbon metabolism;ko01230//Biosynthesis of amino acids;ko00270//Cysteine and methionine metabolism;ko00260//Glycine, serine and threonine metabolism;ko00750//Vitamin B6 metabolism	K00831;K00831;K00831;K00831;K00831;K00831	GO:0005737//cytoplasm;GO:0005829//cytosol;GO:0070062//extracellular exosome	GO:0003824//catalytic activity;GO:0004648//O-phospho-L-serine:2-oxoglutarate aminotransferase activity;GO:0005515//protein binding;GO:0008483//transaminase activity;GO:0016740//transferase activity;GO:0030170//pyridoxal phosphate binding;GO:0042802//identical protein binding	GO:0006564//L-serine biosynthetic process;GO:0008615//pyridoxine biosynthetic process;GO:0008652//cellular amino acid biosynthetic process
85	IN3	ENSG00000112893	MAN2A1	mannosidase alpha class 2A member 1 [Source:HGNC Symbol;Acc:HGNC:6824]	Metabolism;Metabolism;Metabolism	Global and overview maps;Glycan biosynthesis and metabolism;Glycan biosynthesis and metabolism	ko01100//Metabolic pathways;ko00510//N-Glycan biosynthesis;ko00513//Various types of N-glycan biosynthesis	K01231;K01231;K01231	GO:0000139//Golgi membrane;GO:0005615//extracellular space;GO:0005794//Golgi apparatus;GO:0005797//Golgi medial cisterna;GO:0005801//cis-Golgi network;GO:0016020//membrane;GO:0070062//extracellular exosome	GO:0003824//catalytic activity;GO:0004559//alpha-mannosidase activity;GO:0004572//mannosyl-oligosaccharide 1,3-1,6-alpha-mannosidase activity;GO:0015923//mannosidase activity;GO:0016787//hydrolase activity;GO:0016798//hydrolase activity, acting on glycosyl bonds;GO:0016799//hydrolase activity, hydrolyzing N-glycosyl compounds;GO:0030246//carbohydrate binding;GO:0042802//identical protein binding;…	GO:0001701//in utero embryonic development;GO:0001889//liver development;GO:0005975//carbohydrate metabolic process;GO:0006013//mannose metabolic process;GO:0006486//protein glycosylation;GO:0006491//N-glycan processing;GO:0007005//mitochondrion organization;GO:0007033//vacuole organization;GO:0007585//respiratory gaseous exchange by respiratory system;GO:0008152//metabolic process;GO:0019082//vi…
86	IN3	ENSG00000172292	CERS6	ceramide synthase 6 [Source:HGNC Symbol;Acc:HGNC:23826]	Metabolism;Environmental Information Processing;Metabolism	Global and overview maps;Signal transduction;Lipid metabolism	ko01100//Metabolic pathways;ko04071//Sphingolipid signaling pathway;ko00600//Sphingolipid metabolism	K23727;K23727;K23727	GO:0005783//endoplasmic reticulum;GO:0005789//endoplasmic reticulum membrane;GO:0016020//membrane	GO:0003677//DNA binding;GO:0005515//protein binding;GO:0016740//transferase activity;GO:0050291//sphingosine N-acyltransferase activity	GO:0006629//lipid metabolic process;GO:0006665//sphingolipid metabolic process;GO:0006954//inflammatory response;GO:0030148//sphingolipid biosynthetic process;GO:0046513//ceramide biosynthetic process
87	IN3	ENSG00000136750	GAD2	glutamate decarboxylase 2 [Source:HGNC Symbol;Acc:HGNC:4093]	Metabolism;Organismal Systems;Human Diseases;Metabolism;Metabolism;Metabolism;Metabolism	Global and overview maps;Nervous system;Endocrine and metabolic disease;Amino acid metabolism;Metabolism of other amino acids;Carbohydrate metabolism;Metabolism of other amino acids	ko01100//Metabolic pathways;ko04727//GABAergic synapse;ko04940//Type I diabetes mellitus;ko00250//Alanine, aspartate and glutamate metabolism;ko00410//beta-Alanine metabolism;ko00650//Butanoate metabolism;ko00430//Taurine and hypotaurine metabolism	K01580;K01580;K01580;K01580;K01580;K01580;K01580	GO:0000139//Golgi membrane;GO:0005737//cytoplasm;GO:0005794//Golgi apparatus;GO:0005829//cytosol;GO:0005886//plasma membrane;GO:0016020//membrane;GO:0030424//axon;GO:0030672//synaptic vesicle membrane;GO:0031410//cytoplasmic vesicle;GO:0042734//presynaptic membrane;GO:0042995//cell projection;GO:0045202//synapse;GO:0048471//perinuclear region of cytoplasm;GO:0060077//inhibitory synapse;GO:0061202…	GO:0003824//catalytic activity;GO:0004351//glutamate decarboxylase activity;GO:0005515//protein binding;GO:0016595//glutamate binding;GO:0016829//lyase activity;GO:0016830//carbon-carbon lyase activity;GO:0016831//carboxy-lyase activity;GO:0030170//pyridoxal phosphate binding;GO:0044877//protein-containing complex binding	GO:0006540//glutamate decarboxylation to succinate;GO:0007268//chemical synaptic transmission;GO:0009410//response to xenobiotic stimulus;GO:0009449//gamma-aminobutyric acid biosynthetic process;GO:0019752//carboxylic acid metabolic process
88	IN3	ENSG00000182667	NTM	neurotrimin [Source:HGNC Symbol;Acc:HGNC:17941]	-	-	-	-	GO:0005576//extracellular region;GO:0005886//plasma membrane;GO:0016020//membrane;GO:0098552//side of membrane	GO:0005515//protein binding	GO:0007155//cell adhesion;GO:0008038//neuron recognition
89	IN3	ENSG00000156076	WIF1	WNT inhibitory factor 1 [Source:HGNC Symbol;Acc:HGNC:18081]	Environmental Information Processing	Signal transduction	ko04310//Wnt signaling pathway	K01691	GO:0005576//extracellular region;GO:0009986//cell surface	GO:0005515//protein binding;GO:0017147//Wnt-protein binding;GO:0038100//nodal binding;GO:0070697//activin receptor binding	GO:0001568//blood vessel development;GO:0007165//signal transduction;GO:0007368//determination of left/right symmetry;GO:0007507//heart development;GO:0009952//anterior/posterior pattern specification;GO:0016055//Wnt signaling pathway;GO:0030178//negative regulation of Wnt signaling pathway;GO:0038092//nodal signaling pathway;GO:0045600//positive regulation of fat cell differentiation
90	IN3	ENSG00000162174	ASRGL1	asparaginase and isoaspartyl peptidase 1 [Source:HGNC Symbol;Acc:HGNC:16448]	Metabolism;Metabolism	Global and overview maps;Amino acid metabolism	ko01100//Metabolic pathways;ko00250//Alanine, aspartate and glutamate metabolism	K13051;K13051	GO:0001917//photoreceptor inner segment;GO:0005634//nucleus;GO:0005737//cytoplasm;GO:0005829//cytosol	GO:0004067//asparaginase activity;GO:0008233//peptidase activity;GO:0008798//beta-aspartyl-peptidase activity;GO:0016787//hydrolase activity	GO:0006508//proteolysis;GO:0016540//protein autoprocessing;GO:0033345//asparagine catabolic process via L-aspartate
91	IN3	ENSG00000166250	CLMP	CXADR like membrane protein [Source:HGNC Symbol;Acc:HGNC:24039]	-	-	-	-	GO:0005881//cytoplasmic microtubule;GO:0005886//plasma membrane;GO:0005923//bicellular tight junction;GO:0009986//cell surface;GO:0016020//membrane;GO:0070161//anchoring junction	GO:0005515//protein binding	GO:0048565//digestive tract development
92	IN3	ENSG00000114805	PLCH1	phospholipase C eta 1 [Source:HGNC Symbol;Acc:HGNC:29185]	Metabolism;Metabolism	Global and overview maps;Carbohydrate metabolism	ko01100//Metabolic pathways;ko00562//Inositol phosphate metabolism	K19006;K19006	GO:0005737//cytoplasm;GO:0005829//cytosol;GO:0005886//plasma membrane;GO:0016020//membrane;GO:0043231//intracellular membrane-bounded organelle	GO:0004435//phosphatidylinositol phospholipase C activity;GO:0005509//calcium ion binding;GO:0008081//phosphoric diester hydrolase activity;GO:0016787//hydrolase activity;GO:0046872//metal ion binding;GO:0050429//calcium-dependent phospholipase C activity	GO:0006629//lipid metabolic process;GO:0007165//signal transduction;GO:0016042//lipid catabolic process;GO:0035556//intracellular signal transduction;GO:0048015//phosphatidylinositol-mediated signaling;GO:0051209//release of sequestered calcium ion into cytosol
93	IN3	ENSG00000174938	SEZ6L2	seizure related 6 homolog like 2 [Source:HGNC Symbol;Acc:HGNC:30844]	-	-	-	-	GO:0005783//endoplasmic reticulum;GO:0005789//endoplasmic reticulum membrane;GO:0005886//plasma membrane;GO:0016020//membrane;GO:0043025//neuronal cell body	-	GO:0008344//adult locomotory behavior;GO:0021680//cerebellar Purkinje cell layer development;GO:0060074//synapse maturation;GO:0090036//regulation of protein kinase C signaling
94	IN3	ENSG00000140600	SH3GL3	SH3 domain containing GRB2 like 3, endophilin A3 [Source:HGNC Symbol;Acc:HGNC:10832]	Cellular Processes	Transport and catabolism	ko04144//Endocytosis	K11247	GO:0001669//acrosomal vesicle;GO:0005737//cytoplasm;GO:0005768//endosome;GO:0005769//early endosome;GO:0016020//membrane;GO:0031901//early endosome membrane;GO:0098793//presynapse;GO:0098845//postsynaptic endosome;GO:0098978//glutamatergic synapse;GO:0099092//postsynaptic density, intracellular component	GO:0005515//protein binding;GO:0008289//lipid binding;GO:0042802//identical protein binding	GO:0006897//endocytosis;GO:0007165//signal transduction;GO:0007417//central nervous system development;GO:0016191//synaptic vesicle uncoating;GO:0045666//positive regulation of neuron differentiation;GO:1900186//negative regulation of clathrin-dependent endocytosis;GO:2000369//regulation of clathrin-dependent endocytosis
95	IN3	ENSG00000009694	TENM1	teneurin transmembrane protein 1 [Source:HGNC Symbol;Acc:HGNC:8117]	-	-	-	-	GO:0005576//extracellular region;GO:0005634//nucleus;GO:0005737//cytoplasm;GO:0005783//endoplasmic reticulum;GO:0005794//Golgi apparatus;GO:0005856//cytoskeleton;GO:0005886//plasma membrane;GO:0016020//membrane;GO:0016363//nuclear matrix;GO:0016607//nuclear speck;GO:0043005//neuron projection;GO:0048471//perinuclear region of cytoplasm	GO:0008201//heparin binding;GO:0042802//identical protein binding;GO:0042803//protein homodimerization activity;GO:0046982//protein heterodimerization activity;GO:0050839//cell adhesion molecule binding	GO:0006359//regulation of transcription by RNA polymerase III;GO:0006955//immune response;GO:0007157//heterophilic cell-cell adhesion via plasma membrane cell adhesion molecules;GO:0007165//signal transduction;GO:0007218//neuropeptide signaling pathway;GO:0007399//nervous system development;GO:0008285//negative regulation of cell population proliferation;GO:0030838//positive regulation of actin f…
96	IN3	ENSG00000196092	PAX5	paired box 5 [Source:HGNC Symbol;Acc:HGNC:8619]	Human Diseases	Cancer: overview	ko05202//Transcriptional misregulation in cancer	K09383	GO:0000785//chromatin;GO:0005634//nucleus;GO:0005654//nucleoplasm	GO:0000978//RNA polymerase II cis-regulatory region sequence-specific DNA binding;GO:0000981//DNA-binding transcription factor activity, RNA polymerase II-specific;GO:0001228//DNA-binding transcription activator activity, RNA polymerase II-specific;GO:0003676//nucleic acid binding;GO:0003677//DNA binding;GO:0003700//DNA-binding transcription factor activity;GO:0005515//protein binding	GO:0000122//negative regulation of transcription by RNA polymerase II;GO:0006355//regulation of transcription, DNA-templated;GO:0006357//regulation of transcription by RNA polymerase II;GO:0006366//transcription by RNA polymerase II;GO:0007283//spermatogenesis;GO:0007399//nervous system development;GO:0021670//lateral ventricle development;GO:0021987//cerebral cortex development;GO:0030154//cell …
97	IN3	ENSG00000060718	COL11A1	collagen type XI alpha 1 chain [Source:HGNC Symbol;Acc:HGNC:2186]	Organismal Systems	Digestive system	ko04974//Protein digestion and absorption	K19721	GO:0005576//extracellular region;GO:0005581//collagen trimer;GO:0005592//collagen type XI trimer;GO:0005615//extracellular space;GO:0005788//endoplasmic reticulum lumen;GO:0031012//extracellular matrix;GO:0062023//collagen-containing extracellular matrix	GO:0005201//extracellular matrix structural constituent;GO:0008201//heparin binding;GO:0030020//extracellular matrix structural constituent conferring tensile strength;GO:0030674//protein-macromolecule adaptor activity;GO:0046872//metal ion binding;GO:0050840//extracellular matrix binding;GO:1904399//heparan sulfate binding	GO:0001502//cartilage condensation;GO:0001503//ossification;GO:0002063//chondrocyte development;GO:0003007//heart morphogenesis;GO:0006029//proteoglycan metabolic process;GO:0007601//visual perception;GO:0007605//sensory perception of sound;GO:0030198//extracellular matrix organization;GO:0030199//collagen fibril organization;GO:0035987//endodermal cell differentiation;GO:0035989//tendon developm…
98	IN3	ENSG00000171224	FAM241B	family with sequence similarity 241 member B [Source:HGNC Symbol;Acc:HGNC:23519]	-	-	-	-	GO:0016020//membrane;GO:0043231//intracellular membrane-bounded organelle	GO:0005515//protein binding	-
99	IN3	ENSG00000144476	ACKR3	atypical chemokine receptor 3 [Source:HGNC Symbol;Acc:HGNC:23692]	Environmental Information Processing;Environmental Information Processing	Signaling molecules and interaction;Signaling molecules and interaction	ko04060//Cytokine-cytokine receptor interaction;ko04061//Viral protein interaction with cytokine and cytokine receptor	K04304;K04304	GO:0005768//endosome;GO:0005769//early endosome;GO:0005886//plasma membrane;GO:0005905//clathrin-coated pit;GO:0009897//external side of plasma membrane;GO:0009986//cell surface;GO:0016020//membrane;GO:0043231//intracellular membrane-bounded organelle;GO:0055037//recycling endosome	GO:0004930//G protein-coupled receptor activity;GO:0005044//scavenger receptor activity;GO:0005515//protein binding;GO:0015026//coreceptor activity;GO:0016493//C-C chemokine receptor activity;GO:0016494//C-X-C chemokine receptor activity;GO:0019956//chemokine binding;GO:0019957//C-C chemokine binding;GO:0019958//C-X-C chemokine binding	GO:0001525//angiogenesis;GO:0001570//vasculogenesis;GO:0006935//chemotaxis;GO:0006955//immune response;GO:0007155//cell adhesion;GO:0007165//signal transduction;GO:0007186//G protein-coupled receptor signaling pathway;GO:0007204//positive regulation of cytosolic calcium ion concentration;GO:0008285//negative regulation of cell population proliferation;GO:0019722//calcium-mediated signaling;GO:002…
100	IN3	ENSG00000139915	MDGA2	MAM domain containing glycosylphosphatidylinositol anchor 2 [Source:HGNC Symbol;Acc:HGNC:19835]	-	-	-	-	GO:0005576//extracellular region;GO:0005886//plasma membrane;GO:0016020//membrane;GO:0098552//side of membrane	GO:0005515//protein binding	GO:0007399//nervous system development;GO:0021522//spinal cord motor neuron differentiation
1	MN1	ENSG00000082397	EPB41L3	erythrocyte membrane protein band 4.1 like 3 [Source:HGNC Symbol;Acc:HGNC:3380]	-	-	-	-	GO:0005737//cytoplasm;GO:0005829//cytosol;GO:0005856//cytoskeleton;GO:0005886//plasma membrane;GO:0005911//cell-cell junction;GO:0016020//membrane;GO:0030054//cell junction;GO:0030673//axolemma;GO:0033270//paranode region of axon;GO:0044224//juxtaparanode region of axon;GO:0070161//anchoring junction	GO:0003779//actin binding;GO:0005198//structural molecule activity;GO:0005200//structural constituent of cytoskeleton;GO:0005515//protein binding;GO:0008092//cytoskeletal protein binding;GO:0106006//cytoskeletal protein-membrane anchor activity	GO:0002175//protein localization to paranode region of axon;GO:0006915//apoptotic process;GO:0008150//biological_process;GO:0008360//regulation of cell shape;GO:0030865//cortical cytoskeleton organization;GO:0030866//cortical actin cytoskeleton organization;GO:0030913//paranodal junction assembly;GO:0031032//actomyosin structure organization;GO:0043217//myelin maintenance;GO:0048812//neuron proje…
2	MN1	ENSG00000164588	HCN1	hyperpolarization activated cyclic nucleotide gated potassium channel 1 [Source:HGNC Symbol;Acc:HGNC:4845]	Organismal Systems	Endocrine system	ko04929//GnRH secretion	K04954	GO:0005886//plasma membrane;GO:0016020//membrane;GO:0030424//axon;GO:0030425//dendrite;GO:0034702//ion channel complex;GO:0045211//postsynaptic membrane;GO:0048787//presynaptic active zone membrane;GO:0098855//HCN channel complex;GO:0098978//glutamatergic synapse;GO:0110165//cellular anatomical entity	GO:0000166//nucleotide binding;GO:0005216//ion channel activity;GO:0005222//intracellular cAMP-activated cation channel activity;GO:0005248//voltage-gated sodium channel activity;GO:0005249//voltage-gated potassium channel activity;GO:0005267//potassium channel activity;GO:0005272//sodium channel activity;GO:0005515//protein binding;GO:0022843//voltage-gated cation channel activity;GO:0030552//cA…	GO:0003254//regulation of membrane depolarization;GO:0006811//ion transport;GO:0006813//potassium ion transport;GO:0006814//sodium ion transport;GO:0019228//neuronal action potential;GO:0034220//ion transmembrane transport;GO:0035725//sodium ion transmembrane transport;GO:0042391//regulation of membrane potential;GO:0045176//apical protein localization;GO:0046549//retinal cone cell development;GO…
3	MN1	ENSG00000144229	THSD7B	thrombospondin type 1 domain containing 7B [Source:HGNC Symbol;Acc:HGNC:29348]	-	-	-	-	GO:0005886//plasma membrane;GO:0016020//membrane	GO:0005515//protein binding	GO:0030036//actin cytoskeleton organization
4	MN1	ENSG00000134343	ANO3	anoctamin 3 [Source:HGNC Symbol;Acc:HGNC:14004]	-	-	-	-	GO:0005886//plasma membrane;GO:0016020//membrane	GO:0005229//intracellular calcium activated chloride channel activity;GO:0005254//chloride channel activity;GO:0017128//phospholipid scramblase activity;GO:0046983//protein dimerization activity	GO:0006869//lipid transport;GO:0016048//detection of temperature stimulus;GO:0034220//ion transmembrane transport;GO:0050982//detection of mechanical stimulus;GO:0051649//establishment of localization in cell;GO:0061590//calcium activated phosphatidylcholine scrambling;GO:0061591//calcium activated galactosylceramide scrambling;GO:1902476//chloride transmembrane transport
5	MN1	ENSG00000183098	GPC6	glypican 6 [Source:HGNC Symbol;Acc:HGNC:4454]	-	-	-	-	GO:0005576//extracellular region;GO:0005634//nucleus;GO:0005796//Golgi lumen;GO:0005886//plasma membrane;GO:0009986//cell surface;GO:0016020//membrane;GO:0043202//lysosomal lumen;GO:0045202//synapse;GO:0062023//collagen-containing extracellular matrix;GO:0098552//side of membrane;GO:0098978//glutamatergic synapse	GO:0005515//protein binding;GO:0015026//coreceptor activity	GO:0009966//regulation of signal transduction;GO:0016477//cell migration;GO:0098696//regulation of neurotransmitter receptor localization to postsynaptic specialization membrane
6	MN1	ENSG00000249937	LINC02223	-	-	-	-	-	-	-	-
7	MN1	ENSG00000185532	PRKG1	protein kinase cGMP-dependent 1 [Source:HGNC Symbol;Acc:HGNC:9414]	Organismal Systems;Organismal Systems;Environmental Information Processing;Organismal Systems;Organismal Systems;Organismal Systems;Organismal Systems;Cellular Processes;Organismal Systems;Organismal Systems	Sensory system;Environmental adaptation;Signal transduction;Circulatory system;Immune system;Environmental adaptation;Digestive system;Cellular community - eukaryotes;Nervous system;Endocrine system	ko04740//Olfactory transduction;ko04714//Thermogenesis;ko04022//cGMP-PKG signaling pathway;ko04270//Vascular smooth muscle contraction;ko04611//Platelet activation;ko04713//Circadian entrainment;ko04970//Salivary secretion;ko04540//Gap junction;ko04730//Long-term depression;ko04923//Regulation of lipolysis in adipocytes	K07376;K07376;K07376;K07376;K07376;K07376;K07376;K07376;K07376;K07376	GO:0001669//acrosomal vesicle;GO:0005654//nucleoplasm;GO:0005737//cytoplasm;GO:0005794//Golgi apparatus;GO:0005829//cytosol;GO:0005886//plasma membrane;GO:0042383//sarcolemma	GO:0000166//nucleotide binding;GO:0003824//catalytic activity;GO:0004672//protein kinase activity;GO:0004674//protein serine/threonine kinase activity;GO:0004692//cGMP-dependent protein kinase activity;GO:0005246//calcium channel regulator activity;GO:0005515//protein binding;GO:0005524//ATP binding;GO:0016301//kinase activity;GO:0016740//transferase activity;GO:0030553//cGMP binding;GO:0042802//…	GO:0001764//neuron migration;GO:0006468//protein phosphorylation;GO:0007165//signal transduction;GO:0007204//positive regulation of cytosolic calcium ion concentration;GO:0007286//spermatid development;GO:0007507//heart development;GO:0008152//metabolic process;GO:0010920//negative regulation of inositol phosphate biosynthetic process;GO:0014050//negative regulation of glutamate secretion;GO:0014…
8	MN1	ENSG00000072657	TRHDE	thyrotropin releasing hormone degrading enzyme [Source:HGNC Symbol;Acc:HGNC:30748]	-	-	-	-	GO:0005737//cytoplasm;GO:0005886//plasma membrane;GO:0016020//membrane;GO:0070062//extracellular exosome	GO:0004177//aminopeptidase activity;GO:0008233//peptidase activity;GO:0008237//metallopeptidase activity;GO:0008270//zinc ion binding;GO:0016787//hydrolase activity;GO:0016920//pyroglutamyl-peptidase activity;GO:0042277//peptide binding;GO:0046872//metal ion binding;GO:0070006//metalloaminopeptidase activity	GO:0006508//proteolysis;GO:0007165//signal transduction;GO:0007267//cell-cell signaling;GO:0043171//peptide catabolic process
9	MN1	ENSG00000196526	AFAP1	actin filament associated protein 1 [Source:HGNC Symbol;Acc:HGNC:24017]	-	-	-	-	GO:0001725//stress fiber;GO:0005737//cytoplasm;GO:0005829//cytosol;GO:0005856//cytoskeleton;GO:0005925//focal adhesion;GO:0015629//actin cytoskeleton	GO:0003779//actin binding;GO:0017124//SH3 domain binding;GO:0042169//SH2 domain binding	-
10	MN1	ENSG00000070601	FRMPD1	FERM and PDZ domain containing 1 [Source:HGNC Symbol;Acc:HGNC:29159]	-	-	-	-	GO:0005737//cytoplasm;GO:0005829//cytosol;GO:0005856//cytoskeleton;GO:0005886//plasma membrane;GO:0005938//cell cortex;GO:0016020//membrane;GO:0032991//protein-containing complex	GO:0005515//protein binding	GO:0008277//regulation of G protein-coupled receptor signaling pathway;GO:0090150//establishment of protein localization to membrane
11	MN1	ENSG00000171517	LPAR3	lysophosphatidic acid receptor 3 [Source:HGNC Symbol;Acc:HGNC:14298]	Human Diseases;Environmental Information Processing;Environmental Information Processing;Environmental Information Processing;Environmental Information Processing	Cancer: overview;Signal transduction;Signaling molecules and interaction;Signal transduction;Signal transduction	ko05200//Pathways in cancer;ko04151//PI3K-Akt signaling pathway;ko04080//Neuroactive ligand-receptor interaction;ko04015//Rap1 signaling pathway;ko04072//Phospholipase D signaling pathway	K04294;K04294;K04294;K04294;K04294	GO:0005737//cytoplasm;GO:0005886//plasma membrane;GO:0016020//membrane;GO:0030424//axon;GO:0045202//synapse	GO:0004930//G protein-coupled receptor activity;GO:0005515//protein binding;GO:0008289//lipid binding;GO:0070915//lysophosphatidic acid receptor activity	GO:0007165//signal transduction;GO:0007186//G protein-coupled receptor signaling pathway;GO:0007187//G protein-coupled receptor signaling pathway, coupled to cyclic nucleotide second messenger;GO:0007189//adenylate cyclase-activating G protein-coupled receptor signaling pathway;GO:0007204//positive regulation of cytosolic calcium ion concentration;GO:0007268//chemical synaptic transmission;GO:001…
12	MN1	ENSG00000188859	FAM78B	family with sequence similarity 78 member B [Source:HGNC Symbol;Acc:HGNC:13495]	-	-	-	-	-	-	-
13	MN1	ENSG00000111860	CEP85L	centrosomal protein 85 like [Source:HGNC Symbol;Acc:HGNC:21638]	-	-	-	-	GO:0000242//pericentriolar material;GO:0005737//cytoplasm;GO:0005813//centrosome;GO:0005856//cytoskeleton	GO:0005515//protein binding	GO:0001764//neuron migration
14	MN1	ENSG00000162374	ELAVL4	ELAV like RNA binding protein 4 [Source:HGNC Symbol;Acc:HGNC:3315]	-	-	-	-	GO:0005635//nuclear envelope;GO:0005737//cytoplasm;GO:0030424//axon;GO:0030425//dendrite;GO:0030426//growth cone;GO:0042788//polysomal ribosome;GO:0042995//cell projection;GO:0043025//neuronal cell body;GO:0043204//perikaryon;GO:0098794//postsynapse;GO:0098978//glutamatergic synapse;GO:1990904//ribonucleoprotein complex	GO:0003676//nucleic acid binding;GO:0003723//RNA binding;GO:0003729//mRNA binding;GO:0003730//mRNA 3'-UTR binding;GO:0005515//protein binding;GO:0008143//poly(A) binding;GO:0035925//mRNA 3'-UTR AU-rich region binding;GO:0097158//pre-mRNA intronic pyrimidine-rich binding	GO:0006396//RNA processing;GO:0006397//mRNA processing;GO:0007399//nervous system development;GO:0007612//learning;GO:0007626//locomotory behavior;GO:0008306//associative learning;GO:0008380//RNA splicing;GO:0021895//cerebral cortex neuron differentiation;GO:0030182//neuron differentiation;GO:0031099//regeneration;GO:0034976//response to endoplasmic reticulum stress;GO:0042220//response to cocain…
15	MN1	ENSG00000180875	GREM2	gremlin 2, DAN family BMP antagonist [Source:HGNC Symbol;Acc:HGNC:17655]	Environmental Information Processing	Signal transduction	ko04350//TGF-beta signaling pathway	K23318	GO:0005576//extracellular region;GO:0005615//extracellular space	GO:0005125//cytokine activity;GO:0008201//heparin binding;GO:0036122//BMP binding;GO:0042802//identical protein binding;GO:0048018//receptor ligand activity	GO:0009887//animal organ morphogenesis;GO:0010172//embryonic body morphogenesis;GO:0019221//cytokine-mediated signaling pathway;GO:0030514//negative regulation of BMP signaling pathway;GO:0038098//sequestering of BMP from receptor via BMP binding;GO:0048263//determination of dorsal identity;GO:0060300//regulation of cytokine activity
16	MN1	ENSG00000135083	CCNJL	cyclin J like [Source:HGNC Symbol;Acc:HGNC:25876]	-	-	-	-	GO:0000307//cyclin-dependent protein kinase holoenzyme complex;GO:0005634//nucleus;GO:0005737//cytoplasm	GO:0005515//protein binding;GO:0016538//cyclin-dependent protein serine/threonine kinase regulator activity	GO:0007049//cell cycle;GO:0044772//mitotic cell cycle phase transition;GO:0051301//cell division
17	MN1	ENSG00000153250	RBMS1	RNA binding motif single stranded interacting protein 1 [Source:HGNC Symbol;Acc:HGNC:9907]	-	-	-	-	GO:0005634//nucleus;GO:0005829//cytosol;GO:1990904//ribonucleoprotein complex	GO:0003676//nucleic acid binding;GO:0003677//DNA binding;GO:0003690//double-stranded DNA binding;GO:0003697//single-stranded DNA binding;GO:0003723//RNA binding;GO:0003730//mRNA 3'-UTR binding;GO:0005515//protein binding;GO:0008143//poly(A) binding;GO:0008266//poly(U) RNA binding	GO:0006260//DNA replication;GO:0006396//RNA processing
18	MN1	ENSG00000125354	SEPTIN6	septin 6 [Source:HGNC Symbol;Acc:HGNC:15848]	Human Diseases;Human Diseases	Infectious disease: bacterial;Infectious disease: bacterial	ko05131//Shigellosis;ko05100//Bacterial invasion of epithelial cells	K16939;K16939	GO:0000775//chromosome, centromeric region;GO:0000776//kinetochore;GO:0005694//chromosome;GO:0005737//cytoplasm;GO:0005819//spindle;GO:0005856//cytoskeleton;GO:0005929//cilium;GO:0005940//septin ring;GO:0008021//synaptic vesicle;GO:0015630//microtubule cytoskeleton;GO:0030496//midbody;GO:0031105//septin complex;GO:0031514//motile cilium;GO:0032153//cell division site;GO:0032154//cleavage furrow;G…	GO:0000166//nucleotide binding;GO:0003924//GTPase activity;GO:0005515//protein binding;GO:0005525//GTP binding;GO:0060090//molecular adaptor activity	GO:0000281//mitotic cytokinesis;GO:0007049//cell cycle;GO:0007283//spermatogenesis;GO:0030154//cell differentiation;GO:0051301//cell division;GO:0060271//cilium assembly;GO:0061640//cytoskeleton-dependent cytokinesis
19	MN1	ENSG00000139767	SRRM4	serine/arginine repetitive matrix 4 [Source:HGNC Symbol;Acc:HGNC:29389]	-	-	-	-	GO:0005634//nucleus	GO:0003723//RNA binding;GO:0003729//mRNA binding;GO:0005515//protein binding;GO:0042802//identical protein binding	GO:0000381//regulation of alternative mRNA splicing, via spliceosome;GO:0006397//mRNA processing;GO:0007399//nervous system development;GO:0007605//sensory perception of sound;GO:0008380//RNA splicing;GO:0030154//cell differentiation;GO:0042551//neuron maturation;GO:0043484//regulation of RNA splicing
20	MN1	ENSG00000106714	CNTNAP3	contactin associated protein family member 3 [Source:HGNC Symbol;Acc:HGNC:13834]	-	-	-	-	GO:0005576//extracellular region;GO:0005886//plasma membrane;GO:0016020//membrane	-	GO:0007155//cell adhesion;GO:0008037//cell recognition
21	MN1	ENSG00000056291	NPFFR2	neuropeptide FF receptor 2 [Source:HGNC Symbol;Acc:HGNC:4525]	Environmental Information Processing	Signaling molecules and interaction	ko04080//Neuroactive ligand-receptor interaction	K08375	GO:0005886//plasma membrane;GO:0015629//actin cytoskeleton;GO:0016020//membrane	GO:0004930//G protein-coupled receptor activity;GO:0005515//protein binding;GO:0008188//neuropeptide receptor activity;GO:0031628//opioid receptor binding;GO:0042277//peptide binding	GO:0007165//signal transduction;GO:0007186//G protein-coupled receptor signaling pathway;GO:0007218//neuropeptide signaling pathway;GO:0009582//detection of abiotic stimulus;GO:0032870//cellular response to hormone stimulus;GO:0043408//regulation of MAPK cascade;GO:0045761//regulation of adenylate cyclase activity;GO:2000479//regulation of cAMP-dependent protein kinase activity
22	MN1	ENSG00000244405	ETV5	ETS variant transcription factor 5 [Source:HGNC Symbol;Acc:HGNC:3494]	Human Diseases;Human Diseases	Cancer: overview;Cancer: specific types	ko05202//Transcriptional misregulation in cancer;ko05215//Prostate cancer	K15593;K15593	GO:0000785//chromatin;GO:0005634//nucleus;GO:0005654//nucleoplasm	GO:0000976//transcription cis-regulatory region binding;GO:0000977//RNA polymerase II transcription regulatory region sequence-specific DNA binding;GO:0000981//DNA-binding transcription factor activity, RNA polymerase II-specific;GO:0001228//DNA-binding transcription activator activity, RNA polymerase II-specific;GO:0003677//DNA binding;GO:0003700//DNA-binding transcription factor activity;GO:000…	GO:0000122//negative regulation of transcription by RNA polymerase II;GO:0006355//regulation of transcription, DNA-templated;GO:0006357//regulation of transcription by RNA polymerase II;GO:0034599//cellular response to oxidative stress;GO:0045666//positive regulation of neuron differentiation;GO:0045944//positive regulation of transcription by RNA polymerase II;GO:0048133//male germ-line stem cel…
23	MN1	ENSG00000167281	RBFOX3	RNA binding fox-1 homolog 3 [Source:HGNC Symbol;Acc:HGNC:27097]	-	-	-	-	GO:0005634//nucleus;GO:0005737//cytoplasm;GO:0043025//neuronal cell body;GO:0043204//perikaryon	GO:0003676//nucleic acid binding;GO:0003677//DNA binding;GO:0003723//RNA binding;GO:0003729//mRNA binding	GO:0000381//regulation of alternative mRNA splicing, via spliceosome;GO:0006397//mRNA processing;GO:0007399//nervous system development;GO:0008380//RNA splicing;GO:0043484//regulation of RNA splicing
24	MN1	ENSG00000106789	CORO2A	coronin 2A [Source:HGNC Symbol;Acc:HGNC:2255]	-	-	-	-	GO:0017053//transcription repressor complex	GO:0003779//actin binding;GO:0005515//protein binding;GO:0051015//actin filament binding	GO:0035556//intracellular signal transduction
25	MN1	ENSG00000259663	ISL1-DT	-	-	-	-	-	-	-	-
26	MN1	ENSG00000124493	GRM4	glutamate metabotropic receptor 4 [Source:HGNC Symbol;Acc:HGNC:4596]	Environmental Information Processing;Environmental Information Processing;Organismal Systems;Organismal Systems	Signaling molecules and interaction;Signal transduction;Nervous system;Sensory system	ko04080//Neuroactive ligand-receptor interaction;ko04072//Phospholipase D signaling pathway;ko04724//Glutamatergic synapse;ko04742//Taste transduction	K04607;K04607;K04607;K04607	GO:0005886//plasma membrane;GO:0016020//membrane;GO:0031410//cytoplasmic vesicle;GO:0045202//synapse;GO:0098793//presynapse	GO:0001640//adenylate cyclase inhibiting G protein-coupled glutamate receptor activity;GO:0004930//G protein-coupled receptor activity;GO:0008066//glutamate receptor activity	GO:0007165//signal transduction;GO:0007186//G protein-coupled receptor signaling pathway;GO:0007196//adenylate cyclase-inhibiting G protein-coupled glutamate receptor signaling pathway;GO:0007216//G protein-coupled glutamate receptor signaling pathway;GO:0007268//chemical synaptic transmission;GO:0007269//neurotransmitter secretion;GO:0043410//positive regulation of MAPK cascade;GO:0043523//regul…
27	MN1	ENSG00000169116	PARM1	prostate androgen-regulated mucin-like protein 1 [Source:HGNC Symbol;Acc:HGNC:24536]	-	-	-	-	GO:0000139//Golgi membrane;GO:0005654//nucleoplasm;GO:0005768//endosome;GO:0005769//early endosome;GO:0005770//late endosome;GO:0005794//Golgi apparatus;GO:0005829//cytosol;GO:0005886//plasma membrane;GO:0010008//endosome membrane;GO:0016020//membrane;GO:0043231//intracellular membrane-bounded organelle	GO:0005515//protein binding	GO:0051973//positive regulation of telomerase activity
28	MN1	ENSG00000102024	PLS3	plastin 3 [Source:HGNC Symbol;Acc:HGNC:9091]	-	-	-	-	GO:0005737//cytoplasm;GO:0005829//cytosol;GO:0005884//actin filament;GO:0005886//plasma membrane;GO:0032432//actin filament bundle;GO:0110165//cellular anatomical entity	GO:0003779//actin binding;GO:0005509//calcium ion binding;GO:0005515//protein binding;GO:0046872//metal ion binding;GO:0051015//actin filament binding	GO:0051017//actin filament bundle assembly;GO:0051639//actin filament network formation;GO:0060348//bone development
29	MN1	ENSG00000166482	MFAP4	microfibril associated protein 4 [Source:HGNC Symbol;Acc:HGNC:7035]	-	-	-	-	GO:0001527//microfibril;GO:0005576//extracellular region;GO:0005615//extracellular space;GO:0062023//collagen-containing extracellular matrix;GO:0071953//elastic fiber	GO:0005201//extracellular matrix structural constituent;GO:0005515//protein binding	GO:0007155//cell adhesion;GO:0009650//UV protection;GO:0010712//regulation of collagen metabolic process;GO:0048251//elastic fiber assembly;GO:0071493//cellular response to UV-B;GO:0097435//supramolecular fiber organization
30	MN1	ENSG00000177679	SRRM3	serine/arginine repetitive matrix 3 [Source:HGNC Symbol;Acc:HGNC:26729]	-	-	-	-	GO:0005634//nucleus	-	-
31	MN1	ENSG00000132938	MTUS2	microtubule associated scaffold protein 2 [Source:HGNC Symbol;Acc:HGNC:20595]	-	-	-	-	GO:0005634//nucleus;GO:0005737//cytoplasm;GO:0005813//centrosome;GO:0005856//cytoskeleton;GO:0005874//microtubule;GO:0005881//cytoplasmic microtubule;GO:0015630//microtubule cytoskeleton;GO:0045171//intercellular bridge	GO:0005515//protein binding;GO:0008017//microtubule binding;GO:0042803//protein homodimerization activity	-
32	MN1	ENSG00000182985	CADM1	cell adhesion molecule 1 [Source:HGNC Symbol;Acc:HGNC:5951]	Environmental Information Processing	Signaling molecules and interaction	ko04514//Cell adhesion molecules	K06781	GO:0005886//plasma membrane;GO:0005911//cell-cell junction;GO:0014069//postsynaptic density;GO:0016020//membrane;GO:0016323//basolateral plasma membrane;GO:0030425//dendrite;GO:0043005//neuron projection;GO:0045202//synapse	GO:0005102//signaling receptor binding;GO:0005515//protein binding;GO:0030165//PDZ domain binding;GO:0042803//protein homodimerization activity;GO:0050839//cell adhesion molecule binding	GO:0001819//positive regulation of cytokine production;GO:0001889//liver development;GO:0001933//negative regulation of protein phosphorylation;GO:0002376//immune system process;GO:0006915//apoptotic process;GO:0007155//cell adhesion;GO:0007156//homophilic cell adhesion via plasma membrane adhesion molecules;GO:0007157//heterophilic cell-cell adhesion via plasma membrane cell adhesion molecules;G…
33	MN1	ENSG00000141837	CACNA1A	calcium voltage-gated channel subunit alpha1 A [Source:HGNC Symbol;Acc:HGNC:1388]	Environmental Information Processing;Environmental Information Processing;Human Diseases;Organismal Systems;Human Diseases;Organismal Systems;Organismal Systems;Organismal Systems;Organismal Systems;Human Diseases;Organismal Systems;Organismal Systems;Organismal Systems;Organismal Systems;Human Diseases;Human Diseases	Signal transduction;Signal transduction;Cancer: overview;Nervous system;Neurodegenerative disease;Nervous system;Nervous system;Nervous system;Nervous system;Substance dependence;Nervous system;Sensory system;Nervous system;Nervous system;Endocrine and metabolic disease;Substance dependence	ko04010//MAPK signaling pathway;ko04020//Calcium signaling pathway;ko05207//Chemical carcinogenesis - receptor activation;ko04723//Retrograde endocannabinoid signaling;ko05017//Spinocerebellar ataxia;ko04728//Dopaminergic synapse;ko04724//Glutamatergic synapse;ko04725//Cholinergic synapse;ko04726//Serotonergic synapse;ko05032//Morphine addiction;ko04727//GABAergic synapse;ko04742//Taste transduct…	K04344;K04344;K04344;K04344;K04344;K04344;K04344;K04344;K04344;K04344;K04344;K04344;K04344;K04344;K04344;K04344	GO:0005634//nucleus;GO:0005737//cytoplasm;GO:0005886//plasma membrane;GO:0005891//voltage-gated calcium channel complex;GO:0016020//membrane;GO:0034702//ion channel complex;GO:0042995//cell projection;GO:0043025//neuronal cell body;GO:0045202//synapse	GO:0001540//amyloid-beta binding;GO:0005216//ion channel activity;GO:0005245//voltage-gated calcium channel activity;GO:0005262//calcium channel activity;GO:0005515//protein binding;GO:0008331//high voltage-gated calcium channel activity;GO:0019905//syntaxin binding;GO:0046872//metal ion binding	GO:0006811//ion transport;GO:0006816//calcium ion transport;GO:0007204//positive regulation of cytosolic calcium ion concentration;GO:0007268//chemical synaptic transmission;GO:0034220//ion transmembrane transport;GO:0050804//modulation of chemical synaptic transmission;GO:0055085//transmembrane transport;GO:0070588//calcium ion transmembrane transport;GO:0098703//calcium ion import across plasma…
34	MN1	ENSG00000130711	PRDM12	PR/SET domain 12 [Source:HGNC Symbol;Acc:HGNC:13997]	-	-	-	-	GO:0005634//nucleus;GO:0005654//nucleoplasm	GO:0003677//DNA binding;GO:0005515//protein binding;GO:0008168//methyltransferase activity;GO:0016740//transferase activity;GO:0046872//metal ion binding;GO:1990226//histone methyltransferase binding	GO:0000122//negative regulation of transcription by RNA polymerase II;GO:0006479//protein methylation;GO:0010468//regulation of gene expression;GO:0019233//sensory perception of pain;GO:0022008//neurogenesis;GO:0031175//neuron projection development;GO:0032259//methylation;GO:0050965//detection of temperature stimulus involved in sensory perception of pain;GO:1900111//positive regulation of histo…
35	MN1	ENSG00000181804	SLC9A9	solute carrier family 9 member A9 [Source:HGNC Symbol;Acc:HGNC:20653]	-	-	-	-	GO:0005768//endosome;GO:0005769//early endosome;GO:0005886//plasma membrane;GO:0016020//membrane;GO:0030670//phagocytic vesicle membrane;GO:0031410//cytoplasmic vesicle;GO:0031901//early endosome membrane;GO:0031902//late endosome membrane;GO:0032009//early phagosome;GO:0055037//recycling endosome;GO:0055038//recycling endosome membrane	GO:0005515//protein binding;GO:0015297//antiporter activity;GO:0015385//sodium:proton antiporter activity;GO:0015386//potassium:proton antiporter activity	GO:0006811//ion transport;GO:0006812//cation transport;GO:0006814//sodium ion transport;GO:0006885//regulation of pH;GO:0035725//sodium ion transmembrane transport;GO:0042742//defense response to bacterium;GO:0051453//regulation of intracellular pH;GO:0055085//transmembrane transport;GO:0071805//potassium ion transmembrane transport;GO:0090382//phagosome maturation;GO:0098719//sodium ion import a…
36	MN1	ENSG00000067715	SYT1	synaptotagmin 1 [Source:HGNC Symbol;Acc:HGNC:11509]	Organismal Systems	Nervous system	ko04721//Synaptic vesicle cycle	K15290	GO:0005737//cytoplasm;GO:0005794//Golgi apparatus;GO:0005886//plasma membrane;GO:0008021//synaptic vesicle;GO:0016020//membrane;GO:0030141//secretory granule;GO:0030424//axon;GO:0030658//transport vesicle membrane;GO:0030669//clathrin-coated endocytic vesicle membrane;GO:0030672//synaptic vesicle membrane;GO:0031045//dense core granule;GO:0031410//cytoplasmic vesicle;GO:0042584//chromaffin granul…	GO:0000149//SNARE binding;GO:0001786//phosphatidylserine binding;GO:0005509//calcium ion binding;GO:0005515//protein binding;GO:0005516//calmodulin binding;GO:0005543//phospholipid binding;GO:0005544//calcium-dependent phospholipid binding;GO:0005546//phosphatidylinositol-4,5-bisphosphate binding;GO:0017075//syntaxin-1 binding;GO:0019905//syntaxin binding;GO:0030276//clathrin binding;GO:0030348//…	GO:0005513//detection of calcium ion;GO:0007268//chemical synaptic transmission;GO:0007269//neurotransmitter secretion;GO:0014059//regulation of dopamine secretion;GO:0016079//synaptic vesicle exocytosis;GO:0017157//regulation of exocytosis;GO:0017158//regulation of calcium ion-dependent exocytosis;GO:0030154//cell differentiation;GO:0031340//positive regulation of vesicle fusion;GO:0033603//posi…
37	MN1	ENSG00000154265	ABCA5	ATP binding cassette subfamily A member 5 [Source:HGNC Symbol;Acc:HGNC:35]	Environmental Information Processing	Membrane transport	ko02010//ABC transporters	K05648	GO:0000139//Golgi membrane;GO:0005764//lysosome;GO:0005765//lysosomal membrane;GO:0005768//endosome;GO:0005770//late endosome;GO:0005794//Golgi apparatus;GO:0005886//plasma membrane;GO:0016020//membrane;GO:0031902//late endosome membrane	GO:0000166//nucleotide binding;GO:0005319//lipid transporter activity;GO:0005524//ATP binding;GO:0016887//ATP hydrolysis activity;GO:0042626//ATPase-coupled transmembrane transporter activity;GO:0140359//ABC-type transporter activity	GO:0006869//lipid transport;GO:0008203//cholesterol metabolic process;GO:0010745//negative regulation of macrophage derived foam cell differentiation;GO:0010874//regulation of cholesterol efflux;GO:0033344//cholesterol efflux;GO:0034375//high-density lipoprotein particle remodeling;GO:0042632//cholesterol homeostasis;GO:0043691//reverse cholesterol transport;GO:0055085//transmembrane transport;GO…
38	MN1	ENSG00000162599	NFIA	nuclear factor I A [Source:HGNC Symbol;Acc:HGNC:7784]	-	-	-	-	GO:0000785//chromatin;GO:0005634//nucleus;GO:0005654//nucleoplasm;GO:0030054//cell junction	GO:0000978//RNA polymerase II cis-regulatory region sequence-specific DNA binding;GO:0000981//DNA-binding transcription factor activity, RNA polymerase II-specific;GO:0001228//DNA-binding transcription activator activity, RNA polymerase II-specific;GO:0003677//DNA binding;GO:0003682//chromatin binding;GO:0003700//DNA-binding transcription factor activity;GO:0005515//protein binding;GO:0140297//DN…	GO:0000902//cell morphogenesis;GO:0006260//DNA replication;GO:0006355//regulation of transcription, DNA-templated;GO:0006357//regulation of transcription by RNA polymerase II;GO:0009611//response to wounding;GO:0010458//exit from mitosis;GO:0010467//gene expression;GO:0010468//regulation of gene expression;GO:0014009//glial cell proliferation;GO:0019079//viral genome replication;GO:0021780//glial…
39	MN1	ENSG00000115183	TANC1	tetratricopeptide repeat, ankyrin repeat and coiled-coil containing 1 [Source:HGNC Symbol;Acc:HGNC:29364]	-	-	-	-	GO:0014069//postsynaptic density;GO:0030425//dendrite;GO:0043025//neuronal cell body;GO:0043679//axon terminus;GO:0045202//synapse;GO:0098978//glutamatergic synapse	GO:0005515//protein binding	GO:0007520//myoblast fusion;GO:0008542//visual learning;GO:0097062//dendritic spine maintenance;GO:0099175//regulation of postsynapse organization
40	MN1	ENSG00000081138	CDH7	cadherin 7 [Source:HGNC Symbol;Acc:HGNC:1766]	-	-	-	-	GO:0005886//plasma membrane;GO:0005912//adherens junction;GO:0016020//membrane;GO:0016342//catenin complex	GO:0005509//calcium ion binding;GO:0045296//cadherin binding;GO:0046872//metal ion binding	GO:0000902//cell morphogenesis;GO:0007043//cell-cell junction assembly;GO:0007155//cell adhesion;GO:0007156//homophilic cell adhesion via plasma membrane adhesion molecules;GO:0016339//calcium-dependent cell-cell adhesion via plasma membrane cell adhesion molecules;GO:0034332//adherens junction organization;GO:0044331//cell-cell adhesion mediated by cadherin;GO:0098609//cell-cell adhesion
41	MN1	ENSG00000067225	PKM	pyruvate kinase M1/2 [Source:HGNC Symbol;Acc:HGNC:9021]	Metabolism;Human Diseases;Human Diseases;Metabolism;Organismal Systems;Metabolism;Human Diseases;Metabolism;Metabolism;Human Diseases	Global and overview maps;Infectious disease: viral;Cancer: overview;Global and overview maps;Endocrine system;Global and overview maps;Cancer: overview;Carbohydrate metabolism;Carbohydrate metabolism;Endocrine and metabolic disease	ko01100//Metabolic pathways;ko05165//Human papillomavirus infection;ko05203//Viral carcinogenesis;ko01200//Carbon metabolism;ko04922//Glucagon signaling pathway;ko01230//Biosynthesis of amino acids;ko05230//Central carbon metabolism in cancer;ko00010//Glycolysis / Gluconeogenesis;ko00620//Pyruvate metabolism;ko04930//Type II diabetes mellitus	K00873;K00873;K00873;K00873;K00873;K00873;K00873;K00873;K00873;K00873	GO:0005576//extracellular region;GO:0005634//nucleus;GO:0005737//cytoplasm;GO:0005739//mitochondrion;GO:0005791//rough endoplasmic reticulum;GO:0005829//cytosol;GO:0005929//cilium;GO:0031982//vesicle;GO:0034774//secretory granule lumen;GO:0062023//collagen-containing extracellular matrix;GO:0070062//extracellular exosome;GO:1903561//extracellular vesicle;GO:1904813//ficolin-1-rich granule lumen	GO:0000166//nucleotide binding;GO:0000287//magnesium ion binding;GO:0003713//transcription coactivator activity;GO:0003723//RNA binding;GO:0003729//mRNA binding;GO:0003824//catalytic activity;GO:0004713//protein tyrosine kinase activity;GO:0004743//pyruvate kinase activity;GO:0005515//protein binding;GO:0005524//ATP binding;GO:0016301//kinase activity;GO:0016740//transferase activity;GO:0023026//…	GO:0006096//glycolytic process;GO:0006338//chromatin remodeling;GO:0006417//regulation of translation;GO:0008152//metabolic process;GO:0012501//programmed cell death;GO:0016310//phosphorylation;GO:0032869//cellular response to insulin stimulus;GO:0045944//positive regulation of transcription by RNA polymerase II;GO:0061621//canonical glycolysis;GO:1903672//positive regulation of sprouting angioge…
42	MN1	ENSG00000118257	NRP2	neuropilin 2 [Source:HGNC Symbol;Acc:HGNC:8005]	-	-	-	-	GO:0002116//semaphorin receptor complex;GO:0005576//extracellular region;GO:0005886//plasma membrane;GO:0016020//membrane;GO:0030424//axon;GO:0045211//postsynaptic membrane;GO:0098978//glutamatergic synapse	GO:0005021//vascular endothelial growth factor-activated receptor activity;GO:0005515//protein binding;GO:0008201//heparin binding;GO:0017154//semaphorin receptor activity;GO:0019838//growth factor binding;GO:0019955//cytokine binding;GO:0038023//signaling receptor activity;GO:0042802//identical protein binding;GO:0046872//metal ion binding	GO:0001525//angiogenesis;GO:0001764//neuron migration;GO:0001938//positive regulation of endothelial cell proliferation;GO:0003148//outflow tract septum morphogenesis;GO:0007155//cell adhesion;GO:0007399//nervous system development;GO:0007411//axon guidance;GO:0007507//heart development;GO:0010595//positive regulation of endothelial cell migration;GO:0021612//facial nerve structural organization;…
43	MN1	ENSG00000262484	CCER2	coiled-coil glutamate rich protein 2 [Source:HGNC Symbol;Acc:HGNC:44662]	-	-	-	-	GO:0005576//extracellular region	-	-
44	MN1	ENSG00000124126	PREX1	phosphatidylinositol-3,4,5-trisphosphate dependent Rac exchange factor 1 [Source:HGNC Symbol;Acc:HGNC:32594]	Human Diseases;Organismal Systems	Infectious disease: viral;Immune system	ko05167//Kaposi sarcoma-associated herpesvirus infection;ko04062//Chemokine signaling pathway	K12365;K12365	GO:0005737//cytoplasm;GO:0005829//cytosol;GO:0005886//plasma membrane;GO:0016020//membrane;GO:0030426//growth cone;GO:0043198//dendritic shaft;GO:0048471//perinuclear region of cytoplasm	GO:0005085//guanyl-nucleotide exchange factor activity;GO:0005096//GTPase activator activity;GO:0005515//protein binding;GO:0005543//phospholipid binding;GO:0019899//enzyme binding	GO:0006801//superoxide metabolic process;GO:0007186//G protein-coupled receptor signaling pathway;GO:0023051//regulation of signaling;GO:0030041//actin filament polymerization;GO:0030217//T cell differentiation;GO:0030335//positive regulation of cell migration;GO:0030593//neutrophil chemotaxis;GO:0030833//regulation of actin filament polymerization;GO:0035556//intracellular signal transduction;GO…
45	MN1	ENSG00000180573	H2AC6	H2A clustered histone 6 [Source:HGNC Symbol;Acc:HGNC:4733]	Organismal Systems;Human Diseases;Cellular Processes;Human Diseases	Immune system;Substance dependence;Cell growth and death;Immune disease	ko04613//Neutrophil extracellular trap formation;ko05034//Alcoholism;ko04217//Necroptosis;ko05322//Systemic lupus erythematosus	K11251;K11251;K11251;K11251	GO:0000786//nucleosome;GO:0005634//nucleus;GO:0005654//nucleoplasm;GO:0005694//chromosome;GO:0043229//intracellular organelle;GO:0070062//extracellular exosome	GO:0003674//molecular_function;GO:0003677//DNA binding;GO:0005515//protein binding;GO:0030527//structural constituent of chromatin;GO:0046982//protein heterodimerization activity	GO:0008285//negative regulation of cell population proliferation
46	MN1	ENSG00000197321	SVIL	supervillin [Source:HGNC Symbol;Acc:HGNC:11480]	-	-	-	-	GO:0002102//podosome;GO:0005634//nucleus;GO:0005737//cytoplasm;GO:0005829//cytosol;GO:0005856//cytoskeleton;GO:0005886//plasma membrane;GO:0005925//focal adhesion;GO:0015629//actin cytoskeleton;GO:0016020//membrane;GO:0030496//midbody;GO:0032154//cleavage furrow;GO:0036449//microtubule minus-end;GO:0042995//cell projection;GO:0043034//costamere;GO:0070161//anchoring junction	GO:0003779//actin binding;GO:0005515//protein binding;GO:0005546//phosphatidylinositol-4,5-bisphosphate binding;GO:0051015//actin filament binding	GO:0007010//cytoskeleton organization;GO:0007519//skeletal muscle tissue development;GO:0008154//actin polymerization or depolymerization;GO:0032467//positive regulation of cytokinesis;GO:0051014//actin filament severing;GO:0051016//barbed-end actin filament capping
47	MN1	ENSG00000172020	GAP43	growth associated protein 43 [Source:HGNC Symbol;Acc:HGNC:4140]	-	-	-	-	GO:0005737//cytoplasm;GO:0005886//plasma membrane;GO:0014069//postsynaptic density;GO:0016020//membrane;GO:0030424//axon;GO:0030425//dendrite;GO:0031527//filopodium membrane;GO:0032584//growth cone membrane;GO:0042995//cell projection;GO:0043204//perikaryon;GO:0045202//synapse;GO:0071944//cell periphery;GO:0098793//presynapse;GO:0098982//GABA-ergic synapse	GO:0001786//phosphatidylserine binding;GO:0005515//protein binding;GO:0005516//calmodulin binding;GO:0035727//lysophosphatidic acid binding;GO:1901981//phosphatidylinositol phosphate binding	GO:0007205//protein kinase C-activating G protein-coupled receptor signaling pathway;GO:0007399//nervous system development;GO:0007411//axon guidance;GO:0009611//response to wounding;GO:0016198//axon choice point recognition;GO:0030154//cell differentiation;GO:0031103//axon regeneration;GO:0040008//regulation of growth;GO:0042246//tissue regeneration;GO:0045165//cell fate commitment;GO:0048708//a…
48	MN1	ENSG00000114126	TFDP2	transcription factor Dp-2 [Source:HGNC Symbol;Acc:HGNC:11751]	Cellular Processes	Cell growth and death	ko04110//Cell cycle	K09392	GO:0000785//chromatin;GO:0005634//nucleus;GO:0005654//nucleoplasm;GO:0005667//transcription regulator complex;GO:0072686//mitotic spindle;GO:0090575//RNA polymerase II transcription regulator complex	GO:0000977//RNA polymerase II transcription regulatory region sequence-specific DNA binding;GO:0000981//DNA-binding transcription factor activity, RNA polymerase II-specific;GO:0001228//DNA-binding transcription activator activity, RNA polymerase II-specific;GO:0003677//DNA binding;GO:0005515//protein binding;GO:0008134//transcription factor binding;GO:0019904//protein domain specific binding	GO:0006355//regulation of transcription, DNA-templated;GO:0006357//regulation of transcription by RNA polymerase II;GO:0007049//cell cycle;GO:0007507//heart development;GO:0045892//negative regulation of transcription, DNA-templated;GO:0045944//positive regulation of transcription by RNA polymerase II;GO:0051726//regulation of cell cycle
49	MN1	ENSG00000136237	RAPGEF5	Rap guanine nucleotide exchange factor 5 [Source:HGNC Symbol;Acc:HGNC:16862]	Environmental Information Processing;Environmental Information Processing	Signal transduction;Signal transduction	ko04014//Ras signaling pathway;ko04015//Rap1 signaling pathway	K08019;K08019	GO:0005634//nucleus;GO:0005654//nucleoplasm;GO:0005886//plasma membrane;GO:0016604//nuclear body	GO:0005085//guanyl-nucleotide exchange factor activity;GO:0030742//GTP-dependent protein binding	GO:0007264//small GTPase mediated signal transduction;GO:0007265//Ras protein signal transduction;GO:0007399//nervous system development;GO:0035556//intracellular signal transduction
50	MN1	ENSG00000075035	WSCD2	WSC domain containing 2 [Source:HGNC Symbol;Acc:HGNC:29117]	-	-	-	-	GO:0000139//Golgi membrane;GO:0005794//Golgi apparatus;GO:0016020//membrane	GO:0008146//sulfotransferase activity	-
51	MN1	ENSG00000163909	HEYL	hes related family bHLH transcription factor with YRPW motif like [Source:HGNC Symbol;Acc:HGNC:4882]	Human Diseases;Human Diseases;Human Diseases;Environmental Information Processing	Cancer: overview;Infectious disease: viral;Cancer: specific types;Signal transduction	ko05200//Pathways in cancer;ko05165//Human papillomavirus infection;ko05224//Breast cancer;ko04330//Notch signaling pathway	K09091;K09091;K09091;K09091	GO:0000785//chromatin;GO:0005634//nucleus;GO:0005654//nucleoplasm;GO:0005737//cytoplasm	GO:0000978//RNA polymerase II cis-regulatory region sequence-specific DNA binding;GO:0000981//DNA-binding transcription factor activity, RNA polymerase II-specific;GO:0001227//DNA-binding transcription repressor activity, RNA polymerase II-specific;GO:0001228//DNA-binding transcription activator activity, RNA polymerase II-specific;GO:0003677//DNA binding;GO:0003700//DNA-binding transcription fac…	GO:0000122//negative regulation of transcription by RNA polymerase II;GO:0003151//outflow tract morphogenesis;GO:0003180//aortic valve morphogenesis;GO:0003181//atrioventricular valve morphogenesis;GO:0003184//pulmonary valve morphogenesis;GO:0003198//epithelial to mesenchymal transition involved in endocardial cushion formation;GO:0003203//endocardial cushion morphogenesis;GO:0003208//cardiac ve…
52	MN1	ENSG00000153233	PTPRR	protein tyrosine phosphatase receptor type R [Source:HGNC Symbol;Acc:HGNC:9680]	Environmental Information Processing	Signal transduction	ko04010//MAPK signaling pathway	K04458	GO:0005576//extracellular region;GO:0005615//extracellular space;GO:0005737//cytoplasm;GO:0005829//cytosol;GO:0005886//plasma membrane;GO:0016020//membrane;GO:0030054//cell junction;GO:0048471//perinuclear region of cytoplasm	GO:0004721//phosphoprotein phosphatase activity;GO:0004725//protein tyrosine phosphatase activity;GO:0005001//transmembrane receptor protein tyrosine phosphatase activity;GO:0005515//protein binding;GO:0016787//hydrolase activity;GO:0016791//phosphatase activity;GO:0019901//protein kinase binding	GO:0001701//in utero embryonic development;GO:0006470//protein dephosphorylation;GO:0007165//signal transduction;GO:0010633//negative regulation of epithelial cell migration;GO:0016311//dephosphorylation;GO:0038128//ERBB2 signaling pathway;GO:0070373//negative regulation of ERK1 and ERK2 cascade
53	MN1	ENSG00000138669	PRKG2	protein kinase cGMP-dependent 2 [Source:HGNC Symbol;Acc:HGNC:9416]	Organismal Systems;Organismal Systems;Environmental Information Processing;Organismal Systems;Organismal Systems;Organismal Systems;Cellular Processes;Organismal Systems;Organismal Systems;Organismal Systems	Sensory system;Environmental adaptation;Signal transduction;Immune system;Environmental adaptation;Digestive system;Cellular community - eukaryotes;Endocrine system;Nervous system;Endocrine system	ko04740//Olfactory transduction;ko04714//Thermogenesis;ko04022//cGMP-PKG signaling pathway;ko04611//Platelet activation;ko04713//Circadian entrainment;ko04970//Salivary secretion;ko04540//Gap junction;ko04924//Renin secretion;ko04730//Long-term depression;ko04923//Regulation of lipolysis in adipocytes	K19477;K19477;K19477;K19477;K19477;K19477;K19477;K19477;K19477;K19477	GO:0005829//cytosol;GO:0005886//plasma membrane;GO:0016020//membrane;GO:0016324//apical plasma membrane;GO:0031965//nuclear membrane	GO:0000166//nucleotide binding;GO:0004672//protein kinase activity;GO:0004674//protein serine/threonine kinase activity;GO:0004692//cGMP-dependent protein kinase activity;GO:0005524//ATP binding;GO:0016301//kinase activity;GO:0016740//transferase activity;GO:0030553//cGMP binding;GO:0042802//identical protein binding;GO:0051019//mitogen-activated protein kinase binding;GO:0106310//protein serine …	GO:0006468//protein phosphorylation;GO:0007165//signal transduction;GO:0016310//phosphorylation;GO:0032332//positive regulation of chondrocyte differentiation;GO:0046146//tetrahydrobiopterin metabolic process;GO:0072659//protein localization to plasma membrane;GO:1903829//positive regulation of cellular protein localization;GO:2001226//negative regulation of chloride transport
54	MN1	ENSG00000124302	CHST8	carbohydrate sulfotransferase 8 [Source:HGNC Symbol;Acc:HGNC:15993]	Metabolism;Metabolism	Global and overview maps;Glycan biosynthesis and metabolism	ko01100//Metabolic pathways;ko00513//Various types of N-glycan biosynthesis	K09672;K09672	GO:0000139//Golgi membrane;GO:0005794//Golgi apparatus;GO:0016020//membrane	GO:0001537//N-acetylgalactosamine 4-O-sulfotransferase activity;GO:0005515//protein binding;GO:0008146//sulfotransferase activity;GO:0016740//transferase activity	GO:0005975//carbohydrate metabolic process;GO:0006790//sulfur compound metabolic process;GO:0007417//central nervous system development;GO:0016051//carbohydrate biosynthetic process;GO:0030166//proteoglycan biosynthetic process;GO:0042446//hormone biosynthetic process
55	MN1	ENSG00000180801	ARSJ	arylsulfatase family member J [Source:HGNC Symbol;Acc:HGNC:26286]	-	-	-	-	GO:0005576//extracellular region;GO:0005788//endoplasmic reticulum lumen;GO:0015629//actin cytoskeleton;GO:0016020//membrane;GO:0110165//cellular anatomical entity	GO:0004065//arylsulfatase activity;GO:0008484//sulfuric ester hydrolase activity;GO:0016787//hydrolase activity;GO:0046872//metal ion binding	-
56	MN1	ENSG00000007944	MYLIP	myosin regulatory light chain interacting protein [Source:HGNC Symbol;Acc:HGNC:21155]	Organismal Systems	Digestive system	ko04979//Cholesterol metabolism	K10637	GO:0005737//cytoplasm;GO:0005829//cytosol;GO:0005856//cytoskeleton;GO:0005886//plasma membrane;GO:0016020//membrane	GO:0004842//ubiquitin-protein transferase activity;GO:0005515//protein binding;GO:0008092//cytoskeletal protein binding;GO:0016740//transferase activity;GO:0046872//metal ion binding;GO:0061630//ubiquitin protein ligase activity	GO:0006511//ubiquitin-dependent protein catabolic process;GO:0007399//nervous system development;GO:0010977//negative regulation of neuron projection development;GO:0010989//negative regulation of low-density lipoprotein particle clearance;GO:0016567//protein ubiquitination;GO:0031648//protein destabilization;GO:0032803//regulation of low-density lipoprotein particle receptor catabolic process;GO…
57	MN1	ENSG00000214415	GNAT3	G protein subunit alpha transducin 3 [Source:HGNC Symbol;Acc:HGNC:22800]	Organismal Systems;Organismal Systems	Sensory system;Digestive system	ko04742//Taste transduction;ko04973//Carbohydrate digestion and absorption	K19729;K19729	GO:0001669//acrosomal vesicle;GO:0001750//photoreceptor outer segment;GO:0001917//photoreceptor inner segment;GO:0005737//cytoplasm;GO:0005834//heterotrimeric G-protein complex;GO:0005886//plasma membrane;GO:0005930//axoneme;GO:0016020//membrane;GO:0016324//apical plasma membrane;GO:0032991//protein-containing complex	GO:0000166//nucleotide binding;GO:0001664//G protein-coupled receptor binding;GO:0003924//GTPase activity;GO:0005525//GTP binding;GO:0019001//guanyl nucleotide binding;GO:0031683//G-protein beta/gamma-subunit complex binding;GO:0046872//metal ion binding	GO:0001580//detection of chemical stimulus involved in sensory perception of bitter taste;GO:0007165//signal transduction;GO:0007186//G protein-coupled receptor signaling pathway;GO:0007188//adenylate cyclase-modulating G protein-coupled receptor signaling pathway;GO:0035094//response to nicotine;GO:0050909//sensory perception of taste;GO:0050913//sensory perception of bitter taste;GO:0050916//se…
58	MN1	ENSG00000164188	RANBP3L	RAN binding protein 3 like [Source:HGNC Symbol;Acc:HGNC:26353]	-	-	-	-	GO:0005634//nucleus;GO:0005643//nuclear pore;GO:0005737//cytoplasm	GO:0005096//GTPase activator activity;GO:0005515//protein binding;GO:0046332//SMAD binding	GO:0006611//protein export from nucleus;GO:0045663//positive regulation of myoblast differentiation;GO:0045668//negative regulation of osteoblast differentiation;GO:0046907//intracellular transport;GO:1901706//mesenchymal cell differentiation involved in bone development
59	MN1	ENSG00000106236	NPTX2	neuronal pentraxin 2 [Source:HGNC Symbol;Acc:HGNC:7953]	-	-	-	-	GO:0005576//extracellular region;GO:0098978//glutamatergic synapse	GO:0003674//molecular_function;GO:0005515//protein binding;GO:0030246//carbohydrate binding;GO:0046872//metal ion binding	GO:0007268//chemical synaptic transmission;GO:0008306//associative learning
60	MN1	ENSG00000255689	ENSG00000255689	-	-	-	-	-	-	-	-
61	MN1	ENSG00000122547	EEPD1	endonuclease/exonuclease/phosphatase family domain containing 1 [Source:HGNC Symbol;Acc:HGNC:22223]	-	-	-	-	GO:0005886//plasma membrane	GO:0003677//DNA binding;GO:0005515//protein binding	GO:0006281//DNA repair;GO:0010875//positive regulation of cholesterol efflux
62	MN1	ENSG00000131773	KHDRBS3	KH RNA binding domain containing, signal transduction associated 3 [Source:HGNC Symbol;Acc:HGNC:18117]	-	-	-	-	GO:0005634//nucleus;GO:0005654//nucleoplasm;GO:0032991//protein-containing complex	GO:0003676//nucleic acid binding;GO:0003723//RNA binding;GO:0003729//mRNA binding;GO:0005515//protein binding;GO:0017124//SH3 domain binding;GO:0019904//protein domain specific binding;GO:0042802//identical protein binding	GO:0000381//regulation of alternative mRNA splicing, via spliceosome;GO:0006397//mRNA processing;GO:0048024//regulation of mRNA splicing, via spliceosome
63	MN1	ENSG00000231252	ENSG00000231252	-	-	-	-	-	-	-	-
64	MN1	ENSG00000109991	P2RX3	purinergic receptor P2X 3 [Source:HGNC Symbol;Acc:HGNC:8534]	Environmental Information Processing;Environmental Information Processing;Organismal Systems	Signaling molecules and interaction;Signal transduction;Sensory system	ko04080//Neuroactive ligand-receptor interaction;ko04020//Calcium signaling pathway;ko04742//Taste transduction	K05217;K05217;K05217	GO:0005886//plasma membrane;GO:0016020//membrane;GO:0030424//axon;GO:0043005//neuron projection;GO:0043235//receptor complex;GO:0098685//Schaffer collateral - CA1 synapse;GO:0098686//hippocampal mossy fiber to CA3 synapse;GO:0098794//postsynapse	GO:0000166//nucleotide binding;GO:0001614//purinergic nucleotide receptor activity;GO:0004931//extracellularly ATP-gated cation channel activity;GO:0005216//ion channel activity;GO:0005524//ATP binding;GO:0015267//channel activity	GO:0001666//response to hypoxia;GO:0006811//ion transport;GO:0006812//cation transport;GO:0007165//signal transduction;GO:0007268//chemical synaptic transmission;GO:0007274//neuromuscular synaptic transmission;GO:0009266//response to temperature stimulus;GO:0009408//response to heat;GO:0009409//response to cold;GO:0009612//response to mechanical stimulus;GO:0009743//response to carbohydrate;GO:00…
65	MN1	ENSG00000169432	SCN9A	sodium voltage-gated channel alpha subunit 9 [Source:HGNC Symbol;Acc:HGNC:10597]	Organismal Systems	Sensory system	ko04742//Taste transduction	K04841	GO:0001518//voltage-gated sodium channel complex;GO:0005886//plasma membrane;GO:0005891//voltage-gated calcium channel complex;GO:0016020//membrane;GO:0030424//axon;GO:0034702//ion channel complex;GO:0042995//cell projection;GO:0043005//neuron projection	GO:0005216//ion channel activity;GO:0005248//voltage-gated sodium channel activity;GO:0005261//cation channel activity;GO:0005272//sodium channel activity;GO:0005515//protein binding;GO:0008331//high voltage-gated calcium channel activity	GO:0006811//ion transport;GO:0006814//sodium ion transport;GO:0006954//inflammatory response;GO:0007623//circadian rhythm;GO:0009636//response to toxic substance;GO:0009791//post-embryonic development;GO:0019233//sensory perception of pain;GO:0034220//ion transmembrane transport;GO:0035725//sodium ion transmembrane transport;GO:0048266//behavioral response to pain;GO:0050965//detection of tempera…
66	MN1	ENSG00000091664	SLC17A6	solute carrier family 17 member 6 [Source:HGNC Symbol;Acc:HGNC:16703]	Organismal Systems;Organismal Systems;Organismal Systems;Human Diseases	Nervous system;Nervous system;Nervous system;Substance dependence	ko04723//Retrograde endocannabinoid signaling;ko04724//Glutamatergic synapse;ko04721//Synaptic vesicle cycle;ko05033//Nicotine addiction	K12302;K12302;K12302;K12302	GO:0005886//plasma membrane;GO:0016020//membrane;GO:0030672//synaptic vesicle membrane;GO:0031410//cytoplasmic vesicle;GO:0034707//chloride channel complex;GO:0043005//neuron projection;GO:0045202//synapse;GO:0060076//excitatory synapse	GO:0005254//chloride channel activity;GO:0005313//L-glutamate transmembrane transporter activity;GO:0005326//neurotransmitter transmembrane transporter activity;GO:0005436//sodium:phosphate symporter activity;GO:0015293//symporter activity;GO:0015297//antiporter activity;GO:0015386//potassium:proton antiporter activity;GO:0022857//transmembrane transporter activity	GO:0006811//ion transport;GO:0006814//sodium ion transport;GO:0006817//phosphate ion transport;GO:0006820//anion transport;GO:0006821//chloride transport;GO:0006836//neurotransmitter transport;GO:0015813//L-glutamate transmembrane transport;GO:0034220//ion transmembrane transport;GO:0035249//synaptic transmission, glutamatergic;GO:0035725//sodium ion transmembrane transport;GO:0044341//sodium-dep…
67	MN1	ENSG00000008196	TFAP2B	transcription factor AP-2 beta [Source:HGNC Symbol;Acc:HGNC:11743]	-	-	-	-	GO:0000785//chromatin;GO:0005634//nucleus;GO:0005654//nucleoplasm	GO:0000977//RNA polymerase II transcription regulatory region sequence-specific DNA binding;GO:0000978//RNA polymerase II cis-regulatory region sequence-specific DNA binding;GO:0000981//DNA-binding transcription factor activity, RNA polymerase II-specific;GO:0000987//cis-regulatory region sequence-specific DNA binding;GO:0001228//DNA-binding transcription activator activity, RNA polymerase II-spe…	GO:0000122//negative regulation of transcription by RNA polymerase II;GO:0001822//kidney development;GO:0006006//glucose metabolic process;GO:0006355//regulation of transcription, DNA-templated;GO:0006357//regulation of transcription by RNA polymerase II;GO:0006366//transcription by RNA polymerase II;GO:0007423//sensory organ development;GO:0008284//positive regulation of cell population prolifer…
68	MN1	ENSG00000039560	RAI14	retinoic acid induced 14 [Source:HGNC Symbol;Acc:HGNC:14873]	-	-	-	-	GO:0001650//fibrillar center;GO:0001725//stress fiber;GO:0005634//nucleus;GO:0005654//nucleoplasm;GO:0005737//cytoplasm;GO:0005829//cytosol;GO:0005856//cytoskeleton;GO:0005938//cell cortex;GO:0070161//anchoring junction	GO:0003779//actin binding;GO:0005515//protein binding	GO:0007283//spermatogenesis;GO:0030154//cell differentiation
69	MN1	ENSG00000117971	CHRNB4	cholinergic receptor nicotinic beta 4 subunit [Source:HGNC Symbol;Acc:HGNC:1964]	Environmental Information Processing;Human Diseases;Organismal Systems	Signaling molecules and interaction;Cancer: overview;Nervous system	ko04080//Neuroactive ligand-receptor interaction;ko05207//Chemical carcinogenesis - receptor activation;ko04725//Cholinergic synapse	K04815;K04815;K04815	GO:0005886//plasma membrane;GO:0005892//acetylcholine-gated channel complex;GO:0016020//membrane;GO:0035579//specific granule membrane;GO:0043005//neuron projection;GO:0045202//synapse;GO:0045211//postsynaptic membrane;GO:0070821//tertiary granule membrane;GO:0098981//cholinergic synapse;GO:0110165//cellular anatomical entity	GO:0004888//transmembrane signaling receptor activity;GO:0005216//ion channel activity;GO:0005230//extracellular ligand-gated ion channel activity;GO:0005515//protein binding;GO:0015276//ligand-gated ion channel activity;GO:0015464//acetylcholine receptor activity;GO:0022848//acetylcholine-gated cation-selective channel activity;GO:1904315//transmitter-gated ion channel activity involved in regul…	GO:0006811//ion transport;GO:0006939//smooth muscle contraction;GO:0006940//regulation of smooth muscle contraction;GO:0007154//cell communication;GO:0007165//signal transduction;GO:0007271//synaptic transmission, cholinergic;GO:0007626//locomotory behavior;GO:0019228//neuronal action potential;GO:0023052//signaling;GO:0034220//ion transmembrane transport;GO:0035094//response to nicotine;GO:00350…
70	MN1	ENSG00000139174	PRICKLE1	prickle planar cell polarity protein 1 [Source:HGNC Symbol;Acc:HGNC:17019]	Environmental Information Processing	Signal transduction	ko04310//Wnt signaling pathway	K04511	GO:0000502//proteasome complex;GO:0005634//nucleus;GO:0005737//cytoplasm;GO:0005829//cytosol;GO:0016020//membrane;GO:0031254//cell trailing edge;GO:0031965//nuclear membrane	GO:0005515//protein binding;GO:0008270//zinc ion binding;GO:0044877//protein-containing complex binding;GO:0046872//metal ion binding	GO:0001843//neural tube closure;GO:0001894//tissue homeostasis;GO:0003151//outflow tract morphogenesis;GO:0003402//planar cell polarity pathway involved in axis elongation;GO:0006606//protein import into nucleus;GO:0006915//apoptotic process;GO:0007010//cytoskeleton organization;GO:0007163//establishment or maintenance of cell polarity;GO:0007173//epidermal growth factor receptor signaling pathwa…
71	MN1	ENSG00000130656	HBZ	hemoglobin subunit zeta [Source:HGNC Symbol;Acc:HGNC:4835]	-	-	-	-	GO:0005833//hemoglobin complex;GO:0031838//haptoglobin-hemoglobin complex;GO:0070062//extracellular exosome	GO:0004601//peroxidase activity;GO:0005344//oxygen carrier activity;GO:0005506//iron ion binding;GO:0005515//protein binding;GO:0019825//oxygen binding;GO:0020037//heme binding;GO:0031720//haptoglobin binding;GO:0043177//organic acid binding;GO:0046872//metal ion binding	GO:0015670//carbon dioxide transport;GO:0015671//oxygen transport;GO:0042744//hydrogen peroxide catabolic process;GO:0098869//cellular oxidant detoxification
72	MN1	ENSG00000020633	RUNX3	RUNX family transcription factor 3 [Source:HGNC Symbol;Acc:HGNC:10473]	Human Diseases;Organismal Systems	Infectious disease: viral;Immune system	ko05169//Epstein-Barr virus infection;ko04658//Th1 and Th2 cell differentiation	K09279;K09279	GO:0000785//chromatin;GO:0005634//nucleus;GO:0005654//nucleoplasm;GO:0005730//nucleolus;GO:0005737//cytoplasm;GO:0005829//cytosol;GO:0016513//core-binding factor complex;GO:0043231//intracellular membrane-bounded organelle	GO:0000977//RNA polymerase II transcription regulatory region sequence-specific DNA binding;GO:0000978//RNA polymerase II cis-regulatory region sequence-specific DNA binding;GO:0000981//DNA-binding transcription factor activity, RNA polymerase II-specific;GO:0001222//transcription corepressor binding;GO:0003677//DNA binding;GO:0003700//DNA-binding transcription factor activity;GO:0005515//protein…	GO:0000122//negative regulation of transcription by RNA polymerase II;GO:0001503//ossification;GO:0002062//chondrocyte differentiation;GO:0006355//regulation of transcription, DNA-templated;GO:0006357//regulation of transcription by RNA polymerase II;GO:0006468//protein phosphorylation;GO:0030097//hemopoiesis;GO:0030182//neuron differentiation;GO:0043371//negative regulation of CD4-positive, alph…
73	MN1	ENSG00000144824	PHLDB2	pleckstrin homology like domain family B member 2 [Source:HGNC Symbol;Acc:HGNC:29573]	-	-	-	-	GO:0005737//cytoplasm;GO:0005829//cytosol;GO:0005886//plasma membrane;GO:0005925//focal adhesion;GO:0016020//membrane;GO:0031252//cell leading edge;GO:0045111//intermediate filament cytoskeleton;GO:0045180//basal cortex	GO:0005515//protein binding;GO:0045296//cadherin binding	GO:0000226//microtubule cytoskeleton organization;GO:0010470//regulation of gastrulation;GO:0010717//regulation of epithelial to mesenchymal transition;GO:0016477//cell migration;GO:0030010//establishment of cell polarity;GO:0045184//establishment of protein localization;GO:0051497//negative regulation of stress fiber assembly;GO:0051895//negative regulation of focal adhesion assembly;GO:0070507/…
74	MN1	ENSG00000130158	DOCK6	dedicator of cytokinesis 6 [Source:HGNC Symbol;Acc:HGNC:19189]	-	-	-	-	GO:0005737//cytoplasm;GO:0005829//cytosol;GO:0048471//perinuclear region of cytoplasm;GO:0110165//cellular anatomical entity	GO:0005085//guanyl-nucleotide exchange factor activity;GO:0005515//protein binding	GO:0007264//small GTPase mediated signal transduction
75	MN1	ENSG00000157542	KCNJ6	potassium inwardly rectifying channel subfamily J member 6 [Source:HGNC Symbol;Acc:HGNC:6267]	Organismal Systems;Organismal Systems;Organismal Systems;Organismal Systems;Organismal Systems;Organismal Systems;Organismal Systems;Human Diseases;Organismal Systems;Organismal Systems	Endocrine system;Nervous system;Endocrine system;Nervous system;Nervous system;Nervous system;Environmental adaptation;Substance dependence;Nervous system;Endocrine system	ko04921//Oxytocin signaling pathway;ko04723//Retrograde endocannabinoid signaling;ko04915//Estrogen signaling pathway;ko04728//Dopaminergic synapse;ko04725//Cholinergic synapse;ko04726//Serotonergic synapse;ko04713//Circadian entrainment;ko05032//Morphine addiction;ko04727//GABAergic synapse;ko04929//GnRH secretion	K05000;K05000;K05000;K05000;K05000;K05000;K05000;K05000;K05000;K05000	GO:0005794//Golgi apparatus;GO:0005886//plasma membrane;GO:0008076//voltage-gated potassium channel complex;GO:0016020//membrane;GO:0034702//ion channel complex	GO:0005242//inward rectifier potassium channel activity;GO:0005515//protein binding;GO:0015467//G-protein activated inward rectifier potassium channel activity	GO:0006811//ion transport;GO:0006813//potassium ion transport;GO:0034220//ion transmembrane transport;GO:0034765//regulation of ion transmembrane transport;GO:1990573//potassium ion import across plasma membrane
76	MN1	ENSG00000171724	VAT1L	vesicle amine transport 1 like [Source:HGNC Symbol;Acc:HGNC:29315]	-	-	-	-	-	GO:0005515//protein binding;GO:0008270//zinc ion binding;GO:0016491//oxidoreductase activity	-
77	MN1	ENSG00000221866	PLXNA4	plexin A4 [Source:HGNC Symbol;Acc:HGNC:9102]	Organismal Systems	Development and regeneration	ko04360//Axon guidance	K06820	GO:0002116//semaphorin receptor complex;GO:0005886//plasma membrane;GO:0016020//membrane;GO:0150053//cerebellar climbing fiber to Purkinje cell synapse	GO:0005515//protein binding;GO:0017154//semaphorin receptor activity	GO:0007162//negative regulation of cell adhesion;GO:0007399//nervous system development;GO:0007411//axon guidance;GO:0008045//motor neuron axon guidance;GO:0008360//regulation of cell shape;GO:0021602//cranial nerve morphogenesis;GO:0021610//facial nerve morphogenesis;GO:0021612//facial nerve structural organization;GO:0021615//glossopharyngeal nerve morphogenesis;GO:0021636//trigeminal nerve mor…
78	MN1	ENSG00000173114	LRRN3	leucine rich repeat neuronal 3 [Source:HGNC Symbol;Acc:HGNC:17200]	-	-	-	-	GO:0005615//extracellular space;GO:0016020//membrane;GO:0031012//extracellular matrix	GO:0005515//protein binding	GO:0051965//positive regulation of synapse assembly
79	MN1	ENSG00000128573	FOXP2	forkhead box P2 [Source:HGNC Symbol;Acc:HGNC:13875]	-	-	-	-	GO:0000785//chromatin;GO:0005634//nucleus	GO:0000978//RNA polymerase II cis-regulatory region sequence-specific DNA binding;GO:0000981//DNA-binding transcription factor activity, RNA polymerase II-specific;GO:0001227//DNA-binding transcription repressor activity, RNA polymerase II-specific;GO:0003677//DNA binding;GO:0003700//DNA-binding transcription factor activity;GO:0005515//protein binding;GO:0042802//identical protein binding;GO:004…	GO:0000122//negative regulation of transcription by RNA polymerase II;GO:0006355//regulation of transcription, DNA-templated;GO:0006357//regulation of transcription by RNA polymerase II;GO:0021757//caudate nucleus development;GO:0021758//putamen development;GO:0021987//cerebral cortex development;GO:0045892//negative regulation of transcription, DNA-templated
[truncated: 1,421 more rows]
