# Supplementary material for: Molecular signatures of cell diversity modulated by long noncoding RNAs in the human fetal spinal cord
Source: iScience. 2026 Mar 17;29(4):115399. doi: 10.1016/j.isci.2026.115399 (PMC13090696; doi:10.1016/j.isci.2026.115399)
Supplement: Table S8. The dynamical rank of velocity genes, related to Figure 1C [file mmc9.xlsx]

## Sheet: Table.S8 dynamical.cluster_spec
Rank	Cluster	Gene	Symbol	Description	KEGG_A_class	KEGG_B_class	Pathway	K_ID	GO Component	GO Function	GO Process
1	Astros	ENSG00000162599	NFIA	nuclear factor I A [Source:HGNC Symbol;Acc:HGNC:7784]	-	-	-	-	GO:0000785//chromatin;GO:0005634//nucleus;GO:0005654//nucleoplasm;GO:0030054//cell junction	GO:0000978//RNA polymerase II cis-regulatory region sequence-specific DNA binding;GO:0000981//DNA-binding transcription factor activity, RNA polymerase II-specific;GO:0001228//DNA-binding transcription activator activity, RNA polymerase II-specific;GO:0003677//DNA binding;GO:0003682//chromatin binding;GO:0003700//DNA-binding transcription factor activity;GO:0005515//protein binding;GO:0140297//DN…	GO:0000902//cell morphogenesis;GO:0006260//DNA replication;GO:0006355//regulation of transcription, DNA-templated;GO:0006357//regulation of transcription by RNA polymerase II;GO:0009611//response to wounding;GO:0010458//exit from mitosis;GO:0010467//gene expression;GO:0010468//regulation of gene expression;GO:0014009//glial cell proliferation;GO:0019079//viral genome replication;GO:0021780//glial…
2	Astros	ENSG00000247828	TMEM161B-DT	-	-	-	-	-	-	-	-
3	Astros	ENSG00000112531	QKI	QKI, KH domain containing RNA binding [Source:HGNC Symbol;Acc:HGNC:21100]	-	-	-	-	GO:0005634//nucleus;GO:0005737//cytoplasm;GO:0005829//cytosol;GO:0010494//cytoplasmic stress granule;GO:0045202//synapse	GO:0003676//nucleic acid binding;GO:0003677//DNA binding;GO:0003713//transcription coactivator activity;GO:0003723//RNA binding;GO:0003729//mRNA binding;GO:0003730//mRNA 3'-UTR binding;GO:0005515//protein binding;GO:0017124//SH3 domain binding;GO:0035198//miRNA binding	GO:0001570//vasculogenesis;GO:0006397//mRNA processing;GO:0006417//regulation of translation;GO:0007286//spermatid development;GO:0008298//intracellular mRNA localization;GO:0008366//axon ensheathment;GO:0008380//RNA splicing;GO:0010628//positive regulation of gene expression;GO:0010717//regulation of epithelial to mesenchymal transition;GO:0014004//microglia differentiation;GO:0016525//negative …
4	Astros	ENSG00000162944	RFTN2	raftlin family member 2 [Source:HGNC Symbol;Acc:HGNC:26402]	-	-	-	-	GO:0005886//plasma membrane;GO:0016020//membrane	GO:0005515//protein binding	GO:0033227//dsRNA transport;GO:0043330//response to exogenous dsRNA
5	Astros	ENSG00000041982	TNC	tenascin C [Source:HGNC Symbol;Acc:HGNC:5318]	Environmental Information Processing;Human Diseases;Cellular Processes;Human Diseases;Environmental Information Processing	Signal transduction;Infectious disease: viral;Cellular community - eukaryotes;Cancer: overview;Signaling molecules and interaction	ko04151//PI3K-Akt signaling pathway;ko05165//Human papillomavirus infection;ko04510//Focal adhesion;ko05206//MicroRNAs in cancer;ko04512//ECM-receptor interaction	K06252;K06252;K06252;K06252;K06252	GO:0005576//extracellular region;GO:0005604//basement membrane;GO:0005614//interstitial matrix;GO:0005615//extracellular space;GO:0005788//endoplasmic reticulum lumen;GO:0005925//focal adhesion;GO:0016020//membrane;GO:0062023//collagen-containing extracellular matrix;GO:0090733//tenascin complex;GO:0098966//perisynaptic extracellular matrix	GO:0005178//integrin binding;GO:0005201//extracellular matrix structural constituent;GO:0005515//protein binding;GO:0045545//syndecan binding	GO:0001558//regulation of cell growth;GO:0001649//osteoblast differentiation;GO:0002009//morphogenesis of an epithelium;GO:0007155//cell adhesion;GO:0007162//negative regulation of cell adhesion;GO:0007528//neuromuscular junction development;GO:0008284//positive regulation of cell population proliferation;GO:0009611//response to wounding;GO:0009612//response to mechanical stimulus;GO:0010628//pos…
6	Astros	ENSG00000132122	SPATA6	spermatogenesis associated 6 [Source:HGNC Symbol;Acc:HGNC:18309]	-	-	-	-	GO:0005576//extracellular region;GO:0005929//cilium;GO:0031514//motile cilium;GO:0042995//cell projection;GO:0097224//sperm connecting piece	GO:0005515//protein binding;GO:0032027//myosin light chain binding	GO:0007283//spermatogenesis;GO:0030154//cell differentiation;GO:0044458//motile cilium assembly
7	Astros	ENSG00000152284	TCF7L1	transcription factor 7 like 1 [Source:HGNC Symbol;Acc:HGNC:11640]	Human Diseases;Human Diseases;Human Diseases;Human Diseases;Environmental Information Processing;Human Diseases;Environmental Information Processing;Human Diseases;Human Diseases;Human Diseases;Human Diseases;Organismal Systems;Human Diseases;Human Diseases;Human Diseases;Cellular Processes;Human Diseases;Human Diseases;Human Diseases;Human Diseases	Cancer: overview;Infectious disease: viral;Infectious disease: bacterial;Infectious disease: viral;Signal transduction;Cancer: specific types;Signal transduction;Endocrine and metabolic disease;Cancer: specific types;Cancer: specific types;Endocrine and metabolic disease;Endocrine system;Cancer: specific types;Cancer: specific types;Cardiovascular disease;Cellular community - eukaryotes;Cancer: s…	ko05200//Pathways in cancer;ko05165//Human papillomavirus infection;ko05132//Salmonella infection;ko05167//Kaposi sarcoma-associated herpesvirus infection;ko04310//Wnt signaling pathway;ko05225//Hepatocellular carcinoma;ko04390//Hippo signaling pathway;ko04934//Cushing syndrome;ko05226//Gastric cancer;ko05224//Breast cancer;ko04936//Alcoholic liver disease;ko04916//Melanogenesis;ko05215//Prostate…	K04490;K04490;K04490;K04490;K04490;K04490;K04490;K04490;K04490;K04490;K04490;K04490;K04490;K04490;K04490;K04490;K04490;K04490;K04490;K04490	GO:0005634//nucleus;GO:0005654//nucleoplasm;GO:0005829//cytosol;GO:1990907//beta-catenin-TCF complex	GO:0000978//RNA polymerase II cis-regulatory region sequence-specific DNA binding;GO:0000981//DNA-binding transcription factor activity, RNA polymerase II-specific;GO:0003677//DNA binding;GO:0003700//DNA-binding transcription factor activity;GO:0005515//protein binding;GO:1990837//sequence-specific double-stranded DNA binding	GO:0006325//chromatin organization;GO:0006355//regulation of transcription, DNA-templated;GO:0006357//regulation of transcription by RNA polymerase II;GO:0016055//Wnt signaling pathway;GO:0030111//regulation of Wnt signaling pathway;GO:0060070//canonical Wnt signaling pathway
8	Astros	ENSG00000187398	LUZP2	leucine zipper protein 2 [Source:HGNC Symbol;Acc:HGNC:23206]	-	-	-	-	GO:0005576//extracellular region	-	-
9	Astros	ENSG00000170017	ALCAM	activated leukocyte cell adhesion molecule [Source:HGNC Symbol;Acc:HGNC:400]	Environmental Information Processing	Signaling molecules and interaction	ko04514//Cell adhesion molecules	K06547	GO:0001772//immunological synapse;GO:0005576//extracellular region;GO:0005886//plasma membrane;GO:0005925//focal adhesion;GO:0009897//external side of plasma membrane;GO:0016020//membrane;GO:0030424//axon;GO:0030425//dendrite;GO:0042101//T cell receptor complex;GO:0042995//cell projection;GO:0043025//neuronal cell body;GO:0070062//extracellular exosome	GO:0005102//signaling receptor binding;GO:0005515//protein binding;GO:0042802//identical protein binding	GO:0002250//adaptive immune response;GO:0002376//immune system process;GO:0007155//cell adhesion;GO:0007157//heterophilic cell-cell adhesion via plasma membrane cell adhesion molecules;GO:0007165//signal transduction;GO:0007411//axon guidance;GO:0008045//motor neuron axon guidance;GO:0031290//retinal ganglion cell axon guidance;GO:0048846//axon extension involved in axon guidance;GO:1990138//neur…
10	Astros	ENSG00000171476	HOPX	HOP homeobox [Source:HGNC Symbol;Acc:HGNC:24961]	-	-	-	-	GO:0000785//chromatin;GO:0005634//nucleus;GO:0005737//cytoplasm	GO:0003677//DNA binding;GO:0005515//protein binding;GO:0035033//histone deacetylase regulator activity	GO:0000122//negative regulation of transcription by RNA polymerase II;GO:0001829//trophectodermal cell differentiation;GO:0003166//bundle of His development;GO:0006357//regulation of transcription by RNA polymerase II;GO:0007507//heart development;GO:0008016//regulation of heart contraction;GO:0030154//cell differentiation;GO:0043415//positive regulation of skeletal muscle tissue regeneration;GO:…
11	Astros	ENSG00000064989	CALCRL	calcitonin receptor like receptor [Source:HGNC Symbol;Acc:HGNC:16709]	Environmental Information Processing;Organismal Systems	Signaling molecules and interaction;Circulatory system	ko04080//Neuroactive ligand-receptor interaction;ko04270//Vascular smooth muscle contraction	K04577;K04577	GO:0005737//cytoplasm;GO:0005764//lysosome;GO:0005768//endosome;GO:0005783//endoplasmic reticulum;GO:0005886//plasma membrane;GO:0016020//membrane;GO:1903143//adrenomedullin receptor complex;GO:1990406//CGRP receptor complex	GO:0001605//adrenomedullin receptor activity;GO:0001635//calcitonin gene-related peptide receptor activity;GO:0004888//transmembrane signaling receptor activity;GO:0004930//G protein-coupled receptor activity;GO:0004948//calcitonin receptor activity;GO:0005515//protein binding;GO:1990409//adrenomedullin binding	GO:0001525//angiogenesis;GO:0006816//calcium ion transport;GO:0007165//signal transduction;GO:0007166//cell surface receptor signaling pathway;GO:0007186//G protein-coupled receptor signaling pathway;GO:0007187//G protein-coupled receptor signaling pathway, coupled to cyclic nucleotide second messenger;GO:0007189//adenylate cyclase-activating G protein-coupled receptor signaling pathway;GO:000750…
12	Astros	ENSG00000003436	TFPI	tissue factor pathway inhibitor [Source:HGNC Symbol;Acc:HGNC:11760]	Organismal Systems	Immune system	ko04610//Complement and coagulation cascades	K03909	GO:0005576//extracellular region;GO:0005615//extracellular space;GO:0005783//endoplasmic reticulum;GO:0005886//plasma membrane;GO:0005901//caveola;GO:0009986//cell surface;GO:0016020//membrane;GO:0043231//intracellular membrane-bounded organelle;GO:0098552//side of membrane	GO:0004866//endopeptidase inhibitor activity;GO:0004867//serine-type endopeptidase inhibitor activity;GO:0030414//peptidase inhibitor activity	GO:0007596//blood coagulation;GO:0007599//hemostasis;GO:0010466//negative regulation of peptidase activity;GO:0030195//negative regulation of blood coagulation;GO:0071383//cellular response to steroid hormone stimulus
13	Astros	ENSG00000154654	NCAM2	neural cell adhesion molecule 2 [Source:HGNC Symbol;Acc:HGNC:7657]	Human Diseases;Environmental Information Processing	Neurodegenerative disease;Signaling molecules and interaction	ko05020//Prion disease;ko04514//Cell adhesion molecules	K06491;K06491	GO:0005886//plasma membrane;GO:0016020//membrane;GO:0016604//nuclear body;GO:0030424//axon	GO:0005515//protein binding;GO:0042802//identical protein binding	GO:0007155//cell adhesion;GO:0007158//neuron cell-cell adhesion;GO:0007413//axonal fasciculation
14	Astros	ENSG00000134250	NOTCH2	notch receptor 2 [Source:HGNC Symbol;Acc:HGNC:7882]	Human Diseases;Human Diseases;Human Diseases;Human Diseases;Human Diseases;Organismal Systems;Human Diseases;Organismal Systems;Environmental Information Processing	Cancer: overview;Infectious disease: viral;Cancer: overview;Cancer: overview;Cancer: specific types;Endocrine system;Drug resistance: antineoplastic;Immune system;Signal transduction	ko05200//Pathways in cancer;ko05165//Human papillomavirus infection;ko05207//Chemical carcinogenesis - receptor activation;ko05206//MicroRNAs in cancer;ko05224//Breast cancer;ko04919//Thyroid hormone signaling pathway;ko01522//Endocrine resistance;ko04658//Th1 and Th2 cell differentiation;ko04330//Notch signaling pathway	K20994;K20994;K20994;K20994;K20994;K20994;K20994;K20994;K20994	GO:0000139//Golgi membrane;GO:0005576//extracellular region;GO:0005634//nucleus;GO:0005654//nucleoplasm;GO:0005737//cytoplasm;GO:0005789//endoplasmic reticulum membrane;GO:0005886//plasma membrane;GO:0005929//cilium;GO:0009986//cell surface;GO:0016020//membrane;GO:0043235//receptor complex	GO:0000987//cis-regulatory region sequence-specific DNA binding;GO:0001228//DNA-binding transcription activator activity, RNA polymerase II-specific;GO:0005509//calcium ion binding;GO:0005515//protein binding;GO:0019899//enzyme binding;GO:0038023//signaling receptor activity;GO:0051059//NF-kappaB binding	GO:0000122//negative regulation of transcription by RNA polymerase II;GO:0001701//in utero embryonic development;GO:0001709//cell fate determination;GO:0001889//liver development;GO:0001890//placenta development;GO:0001947//heart looping;GO:0002011//morphogenesis of an epithelial sheet;GO:0002315//marginal zone B cell differentiation;GO:0002437//inflammatory response to antigenic stimulus;GO:0003…
15	Astros	ENSG00000179915	NRXN1	neurexin 1 [Source:HGNC Symbol;Acc:HGNC:8008]	Environmental Information Processing	Signaling molecules and interaction	ko04514//Cell adhesion molecules	K07377	GO:0005730//nucleolus;GO:0005783//endoplasmic reticulum;GO:0005886//plasma membrane;GO:0009986//cell surface;GO:0016020//membrane;GO:0030139//endocytic vesicle;GO:0031594//neuromuscular junction;GO:0031965//nuclear membrane;GO:0031982//vesicle;GO:0032991//protein-containing complex;GO:0042734//presynaptic membrane;GO:0042995//cell projection;GO:0043025//neuronal cell body;GO:0044295//axonal growt…	GO:0004888//transmembrane signaling receptor activity;GO:0005102//signaling receptor binding;GO:0005105//type 1 fibroblast growth factor receptor binding;GO:0005246//calcium channel regulator activity;GO:0005509//calcium ion binding;GO:0005515//protein binding;GO:0033130//acetylcholine receptor binding;GO:0038023//signaling receptor activity;GO:0046872//metal ion binding;GO:0048306//calcium-depen…	GO:0001525//angiogenesis;GO:0007155//cell adhesion;GO:0007157//heterophilic cell-cell adhesion via plasma membrane cell adhesion molecules;GO:0007158//neuron cell-cell adhesion;GO:0007165//signal transduction;GO:0007268//chemical synaptic transmission;GO:0007269//neurotransmitter secretion;GO:0007411//axon guidance;GO:0007416//synapse assembly;GO:0007612//learning;GO:0010628//positive regulation …
16	Astros	ENSG00000111961	SASH1	SAM and SH3 domain containing 1 [Source:HGNC Symbol;Acc:HGNC:19182]	-	-	-	-	GO:0005654//nucleoplasm;GO:0005737//cytoplasm;GO:0005829//cytosol;GO:0032991//protein-containing complex;GO:0110165//cellular anatomical entity	GO:0001965//G-protein alpha-subunit binding;GO:0005515//protein binding;GO:0019901//protein kinase binding;GO:0031435//mitogen-activated protein kinase kinase kinase binding;GO:0060090//molecular adaptor activity	GO:0000209//protein polyubiquitination;GO:0010595//positive regulation of endothelial cell migration;GO:0010632//regulation of epithelial cell migration;GO:0031666//positive regulation of lipopolysaccharide-mediated signaling pathway;GO:0043507//positive regulation of JUN kinase activity;GO:0045766//positive regulation of angiogenesis;GO:1900044//regulation of protein K63-linked ubiquitination;GO…
17	Astros	ENSG00000136928	GABBR2	gamma-aminobutyric acid type B receptor subunit 2 [Source:HGNC Symbol;Acc:HGNC:4507]	Environmental Information Processing;Environmental Information Processing;Organismal Systems;Human Diseases;Organismal Systems;Organismal Systems;Organismal Systems	Signaling molecules and interaction;Signal transduction;Endocrine system;Substance dependence;Nervous system;Sensory system;Endocrine system	ko04080//Neuroactive ligand-receptor interaction;ko04024//cAMP signaling pathway;ko04915//Estrogen signaling pathway;ko05032//Morphine addiction;ko04727//GABAergic synapse;ko04742//Taste transduction;ko04929//GnRH secretion	K04615;K04615;K04615;K04615;K04615;K04615;K04615	GO:0005737//cytoplasm;GO:0005886//plasma membrane;GO:0016020//membrane;GO:0038039//G protein-coupled receptor heterodimeric complex;GO:0043005//neuron projection;GO:0045202//synapse;GO:0045211//postsynaptic membrane;GO:0110165//cellular anatomical entity;GO:1902710//GABA receptor complex;GO:1902712//G protein-coupled GABA receptor complex	GO:0004888//transmembrane signaling receptor activity;GO:0004930//G protein-coupled receptor activity;GO:0004965//G protein-coupled GABA receptor activity;GO:0005515//protein binding;GO:0046982//protein heterodimerization activity	GO:0007165//signal transduction;GO:0007186//G protein-coupled receptor signaling pathway;GO:0007193//adenylate cyclase-inhibiting G protein-coupled receptor signaling pathway;GO:0007194//negative regulation of adenylate cyclase activity;GO:0007214//gamma-aminobutyric acid signaling pathway;GO:0007268//chemical synaptic transmission;GO:0051932//synaptic transmission, GABAergic;GO:0150099//neuron-g…
18	Astros	ENSG00000112769	LAMA4	laminin subunit alpha 4 [Source:HGNC Symbol;Acc:HGNC:6484]	Human Diseases;Environmental Information Processing;Human Diseases;Cellular Processes;Human Diseases;Human Diseases;Human Diseases;Environmental Information Processing;Human Diseases	Cancer: overview;Signal transduction;Infectious disease: viral;Cellular community - eukaryotes;Infectious disease: parasitic;Infectious disease: parasitic;Cancer: specific types;Signaling molecules and interaction;Infectious disease: parasitic	ko05200//Pathways in cancer;ko04151//PI3K-Akt signaling pathway;ko05165//Human papillomavirus infection;ko04510//Focal adhesion;ko05145//Toxoplasmosis;ko05146//Amoebiasis;ko05222//Small cell lung cancer;ko04512//ECM-receptor interaction;ko05143//African trypanosomiasis	K06241;K06241;K06241;K06241;K06241;K06241;K06241;K06241;K06241	GO:0005576//extracellular region;GO:0005604//basement membrane;GO:0016020//membrane;GO:0031594//neuromuscular junction;GO:0043083//synaptic cleft;GO:0062023//collagen-containing extracellular matrix;GO:0070062//extracellular exosome	GO:0005102//signaling receptor binding;GO:0005201//extracellular matrix structural constituent;GO:0005515//protein binding	GO:0001568//blood vessel development;GO:0007155//cell adhesion;GO:0030155//regulation of cell adhesion;GO:0030334//regulation of cell migration;GO:0045995//regulation of embryonic development;GO:0050873//brown fat cell differentiation;GO:0120163//negative regulation of cold-induced thermogenesis
19	Astros	ENSG00000152208	GRID2	glutamate ionotropic receptor delta type subunit 2 [Source:HGNC Symbol;Acc:HGNC:4576]	Environmental Information Processing;Organismal Systems	Signaling molecules and interaction;Nervous system	ko04080//Neuroactive ligand-receptor interaction;ko04730//Long-term depression	K05207;K05207	GO:0005886//plasma membrane;GO:0008328//ionotropic glutamate receptor complex;GO:0016020//membrane;GO:0036477//somatodendritic compartment;GO:0043197//dendritic spine;GO:0045202//synapse;GO:0045211//postsynaptic membrane;GO:0098688//parallel fiber to Purkinje cell synapse;GO:0098839//postsynaptic density membrane;GO:0098978//glutamatergic synapse	GO:0004970//ionotropic glutamate receptor activity;GO:0005216//ion channel activity;GO:0005515//protein binding;GO:0008066//glutamate receptor activity;GO:0015276//ligand-gated ion channel activity;GO:0030165//PDZ domain binding;GO:0038023//signaling receptor activity;GO:0042802//identical protein binding;GO:0097110//scaffold protein binding;GO:1904315//transmitter-gated ion channel activity invo…	GO:0006811//ion transport;GO:0007157//heterophilic cell-cell adhesion via plasma membrane cell adhesion molecules;GO:0007215//glutamate receptor signaling pathway;GO:0008104//protein localization;GO:0010975//regulation of neuron projection development;GO:0021707//cerebellar granule cell differentiation;GO:0034220//ion transmembrane transport;GO:0035235//ionotropic glutamate receptor signaling pat…
20	Astros	ENSG00000156475	PPP2R2B	protein phosphatase 2 regulatory subunit Bbeta [Source:HGNC Symbol;Acc:HGNC:9305]	Environmental Information Processing;Human Diseases;Cellular Processes;Human Diseases;Environmental Information Processing;Organismal Systems;Organismal Systems;Environmental Information Processing;Environmental Information Processing;Human Diseases;Genetic Information Processing	Signal transduction;Infectious disease: viral;Cellular community - eukaryotes;Infectious disease: viral;Signal transduction;Circulatory system;Nervous system;Signal transduction;Signal transduction;Infectious disease: parasitic;Translation	ko04151//PI3K-Akt signaling pathway;ko05165//Human papillomavirus infection;ko04530//Tight junction;ko05160//Hepatitis C;ko04390//Hippo signaling pathway;ko04261//Adrenergic signaling in cardiomyocytes;ko04728//Dopaminergic synapse;ko04152//AMPK signaling pathway;ko04071//Sphingolipid signaling pathway;ko05142//Chagas disease;ko03015//mRNA surveillance pathway	K04354;K04354;K04354;K04354;K04354;K04354;K04354;K04354;K04354;K04354;K04354	GO:0000159//protein phosphatase type 2A complex;GO:0005737//cytoplasm;GO:0005739//mitochondrion;GO:0005741//mitochondrial outer membrane;GO:0005829//cytosol;GO:0005856//cytoskeleton;GO:0016020//membrane	GO:0005515//protein binding;GO:0019888//protein phosphatase regulator activity	GO:0006915//apoptotic process
21	Astros	ENSG00000011201	ANOS1	anosmin 1 [Source:HGNC Symbol;Acc:HGNC:6211]	-	-	-	-	GO:0005576//extracellular region;GO:0005615//extracellular space;GO:0005886//plasma membrane;GO:0009986//cell surface;GO:0016020//membrane;GO:0031012//extracellular matrix	GO:0004867//serine-type endopeptidase inhibitor activity;GO:0005201//extracellular matrix structural constituent;GO:0005515//protein binding;GO:0008201//heparin binding;GO:0030414//peptidase inhibitor activity	GO:0006935//chemotaxis;GO:0007155//cell adhesion;GO:0007411//axon guidance;GO:0030182//neuron differentiation
22	Astros	ENSG00000143995	MEIS1	Meis homeobox 1 [Source:HGNC Symbol;Acc:HGNC:7000]	Human Diseases;Cellular Processes	Cancer: overview;Cellular community - eukaryotes	ko05202//Transcriptional misregulation in cancer;ko04550//Signaling pathways regulating pluripotency of stem cells	K15613;K15613	GO:0000785//chromatin;GO:0005634//nucleus;GO:0005667//transcription regulator complex	GO:0000978//RNA polymerase II cis-regulatory region sequence-specific DNA binding;GO:0000981//DNA-binding transcription factor activity, RNA polymerase II-specific;GO:0001228//DNA-binding transcription activator activity, RNA polymerase II-specific;GO:0003677//DNA binding;GO:0003682//chromatin binding;GO:0005515//protein binding;GO:0043565//sequence-specific DNA binding	GO:0001525//angiogenesis;GO:0001654//eye development;GO:0002089//lens morphogenesis in camera-type eye;GO:0006355//regulation of transcription, DNA-templated;GO:0007420//brain development;GO:0007626//locomotory behavior;GO:0008284//positive regulation of cell population proliferation;GO:0009880//embryonic pattern specification;GO:0009887//animal organ morphogenesis;GO:0030097//hemopoiesis;GO:0035…
23	Astros	ENSG00000183117	CSMD1	CUB and Sushi multiple domains 1 [Source:HGNC Symbol;Acc:HGNC:14026]	-	-	-	-	GO:0016020//membrane	GO:0005515//protein binding	GO:0001964//startle response;GO:0007613//memory;GO:0008584//male gonad development;GO:0008585//female gonad development;GO:0035846//oviduct epithelium development;GO:0042593//glucose homeostasis;GO:0060745//mammary gland branching involved in pregnancy;GO:1990708//conditioned place preference
24	Astros	ENSG00000150471	ADGRL3	adhesion G protein-coupled receptor L3 [Source:HGNC Symbol;Acc:HGNC:20974]	-	-	-	-	GO:0005886//plasma membrane;GO:0005911//cell-cell junction;GO:0016020//membrane;GO:0030424//axon;GO:0042995//cell projection;GO:0070161//anchoring junction;GO:0098978//glutamatergic synapse	GO:0004888//transmembrane signaling receptor activity;GO:0004930//G protein-coupled receptor activity;GO:0005509//calcium ion binding;GO:0005515//protein binding;GO:0030246//carbohydrate binding;GO:0046872//metal ion binding	GO:0001764//neuron migration;GO:0007165//signal transduction;GO:0007166//cell surface receptor signaling pathway;GO:0007186//G protein-coupled receptor signaling pathway;GO:0007189//adenylate cyclase-activating G protein-coupled receptor signaling pathway;GO:0007416//synapse assembly;GO:0098742//cell-cell adhesion via plasma-membrane adhesion molecules
25	Astros	ENSG00000135090	TAOK3	TAO kinase 3 [Source:HGNC Symbol;Acc:HGNC:18133]	Environmental Information Processing	Signal transduction	ko04010//MAPK signaling pathway	K04429	GO:0005737//cytoplasm;GO:0005886//plasma membrane;GO:0016020//membrane	GO:0000166//nucleotide binding;GO:0004672//protein kinase activity;GO:0004674//protein serine/threonine kinase activity;GO:0004860//protein kinase inhibitor activity;GO:0005515//protein binding;GO:0005524//ATP binding;GO:0016301//kinase activity;GO:0016740//transferase activity;GO:0106310//protein serine kinase activity	GO:0000165//MAPK cascade;GO:0006281//DNA repair;GO:0006468//protein phosphorylation;GO:0006974//cellular response to DNA damage stimulus;GO:0007095//mitotic G2 DNA damage checkpoint signaling;GO:0016310//phosphorylation;GO:0032874//positive regulation of stress-activated MAPK cascade;GO:0043408//regulation of MAPK cascade;GO:0043507//positive regulation of JUN kinase activity;GO:0046329//negative…
26	Astros	ENSG00000184226	PCDH9	protocadherin 9 [Source:HGNC Symbol;Acc:HGNC:8661]	-	-	-	-	GO:0005886//plasma membrane;GO:0016020//membrane;GO:0030426//growth cone;GO:0044291//cell-cell contact zone	GO:0005509//calcium ion binding	GO:0007155//cell adhesion;GO:0007156//homophilic cell adhesion via plasma membrane adhesion molecules;GO:0030900//forebrain development
27	Astros	ENSG00000139915	MDGA2	MAM domain containing glycosylphosphatidylinositol anchor 2 [Source:HGNC Symbol;Acc:HGNC:19835]	-	-	-	-	GO:0005576//extracellular region;GO:0005886//plasma membrane;GO:0016020//membrane;GO:0098552//side of membrane	GO:0005515//protein binding	GO:0007399//nervous system development;GO:0021522//spinal cord motor neuron differentiation
28	Astros	ENSG00000008311	AASS	aminoadipate-semialdehyde synthase [Source:HGNC Symbol;Acc:HGNC:17366]	Metabolism;Metabolism	Global and overview maps;Amino acid metabolism	ko01100//Metabolic pathways;ko00310//Lysine degradation	K14157;K14157	GO:0005634//nucleus;GO:0005737//cytoplasm;GO:0005739//mitochondrion;GO:0005759//mitochondrial matrix;GO:0005829//cytosol;GO:0043231//intracellular membrane-bounded organelle	GO:0003714//transcription corepressor activity;GO:0003824//catalytic activity;GO:0004753//saccharopine dehydrogenase activity;GO:0004754//saccharopine dehydrogenase (NAD+, L-lysine-forming) activity;GO:0016491//oxidoreductase activity;GO:0042393//histone binding;GO:0047130//saccharopine dehydrogenase (NADP+, L-lysine-forming) activity;GO:0047131//saccharopine dehydrogenase (NAD+, L-glutamate-form…	GO:0000122//negative regulation of transcription by RNA polymerase II;GO:0006554//lysine catabolic process;GO:0008152//metabolic process;GO:0019477//L-lysine catabolic process;GO:0019878//lysine biosynthetic process via aminoadipic acid;GO:0033512//L-lysine catabolic process to acetyl-CoA via saccharopine
29	Astros	ENSG00000135063	ENTREP1	endosomal transmembrane epsin interactor 1 [Source:HGNC Symbol;Acc:HGNC:24820]	-	-	-	-	GO:0005575//cellular_component;GO:0005768//endosome;GO:0005886//plasma membrane;GO:0016020//membrane;GO:0031901//early endosome membrane;GO:0031902//late endosome membrane;GO:0055038//recycling endosome membrane	GO:0003674//molecular_function;GO:0005515//protein binding;GO:1990757//ubiquitin ligase activator activity	GO:0008150//biological_process;GO:0022401//negative adaptation of signaling pathway;GO:0031623//receptor internalization;GO:0038160//CXCL12-activated CXCR4 signaling pathway
30	Astros	ENSG00000184384	MAML2	mastermind like transcriptional coactivator 2 [Source:HGNC Symbol;Acc:HGNC:16259]	Human Diseases;Organismal Systems;Environmental Information Processing	Infectious disease: viral;Immune system;Signal transduction	ko05165//Human papillomavirus infection;ko04658//Th1 and Th2 cell differentiation;ko04330//Notch signaling pathway	K06061;K06061;K06061	GO:0005634//nucleus;GO:0005654//nucleoplasm;GO:0016607//nuclear speck	GO:0003713//transcription coactivator activity;GO:0005515//protein binding	GO:0007219//Notch signaling pathway;GO:0007221//positive regulation of transcription of Notch receptor target;GO:0045944//positive regulation of transcription by RNA polymerase II
31	Astros	ENSG00000101542	CDH20	cadherin 20 [Source:HGNC Symbol;Acc:HGNC:1760]	-	-	-	-	GO:0005886//plasma membrane;GO:0005912//adherens junction;GO:0016020//membrane;GO:0016342//catenin complex	GO:0005509//calcium ion binding;GO:0045296//cadherin binding;GO:0046872//metal ion binding	GO:0000902//cell morphogenesis;GO:0007043//cell-cell junction assembly;GO:0007155//cell adhesion;GO:0007156//homophilic cell adhesion via plasma membrane adhesion molecules;GO:0016339//calcium-dependent cell-cell adhesion via plasma membrane cell adhesion molecules;GO:0034332//adherens junction organization;GO:0044331//cell-cell adhesion mediated by cadherin;GO:0098609//cell-cell adhesion
32	Astros	ENSG00000163110	PDLIM5	PDZ and LIM domain 5 [Source:HGNC Symbol;Acc:HGNC:17468]	-	-	-	-	GO:0001725//stress fiber;GO:0005737//cytoplasm;GO:0005829//cytosol;GO:0005912//adherens junction;GO:0014069//postsynaptic density;GO:0015629//actin cytoskeleton;GO:0016020//membrane;GO:0030018//Z disc;GO:0031941//filamentous actin;GO:0042995//cell projection;GO:0045202//synapse;GO:0098793//presynapse;GO:0098794//postsynapse	GO:0003779//actin binding;GO:0005080//protein kinase C binding;GO:0005515//protein binding;GO:0042805//actinin binding;GO:0046872//metal ion binding;GO:0051371//muscle alpha-actinin binding;GO:0098641//cadherin binding involved in cell-cell adhesion	GO:0007507//heart development;GO:0030036//actin cytoskeleton organization;GO:0051963//regulation of synapse assembly;GO:0061001//regulation of dendritic spine morphogenesis;GO:0061049//cell growth involved in cardiac muscle cell development;GO:0061061//muscle structure development;GO:0098609//cell-cell adhesion
33	Astros	ENSG00000183579	ZNRF3	zinc and ring finger 3 [Source:HGNC Symbol;Acc:HGNC:18126]	Environmental Information Processing	Signal transduction	ko04310//Wnt signaling pathway	K16273	GO:0005886//plasma membrane;GO:0016020//membrane	GO:0004842//ubiquitin-protein transferase activity;GO:0005109//frizzled binding;GO:0005515//protein binding;GO:0016740//transferase activity;GO:0046872//metal ion binding;GO:0061630//ubiquitin protein ligase activity	GO:0006511//ubiquitin-dependent protein catabolic process;GO:0016055//Wnt signaling pathway;GO:0016567//protein ubiquitination;GO:0030178//negative regulation of Wnt signaling pathway;GO:0038018//Wnt receptor catabolic process;GO:0060173//limb development;GO:0060828//regulation of canonical Wnt signaling pathway;GO:0072089//stem cell proliferation;GO:0090090//negative regulation of canonical Wnt …
34	Astros	ENSG00000178568	ERBB4	erb-b2 receptor tyrosine kinase 4 [Source:HGNC Symbol;Acc:HGNC:3432]	Human Diseases;Environmental Information Processing;Environmental Information Processing;Environmental Information Processing;Human Diseases;Environmental Information Processing	Neurodegenerative disease;Signal transduction;Signal transduction;Signal transduction;Cancer: overview;Signal transduction	ko05014//Amyotrophic lateral sclerosis;ko04151//PI3K-Akt signaling pathway;ko04010//MAPK signaling pathway;ko04020//Calcium signaling pathway;ko05205//Proteoglycans in cancer;ko04012//ErbB signaling pathway	K05085;K05085;K05085;K05085;K05085;K05085	GO:0005576//extracellular region;GO:0005634//nucleus;GO:0005654//nucleoplasm;GO:0005739//mitochondrion;GO:0005759//mitochondrial matrix;GO:0005829//cytosol;GO:0005886//plasma membrane;GO:0009925//basal plasma membrane;GO:0016020//membrane;GO:0016323//basolateral plasma membrane;GO:0031594//neuromuscular junction;GO:0042734//presynaptic membrane;GO:0043235//receptor complex;GO:0045211//postsynapti…	GO:0000166//nucleotide binding;GO:0000976//transcription cis-regulatory region binding;GO:0004672//protein kinase activity;GO:0004713//protein tyrosine kinase activity;GO:0004714//transmembrane receptor protein tyrosine kinase activity;GO:0005006//epidermal growth factor-activated receptor activity;GO:0005154//epidermal growth factor receptor binding;GO:0005515//protein binding;GO:0005524//ATP bi…	GO:0001755//neural crest cell migration;GO:0001934//positive regulation of protein phosphorylation;GO:0006468//protein phosphorylation;GO:0006915//apoptotic process;GO:0007165//signal transduction;GO:0007166//cell surface receptor signaling pathway;GO:0007169//transmembrane receptor protein tyrosine kinase signaling pathway;GO:0007173//epidermal growth factor receptor signaling pathway;GO:0007399…
35	Astros	ENSG00000064042	LIMCH1	LIM and calponin homology domains 1 [Source:HGNC Symbol;Acc:HGNC:29191]	-	-	-	-	GO:0001725//stress fiber;GO:0005737//cytoplasm;GO:0005856//cytoskeleton;GO:0016460//myosin II complex	GO:0003779//actin binding;GO:0005515//protein binding;GO:0032034//myosin II head/neck binding;GO:0046872//metal ion binding	GO:0001934//positive regulation of protein phosphorylation;GO:0030336//negative regulation of cell migration;GO:0031032//actomyosin structure organization;GO:0051496//positive regulation of stress fiber assembly;GO:0051893//regulation of focal adhesion assembly;GO:0060327//cytoplasmic actin-based contraction involved in cell motility
36	Astros	ENSG00000139364	TMEM132B	transmembrane protein 132B [Source:HGNC Symbol;Acc:HGNC:29397]	-	-	-	-	GO:0005575//cellular_component;GO:0016020//membrane	GO:0003674//molecular_function	GO:0008150//biological_process
37	Astros	ENSG00000182667	NTM	neurotrimin [Source:HGNC Symbol;Acc:HGNC:17941]	-	-	-	-	GO:0005576//extracellular region;GO:0005886//plasma membrane;GO:0016020//membrane;GO:0098552//side of membrane	GO:0005515//protein binding	GO:0007155//cell adhesion;GO:0008038//neuron recognition
38	Astros	ENSG00000165323	FAT3	FAT atypical cadherin 3 [Source:HGNC Symbol;Acc:HGNC:23112]	-	-	-	-	GO:0005886//plasma membrane;GO:0016020//membrane;GO:0030425//dendrite	GO:0005509//calcium ion binding	GO:0007155//cell adhesion;GO:0007156//homophilic cell adhesion via plasma membrane adhesion molecules;GO:0010842//retina layer formation;GO:0016358//dendrite development;GO:0048667//cell morphogenesis involved in neuron differentiation;GO:0098609//cell-cell adhesion;GO:1904936//interneuron migration;GO:2000171//negative regulation of dendrite development
39	Astros	ENSG00000080493	SLC4A4	solute carrier family 4 member 4 [Source:HGNC Symbol;Acc:HGNC:11030]	Organismal Systems;Organismal Systems;Organismal Systems	Digestive system;Digestive system;Excretory system	ko04972//Pancreatic secretion;ko04976//Bile secretion;ko04964//Proximal tubule bicarbonate reclamation	K13575;K13575;K13575	GO:0005886//plasma membrane;GO:0009986//cell surface;GO:0016020//membrane;GO:0016323//basolateral plasma membrane;GO:0016328//lateral plasma membrane;GO:0070062//extracellular exosome	GO:0005452//inorganic anion exchanger activity;GO:0005515//protein binding;GO:0008509//anion transmembrane transporter activity;GO:0008510//sodium:bicarbonate symporter activity;GO:0015106//bicarbonate transmembrane transporter activity;GO:0015291//secondary active transmembrane transporter activity;GO:0015293//symporter activity;GO:0022804//active transmembrane transporter activity;GO:0022853//a…	GO:0006811//ion transport;GO:0006814//sodium ion transport;GO:0006820//anion transport;GO:0015698//inorganic anion transport;GO:0015701//bicarbonate transport;GO:0034220//ion transmembrane transport;GO:0035725//sodium ion transmembrane transport;GO:0036376//sodium ion export across plasma membrane;GO:0042391//regulation of membrane potential;GO:0045821//positive regulation of glycolytic process;G…
40	Astros	ENSG00000038427	VCAN	versican [Source:HGNC Symbol;Acc:HGNC:2464]	Environmental Information Processing	Signaling molecules and interaction	ko04514//Cell adhesion molecules	K06793	GO:0001750//photoreceptor outer segment;GO:0005576//extracellular region;GO:0005615//extracellular space;GO:0005788//endoplasmic reticulum lumen;GO:0005796//Golgi lumen;GO:0016020//membrane;GO:0031012//extracellular matrix;GO:0033165//interphotoreceptor matrix;GO:0042995//cell projection;GO:0043202//lysosomal lumen;GO:0045202//synapse;GO:0062023//collagen-containing extracellular matrix;GO:007253…	GO:0005509//calcium ion binding;GO:0005515//protein binding;GO:0005539//glycosaminoglycan binding;GO:0005540//hyaluronic acid binding;GO:0030021//extracellular matrix structural constituent conferring compression resistance;GO:0030246//carbohydrate binding	GO:0001501//skeletal system development;GO:0001649//osteoblast differentiation;GO:0002052//positive regulation of neuroblast proliferation;GO:0007155//cell adhesion;GO:0007417//central nervous system development;GO:0008037//cell recognition;GO:0008347//glial cell migration;GO:0010001//glial cell differentiation
41	Astros	ENSG00000114790	ARHGEF26	Rho guanine nucleotide exchange factor 26 [Source:HGNC Symbol;Acc:HGNC:24490]	Human Diseases;Human Diseases	Infectious disease: bacterial;Infectious disease: bacterial	ko05132//Salmonella infection;ko05100//Bacterial invasion of epithelial cells	K13744;K13744	GO:0001726//ruffle;GO:0005829//cytosol;GO:0042995//cell projection	GO:0005085//guanyl-nucleotide exchange factor activity;GO:0005515//protein binding	GO:0001886//endothelial cell morphogenesis;GO:0097178//ruffle assembly
42	Astros	ENSG00000039068	CDH1	cadherin 1 [Source:HGNC Symbol;Acc:HGNC:1748]	Human Diseases;Environmental Information Processing;Environmental Information Processing;Environmental Information Processing;Human Diseases;Environmental Information Processing;Human Diseases;Human Diseases;Cellular Processes;Human Diseases;Human Diseases;Human Diseases	Cancer: overview;Signal transduction;Signal transduction;Signaling molecules and interaction;Cancer: specific types;Signal transduction;Infectious disease: bacterial;Cancer: specific types;Cellular community - eukaryotes;Cancer: specific types;Cancer: specific types;Cancer: specific types	ko05200//Pathways in cancer;ko04015//Rap1 signaling pathway;ko04390//Hippo signaling pathway;ko04514//Cell adhesion molecules;ko05226//Gastric cancer;ko04371//Apelin signaling pathway;ko05100//Bacterial invasion of epithelial cells;ko05218//Melanoma;ko04520//Adherens junction;ko05213//Endometrial cancer;ko05219//Bladder cancer;ko05216//Thyroid cancer	K05689;K05689;K05689;K05689;K05689;K05689;K05689;K05689;K05689;K05689;K05689;K05689	GO:0005576//extracellular region;GO:0005768//endosome;GO:0005794//Golgi apparatus;GO:0005802//trans-Golgi network;GO:0005886//plasma membrane;GO:0005912//adherens junction;GO:0009898//cytoplasmic side of plasma membrane;GO:0015629//actin cytoskeleton;GO:0016020//membrane;GO:0016328//lateral plasma membrane;GO:0016342//catenin complex;GO:0016600//flotillin complex;GO:0030027//lamellipodium;GO:0030…	GO:0005509//calcium ion binding;GO:0005515//protein binding;GO:0008013//beta-catenin binding;GO:0030506//ankyrin binding;GO:0032794//GTPase activating protein binding;GO:0042802//identical protein binding;GO:0045295//gamma-catenin binding;GO:0045296//cadherin binding;GO:0046872//metal ion binding;GO:0050839//cell adhesion molecule binding;GO:1990782//protein tyrosine kinase binding	GO:0000902//cell morphogenesis;GO:0007043//cell-cell junction assembly;GO:0007155//cell adhesion;GO:0007156//homophilic cell adhesion via plasma membrane adhesion molecules;GO:0007416//synapse assembly;GO:0009410//response to xenobiotic stimulus;GO:0009636//response to toxic substance;GO:0010033//response to organic substance;GO:0010468//regulation of gene expression;GO:0016339//calcium-dependent…
43	Astros	ENSG00000147408	CSGALNACT1	chondroitin sulfate N-acetylgalactosaminyltransferase 1 [Source:HGNC Symbol;Acc:HGNC:24290]	Metabolism;Metabolism	Global and overview maps;Glycan biosynthesis and metabolism	ko01100//Metabolic pathways;ko00532//Glycosaminoglycan biosynthesis - chondroitin sulfate / dermatan sulfate	K00746;K00746	GO:0000139//Golgi membrane;GO:0005794//Golgi apparatus;GO:0016020//membrane;GO:0032580//Golgi cisterna membrane	GO:0005515//protein binding;GO:0008376//acetylgalactosaminyltransferase activity;GO:0008955//peptidoglycan glycosyltransferase activity;GO:0015020//glucuronosyltransferase activity;GO:0016740//transferase activity;GO:0016758//hexosyltransferase activity;GO:0046872//metal ion binding;GO:0047237//glucuronylgalactosylproteoglycan 4-beta-N-acetylgalactosaminyltransferase activity;GO:0047238//glucuron…	GO:0001958//endochondral ossification;GO:0015014//heparan sulfate proteoglycan biosynthetic process, polysaccharide chain biosynthetic process;GO:0019276//UDP-N-acetylgalactosamine metabolic process;GO:0030166//proteoglycan biosynthetic process;GO:0030198//extracellular matrix organization;GO:0030204//chondroitin sulfate metabolic process;GO:0030206//chondroitin sulfate biosynthetic process;GO:00…
44	Astros	ENSG00000116285	ERRFI1	ERBB receptor feedback inhibitor 1 [Source:HGNC Symbol;Acc:HGNC:18185]	-	-	-	-	GO:0005634//nucleus;GO:0005737//cytoplasm;GO:0005829//cytosol;GO:0005886//plasma membrane;GO:0016020//membrane	GO:0005096//GTPase activator activity;GO:0005515//protein binding;GO:0019901//protein kinase binding	GO:0001501//skeletal system development;GO:0001889//liver development;GO:0001894//tissue homeostasis;GO:0006006//glucose metabolic process;GO:0006629//lipid metabolic process;GO:0006699//bile acid biosynthetic process;GO:0006915//apoptotic process;GO:0007173//epidermal growth factor receptor signaling pathway;GO:0007175//negative regulation of epidermal growth factor-activated receptor activity;G…
45	Astros	ENSG00000074181	NOTCH3	notch receptor 3 [Source:HGNC Symbol;Acc:HGNC:7883]	Human Diseases;Human Diseases;Human Diseases;Human Diseases;Environmental Information Processing;Organismal Systems;Human Diseases;Organismal Systems;Environmental Information Processing	Cancer: overview;Infectious disease: viral;Cancer: overview;Cancer: specific types;Signal transduction;Endocrine system;Drug resistance: antineoplastic;Immune system;Signal transduction	ko05200//Pathways in cancer;ko05165//Human papillomavirus infection;ko05206//MicroRNAs in cancer;ko05224//Breast cancer;ko04371//Apelin signaling pathway;ko04919//Thyroid hormone signaling pathway;ko01522//Endocrine resistance;ko04658//Th1 and Th2 cell differentiation;ko04330//Notch signaling pathway	K20995;K20995;K20995;K20995;K20995;K20995;K20995;K20995;K20995	GO:0000139//Golgi membrane;GO:0005576//extracellular region;GO:0005634//nucleus;GO:0005654//nucleoplasm;GO:0005789//endoplasmic reticulum membrane;GO:0005829//cytosol;GO:0005886//plasma membrane;GO:0009986//cell surface;GO:0016020//membrane;GO:0043235//receptor complex	GO:0005509//calcium ion binding;GO:0005515//protein binding;GO:0019899//enzyme binding;GO:0038023//signaling receptor activity;GO:0042802//identical protein binding;GO:0045296//cadherin binding	GO:0000122//negative regulation of transcription by RNA polymerase II;GO:0006355//regulation of transcription, DNA-templated;GO:0007219//Notch signaling pathway;GO:0007275//multicellular organism development;GO:0007411//axon guidance;GO:0014016//neuroblast differentiation;GO:0030154//cell differentiation;GO:0030182//neuron differentiation;GO:0030900//forebrain development;GO:0045596//negative reg…
46	Astros	ENSG00000163697	APBB2	amyloid beta precursor protein binding family B member 2 [Source:HGNC Symbol;Acc:HGNC:582]	-	-	-	-	GO:0005634//nucleus;GO:0005737//cytoplasm;GO:0005768//endosome;GO:0005769//early endosome;GO:0005783//endoplasmic reticulum;GO:0005794//Golgi apparatus;GO:0016020//membrane;GO:0030027//lamellipodium;GO:0030426//growth cone;GO:0045202//synapse	GO:0001540//amyloid-beta binding;GO:0005515//protein binding	GO:0000122//negative regulation of transcription by RNA polymerase II;GO:0001764//neuron migration;GO:0006355//regulation of transcription, DNA-templated;GO:0006939//smooth muscle contraction;GO:0007411//axon guidance;GO:0030198//extracellular matrix organization;GO:0035556//intracellular signal transduction;GO:0036438//maintenance of lens transparency;GO:0043065//positive regulation of apoptotic…
47	Astros	ENSG00000085832	EPS15	epidermal growth factor receptor pathway substrate 15 [Source:HGNC Symbol;Acc:HGNC:3419]	Cellular Processes	Transport and catabolism	ko04144//Endocytosis	K12472	GO:0005737//cytoplasm;GO:0005768//endosome;GO:0005769//early endosome;GO:0005829//cytosol;GO:0005886//plasma membrane;GO:0005905//clathrin-coated pit;GO:0009925//basal plasma membrane;GO:0016020//membrane;GO:0016235//aggresome;GO:0016324//apical plasma membrane;GO:0030132//clathrin coat of coated pit;GO:0031901//early endosome membrane;GO:0043231//intracellular membrane-bounded organelle;GO:00452…	GO:0005509//calcium ion binding;GO:0005515//protein binding;GO:0017124//SH3 domain binding;GO:0031593//polyubiquitin modification-dependent protein binding;GO:0045296//cadherin binding;GO:0046872//metal ion binding	GO:0001921//positive regulation of receptor recycling;GO:0006895//Golgi to endosome transport;GO:0006897//endocytosis;GO:0015031//protein transport;GO:0016050//vesicle organization;GO:0016197//endosomal transport;GO:0019065//receptor-mediated endocytosis of virus by host cell;GO:0032456//endocytic recycling;GO:0042127//regulation of cell population proliferation;GO:0046718//viral entry into host …
48	Astros	ENSG00000188153	COL4A5	collagen type IV alpha 5 chain [Source:HGNC Symbol;Acc:HGNC:2207]	Human Diseases;Environmental Information Processing;Human Diseases;Cellular Processes;Organismal Systems;Organismal Systems;Human Diseases;Human Diseases;Human Diseases;Environmental Information Processing	Cancer: overview;Signal transduction;Infectious disease: viral;Cellular community - eukaryotes;Endocrine system;Digestive system;Infectious disease: parasitic;Endocrine and metabolic disease;Cancer: specific types;Signaling molecules and interaction	ko05200//Pathways in cancer;ko04151//PI3K-Akt signaling pathway;ko05165//Human papillomavirus infection;ko04510//Focal adhesion;ko04926//Relaxin signaling pathway;ko04974//Protein digestion and absorption;ko05146//Amoebiasis;ko04933//AGE-RAGE signaling pathway in diabetic complications;ko05222//Small cell lung cancer;ko04512//ECM-receptor interaction	K06237;K06237;K06237;K06237;K06237;K06237;K06237;K06237;K06237;K06237	GO:0005576//extracellular region;GO:0005581//collagen trimer;GO:0005587//collagen type IV trimer;GO:0005604//basement membrane;GO:0005615//extracellular space;GO:0005788//endoplasmic reticulum lumen;GO:0016020//membrane;GO:0031594//neuromuscular junction;GO:0062023//collagen-containing extracellular matrix;GO:0110165//cellular anatomical entity	GO:0005201//extracellular matrix structural constituent;GO:0005515//protein binding;GO:0030020//extracellular matrix structural constituent conferring tensile strength	GO:0007528//neuromuscular junction development;GO:0030198//extracellular matrix organization;GO:0038063//collagen-activated tyrosine kinase receptor signaling pathway
49	Astros	ENSG00000215386	MIR99AHG	-	-	-	-	-	-	-	-
50	Astros	ENSG00000148700	ADD3	adducin 3 [Source:HGNC Symbol;Acc:HGNC:245]	-	-	-	-	GO:0000794//condensed nuclear chromosome;GO:0005737//cytoplasm;GO:0005829//cytosol;GO:0005856//cytoskeleton;GO:0005886//plasma membrane;GO:0005903//brush border;GO:0005911//cell-cell junction;GO:0005938//cell cortex;GO:0014069//postsynaptic density;GO:0016020//membrane	GO:0003779//actin binding;GO:0005080//protein kinase C binding;GO:0005200//structural constituent of cytoskeleton;GO:0005516//calmodulin binding;GO:0051015//actin filament binding	GO:0007010//cytoskeleton organization;GO:0009410//response to xenobiotic stimulus;GO:0045907//positive regulation of vasoconstriction;GO:0051016//barbed-end actin filament capping;GO:0051495//positive regulation of cytoskeleton organization
51	Astros	ENSG00000123104	ITPR2	inositol 1,4,5-trisphosphate receptor type 2 [Source:HGNC Symbol;Acc:HGNC:6181]	Human Diseases;Human Diseases;Human Diseases;Human Diseases;Human Diseases;Environmental Information Processing;Human Diseases;Human Diseases;Human Diseases;Human Diseases;Organismal Systems;Environmental Information Processing;Cellular Processes;Organismal Systems;Human Diseases;Organismal Systems;Human Diseases;Environmental Information Processing;Organismal Systems;Cellular Processes;Organisma…	Neurodegenerative disease;Neurodegenerative disease;Neurodegenerative disease;Neurodegenerative disease;Infectious disease: bacterial;Signal transduction;Infectious disease: viral;Infectious disease: viral;Cancer: overview;Infectious disease: viral;Immune system;Signal transduction;Cell growth and death;Endocrine system;Endocrine and metabolic disease;Nervous system;Neurodegenerative disease;Sign…	ko05022//Pathways of neurodegeneration - multiple diseases;ko05010//Alzheimer disease;ko05020//Prion disease;ko05012//Parkinson disease;ko05131//Shigellosis;ko04020//Calcium signaling pathway;ko05163//Human cytomegalovirus infection;ko05170//Human immunodeficiency virus 1 infection;ko05205//Proteoglycans in cancer;ko05167//Kaposi sarcoma-associated herpesvirus infection;ko04621//NOD-like receptor…	K04959;K04959;K04959;K04959;K04959;K04959;K04959;K04959;K04959;K04959;K04959;K04959;K04959;K04959;K04959;K04959;K04959;K04959;K04959;K04959;K04959;K04959;K04959;K04959;K04959;K04959;K04959;K04959;K04959;K04959;K04959;K04959;K04959;K04959;K04959;K04959;K04959;K04959;K04959;K04959;K04959;K04959;K04959;K04959;K04959	GO:0005654//nucleoplasm;GO:0005737//cytoplasm;GO:0005783//endoplasmic reticulum;GO:0005789//endoplasmic reticulum membrane;GO:0005886//plasma membrane;GO:0005938//cell cortex;GO:0012505//endomembrane system;GO:0016020//membrane;GO:0016529//sarcoplasmic reticulum;GO:0030667//secretory granule membrane;GO:0031095//platelet dense tubular network membrane;GO:0033017//sarcoplasmic reticulum membrane;G…	GO:0005216//ion channel activity;GO:0005220//inositol 1,4,5-trisphosphate-sensitive calcium-release channel activity;GO:0005262//calcium channel activity;GO:0005509//calcium ion binding;GO:0015085//calcium ion transmembrane transporter activity;GO:0015278//calcium-release channel activity;GO:0035091//phosphatidylinositol binding;GO:0044325//transmembrane transporter binding;GO:0070679//inositol 1…	GO:0001666//response to hypoxia;GO:0006811//ion transport;GO:0006816//calcium ion transport;GO:0007165//signal transduction;GO:0034220//ion transmembrane transport;GO:0051209//release of sequestered calcium ion into cytosol;GO:0055085//transmembrane transport;GO:0070588//calcium ion transmembrane transport;GO:0071320//cellular response to cAMP;GO:0071361//cellular response to ethanol
52	Astros	ENSG00000184304	PRKD1	protein kinase D1 [Source:HGNC Symbol;Acc:HGNC:9407]	Human Diseases;Environmental Information Processing;Organismal Systems	Cancer: overview;Signal transduction;Endocrine system	ko05208//Chemical carcinogenesis - reactive oxygen species;ko04015//Rap1 signaling pathway;ko04925//Aldosterone synthesis and secretion	K06070;K06070;K06070	GO:0000421//autophagosome membrane;GO:0005634//nucleus;GO:0005737//cytoplasm;GO:0005794//Golgi apparatus;GO:0005802//trans-Golgi network;GO:0005829//cytosol;GO:0005886//plasma membrane;GO:0005911//cell-cell junction;GO:0005938//cell cortex;GO:0016020//membrane;GO:0030018//Z disc;GO:0048471//perinuclear region of cytoplasm	GO:0000166//nucleotide binding;GO:0004672//protein kinase activity;GO:0004674//protein serine/threonine kinase activity;GO:0004697//protein kinase C activity;GO:0005080//protein kinase C binding;GO:0005515//protein binding;GO:0005524//ATP binding;GO:0016301//kinase activity;GO:0016740//transferase activity;GO:0031072//heat shock protein binding;GO:0042802//identical protein binding;GO:0046872//me…	GO:0001525//angiogenesis;GO:0001938//positive regulation of endothelial cell proliferation;GO:0002376//immune system process;GO:0006468//protein phosphorylation;GO:0006915//apoptotic process;GO:0006954//inflammatory response;GO:0007030//Golgi organization;GO:0007165//signal transduction;GO:0007229//integrin-mediated signaling pathway;GO:0007399//nervous system development;GO:0010508//positive reg…
53	Astros	ENSG00000165443	PHYHIPL	phytanoyl-CoA 2-hydroxylase interacting protein like [Source:HGNC Symbol;Acc:HGNC:29378]	-	-	-	-	GO:0005737//cytoplasm	GO:0005515//protein binding	-
54	Astros	ENSG00000099954	CECR2	CECR2 histone acetyl-lysine reader [Source:HGNC Symbol;Acc:HGNC:1840]	-	-	-	-	GO:0000791//euchromatin;GO:0005634//nucleus;GO:0031010//ISWI-type complex;GO:0090537//CERF complex	GO:0005515//protein binding;GO:0140658//ATP-dependent chromatin remodeler activity	GO:0001842//neural fold formation;GO:0001843//neural tube closure;GO:0006309//apoptotic DNA fragmentation;GO:0006325//chromatin organization;GO:0006338//chromatin remodeling;GO:0007010//cytoskeleton organization;GO:0007338//single fertilization;GO:0016192//vesicle-mediated transport;GO:0021915//neural tube development;GO:0060122//inner ear receptor cell stereocilium organization;GO:0061640//cytos…
55	Astros	ENSG00000151491	EPS8	epidermal growth factor receptor pathway substrate 8 [Source:HGNC Symbol;Acc:HGNC:3420]	-	-	-	-	GO:0005737//cytoplasm;GO:0005886//plasma membrane;GO:0005903//brush border;GO:0005938//cell cortex;GO:0014069//postsynaptic density;GO:0016020//membrane;GO:0017146//NMDA selective glutamate receptor complex;GO:0030426//growth cone;GO:0031982//vesicle;GO:0032420//stereocilium;GO:0032421//stereocilium bundle;GO:0032426//stereocilium tip;GO:0032587//ruffle membrane;GO:0042995//cell projection;GO:004…	GO:0003779//actin binding;GO:0005515//protein binding;GO:0031267//small GTPase binding	GO:0007266//Rho protein signal transduction;GO:0008344//adult locomotory behavior;GO:0008360//regulation of cell shape;GO:0010458//exit from mitosis;GO:0016601//Rac protein signal transduction;GO:0030036//actin cytoskeleton organization;GO:0030832//regulation of actin filament length;GO:0035023//regulation of Rho protein signal transduction;GO:0036336//dendritic cell migration;GO:0048149//behavio…
56	Astros	ENSG00000158195	WASF2	WASP family member 2 [Source:HGNC Symbol;Acc:HGNC:12733]	Human Diseases;Cellular Processes;Human Diseases;Human Diseases;Human Diseases;Organismal Systems;Human Diseases;Cellular Processes	Infectious disease: bacterial;Cell motility;Infectious disease: bacterial;Infectious disease: bacterial;Cancer: overview;Immune system;Infectious disease: bacterial;Cellular community - eukaryotes	ko05131//Shigellosis;ko04810//Regulation of actin cytoskeleton;ko05130//Pathogenic Escherichia coli infection;ko05135//Yersinia infection;ko05231//Choline metabolism in cancer;ko04666//Fc gamma R-mediated phagocytosis;ko05100//Bacterial invasion of epithelial cells;ko04520//Adherens junction	K05748;K05748;K05748;K05748;K05748;K05748;K05748;K05748	GO:0001726//ruffle;GO:0005737//cytoplasm;GO:0005769//early endosome;GO:0005829//cytosol;GO:0005856//cytoskeleton;GO:0005886//plasma membrane;GO:0005911//cell-cell junction;GO:0015629//actin cytoskeleton;GO:0016020//membrane;GO:0016323//basolateral plasma membrane;GO:0030027//lamellipodium;GO:0031209//SCAR complex;GO:0032991//protein-containing complex;GO:0042995//cell projection;GO:0045202//synap…	GO:0003779//actin binding;GO:0005515//protein binding;GO:0017124//SH3 domain binding;GO:0034237//protein kinase A regulatory subunit binding;GO:0045296//cadherin binding;GO:0051018//protein kinase A binding;GO:0071933//Arp2/3 complex binding	GO:0001525//angiogenesis;GO:0001667//ameboidal-type cell migration;GO:0006897//endocytosis;GO:0007188//adenylate cyclase-modulating G protein-coupled receptor signaling pathway;GO:0010592//positive regulation of lamellipodium assembly;GO:0016601//Rac protein signal transduction;GO:0030032//lamellipodium assembly;GO:0030036//actin cytoskeleton organization;GO:0030048//actin filament-based movement…
57	Astros	ENSG00000082781	ITGB5	integrin subunit beta 5 [Source:HGNC Symbol;Acc:HGNC:6160]	Environmental Information Processing;Human Diseases;Cellular Processes;Human Diseases;Cellular Processes;Cellular Processes;Human Diseases;Human Diseases;Environmental Information Processing;Human Diseases	Signal transduction;Infectious disease: viral;Cell motility;Cancer: overview;Cellular community - eukaryotes;Transport and catabolism;Cardiovascular disease;Cardiovascular disease;Signaling molecules and interaction;Cardiovascular disease	ko04151//PI3K-Akt signaling pathway;ko05165//Human papillomavirus infection;ko04810//Regulation of actin cytoskeleton;ko05205//Proteoglycans in cancer;ko04510//Focal adhesion;ko04145//Phagosome;ko05414//Dilated cardiomyopathy;ko05410//Hypertrophic cardiomyopathy;ko04512//ECM-receptor interaction;ko05412//Arrhythmogenic right ventricular cardiomyopathy	K06588;K06588;K06588;K06588;K06588;K06588;K06588;K06588;K06588;K06588	GO:0005886//plasma membrane;GO:0005925//focal adhesion;GO:0008305//integrin complex;GO:0009986//cell surface;GO:0016020//membrane;GO:0030054//cell junction;GO:0034684//integrin alphav-beta5 complex;GO:0043235//receptor complex;GO:0045335//phagocytic vesicle;GO:0070062//extracellular exosome;GO:0070161//anchoring junction	GO:0001618//virus receptor activity;GO:0005102//signaling receptor binding;GO:0005178//integrin binding;GO:0005515//protein binding;GO:0046872//metal ion binding	GO:0007155//cell adhesion;GO:0007160//cell-matrix adhesion;GO:0007179//transforming growth factor beta receptor signaling pathway;GO:0007229//integrin-mediated signaling pathway;GO:0016477//cell migration;GO:0035987//endodermal cell differentiation;GO:0043149//stress fiber assembly;GO:0046718//viral entry into host cell;GO:0090136//epithelial cell-cell adhesion
58	Astros	ENSG00000177954	RPS27	ribosomal protein S27 [Source:HGNC Symbol;Acc:HGNC:10416]	Human Diseases;Genetic Information Processing	Infectious disease: viral;Translation	ko05171//Coronavirus disease - COVID-19;ko03010//Ribosome	K02978;K02978	GO:0005634//nucleus;GO:0005654//nucleoplasm;GO:0005730//nucleolus;GO:0005737//cytoplasm;GO:0005829//cytosol;GO:0005840//ribosome;GO:0014069//postsynaptic density;GO:0022626//cytosolic ribosome;GO:0022627//cytosolic small ribosomal subunit;GO:0032040//small-subunit processome;GO:1990904//ribonucleoprotein complex	GO:0003677//DNA binding;GO:0003723//RNA binding;GO:0003735//structural constituent of ribosome;GO:0005515//protein binding;GO:0008270//zinc ion binding;GO:0046872//metal ion binding	GO:0000028//ribosomal small subunit assembly;GO:0002181//cytoplasmic translation;GO:0006364//rRNA processing;GO:0006412//translation;GO:0042274//ribosomal small subunit biogenesis
59	Astros	ENSG00000154229	PRKCA	protein kinase C alpha [Source:HGNC Symbol;Acc:HGNC:9393]	Human Diseases;Human Diseases;Environmental Information Processing;Environmental Information Processing;Environmental Information Processing;Environmental Information Processing;Human Diseases;Human Diseases;Human Diseases;Environmental Information Processing;Human Diseases;Human Diseases;Human Diseases;Cellular Processes;Human Diseases;Organismal Systems;Organismal Systems;Human Diseases;Environ…	Cancer: overview;Neurodegenerative disease;Signal transduction;Signal transduction;Signal transduction;Signal transduction;Infectious disease: viral;Infectious disease: viral;Cardiovascular disease;Signal transduction;Infectious disease: viral;Cardiovascular disease;Cancer: overview;Cellular community - eukaryotes;Cancer: overview;Immune system;Development and regeneration;Infectious disease: vir…	ko05200//Pathways in cancer;ko05022//Pathways of neurodegeneration - multiple diseases;ko04151//PI3K-Akt signaling pathway;ko04010//MAPK signaling pathway;ko04020//Calcium signaling pathway;ko04014//Ras signaling pathway;ko05171//Coronavirus disease - COVID-19;ko05163//Human cytomegalovirus infection;ko05417//Lipid and atherosclerosis;ko04015//Rap1 signaling pathway;ko05170//Human immunodeficienc…	K02677;K02677;K02677;K02677;K02677;K02677;K02677;K02677;K02677;K02677;K02677;K02677;K02677;K02677;K02677;K02677;K02677;K02677;K02677;K02677;K02677;K02677;K02677;K02677;K02677;K02677;K02677;K02677;K02677;K02677;K02677;K02677;K02677;K02677;K02677;K02677;K02677;K02677;K02677;K02677;K02677;K02677;K02677;K02677;K02677;K02677;K02677;K02677;K02677;K02677;K02677;K02677;K02677;K02677;K02677;K02677;K02677;…	GO:0005634//nucleus;GO:0005654//nucleoplasm;GO:0005737//cytoplasm;GO:0005739//mitochondrion;GO:0005783//endoplasmic reticulum;GO:0005829//cytosol;GO:0005886//plasma membrane;GO:0016020//membrane;GO:0031966//mitochondrial membrane;GO:0035866//alphav-beta3 integrin-PKCalpha complex;GO:0036064//ciliary basal body;GO:0048471//perinuclear region of cytoplasm;GO:0070062//extracellular exosome	GO:0000166//nucleotide binding;GO:0004672//protein kinase activity;GO:0004674//protein serine/threonine kinase activity;GO:0004697//protein kinase C activity;GO:0004698//calcium-dependent protein kinase C activity;GO:0005178//integrin binding;GO:0005515//protein binding;GO:0005524//ATP binding;GO:0008270//zinc ion binding;GO:0016301//kinase activity;GO:0016740//transferase activity;GO:0019899//en…	GO:0001525//angiogenesis;GO:0001938//positive regulation of endothelial cell proliferation;GO:0002159//desmosome assembly;GO:0006338//chromatin remodeling;GO:0006468//protein phosphorylation;GO:0006915//apoptotic process;GO:0007077//mitotic nuclear membrane disassembly;GO:0007155//cell adhesion;GO:0010595//positive regulation of endothelial cell migration;GO:0010613//positive regulation of cardia…
60	Astros	ENSG00000104490	NCALD	neurocalcin delta [Source:HGNC Symbol;Acc:HGNC:7655]	Organismal Systems	Sensory system	ko04740//Olfactory transduction	K19695	GO:0005829//cytosol;GO:0030130//clathrin coat of trans-Golgi network vesicle	GO:0003779//actin binding;GO:0005509//calcium ion binding;GO:0005515//protein binding;GO:0015631//tubulin binding;GO:0030276//clathrin binding;GO:0043014//alpha-tubulin binding;GO:0046872//metal ion binding	GO:0003073//regulation of systemic arterial blood pressure;GO:0016192//vesicle-mediated transport;GO:0019722//calcium-mediated signaling
61	Astros	ENSG00000125462	MIR9-1HG	-	-	-	-	-	-	-	-
62	Astros	ENSG00000122884	P4HA1	prolyl 4-hydroxylase subunit alpha 1 [Source:HGNC Symbol;Acc:HGNC:8546]	Metabolism;Metabolism	Global and overview maps;Amino acid metabolism	ko01100//Metabolic pathways;ko00330//Arginine and proline metabolism	K00472;K00472	GO:0005581//collagen trimer;GO:0005739//mitochondrion;GO:0005783//endoplasmic reticulum;GO:0005788//endoplasmic reticulum lumen;GO:0016020//membrane;GO:0016222//procollagen-proline 4-dioxygenase complex;GO:0043231//intracellular membrane-bounded organelle	GO:0004656//procollagen-proline 4-dioxygenase activity;GO:0005506//iron ion binding;GO:0005515//protein binding;GO:0016491//oxidoreductase activity;GO:0016705//oxidoreductase activity, acting on paired donors, with incorporation or reduction of molecular oxygen;GO:0031418//L-ascorbic acid binding;GO:0042802//identical protein binding;GO:0046872//metal ion binding;GO:0051213//dioxygenase activity	GO:0030199//collagen fibril organization
63	Astros	ENSG00000183291	SELENOF	selenoprotein F [Source:HGNC Symbol;Acc:HGNC:17705]	-	-	-	-	GO:0005783//endoplasmic reticulum;GO:0005788//endoplasmic reticulum lumen	GO:0005515//protein binding;GO:0008379//thioredoxin peroxidase activity;GO:0008430//selenium binding;GO:0016491//oxidoreductase activity	GO:0035092//sperm chromatin condensation;GO:0051084//'de novo' posttranslational protein folding;GO:0098869//cellular oxidant detoxification
64	Astros	ENSG00000185650	ZFP36L1	ZFP36 ring finger protein like 1 [Source:HGNC Symbol;Acc:HGNC:1107]	Cellular Processes	Cell growth and death	ko04218//Cellular senescence	K18753	GO:0000932//P-body;GO:0005634//nucleus;GO:0005737//cytoplasm;GO:0005829//cytosol;GO:1990904//ribonucleoprotein complex	GO:0003677//DNA binding;GO:0003723//RNA binding;GO:0003729//mRNA binding;GO:0005515//protein binding;GO:0035925//mRNA 3'-UTR AU-rich region binding;GO:0046872//metal ion binding;GO:0071889//14-3-3 protein binding	GO:0000165//MAPK cascade;GO:0000288//nuclear-transcribed mRNA catabolic process, deadenylation-dependent decay;GO:0001570//vasculogenesis;GO:0003342//proepicardium development;GO:0006397//mRNA processing;GO:0006402//mRNA catabolic process;GO:0006417//regulation of translation;GO:0006915//apoptotic process;GO:0007507//heart development;GO:0008283//cell population proliferation;GO:0009611//response…
65	Astros	ENSG00000122574	WIPF3	WAS/WASL interacting protein family member 3 [Source:HGNC Symbol;Acc:HGNC:22004]	Cellular Processes;Human Diseases;Human Diseases	Transport and catabolism;Infectious disease: bacterial;Infectious disease: bacterial	ko04144//Endocytosis;ko05130//Pathogenic Escherichia coli infection;ko05135//Yersinia infection	K19475;K19475;K19475	GO:0005737//cytoplasm;GO:0005769//early endosome;GO:0005829//cytosol;GO:0055037//recycling endosome;GO:0071203//WASH complex	GO:0003779//actin binding;GO:0043014//alpha-tubulin binding;GO:0043015//gamma-tubulin binding	GO:0006887//exocytosis;GO:0007283//spermatogenesis;GO:0030154//cell differentiation;GO:0032456//endocytic recycling;GO:0034314//Arp2/3 complex-mediated actin nucleation;GO:0042147//retrograde transport, endosome to Golgi
66	Astros	ENSG00000172572	PDE3A	phosphodiesterase 3A [Source:HGNC Symbol;Acc:HGNC:8778]	Metabolism;Environmental Information Processing;Environmental Information Processing;Metabolism;Human Diseases;Organismal Systems	Global and overview maps;Signal transduction;Signal transduction;Nucleotide metabolism;Substance dependence;Endocrine system	ko01100//Metabolic pathways;ko04024//cAMP signaling pathway;ko04022//cGMP-PKG signaling pathway;ko00230//Purine metabolism;ko05032//Morphine addiction;ko04924//Renin secretion	K19021;K19021;K19021;K19021;K19021;K19021	GO:0005737//cytoplasm;GO:0005829//cytosol;GO:0016020//membrane	GO:0004114//3',5'-cyclic-nucleotide phosphodiesterase activity;GO:0004115//3',5'-cyclic-AMP phosphodiesterase activity;GO:0004119//cGMP-inhibited cyclic-nucleotide phosphodiesterase activity;GO:0005515//protein binding;GO:0008081//phosphoric diester hydrolase activity;GO:0016787//hydrolase activity;GO:0030284//estrogen receptor activity;GO:0046872//metal ion binding;GO:0047555//3',5'-cyclic-GMP p…	GO:0001556//oocyte maturation;GO:0006629//lipid metabolic process;GO:0007165//signal transduction;GO:0007186//G protein-coupled receptor signaling pathway;GO:0009410//response to xenobiotic stimulus;GO:0019933//cAMP-mediated signaling;GO:0019934//cGMP-mediated signaling;GO:0040020//regulation of meiotic nuclear division;GO:0043066//negative regulation of apoptotic process;GO:0043116//negative reg…
67	Astros	ENSG00000134419	RPS15A	ribosomal protein S15a [Source:HGNC Symbol;Acc:HGNC:10389]	Human Diseases;Genetic Information Processing	Infectious disease: viral;Translation	ko05171//Coronavirus disease - COVID-19;ko03010//Ribosome	K02957;K02957	GO:0005634//nucleus;GO:0005654//nucleoplasm;GO:0005730//nucleolus;GO:0005737//cytoplasm;GO:0005829//cytosol;GO:0005840//ribosome;GO:0016020//membrane;GO:0022626//cytosolic ribosome;GO:0022627//cytosolic small ribosomal subunit;GO:0032040//small-subunit processome;GO:0045202//synapse;GO:0070062//extracellular exosome;GO:1990904//ribonucleoprotein complex	GO:0003723//RNA binding;GO:0003735//structural constituent of ribosome;GO:0005515//protein binding	GO:0002181//cytoplasmic translation;GO:0006412//translation;GO:0008284//positive regulation of cell population proliferation;GO:0009615//response to virus;GO:0042274//ribosomal small subunit biogenesis;GO:0045787//positive regulation of cell cycle
68	Astros	ENSG00000154553	PDLIM3	PDZ and LIM domain 3 [Source:HGNC Symbol;Acc:HGNC:20767]	-	-	-	-	GO:0001725//stress fiber;GO:0005737//cytoplasm;GO:0005829//cytosol;GO:0005912//adherens junction;GO:0030018//Z disc;GO:0031941//filamentous actin	GO:0003779//actin binding;GO:0005515//protein binding;GO:0046872//metal ion binding;GO:0051371//muscle alpha-actinin binding	GO:0007507//heart development;GO:0030036//actin cytoskeleton organization;GO:0061061//muscle structure development
69	Astros	ENSG00000147509	RGS20	regulator of G protein signaling 20 [Source:HGNC Symbol;Acc:HGNC:14600]	-	-	-	-	GO:0005634//nucleus;GO:0005737//cytoplasm;GO:0005802//trans-Golgi network;GO:0005886//plasma membrane;GO:0016020//membrane	GO:0003924//GTPase activity;GO:0005096//GTPase activator activity;GO:0005515//protein binding	GO:0007186//G protein-coupled receptor signaling pathway;GO:0008277//regulation of G protein-coupled receptor signaling pathway;GO:0009968//negative regulation of signal transduction
70	Astros	ENSG00000136267	DGKB	diacylglycerol kinase beta [Source:HGNC Symbol;Acc:HGNC:2850]	Metabolism;Environmental Information Processing;Human Diseases;Environmental Information Processing;Metabolism;Metabolism	Global and overview maps;Signal transduction;Cancer: overview;Signal transduction;Lipid metabolism;Lipid metabolism	ko01100//Metabolic pathways;ko04072//Phospholipase D signaling pathway;ko05231//Choline metabolism in cancer;ko04070//Phosphatidylinositol signaling system;ko00564//Glycerophospholipid metabolism;ko00561//Glycerolipid metabolism	K00901;K00901;K00901;K00901;K00901;K00901	GO:0005737//cytoplasm;GO:0005829//cytosol;GO:0005886//plasma membrane;GO:0016020//membrane;GO:0045202//synapse;GO:0045211//postsynaptic membrane;GO:0098685//Schaffer collateral - CA1 synapse;GO:0098978//glutamatergic synapse	GO:0000166//nucleotide binding;GO:0004143//diacylglycerol kinase activity;GO:0005509//calcium ion binding;GO:0005524//ATP binding;GO:0008289//lipid binding;GO:0016301//kinase activity;GO:0016740//transferase activity;GO:0046872//metal ion binding	GO:0006629//lipid metabolic process;GO:0006654//phosphatidic acid biosynthetic process;GO:0007165//signal transduction;GO:0007205//protein kinase C-activating G protein-coupled receptor signaling pathway;GO:0009617//response to bacterium;GO:0016310//phosphorylation;GO:0030168//platelet activation;GO:0035556//intracellular signal transduction;GO:0046339//diacylglycerol metabolic process;GO:0046486…
71	Astros	ENSG00000127249	ATP13A4	ATPase 13A4 [Source:HGNC Symbol;Acc:HGNC:25422]	-	-	-	-	GO:0005768//endosome;GO:0005789//endoplasmic reticulum membrane;GO:0005886//plasma membrane;GO:0016020//membrane;GO:0031901//early endosome membrane;GO:0031902//late endosome membrane;GO:0055038//recycling endosome membrane	GO:0000166//nucleotide binding;GO:0005215//transporter activity;GO:0005524//ATP binding;GO:0015203//polyamine transmembrane transporter activity;GO:0015662//P-type ion transporter activity;GO:0016887//ATP hydrolysis activity;GO:0019829//ATPase-coupled cation transmembrane transporter activity;GO:0046872//metal ion binding;GO:0140358//P-type transmembrane transporter activity	GO:0006874//cellular calcium ion homeostasis;GO:0034220//ion transmembrane transport;GO:0055085//transmembrane transport;GO:0098655//cation transmembrane transport;GO:1902047//polyamine transmembrane transport
72	Astros	ENSG00000137693	YAP1	Yes1 associated transcriptional regulator [Source:HGNC Symbol;Acc:HGNC:16262]	Environmental Information Processing;Environmental Information Processing	Signal transduction;Signal transduction	ko04390//Hippo signaling pathway;ko04392//Hippo signaling pathway - multiple species	K16687;K16687	GO:0001674//female germ cell nucleus;GO:0005634//nucleus;GO:0005654//nucleoplasm;GO:0005667//transcription regulator complex;GO:0005737//cytoplasm;GO:0005829//cytosol;GO:0005911//cell-cell junction;GO:0016020//membrane;GO:0030054//cell junction;GO:0070161//anchoring junction;GO:0140552//TEAD-YAP complex	GO:0000976//transcription cis-regulatory region binding;GO:0000978//RNA polymerase II cis-regulatory region sequence-specific DNA binding;GO:0003682//chromatin binding;GO:0003713//transcription coactivator activity;GO:0003714//transcription corepressor activity;GO:0005515//protein binding;GO:0070064//proline-rich region binding;GO:0140297//DNA-binding transcription factor binding	GO:0000122//negative regulation of transcription by RNA polymerase II;GO:0000902//cell morphogenesis;GO:0001570//vasculogenesis;GO:0001824//blastocyst development;GO:0001829//trophectodermal cell differentiation;GO:0001894//tissue homeostasis;GO:0002067//glandular epithelial cell differentiation;GO:0003015//heart process;GO:0003143//embryonic heart tube morphogenesis;GO:0006974//cellular response…
73	Astros	ENSG00000132164	SLC6A11	solute carrier family 6 member 11 [Source:HGNC Symbol;Acc:HGNC:11044]	Organismal Systems;Organismal Systems	Nervous system;Nervous system	ko04727//GABAergic synapse;ko04721//Synaptic vesicle cycle	K05044;K05044	GO:0005886//plasma membrane;GO:0016020//membrane;GO:0042734//presynaptic membrane;GO:0042995//cell projection;GO:0045202//synapse;GO:0045211//postsynaptic membrane;GO:0098982//GABA-ergic synapse	GO:0005283//amino acid:sodium symporter activity;GO:0005332//gamma-aminobutyric acid:sodium symporter activity;GO:0005369//taurine:sodium symporter activity;GO:0008028//monocarboxylic acid transmembrane transporter activity;GO:0015293//symporter activity;GO:0022857//transmembrane transporter activity	GO:0001504//neurotransmitter uptake;GO:0003333//amino acid transmembrane transport;GO:0006836//neurotransmitter transport;GO:0009410//response to xenobiotic stimulus;GO:0015718//monocarboxylic acid transport;GO:0015734//taurine transport;GO:0035725//sodium ion transmembrane transport;GO:0051936//gamma-aminobutyric acid reuptake;GO:0071702//organic substance transport;GO:0071705//nitrogen compound…
74	Astros	ENSG00000144908	ALDH1L1	aldehyde dehydrogenase 1 family member L1 [Source:HGNC Symbol;Acc:HGNC:3978]	Metabolism;Metabolism	Global and overview maps;Metabolism of cofactors and vitamins	ko01100//Metabolic pathways;ko00670//One carbon pool by folate	K00289;K00289	GO:0005737//cytoplasm;GO:0005829//cytosol;GO:0070062//extracellular exosome	GO:0003824//catalytic activity;GO:0004029//aldehyde dehydrogenase (NAD+) activity;GO:0005515//protein binding;GO:0016155//formyltetrahydrofolate dehydrogenase activity;GO:0016491//oxidoreductase activity;GO:0016620//oxidoreductase activity, acting on the aldehyde or oxo group of donors, NAD or NADP as acceptor	GO:0006730//one-carbon metabolic process;GO:0006740//NADPH regeneration;GO:0009058//biosynthetic process;GO:0009258//10-formyltetrahydrofolate catabolic process;GO:0044281//small molecule metabolic process
75	Astros	ENSG00000249042	FAM151B-DT	-	-	-	-	-	-	-	-
76	Astros	ENSG00000124782	RREB1	ras responsive element binding protein 1 [Source:HGNC Symbol;Acc:HGNC:10449]	-	-	-	-	GO:0001650//fibrillar center;GO:0005634//nucleus;GO:0005737//cytoplasm;GO:0016604//nuclear body;GO:0016607//nuclear speck;GO:0070062//extracellular exosome	GO:0000977//RNA polymerase II transcription regulatory region sequence-specific DNA binding;GO:0000978//RNA polymerase II cis-regulatory region sequence-specific DNA binding;GO:0001228//DNA-binding transcription activator activity, RNA polymerase II-specific;GO:0003677//DNA binding;GO:0003700//DNA-binding transcription factor activity;GO:0046872//metal ion binding	GO:0000122//negative regulation of transcription by RNA polymerase II;GO:0006355//regulation of transcription, DNA-templated;GO:0006357//regulation of transcription by RNA polymerase II;GO:0006366//transcription by RNA polymerase II;GO:0010634//positive regulation of epithelial cell migration;GO:0033601//positive regulation of mammary gland epithelial cell proliferation;GO:0045892//negative regul…
77	Astros	ENSG00000117519	CNN3	calponin 3 [Source:HGNC Symbol;Acc:HGNC:2157]	-	-	-	-	GO:0005829//cytosol;GO:0005912//adherens junction;GO:0005925//focal adhesion;GO:0015629//actin cytoskeleton	GO:0003779//actin binding;GO:0005515//protein binding;GO:0005516//calmodulin binding;GO:0051015//actin filament binding;GO:0098641//cadherin binding involved in cell-cell adhesion	GO:0007015//actin filament organization;GO:0030855//epithelial cell differentiation;GO:0031032//actomyosin structure organization;GO:0098609//cell-cell adhesion
78	Astros	ENSG00000120594	PLXDC2	plexin domain containing 2 [Source:HGNC Symbol;Acc:HGNC:21013]	-	-	-	-	GO:0016020//membrane	GO:0005515//protein binding	-
79	Astros	ENSG00000197415	VEPH1	ventricular zone expressed PH domain containing 1 [Source:HGNC Symbol;Acc:HGNC:25735]	-	-	-	-	GO:0005886//plasma membrane;GO:0016020//membrane	GO:0005515//protein binding;GO:0010314//phosphatidylinositol-5-phosphate binding	GO:0009966//regulation of signal transduction;GO:0030512//negative regulation of transforming growth factor beta receptor signaling pathway;GO:0060392//negative regulation of SMAD protein signal transduction
80	Astros	ENSG00000170390	DCLK2	doublecortin like kinase 2 [Source:HGNC Symbol;Acc:HGNC:19002]	-	-	-	-	GO:0005737//cytoplasm;GO:0005856//cytoskeleton	GO:0000166//nucleotide binding;GO:0004672//protein kinase activity;GO:0004674//protein serine/threonine kinase activity;GO:0005515//protein binding;GO:0005524//ATP binding;GO:0008017//microtubule binding;GO:0016301//kinase activity;GO:0016740//transferase activity;GO:0106310//protein serine kinase activity	GO:0000226//microtubule cytoskeleton organization;GO:0006468//protein phosphorylation;GO:0016310//phosphorylation;GO:0021766//hippocampus development;GO:0021860//pyramidal neuron development;GO:0034504//protein localization to nucleus;GO:0035556//intracellular signal transduction;GO:1900181//negative regulation of protein localization to nucleus
81	Astros	ENSG00000134531	EMP1	epithelial membrane protein 1 [Source:HGNC Symbol;Acc:HGNC:3333]	-	-	-	-	GO:0005886//plasma membrane;GO:0016020//membrane	GO:0005515//protein binding	GO:0006915//apoptotic process;GO:0008544//epidermis development;GO:0032060//bleb assembly
82	Astros	ENSG00000134769	DTNA	dystrobrevin alpha [Source:HGNC Symbol;Acc:HGNC:3057]	-	-	-	-	GO:0005654//nucleoplasm;GO:0005737//cytoplasm;GO:0005886//plasma membrane;GO:0016020//membrane;GO:0030054//cell junction;GO:0030424//axon;GO:0031234//extrinsic component of cytoplasmic side of plasma membrane;GO:0032991//protein-containing complex;GO:0042383//sarcolemma;GO:0042995//cell projection;GO:0045111//intermediate filament cytoskeleton;GO:0045202//synapse	GO:0005515//protein binding;GO:0008270//zinc ion binding;GO:0030165//PDZ domain binding;GO:0046872//metal ion binding	GO:0006941//striated muscle contraction;GO:0007165//signal transduction;GO:0007268//chemical synaptic transmission;GO:0007274//neuromuscular synaptic transmission;GO:0099536//synaptic signaling
83	Astros	ENSG00000175048	ZDHHC14	zinc finger DHHC-type palmitoyltransferase 14 [Source:HGNC Symbol;Acc:HGNC:20341]	-	-	-	-	GO:0005783//endoplasmic reticulum;GO:0005789//endoplasmic reticulum membrane;GO:0005794//Golgi apparatus;GO:0016020//membrane;GO:0032580//Golgi cisterna membrane	GO:0016409//palmitoyltransferase activity;GO:0016740//transferase activity;GO:0016746//acyltransferase activity;GO:0019706//protein-cysteine S-palmitoyltransferase activity	GO:0006612//protein targeting to membrane;GO:0018230//peptidyl-L-cysteine S-palmitoylation;GO:0018345//protein palmitoylation
84	Astros	ENSG00000122547	EEPD1	endonuclease/exonuclease/phosphatase family domain containing 1 [Source:HGNC Symbol;Acc:HGNC:22223]	-	-	-	-	GO:0005886//plasma membrane	GO:0003677//DNA binding;GO:0005515//protein binding	GO:0006281//DNA repair;GO:0010875//positive regulation of cholesterol efflux
85	Astros	ENSG00000103740	ACSBG1	acyl-CoA synthetase bubblegum family member 1 [Source:HGNC Symbol;Acc:HGNC:29567]	Metabolism;Organismal Systems;Organismal Systems;Metabolism;Metabolism;Metabolism	Global and overview maps;Endocrine system;Endocrine system;Global and overview maps;Lipid metabolism;Lipid metabolism	ko01100//Metabolic pathways;ko03320//PPAR signaling pathway;ko04920//Adipocytokine signaling pathway;ko01212//Fatty acid metabolism;ko00071//Fatty acid degradation;ko00061//Fatty acid biosynthesis	K15013;K15013;K15013;K15013;K15013;K15013	GO:0005737//cytoplasm;GO:0005783//endoplasmic reticulum;GO:0005829//cytosol;GO:0005886//plasma membrane;GO:0016020//membrane;GO:0031410//cytoplasmic vesicle;GO:0043231//intracellular membrane-bounded organelle	GO:0000166//nucleotide binding;GO:0004467//long-chain fatty acid-CoA ligase activity;GO:0005524//ATP binding;GO:0016874//ligase activity;GO:0031957//very long-chain fatty acid-CoA ligase activity	GO:0000038//very long-chain fatty acid metabolic process;GO:0001676//long-chain fatty acid metabolic process;GO:0006629//lipid metabolic process;GO:0006631//fatty acid metabolic process;GO:0035338//long-chain fatty-acyl-CoA biosynthetic process;GO:0042552//myelination;GO:0042759//long-chain fatty acid biosynthetic process;GO:0051384//response to glucocorticoid
86	Astros	ENSG00000171475	WIPF2	WAS/WASL interacting protein family member 2 [Source:HGNC Symbol;Acc:HGNC:30923]	Cellular Processes;Human Diseases;Human Diseases	Transport and catabolism;Infectious disease: bacterial;Infectious disease: bacterial	ko04144//Endocytosis;ko05130//Pathogenic Escherichia coli infection;ko05135//Yersinia infection	K19475;K19475;K19475	GO:0005737//cytoplasm;GO:0005829//cytosol;GO:0005856//cytoskeleton	GO:0003779//actin binding;GO:0005515//protein binding	-
87	Astros	ENSG00000136002	ARHGEF4	Rho guanine nucleotide exchange factor 4 [Source:HGNC Symbol;Acc:HGNC:684]	Cellular Processes	Cell motility	ko04810//Regulation of actin cytoskeleton	K05769	GO:0005737//cytoplasm;GO:0005829//cytosol;GO:0005886//plasma membrane;GO:0016020//membrane;GO:0032587//ruffle membrane;GO:0042995//cell projection	GO:0005085//guanyl-nucleotide exchange factor activity;GO:0005515//protein binding;GO:0019904//protein domain specific binding	GO:0030032//lamellipodium assembly;GO:0035556//intracellular signal transduction;GO:0046847//filopodium assembly;GO:0051056//regulation of small GTPase mediated signal transduction
88	Astros	ENSG00000111783	RFX4	regulatory factor X4 [Source:HGNC Symbol;Acc:HGNC:9985]	-	-	-	-	GO:0000785//chromatin;GO:0005634//nucleus	GO:0000978//RNA polymerase II cis-regulatory region sequence-specific DNA binding;GO:0000981//DNA-binding transcription factor activity, RNA polymerase II-specific;GO:0001228//DNA-binding transcription activator activity, RNA polymerase II-specific;GO:0003677//DNA binding;GO:0003700//DNA-binding transcription factor activity;GO:0005515//protein binding;GO:1990837//sequence-specific double-strande…	GO:0006355//regulation of transcription, DNA-templated;GO:0006357//regulation of transcription by RNA polymerase II;GO:0021537//telencephalon development;GO:0021914//negative regulation of smoothened signaling pathway involved in ventral spinal cord patterning;GO:0045879//negative regulation of smoothened signaling pathway;GO:0045944//positive regulation of transcription by RNA polymerase II;GO:0…
89	Astros	ENSG00000144749	LRIG1	leucine rich repeats and immunoglobulin like domains 1 [Source:HGNC Symbol;Acc:HGNC:17360]	-	-	-	-	GO:0005615//extracellular space;GO:0005886//plasma membrane;GO:0016020//membrane;GO:0031012//extracellular matrix	GO:0005515//protein binding	GO:0007605//sensory perception of sound;GO:0022405//hair cycle process;GO:0032474//otolith morphogenesis;GO:0060384//innervation
90	Astros	ENSG00000146122	DAAM2	dishevelled associated activator of morphogenesis 2 [Source:HGNC Symbol;Acc:HGNC:18143]	Environmental Information Processing	Signal transduction	ko04310//Wnt signaling pathway	K04512	GO:0070062//extracellular exosome	GO:0003779//actin binding;GO:0005515//protein binding;GO:0031267//small GTPase binding	GO:0007368//determination of left/right symmetry;GO:0016043//cellular component organization;GO:0016055//Wnt signaling pathway;GO:0021516//dorsal spinal cord development;GO:0030036//actin cytoskeleton organization;GO:0030335//positive regulation of cell migration;GO:0030833//regulation of actin filament polymerization;GO:0032956//regulation of actin cytoskeleton organization;GO:0048715//negative …
91	Astros	ENSG00000079215	SLC1A3	solute carrier family 1 member 3 [Source:HGNC Symbol;Acc:HGNC:10941]	Human Diseases;Organismal Systems;Organismal Systems	Neurodegenerative disease;Nervous system;Nervous system	ko05016//Huntington disease;ko04724//Glutamatergic synapse;ko04721//Synaptic vesicle cycle	K05614;K05614;K05614	GO:0005886//plasma membrane;GO:0009925//basal plasma membrane;GO:0009986//cell surface;GO:0016020//membrane;GO:0031410//cytoplasmic vesicle;GO:0042995//cell projection;GO:0043005//neuron projection;GO:0043025//neuronal cell body;GO:0045202//synapse;GO:0048471//perinuclear region of cytoplasm;GO:0071944//cell periphery;GO:0098796//membrane protein complex	GO:0005313//L-glutamate transmembrane transporter activity;GO:0005314//high-affinity glutamate transmembrane transporter activity;GO:0005515//protein binding;GO:0015172//acidic amino acid transmembrane transporter activity;GO:0015175//neutral amino acid transmembrane transporter activity;GO:0015179//L-amino acid transmembrane transporter activity;GO:0015293//symporter activity;GO:0015501//glutama…	GO:0001504//neurotransmitter uptake;GO:0006811//ion transport;GO:0006836//neurotransmitter transport;GO:0006865//amino acid transport;GO:0006883//cellular sodium ion homeostasis;GO:0007268//chemical synaptic transmission;GO:0007605//sensory perception of sound;GO:0009410//response to xenobiotic stimulus;GO:0009416//response to light stimulus;GO:0009449//gamma-aminobutyric acid biosynthetic proces…
92	Astros	ENSG00000154721	JAM2	junctional adhesion molecule 2 [Source:HGNC Symbol;Acc:HGNC:14686]	Cellular Processes;Environmental Information Processing;Organismal Systems;Human Diseases	Cellular community - eukaryotes;Signaling molecules and interaction;Immune system;Infectious disease: bacterial	ko04530//Tight junction;ko04514//Cell adhesion molecules;ko04670//Leukocyte transendothelial migration;ko05120//Epithelial cell signaling in Helicobacter pylori infection	K06735;K06735;K06735;K06735	GO:0005886//plasma membrane;GO:0005923//bicellular tight junction;GO:0009986//cell surface;GO:0016020//membrane;GO:0036477//somatodendritic compartment;GO:0044291//cell-cell contact zone;GO:0070160//tight junction;GO:0070161//anchoring junction;GO:0098636//protein complex involved in cell adhesion	GO:0005178//integrin binding;GO:0005515//protein binding	GO:0007159//leukocyte cell-cell adhesion;GO:0007286//spermatid development;GO:0007520//myoblast fusion;GO:0031642//negative regulation of myelination;GO:0035633//maintenance of blood-brain barrier;GO:0045123//cellular extravasation;GO:0050901//leukocyte tethering or rolling;GO:0071593//lymphocyte aggregation;GO:0097241//hematopoietic stem cell migration to bone marrow;GO:0098609//cell-cell adhesi…
93	Astros	ENSG00000197756	RPL37A	ribosomal protein L37a [Source:HGNC Symbol;Acc:HGNC:10348]	Human Diseases;Genetic Information Processing	Infectious disease: viral;Translation	ko05171//Coronavirus disease - COVID-19;ko03010//Ribosome	K02921;K02921	GO:0005634//nucleus;GO:0005737//cytoplasm;GO:0005829//cytosol;GO:0005840//ribosome;GO:0005925//focal adhesion;GO:0022625//cytosolic large ribosomal subunit;GO:0022626//cytosolic ribosome;GO:0045202//synapse;GO:0070062//extracellular exosome;GO:1990904//ribonucleoprotein complex	GO:0003723//RNA binding;GO:0003735//structural constituent of ribosome;GO:0005515//protein binding;GO:0046872//metal ion binding	GO:0002181//cytoplasmic translation;GO:0006412//translation
94	Astros	ENSG00000112964	GHR	growth hormone receptor [Source:HGNC Symbol;Acc:HGNC:4263]	Environmental Information Processing;Environmental Information Processing;Environmental Information Processing;Environmental Information Processing;Organismal Systems	Signal transduction;Signaling molecules and interaction;Signaling molecules and interaction;Signal transduction;Endocrine system	ko04151//PI3K-Akt signaling pathway;ko04080//Neuroactive ligand-receptor interaction;ko04060//Cytokine-cytokine receptor interaction;ko04630//JAK-STAT signaling pathway;ko04935//Growth hormone synthesis, secretion and action	K05080;K05080;K05080;K05080;K05080	GO:0005576//extracellular region;GO:0005615//extracellular space;GO:0005829//cytosol;GO:0005886//plasma membrane;GO:0009897//external side of plasma membrane;GO:0009986//cell surface;GO:0016020//membrane;GO:0036464//cytoplasmic ribonucleoprotein granule;GO:0043025//neuronal cell body;GO:0043235//receptor complex;GO:0070195//growth hormone receptor complex	GO:0004896//cytokine receptor activity;GO:0004903//growth hormone receptor activity;GO:0005515//protein binding;GO:0008289//lipid binding;GO:0017046//peptide hormone binding;GO:0019838//growth factor binding;GO:0019901//protein kinase binding;GO:0019903//protein phosphatase binding;GO:0019955//cytokine binding;GO:0042169//SH2 domain binding;GO:0042802//identical protein binding;GO:0042803//protei…	GO:0006897//endocytosis;GO:0007259//receptor signaling pathway via JAK-STAT;GO:0009629//response to gravity;GO:0009725//response to hormone;GO:0009755//hormone-mediated signaling pathway;GO:0019221//cytokine-mediated signaling pathway;GO:0019530//taurine metabolic process;GO:0031623//receptor internalization;GO:0032094//response to food;GO:0032107//regulation of response to nutrient levels;GO:003…
95	Astros	ENSG00000169439	SDC2	syndecan 2 [Source:HGNC Symbol;Acc:HGNC:10659]	Human Diseases;Environmental Information Processing;Human Diseases;Human Diseases	Cancer: overview;Signaling molecules and interaction;Cardiovascular disease;Infectious disease: parasitic	ko05205//Proteoglycans in cancer;ko04514//Cell adhesion molecules;ko05418//Fluid shear stress and atherosclerosis;ko05144//Malaria	K16336;K16336;K16336;K16336	GO:0005788//endoplasmic reticulum lumen;GO:0005796//Golgi lumen;GO:0005886//plasma membrane;GO:0009986//cell surface;GO:0016020//membrane;GO:0043202//lysosomal lumen;GO:0062023//collagen-containing extracellular matrix	GO:0005515//protein binding;GO:0030165//PDZ domain binding;GO:0042802//identical protein binding	GO:0007399//nervous system development;GO:0008150//biological_process;GO:0016477//cell migration;GO:0030154//cell differentiation;GO:0048813//dendrite morphogenesis;GO:0048814//regulation of dendrite morphogenesis
96	Astros	ENSG00000262655	SPON1	spondin 1 [Source:HGNC Symbol;Acc:HGNC:11252]	-	-	-	-	GO:0005576//extracellular region;GO:0005615//extracellular space;GO:0005788//endoplasmic reticulum lumen;GO:0031012//extracellular matrix;GO:0062023//collagen-containing extracellular matrix	GO:0005201//extracellular matrix structural constituent;GO:0005515//protein binding;GO:0046872//metal ion binding;GO:0050693//LBD domain binding	GO:0007155//cell adhesion;GO:0010954//positive regulation of protein processing;GO:0016485//protein processing;GO:1902430//negative regulation of amyloid-beta formation;GO:1902993//positive regulation of amyloid precursor protein catabolic process
97	Astros	ENSG00000130287	NCAN	neurocan [Source:HGNC Symbol;Acc:HGNC:2465]	-	-	-	-	GO:0005576//extracellular region;GO:0005615//extracellular space;GO:0005796//Golgi lumen;GO:0043202//lysosomal lumen;GO:0045202//synapse;GO:0072534//perineuronal net;GO:0110165//cellular anatomical entity	GO:0005509//calcium ion binding;GO:0005540//hyaluronic acid binding;GO:0030246//carbohydrate binding	GO:0001501//skeletal system development;GO:0002052//positive regulation of neuroblast proliferation;GO:0007155//cell adhesion;GO:0007417//central nervous system development;GO:0010001//glial cell differentiation
98	Astros	ENSG00000113594	LIFR	LIF receptor subunit alpha [Source:HGNC Symbol;Acc:HGNC:6597]	Environmental Information Processing;Environmental Information Processing;Cellular Processes	Signaling molecules and interaction;Signal transduction;Cellular community - eukaryotes	ko04060//Cytokine-cytokine receptor interaction;ko04630//JAK-STAT signaling pathway;ko04550//Signaling pathways regulating pluripotency of stem cells	K05058;K05058;K05058	GO:0005576//extracellular region;GO:0005886//plasma membrane;GO:0009897//external side of plasma membrane;GO:0016020//membrane;GO:0043235//receptor complex;GO:0070062//extracellular exosome	GO:0004896//cytokine receptor activity;GO:0004897//ciliary neurotrophic factor receptor activity;GO:0004923//leukemia inhibitory factor receptor activity;GO:0004924//oncostatin-M receptor activity;GO:0005127//ciliary neurotrophic factor receptor binding;GO:0005515//protein binding;GO:0019838//growth factor binding;GO:0019955//cytokine binding	GO:0007166//cell surface receptor signaling pathway;GO:0008284//positive regulation of cell population proliferation;GO:0019221//cytokine-mediated signaling pathway;GO:0034097//response to cytokine;GO:0038165//oncostatin-M-mediated signaling pathway;GO:0048861//leukemia inhibitory factor signaling pathway;GO:0070120//ciliary neurotrophic factor-mediated signaling pathway
99	Astros	ENSG00000138771	SHROOM3	shroom family member 3 [Source:HGNC Symbol;Acc:HGNC:30422]	-	-	-	-	GO:0005737//cytoplasm;GO:0005856//cytoskeleton;GO:0005874//microtubule;GO:0005886//plasma membrane;GO:0005912//adherens junction;GO:0016020//membrane;GO:0016324//apical plasma membrane;GO:0030864//cortical actin cytoskeleton;GO:0043296//apical junction complex;GO:0070161//anchoring junction	GO:0003779//actin binding;GO:0005515//protein binding;GO:0051015//actin filament binding	GO:0000902//cell morphogenesis;GO:0007015//actin filament organization;GO:0007389//pattern specification process;GO:0008360//regulation of cell shape;GO:0043482//cellular pigment accumulation;GO:0045176//apical protein localization
100	Astros	ENSG00000182175	RGMA	repulsive guidance molecule BMP co-receptor a [Source:HGNC Symbol;Acc:HGNC:30308]	Organismal Systems;Environmental Information Processing	Development and regeneration;Signal transduction	ko04360//Axon guidance;ko04350//TGF-beta signaling pathway	K23096;K23096	GO:0005783//endoplasmic reticulum;GO:0005886//plasma membrane;GO:0009986//cell surface;GO:0016020//membrane;GO:0098552//side of membrane;GO:0110165//cellular anatomical entity	GO:0005102//signaling receptor binding;GO:0005515//protein binding;GO:0015026//coreceptor activity;GO:1990459//transferrin receptor binding	GO:0001843//neural tube closure;GO:0006509//membrane protein ectodomain proteolysis;GO:0010976//positive regulation of neuron projection development;GO:0010977//negative regulation of neuron projection development;GO:0030509//BMP signaling pathway;GO:0030510//regulation of BMP signaling pathway;GO:0031175//neuron projection development;GO:0045944//positive regulation of transcription by RNA polym…
1	IN1	ENSG00000108001	EBF3	EBF transcription factor 3 [Source:HGNC Symbol;Acc:HGNC:19087]	-	-	-	-	GO:0000785//chromatin;GO:0005634//nucleus	GO:0000978//RNA polymerase II cis-regulatory region sequence-specific DNA binding;GO:0000981//DNA-binding transcription factor activity, RNA polymerase II-specific;GO:0001228//DNA-binding transcription activator activity, RNA polymerase II-specific;GO:0003677//DNA binding;GO:0003700//DNA-binding transcription factor activity;GO:0005515//protein binding;GO:0046872//metal ion binding	GO:0006355//regulation of transcription, DNA-templated;GO:0006357//regulation of transcription by RNA polymerase II;GO:0045893//positive regulation of transcription, DNA-templated;GO:0045944//positive regulation of transcription by RNA polymerase II
2	IN1	ENSG00000196628	TCF4	transcription factor 4 [Source:HGNC Symbol;Acc:HGNC:11634]	-	-	-	-	GO:0000785//chromatin;GO:0005634//nucleus;GO:0005667//transcription regulator complex;GO:0070369//beta-catenin-TCF7L2 complex;GO:1990907//beta-catenin-TCF complex	GO:0000978//RNA polymerase II cis-regulatory region sequence-specific DNA binding;GO:0000981//DNA-binding transcription factor activity, RNA polymerase II-specific;GO:0001093//TFIIB-class transcription factor binding;GO:0001228//DNA-binding transcription activator activity, RNA polymerase II-specific;GO:0003677//DNA binding;GO:0003700//DNA-binding transcription factor activity;GO:0005515//protein…	GO:0006357//regulation of transcription by RNA polymerase II;GO:0007399//nervous system development;GO:0030154//cell differentiation;GO:0045666//positive regulation of neuron differentiation;GO:0045893//positive regulation of transcription, DNA-templated;GO:0045944//positive regulation of transcription by RNA polymerase II;GO:0065004//protein-DNA complex assembly
3	IN1	ENSG00000156650	KAT6B	lysine acetyltransferase 6B [Source:HGNC Symbol;Acc:HGNC:17582]	-	-	-	-	GO:0000123//histone acetyltransferase complex;GO:0000786//nucleosome;GO:0005634//nucleus;GO:0005654//nucleoplasm;GO:0070776//MOZ/MORF histone acetyltransferase complex	GO:0003677//DNA binding;GO:0003712//transcription coregulator activity;GO:0003713//transcription coactivator activity;GO:0004402//histone acetyltransferase activity;GO:0005515//protein binding;GO:0016740//transferase activity;GO:0016746//acyltransferase activity;GO:0036408//histone acetyltransferase activity (H3-K14 specific);GO:0044877//protein-containing complex binding;GO:0046872//metal ion bi…	GO:0006325//chromatin organization;GO:0006334//nucleosome assembly;GO:0006355//regulation of transcription, DNA-templated;GO:0016573//histone acetylation;GO:0045892//negative regulation of transcription, DNA-templated;GO:0045893//positive regulation of transcription, DNA-templated;GO:0045944//positive regulation of transcription by RNA polymerase II;GO:0050793//regulation of developmental process…
4	IN1	ENSG00000158321	AUTS2	activator of transcription and developmental regulator AUTS2 [Source:HGNC Symbol;Acc:HGNC:14262]	-	-	-	-	GO:0005575//cellular_component;GO:0005634//nucleus;GO:0005737//cytoplasm;GO:0005856//cytoskeleton;GO:0015629//actin cytoskeleton;GO:0030426//growth cone;GO:0042995//cell projection	GO:0003682//chromatin binding;GO:0005515//protein binding	GO:0001764//neuron migration;GO:0010592//positive regulation of lamellipodium assembly;GO:0030036//actin cytoskeleton organization;GO:0035022//positive regulation of Rac protein signal transduction;GO:0045944//positive regulation of transcription by RNA polymerase II;GO:0048675//axon extension;GO:0051571//positive regulation of histone H3-K4 methylation;GO:0097484//dendrite extension;GO:2000620//…
5	IN1	ENSG00000101349	PAK5	p21 (RAC1) activated kinase 5 [Source:HGNC Symbol;Acc:HGNC:15916]	Environmental Information Processing;Cellular Processes;Human Diseases;Cellular Processes;Organismal Systems;Organismal Systems;Environmental Information Processing;Human Diseases	Signal transduction;Cell motility;Infectious disease: viral;Cellular community - eukaryotes;Development and regeneration;Immune system;Signal transduction;Cancer: specific types	ko04014//Ras signaling pathway;ko04810//Regulation of actin cytoskeleton;ko05170//Human immunodeficiency virus 1 infection;ko04510//Focal adhesion;ko04360//Axon guidance;ko04660//T cell receptor signaling pathway;ko04012//ErbB signaling pathway;ko05211//Renal cell carcinoma	K05736;K05736;K05736;K05736;K05736;K05736;K05736;K05736	GO:0005634//nucleus;GO:0005654//nucleoplasm;GO:0005737//cytoplasm;GO:0005739//mitochondrion;GO:0005829//cytosol;GO:0005886//plasma membrane;GO:0031965//nuclear membrane;GO:0045202//synapse	GO:0000166//nucleotide binding;GO:0004672//protein kinase activity;GO:0004674//protein serine/threonine kinase activity;GO:0005515//protein binding;GO:0005524//ATP binding;GO:0016301//kinase activity;GO:0016740//transferase activity;GO:0106310//protein serine kinase activity	GO:0001558//regulation of cell growth;GO:0006468//protein phosphorylation;GO:0006915//apoptotic process;GO:0007010//cytoskeleton organization;GO:0007165//signal transduction;GO:0007612//learning;GO:0007613//memory;GO:0007626//locomotory behavior;GO:0008283//cell population proliferation;GO:0016310//phosphorylation;GO:0016477//cell migration;GO:0035556//intracellular signal transduction;GO:0043408…
6	IN1	ENSG00000168280	KIF5C	kinesin family member 5C [Source:HGNC Symbol;Acc:HGNC:6325]	Human Diseases;Human Diseases;Human Diseases;Human Diseases;Human Diseases;Human Diseases;Cellular Processes;Human Diseases;Organismal Systems;Human Diseases	Neurodegenerative disease;Neurodegenerative disease;Neurodegenerative disease;Neurodegenerative disease;Neurodegenerative disease;Neurodegenerative disease;Transport and catabolism;Infectious disease: bacterial;Nervous system;Cancer: specific types	ko05022//Pathways of neurodegeneration - multiple diseases;ko05010//Alzheimer disease;ko05014//Amyotrophic lateral sclerosis;ko05016//Huntington disease;ko05020//Prion disease;ko05012//Parkinson disease;ko04144//Endocytosis;ko05132//Salmonella infection;ko04728//Dopaminergic synapse;ko05223//Non-small cell lung cancer	K10396;K10396;K10396;K10396;K10396;K10396;K10396;K10396;K10396;K10396	GO:0005737//cytoplasm;GO:0005856//cytoskeleton;GO:0005871//kinesin complex;GO:0005874//microtubule;GO:0030425//dendrite;GO:0032839//dendrite cytoplasm;GO:0035253//ciliary rootlet;GO:0042995//cell projection;GO:0043005//neuron projection;GO:0043025//neuronal cell body;GO:0044295//axonal growth cone;GO:0099524//postsynaptic cytosol;GO:0150034//distal axon;GO:1904115//axon cytoplasm	GO:0000166//nucleotide binding;GO:0003774//cytoskeletal motor activity;GO:0003777//microtubule motor activity;GO:0005515//protein binding;GO:0005524//ATP binding;GO:0008017//microtubule binding;GO:0008574//plus-end-directed microtubule motor activity;GO:0016787//hydrolase activity;GO:0016887//ATP hydrolysis activity;GO:0034190//apolipoprotein receptor binding	GO:0006996//organelle organization;GO:0007018//microtubule-based movement;GO:0007411//axon guidance;GO:0008045//motor neuron axon guidance;GO:0008298//intracellular mRNA localization;GO:0048489//synaptic vesicle transport;GO:0051028//mRNA transport;GO:0098964//anterograde dendritic transport of messenger ribonucleoprotein complex;GO:0098971//anterograde dendritic transport of neurotransmitter rec…
7	IN1	ENSG00000136944	LMX1B	LIM homeobox transcription factor 1 beta [Source:HGNC Symbol;Acc:HGNC:6654]	-	-	-	-	GO:0000785//chromatin;GO:0005634//nucleus	GO:0000977//RNA polymerase II transcription regulatory region sequence-specific DNA binding;GO:0000981//DNA-binding transcription factor activity, RNA polymerase II-specific;GO:0003677//DNA binding;GO:0003700//DNA-binding transcription factor activity;GO:0005515//protein binding;GO:0043565//sequence-specific DNA binding;GO:0046872//metal ion binding;GO:1990837//sequence-specific double-stranded D…	GO:0006355//regulation of transcription, DNA-templated;GO:0006357//regulation of transcription by RNA polymerase II;GO:0009953//dorsal/ventral pattern formation;GO:0030182//neuron differentiation;GO:0045944//positive regulation of transcription by RNA polymerase II;GO:0071542//dopaminergic neuron differentiation
8	IN1	ENSG00000110987	BCL7A	BAF chromatin remodeling complex subunit BCL7A [Source:HGNC Symbol;Acc:HGNC:1004]	-	-	-	-	GO:0000785//chromatin;GO:0016514//SWI/SNF complex;GO:0140288//GBAF complex	GO:0003674//molecular_function;GO:0005515//protein binding	GO:0006338//chromatin remodeling;GO:0006357//regulation of transcription by RNA polymerase II;GO:0008284//positive regulation of cell population proliferation;GO:0030071//regulation of mitotic metaphase/anaphase transition;GO:0045596//negative regulation of cell differentiation;GO:0045892//negative regulation of transcription, DNA-templated;GO:0070316//regulation of G0 to G1 transition;GO:1902459…
9	IN1	ENSG00000166206	GABRB3	gamma-aminobutyric acid type A receptor subunit beta3 [Source:HGNC Symbol;Acc:HGNC:4083]	Environmental Information Processing;Organismal Systems;Organismal Systems;Human Diseases;Organismal Systems;Human Diseases	Signaling molecules and interaction;Nervous system;Nervous system;Substance dependence;Nervous system;Substance dependence	ko04080//Neuroactive ligand-receptor interaction;ko04723//Retrograde endocannabinoid signaling;ko04726//Serotonergic synapse;ko05032//Morphine addiction;ko04727//GABAergic synapse;ko05033//Nicotine addiction	K05181;K05181;K05181;K05181;K05181;K05181	GO:0005886//plasma membrane;GO:0016020//membrane;GO:0030659//cytoplasmic vesicle membrane;GO:0031410//cytoplasmic vesicle;GO:0034707//chloride channel complex;GO:0043005//neuron projection;GO:0045202//synapse;GO:0045211//postsynaptic membrane;GO:0097060//synaptic membrane;GO:1902711//GABA-A receptor complex	GO:0004888//transmembrane signaling receptor activity;GO:0004890//GABA-A receptor activity;GO:0005216//ion channel activity;GO:0005230//extracellular ligand-gated ion channel activity;GO:0005254//chloride channel activity;GO:0022851//GABA-gated chloride ion channel activity;GO:0030594//neurotransmitter receptor activity;GO:0042802//identical protein binding	GO:0006811//ion transport;GO:0006821//chloride transport;GO:0007165//signal transduction;GO:0007214//gamma-aminobutyric acid signaling pathway;GO:0034220//ion transmembrane transport;GO:0051932//synaptic transmission, GABAergic;GO:0060021//roof of mouth development;GO:0071420//cellular response to histamine;GO:1902476//chloride transmembrane transport;GO:1904862//inhibitory synapse assembly
10	IN1	ENSG00000101236	RNF24	ring finger protein 24 [Source:HGNC Symbol;Acc:HGNC:13779]	-	-	-	-	GO:0000139//Golgi membrane;GO:0005794//Golgi apparatus;GO:0016020//membrane	GO:0005515//protein binding;GO:0008270//zinc ion binding;GO:0046872//metal ion binding	-
11	IN1	ENSG00000204178	MACO1	macoilin 1 [Source:HGNC Symbol;Acc:HGNC:25572]	-	-	-	-	GO:0005634//nucleus;GO:0005783//endoplasmic reticulum;GO:0005789//endoplasmic reticulum membrane;GO:0016020//membrane;GO:0030424//axon;GO:0030867//rough endoplasmic reticulum membrane;GO:0031965//nuclear membrane;GO:0042995//cell projection;GO:0043005//neuron projection;GO:0044306//neuron projection terminus;GO:0045202//synapse	GO:0003674//molecular_function;GO:0005515//protein binding;GO:0008017//microtubule binding	GO:0006935//chemotaxis;GO:0007420//brain development;GO:0023041//neuronal signal transduction
12	IN1	ENSG00000104435	STMN2	stathmin 2 [Source:HGNC Symbol;Acc:HGNC:10577]	-	-	-	-	GO:0005737//cytoplasm;GO:0005768//endosome;GO:0005794//Golgi apparatus;GO:0005829//cytosol;GO:0016020//membrane;GO:0030027//lamellipodium;GO:0030424//axon;GO:0030426//growth cone;GO:0042995//cell projection;GO:0043005//neuron projection;GO:0043025//neuronal cell body;GO:0048471//perinuclear region of cytoplasm	GO:0005515//protein binding;GO:0015631//tubulin binding;GO:0048306//calcium-dependent protein binding	GO:0007019//microtubule depolymerization;GO:0007026//negative regulation of microtubule depolymerization;GO:0010976//positive regulation of neuron projection development;GO:0010977//negative regulation of neuron projection development;GO:0031110//regulation of microtubule polymerization or depolymerization;GO:0031115//negative regulation of microtubule polymerization;GO:0031117//positive regulati…
13	IN1	ENSG00000101489	CELF4	CUGBP Elav-like family member 4 [Source:HGNC Symbol;Acc:HGNC:14015]	-	-	-	-	GO:0005634//nucleus;GO:0005654//nucleoplasm;GO:0005737//cytoplasm;GO:0098794//postsynapse;GO:1990904//ribonucleoprotein complex	GO:0000900//translation repressor activity, mRNA regulatory element binding;GO:0003676//nucleic acid binding;GO:0003723//RNA binding;GO:0003729//mRNA binding;GO:0005515//protein binding;GO:0036002//pre-mRNA binding;GO:0042835//BRE binding	GO:0000380//alternative mRNA splicing, via spliceosome;GO:0000381//regulation of alternative mRNA splicing, via spliceosome;GO:0001701//in utero embryonic development;GO:0006376//mRNA splice site selection;GO:0006397//mRNA processing;GO:0007281//germ cell development;GO:0008380//RNA splicing;GO:0009792//embryo development ending in birth or egg hatching;GO:0017148//negative regulation of translat…
14	IN1	ENSG00000124302	CHST8	carbohydrate sulfotransferase 8 [Source:HGNC Symbol;Acc:HGNC:15993]	Metabolism;Metabolism	Global and overview maps;Glycan biosynthesis and metabolism	ko01100//Metabolic pathways;ko00513//Various types of N-glycan biosynthesis	K09672;K09672	GO:0000139//Golgi membrane;GO:0005794//Golgi apparatus;GO:0016020//membrane	GO:0001537//N-acetylgalactosamine 4-O-sulfotransferase activity;GO:0005515//protein binding;GO:0008146//sulfotransferase activity;GO:0016740//transferase activity	GO:0005975//carbohydrate metabolic process;GO:0006790//sulfur compound metabolic process;GO:0007417//central nervous system development;GO:0016051//carbohydrate biosynthetic process;GO:0030166//proteoglycan biosynthetic process;GO:0042446//hormone biosynthetic process
15	IN1	ENSG00000107643	MAPK8	mitogen-activated protein kinase 8 [Source:HGNC Symbol;Acc:HGNC:6881]	Human Diseases;Human Diseases;Human Diseases;Human Diseases;Environmental Information Processing;Human Diseases;Human Diseases;Human Diseases;Human Diseases;Environmental Information Processing;Human Diseases;Human Diseases;Human Diseases;Environmental Information Processing;Human Diseases;Human Diseases;Human Diseases;Cellular Processes;Human Diseases;Human Diseases;Human Diseases;Organismal Sys…	Cancer: overview;Neurodegenerative disease;Neurodegenerative disease;Neurodegenerative disease;Signal transduction;Neurodegenerative disease;Neurodegenerative disease;Infectious disease: bacterial;Infectious disease: bacterial;Signal transduction;Infectious disease: viral;Cancer: overview;Infectious disease: viral;Signal transduction;Cardiovascular disease;Infectious disease: viral;Cardiovascular…	ko05200//Pathways in cancer;ko05022//Pathways of neurodegeneration - multiple diseases;ko05010//Alzheimer disease;ko05016//Huntington disease;ko04010//MAPK signaling pathway;ko05020//Prion disease;ko05012//Parkinson disease;ko05132//Salmonella infection;ko05131//Shigellosis;ko04014//Ras signaling pathway;ko05171//Coronavirus disease - COVID-19;ko05208//Chemical carcinogenesis - reactive oxygen sp…	K04440;K04440;K04440;K04440;K04440;K04440;K04440;K04440;K04440;K04440;K04440;K04440;K04440;K04440;K04440;K04440;K04440;K04440;K04440;K04440;K04440;K04440;K04440;K04440;K04440;K04440;K04440;K04440;K04440;K04440;K04440;K04440;K04440;K04440;K04440;K04440;K04440;K04440;K04440;K04440;K04440;K04440;K04440;K04440;K04440;K04440;K04440;K04440;K04440;K04440;K04440;K04440;K04440;K04440;K04440;K04440;K04440;…	GO:0005634//nucleus;GO:0005654//nucleoplasm;GO:0005737//cytoplasm;GO:0005739//mitochondrion;GO:0005829//cytosol;GO:0030424//axon;GO:0045202//synapse;GO:0097441//basal dendrite	GO:0000166//nucleotide binding;GO:0004672//protein kinase activity;GO:0004674//protein serine/threonine kinase activity;GO:0004705//JUN kinase activity;GO:0004707//MAP kinase activity;GO:0005515//protein binding;GO:0005524//ATP binding;GO:0016301//kinase activity;GO:0016740//transferase activity;GO:0019899//enzyme binding;GO:0019903//protein phosphatase binding;GO:0035033//histone deacetylase reg…	GO:0000165//MAPK cascade;GO:0006468//protein phosphorylation;GO:0006979//response to oxidative stress;GO:0007254//JNK cascade;GO:0007258//JUN phosphorylation;GO:0009411//response to UV;GO:0009612//response to mechanical stimulus;GO:0010628//positive regulation of gene expression;GO:0016241//regulation of macroautophagy;GO:0016310//phosphorylation;GO:0018105//peptidyl-serine phosphorylation;GO:001…
16	IN1	ENSG00000159023	EPB41	erythrocyte membrane protein band 4.1 [Source:HGNC Symbol;Acc:HGNC:3377]	-	-	-	-	GO:0005634//nucleus;GO:0005737//cytoplasm;GO:0005829//cytosol;GO:0005856//cytoskeleton;GO:0005886//plasma membrane;GO:0005938//cell cortex;GO:0009898//cytoplasmic side of plasma membrane;GO:0014731//spectrin-associated cytoskeleton;GO:0016020//membrane;GO:0016323//basolateral plasma membrane;GO:0016604//nuclear body;GO:0030054//cell junction;GO:0030863//cortical cytoskeleton;GO:0032991//protein-c…	GO:0003779//actin binding;GO:0005198//structural molecule activity;GO:0005200//structural constituent of cytoskeleton;GO:0005515//protein binding;GO:0005516//calmodulin binding;GO:0005545//1-phosphatidylinositol binding;GO:0008092//cytoskeletal protein binding;GO:0030507//spectrin binding;GO:0051219//phosphoprotein binding	GO:0007049//cell cycle;GO:0030036//actin cytoskeleton organization;GO:0030866//cortical actin cytoskeleton organization;GO:0031032//actomyosin structure organization;GO:0032092//positive regulation of protein binding;GO:0051301//cell division;GO:0051924//regulation of calcium ion transport;GO:0065003//protein-containing complex assembly;GO:1904478//regulation of intestinal absorption;GO:1904778//…
17	IN1	ENSG00000041515	MYO16	myosin XVI [Source:HGNC Symbol;Acc:HGNC:29822]	-	-	-	-	GO:0005654//nucleoplasm;GO:0005737//cytoplasm;GO:0005886//plasma membrane;GO:0016459//myosin complex;GO:0048471//perinuclear region of cytoplasm	GO:0000166//nucleotide binding;GO:0003774//cytoskeletal motor activity;GO:0003779//actin binding;GO:0005515//protein binding;GO:0005524//ATP binding;GO:0019903//protein phosphatase binding;GO:0044877//protein-containing complex binding;GO:0051015//actin filament binding	GO:0008285//negative regulation of cell population proliferation;GO:0021549//cerebellum development;GO:0043491//protein kinase B signaling;GO:0048812//neuron projection morphogenesis;GO:2000134//negative regulation of G1/S transition of mitotic cell cycle
18	IN1	ENSG00000068745	IP6K2	inositol hexakisphosphate kinase 2 [Source:HGNC Symbol;Acc:HGNC:17313]	Environmental Information Processing	Signal transduction	ko04070//Phosphatidylinositol signaling system	K07756	GO:0001650//fibrillar center;GO:0005634//nucleus;GO:0005654//nucleoplasm;GO:0005737//cytoplasm;GO:0030054//cell junction	GO:0000166//nucleotide binding;GO:0000827//inositol-1,3,4,5,6-pentakisphosphate kinase activity;GO:0000828//inositol hexakisphosphate kinase activity;GO:0000829//inositol heptakisphosphate kinase activity;GO:0000832//inositol hexakisphosphate 5-kinase activity;GO:0005515//protein binding;GO:0005524//ATP binding;GO:0016301//kinase activity;GO:0016740//transferase activity;GO:0052836//inositol 5-di…	GO:0006629//lipid metabolic process;GO:0016310//phosphorylation;GO:0030308//negative regulation of cell growth;GO:0032958//inositol phosphate biosynthetic process;GO:0033138//positive regulation of peptidyl-serine phosphorylation;GO:0043065//positive regulation of apoptotic process;GO:0043647//inositol phosphate metabolic process;GO:0046488//phosphatidylinositol metabolic process;GO:0046854//phos…
19	IN1	ENSG00000109906	ZBTB16	zinc finger and BTB domain containing 16 [Source:HGNC Symbol;Acc:HGNC:12930]	Human Diseases;Human Diseases;Human Diseases	Cancer: overview;Cancer: overview;Cancer: specific types	ko05200//Pathways in cancer;ko05202//Transcriptional misregulation in cancer;ko05221//Acute myeloid leukemia	K10055;K10055;K10055	GO:0001673//male germ cell nucleus;GO:0005634//nucleus;GO:0005829//cytosol;GO:0016604//nuclear body;GO:0016605//PML body;GO:0016607//nuclear speck;GO:0017053//transcription repressor complex;GO:0032991//protein-containing complex	GO:0000978//RNA polymerase II cis-regulatory region sequence-specific DNA binding;GO:0001222//transcription corepressor binding;GO:0001227//DNA-binding transcription repressor activity, RNA polymerase II-specific;GO:0001228//DNA-binding transcription activator activity, RNA polymerase II-specific;GO:0003677//DNA binding;GO:0003690//double-stranded DNA binding;GO:0003700//DNA-binding transcription…	GO:0000122//negative regulation of transcription by RNA polymerase II;GO:0001501//skeletal system development;GO:0001823//mesonephros development;GO:0006355//regulation of transcription, DNA-templated;GO:0006357//regulation of transcription by RNA polymerase II;GO:0006915//apoptotic process;GO:0007417//central nervous system development;GO:0008283//cell population proliferation;GO:0008285//negati…
20	IN1	ENSG00000186487	MYT1L	myelin transcription factor 1 like [Source:HGNC Symbol;Acc:HGNC:7623]	-	-	-	-	GO:0000785//chromatin;GO:0005634//nucleus;GO:0005694//chromosome	GO:0000981//DNA-binding transcription factor activity, RNA polymerase II-specific;GO:0001227//DNA-binding transcription repressor activity, RNA polymerase II-specific;GO:0003677//DNA binding;GO:0003700//DNA-binding transcription factor activity;GO:0008270//zinc ion binding;GO:0046872//metal ion binding	GO:0000122//negative regulation of transcription by RNA polymerase II;GO:0006355//regulation of transcription, DNA-templated;GO:0006357//regulation of transcription by RNA polymerase II;GO:0007399//nervous system development;GO:0030154//cell differentiation;GO:0030182//neuron differentiation;GO:0048663//neuron fate commitment;GO:0048665//neuron fate specification;GO:0048666//neuron development
21	IN1	ENSG00000131711	MAP1B	microtubule associated protein 1B [Source:HGNC Symbol;Acc:HGNC:6836]	-	-	-	-	GO:0001750//photoreceptor outer segment;GO:0005737//cytoplasm;GO:0005829//cytosol;GO:0005856//cytoskeleton;GO:0005874//microtubule;GO:0005875//microtubule associated complex;GO:0005886//plasma membrane;GO:0014069//postsynaptic density;GO:0030424//axon;GO:0030425//dendrite;GO:0030426//growth cone;GO:0036477//somatodendritic compartment;GO:0042995//cell projection;GO:0043025//neuronal cell body;GO:…	GO:0003779//actin binding;GO:0005198//structural molecule activity;GO:0005515//protein binding;GO:0005543//phospholipid binding;GO:0008017//microtubule binding;GO:0044877//protein-containing complex binding	GO:0000226//microtubule cytoskeleton organization;GO:0001578//microtubule bundle formation;GO:0001764//neuron migration;GO:0007026//negative regulation of microtubule depolymerization;GO:0007399//nervous system development;GO:0007409//axonogenesis;GO:0007416//synapse assembly;GO:0009410//response to xenobiotic stimulus;GO:0009612//response to mechanical stimulus;GO:0009743//response to carbohydra…
22	IN1	ENSG00000150471	ADGRL3	adhesion G protein-coupled receptor L3 [Source:HGNC Symbol;Acc:HGNC:20974]	-	-	-	-	GO:0005886//plasma membrane;GO:0005911//cell-cell junction;GO:0016020//membrane;GO:0030424//axon;GO:0042995//cell projection;GO:0070161//anchoring junction;GO:0098978//glutamatergic synapse	GO:0004888//transmembrane signaling receptor activity;GO:0004930//G protein-coupled receptor activity;GO:0005509//calcium ion binding;GO:0005515//protein binding;GO:0030246//carbohydrate binding;GO:0046872//metal ion binding	GO:0001764//neuron migration;GO:0007165//signal transduction;GO:0007166//cell surface receptor signaling pathway;GO:0007186//G protein-coupled receptor signaling pathway;GO:0007189//adenylate cyclase-activating G protein-coupled receptor signaling pathway;GO:0007416//synapse assembly;GO:0098742//cell-cell adhesion via plasma-membrane adhesion molecules
23	IN1	ENSG00000153956	CACNA2D1	calcium voltage-gated channel auxiliary subunit alpha2delta 1 [Source:HGNC Symbol;Acc:HGNC:1399]	Environmental Information Processing;Organismal Systems;Organismal Systems;Human Diseases;Human Diseases;Organismal Systems;Human Diseases	Signal transduction;Endocrine system;Circulatory system;Cardiovascular disease;Cardiovascular disease;Circulatory system;Cardiovascular disease	ko04010//MAPK signaling pathway;ko04921//Oxytocin signaling pathway;ko04261//Adrenergic signaling in cardiomyocytes;ko05414//Dilated cardiomyopathy;ko05410//Hypertrophic cardiomyopathy;ko04260//Cardiac muscle contraction;ko05412//Arrhythmogenic right ventricular cardiomyopathy	K04858;K04858;K04858;K04858;K04858;K04858;K04858	GO:0005886//plasma membrane;GO:0005891//voltage-gated calcium channel complex;GO:0016020//membrane;GO:0016529//sarcoplasmic reticulum;GO:0030315//T-tubule;GO:0034702//ion channel complex;GO:0070062//extracellular exosome;GO:0098992//neuronal dense core vesicle;GO:1990454//L-type voltage-gated calcium channel complex	GO:0005245//voltage-gated calcium channel activity;GO:0005262//calcium channel activity;GO:0046872//metal ion binding;GO:0086007//voltage-gated calcium channel activity involved in cardiac muscle cell action potential;GO:0086057//voltage-gated calcium channel activity involved in bundle of His cell action potential	GO:0006811//ion transport;GO:0006816//calcium ion transport;GO:0034220//ion transmembrane transport;GO:0051924//regulation of calcium ion transport;GO:0060307//regulation of ventricular cardiac muscle cell membrane repolarization;GO:0060402//calcium ion transport into cytosol;GO:0061577//calcium ion transmembrane transport via high voltage-gated calcium channel;GO:0070588//calcium ion transmembra…
24	IN1	ENSG00000120093	HOXB3	homeobox B3 [Source:HGNC Symbol;Acc:HGNC:5114]	-	-	-	-	GO:0000785//chromatin;GO:0005634//nucleus;GO:0005654//nucleoplasm	GO:0000978//RNA polymerase II cis-regulatory region sequence-specific DNA binding;GO:0000981//DNA-binding transcription factor activity, RNA polymerase II-specific;GO:0001228//DNA-binding transcription activator activity, RNA polymerase II-specific;GO:0003677//DNA binding;GO:0003700//DNA-binding transcription factor activity	GO:0000122//negative regulation of transcription by RNA polymerase II;GO:0001525//angiogenesis;GO:0002244//hematopoietic progenitor cell differentiation;GO:0006355//regulation of transcription, DNA-templated;GO:0006357//regulation of transcription by RNA polymerase II;GO:0009952//anterior/posterior pattern specification;GO:0021546//rhombomere development;GO:0021615//glossopharyngeal nerve morphog…
25	IN1	ENSG00000140262	TCF12	transcription factor 12 [Source:HGNC Symbol;Acc:HGNC:11623]	-	-	-	-	GO:0000785//chromatin;GO:0005634//nucleus;GO:0005654//nucleoplasm;GO:0005667//transcription regulator complex;GO:0005737//cytoplasm;GO:0016607//nuclear speck;GO:0043231//intracellular membrane-bounded organelle;GO:0090575//RNA polymerase II transcription regulator complex	GO:0000976//transcription cis-regulatory region binding;GO:0000978//RNA polymerase II cis-regulatory region sequence-specific DNA binding;GO:0000981//DNA-binding transcription factor activity, RNA polymerase II-specific;GO:0000987//cis-regulatory region sequence-specific DNA binding;GO:0001228//DNA-binding transcription activator activity, RNA polymerase II-specific;GO:0003677//DNA binding;GO:000…	GO:0006357//regulation of transcription by RNA polymerase II;GO:0006955//immune response;GO:0007399//nervous system development;GO:0007517//muscle organ development;GO:0010467//gene expression;GO:0010628//positive regulation of gene expression;GO:0030154//cell differentiation;GO:0045666//positive regulation of neuron differentiation;GO:0045893//positive regulation of transcription, DNA-templated;…
26	IN1	ENSG00000077279	DCX	doublecortin [Source:HGNC Symbol;Acc:HGNC:2714]	-	-	-	-	GO:0005737//cytoplasm;GO:0005829//cytosol;GO:0005856//cytoskeleton;GO:0005874//microtubule;GO:0005875//microtubule associated complex;GO:0042995//cell projection;GO:0043005//neuron projection	GO:0005515//protein binding;GO:0008017//microtubule binding;GO:0019901//protein kinase binding	GO:0001764//neuron migration;GO:0007399//nervous system development;GO:0007417//central nervous system development;GO:0007420//brain development;GO:0021766//hippocampus development;GO:0021819//layer formation in cerebral cortex;GO:0021860//pyramidal neuron development;GO:0021952//central nervous system projection neuron axonogenesis;GO:0030154//cell differentiation;GO:0035082//axoneme assembly;GO…
27	IN1	ENSG00000104427	ZC2HC1A	zinc finger C2HC-type containing 1A [Source:HGNC Symbol;Acc:HGNC:24277]	-	-	-	-	-	GO:0005515//protein binding;GO:0046872//metal ion binding	-
28	IN1	ENSG00000079246	XRCC5	X-ray repair cross complementing 5 [Source:HGNC Symbol;Acc:HGNC:12833]	Genetic Information Processing	Replication and repair	ko03450//Non-homologous end-joining	K10885	GO:0000781//chromosome, telomeric region;GO:0000783//nuclear telomere cap complex;GO:0005576//extracellular region;GO:0005634//nucleus;GO:0005654//nucleoplasm;GO:0005694//chromosome;GO:0005730//nucleolus;GO:0005737//cytoplasm;GO:0005829//cytosol;GO:0005886//plasma membrane;GO:0005958//DNA-dependent protein kinase-DNA ligase 4 complex;GO:0016020//membrane;GO:0032040//small-subunit processome;GO:00…	GO:0000166//nucleotide binding;GO:0000976//transcription cis-regulatory region binding;GO:0003677//DNA binding;GO:0003678//DNA helicase activity;GO:0003684//damaged DNA binding;GO:0003690//double-stranded DNA binding;GO:0003691//double-stranded telomeric DNA binding;GO:0003723//RNA binding;GO:0004386//helicase activity;GO:0005515//protein binding;GO:0005524//ATP binding;GO:0008047//enzyme activat…	GO:0000723//telomere maintenance;GO:0000725//recombinational repair;GO:0002218//activation of innate immune response;GO:0002376//immune system process;GO:0006281//DNA repair;GO:0006302//double-strand break repair;GO:0006303//double-strand break repair via nonhomologous end joining;GO:0006310//DNA recombination;GO:0006974//cellular response to DNA damage stimulus;GO:0009410//response to xenobiotic…
29	IN1	ENSG00000103460	TOX3	TOX high mobility group box family member 3 [Source:HGNC Symbol;Acc:HGNC:11972]	-	-	-	-	GO:0005634//nucleus;GO:0005654//nucleoplasm;GO:0005829//cytosol	GO:0003677//DNA binding;GO:0003682//chromatin binding;GO:0003713//transcription coactivator activity;GO:0005515//protein binding;GO:0031490//chromatin DNA binding;GO:0042803//protein homodimerization activity;GO:0051219//phosphoprotein binding	GO:0006357//regulation of transcription by RNA polymerase II;GO:0006915//apoptotic process;GO:0042981//regulation of apoptotic process;GO:0043524//negative regulation of neuron apoptotic process;GO:0045944//positive regulation of transcription by RNA polymerase II
30	IN1	ENSG00000131437	KIF3A	kinesin family member 3A [Source:HGNC Symbol;Acc:HGNC:6319]	Environmental Information Processing	Signal transduction	ko04340//Hedgehog signaling pathway	K10394	GO:0005737//cytoplasm;GO:0005813//centrosome;GO:0005814//centriole;GO:0005829//cytosol;GO:0005856//cytoskeleton;GO:0005871//kinesin complex;GO:0005874//microtubule;GO:0005876//spindle microtubule;GO:0005929//cilium;GO:0005930//axoneme;GO:0015630//microtubule cytoskeleton;GO:0016939//kinesin II complex;GO:0042995//cell projection;GO:0043025//neuronal cell body;GO:0070062//extracellular exosome;GO:…	GO:0000166//nucleotide binding;GO:0003774//cytoskeletal motor activity;GO:0003777//microtubule motor activity;GO:0005515//protein binding;GO:0005524//ATP binding;GO:0008017//microtubule binding;GO:0008574//plus-end-directed microtubule motor activity;GO:0016887//ATP hydrolysis activity;GO:0019894//kinesin binding;GO:0019903//protein phosphatase binding;GO:0030507//spectrin binding;GO:0031267//sma…	GO:0006996//organelle organization;GO:0007018//microtubule-based movement;GO:0008089//anterograde axonal transport;GO:0010457//centriole-centriole cohesion;GO:0015031//protein transport;GO:0030030//cell projection organization;GO:0034021//response to silicon dioxide;GO:0034454//microtubule anchoring at centrosome;GO:0048260//positive regulation of receptor-mediated endocytosis;GO:0060271//cilium …
31	IN1	ENSG00000077264	PAK3	p21 (RAC1) activated kinase 3 [Source:HGNC Symbol;Acc:HGNC:8592]	Human Diseases;Environmental Information Processing;Cellular Processes;Human Diseases;Cellular Processes;Human Diseases;Organismal Systems;Organismal Systems;Environmental Information Processing;Human Diseases	Infectious disease: bacterial;Signal transduction;Cell motility;Infectious disease: viral;Cellular community - eukaryotes;Infectious disease: bacterial;Development and regeneration;Immune system;Signal transduction;Cancer: specific types	ko05132//Salmonella infection;ko04014//Ras signaling pathway;ko04810//Regulation of actin cytoskeleton;ko05170//Human immunodeficiency virus 1 infection;ko04510//Focal adhesion;ko05130//Pathogenic Escherichia coli infection;ko04360//Axon guidance;ko04660//T cell receptor signaling pathway;ko04012//ErbB signaling pathway;ko05211//Renal cell carcinoma	K05733;K05733;K05733;K05733;K05733;K05733;K05733;K05733;K05733;K05733	GO:0005737//cytoplasm;GO:0005829//cytosol;GO:0005886//plasma membrane;GO:0014069//postsynaptic density;GO:0098978//glutamatergic synapse	GO:0000166//nucleotide binding;GO:0003824//catalytic activity;GO:0004672//protein kinase activity;GO:0004674//protein serine/threonine kinase activity;GO:0004708//MAP kinase kinase activity;GO:0005515//protein binding;GO:0005524//ATP binding;GO:0016301//kinase activity;GO:0016740//transferase activity;GO:0017124//SH3 domain binding;GO:0031267//small GTPase binding;GO:0046872//metal ion binding;GO…	GO:0000165//MAPK cascade;GO:0002223//stimulatory C-type lectin receptor signaling pathway;GO:0006468//protein phosphorylation;GO:0007409//axonogenesis;GO:0008152//metabolic process;GO:0016310//phosphorylation;GO:0016358//dendrite development;GO:0030833//regulation of actin filament polymerization;GO:0032956//regulation of actin cytoskeleton organization;GO:0035556//intracellular signal transducti…
32	IN1	ENSG00000139767	SRRM4	serine/arginine repetitive matrix 4 [Source:HGNC Symbol;Acc:HGNC:29389]	-	-	-	-	GO:0005634//nucleus	GO:0003723//RNA binding;GO:0003729//mRNA binding;GO:0005515//protein binding;GO:0042802//identical protein binding	GO:0000381//regulation of alternative mRNA splicing, via spliceosome;GO:0006397//mRNA processing;GO:0007399//nervous system development;GO:0007605//sensory perception of sound;GO:0008380//RNA splicing;GO:0030154//cell differentiation;GO:0042551//neuron maturation;GO:0043484//regulation of RNA splicing
33	IN1	ENSG00000084628	NKAIN1	sodium/potassium transporting ATPase interacting 1 [Source:HGNC Symbol;Acc:HGNC:25743]	-	-	-	-	GO:0005886//plasma membrane;GO:0016020//membrane	GO:0051117//ATPase binding	GO:0002028//regulation of sodium ion transport
34	IN1	ENSG00000249853	HS3ST5	heparan sulfate-glucosamine 3-sulfotransferase 5 [Source:HGNC Symbol;Acc:HGNC:19419]	Metabolism	Glycan biosynthesis and metabolism	ko00534//Glycosaminoglycan biosynthesis - heparan sulfate / heparin	K08104	GO:0000139//Golgi membrane;GO:0005794//Golgi apparatus;GO:0016020//membrane	GO:0005515//protein binding;GO:0008146//sulfotransferase activity;GO:0008467//[heparan sulfate]-glucosamine 3-sulfotransferase 1 activity;GO:0016740//transferase activity;GO:0050656//3'-phosphoadenosine 5'-phosphosulfate binding	GO:0006477//protein sulfation;GO:0015012//heparan sulfate proteoglycan biosynthetic process;GO:0015015//heparan sulfate proteoglycan biosynthetic process, enzymatic modification;GO:0046596//regulation of viral entry into host cell;GO:0050819//negative regulation of coagulation
35	IN1	ENSG00000049759	NEDD4L	NEDD4 like E3 ubiquitin protein ligase [Source:HGNC Symbol;Acc:HGNC:7728]	Cellular Processes;Cellular Processes;Genetic Information Processing;Organismal Systems	Transport and catabolism;Cellular community - eukaryotes;Folding, sorting and degradation;Excretory system	ko04144//Endocytosis;ko04530//Tight junction;ko04120//Ubiquitin mediated proteolysis;ko04960//Aldosterone-regulated sodium reabsorption	K13305;K13305;K13305;K13305	GO:0005654//nucleoplasm;GO:0005737//cytoplasm;GO:0005768//endosome;GO:0005771//multivesicular body;GO:0005794//Golgi apparatus;GO:0005829//cytosol;GO:0005886//plasma membrane;GO:0070062//extracellular exosome	GO:0004842//ubiquitin-protein transferase activity;GO:0005515//protein binding;GO:0015459//potassium channel regulator activity;GO:0016740//transferase activity;GO:0017080//sodium channel regulator activity;GO:0019870//potassium channel inhibitor activity;GO:0019871//sodium channel inhibitor activity;GO:0044325//transmembrane transporter binding;GO:0061630//ubiquitin protein ligase activity	GO:0003254//regulation of membrane depolarization;GO:0006511//ubiquitin-dependent protein catabolic process;GO:0016567//protein ubiquitination;GO:0030154//cell differentiation;GO:0031647//regulation of protein stability;GO:0034220//ion transmembrane transport;GO:0034765//regulation of ion transmembrane transport;GO:0042391//regulation of membrane potential;GO:0043161//proteasome-mediated ubiquiti…
36	IN1	ENSG00000109472	CPE	carboxypeptidase E [Source:HGNC Symbol;Acc:HGNC:2303]	Human Diseases	Endocrine and metabolic disease	ko04940//Type I diabetes mellitus	K01294	GO:0005576//extracellular region;GO:0005615//extracellular space;GO:0005794//Golgi apparatus;GO:0005886//plasma membrane;GO:0016020//membrane;GO:0030133//transport vesicle;GO:0030141//secretory granule;GO:0030658//transport vesicle membrane;GO:0030667//secretory granule membrane;GO:0031410//cytoplasmic vesicle;GO:0070062//extracellular exosome	GO:0004180//carboxypeptidase activity;GO:0004181//metallocarboxypeptidase activity;GO:0005515//protein binding;GO:0008233//peptidase activity;GO:0008237//metallopeptidase activity;GO:0008270//zinc ion binding;GO:0016787//hydrolase activity;GO:0042043//neurexin family protein binding;GO:0046872//metal ion binding;GO:0050839//cell adhesion molecule binding	GO:0003214//cardiac left ventricle morphogenesis;GO:0006508//proteolysis;GO:0006518//peptide metabolic process;GO:0007218//neuropeptide signaling pathway;GO:0016055//Wnt signaling pathway;GO:0016485//protein processing;GO:0030070//insulin processing;GO:0030072//peptide hormone secretion;GO:0033366//protein localization to secretory granule;GO:0036211//protein modification process;GO:0072657//prot…
37	IN1	ENSG00000198846	TOX	thymocyte selection associated high mobility group box [Source:HGNC Symbol;Acc:HGNC:18988]	-	-	-	-	GO:0005634//nucleus	GO:0003677//DNA binding;GO:0005515//protein binding;GO:0031490//chromatin DNA binding	GO:0001779//natural killer cell differentiation;GO:0002362//CD4-positive, CD25-positive, alpha-beta regulatory T cell lineage commitment;GO:0002364//NK T cell lineage commitment;GO:0002521//leukocyte differentiation;GO:0006325//chromatin organization;GO:0006357//regulation of transcription by RNA polymerase II;GO:0007399//nervous system development;GO:0010976//positive regulation of neuron projec…
38	IN1	ENSG00000182670	TTC3	tetratricopeptide repeat domain 3 [Source:HGNC Symbol;Acc:HGNC:12393]	-	-	-	-	GO:0005634//nucleus;GO:0005654//nucleoplasm;GO:0005730//nucleolus;GO:0005737//cytoplasm;GO:0005794//Golgi apparatus;GO:0005829//cytosol;GO:0016020//membrane	GO:0004842//ubiquitin-protein transferase activity;GO:0005515//protein binding;GO:0016740//transferase activity;GO:0046872//metal ion binding	GO:0006511//ubiquitin-dependent protein catabolic process;GO:0016567//protein ubiquitination;GO:0070936//protein K48-linked ubiquitination
39	IN1	ENSG00000183291	SELENOF	selenoprotein F [Source:HGNC Symbol;Acc:HGNC:17705]	-	-	-	-	GO:0005783//endoplasmic reticulum;GO:0005788//endoplasmic reticulum lumen	GO:0005515//protein binding;GO:0008379//thioredoxin peroxidase activity;GO:0008430//selenium binding;GO:0016491//oxidoreductase activity	GO:0035092//sperm chromatin condensation;GO:0051084//'de novo' posttranslational protein folding;GO:0098869//cellular oxidant detoxification
40	IN1	ENSG00000091664	SLC17A6	solute carrier family 17 member 6 [Source:HGNC Symbol;Acc:HGNC:16703]	Organismal Systems;Organismal Systems;Organismal Systems;Human Diseases	Nervous system;Nervous system;Nervous system;Substance dependence	ko04723//Retrograde endocannabinoid signaling;ko04724//Glutamatergic synapse;ko04721//Synaptic vesicle cycle;ko05033//Nicotine addiction	K12302;K12302;K12302;K12302	GO:0005886//plasma membrane;GO:0016020//membrane;GO:0030672//synaptic vesicle membrane;GO:0031410//cytoplasmic vesicle;GO:0034707//chloride channel complex;GO:0043005//neuron projection;GO:0045202//synapse;GO:0060076//excitatory synapse	GO:0005254//chloride channel activity;GO:0005313//L-glutamate transmembrane transporter activity;GO:0005326//neurotransmitter transmembrane transporter activity;GO:0005436//sodium:phosphate symporter activity;GO:0015293//symporter activity;GO:0015297//antiporter activity;GO:0015386//potassium:proton antiporter activity;GO:0022857//transmembrane transporter activity	GO:0006811//ion transport;GO:0006814//sodium ion transport;GO:0006817//phosphate ion transport;GO:0006820//anion transport;GO:0006821//chloride transport;GO:0006836//neurotransmitter transport;GO:0015813//L-glutamate transmembrane transport;GO:0034220//ion transmembrane transport;GO:0035249//synaptic transmission, glutamatergic;GO:0035725//sodium ion transmembrane transport;GO:0044341//sodium-dep…
41	IN1	ENSG00000134686	PHC2	polyhomeotic homolog 2 [Source:HGNC Symbol;Acc:HGNC:3183]	-	-	-	-	GO:0000792//heterochromatin;GO:0005634//nucleus;GO:0005654//nucleoplasm;GO:0031519//PcG protein complex;GO:0032991//protein-containing complex;GO:0035102//PRC1 complex	GO:0003677//DNA binding;GO:0003682//chromatin binding;GO:0005515//protein binding;GO:0008270//zinc ion binding;GO:0042393//histone binding;GO:0042802//identical protein binding;GO:0046872//metal ion binding	GO:0007283//spermatogenesis;GO:0045892//negative regulation of transcription, DNA-templated
42	IN1	ENSG00000143995	MEIS1	Meis homeobox 1 [Source:HGNC Symbol;Acc:HGNC:7000]	Human Diseases;Cellular Processes	Cancer: overview;Cellular community - eukaryotes	ko05202//Transcriptional misregulation in cancer;ko04550//Signaling pathways regulating pluripotency of stem cells	K15613;K15613	GO:0000785//chromatin;GO:0005634//nucleus;GO:0005667//transcription regulator complex	GO:0000978//RNA polymerase II cis-regulatory region sequence-specific DNA binding;GO:0000981//DNA-binding transcription factor activity, RNA polymerase II-specific;GO:0001228//DNA-binding transcription activator activity, RNA polymerase II-specific;GO:0003677//DNA binding;GO:0003682//chromatin binding;GO:0005515//protein binding;GO:0043565//sequence-specific DNA binding	GO:0001525//angiogenesis;GO:0001654//eye development;GO:0002089//lens morphogenesis in camera-type eye;GO:0006355//regulation of transcription, DNA-templated;GO:0007420//brain development;GO:0007626//locomotory behavior;GO:0008284//positive regulation of cell population proliferation;GO:0009880//embryonic pattern specification;GO:0009887//animal organ morphogenesis;GO:0030097//hemopoiesis;GO:0035…
43	IN1	ENSG00000157570	TSPAN18	tetraspanin 18 [Source:HGNC Symbol;Acc:HGNC:20660]	-	-	-	-	GO:0016020//membrane	GO:0005515//protein binding	GO:0006954//inflammatory response;GO:0007599//hemostasis;GO:0017156//calcium-ion regulated exocytosis;GO:0051649//establishment of localization in cell;GO:1903670//regulation of sprouting angiogenesis
44	IN1	ENSG00000181722	ZBTB20	zinc finger and BTB domain containing 20 [Source:HGNC Symbol;Acc:HGNC:13503]	-	-	-	-	GO:0005634//nucleus;GO:0005654//nucleoplasm;GO:0005737//cytoplasm;GO:0016604//nuclear body	GO:0000976//transcription cis-regulatory region binding;GO:0000978//RNA polymerase II cis-regulatory region sequence-specific DNA binding;GO:0001227//DNA-binding transcription repressor activity, RNA polymerase II-specific;GO:0003677//DNA binding;GO:0005515//protein binding;GO:0046872//metal ion binding;GO:1990837//sequence-specific double-stranded DNA binding	GO:0000122//negative regulation of transcription by RNA polymerase II;GO:0001817//regulation of cytokine production;GO:0002682//regulation of immune system process;GO:0010629//negative regulation of gene expression;GO:0032728//positive regulation of interferon-beta production;GO:0032755//positive regulation of interleukin-6 production;GO:0032760//positive regulation of tumor necrosis factor produ…
45	IN1	ENSG00000147862	NFIB	nuclear factor I B [Source:HGNC Symbol;Acc:HGNC:7785]	-	-	-	-	GO:0000785//chromatin;GO:0001650//fibrillar center;GO:0005634//nucleus;GO:0005654//nucleoplasm;GO:0044300//cerebellar mossy fiber	GO:0000978//RNA polymerase II cis-regulatory region sequence-specific DNA binding;GO:0000981//DNA-binding transcription factor activity, RNA polymerase II-specific;GO:0001228//DNA-binding transcription activator activity, RNA polymerase II-specific;GO:0003677//DNA binding;GO:0003700//DNA-binding transcription factor activity;GO:0005515//protein binding;GO:1990837//sequence-specific double-strande…	GO:0001894//tissue homeostasis;GO:0002062//chondrocyte differentiation;GO:0002067//glandular epithelial cell differentiation;GO:0006260//DNA replication;GO:0006355//regulation of transcription, DNA-templated;GO:0006357//regulation of transcription by RNA polymerase II;GO:0007420//brain development;GO:0008283//cell population proliferation;GO:0009611//response to wounding;GO:0009617//response to b…
46	IN1	ENSG00000145416	MARCHF1	membrane associated ring-CH-type finger 1 [Source:HGNC Symbol;Acc:HGNC:26077]	-	-	-	-	GO:0005737//cytoplasm;GO:0005764//lysosome;GO:0005765//lysosomal membrane;GO:0005768//endosome;GO:0005783//endoplasmic reticulum;GO:0005789//endoplasmic reticulum membrane;GO:0005794//Golgi apparatus;GO:0005886//plasma membrane;GO:0016020//membrane;GO:0030659//cytoplasmic vesicle membrane;GO:0031410//cytoplasmic vesicle;GO:0031901//early endosome membrane;GO:0031902//late endosome membrane;GO:003…	GO:0008270//zinc ion binding;GO:0016740//transferase activity;GO:0042287//MHC protein binding;GO:0046872//metal ion binding;GO:0061630//ubiquitin protein ligase activity	GO:0000209//protein polyubiquitination;GO:0002376//immune system process;GO:0002495//antigen processing and presentation of peptide antigen via MHC class II;GO:0006955//immune response;GO:0016567//protein ubiquitination
47	IN1	ENSG00000147488	ST18	ST18 C2H2C-type zinc finger transcription factor [Source:HGNC Symbol;Acc:HGNC:18695]	-	-	-	-	GO:0000785//chromatin;GO:0005634//nucleus;GO:0032993//protein-DNA complex	GO:0000978//RNA polymerase II cis-regulatory region sequence-specific DNA binding;GO:0000981//DNA-binding transcription factor activity, RNA polymerase II-specific;GO:0003677//DNA binding;GO:0008270//zinc ion binding;GO:0046872//metal ion binding	GO:0006355//regulation of transcription, DNA-templated;GO:0008285//negative regulation of cell population proliferation;GO:0010468//regulation of gene expression;GO:0033209//tumor necrosis factor-mediated signaling pathway;GO:0045944//positive regulation of transcription by RNA polymerase II;GO:0070102//interleukin-6-mediated signaling pathway;GO:0070498//interleukin-1-mediated signaling pathway;…
48	IN1	ENSG00000164853	UNCX	UNC homeobox [Source:HGNC Symbol;Acc:HGNC:33194]	-	-	-	-	GO:0000785//chromatin;GO:0005634//nucleus	GO:0000981//DNA-binding transcription factor activity, RNA polymerase II-specific;GO:0003677//DNA binding;GO:1990837//sequence-specific double-stranded DNA binding	GO:0001502//cartilage condensation;GO:0006355//regulation of transcription, DNA-templated;GO:0006357//regulation of transcription by RNA polymerase II;GO:0007389//pattern specification process;GO:0007399//nervous system development;GO:0010468//regulation of gene expression;GO:0021516//dorsal spinal cord development;GO:0021889//olfactory bulb interneuron differentiation;GO:0030154//cell differenti…
49	IN1	ENSG00000004487	KDM1A	lysine demethylase 1A [Source:HGNC Symbol;Acc:HGNC:29079]	Organismal Systems	Environmental adaptation	ko04714//Thermogenesis	K11450	GO:0000781//chromosome, telomeric region;GO:0000785//chromatin;GO:0005634//nucleus;GO:0005654//nucleoplasm;GO:0005667//transcription regulator complex;GO:0032991//protein-containing complex;GO:1990391//DNA repair complex	GO:0002039//p53 binding;GO:0003682//chromatin binding;GO:0003713//transcription coactivator activity;GO:0005515//protein binding;GO:0016491//oxidoreductase activity;GO:0019899//enzyme binding;GO:0030374//nuclear receptor coactivator activity;GO:0032451//demethylase activity;GO:0032452//histone demethylase activity;GO:0032453//histone H3-methyl-lysine-4 demethylase activity;GO:0032454//histone H3-…	GO:0000122//negative regulation of transcription by RNA polymerase II;GO:0000380//alternative mRNA splicing, via spliceosome;GO:0002052//positive regulation of neuroblast proliferation;GO:0006325//chromatin organization;GO:0006338//chromatin remodeling;GO:0006355//regulation of transcription, DNA-templated;GO:0006357//regulation of transcription by RNA polymerase II;GO:0006482//protein demethylat…
50	IN1	ENSG00000120693	SMAD9	SMAD family member 9 [Source:HGNC Symbol;Acc:HGNC:6774]	Cellular Processes;Environmental Information Processing	Cellular community - eukaryotes;Signal transduction	ko04550//Signaling pathways regulating pluripotency of stem cells;ko04350//TGF-beta signaling pathway	K16791;K16791	GO:0000785//chromatin;GO:0005634//nucleus;GO:0005654//nucleoplasm;GO:0005667//transcription regulator complex;GO:0005737//cytoplasm;GO:0005829//cytosol;GO:0071141//SMAD protein complex;GO:0071144//heteromeric SMAD protein complex	GO:0000978//RNA polymerase II cis-regulatory region sequence-specific DNA binding;GO:0000981//DNA-binding transcription factor activity, RNA polymerase II-specific;GO:0003677//DNA binding;GO:0003700//DNA-binding transcription factor activity;GO:0005515//protein binding;GO:0046872//metal ion binding;GO:0070411//I-SMAD binding	GO:0006355//regulation of transcription, DNA-templated;GO:0006357//regulation of transcription by RNA polymerase II;GO:0007179//transforming growth factor beta receptor signaling pathway;GO:0009653//anatomical structure morphogenesis;GO:0010468//regulation of gene expression;GO:0030154//cell differentiation;GO:0030509//BMP signaling pathway;GO:0045944//positive regulation of transcription by RNA …
51	IN1	ENSG00000221818	EBF2	EBF transcription factor 2 [Source:HGNC Symbol;Acc:HGNC:19090]	-	-	-	-	GO:0000785//chromatin;GO:0005634//nucleus	GO:0000978//RNA polymerase II cis-regulatory region sequence-specific DNA binding;GO:0000981//DNA-binding transcription factor activity, RNA polymerase II-specific;GO:0001228//DNA-binding transcription activator activity, RNA polymerase II-specific;GO:0003677//DNA binding;GO:0003682//chromatin binding;GO:0003700//DNA-binding transcription factor activity;GO:0005515//protein binding;GO:0046872//me…	GO:0001709//cell fate determination;GO:0006355//regulation of transcription, DNA-templated;GO:0006357//regulation of transcription by RNA polymerase II;GO:0045893//positive regulation of transcription, DNA-templated;GO:0045944//positive regulation of transcription by RNA polymerase II;GO:0050873//brown fat cell differentiation;GO:0060612//adipose tissue development;GO:0120162//positive regulation…
52	IN1	ENSG00000116667	C1orf21	chromosome 1 open reading frame 21 [Source:HGNC Symbol;Acc:HGNC:15494]	-	-	-	-	-	GO:0005515//protein binding	-
53	IN1	ENSG00000099954	CECR2	CECR2 histone acetyl-lysine reader [Source:HGNC Symbol;Acc:HGNC:1840]	-	-	-	-	GO:0000791//euchromatin;GO:0005634//nucleus;GO:0031010//ISWI-type complex;GO:0090537//CERF complex	GO:0005515//protein binding;GO:0140658//ATP-dependent chromatin remodeler activity	GO:0001842//neural fold formation;GO:0001843//neural tube closure;GO:0006309//apoptotic DNA fragmentation;GO:0006325//chromatin organization;GO:0006338//chromatin remodeling;GO:0007010//cytoskeleton organization;GO:0007338//single fertilization;GO:0016192//vesicle-mediated transport;GO:0021915//neural tube development;GO:0060122//inner ear receptor cell stereocilium organization;GO:0061640//cytos…
54	IN1	ENSG00000149294	NCAM1	neural cell adhesion molecule 1 [Source:HGNC Symbol;Acc:HGNC:7656]	Human Diseases;Environmental Information Processing	Neurodegenerative disease;Signaling molecules and interaction	ko05020//Prion disease;ko04514//Cell adhesion molecules	K06491;K06491	GO:0000139//Golgi membrane;GO:0005576//extracellular region;GO:0005829//cytosol;GO:0005886//plasma membrane;GO:0009897//external side of plasma membrane;GO:0009986//cell surface;GO:0016020//membrane;GO:0062023//collagen-containing extracellular matrix;GO:0098552//side of membrane	GO:0001618//virus receptor activity;GO:0005515//protein binding	GO:0001837//epithelial to mesenchymal transition;GO:0007155//cell adhesion;GO:0007411//axon guidance;GO:0046718//viral entry into host cell;GO:0071679//commissural neuron axon guidance;GO:2001260//regulation of semaphorin-plexin signaling pathway
55	IN1	ENSG00000115310	RTN4	reticulon 4 [Source:HGNC Symbol;Acc:HGNC:14085]	Human Diseases	Neurodegenerative disease	ko05010//Alzheimer disease	K20720	GO:0005635//nuclear envelope;GO:0005783//endoplasmic reticulum;GO:0005789//endoplasmic reticulum membrane;GO:0005886//plasma membrane;GO:0014069//postsynaptic density;GO:0016020//membrane;GO:0030054//cell junction;GO:0042995//cell projection;GO:0043005//neuron projection;GO:0070161//anchoring junction;GO:0071782//endoplasmic reticulum tubular network;GO:0098794//postsynapse;GO:0098826//endoplasmi…	GO:0003723//RNA binding;GO:0005515//protein binding;GO:0031625//ubiquitin protein ligase binding;GO:0042803//protein homodimerization activity;GO:0045296//cadherin binding;GO:0046872//metal ion binding	GO:0001825//blastocyst formation;GO:0002523//leukocyte migration involved in inflammatory response;GO:0006915//apoptotic process;GO:0007029//endoplasmic reticulum organization;GO:0007399//nervous system development;GO:0007413//axonal fasciculation;GO:0007420//brain development;GO:0010634//positive regulation of epithelial cell migration;GO:0021801//cerebral cortex radial glia-guided migration;GO:…
56	IN1	ENSG00000144218	AFF3	ALF transcription elongation factor 3 [Source:HGNC Symbol;Acc:HGNC:6473]	-	-	-	-	GO:0005634//nucleus;GO:0005654//nucleoplasm;GO:0005829//cytosol;GO:0016604//nuclear body;GO:0032783//super elongation complex	GO:0003677//DNA binding;GO:0003690//double-stranded DNA binding;GO:0003700//DNA-binding transcription factor activity	GO:0006355//regulation of transcription, DNA-templated;GO:0010468//regulation of gene expression;GO:0034612//response to tumor necrosis factor;GO:0035116//embryonic hindlimb morphogenesis
57	IN1	ENSG00000111371	SLC38A1	solute carrier family 38 member 1 [Source:HGNC Symbol;Acc:HGNC:13447]	Organismal Systems;Organismal Systems	Nervous system;Nervous system	ko04724//Glutamatergic synapse;ko04727//GABAergic synapse	K14990;K14990	GO:0005886//plasma membrane;GO:0016020//membrane;GO:0016323//basolateral plasma membrane;GO:0030424//axon;GO:0043025//neuronal cell body;GO:0070062//extracellular exosome;GO:0098591//external side of apical plasma membrane	GO:0005283//amino acid:sodium symporter activity;GO:0005295//neutral amino acid:sodium symporter activity;GO:0005298//proline:sodium symporter activity;GO:0005515//protein binding;GO:0015171//amino acid transmembrane transporter activity;GO:0015175//neutral amino acid transmembrane transporter activity;GO:0015179//L-amino acid transmembrane transporter activity;GO:0015186//L-glutamine transmembra…	GO:0001504//neurotransmitter uptake;GO:0003333//amino acid transmembrane transport;GO:0006541//glutamine metabolic process;GO:0006811//ion transport;GO:0006814//sodium ion transport;GO:0006865//amino acid transport;GO:0006868//glutamine transport;GO:0007565//female pregnancy;GO:0009449//gamma-aminobutyric acid biosynthetic process;GO:0015804//neutral amino acid transport;GO:0015816//glycine trans…
58	IN1	ENSG00000078018	MAP2	microtubule associated protein 2 [Source:HGNC Symbol;Acc:HGNC:6839]	-	-	-	-	GO:0005737//cytoplasm;GO:0005829//cytosol;GO:0005856//cytoskeleton;GO:0005874//microtubule;GO:0005875//microtubule associated complex;GO:0030425//dendrite;GO:0032839//dendrite cytoplasm;GO:0042995//cell projection;GO:0043005//neuron projection;GO:0043025//neuronal cell body;GO:0043194//axon initial segment;GO:0043198//dendritic shaft;GO:0043203//axon hillock;GO:0044294//dendritic growth cone;GO:0…	GO:0002162//dystroglycan binding;GO:0005198//structural molecule activity;GO:0005515//protein binding;GO:0005516//calmodulin binding;GO:0008017//microtubule binding;GO:0015631//tubulin binding;GO:0048156//tau protein binding	GO:0000226//microtubule cytoskeleton organization;GO:0016358//dendrite development;GO:0021954//central nervous system neuron development;GO:0030517//negative regulation of axon extension;GO:0031113//regulation of microtubule polymerization;GO:0031115//negative regulation of microtubule polymerization;GO:0031175//neuron projection development;GO:0032880//regulation of protein localization;GO:00488…
59	IN1	ENSG00000058091	CDK14	cyclin dependent kinase 14 [Source:HGNC Symbol;Acc:HGNC:8883]	Human Diseases	Cancer: overview	ko05202//Transcriptional misregulation in cancer	K08821	GO:0000307//cyclin-dependent protein kinase holoenzyme complex;GO:0000308//cytoplasmic cyclin-dependent protein kinase holoenzyme complex;GO:0005634//nucleus;GO:0005654//nucleoplasm;GO:0005737//cytoplasm;GO:0005829//cytosol;GO:0005886//plasma membrane;GO:0016020//membrane	GO:0000166//nucleotide binding;GO:0004672//protein kinase activity;GO:0004674//protein serine/threonine kinase activity;GO:0004693//cyclin-dependent protein serine/threonine kinase activity;GO:0005515//protein binding;GO:0005524//ATP binding;GO:0016301//kinase activity;GO:0016740//transferase activity;GO:0030332//cyclin binding;GO:0106310//protein serine kinase activity	GO:0000083//regulation of transcription involved in G1/S transition of mitotic cell cycle;GO:0000086//G2/M transition of mitotic cell cycle;GO:0006468//protein phosphorylation;GO:0007049//cell cycle;GO:0016055//Wnt signaling pathway;GO:0016310//phosphorylation;GO:0051301//cell division;GO:0051726//regulation of cell cycle;GO:0060828//regulation of canonical Wnt signaling pathway
60	IN1	ENSG00000130396	AFDN	afadin, adherens junction formation factor [Source:HGNC Symbol;Acc:HGNC:7137]	Environmental Information Processing;Environmental Information Processing;Environmental Information Processing;Cellular Processes;Organismal Systems;Cellular Processes	Signal transduction;Signal transduction;Signal transduction;Cellular community - eukaryotes;Immune system;Cellular community - eukaryotes	ko04014//Ras signaling pathway;ko04024//cAMP signaling pathway;ko04015//Rap1 signaling pathway;ko04530//Tight junction;ko04670//Leukocyte transendothelial migration;ko04520//Adherens junction	K05702;K05702;K05702;K05702;K05702;K05702	GO:0005654//nucleoplasm;GO:0005829//cytosol;GO:0005886//plasma membrane;GO:0005911//cell-cell junction;GO:0005912//adherens junction;GO:0016607//nuclear speck;GO:0030054//cell junction;GO:0044291//cell-cell contact zone;GO:0046930//pore complex;GO:0070160//tight junction;GO:0070161//anchoring junction	GO:0005515//protein binding;GO:0031267//small GTPase binding;GO:0045296//cadherin binding;GO:0050839//cell adhesion molecule binding;GO:0051015//actin filament binding	GO:0007155//cell adhesion;GO:0007165//signal transduction;GO:0007267//cell-cell signaling;GO:0010628//positive regulation of gene expression;GO:0022409//positive regulation of cell-cell adhesion;GO:0030336//negative regulation of cell migration;GO:0032880//regulation of protein localization;GO:0044331//cell-cell adhesion mediated by cadherin;GO:0046931//pore complex assembly;GO:0061951//establish…
61	IN1	ENSG00000128641	MYO1B	myosin IB [Source:HGNC Symbol;Acc:HGNC:7596]	Human Diseases	Infectious disease: bacterial	ko05130//Pathogenic Escherichia coli infection	K10356	GO:0005737//cytoplasm;GO:0005769//early endosome;GO:0005884//actin filament;GO:0005886//plasma membrane;GO:0005902//microvillus;GO:0005903//brush border;GO:0010008//endosome membrane;GO:0015629//actin cytoskeleton;GO:0016459//myosin complex;GO:0030175//filopodium;GO:0031982//vesicle;GO:0032588//trans-Golgi network membrane;GO:0045177//apical part of cell;GO:0048471//perinuclear region of cytoplas…	GO:0000146//microfilament motor activity;GO:0000166//nucleotide binding;GO:0003774//cytoskeletal motor activity;GO:0003779//actin binding;GO:0005515//protein binding;GO:0005516//calmodulin binding;GO:0005524//ATP binding;GO:0005546//phosphatidylinositol-4,5-bisphosphate binding;GO:0005547//phosphatidylinositol-3,4,5-trisphosphate binding;GO:0045296//cadherin binding;GO:0051015//actin filament bin…	GO:0006892//post-Golgi vesicle-mediated transport;GO:0007015//actin filament organization;GO:0030048//actin filament-based movement;GO:0030050//vesicle transport along actin filament;GO:0051017//actin filament bundle assembly
62	IN1	ENSG00000148516	ZEB1	zinc finger E-box binding homeobox 1 [Source:HGNC Symbol;Acc:HGNC:11642]	Human Diseases;Human Diseases;Human Diseases	Cancer: overview;Cancer: overview;Cancer: specific types	ko05202//Transcriptional misregulation in cancer;ko05206//MicroRNAs in cancer;ko05215//Prostate cancer	K09299;K09299;K09299	GO:0000785//chromatin;GO:0005634//nucleus;GO:0005654//nucleoplasm;GO:0005829//cytosol	GO:0000978//RNA polymerase II cis-regulatory region sequence-specific DNA binding;GO:0000981//DNA-binding transcription factor activity, RNA polymerase II-specific;GO:0001227//DNA-binding transcription repressor activity, RNA polymerase II-specific;GO:0003677//DNA binding;GO:0003682//chromatin binding;GO:0003690//double-stranded DNA binding;GO:0003700//DNA-binding transcription factor activity;GO…	GO:0000122//negative regulation of transcription by RNA polymerase II;GO:0006357//regulation of transcription by RNA polymerase II;GO:0007389//pattern specification process;GO:0007399//nervous system development;GO:0007417//central nervous system development;GO:0008283//cell population proliferation;GO:0010464//regulation of mesenchymal cell proliferation;GO:0010839//negative regulation of kerati…
63	IN1	ENSG00000005810	MYCBP2	MYC binding protein 2 [Source:HGNC Symbol;Acc:HGNC:23386]	-	-	-	-	GO:0005634//nucleus;GO:0005654//nucleoplasm;GO:0005737//cytoplasm;GO:0005829//cytosol;GO:0005856//cytoskeleton;GO:0005886//plasma membrane;GO:0015630//microtubule cytoskeleton;GO:0016020//membrane;GO:0030424//axon;GO:0042995//cell projection;GO:0043231//intracellular membrane-bounded organelle;GO:0110165//cellular anatomical entity	GO:0005085//guanyl-nucleotide exchange factor activity;GO:0005515//protein binding;GO:0008270//zinc ion binding;GO:0016740//transferase activity;GO:0031267//small GTPase binding;GO:0042802//identical protein binding;GO:0046872//metal ion binding;GO:0061630//ubiquitin protein ligase activity	GO:0007411//axon guidance;GO:0008045//motor neuron axon guidance;GO:0008582//regulation of synaptic assembly at neuromuscular junction;GO:0016567//protein ubiquitination;GO:0021785//branchiomotor neuron axon guidance;GO:0021952//central nervous system projection neuron axonogenesis;GO:0031398//positive regulation of protein ubiquitination;GO:0032880//regulation of protein localization;GO:0032922/…
64	IN1	ENSG00000196526	AFAP1	actin filament associated protein 1 [Source:HGNC Symbol;Acc:HGNC:24017]	-	-	-	-	GO:0001725//stress fiber;GO:0005737//cytoplasm;GO:0005829//cytosol;GO:0005856//cytoskeleton;GO:0005925//focal adhesion;GO:0015629//actin cytoskeleton	GO:0003779//actin binding;GO:0017124//SH3 domain binding;GO:0042169//SH2 domain binding	-
65	IN1	ENSG00000079459	FDFT1	farnesyl-diphosphate farnesyltransferase 1 [Source:HGNC Symbol;Acc:HGNC:3629]	Metabolism;Metabolism	Global and overview maps;Lipid metabolism	ko01100//Metabolic pathways;ko00100//Steroid biosynthesis	K00801;K00801	GO:0005783//endoplasmic reticulum;GO:0005789//endoplasmic reticulum membrane;GO:0016020//membrane	GO:0003824//catalytic activity;GO:0004310//farnesyl-diphosphate farnesyltransferase activity;GO:0004311//farnesyltranstransferase activity;GO:0005515//protein binding;GO:0016740//transferase activity;GO:0016765//transferase activity, transferring alkyl or aryl (other than methyl) groups;GO:0046872//metal ion binding;GO:0051996//squalene synthase activity	GO:0006629//lipid metabolic process;GO:0006694//steroid biosynthetic process;GO:0006695//cholesterol biosynthetic process;GO:0008152//metabolic process;GO:0008202//steroid metabolic process;GO:0008203//cholesterol metabolic process;GO:0008610//lipid biosynthetic process;GO:0009058//biosynthetic process;GO:0016126//sterol biosynthetic process;GO:0045338//farnesyl diphosphate metabolic process
66	IN1	ENSG00000144635	DYNC1LI1	dynein cytoplasmic 1 light intermediate chain 1 [Source:HGNC Symbol;Acc:HGNC:18745]	Human Diseases;Cellular Processes;Organismal Systems	Infectious disease: bacterial;Transport and catabolism;Excretory system	ko05132//Salmonella infection;ko04145//Phagosome;ko04962//Vasopressin-regulated water reabsorption	K10416;K10416;K10416	GO:0000775//chromosome, centromeric region;GO:0000776//kinetochore;GO:0000922//spindle pole;GO:0005694//chromosome;GO:0005737//cytoplasm;GO:0005768//endosome;GO:0005813//centrosome;GO:0005829//cytosol;GO:0005856//cytoskeleton;GO:0005868//cytoplasmic dynein complex;GO:0005874//microtubule;GO:0005886//plasma membrane;GO:0016020//membrane;GO:0030286//dynein complex;GO:0030666//endocytic vesicle memb…	GO:0000166//nucleotide binding;GO:0003723//RNA binding;GO:0005515//protein binding;GO:0005524//ATP binding;GO:0019003//GDP binding;GO:0045504//dynein heavy chain binding;GO:0060090//molecular adaptor activity	GO:0000226//microtubule cytoskeleton organization;GO:0007018//microtubule-based movement;GO:0007049//cell cycle;GO:0051301//cell division;GO:0060627//regulation of vesicle-mediated transport;GO:0090267//positive regulation of mitotic cell cycle spindle assembly checkpoint
67	IN1	ENSG00000113161	HMGCR	3-hydroxy-3-methylglutaryl-CoA reductase [Source:HGNC Symbol;Acc:HGNC:5006]	Metabolism;Environmental Information Processing;Organismal Systems;Metabolism	Global and overview maps;Signal transduction;Digestive system;Metabolism of terpenoids and polyketides	ko01100//Metabolic pathways;ko04152//AMPK signaling pathway;ko04976//Bile secretion;ko00900//Terpenoid backbone biosynthesis	K00021;K00021;K00021;K00021	GO:0005777//peroxisome;GO:0005778//peroxisomal membrane;GO:0005783//endoplasmic reticulum;GO:0005789//endoplasmic reticulum membrane;GO:0016020//membrane	GO:0004420//hydroxymethylglutaryl-CoA reductase (NADPH) activity;GO:0005515//protein binding;GO:0016491//oxidoreductase activity;GO:0016616//oxidoreductase activity, acting on the CH-OH group of donors, NAD or NADP as acceptor;GO:0030695//GTPase regulator activity;GO:0050661//NADP binding;GO:0070402//NADPH binding;GO:0120225//coenzyme A binding	GO:0006629//lipid metabolic process;GO:0006694//steroid biosynthetic process;GO:0006695//cholesterol biosynthetic process;GO:0008202//steroid metabolic process;GO:0008203//cholesterol metabolic process;GO:0008299//isoprenoid biosynthetic process;GO:0008542//visual learning;GO:0015936//coenzyme A metabolic process;GO:0016126//sterol biosynthetic process;GO:0042177//negative regulation of protein c…
68	IN1	ENSG00000152932	RAB3C	RAB3C, member RAS oncogene family [Source:HGNC Symbol;Acc:HGNC:30269]	-	-	-	-	GO:0005768//endosome;GO:0005886//plasma membrane;GO:0008021//synaptic vesicle;GO:0016020//membrane;GO:0030672//synaptic vesicle membrane;GO:0031982//vesicle;GO:0048471//perinuclear region of cytoplasm	GO:0000166//nucleotide binding;GO:0003924//GTPase activity;GO:0005515//protein binding;GO:0005525//GTP binding;GO:0030742//GTP-dependent protein binding;GO:0031489//myosin V binding	GO:0006904//vesicle docking involved in exocytosis;GO:0009306//protein secretion;GO:0015031//protein transport;GO:0017157//regulation of exocytosis;GO:0019882//antigen processing and presentation;GO:0072659//protein localization to plasma membrane
69	IN1	ENSG00000074696	HACD3	3-hydroxyacyl-CoA dehydratase 3 [Source:HGNC Symbol;Acc:HGNC:24175]	Metabolism;Metabolism;Metabolism;Metabolism	Global and overview maps;Global and overview maps;Lipid metabolism;Lipid metabolism	ko01100//Metabolic pathways;ko01212//Fatty acid metabolism;ko00062//Fatty acid elongation;ko01040//Biosynthesis of unsaturated fatty acids	K10703;K10703;K10703;K10703	GO:0005783//endoplasmic reticulum;GO:0005789//endoplasmic reticulum membrane;GO:0005925//focal adhesion;GO:0016020//membrane;GO:0031965//nuclear membrane	GO:0005096//GTPase activator activity;GO:0005515//protein binding;GO:0016829//lyase activity;GO:0018812//3-hydroxyacyl-CoA dehydratase activity;GO:0019899//enzyme binding;GO:0102158//very-long-chain 3-hydroxyacyl-CoA dehydratase activity	GO:0006629//lipid metabolic process;GO:0006631//fatty acid metabolic process;GO:0006633//fatty acid biosynthetic process;GO:0007249//I-kappaB kinase/NF-kappaB signaling;GO:0007254//JNK cascade;GO:0007264//small GTPase mediated signal transduction;GO:0007266//Rho protein signal transduction;GO:0016601//Rac protein signal transduction;GO:0030148//sphingolipid biosynthetic process;GO:0030497//fatty …
70	IN1	ENSG00000196581	AJAP1	adherens junctions associated protein 1 [Source:HGNC Symbol;Acc:HGNC:30801]	-	-	-	-	GO:0005886//plasma membrane;GO:0005912//adherens junction;GO:0009898//cytoplasmic side of plasma membrane;GO:0009986//cell surface;GO:0016020//membrane;GO:0016323//basolateral plasma membrane;GO:0016324//apical plasma membrane;GO:0044291//cell-cell contact zone;GO:0070161//anchoring junction	GO:0005515//protein binding;GO:0008013//beta-catenin binding;GO:0044877//protein-containing complex binding	GO:0001953//negative regulation of cell-matrix adhesion;GO:0007155//cell adhesion;GO:0030860//regulation of polarized epithelial cell differentiation;GO:0061045//negative regulation of wound healing
71	IN1	ENSG00000276644	DACH1	dachshund family transcription factor 1 [Source:HGNC Symbol;Acc:HGNC:2663]	-	-	-	-	GO:0005634//nucleus;GO:0005654//nucleoplasm;GO:0005667//transcription regulator complex;GO:0005737//cytoplasm;GO:0005794//Golgi apparatus;GO:0005829//cytosol;GO:0016607//nuclear speck	GO:0000977//RNA polymerase II transcription regulatory region sequence-specific DNA binding;GO:0000978//RNA polymerase II cis-regulatory region sequence-specific DNA binding;GO:0000981//DNA-binding transcription factor activity, RNA polymerase II-specific;GO:0001227//DNA-binding transcription repressor activity, RNA polymerase II-specific;GO:0003677//DNA binding;GO:0003700//DNA-binding transcript…	GO:0000122//negative regulation of transcription by RNA polymerase II;GO:0001967//suckling behavior;GO:0006355//regulation of transcription, DNA-templated;GO:0006357//regulation of transcription by RNA polymerase II;GO:0007585//respiratory gaseous exchange by respiratory system;GO:0010944//negative regulation of transcription by competitive promoter binding;GO:0030336//negative regulation of cell…
72	IN1	ENSG00000137942	FNBP1L	formin binding protein 1 like [Source:HGNC Symbol;Acc:HGNC:20851]	Human Diseases	Infectious disease: bacterial	ko05131//Shigellosis	K20121	GO:0005737//cytoplasm;GO:0005829//cytosol;GO:0005856//cytoskeleton;GO:0005886//plasma membrane;GO:0005938//cell cortex;GO:0016020//membrane;GO:0031410//cytoplasmic vesicle	GO:0005515//protein binding;GO:0008289//lipid binding;GO:0045296//cadherin binding;GO:0051020//GTPase binding	GO:0006897//endocytosis;GO:0006900//vesicle budding from membrane;GO:0006914//autophagy;GO:0007165//signal transduction;GO:0010324//membrane invagination;GO:0016050//vesicle organization;GO:0030050//vesicle transport along actin filament;GO:0051491//positive regulation of filopodium assembly;GO:0060271//cilium assembly;GO:0072583//clathrin-dependent endocytosis;GO:0097320//plasma membrane tubulat…
73	IN1	ENSG00000218336	TENM3	teneurin transmembrane protein 3 [Source:HGNC Symbol;Acc:HGNC:29944]	-	-	-	-	GO:0005886//plasma membrane;GO:0016020//membrane;GO:0030424//axon;GO:0042995//cell projection;GO:0043005//neuron projection	GO:0005515//protein binding;GO:0042803//protein homodimerization activity;GO:0046982//protein heterodimerization activity;GO:0050839//cell adhesion molecule binding	GO:0007155//cell adhesion;GO:0007156//homophilic cell adhesion via plasma membrane adhesion molecules;GO:0007157//heterophilic cell-cell adhesion via plasma membrane cell adhesion molecules;GO:0007165//signal transduction;GO:0010976//positive regulation of neuron projection development;GO:0030154//cell differentiation;GO:0048593//camera-type eye morphogenesis;GO:0048666//neuron development;GO:190…
74	IN1	ENSG00000187323	DCC	DCC netrin 1 receptor [Source:HGNC Symbol;Acc:HGNC:2701]	Human Diseases;Organismal Systems;Human Diseases	Cancer: overview;Development and regeneration;Cancer: specific types	ko05200//Pathways in cancer;ko04360//Axon guidance;ko05210//Colorectal cancer	K06765;K06765;K06765	GO:0005829//cytosol;GO:0005886//plasma membrane;GO:0009986//cell surface;GO:0016020//membrane;GO:0030424//axon;GO:0044295//axonal growth cone;GO:0098685//Schaffer collateral - CA1 synapse;GO:0098839//postsynaptic density membrane	GO:0004888//transmembrane signaling receptor activity;GO:0005515//protein binding	GO:0001764//neuron migration;GO:0006915//apoptotic process;GO:0007409//axonogenesis;GO:0007411//axon guidance;GO:0010977//negative regulation of neuron projection development;GO:0021965//spinal cord ventral commissure morphogenesis;GO:0033563//dorsal/ventral axon guidance;GO:0033564//anterior/posterior axon guidance;GO:0048671//negative regulation of collateral sprouting;GO:0098609//cell-cell adh…
75	IN1	ENSG00000099250	NRP1	neuropilin 1 [Source:HGNC Symbol;Acc:HGNC:8004]	Human Diseases;Human Diseases;Organismal Systems	Infectious disease: viral;Infectious disease: viral;Development and regeneration	ko05171//Coronavirus disease - COVID-19;ko05166//Human T-cell leukemia virus 1 infection;ko04360//Axon guidance	K06724;K06724;K06724	GO:0002116//semaphorin receptor complex;GO:0005576//extracellular region;GO:0005615//extracellular space;GO:0005737//cytoplasm;GO:0005739//mitochondrion;GO:0005769//early endosome;GO:0005829//cytosol;GO:0005883//neurofilament;GO:0005886//plasma membrane;GO:0005925//focal adhesion;GO:0016020//membrane;GO:0030424//axon;GO:0031410//cytoplasmic vesicle;GO:0031966//mitochondrial membrane;GO:0043005//n…	GO:0005021//vascular endothelial growth factor-activated receptor activity;GO:0005096//GTPase activator activity;GO:0005515//protein binding;GO:0008201//heparin binding;GO:0015026//coreceptor activity;GO:0017154//semaphorin receptor activity;GO:0019838//growth factor binding;GO:0019901//protein kinase binding;GO:0019955//cytokine binding;GO:0038085//vascular endothelial growth factor binding;GO:0…	GO:0001525//angiogenesis;GO:0001569//branching involved in blood vessel morphogenesis;GO:0001570//vasculogenesis;GO:0001755//neural crest cell migration;GO:0001764//neuron migration;GO:0001938//positive regulation of endothelial cell proliferation;GO:0002040//sprouting angiogenesis;GO:0002042//cell migration involved in sprouting angiogenesis;GO:0003148//outflow tract septum morphogenesis;GO:0006…
76	IN1	ENSG00000198597	ZNF536	zinc finger protein 536 [Source:HGNC Symbol;Acc:HGNC:29025]	-	-	-	-	GO:0005634//nucleus	GO:0000978//RNA polymerase II cis-regulatory region sequence-specific DNA binding;GO:0000981//DNA-binding transcription factor activity, RNA polymerase II-specific;GO:0001227//DNA-binding transcription repressor activity, RNA polymerase II-specific;GO:0003677//DNA binding;GO:0044323//retinoic acid-responsive element binding;GO:0046872//metal ion binding	GO:0000122//negative regulation of transcription by RNA polymerase II;GO:0006355//regulation of transcription, DNA-templated;GO:0045665//negative regulation of neuron differentiation;GO:0048387//negative regulation of retinoic acid receptor signaling pathway
77	IN1	ENSG00000197872	CYRIA	CYFIP related Rac1 interactor A [Source:HGNC Symbol;Acc:HGNC:25373]	-	-	-	-	GO:0005575//cellular_component;GO:0016020//membrane	GO:0003674//molecular_function;GO:0031267//small GTPase binding	GO:0008150//biological_process;GO:0030833//regulation of actin filament polymerization
78	IN1	ENSG00000174136	RGMB	repulsive guidance molecule BMP co-receptor b [Source:HGNC Symbol;Acc:HGNC:26896]	Environmental Information Processing	Signal transduction	ko04350//TGF-beta signaling pathway	K06847	GO:0005793//endoplasmic reticulum-Golgi intermediate compartment;GO:0005886//plasma membrane;GO:0016020//membrane;GO:0045121//membrane raft;GO:0098552//side of membrane;GO:0110165//cellular anatomical entity	GO:0005515//protein binding;GO:0015026//coreceptor activity;GO:0042802//identical protein binding	GO:0007155//cell adhesion;GO:0007165//signal transduction;GO:0030509//BMP signaling pathway;GO:0045893//positive regulation of transcription, DNA-templated
79	IN1	ENSG00000167281	RBFOX3	RNA binding fox-1 homolog 3 [Source:HGNC Symbol;Acc:HGNC:27097]	-	-	-	-	GO:0005634//nucleus;GO:0005737//cytoplasm;GO:0043025//neuronal cell body;GO:0043204//perikaryon	GO:0003676//nucleic acid binding;GO:0003677//DNA binding;GO:0003723//RNA binding;GO:0003729//mRNA binding	GO:0000381//regulation of alternative mRNA splicing, via spliceosome;GO:0006397//mRNA processing;GO:0007399//nervous system development;GO:0008380//RNA splicing;GO:0043484//regulation of RNA splicing
80	IN1	ENSG00000177679	SRRM3	serine/arginine repetitive matrix 3 [Source:HGNC Symbol;Acc:HGNC:26729]	-	-	-	-	GO:0005634//nucleus	-	-
81	IN1	ENSG00000005108	THSD7A	thrombospondin type 1 domain containing 7A [Source:HGNC Symbol;Acc:HGNC:22207]	-	-	-	-	GO:0005576//extracellular region;GO:0005886//plasma membrane;GO:0016020//membrane;GO:0042995//cell projection	GO:0005515//protein binding	GO:0001525//angiogenesis;GO:0030036//actin cytoskeleton organization;GO:0030154//cell differentiation
82	IN1	ENSG00000115756	HPCAL1	hippocalcin like 1 [Source:HGNC Symbol;Acc:HGNC:5145]	-	-	-	-	GO:0016020//membrane	GO:0005509//calcium ion binding;GO:0005515//protein binding;GO:0046872//metal ion binding	-
83	IN1	ENSG00000131149	GSE1	Gse1 coiled-coil protein [Source:HGNC Symbol;Acc:HGNC:28979]	-	-	-	-	-	GO:0005515//protein binding	-
84	IN1	ENSG00000167081	PBX3	PBX homeobox 3 [Source:HGNC Symbol;Acc:HGNC:8634]	Human Diseases	Cancer: overview	ko05202//Transcriptional misregulation in cancer	K15610	GO:0000785//chromatin;GO:0005634//nucleus;GO:0005667//transcription regulator complex	GO:0000978//RNA polymerase II cis-regulatory region sequence-specific DNA binding;GO:0000981//DNA-binding transcription factor activity, RNA polymerase II-specific;GO:0001228//DNA-binding transcription activator activity, RNA polymerase II-specific;GO:0003677//DNA binding;GO:0003700//DNA-binding transcription factor activity;GO:0005515//protein binding;GO:0043565//sequence-specific DNA binding	GO:0001654//eye development;GO:0002087//regulation of respiratory gaseous exchange by nervous system process;GO:0006355//regulation of transcription, DNA-templated;GO:0006357//regulation of transcription by RNA polymerase II;GO:0007387//anterior compartment pattern formation;GO:0007388//posterior compartment specification;GO:0007420//brain development;GO:0007585//respiratory gaseous exchange by r…
85	IN1	ENSG00000078328	RBFOX1	RNA binding fox-1 homolog 1 [Source:HGNC Symbol;Acc:HGNC:18222]	-	-	-	-	GO:0005634//nucleus;GO:0005737//cytoplasm;GO:0005802//trans-Golgi network;GO:0010494//cytoplasmic stress granule;GO:0097165//nuclear stress granule	GO:0003676//nucleic acid binding;GO:0003723//RNA binding;GO:0003729//mRNA binding;GO:0003730//mRNA 3'-UTR binding;GO:0005515//protein binding	GO:0000381//regulation of alternative mRNA splicing, via spliceosome;GO:0006397//mRNA processing;GO:0007399//nervous system development;GO:0008380//RNA splicing;GO:0043484//regulation of RNA splicing;GO:0050658//RNA transport;GO:0050885//neuromuscular process controlling balance;GO:2001014//regulation of skeletal muscle cell differentiation
86	IN1	ENSG00000091129	NRCAM	neuronal cell adhesion molecule [Source:HGNC Symbol;Acc:HGNC:7994]	Environmental Information Processing	Signaling molecules and interaction	ko04514//Cell adhesion molecules	K06756	GO:0005576//extracellular region;GO:0005886//plasma membrane;GO:0009897//external side of plasma membrane;GO:0016020//membrane;GO:0030424//axon;GO:0042995//cell projection;GO:0043005//neuron projection;GO:0043194//axon initial segment;GO:0045202//synapse;GO:0045211//postsynaptic membrane;GO:0098839//postsynaptic density membrane;GO:0098978//glutamatergic synapse	GO:0005515//protein binding;GO:0030506//ankyrin binding;GO:0086080//protein binding involved in heterotypic cell-cell adhesion;GO:0098632//cell-cell adhesion mediator activity	GO:0001525//angiogenesis;GO:0001764//neuron migration;GO:0007155//cell adhesion;GO:0007409//axonogenesis;GO:0007411//axon guidance;GO:0007413//axonal fasciculation;GO:0007416//synapse assembly;GO:0007417//central nervous system development;GO:0007420//brain development;GO:0008104//protein localization;GO:0010975//regulation of neuron projection development;GO:0019227//neuronal action potential pr…
87	IN1	ENSG00000185008	ROBO2	roundabout guidance receptor 2 [Source:HGNC Symbol;Acc:HGNC:10250]	Organismal Systems	Development and regeneration	ko04360//Axon guidance	K06754	GO:0005886//plasma membrane;GO:0009986//cell surface;GO:0016020//membrane;GO:0030673//axolemma;GO:0070062//extracellular exosome	GO:0005515//protein binding;GO:0008046//axon guidance receptor activity;GO:0042802//identical protein binding	GO:0001656//metanephros development;GO:0001657//ureteric bud development;GO:0003129//heart induction;GO:0003148//outflow tract septum morphogenesis;GO:0003180//aortic valve morphogenesis;GO:0003184//pulmonary valve morphogenesis;GO:0003272//endocardial cushion formation;GO:0006935//chemotaxis;GO:0007155//cell adhesion;GO:0007156//homophilic cell adhesion via plasma membrane adhesion molecules;GO:…
88	IN1	ENSG00000101871	MID1	midline 1 [Source:HGNC Symbol;Acc:HGNC:7095]	Genetic Information Processing	Folding, sorting and degradation	ko04120//Ubiquitin mediated proteolysis	K08285	GO:0005737//cytoplasm;GO:0005794//Golgi apparatus;GO:0005819//spindle;GO:0005829//cytosol;GO:0005856//cytoskeleton;GO:0005874//microtubule;GO:0005875//microtubule associated complex;GO:0005881//cytoplasmic microtubule;GO:0015630//microtubule cytoskeleton;GO:0016020//membrane;GO:0034451//centriolar satellite	GO:0005515//protein binding;GO:0008017//microtubule binding;GO:0008270//zinc ion binding;GO:0016740//transferase activity;GO:0019899//enzyme binding;GO:0031625//ubiquitin protein ligase binding;GO:0042802//identical protein binding;GO:0042803//protein homodimerization activity;GO:0046872//metal ion binding;GO:0051219//phosphoprotein binding	GO:0000226//microtubule cytoskeleton organization;GO:0007026//negative regulation of microtubule depolymerization;GO:0007389//pattern specification process;GO:0032874//positive regulation of stress-activated MAPK cascade;GO:0035372//protein localization to microtubule;GO:0070507//regulation of microtubule cytoskeleton organization
89	IN1	ENSG00000142599	RERE	arginine-glutamic acid dipeptide repeats [Source:HGNC Symbol;Acc:HGNC:9965]	-	-	-	-	GO:0000118//histone deacetylase complex;GO:0005634//nucleus;GO:0005654//nucleoplasm;GO:0016604//nuclear body	GO:0003682//chromatin binding;GO:0003713//transcription coactivator activity;GO:0003714//transcription corepressor activity;GO:0005515//protein binding;GO:0008270//zinc ion binding;GO:0043565//sequence-specific DNA binding;GO:0046872//metal ion binding	GO:0006338//chromatin remodeling;GO:0006355//regulation of transcription, DNA-templated;GO:0021549//cerebellum development;GO:0021691//cerebellar Purkinje cell layer maturation;GO:0021930//cerebellar granule cell precursor proliferation;GO:0021942//radial glia guided migration of Purkinje cell;GO:0045892//negative regulation of transcription, DNA-templated;GO:0045893//positive regulation of trans…
90	IN1	ENSG00000071054	MAP4K4	mitogen-activated protein kinase kinase kinase kinase 4 [Source:HGNC Symbol;Acc:HGNC:6866]	Environmental Information Processing	Signal transduction	ko04010//MAPK signaling pathway	K04407	GO:0005737//cytoplasm;GO:0005925//focal adhesion	GO:0000166//nucleotide binding;GO:0004111//creatine kinase activity;GO:0004672//protein kinase activity;GO:0004674//protein serine/threonine kinase activity;GO:0005515//protein binding;GO:0005524//ATP binding;GO:0008017//microtubule binding;GO:0016301//kinase activity;GO:0016740//transferase activity;GO:0106310//protein serine kinase activity	GO:0000165//MAPK cascade;GO:0001953//negative regulation of cell-matrix adhesion;GO:0006468//protein phosphorylation;GO:0010977//negative regulation of neuron projection development;GO:0016310//phosphorylation;GO:0030335//positive regulation of cell migration;GO:0032014//positive regulation of ARF protein signal transduction;GO:0035556//intracellular signal transduction;GO:0043066//negative regul…
91	IN1	ENSG00000061337	LZTS1	leucine zipper tumor suppressor 1 [Source:HGNC Symbol;Acc:HGNC:13861]	-	-	-	-	GO:0005737//cytoplasm;GO:0005886//plasma membrane;GO:0014069//postsynaptic density;GO:0016020//membrane;GO:0042995//cell projection;GO:0043197//dendritic spine;GO:0045202//synapse;GO:0098978//glutamatergic synapse	GO:0005515//protein binding	GO:0007049//cell cycle;GO:0016242//negative regulation of macroautophagy;GO:0048167//regulation of synaptic plasticity;GO:0048814//regulation of dendrite morphogenesis;GO:0150052//regulation of postsynapse assembly
92	IN1	ENSG00000166326	TRIM44	tripartite motif containing 44 [Source:HGNC Symbol;Acc:HGNC:19016]	-	-	-	-	GO:0005737//cytoplasm	GO:0005515//protein binding;GO:0008270//zinc ion binding;GO:0046872//metal ion binding;GO:0061630//ubiquitin protein ligase activity	GO:0001961//positive regulation of cytokine-mediated signaling pathway;GO:0002230//positive regulation of defense response to virus by host;GO:0010468//regulation of gene expression;GO:0016567//protein ubiquitination;GO:0045893//positive regulation of transcription, DNA-templated;GO:0050821//protein stabilization;GO:0061944//negative regulation of protein K48-linked ubiquitination;GO:1901224//pos…
93	IN1	ENSG00000157657	ZNF618	zinc finger protein 618 [Source:HGNC Symbol;Acc:HGNC:29416]	-	-	-	-	GO:0000785//chromatin;GO:0005634//nucleus;GO:0005694//chromosome;GO:0005721//pericentric heterochromatin	GO:0001221//transcription coregulator binding;GO:0003677//DNA binding;GO:0003700//DNA-binding transcription factor activity;GO:0005515//protein binding;GO:0042802//identical protein binding;GO:0046872//metal ion binding	GO:0006355//regulation of transcription, DNA-templated;GO:0035563//positive regulation of chromatin binding
94	IN1	ENSG00000179915	NRXN1	neurexin 1 [Source:HGNC Symbol;Acc:HGNC:8008]	Environmental Information Processing	Signaling molecules and interaction	ko04514//Cell adhesion molecules	K07377	GO:0005730//nucleolus;GO:0005783//endoplasmic reticulum;GO:0005886//plasma membrane;GO:0009986//cell surface;GO:0016020//membrane;GO:0030139//endocytic vesicle;GO:0031594//neuromuscular junction;GO:0031965//nuclear membrane;GO:0031982//vesicle;GO:0032991//protein-containing complex;GO:0042734//presynaptic membrane;GO:0042995//cell projection;GO:0043025//neuronal cell body;GO:0044295//axonal growt…	GO:0004888//transmembrane signaling receptor activity;GO:0005102//signaling receptor binding;GO:0005105//type 1 fibroblast growth factor receptor binding;GO:0005246//calcium channel regulator activity;GO:0005509//calcium ion binding;GO:0005515//protein binding;GO:0033130//acetylcholine receptor binding;GO:0038023//signaling receptor activity;GO:0046872//metal ion binding;GO:0048306//calcium-depen…	GO:0001525//angiogenesis;GO:0007155//cell adhesion;GO:0007157//heterophilic cell-cell adhesion via plasma membrane cell adhesion molecules;GO:0007158//neuron cell-cell adhesion;GO:0007165//signal transduction;GO:0007268//chemical synaptic transmission;GO:0007269//neurotransmitter secretion;GO:0007411//axon guidance;GO:0007416//synapse assembly;GO:0007612//learning;GO:0010628//positive regulation …
95	IN1	ENSG00000175806	MSRA	methionine sulfoxide reductase A [Source:HGNC Symbol;Acc:HGNC:7377]	-	-	-	-	GO:0005634//nucleus;GO:0005654//nucleoplasm;GO:0005737//cytoplasm;GO:0005739//mitochondrion;GO:0005829//cytosol;GO:0005886//plasma membrane;GO:0015629//actin cytoskeleton;GO:0016020//membrane;GO:0030496//midbody;GO:0043231//intracellular membrane-bounded organelle;GO:0070062//extracellular exosome	GO:0005515//protein binding;GO:0008113//peptide-methionine (S)-S-oxide reductase activity;GO:0016491//oxidoreductase activity;GO:0033744//L-methionine:thioredoxin-disulfide S-oxidoreductase activity;GO:0036456//L-methionine-(S)-S-oxide reductase activity	GO:0006555//methionine metabolic process;GO:0006979//response to oxidative stress;GO:0030091//protein repair;GO:0034599//cellular response to oxidative stress;GO:0036211//protein modification process
96	IN1	ENSG00000151150	ANK3	ankyrin 3 [Source:HGNC Symbol;Acc:HGNC:494]	Human Diseases	Cancer: overview	ko05205//Proteoglycans in cancer	K10380	GO:0005737//cytoplasm;GO:0005764//lysosome;GO:0005783//endoplasmic reticulum;GO:0005794//Golgi apparatus;GO:0005829//cytosol;GO:0005856//cytoskeleton;GO:0005886//plasma membrane;GO:0005923//bicellular tight junction;GO:0009925//basal plasma membrane;GO:0009986//cell surface;GO:0014704//intercalated disc;GO:0014731//spectrin-associated cytoskeleton;GO:0016020//membrane;GO:0016323//basolateral plas…	GO:0005200//structural constituent of cytoskeleton;GO:0005515//protein binding;GO:0008092//cytoskeletal protein binding;GO:0008093//cytoskeletal anchor activity;GO:0030507//spectrin binding;GO:0030674//protein-macromolecule adaptor activity;GO:0044325//transmembrane transporter binding;GO:0045296//cadherin binding	GO:0000281//mitotic cytokinesis;GO:0007009//plasma membrane organization;GO:0007010//cytoskeleton organization;GO:0007165//signal transduction;GO:0007409//axonogenesis;GO:0007528//neuromuscular junction development;GO:0010628//positive regulation of gene expression;GO:0010650//positive regulation of cell communication by electrical coupling;GO:0010765//positive regulation of sodium ion transport;…
97	IN1	ENSG00000164330	EBF1	EBF transcription factor 1 [Source:HGNC Symbol;Acc:HGNC:3126]	-	-	-	-	GO:0000785//chromatin;GO:0005634//nucleus	GO:0000978//RNA polymerase II cis-regulatory region sequence-specific DNA binding;GO:0000981//DNA-binding transcription factor activity, RNA polymerase II-specific;GO:0003677//DNA binding;GO:0003700//DNA-binding transcription factor activity;GO:0005515//protein binding;GO:0046872//metal ion binding	GO:0006355//regulation of transcription, DNA-templated;GO:0006357//regulation of transcription by RNA polymerase II
98	IN1	ENSG00000078699	CBFA2T2	CBFA2/RUNX1 partner transcriptional co-repressor 2 [Source:HGNC Symbol;Acc:HGNC:1536]	-	-	-	-	GO:0005634//nucleus;GO:0005654//nucleoplasm	GO:0003714//transcription corepressor activity;GO:0005515//protein binding;GO:0046872//metal ion binding	GO:0000122//negative regulation of transcription by RNA polymerase II;GO:0006351//transcription, DNA-templated;GO:0010976//positive regulation of neuron projection development;GO:0010977//negative regulation of neuron projection development;GO:0030855//epithelial cell differentiation;GO:0045746//negative regulation of Notch signaling pathway;GO:0045892//negative regulation of transcription, DNA-t…
99	IN1	ENSG00000067798	NAV3	neuron navigator 3 [Source:HGNC Symbol;Acc:HGNC:15998]	-	-	-	-	GO:0005634//nucleus;GO:0005640//nuclear outer membrane;GO:0016020//membrane;GO:1990752//microtubule end	GO:0005515//protein binding;GO:0005524//ATP binding;GO:0008017//microtubule binding;GO:0016887//ATP hydrolysis activity	GO:0007026//negative regulation of microtubule depolymerization;GO:0022008//neurogenesis;GO:0030336//negative regulation of cell migration;GO:0031116//positive regulation of microtubule polymerization;GO:0032703//negative regulation of interleukin-2 production
100	IN1	ENSG00000151892	GFRA1	GDNF family receptor alpha 1 [Source:HGNC Symbol;Acc:HGNC:4243]	-	-	-	-	GO:0005615//extracellular space;GO:0005768//endosome;GO:0005771//multivesicular body;GO:0005794//Golgi apparatus;GO:0005886//plasma membrane;GO:0009897//external side of plasma membrane;GO:0016020//membrane;GO:0019898//extrinsic component of membrane;GO:0030424//axon;GO:0043025//neuronal cell body;GO:0043235//receptor complex;GO:0070062//extracellular exosome;GO:0098552//side of membrane;GO:00987…	GO:0005030//neurotrophin receptor activity;GO:0005102//signaling receptor binding;GO:0005178//integrin binding;GO:0005515//protein binding;GO:0016167//glial cell-derived neurotrophic factor receptor activity;GO:0038023//signaling receptor activity	GO:0001822//kidney development;GO:0007166//cell surface receptor signaling pathway;GO:0007399//nervous system development;GO:0008584//male gonad development;GO:0016477//cell migration;GO:0030182//neuron differentiation;GO:0031175//neuron projection development;GO:0035860//glial cell-derived neurotrophic factor receptor signaling pathway;GO:0038179//neurotrophin signaling pathway;GO:0050731//posit…
1	IN2	ENSG00000125618	PAX8	paired box 8 [Source:HGNC Symbol;Acc:HGNC:8622]	Human Diseases;Human Diseases;Organismal Systems;Human Diseases	Cancer: overview;Cancer: overview;Endocrine system;Cancer: specific types	ko05200//Pathways in cancer;ko05202//Transcriptional misregulation in cancer;ko04918//Thyroid hormone synthesis;ko05216//Thyroid cancer	K09293;K09293;K09293;K09293	GO:0000785//chromatin;GO:0005634//nucleus;GO:0005654//nucleoplasm	GO:0000976//transcription cis-regulatory region binding;GO:0000978//RNA polymerase II cis-regulatory region sequence-specific DNA binding;GO:0000981//DNA-binding transcription factor activity, RNA polymerase II-specific;GO:0001228//DNA-binding transcription activator activity, RNA polymerase II-specific;GO:0003676//nucleic acid binding;GO:0003677//DNA binding;GO:0003700//DNA-binding transcription…	GO:0001655//urogenital system development;GO:0001656//metanephros development;GO:0001658//branching involved in ureteric bud morphogenesis;GO:0001822//kidney development;GO:0001823//mesonephros development;GO:0003281//ventricular septum development;GO:0003337//mesenchymal to epithelial transition involved in metanephros morphogenesis;GO:0006351//transcription, DNA-templated;GO:0006355//regulation…
2	IN2	ENSG00000078018	MAP2	microtubule associated protein 2 [Source:HGNC Symbol;Acc:HGNC:6839]	-	-	-	-	GO:0005737//cytoplasm;GO:0005829//cytosol;GO:0005856//cytoskeleton;GO:0005874//microtubule;GO:0005875//microtubule associated complex;GO:0030425//dendrite;GO:0032839//dendrite cytoplasm;GO:0042995//cell projection;GO:0043005//neuron projection;GO:0043025//neuronal cell body;GO:0043194//axon initial segment;GO:0043198//dendritic shaft;GO:0043203//axon hillock;GO:0044294//dendritic growth cone;GO:0…	GO:0002162//dystroglycan binding;GO:0005198//structural molecule activity;GO:0005515//protein binding;GO:0005516//calmodulin binding;GO:0008017//microtubule binding;GO:0015631//tubulin binding;GO:0048156//tau protein binding	GO:0000226//microtubule cytoskeleton organization;GO:0016358//dendrite development;GO:0021954//central nervous system neuron development;GO:0030517//negative regulation of axon extension;GO:0031113//regulation of microtubule polymerization;GO:0031115//negative regulation of microtubule polymerization;GO:0031175//neuron projection development;GO:0032880//regulation of protein localization;GO:00488…
3	IN2	ENSG00000104435	STMN2	stathmin 2 [Source:HGNC Symbol;Acc:HGNC:10577]	-	-	-	-	GO:0005737//cytoplasm;GO:0005768//endosome;GO:0005794//Golgi apparatus;GO:0005829//cytosol;GO:0016020//membrane;GO:0030027//lamellipodium;GO:0030424//axon;GO:0030426//growth cone;GO:0042995//cell projection;GO:0043005//neuron projection;GO:0043025//neuronal cell body;GO:0048471//perinuclear region of cytoplasm	GO:0005515//protein binding;GO:0015631//tubulin binding;GO:0048306//calcium-dependent protein binding	GO:0007019//microtubule depolymerization;GO:0007026//negative regulation of microtubule depolymerization;GO:0010976//positive regulation of neuron projection development;GO:0010977//negative regulation of neuron projection development;GO:0031110//regulation of microtubule polymerization or depolymerization;GO:0031115//negative regulation of microtubule polymerization;GO:0031117//positive regulati…
4	IN2	ENSG00000066032	CTNNA2	catenin alpha 2 [Source:HGNC Symbol;Acc:HGNC:2510]	Human Diseases;Environmental Information Processing;Human Diseases;Organismal Systems;Human Diseases;Human Diseases;Cellular Processes;Human Diseases	Cancer: overview;Signal transduction;Cancer: specific types;Immune system;Infectious disease: bacterial;Cardiovascular disease;Cellular community - eukaryotes;Cancer: specific types	ko05200//Pathways in cancer;ko04390//Hippo signaling pathway;ko05226//Gastric cancer;ko04670//Leukocyte transendothelial migration;ko05100//Bacterial invasion of epithelial cells;ko05412//Arrhythmogenic right ventricular cardiomyopathy;ko04520//Adherens junction;ko05213//Endometrial cancer	K05691;K05691;K05691;K05691;K05691;K05691;K05691;K05691	GO:0005634//nucleus;GO:0005737//cytoplasm;GO:0005829//cytosol;GO:0005856//cytoskeleton;GO:0005886//plasma membrane;GO:0005912//adherens junction;GO:0015629//actin cytoskeleton;GO:0016020//membrane;GO:0016342//catenin complex;GO:0030424//axon;GO:0042995//cell projection;GO:0070161//anchoring junction;GO:0110165//cellular anatomical entity	GO:0005198//structural molecule activity;GO:0005200//structural constituent of cytoskeleton;GO:0005515//protein binding;GO:0008013//beta-catenin binding;GO:0045296//cadherin binding;GO:0051015//actin filament binding	GO:0007010//cytoskeleton organization;GO:0007155//cell adhesion;GO:0007409//axonogenesis;GO:0010975//regulation of neuron projection development;GO:0016477//cell migration;GO:0021942//radial glia guided migration of Purkinje cell;GO:0030154//cell differentiation;GO:0034316//negative regulation of Arp2/3 complex-mediated actin nucleation;GO:0048813//dendrite morphogenesis;GO:0048854//brain morphog…
5	IN2	ENSG00000079102	RUNX1T1	RUNX1 partner transcriptional co-repressor 1 [Source:HGNC Symbol;Acc:HGNC:1535]	Human Diseases;Human Diseases;Human Diseases	Cancer: overview;Cancer: overview;Cancer: specific types	ko05200//Pathways in cancer;ko05202//Transcriptional misregulation in cancer;ko05221//Acute myeloid leukemia	K10053;K10053;K10053	GO:0005634//nucleus;GO:0005654//nucleoplasm;GO:0016363//nuclear matrix	GO:0003677//DNA binding;GO:0003714//transcription corepressor activity;GO:0005515//protein binding;GO:0046872//metal ion binding;GO:0140297//DNA-binding transcription factor binding	GO:0006351//transcription, DNA-templated;GO:0045599//negative regulation of fat cell differentiation;GO:0045892//negative regulation of transcription, DNA-templated
6	IN2	ENSG00000101349	PAK5	p21 (RAC1) activated kinase 5 [Source:HGNC Symbol;Acc:HGNC:15916]	Environmental Information Processing;Cellular Processes;Human Diseases;Cellular Processes;Organismal Systems;Organismal Systems;Environmental Information Processing;Human Diseases	Signal transduction;Cell motility;Infectious disease: viral;Cellular community - eukaryotes;Development and regeneration;Immune system;Signal transduction;Cancer: specific types	ko04014//Ras signaling pathway;ko04810//Regulation of actin cytoskeleton;ko05170//Human immunodeficiency virus 1 infection;ko04510//Focal adhesion;ko04360//Axon guidance;ko04660//T cell receptor signaling pathway;ko04012//ErbB signaling pathway;ko05211//Renal cell carcinoma	K05736;K05736;K05736;K05736;K05736;K05736;K05736;K05736	GO:0005634//nucleus;GO:0005654//nucleoplasm;GO:0005737//cytoplasm;GO:0005739//mitochondrion;GO:0005829//cytosol;GO:0005886//plasma membrane;GO:0031965//nuclear membrane;GO:0045202//synapse	GO:0000166//nucleotide binding;GO:0004672//protein kinase activity;GO:0004674//protein serine/threonine kinase activity;GO:0005515//protein binding;GO:0005524//ATP binding;GO:0016301//kinase activity;GO:0016740//transferase activity;GO:0106310//protein serine kinase activity	GO:0001558//regulation of cell growth;GO:0006468//protein phosphorylation;GO:0006915//apoptotic process;GO:0007010//cytoskeleton organization;GO:0007165//signal transduction;GO:0007612//learning;GO:0007613//memory;GO:0007626//locomotory behavior;GO:0008283//cell population proliferation;GO:0016310//phosphorylation;GO:0016477//cell migration;GO:0035556//intracellular signal transduction;GO:0043408…
7	IN2	ENSG00000137942	FNBP1L	formin binding protein 1 like [Source:HGNC Symbol;Acc:HGNC:20851]	Human Diseases	Infectious disease: bacterial	ko05131//Shigellosis	K20121	GO:0005737//cytoplasm;GO:0005829//cytosol;GO:0005856//cytoskeleton;GO:0005886//plasma membrane;GO:0005938//cell cortex;GO:0016020//membrane;GO:0031410//cytoplasmic vesicle	GO:0005515//protein binding;GO:0008289//lipid binding;GO:0045296//cadherin binding;GO:0051020//GTPase binding	GO:0006897//endocytosis;GO:0006900//vesicle budding from membrane;GO:0006914//autophagy;GO:0007165//signal transduction;GO:0010324//membrane invagination;GO:0016050//vesicle organization;GO:0030050//vesicle transport along actin filament;GO:0051491//positive regulation of filopodium assembly;GO:0060271//cilium assembly;GO:0072583//clathrin-dependent endocytosis;GO:0097320//plasma membrane tubulat…
8	IN2	ENSG00000131711	MAP1B	microtubule associated protein 1B [Source:HGNC Symbol;Acc:HGNC:6836]	-	-	-	-	GO:0001750//photoreceptor outer segment;GO:0005737//cytoplasm;GO:0005829//cytosol;GO:0005856//cytoskeleton;GO:0005874//microtubule;GO:0005875//microtubule associated complex;GO:0005886//plasma membrane;GO:0014069//postsynaptic density;GO:0030424//axon;GO:0030425//dendrite;GO:0030426//growth cone;GO:0036477//somatodendritic compartment;GO:0042995//cell projection;GO:0043025//neuronal cell body;GO:…	GO:0003779//actin binding;GO:0005198//structural molecule activity;GO:0005515//protein binding;GO:0005543//phospholipid binding;GO:0008017//microtubule binding;GO:0044877//protein-containing complex binding	GO:0000226//microtubule cytoskeleton organization;GO:0001578//microtubule bundle formation;GO:0001764//neuron migration;GO:0007026//negative regulation of microtubule depolymerization;GO:0007399//nervous system development;GO:0007409//axonogenesis;GO:0007416//synapse assembly;GO:0009410//response to xenobiotic stimulus;GO:0009612//response to mechanical stimulus;GO:0009743//response to carbohydra…
9	IN2	ENSG00000168280	KIF5C	kinesin family member 5C [Source:HGNC Symbol;Acc:HGNC:6325]	Human Diseases;Human Diseases;Human Diseases;Human Diseases;Human Diseases;Human Diseases;Cellular Processes;Human Diseases;Organismal Systems;Human Diseases	Neurodegenerative disease;Neurodegenerative disease;Neurodegenerative disease;Neurodegenerative disease;Neurodegenerative disease;Neurodegenerative disease;Transport and catabolism;Infectious disease: bacterial;Nervous system;Cancer: specific types	ko05022//Pathways of neurodegeneration - multiple diseases;ko05010//Alzheimer disease;ko05014//Amyotrophic lateral sclerosis;ko05016//Huntington disease;ko05020//Prion disease;ko05012//Parkinson disease;ko04144//Endocytosis;ko05132//Salmonella infection;ko04728//Dopaminergic synapse;ko05223//Non-small cell lung cancer	K10396;K10396;K10396;K10396;K10396;K10396;K10396;K10396;K10396;K10396	GO:0005737//cytoplasm;GO:0005856//cytoskeleton;GO:0005871//kinesin complex;GO:0005874//microtubule;GO:0030425//dendrite;GO:0032839//dendrite cytoplasm;GO:0035253//ciliary rootlet;GO:0042995//cell projection;GO:0043005//neuron projection;GO:0043025//neuronal cell body;GO:0044295//axonal growth cone;GO:0099524//postsynaptic cytosol;GO:0150034//distal axon;GO:1904115//axon cytoplasm	GO:0000166//nucleotide binding;GO:0003774//cytoskeletal motor activity;GO:0003777//microtubule motor activity;GO:0005515//protein binding;GO:0005524//ATP binding;GO:0008017//microtubule binding;GO:0008574//plus-end-directed microtubule motor activity;GO:0016787//hydrolase activity;GO:0016887//ATP hydrolysis activity;GO:0034190//apolipoprotein receptor binding	GO:0006996//organelle organization;GO:0007018//microtubule-based movement;GO:0007411//axon guidance;GO:0008045//motor neuron axon guidance;GO:0008298//intracellular mRNA localization;GO:0048489//synaptic vesicle transport;GO:0051028//mRNA transport;GO:0098964//anterograde dendritic transport of messenger ribonucleoprotein complex;GO:0098971//anterograde dendritic transport of neurotransmitter rec…
10	IN2	ENSG00000204178	MACO1	macoilin 1 [Source:HGNC Symbol;Acc:HGNC:25572]	-	-	-	-	GO:0005634//nucleus;GO:0005783//endoplasmic reticulum;GO:0005789//endoplasmic reticulum membrane;GO:0016020//membrane;GO:0030424//axon;GO:0030867//rough endoplasmic reticulum membrane;GO:0031965//nuclear membrane;GO:0042995//cell projection;GO:0043005//neuron projection;GO:0044306//neuron projection terminus;GO:0045202//synapse	GO:0003674//molecular_function;GO:0005515//protein binding;GO:0008017//microtubule binding	GO:0006935//chemotaxis;GO:0007420//brain development;GO:0023041//neuronal signal transduction
11	IN2	ENSG00000125354	SEPTIN6	septin 6 [Source:HGNC Symbol;Acc:HGNC:15848]	Human Diseases;Human Diseases	Infectious disease: bacterial;Infectious disease: bacterial	ko05131//Shigellosis;ko05100//Bacterial invasion of epithelial cells	K16939;K16939	GO:0000775//chromosome, centromeric region;GO:0000776//kinetochore;GO:0005694//chromosome;GO:0005737//cytoplasm;GO:0005819//spindle;GO:0005856//cytoskeleton;GO:0005929//cilium;GO:0005940//septin ring;GO:0008021//synaptic vesicle;GO:0015630//microtubule cytoskeleton;GO:0030496//midbody;GO:0031105//septin complex;GO:0031514//motile cilium;GO:0032153//cell division site;GO:0032154//cleavage furrow;G…	GO:0000166//nucleotide binding;GO:0003924//GTPase activity;GO:0005515//protein binding;GO:0005525//GTP binding;GO:0060090//molecular adaptor activity	GO:0000281//mitotic cytokinesis;GO:0007049//cell cycle;GO:0007283//spermatogenesis;GO:0030154//cell differentiation;GO:0051301//cell division;GO:0060271//cilium assembly;GO:0061640//cytoskeleton-dependent cytokinesis
12	IN2	ENSG00000125869	LAMP5	lysosomal associated membrane protein family member 5 [Source:HGNC Symbol;Acc:HGNC:16097]	-	-	-	-	GO:0005737//cytoplasm;GO:0005764//lysosome;GO:0005765//lysosomal membrane;GO:0005768//endosome;GO:0005770//late endosome;GO:0005886//plasma membrane;GO:0010008//endosome membrane;GO:0016020//membrane;GO:0030425//dendrite;GO:0030659//cytoplasmic vesicle membrane;GO:0030672//synaptic vesicle membrane;GO:0031410//cytoplasmic vesicle;GO:0031901//early endosome membrane;GO:0031902//late endosome membr…	-	GO:0072594//establishment of protein localization to organelle
13	IN2	ENSG00000107643	MAPK8	mitogen-activated protein kinase 8 [Source:HGNC Symbol;Acc:HGNC:6881]	Human Diseases;Human Diseases;Human Diseases;Human Diseases;Environmental Information Processing;Human Diseases;Human Diseases;Human Diseases;Human Diseases;Environmental Information Processing;Human Diseases;Human Diseases;Human Diseases;Environmental Information Processing;Human Diseases;Human Diseases;Human Diseases;Cellular Processes;Human Diseases;Human Diseases;Human Diseases;Organismal Sys…	Cancer: overview;Neurodegenerative disease;Neurodegenerative disease;Neurodegenerative disease;Signal transduction;Neurodegenerative disease;Neurodegenerative disease;Infectious disease: bacterial;Infectious disease: bacterial;Signal transduction;Infectious disease: viral;Cancer: overview;Infectious disease: viral;Signal transduction;Cardiovascular disease;Infectious disease: viral;Cardiovascular…	ko05200//Pathways in cancer;ko05022//Pathways of neurodegeneration - multiple diseases;ko05010//Alzheimer disease;ko05016//Huntington disease;ko04010//MAPK signaling pathway;ko05020//Prion disease;ko05012//Parkinson disease;ko05132//Salmonella infection;ko05131//Shigellosis;ko04014//Ras signaling pathway;ko05171//Coronavirus disease - COVID-19;ko05208//Chemical carcinogenesis - reactive oxygen sp…	K04440;K04440;K04440;K04440;K04440;K04440;K04440;K04440;K04440;K04440;K04440;K04440;K04440;K04440;K04440;K04440;K04440;K04440;K04440;K04440;K04440;K04440;K04440;K04440;K04440;K04440;K04440;K04440;K04440;K04440;K04440;K04440;K04440;K04440;K04440;K04440;K04440;K04440;K04440;K04440;K04440;K04440;K04440;K04440;K04440;K04440;K04440;K04440;K04440;K04440;K04440;K04440;K04440;K04440;K04440;K04440;K04440;…	GO:0005634//nucleus;GO:0005654//nucleoplasm;GO:0005737//cytoplasm;GO:0005739//mitochondrion;GO:0005829//cytosol;GO:0030424//axon;GO:0045202//synapse;GO:0097441//basal dendrite	GO:0000166//nucleotide binding;GO:0004672//protein kinase activity;GO:0004674//protein serine/threonine kinase activity;GO:0004705//JUN kinase activity;GO:0004707//MAP kinase activity;GO:0005515//protein binding;GO:0005524//ATP binding;GO:0016301//kinase activity;GO:0016740//transferase activity;GO:0019899//enzyme binding;GO:0019903//protein phosphatase binding;GO:0035033//histone deacetylase reg…	GO:0000165//MAPK cascade;GO:0006468//protein phosphorylation;GO:0006979//response to oxidative stress;GO:0007254//JNK cascade;GO:0007258//JUN phosphorylation;GO:0009411//response to UV;GO:0009612//response to mechanical stimulus;GO:0010628//positive regulation of gene expression;GO:0016241//regulation of macroautophagy;GO:0016310//phosphorylation;GO:0018105//peptidyl-serine phosphorylation;GO:001…
14	IN2	ENSG00000074696	HACD3	3-hydroxyacyl-CoA dehydratase 3 [Source:HGNC Symbol;Acc:HGNC:24175]	Metabolism;Metabolism;Metabolism;Metabolism	Global and overview maps;Global and overview maps;Lipid metabolism;Lipid metabolism	ko01100//Metabolic pathways;ko01212//Fatty acid metabolism;ko00062//Fatty acid elongation;ko01040//Biosynthesis of unsaturated fatty acids	K10703;K10703;K10703;K10703	GO:0005783//endoplasmic reticulum;GO:0005789//endoplasmic reticulum membrane;GO:0005925//focal adhesion;GO:0016020//membrane;GO:0031965//nuclear membrane	GO:0005096//GTPase activator activity;GO:0005515//protein binding;GO:0016829//lyase activity;GO:0018812//3-hydroxyacyl-CoA dehydratase activity;GO:0019899//enzyme binding;GO:0102158//very-long-chain 3-hydroxyacyl-CoA dehydratase activity	GO:0006629//lipid metabolic process;GO:0006631//fatty acid metabolic process;GO:0006633//fatty acid biosynthetic process;GO:0007249//I-kappaB kinase/NF-kappaB signaling;GO:0007254//JNK cascade;GO:0007264//small GTPase mediated signal transduction;GO:0007266//Rho protein signal transduction;GO:0016601//Rac protein signal transduction;GO:0030148//sphingolipid biosynthetic process;GO:0030497//fatty …
15	IN2	ENSG00000068745	IP6K2	inositol hexakisphosphate kinase 2 [Source:HGNC Symbol;Acc:HGNC:17313]	Environmental Information Processing	Signal transduction	ko04070//Phosphatidylinositol signaling system	K07756	GO:0001650//fibrillar center;GO:0005634//nucleus;GO:0005654//nucleoplasm;GO:0005737//cytoplasm;GO:0030054//cell junction	GO:0000166//nucleotide binding;GO:0000827//inositol-1,3,4,5,6-pentakisphosphate kinase activity;GO:0000828//inositol hexakisphosphate kinase activity;GO:0000829//inositol heptakisphosphate kinase activity;GO:0000832//inositol hexakisphosphate 5-kinase activity;GO:0005515//protein binding;GO:0005524//ATP binding;GO:0016301//kinase activity;GO:0016740//transferase activity;GO:0052836//inositol 5-di…	GO:0006629//lipid metabolic process;GO:0016310//phosphorylation;GO:0030308//negative regulation of cell growth;GO:0032958//inositol phosphate biosynthetic process;GO:0033138//positive regulation of peptidyl-serine phosphorylation;GO:0043065//positive regulation of apoptotic process;GO:0043647//inositol phosphate metabolic process;GO:0046488//phosphatidylinositol metabolic process;GO:0046854//phos…
16	IN2	ENSG00000198604	BAZ1A	bromodomain adjacent to zinc finger domain 1A [Source:HGNC Symbol;Acc:HGNC:960]	-	-	-	-	GO:0000228//nuclear chromosome;GO:0000785//chromatin;GO:0005634//nucleus;GO:0005721//pericentric heterochromatin;GO:0008623//CHRAC;GO:0016590//ACF complex;GO:0043229//intracellular organelle	GO:0003677//DNA binding;GO:0005515//protein binding;GO:0046872//metal ion binding	GO:0006261//DNA-dependent DNA replication;GO:0006275//regulation of DNA replication;GO:0006334//nucleosome assembly;GO:0006338//chromatin remodeling;GO:0006355//regulation of transcription, DNA-templated;GO:0006357//regulation of transcription by RNA polymerase II;GO:0031445//regulation of heterochromatin assembly;GO:0045740//positive regulation of DNA replication
17	IN2	ENSG00000101236	RNF24	ring finger protein 24 [Source:HGNC Symbol;Acc:HGNC:13779]	-	-	-	-	GO:0000139//Golgi membrane;GO:0005794//Golgi apparatus;GO:0016020//membrane	GO:0005515//protein binding;GO:0008270//zinc ion binding;GO:0046872//metal ion binding	-
18	IN2	ENSG00000180573	H2AC6	H2A clustered histone 6 [Source:HGNC Symbol;Acc:HGNC:4733]	Organismal Systems;Human Diseases;Cellular Processes;Human Diseases	Immune system;Substance dependence;Cell growth and death;Immune disease	ko04613//Neutrophil extracellular trap formation;ko05034//Alcoholism;ko04217//Necroptosis;ko05322//Systemic lupus erythematosus	K11251;K11251;K11251;K11251	GO:0000786//nucleosome;GO:0005634//nucleus;GO:0005654//nucleoplasm;GO:0005694//chromosome;GO:0043229//intracellular organelle;GO:0070062//extracellular exosome	GO:0003674//molecular_function;GO:0003677//DNA binding;GO:0005515//protein binding;GO:0030527//structural constituent of chromatin;GO:0046982//protein heterodimerization activity	GO:0008285//negative regulation of cell population proliferation
19	IN2	ENSG00000128683	GAD1	glutamate decarboxylase 1 [Source:HGNC Symbol;Acc:HGNC:4092]	Metabolism;Organismal Systems;Human Diseases;Metabolism;Metabolism;Metabolism;Metabolism	Global and overview maps;Nervous system;Endocrine and metabolic disease;Amino acid metabolism;Metabolism of other amino acids;Carbohydrate metabolism;Metabolism of other amino acids	ko01100//Metabolic pathways;ko04727//GABAergic synapse;ko04940//Type I diabetes mellitus;ko00250//Alanine, aspartate and glutamate metabolism;ko00410//beta-Alanine metabolism;ko00650//Butanoate metabolism;ko00430//Taurine and hypotaurine metabolism	K01580;K01580;K01580;K01580;K01580;K01580;K01580	GO:0005737//cytoplasm;GO:0005886//plasma membrane;GO:0005938//cell cortex;GO:0012506//vesicle membrane;GO:0030424//axon;GO:0043679//axon terminus;GO:0044306//neuron projection terminus;GO:0045202//synapse;GO:0048786//presynaptic active zone;GO:0060077//inhibitory synapse;GO:0061202//clathrin-sculpted gamma-aminobutyric acid transport vesicle membrane;GO:0098793//presynapse;GO:0098982//GABA-ergic …	GO:0003824//catalytic activity;GO:0004351//glutamate decarboxylase activity;GO:0005515//protein binding;GO:0016829//lyase activity;GO:0016830//carbon-carbon lyase activity;GO:0016831//carboxy-lyase activity;GO:0030170//pyridoxal phosphate binding;GO:0042802//identical protein binding	GO:0006538//glutamate catabolic process;GO:0006540//glutamate decarboxylation to succinate;GO:0007268//chemical synaptic transmission;GO:0009449//gamma-aminobutyric acid biosynthetic process;GO:0019752//carboxylic acid metabolic process;GO:0035176//social behavior;GO:0035641//locomotory exploration behavior
20	IN2	ENSG00000134686	PHC2	polyhomeotic homolog 2 [Source:HGNC Symbol;Acc:HGNC:3183]	-	-	-	-	GO:0000792//heterochromatin;GO:0005634//nucleus;GO:0005654//nucleoplasm;GO:0031519//PcG protein complex;GO:0032991//protein-containing complex;GO:0035102//PRC1 complex	GO:0003677//DNA binding;GO:0003682//chromatin binding;GO:0005515//protein binding;GO:0008270//zinc ion binding;GO:0042393//histone binding;GO:0042802//identical protein binding;GO:0046872//metal ion binding	GO:0007283//spermatogenesis;GO:0045892//negative regulation of transcription, DNA-templated
21	IN2	ENSG00000149269	PAK1	p21 (RAC1) activated kinase 1 [Source:HGNC Symbol;Acc:HGNC:8590]	Environmental Information Processing;Human Diseases;Environmental Information Processing;Environmental Information Processing;Cellular Processes;Human Diseases;Human Diseases;Cellular Processes;Human Diseases;Organismal Systems;Organismal Systems;Organismal Systems;Organismal Systems;Organismal Systems;Organismal Systems;Environmental Information Processing;Human Diseases;Human Diseases;Environme…	Signal transduction;Infectious disease: bacterial;Signal transduction;Signal transduction;Cell motility;Infectious disease: viral;Cancer: overview;Cellular community - eukaryotes;Infectious disease: bacterial;Immune system;Development and regeneration;Immune system;Immune system;Immune system;Immune system;Signal transduction;Infectious disease: bacterial;Cancer: specific types;Signal transduction	ko04010//MAPK signaling pathway;ko05132//Salmonella infection;ko04014//Ras signaling pathway;ko04024//cAMP signaling pathway;ko04810//Regulation of actin cytoskeleton;ko05170//Human immunodeficiency virus 1 infection;ko05205//Proteoglycans in cancer;ko04510//Focal adhesion;ko05130//Pathogenic Escherichia coli infection;ko04062//Chemokine signaling pathway;ko04360//Axon guidance;ko04650//Natural k…	K04409;K04409;K04409;K04409;K04409;K04409;K04409;K04409;K04409;K04409;K04409;K04409;K04409;K04409;K04409;K04409;K04409;K04409;K04409	GO:0001726//ruffle;GO:0005634//nucleus;GO:0005654//nucleoplasm;GO:0005694//chromosome;GO:0005737//cytoplasm;GO:0005813//centrosome;GO:0005829//cytosol;GO:0005856//cytoskeleton;GO:0005884//actin filament;GO:0005886//plasma membrane;GO:0005911//cell-cell junction;GO:0005925//focal adhesion;GO:0014704//intercalated disc;GO:0016020//membrane;GO:0030018//Z disc;GO:0030027//lamellipodium;GO:0030424//ax…	GO:0000166//nucleotide binding;GO:0003824//catalytic activity;GO:0004672//protein kinase activity;GO:0004674//protein serine/threonine kinase activity;GO:0005515//protein binding;GO:0005518//collagen binding;GO:0005524//ATP binding;GO:0016301//kinase activity;GO:0016740//transferase activity;GO:0031267//small GTPase binding;GO:0042802//identical protein binding;GO:0043015//gamma-tubulin binding;G…	GO:0001934//positive regulation of protein phosphorylation;GO:0002223//stimulatory C-type lectin receptor signaling pathway;GO:0006338//chromatin remodeling;GO:0006468//protein phosphorylation;GO:0006887//exocytosis;GO:0006915//apoptotic process;GO:0006974//cellular response to DNA damage stimulus;GO:0008152//metabolic process;GO:0008284//positive regulation of cell population proliferation;GO:00…
22	IN2	ENSG00000198846	TOX	thymocyte selection associated high mobility group box [Source:HGNC Symbol;Acc:HGNC:18988]	-	-	-	-	GO:0005634//nucleus	GO:0003677//DNA binding;GO:0005515//protein binding;GO:0031490//chromatin DNA binding	GO:0001779//natural killer cell differentiation;GO:0002362//CD4-positive, CD25-positive, alpha-beta regulatory T cell lineage commitment;GO:0002364//NK T cell lineage commitment;GO:0002521//leukocyte differentiation;GO:0006325//chromatin organization;GO:0006357//regulation of transcription by RNA polymerase II;GO:0007399//nervous system development;GO:0010976//positive regulation of neuron projec…
23	IN2	ENSG00000075891	PAX2	paired box 2 [Source:HGNC Symbol;Acc:HGNC:8616]	-	-	-	-	GO:0000785//chromatin;GO:0005634//nucleus;GO:0005654//nucleoplasm;GO:0005815//microtubule organizing center;GO:0032991//protein-containing complex;GO:0032993//protein-DNA complex;GO:0034451//centriolar satellite	GO:0000976//transcription cis-regulatory region binding;GO:0000978//RNA polymerase II cis-regulatory region sequence-specific DNA binding;GO:0000981//DNA-binding transcription factor activity, RNA polymerase II-specific;GO:0000987//cis-regulatory region sequence-specific DNA binding;GO:0003676//nucleic acid binding;GO:0003677//DNA binding;GO:0003700//DNA-binding transcription factor activity;GO:0…	GO:0001655//urogenital system development;GO:0001658//branching involved in ureteric bud morphogenesis;GO:0001709//cell fate determination;GO:0001823//mesonephros development;GO:0001843//neural tube closure;GO:0002072//optic cup morphogenesis involved in camera-type eye development;GO:0003337//mesenchymal to epithelial transition involved in metanephros morphogenesis;GO:0003406//retinal pigment e…
24	IN2	ENSG00000215475	SIAH3	siah E3 ubiquitin protein ligase family member 3 [Source:HGNC Symbol;Acc:HGNC:30553]	-	-	-	-	GO:0005654//nucleoplasm;GO:0005737//cytoplasm;GO:0005739//mitochondrion	GO:0005515//protein binding;GO:0031624//ubiquitin conjugating enzyme binding;GO:0046872//metal ion binding;GO:0061630//ubiquitin protein ligase activity	GO:0006511//ubiquitin-dependent protein catabolic process;GO:0007275//multicellular organism development;GO:0031647//regulation of protein stability;GO:0043161//proteasome-mediated ubiquitin-dependent protein catabolic process;GO:1903215//negative regulation of protein targeting to mitochondrion
25	IN2	ENSG00000144771	LRTM1	leucine rich repeats and transmembrane domains 1 [Source:HGNC Symbol;Acc:HGNC:25023]	-	-	-	-	GO:0016020//membrane	GO:0005515//protein binding;GO:0008201//heparin binding;GO:0048495//Roundabout binding	GO:0007411//axon guidance;GO:0050919//negative chemotaxis
26	IN2	ENSG00000116667	C1orf21	chromosome 1 open reading frame 21 [Source:HGNC Symbol;Acc:HGNC:15494]	-	-	-	-	-	GO:0005515//protein binding	-
27	IN2	ENSG00000101958	GLRA2	glycine receptor alpha 2 [Source:HGNC Symbol;Acc:HGNC:4327]	Environmental Information Processing	Signaling molecules and interaction	ko04080//Neuroactive ligand-receptor interaction	K05194	GO:0005886//plasma membrane;GO:0016020//membrane;GO:0034707//chloride channel complex;GO:0042995//cell projection;GO:0043005//neuron projection;GO:0043231//intracellular membrane-bounded organelle;GO:0045202//synapse;GO:0045211//postsynaptic membrane;GO:0098690//glycinergic synapse	GO:0004888//transmembrane signaling receptor activity;GO:0005216//ion channel activity;GO:0005230//extracellular ligand-gated ion channel activity;GO:0005254//chloride channel activity;GO:0016594//glycine binding;GO:0016934//extracellularly glycine-gated chloride channel activity;GO:0022824//transmitter-gated ion channel activity;GO:0022852//glycine-gated chloride ion channel activity;GO:0046872/…	GO:0006811//ion transport;GO:0006821//chloride transport;GO:0007218//neuropeptide signaling pathway;GO:0034220//ion transmembrane transport;GO:0043200//response to amino acid;GO:0060078//regulation of postsynaptic membrane potential;GO:0060079//excitatory postsynaptic potential;GO:0071230//cellular response to amino acid stimulus;GO:0071294//cellular response to zinc ion;GO:0071361//cellular resp…
28	IN2	ENSG00000169021	UQCRFS1	ubiquinol-cytochrome c reductase, Rieske iron-sulfur polypeptide 1 [Source:HGNC Symbol;Acc:HGNC:12587]	Metabolism;Human Diseases;Human Diseases;Human Diseases;Human Diseases;Human Diseases;Human Diseases;Organismal Systems;Human Diseases;Human Diseases;Human Diseases;Metabolism;Organismal Systems	Global and overview maps;Neurodegenerative disease;Neurodegenerative disease;Neurodegenerative disease;Neurodegenerative disease;Neurodegenerative disease;Neurodegenerative disease;Environmental adaptation;Cancer: overview;Cardiovascular disease;Endocrine and metabolic disease;Energy metabolism;Circulatory system	ko01100//Metabolic pathways;ko05022//Pathways of neurodegeneration - multiple diseases;ko05010//Alzheimer disease;ko05014//Amyotrophic lateral sclerosis;ko05016//Huntington disease;ko05020//Prion disease;ko05012//Parkinson disease;ko04714//Thermogenesis;ko05208//Chemical carcinogenesis - reactive oxygen species;ko05415//Diabetic cardiomyopathy;ko04932//Non-alcoholic fatty liver disease;ko00190//O…	K00411;K00411;K00411;K00411;K00411;K00411;K00411;K00411;K00411;K00411;K00411;K00411;K00411	GO:0005739//mitochondrion;GO:0005743//mitochondrial inner membrane;GO:0005750//mitochondrial respiratory chain complex III;GO:0005751//mitochondrial respiratory chain complex IV;GO:0016020//membrane;GO:0070469//respirasome	GO:0005515//protein binding;GO:0008121//ubiquinol-cytochrome-c reductase activity;GO:0016491//oxidoreductase activity;GO:0046872//metal ion binding;GO:0051536//iron-sulfur cluster binding;GO:0051537//2 iron, 2 sulfur cluster binding	GO:0006122//mitochondrial electron transport, ubiquinol to cytochrome c;GO:0022904//respiratory electron transport chain;GO:0034551//mitochondrial respiratory chain complex III assembly;GO:1902600//proton transmembrane transport
29	IN2	ENSG00000099284	MACROH2A2	macroH2A.2 histone [Source:HGNC Symbol;Acc:HGNC:14453]	Organismal Systems;Human Diseases;Cellular Processes;Human Diseases	Immune system;Substance dependence;Cell growth and death;Immune disease	ko04613//Neutrophil extracellular trap formation;ko05034//Alcoholism;ko04217//Necroptosis;ko05322//Systemic lupus erythematosus	K11251;K11251;K11251;K11251	GO:0000781//chromosome, telomeric region;GO:0000785//chromatin;GO:0000786//nucleosome;GO:0001740//Barr body;GO:0005634//nucleus;GO:0005654//nucleoplasm;GO:0005694//chromosome;GO:0043229//intracellular organelle;GO:0070062//extracellular exosome	GO:0000976//transcription cis-regulatory region binding;GO:0000977//RNA polymerase II transcription regulatory region sequence-specific DNA binding;GO:0003677//DNA binding;GO:0005515//protein binding;GO:0030527//structural constituent of chromatin;GO:0031490//chromatin DNA binding;GO:0046982//protein heterodimerization activity	GO:0000122//negative regulation of transcription by RNA polymerase II;GO:0006325//chromatin organization;GO:0006334//nucleosome assembly;GO:0007420//brain development;GO:0007549//dosage compensation;GO:0045618//positive regulation of keratinocyte differentiation;GO:0045814//negative regulation of gene expression, epigenetic;GO:0071169//establishment of protein localization to chromatin;GO:1901837…
30	IN2	ENSG00000079246	XRCC5	X-ray repair cross complementing 5 [Source:HGNC Symbol;Acc:HGNC:12833]	Genetic Information Processing	Replication and repair	ko03450//Non-homologous end-joining	K10885	GO:0000781//chromosome, telomeric region;GO:0000783//nuclear telomere cap complex;GO:0005576//extracellular region;GO:0005634//nucleus;GO:0005654//nucleoplasm;GO:0005694//chromosome;GO:0005730//nucleolus;GO:0005737//cytoplasm;GO:0005829//cytosol;GO:0005886//plasma membrane;GO:0005958//DNA-dependent protein kinase-DNA ligase 4 complex;GO:0016020//membrane;GO:0032040//small-subunit processome;GO:00…	GO:0000166//nucleotide binding;GO:0000976//transcription cis-regulatory region binding;GO:0003677//DNA binding;GO:0003678//DNA helicase activity;GO:0003684//damaged DNA binding;GO:0003690//double-stranded DNA binding;GO:0003691//double-stranded telomeric DNA binding;GO:0003723//RNA binding;GO:0004386//helicase activity;GO:0005515//protein binding;GO:0005524//ATP binding;GO:0008047//enzyme activat…	GO:0000723//telomere maintenance;GO:0000725//recombinational repair;GO:0002218//activation of innate immune response;GO:0002376//immune system process;GO:0006281//DNA repair;GO:0006302//double-strand break repair;GO:0006303//double-strand break repair via nonhomologous end joining;GO:0006310//DNA recombination;GO:0006974//cellular response to DNA damage stimulus;GO:0009410//response to xenobiotic…
31	IN2	ENSG00000104427	ZC2HC1A	zinc finger C2HC-type containing 1A [Source:HGNC Symbol;Acc:HGNC:24277]	-	-	-	-	-	GO:0005515//protein binding;GO:0046872//metal ion binding	-
32	IN2	ENSG00000247828	TMEM161B-DT	-	-	-	-	-	-	-	-
33	IN2	ENSG00000128739	SNRPN	small nuclear ribonucleoprotein polypeptide N [Source:HGNC Symbol;Acc:HGNC:11164]	-	-	-	-	GO:0005634//nucleus;GO:0005654//nucleoplasm;GO:0005681//spliceosomal complex;GO:0005682//U5 snRNP;GO:0005685//U1 snRNP;GO:0005686//U2 snRNP;GO:0005687//U4 snRNP;GO:0005737//cytoplasm;GO:0030532//small nuclear ribonucleoprotein complex;GO:0043229//intracellular organelle;GO:0046540//U4/U6 x U5 tri-snRNP complex;GO:0071004//U2-type prespliceosome;GO:0071013//catalytic step 2 spliceosome;GO:1990904/…	GO:0003723//RNA binding;GO:0005515//protein binding	GO:0000398//mRNA splicing, via spliceosome;GO:0008380//RNA splicing;GO:0009725//response to hormone
34	IN2	ENSG00000125351	UPF3B	UPF3B regulator of nonsense mediated mRNA decay [Source:HGNC Symbol;Acc:HGNC:20439]	Genetic Information Processing;Genetic Information Processing	Translation;Translation	ko03013//Nucleocytoplasmic transport;ko03015//mRNA surveillance pathway	K14328;K14328	GO:0005634//nucleus;GO:0005654//nucleoplasm;GO:0005730//nucleolus;GO:0005737//cytoplasm;GO:0005829//cytosol;GO:0034451//centriolar satellite;GO:0035145//exon-exon junction complex;GO:0043025//neuronal cell body	GO:0003676//nucleic acid binding;GO:0003723//RNA binding;GO:0003729//mRNA binding;GO:0005515//protein binding	GO:0000184//nuclear-transcribed mRNA catabolic process, nonsense-mediated decay;GO:0007420//brain development;GO:0031175//neuron projection development;GO:0045666//positive regulation of neuron differentiation;GO:0045727//positive regulation of translation;GO:0051028//mRNA transport;GO:1905746//positive regulation of mRNA cis splicing, via spliceosome
35	IN2	ENSG00000145416	MARCHF1	membrane associated ring-CH-type finger 1 [Source:HGNC Symbol;Acc:HGNC:26077]	-	-	-	-	GO:0005737//cytoplasm;GO:0005764//lysosome;GO:0005765//lysosomal membrane;GO:0005768//endosome;GO:0005783//endoplasmic reticulum;GO:0005789//endoplasmic reticulum membrane;GO:0005794//Golgi apparatus;GO:0005886//plasma membrane;GO:0016020//membrane;GO:0030659//cytoplasmic vesicle membrane;GO:0031410//cytoplasmic vesicle;GO:0031901//early endosome membrane;GO:0031902//late endosome membrane;GO:003…	GO:0008270//zinc ion binding;GO:0016740//transferase activity;GO:0042287//MHC protein binding;GO:0046872//metal ion binding;GO:0061630//ubiquitin protein ligase activity	GO:0000209//protein polyubiquitination;GO:0002376//immune system process;GO:0002495//antigen processing and presentation of peptide antigen via MHC class II;GO:0006955//immune response;GO:0016567//protein ubiquitination
36	IN2	ENSG00000008083	JARID2	jumonji and AT-rich interaction domain containing 2 [Source:HGNC Symbol;Acc:HGNC:6196]	Cellular Processes	Cellular community - eukaryotes	ko04550//Signaling pathways regulating pluripotency of stem cells	K11478	GO:0000785//chromatin;GO:0005634//nucleus;GO:0005654//nucleoplasm;GO:0005739//mitochondrion;GO:0035097//histone methyltransferase complex;GO:0035098//ESC/E(Z) complex	GO:0003677//DNA binding;GO:0003682//chromatin binding;GO:0005515//protein binding;GO:0043130//ubiquitin binding;GO:0046976//histone methyltransferase activity (H3-K27 specific);GO:0061649//ubiquitin modification-dependent histone binding	GO:0000122//negative regulation of transcription by RNA polymerase II;GO:0001889//liver development;GO:0006325//chromatin organization;GO:0006338//chromatin remodeling;GO:0007417//central nervous system development;GO:0008283//cell population proliferation;GO:0010468//regulation of gene expression;GO:0010614//negative regulation of cardiac muscle hypertrophy;GO:0030154//cell differentiation;GO:00…
37	IN2	ENSG00000160058	BSDC1	BSD domain containing 1 [Source:HGNC Symbol;Acc:HGNC:25501]	-	-	-	-	GO:0005737//cytoplasm	GO:0005515//protein binding	-
38	IN2	ENSG00000131437	KIF3A	kinesin family member 3A [Source:HGNC Symbol;Acc:HGNC:6319]	Environmental Information Processing	Signal transduction	ko04340//Hedgehog signaling pathway	K10394	GO:0005737//cytoplasm;GO:0005813//centrosome;GO:0005814//centriole;GO:0005829//cytosol;GO:0005856//cytoskeleton;GO:0005871//kinesin complex;GO:0005874//microtubule;GO:0005876//spindle microtubule;GO:0005929//cilium;GO:0005930//axoneme;GO:0015630//microtubule cytoskeleton;GO:0016939//kinesin II complex;GO:0042995//cell projection;GO:0043025//neuronal cell body;GO:0070062//extracellular exosome;GO:…	GO:0000166//nucleotide binding;GO:0003774//cytoskeletal motor activity;GO:0003777//microtubule motor activity;GO:0005515//protein binding;GO:0005524//ATP binding;GO:0008017//microtubule binding;GO:0008574//plus-end-directed microtubule motor activity;GO:0016887//ATP hydrolysis activity;GO:0019894//kinesin binding;GO:0019903//protein phosphatase binding;GO:0030507//spectrin binding;GO:0031267//sma…	GO:0006996//organelle organization;GO:0007018//microtubule-based movement;GO:0008089//anterograde axonal transport;GO:0010457//centriole-centriole cohesion;GO:0015031//protein transport;GO:0030030//cell projection organization;GO:0034021//response to silicon dioxide;GO:0034454//microtubule anchoring at centrosome;GO:0048260//positive regulation of receptor-mediated endocytosis;GO:0060271//cilium …
39	IN2	ENSG00000077092	RARB	retinoic acid receptor beta [Source:HGNC Symbol;Acc:HGNC:9865]	Human Diseases;Human Diseases;Human Diseases;Human Diseases	Cancer: overview;Cancer: specific types;Cancer: specific types;Cancer: specific types	ko05200//Pathways in cancer;ko05226//Gastric cancer;ko05222//Small cell lung cancer;ko05223//Non-small cell lung cancer	K08528;K08528;K08528;K08528	GO:0000785//chromatin;GO:0005634//nucleus;GO:0005654//nucleoplasm;GO:0005737//cytoplasm	GO:0000978//RNA polymerase II cis-regulatory region sequence-specific DNA binding;GO:0000981//DNA-binding transcription factor activity, RNA polymerase II-specific;GO:0003677//DNA binding;GO:0003700//DNA-binding transcription factor activity;GO:0004879//nuclear receptor activity;GO:0005515//protein binding;GO:0008270//zinc ion binding;GO:0043565//sequence-specific DNA binding;GO:0044877//protein-…	GO:0000122//negative regulation of transcription by RNA polymerase II;GO:0001657//ureteric bud development;GO:0002068//glandular epithelial cell development;GO:0003417//growth plate cartilage development;GO:0006355//regulation of transcription, DNA-templated;GO:0006915//apoptotic process;GO:0007165//signal transduction;GO:0008283//cell population proliferation;GO:0009755//hormone-mediated signali…
40	IN2	ENSG00000145247	OCIAD2	OCIA domain containing 2 [Source:HGNC Symbol;Acc:HGNC:28685]	-	-	-	-	GO:0005764//lysosome;GO:0005768//endosome;GO:0005794//Golgi apparatus	-	GO:0006897//endocytosis;GO:0009617//response to bacterium;GO:0046427//positive regulation of receptor signaling pathway via JAK-STAT;GO:0061484//hematopoietic stem cell homeostasis
41	IN2	ENSG00000145730	PAM	peptidylglycine alpha-amidating monooxygenase [Source:HGNC Symbol;Acc:HGNC:8596]	-	-	-	-	GO:0005576//extracellular region;GO:0016020//membrane;GO:0030658//transport vesicle membrane;GO:0030667//secretory granule membrane;GO:0031410//cytoplasmic vesicle;GO:0070062//extracellular exosome	GO:0003824//catalytic activity;GO:0004497//monooxygenase activity;GO:0004504//peptidylglycine monooxygenase activity;GO:0004598//peptidylamidoglycolate lyase activity;GO:0005507//copper ion binding;GO:0005509//calcium ion binding;GO:0005515//protein binding;GO:0008270//zinc ion binding;GO:0016491//oxidoreductase activity;GO:0016715//oxidoreductase activity, acting on paired donors, with incorpora…	GO:0001519//peptide amidation;GO:0006518//peptide metabolic process;GO:0006629//lipid metabolic process;GO:0008152//metabolic process;GO:0010043//response to zinc ion;GO:0062112//fatty acid primary amide biosynthetic process
42	IN2	ENSG00000102984	ZNF821	zinc finger protein 821 [Source:HGNC Symbol;Acc:HGNC:28043]	-	-	-	-	GO:0005634//nucleus	GO:0000978//RNA polymerase II cis-regulatory region sequence-specific DNA binding;GO:0003677//DNA binding;GO:0003700//DNA-binding transcription factor activity;GO:0005515//protein binding;GO:0046872//metal ion binding;GO:1990837//sequence-specific double-stranded DNA binding	GO:0006357//regulation of transcription by RNA polymerase II
43	IN2	ENSG00000091656	ZFHX4	zinc finger homeobox 4 [Source:HGNC Symbol;Acc:HGNC:30939]	-	-	-	-	GO:0000785//chromatin;GO:0005634//nucleus	GO:0000978//RNA polymerase II cis-regulatory region sequence-specific DNA binding;GO:0000981//DNA-binding transcription factor activity, RNA polymerase II-specific;GO:0003676//nucleic acid binding;GO:0003677//DNA binding;GO:0008270//zinc ion binding;GO:0046872//metal ion binding	GO:0006355//regulation of transcription, DNA-templated;GO:0006357//regulation of transcription by RNA polymerase II
44	IN2	ENSG00000115310	RTN4	reticulon 4 [Source:HGNC Symbol;Acc:HGNC:14085]	Human Diseases	Neurodegenerative disease	ko05010//Alzheimer disease	K20720	GO:0005635//nuclear envelope;GO:0005783//endoplasmic reticulum;GO:0005789//endoplasmic reticulum membrane;GO:0005886//plasma membrane;GO:0014069//postsynaptic density;GO:0016020//membrane;GO:0030054//cell junction;GO:0042995//cell projection;GO:0043005//neuron projection;GO:0070161//anchoring junction;GO:0071782//endoplasmic reticulum tubular network;GO:0098794//postsynapse;GO:0098826//endoplasmi…	GO:0003723//RNA binding;GO:0005515//protein binding;GO:0031625//ubiquitin protein ligase binding;GO:0042803//protein homodimerization activity;GO:0045296//cadherin binding;GO:0046872//metal ion binding	GO:0001825//blastocyst formation;GO:0002523//leukocyte migration involved in inflammatory response;GO:0006915//apoptotic process;GO:0007029//endoplasmic reticulum organization;GO:0007399//nervous system development;GO:0007413//axonal fasciculation;GO:0007420//brain development;GO:0010634//positive regulation of epithelial cell migration;GO:0021801//cerebral cortex radial glia-guided migration;GO:…
45	IN2	ENSG00000164900	GBX1	gastrulation brain homeobox 1 [Source:HGNC Symbol;Acc:HGNC:4185]	-	-	-	-	GO:0000785//chromatin;GO:0005634//nucleus	GO:0000977//RNA polymerase II transcription regulatory region sequence-specific DNA binding;GO:0000981//DNA-binding transcription factor activity, RNA polymerase II-specific;GO:0003677//DNA binding	GO:0006355//regulation of transcription, DNA-templated;GO:0006357//regulation of transcription by RNA polymerase II;GO:0007628//adult walking behavior;GO:0019230//proprioception;GO:0021522//spinal cord motor neuron differentiation;GO:0048663//neuron fate commitment;GO:0051960//regulation of nervous system development;GO:0097374//sensory neuron axon guidance
46	IN2	ENSG00000182670	TTC3	tetratricopeptide repeat domain 3 [Source:HGNC Symbol;Acc:HGNC:12393]	-	-	-	-	GO:0005634//nucleus;GO:0005654//nucleoplasm;GO:0005730//nucleolus;GO:0005737//cytoplasm;GO:0005794//Golgi apparatus;GO:0005829//cytosol;GO:0016020//membrane	GO:0004842//ubiquitin-protein transferase activity;GO:0005515//protein binding;GO:0016740//transferase activity;GO:0046872//metal ion binding	GO:0006511//ubiquitin-dependent protein catabolic process;GO:0016567//protein ubiquitination;GO:0070936//protein K48-linked ubiquitination
47	IN2	ENSG00000015592	STMN4	stathmin 4 [Source:HGNC Symbol;Acc:HGNC:16078]	-	-	-	-	GO:0005737//cytoplasm;GO:0005794//Golgi apparatus;GO:0030424//axon;GO:0030426//growth cone;GO:0042995//cell projection;GO:0043005//neuron projection	GO:0005515//protein binding;GO:0015631//tubulin binding	GO:0007019//microtubule depolymerization;GO:0031110//regulation of microtubule polymerization or depolymerization;GO:0031175//neuron projection development
48	IN2	ENSG00000117118	SDHB	succinate dehydrogenase complex iron sulfur subunit B [Source:HGNC Symbol;Acc:HGNC:10681]	Metabolism;Human Diseases;Human Diseases;Human Diseases;Human Diseases;Human Diseases;Human Diseases;Organismal Systems;Human Diseases;Human Diseases;Human Diseases;Metabolism;Metabolism;Metabolism	Global and overview maps;Neurodegenerative disease;Neurodegenerative disease;Neurodegenerative disease;Neurodegenerative disease;Neurodegenerative disease;Neurodegenerative disease;Environmental adaptation;Cancer: overview;Cardiovascular disease;Endocrine and metabolic disease;Energy metabolism;Global and overview maps;Carbohydrate metabolism	ko01100//Metabolic pathways;ko05022//Pathways of neurodegeneration - multiple diseases;ko05010//Alzheimer disease;ko05014//Amyotrophic lateral sclerosis;ko05016//Huntington disease;ko05020//Prion disease;ko05012//Parkinson disease;ko04714//Thermogenesis;ko05208//Chemical carcinogenesis - reactive oxygen species;ko05415//Diabetic cardiomyopathy;ko04932//Non-alcoholic fatty liver disease;ko00190//O…	K00235;K00235;K00235;K00235;K00235;K00235;K00235;K00235;K00235;K00235;K00235;K00235;K00235;K00235	GO:0005654//nucleoplasm;GO:0005739//mitochondrion;GO:0005743//mitochondrial inner membrane;GO:0005749//mitochondrial respiratory chain complex II, succinate dehydrogenase complex (ubiquinone);GO:0005886//plasma membrane;GO:0016020//membrane;GO:0031966//mitochondrial membrane;GO:0045257//succinate dehydrogenase complex (ubiquinone);GO:0045273//respiratory chain complex II	GO:0005515//protein binding;GO:0008177//succinate dehydrogenase (ubiquinone) activity;GO:0009055//electron transfer activity;GO:0016491//oxidoreductase activity;GO:0046872//metal ion binding;GO:0048039//ubiquinone binding;GO:0051536//iron-sulfur cluster binding;GO:0051537//2 iron, 2 sulfur cluster binding;GO:0051538//3 iron, 4 sulfur cluster binding;GO:0051539//4 iron, 4 sulfur cluster binding;GO…	GO:0006099//tricarboxylic acid cycle;GO:0006121//mitochondrial electron transport, succinate to ubiquinone;GO:0009060//aerobic respiration;GO:0022900//electron transport chain;GO:0022904//respiratory electron transport chain;GO:0042776//mitochondrial ATP synthesis coupled proton transport
49	IN2	ENSG00000197487	GALP	galanin like peptide [Source:HGNC Symbol;Acc:HGNC:24840]	Environmental Information Processing	Signaling molecules and interaction	ko04080//Neuroactive ligand-receptor interaction	K25482	GO:0005575//cellular_component;GO:0005576//extracellular region	GO:0005179//hormone activity;GO:0005515//protein binding	GO:0007218//neuropeptide signaling pathway;GO:0008150//biological_process;GO:0009725//response to hormone;GO:0032098//regulation of appetite;GO:0032868//response to insulin;GO:0035821//modulation of process of other organism;GO:0042595//behavioral response to starvation;GO:0042742//defense response to bacterium;GO:0050829//defense response to Gram-negative bacterium;GO:0061844//antimicrobial humo…
50	IN2	ENSG00000140740	UQCRC2	ubiquinol-cytochrome c reductase core protein 2 [Source:HGNC Symbol;Acc:HGNC:12586]	Metabolism;Human Diseases;Human Diseases;Human Diseases;Human Diseases;Human Diseases;Human Diseases;Organismal Systems;Human Diseases;Human Diseases;Human Diseases;Metabolism;Organismal Systems	Global and overview maps;Neurodegenerative disease;Neurodegenerative disease;Neurodegenerative disease;Neurodegenerative disease;Neurodegenerative disease;Neurodegenerative disease;Environmental adaptation;Cancer: overview;Cardiovascular disease;Endocrine and metabolic disease;Energy metabolism;Circulatory system	ko01100//Metabolic pathways;ko05022//Pathways of neurodegeneration - multiple diseases;ko05010//Alzheimer disease;ko05014//Amyotrophic lateral sclerosis;ko05016//Huntington disease;ko05020//Prion disease;ko05012//Parkinson disease;ko04714//Thermogenesis;ko05208//Chemical carcinogenesis - reactive oxygen species;ko05415//Diabetic cardiomyopathy;ko04932//Non-alcoholic fatty liver disease;ko00190//O…	K00415;K00415;K00415;K00415;K00415;K00415;K00415;K00415;K00415;K00415;K00415;K00415;K00415	GO:0005654//nucleoplasm;GO:0005739//mitochondrion;GO:0005743//mitochondrial inner membrane;GO:0005750//mitochondrial respiratory chain complex III;GO:0005751//mitochondrial respiratory chain complex IV;GO:0016020//membrane;GO:0070469//respirasome	GO:0004222//metalloendopeptidase activity;GO:0005515//protein binding;GO:0046872//metal ion binding	GO:0006119//oxidative phosphorylation;GO:0006122//mitochondrial electron transport, ubiquinol to cytochrome c;GO:0006508//proteolysis;GO:0009060//aerobic respiration;GO:0045333//cellular respiration
51	IN2	ENSG00000136750	GAD2	glutamate decarboxylase 2 [Source:HGNC Symbol;Acc:HGNC:4093]	Metabolism;Organismal Systems;Human Diseases;Metabolism;Metabolism;Metabolism;Metabolism	Global and overview maps;Nervous system;Endocrine and metabolic disease;Amino acid metabolism;Metabolism of other amino acids;Carbohydrate metabolism;Metabolism of other amino acids	ko01100//Metabolic pathways;ko04727//GABAergic synapse;ko04940//Type I diabetes mellitus;ko00250//Alanine, aspartate and glutamate metabolism;ko00410//beta-Alanine metabolism;ko00650//Butanoate metabolism;ko00430//Taurine and hypotaurine metabolism	K01580;K01580;K01580;K01580;K01580;K01580;K01580	GO:0000139//Golgi membrane;GO:0005737//cytoplasm;GO:0005794//Golgi apparatus;GO:0005829//cytosol;GO:0005886//plasma membrane;GO:0016020//membrane;GO:0030424//axon;GO:0030672//synaptic vesicle membrane;GO:0031410//cytoplasmic vesicle;GO:0042734//presynaptic membrane;GO:0042995//cell projection;GO:0045202//synapse;GO:0048471//perinuclear region of cytoplasm;GO:0060077//inhibitory synapse;GO:0061202…	GO:0003824//catalytic activity;GO:0004351//glutamate decarboxylase activity;GO:0005515//protein binding;GO:0016595//glutamate binding;GO:0016829//lyase activity;GO:0016830//carbon-carbon lyase activity;GO:0016831//carboxy-lyase activity;GO:0030170//pyridoxal phosphate binding;GO:0044877//protein-containing complex binding	GO:0006540//glutamate decarboxylation to succinate;GO:0007268//chemical synaptic transmission;GO:0009410//response to xenobiotic stimulus;GO:0009449//gamma-aminobutyric acid biosynthetic process;GO:0019752//carboxylic acid metabolic process
52	IN2	ENSG00000146425	DYNLT1	dynein light chain Tctex-type 1 [Source:HGNC Symbol;Acc:HGNC:11697]	Human Diseases	Infectious disease: bacterial	ko05132//Salmonella infection	K10420	GO:0005576//extracellular region;GO:0005737//cytoplasm;GO:0005794//Golgi apparatus;GO:0005819//spindle;GO:0005856//cytoskeleton;GO:0005868//cytoplasmic dynein complex;GO:0005874//microtubule;GO:0005881//cytoplasmic microtubule;GO:0030286//dynein complex;GO:0034774//secretory granule lumen;GO:0043657//host cell;GO:0099503//secretory vesicle;GO:1904813//ficolin-1-rich granule lumen	GO:0005515//protein binding;GO:0042802//identical protein binding;GO:0045505//dynein intermediate chain binding	GO:0000132//establishment of mitotic spindle orientation;GO:0007018//microtubule-based movement;GO:0007049//cell cycle;GO:0007399//nervous system development;GO:0008277//regulation of G protein-coupled receptor signaling pathway;GO:0019060//intracellular transport of viral protein in host cell;GO:0046718//viral entry into host cell;GO:0050768//negative regulation of neurogenesis;GO:0051301//cell …
53	IN2	ENSG00000183291	SELENOF	selenoprotein F [Source:HGNC Symbol;Acc:HGNC:17705]	-	-	-	-	GO:0005783//endoplasmic reticulum;GO:0005788//endoplasmic reticulum lumen	GO:0005515//protein binding;GO:0008379//thioredoxin peroxidase activity;GO:0008430//selenium binding;GO:0016491//oxidoreductase activity	GO:0035092//sperm chromatin condensation;GO:0051084//'de novo' posttranslational protein folding;GO:0098869//cellular oxidant detoxification
54	IN2	ENSG00000049759	NEDD4L	NEDD4 like E3 ubiquitin protein ligase [Source:HGNC Symbol;Acc:HGNC:7728]	Cellular Processes;Cellular Processes;Genetic Information Processing;Organismal Systems	Transport and catabolism;Cellular community - eukaryotes;Folding, sorting and degradation;Excretory system	ko04144//Endocytosis;ko04530//Tight junction;ko04120//Ubiquitin mediated proteolysis;ko04960//Aldosterone-regulated sodium reabsorption	K13305;K13305;K13305;K13305	GO:0005654//nucleoplasm;GO:0005737//cytoplasm;GO:0005768//endosome;GO:0005771//multivesicular body;GO:0005794//Golgi apparatus;GO:0005829//cytosol;GO:0005886//plasma membrane;GO:0070062//extracellular exosome	GO:0004842//ubiquitin-protein transferase activity;GO:0005515//protein binding;GO:0015459//potassium channel regulator activity;GO:0016740//transferase activity;GO:0017080//sodium channel regulator activity;GO:0019870//potassium channel inhibitor activity;GO:0019871//sodium channel inhibitor activity;GO:0044325//transmembrane transporter binding;GO:0061630//ubiquitin protein ligase activity	GO:0003254//regulation of membrane depolarization;GO:0006511//ubiquitin-dependent protein catabolic process;GO:0016567//protein ubiquitination;GO:0030154//cell differentiation;GO:0031647//regulation of protein stability;GO:0034220//ion transmembrane transport;GO:0034765//regulation of ion transmembrane transport;GO:0042391//regulation of membrane potential;GO:0043161//proteasome-mediated ubiquiti…
55	IN2	ENSG00000165495	PKNOX2	PBX/knotted 1 homeobox 2 [Source:HGNC Symbol;Acc:HGNC:16714]	-	-	-	-	GO:0005634//nucleus;GO:0005654//nucleoplasm;GO:0005737//cytoplasm;GO:0015629//actin cytoskeleton;GO:0015630//microtubule cytoskeleton;GO:0045171//intercellular bridge	GO:0000977//RNA polymerase II transcription regulatory region sequence-specific DNA binding;GO:0000978//RNA polymerase II cis-regulatory region sequence-specific DNA binding;GO:0000981//DNA-binding transcription factor activity, RNA polymerase II-specific;GO:0003677//DNA binding;GO:0003785//actin monomer binding;GO:0005515//protein binding;GO:0043565//sequence-specific DNA binding;GO:0051015//act…	GO:0006355//regulation of transcription, DNA-templated;GO:0006357//regulation of transcription by RNA polymerase II
56	IN2	ENSG00000132639	SNAP25	synaptosome associated protein 25 [Source:HGNC Symbol;Acc:HGNC:11132]	Organismal Systems;Organismal Systems	Endocrine system;Nervous system	ko04911//Insulin secretion;ko04721//Synaptic vesicle cycle	K18211;K18211	GO:0001917//photoreceptor inner segment;GO:0005737//cytoplasm;GO:0005768//endosome;GO:0005802//trans-Golgi network;GO:0005829//cytosol;GO:0005856//cytoskeleton;GO:0005886//plasma membrane;GO:0005938//cell cortex;GO:0008021//synaptic vesicle;GO:0008076//voltage-gated potassium channel complex;GO:0015629//actin cytoskeleton;GO:0016020//membrane;GO:0030027//lamellipodium;GO:0030175//filopodium;GO:00…	GO:0000149//SNARE binding;GO:0005249//voltage-gated potassium channel activity;GO:0005484//SNAP receptor activity;GO:0005515//protein binding;GO:0008289//lipid binding;GO:0017022//myosin binding;GO:0017075//syntaxin-1 binding;GO:0019904//protein domain specific binding;GO:0044325//transmembrane transporter binding;GO:0048306//calcium-dependent protein binding	GO:0001504//neurotransmitter uptake;GO:0006887//exocytosis;GO:0007268//chemical synaptic transmission;GO:0007269//neurotransmitter secretion;GO:0007409//axonogenesis;GO:0007616//long-term memory;GO:0007626//locomotory behavior;GO:0008306//associative learning;GO:0010975//regulation of neuron projection development;GO:0016079//synaptic vesicle exocytosis;GO:0016081//synaptic vesicle docking;GO:001…
57	IN2	ENSG00000275700	AATF	apoptosis antagonizing transcription factor [Source:HGNC Symbol;Acc:HGNC:19235]	-	-	-	-	GO:0005634//nucleus;GO:0005654//nucleoplasm;GO:0005667//transcription regulator complex;GO:0005730//nucleolus;GO:0005737//cytoplasm;GO:0032040//small-subunit processome	GO:0003723//RNA binding;GO:0005515//protein binding;GO:0019901//protein kinase binding;GO:0043522//leucine zipper domain binding;GO:0048156//tau protein binding	GO:0006357//regulation of transcription by RNA polymerase II;GO:0006974//cellular response to DNA damage stimulus;GO:0007155//cell adhesion;GO:0007346//regulation of mitotic cell cycle;GO:0032929//negative regulation of superoxide anion generation;GO:0040016//embryonic cleavage;GO:0042254//ribosome biogenesis;GO:0042274//ribosomal small subunit biogenesis;GO:0042985//negative regulation of amyloi…
58	IN2	ENSG00000100592	DAAM1	dishevelled associated activator of morphogenesis 1 [Source:HGNC Symbol;Acc:HGNC:18142]	Environmental Information Processing	Signal transduction	ko04310//Wnt signaling pathway	K04512	GO:0001725//stress fiber;GO:0005737//cytoplasm;GO:0005829//cytosol;GO:0005856//cytoskeleton;GO:0005886//plasma membrane;GO:0016020//membrane;GO:0031514//motile cilium;GO:0036064//ciliary basal body;GO:0042995//cell projection	GO:0003779//actin binding;GO:0005515//protein binding;GO:0031267//small GTPase binding;GO:0042802//identical protein binding	GO:0016043//cellular component organization;GO:0016055//Wnt signaling pathway;GO:0030036//actin cytoskeleton organization;GO:0060071//Wnt signaling pathway, planar cell polarity pathway
59	IN2	ENSG00000171843	MLLT3	MLLT3 super elongation complex subunit [Source:HGNC Symbol;Acc:HGNC:7136]	Human Diseases	Cancer: overview	ko05202//Transcriptional misregulation in cancer	K15187	GO:0005634//nucleus;GO:0005654//nucleoplasm;GO:0005694//chromosome;GO:0005829//cytosol;GO:0008023//transcription elongation factor complex;GO:0043229//intracellular organelle;GO:0070062//extracellular exosome	GO:0003677//DNA binding;GO:0003682//chromatin binding;GO:0005515//protein binding;GO:0042393//histone binding;GO:0060090//molecular adaptor activity;GO:0070577//lysine-acetylated histone binding;GO:0140030//modification-dependent protein binding	GO:0006355//regulation of transcription, DNA-templated;GO:0007379//segment specification;GO:0009952//anterior/posterior pattern specification;GO:0010467//gene expression;GO:0045893//positive regulation of transcription, DNA-templated;GO:0060218//hematopoietic stem cell differentiation;GO:0090090//negative regulation of canonical Wnt signaling pathway;GO:1902275//regulation of chromatin organizati…
60	IN2	ENSG00000052126	PLEKHA5	pleckstrin homology domain containing A5 [Source:HGNC Symbol;Acc:HGNC:30036]	-	-	-	-	GO:0005654//nucleoplasm;GO:0005737//cytoplasm;GO:0005829//cytosol;GO:0014069//postsynaptic density;GO:0016020//membrane;GO:0098978//glutamatergic synapse	GO:0005515//protein binding;GO:0010314//phosphatidylinositol-5-phosphate binding;GO:0032266//phosphatidylinositol-3-phosphate binding;GO:0070273//phosphatidylinositol-4-phosphate binding;GO:0080025//phosphatidylinositol-3,5-bisphosphate binding	GO:0008150//biological_process;GO:0061458//reproductive system development
61	IN2	ENSG00000128656	CHN1	chimerin 1 [Source:HGNC Symbol;Acc:HGNC:1943]	-	-	-	-	GO:0005829//cytosol	GO:0005096//GTPase activator activity;GO:0005515//protein binding;GO:0046872//metal ion binding;GO:0046875//ephrin receptor binding	GO:0007165//signal transduction;GO:0007399//nervous system development;GO:0008045//motor neuron axon guidance;GO:0043547//positive regulation of GTPase activity;GO:0048013//ephrin receptor signaling pathway;GO:0050770//regulation of axonogenesis;GO:0051056//regulation of small GTPase mediated signal transduction
62	IN2	ENSG00000101438	SLC32A1	solute carrier family 32 member 1 [Source:HGNC Symbol;Acc:HGNC:11018]	Organismal Systems;Human Diseases;Organismal Systems;Organismal Systems;Human Diseases	Nervous system;Substance dependence;Nervous system;Nervous system;Substance dependence	ko04723//Retrograde endocannabinoid signaling;ko05032//Morphine addiction;ko04727//GABAergic synapse;ko04721//Synaptic vesicle cycle;ko05033//Nicotine addiction	K15015;K15015;K15015;K15015;K15015	GO:0005886//plasma membrane;GO:0008021//synaptic vesicle;GO:0009986//cell surface;GO:0016020//membrane;GO:0030425//dendrite;GO:0030659//cytoplasmic vesicle membrane;GO:0030672//synaptic vesicle membrane;GO:0031410//cytoplasmic vesicle;GO:0042995//cell projection;GO:0043005//neuron projection;GO:0044292//dendrite terminus;GO:0044306//neuron projection terminus;GO:0044316//cone cell pedicle;GO:0045…	GO:0015171//amino acid transmembrane transporter activity;GO:0015185//gamma-aminobutyric acid transmembrane transporter activity;GO:0015187//glycine transmembrane transporter activity;GO:0015495//gamma-aminobutyric acid:proton symporter activity	GO:0001762//beta-alanine transport;GO:0003333//amino acid transmembrane transport;GO:0006811//ion transport;GO:0006836//neurotransmitter transport;GO:0007269//neurotransmitter secretion;GO:0015812//gamma-aminobutyric acid transport;GO:0015816//glycine transport;GO:0021766//hippocampus development;GO:0051939//gamma-aminobutyric acid import;GO:0098700//neurotransmitter loading into synaptic vesicle…
63	IN2	ENSG00000088833	NSFL1C	NSFL1 cofactor [Source:HGNC Symbol;Acc:HGNC:15912]	Genetic Information Processing	Folding, sorting and degradation	ko04141//Protein processing in endoplasmic reticulum	K14012	GO:0005634//nucleus;GO:0005694//chromosome;GO:0005737//cytoplasm;GO:0005794//Golgi apparatus;GO:0005795//Golgi stack;GO:0005813//centrosome;GO:0005829//cytosol;GO:0005856//cytoskeleton;GO:1990730//VCP-NSFL1C complex	GO:0005515//protein binding;GO:0008289//lipid binding;GO:0043130//ubiquitin binding	GO:0000045//autophagosome assembly;GO:0000132//establishment of mitotic spindle orientation;GO:0007030//Golgi organization;GO:0031468//nuclear membrane reassembly;GO:0043161//proteasome-mediated ubiquitin-dependent protein catabolic process;GO:0046604//positive regulation of mitotic centrosome separation;GO:0061025//membrane fusion;GO:1904780//negative regulation of protein localization to centro…
64	IN2	ENSG00000116350	SRSF4	serine and arginine rich splicing factor 4 [Source:HGNC Symbol;Acc:HGNC:10786]	Human Diseases;Genetic Information Processing	Infectious disease: viral;Transcription	ko05168//Herpes simplex virus 1 infection;ko03040//Spliceosome	K12893;K12893	GO:0005634//nucleus;GO:0005654//nucleoplasm;GO:0016607//nuclear speck	GO:0003676//nucleic acid binding;GO:0003723//RNA binding;GO:0005515//protein binding;GO:1990825//sequence-specific mRNA binding	GO:0000375//RNA splicing, via transesterification reactions;GO:0000398//mRNA splicing, via spliceosome;GO:0006397//mRNA processing;GO:0008380//RNA splicing;GO:0032868//response to insulin;GO:0048025//negative regulation of mRNA splicing, via spliceosome
65	IN2	ENSG00000170899	GSTA4	glutathione S-transferase alpha 4 [Source:HGNC Symbol;Acc:HGNC:4629]	Metabolism;Human Diseases;Human Diseases;Human Diseases;Human Diseases;Human Diseases;Metabolism;Metabolism;Human Diseases;Metabolism;Human Diseases;Metabolism	Global and overview maps;Cancer: overview;Cancer: overview;Cancer: overview;Cancer: specific types;Cardiovascular disease;Xenobiotics biodegradation and metabolism;Xenobiotics biodegradation and metabolism;Drug resistance: antineoplastic;Xenobiotics biodegradation and metabolism;Cancer: overview;Metabolism of other amino acids	ko01100//Metabolic pathways;ko05200//Pathways in cancer;ko05208//Chemical carcinogenesis - reactive oxygen species;ko05207//Chemical carcinogenesis - receptor activation;ko05225//Hepatocellular carcinoma;ko05418//Fluid shear stress and atherosclerosis;ko00983//Drug metabolism - other enzymes;ko00980//Metabolism of xenobiotics by cytochrome P450;ko01524//Platinum drug resistance;ko00982//Drug meta…	K00799;K00799;K00799;K00799;K00799;K00799;K00799;K00799;K00799;K00799;K00799;K00799	GO:0005737//cytoplasm;GO:0005829//cytosol	GO:0004364//glutathione transferase activity;GO:0005515//protein binding;GO:0016740//transferase activity;GO:0042802//identical protein binding;GO:0042803//protein homodimerization activity	GO:0006749//glutathione metabolic process;GO:0006805//xenobiotic metabolic process
66	IN2	ENSG00000003096	KLHL13	kelch like family member 13 [Source:HGNC Symbol;Acc:HGNC:22931]	Genetic Information Processing	Folding, sorting and degradation	ko04120//Ubiquitin mediated proteolysis	K10447	GO:0005829//cytosol;GO:0031463//Cul3-RING ubiquitin ligase complex	GO:0004842//ubiquitin-protein transferase activity;GO:0005515//protein binding;GO:0097602//cullin family protein binding	GO:0007049//cell cycle;GO:0016567//protein ubiquitination;GO:0032465//regulation of cytokinesis;GO:0051301//cell division
67	IN2	ENSG00000053438	NNAT	neuronatin [Source:HGNC Symbol;Acc:HGNC:7860]	-	-	-	-	GO:0005737//cytoplasm;GO:0016020//membrane	-	GO:0007420//brain development;GO:0009249//protein lipoylation;GO:0032024//positive regulation of insulin secretion
68	IN2	ENSG00000203778	FAM229B	family with sequence similarity 229 member B [Source:HGNC Symbol;Acc:HGNC:33858]	-	-	-	-	-	GO:0005515//protein binding	-
69	IN2	ENSG00000233101	HOXB-AS3	-	-	-	-	-	-	-	-
70	IN2	ENSG00000060982	BCAT1	branched chain amino acid transaminase 1 [Source:HGNC Symbol;Acc:HGNC:976]	Metabolism;Metabolism;Metabolism;Metabolism;Metabolism;Metabolism;Metabolism	Global and overview maps;Global and overview maps;Amino acid metabolism;Amino acid metabolism;Metabolism of cofactors and vitamins;Global and overview maps;Amino acid metabolism	ko01100//Metabolic pathways;ko01230//Biosynthesis of amino acids;ko00270//Cysteine and methionine metabolism;ko00280//Valine, leucine and isoleucine degradation;ko00770//Pantothenate and CoA biosynthesis;ko01210//2-Oxocarboxylic acid metabolism;ko00290//Valine, leucine and isoleucine biosynthesis	K00826;K00826;K00826;K00826;K00826;K00826;K00826	GO:0005737//cytoplasm;GO:0005739//mitochondrion;GO:0005829//cytosol	GO:0003824//catalytic activity;GO:0004084//branched-chain-amino-acid transaminase activity;GO:0005515//protein binding;GO:0008483//transaminase activity;GO:0016740//transferase activity;GO:0050048//L-leucine:2-oxoglutarate aminotransferase activity;GO:0052654//L-leucine transaminase activity;GO:0052655//L-valine transaminase activity;GO:0052656//L-isoleucine transaminase activity	GO:0000082//G1/S transition of mitotic cell cycle;GO:0006629//lipid metabolic process;GO:0008652//cellular amino acid biosynthetic process;GO:0009081//branched-chain amino acid metabolic process;GO:0009082//branched-chain amino acid biosynthetic process;GO:0009098//leucine biosynthetic process;GO:0009099//valine biosynthetic process
71	IN2	ENSG00000149100	EIF3M	eukaryotic translation initiation factor 3 subunit M [Source:HGNC Symbol;Acc:HGNC:24460]	-	-	-	-	GO:0005737//cytoplasm;GO:0005829//cytosol;GO:0005852//eukaryotic translation initiation factor 3 complex;GO:0016282//eukaryotic 43S preinitiation complex;GO:0032991//protein-containing complex;GO:0033290//eukaryotic 48S preinitiation complex;GO:0071541//eukaryotic translation initiation factor 3 complex, eIF3m	GO:0003743//translation initiation factor activity;GO:0005515//protein binding;GO:0031369//translation initiation factor binding	GO:0001732//formation of cytoplasmic translation initiation complex;GO:0002183//cytoplasmic translational initiation;GO:0006412//translation;GO:0006413//translational initiation
72	IN2	ENSG00000119866	BCL11A	BCL11 transcription factor A [Source:HGNC Symbol;Acc:HGNC:13221]	-	-	-	-	GO:0005634//nucleus;GO:0005654//nucleoplasm;GO:0005694//chromosome;GO:0005737//cytoplasm;GO:0005829//cytosol;GO:0016363//nuclear matrix;GO:0016514//SWI/SNF complex;GO:0042382//paraspeckles;GO:0098794//postsynapse	GO:0000978//RNA polymerase II cis-regulatory region sequence-specific DNA binding;GO:0001067//transcription regulatory region nucleic acid binding;GO:0001227//DNA-binding transcription repressor activity, RNA polymerase II-specific;GO:0003700//DNA-binding transcription factor activity;GO:0003712//transcription coregulator activity;GO:0005515//protein binding;GO:0019901//protein kinase binding;GO:…	GO:0000122//negative regulation of transcription by RNA polymerase II;GO:0006357//regulation of transcription by RNA polymerase II;GO:0010628//positive regulation of gene expression;GO:0010976//positive regulation of neuron projection development;GO:0010977//negative regulation of neuron projection development;GO:0016925//protein sumoylation;GO:0030517//negative regulation of axon extension;GO:00…
73	IN2	ENSG00000182463	TSHZ2	teashirt zinc finger homeobox 2 [Source:HGNC Symbol;Acc:HGNC:13010]	-	-	-	-	GO:0000785//chromatin;GO:0005634//nucleus	GO:0000981//DNA-binding transcription factor activity, RNA polymerase II-specific;GO:0003677//DNA binding;GO:0005515//protein binding;GO:0046872//metal ion binding	GO:0006357//regulation of transcription by RNA polymerase II;GO:0010468//regulation of gene expression
74	IN2	ENSG00000174574	AKIRIN1	akirin 1 [Source:HGNC Symbol;Acc:HGNC:25744]	-	-	-	-	GO:0000785//chromatin;GO:0005634//nucleus;GO:0005654//nucleoplasm;GO:0031965//nuclear membrane	GO:0003712//transcription coregulator activity;GO:0005515//protein binding	GO:0010592//positive regulation of lamellipodium assembly;GO:0010759//positive regulation of macrophage chemotaxis;GO:0014839//myoblast migration involved in skeletal muscle regeneration;GO:0045663//positive regulation of myoblast differentiation;GO:0045944//positive regulation of transcription by RNA polymerase II;GO:1902723//negative regulation of skeletal muscle satellite cell proliferation;GO…
75	IN2	ENSG00000144476	ACKR3	atypical chemokine receptor 3 [Source:HGNC Symbol;Acc:HGNC:23692]	Environmental Information Processing;Environmental Information Processing	Signaling molecules and interaction;Signaling molecules and interaction	ko04060//Cytokine-cytokine receptor interaction;ko04061//Viral protein interaction with cytokine and cytokine receptor	K04304;K04304	GO:0005768//endosome;GO:0005769//early endosome;GO:0005886//plasma membrane;GO:0005905//clathrin-coated pit;GO:0009897//external side of plasma membrane;GO:0009986//cell surface;GO:0016020//membrane;GO:0043231//intracellular membrane-bounded organelle;GO:0055037//recycling endosome	GO:0004930//G protein-coupled receptor activity;GO:0005044//scavenger receptor activity;GO:0005515//protein binding;GO:0015026//coreceptor activity;GO:0016493//C-C chemokine receptor activity;GO:0016494//C-X-C chemokine receptor activity;GO:0019956//chemokine binding;GO:0019957//C-C chemokine binding;GO:0019958//C-X-C chemokine binding	GO:0001525//angiogenesis;GO:0001570//vasculogenesis;GO:0006935//chemotaxis;GO:0006955//immune response;GO:0007155//cell adhesion;GO:0007165//signal transduction;GO:0007186//G protein-coupled receptor signaling pathway;GO:0007204//positive regulation of cytosolic calcium ion concentration;GO:0008285//negative regulation of cell population proliferation;GO:0019722//calcium-mediated signaling;GO:002…
76	IN2	ENSG00000163479	SSR2	signal sequence receptor subunit 2 [Source:HGNC Symbol;Acc:HGNC:11324]	Genetic Information Processing	Folding, sorting and degradation	ko04141//Protein processing in endoplasmic reticulum	K13250	GO:0005783//endoplasmic reticulum;GO:0005789//endoplasmic reticulum membrane;GO:0016020//membrane	GO:0005515//protein binding	GO:0006613//cotranslational protein targeting to membrane
77	IN2	ENSG00000069849	ATP1B3	ATPase Na+/K+ transporting subunit beta 3 [Source:HGNC Symbol;Acc:HGNC:806]	Environmental Information Processing;Environmental Information Processing;Organismal Systems;Organismal Systems;Organismal Systems;Organismal Systems;Organismal Systems;Organismal Systems;Organismal Systems;Organismal Systems;Organismal Systems;Organismal Systems;Organismal Systems;Organismal Systems;Organismal Systems;Organismal Systems;Organismal Systems;Organismal Systems	Signal transduction;Signal transduction;Circulatory system;Endocrine system;Digestive system;Endocrine system;Digestive system;Digestive system;Digestive system;Circulatory system;Endocrine system;Digestive system;Endocrine system;Digestive system;Excretory system;Digestive system;Excretory system;Excretory system	ko04024//cAMP signaling pathway;ko04022//cGMP-PKG signaling pathway;ko04261//Adrenergic signaling in cardiomyocytes;ko04919//Thyroid hormone signaling pathway;ko04974//Protein digestion and absorption;ko04925//Aldosterone synthesis and secretion;ko04972//Pancreatic secretion;ko04970//Salivary secretion;ko04976//Bile secretion;ko04260//Cardiac muscle contraction;ko04911//Insulin secretion;ko04971/…	K01540;K01540;K01540;K01540;K01540;K01540;K01540;K01540;K01540;K01540;K01540;K01540;K01540;K01540;K01540;K01540;K01540;K01540	GO:0005737//cytoplasm;GO:0005886//plasma membrane;GO:0005890//sodium:potassium-exchanging ATPase complex;GO:0016020//membrane;GO:0016323//basolateral plasma membrane;GO:0016324//apical plasma membrane;GO:0036126//sperm flagellum;GO:0042470//melanosome;GO:0070062//extracellular exosome	GO:0001671//ATPase activator activity;GO:0005515//protein binding;GO:0030674//protein-macromolecule adaptor activity;GO:0051117//ATPase binding	GO:0006811//ion transport;GO:0006813//potassium ion transport;GO:0006814//sodium ion transport;GO:0006883//cellular sodium ion homeostasis;GO:0030007//cellular potassium ion homeostasis;GO:0032781//positive regulation of ATPase activity;GO:0035725//sodium ion transmembrane transport;GO:0036376//sodium ion export across plasma membrane;GO:0050821//protein stabilization;GO:0071805//potassium ion tr…
78	IN2	ENSG00000188343	CIBAR1	CBY1 interacting BAR domain containing 1 [Source:HGNC Symbol;Acc:HGNC:30452]	-	-	-	-	GO:0005634//nucleus;GO:0005737//cytoplasm;GO:0005739//mitochondrion;GO:0005743//mitochondrial inner membrane;GO:0005814//centriole;GO:0005856//cytoskeleton;GO:0005929//cilium;GO:0016020//membrane;GO:0030061//mitochondrial crista;GO:0035869//ciliary transition zone;GO:0036064//ciliary basal body;GO:0042995//cell projection;GO:0097546//ciliary base	GO:0005515//protein binding;GO:0005543//phospholipid binding	GO:0007007//inner mitochondrial membrane organization;GO:0030030//cell projection organization;GO:0035108//limb morphogenesis;GO:0045880//positive regulation of smoothened signaling pathway;GO:0060271//cilium assembly;GO:0061024//membrane organization;GO:0097749//membrane tubulation
79	IN2	ENSG00000131370	SH3BP5	SH3 domain binding protein 5 [Source:HGNC Symbol;Acc:HGNC:10827]	-	-	-	-	GO:0005654//nucleoplasm;GO:0005737//cytoplasm;GO:0005739//mitochondrion;GO:0016020//membrane;GO:0016604//nuclear body;GO:0030659//cytoplasmic vesicle membrane;GO:0031410//cytoplasmic vesicle	GO:0004860//protein kinase inhibitor activity;GO:0005085//guanyl-nucleotide exchange factor activity;GO:0005515//protein binding;GO:0017124//SH3 domain binding	GO:0007165//signal transduction;GO:0035556//intracellular signal transduction
80	IN2	ENSG00000104852	SNRNP70	small nuclear ribonucleoprotein U1 subunit 70 [Source:HGNC Symbol;Acc:HGNC:11150]	Genetic Information Processing	Transcription	ko03040//Spliceosome	K11093	GO:0005634//nucleus;GO:0005654//nucleoplasm;GO:0005681//spliceosomal complex;GO:0005685//U1 snRNP;GO:0016607//nuclear speck;GO:0071004//U2-type prespliceosome;GO:1990904//ribonucleoprotein complex	GO:0003676//nucleic acid binding;GO:0003723//RNA binding;GO:0003729//mRNA binding;GO:0005515//protein binding;GO:0030619//U1 snRNA binding	GO:0000398//mRNA splicing, via spliceosome;GO:0006397//mRNA processing;GO:0043462//regulation of ATPase activity;GO:0043484//regulation of RNA splicing;GO:0048026//positive regulation of mRNA splicing, via spliceosome;GO:0061084//negative regulation of protein refolding;GO:1904715//negative regulation of chaperone-mediated autophagy
81	IN2	ENSG00000185551	NR2F2	nuclear receptor subfamily 2 group F member 2 [Source:HGNC Symbol;Acc:HGNC:7976]	-	-	-	-	GO:0005634//nucleus;GO:0005654//nucleoplasm;GO:0005829//cytosol	GO:0000978//RNA polymerase II cis-regulatory region sequence-specific DNA binding;GO:0001972//retinoic acid binding;GO:0003677//DNA binding;GO:0003700//DNA-binding transcription factor activity;GO:0004879//nuclear receptor activity;GO:0005515//protein binding;GO:0008270//zinc ion binding;GO:0042803//protein homodimerization activity;GO:0043565//sequence-specific DNA binding;GO:0046872//metal ion …	GO:0000122//negative regulation of transcription by RNA polymerase II;GO:0001701//in utero embryonic development;GO:0001764//neuron migration;GO:0001893//maternal placenta development;GO:0001937//negative regulation of endothelial cell proliferation;GO:0001945//lymph vessel development;GO:0003084//positive regulation of systemic arterial blood pressure;GO:0006355//regulation of transcription, DNA…
82	IN2	ENSG00000006451	RALA	RAS like proto-oncogene A [Source:HGNC Symbol;Acc:HGNC:9839]	Human Diseases;Human Diseases;Environmental Information Processing;Environmental Information Processing;Environmental Information Processing;Human Diseases;Human Diseases	Cancer: overview;Infectious disease: bacterial;Signal transduction;Signal transduction;Signal transduction;Cancer: specific types;Cancer: specific types	ko05200//Pathways in cancer;ko05132//Salmonella infection;ko04014//Ras signaling pathway;ko04015//Rap1 signaling pathway;ko04072//Phospholipase D signaling pathway;ko05210//Colorectal cancer;ko05212//Pancreatic cancer	K07834;K07834;K07834;K07834;K07834;K07834;K07834	GO:0005739//mitochondrion;GO:0005886//plasma membrane;GO:0005925//focal adhesion;GO:0009986//cell surface;GO:0016020//membrane;GO:0030139//endocytic vesicle;GO:0030659//cytoplasmic vesicle membrane;GO:0032154//cleavage furrow;GO:0070062//extracellular exosome;GO:0090543//Flemming body;GO:0097060//synaptic membrane;GO:0098685//Schaffer collateral - CA1 synapse	GO:0000166//nucleotide binding;GO:0003924//GTPase activity;GO:0003925//G protein activity;GO:0005515//protein binding;GO:0005525//GTP binding;GO:0016787//hydrolase activity;GO:0017022//myosin binding;GO:0019003//GDP binding;GO:0031625//ubiquitin protein ligase binding;GO:0031755//Edg-2 lysophosphatidic acid receptor binding;GO:0051117//ATPase binding	GO:0001843//neural tube closure;GO:0006887//exocytosis;GO:0006935//chemotaxis;GO:0007049//cell cycle;GO:0007165//signal transduction;GO:0007265//Ras protein signal transduction;GO:0017157//regulation of exocytosis;GO:0031623//receptor internalization;GO:0032956//regulation of actin cytoskeleton organization;GO:0045742//positive regulation of epidermal growth factor receptor signaling pathway;GO:0…
83	IN2	ENSG00000103549	RNF40	ring finger protein 40 [Source:HGNC Symbol;Acc:HGNC:16867]	-	-	-	-	GO:0000151//ubiquitin ligase complex;GO:0005634//nucleus;GO:0005654//nucleoplasm;GO:0016020//membrane;GO:0033503//HULC complex;GO:0043005//neuron projection	GO:0003730//mRNA 3'-UTR binding;GO:0004842//ubiquitin-protein transferase activity;GO:0005515//protein binding;GO:0016740//transferase activity;GO:0031625//ubiquitin protein ligase binding;GO:0042803//protein homodimerization activity;GO:0046872//metal ion binding;GO:0061630//ubiquitin protein ligase activity	GO:0006325//chromatin organization;GO:0006511//ubiquitin-dependent protein catabolic process;GO:0010390//histone monoubiquitination;GO:0016567//protein ubiquitination;GO:0045944//positive regulation of transcription by RNA polymerase II
84	IN2	ENSG00000134504	KCTD1	potassium channel tetramerization domain containing 1 [Source:HGNC Symbol;Acc:HGNC:18249]	-	-	-	-	GO:0005634//nucleus;GO:0005654//nucleoplasm;GO:0005730//nucleolus;GO:0005829//cytosol;GO:0034451//centriolar satellite;GO:0045171//intercellular bridge	GO:0003714//transcription corepressor activity;GO:0005515//protein binding;GO:0008134//transcription factor binding;GO:0042802//identical protein binding	GO:0045892//negative regulation of transcription, DNA-templated;GO:0051260//protein homooligomerization
85	IN2	ENSG00000228630	HOTAIR	-	-	-	-	-	-	-	-
86	IN2	ENSG00000102978	POLR2C	RNA polymerase II subunit C [Source:HGNC Symbol;Acc:HGNC:9189]	Human Diseases;Genetic Information Processing	Neurodegenerative disease;Transcription	ko05016//Huntington disease;ko03020//RNA polymerase	K03011;K03011	GO:0000428//DNA-directed RNA polymerase complex;GO:0005634//nucleus;GO:0005654//nucleoplasm;GO:0005665//RNA polymerase II, core complex;GO:0005829//cytosol	GO:0001055//RNA polymerase II activity;GO:0003677//DNA binding;GO:0003899//DNA-directed 5'-3' RNA polymerase activity;GO:0005515//protein binding;GO:0046983//protein dimerization activity	GO:0006351//transcription, DNA-templated;GO:0006366//transcription by RNA polymerase II
87	IN2	ENSG00000205981	DNAJC19	DnaJ heat shock protein family (Hsp40) member C19 [Source:HGNC Symbol;Acc:HGNC:30528]	-	-	-	-	GO:0001405//PAM complex, Tim23 associated import motor;GO:0005739//mitochondrion;GO:0005743//mitochondrial inner membrane;GO:0005744//TIM23 mitochondrial import inner membrane translocase complex;GO:0016020//membrane;GO:0032991//protein-containing complex;GO:0098800//inner mitochondrial membrane protein complex;GO:0099617//matrix side of mitochondrial inner membrane	GO:0001671//ATPase activator activity;GO:0005515//protein binding	GO:0006457//protein folding;GO:0006626//protein targeting to mitochondrion;GO:0006886//intracellular protein transport;GO:0007601//visual perception;GO:0015031//protein transport;GO:0030150//protein import into mitochondrial matrix;GO:0048806//genitalia development;GO:1900208//regulation of cardiolipin metabolic process
88	IN2	ENSG00000146731	CCT6A	chaperonin containing TCP1 subunit 6A [Source:HGNC Symbol;Acc:HGNC:1620]	-	-	-	-	GO:0005737//cytoplasm;GO:0005829//cytosol;GO:0005832//chaperonin-containing T-complex;GO:0005874//microtubule;GO:0070062//extracellular exosome	GO:0000166//nucleotide binding;GO:0003723//RNA binding;GO:0005515//protein binding;GO:0005524//ATP binding;GO:0016887//ATP hydrolysis activity;GO:0044183//protein folding chaperone;GO:0051082//unfolded protein binding;GO:0071987//WD40-repeat domain binding;GO:0140662//ATP-dependent protein folding chaperone	GO:0006457//protein folding;GO:0032212//positive regulation of telomere maintenance via telomerase;GO:0050821//protein stabilization;GO:0061077//chaperone-mediated protein folding;GO:1904851//positive regulation of establishment of protein localization to telomere;GO:1904871//positive regulation of protein localization to Cajal body;GO:1904874//positive regulation of telomerase RNA localization t…
89	IN2	ENSG00000162630	B3GALT2	beta-1,3-galactosyltransferase 2 [Source:HGNC Symbol;Acc:HGNC:917]	Metabolism;Metabolism	Global and overview maps;Glycan biosynthesis and metabolism	ko01100//Metabolic pathways;ko00601//Glycosphingolipid biosynthesis - lacto and neolacto series	K07820;K07820	GO:0000139//Golgi membrane;GO:0005794//Golgi apparatus;GO:0016020//membrane;GO:0031090//organelle membrane	GO:0008499//UDP-galactose:beta-N-acetylglucosamine beta-1,3-galactosyltransferase activity;GO:0016740//transferase activity;GO:0016757//glycosyltransferase activity;GO:0016758//hexosyltransferase activity;GO:0047275//glucosaminylgalactosylglucosylceramide beta-galactosyltransferase activity	GO:0006486//protein glycosylation;GO:0006493//protein O-linked glycosylation;GO:0006629//lipid metabolic process;GO:0006682//galactosylceramide biosynthetic process;GO:0009312//oligosaccharide biosynthetic process
90	IN2	ENSG00000116209	TMEM59	transmembrane protein 59 [Source:HGNC Symbol;Acc:HGNC:1239]	-	-	-	-	GO:0000137//Golgi cis cisterna;GO:0000138//Golgi trans cisterna;GO:0000139//Golgi membrane;GO:0005764//lysosome;GO:0005765//lysosomal membrane;GO:0005768//endosome;GO:0005770//late endosome;GO:0005794//Golgi apparatus;GO:0005797//Golgi medial cisterna;GO:0005886//plasma membrane;GO:0016020//membrane;GO:0031902//late endosome membrane;GO:0070062//extracellular exosome	GO:0004175//endopeptidase activity;GO:0005515//protein binding	GO:0006486//protein glycosylation;GO:0006914//autophagy;GO:0010508//positive regulation of autophagy;GO:1903077//negative regulation of protein localization to plasma membrane
91	IN2	ENSG00000166347	CYB5A	cytochrome b5 type A [Source:HGNC Symbol;Acc:HGNC:2570]	-	-	-	-	GO:0005737//cytoplasm;GO:0005741//mitochondrial outer membrane;GO:0005783//endoplasmic reticulum;GO:0005789//endoplasmic reticulum membrane;GO:0005829//cytosol;GO:0016020//membrane;GO:0043231//intracellular membrane-bounded organelle	GO:0004129//cytochrome-c oxidase activity;GO:0005515//protein binding;GO:0019899//enzyme binding;GO:0020037//heme binding;GO:0046872//metal ion binding	GO:0022900//electron transport chain;GO:1902600//proton transmembrane transport
92	IN2	ENSG00000226445	THBS2-AS1	-	-	-	-	-	-	-	-
93	IN2	ENSG00000095906	NUBP2	NUBP iron-sulfur cluster assembly factor 2, cytosolic [Source:HGNC Symbol;Acc:HGNC:8042]	-	-	-	-	GO:0005634//nucleus;GO:0005737//cytoplasm;GO:0005813//centrosome;GO:0005814//centriole;GO:0005815//microtubule organizing center;GO:0005829//cytosol;GO:0005856//cytoskeleton;GO:0005929//cilium;GO:0031616//spindle pole centrosome;GO:0042995//cell projection	GO:0000166//nucleotide binding;GO:0005515//protein binding;GO:0005524//ATP binding;GO:0046872//metal ion binding;GO:0051536//iron-sulfur cluster binding;GO:0051539//4 iron, 4 sulfur cluster binding;GO:0140663//ATP-dependent FeS chaperone activity	GO:0016226//iron-sulfur cluster assembly;GO:0030030//cell projection organization
94	IN2	ENSG00000114631	PODXL2	podocalyxin like 2 [Source:HGNC Symbol;Acc:HGNC:17936]	-	-	-	-	GO:0005796//Golgi lumen;GO:0005886//plasma membrane;GO:0016020//membrane;GO:0110165//cellular anatomical entity	GO:0005515//protein binding;GO:0005539//glycosaminoglycan binding	GO:0007155//cell adhesion;GO:0050901//leukocyte tethering or rolling
95	IN2	ENSG00000167100	SAMD14	sterile alpha motif domain containing 14 [Source:HGNC Symbol;Acc:HGNC:27312]	-	-	-	-	GO:0005737//cytoplasm;GO:0014069//postsynaptic density;GO:0015629//actin cytoskeleton;GO:0030425//dendrite	GO:0005515//protein binding;GO:0051015//actin filament binding	GO:0007015//actin filament organization;GO:0019722//calcium-mediated signaling;GO:0031175//neuron projection development
96	IN2	ENSG00000162490	DRAXIN	dorsal inhibitory axon guidance protein [Source:HGNC Symbol;Acc:HGNC:25054]	-	-	-	-	GO:0005576//extracellular region	GO:0005515//protein binding	GO:0007411//axon guidance;GO:0010977//negative regulation of neuron projection development;GO:0016055//Wnt signaling pathway;GO:0021516//dorsal spinal cord development;GO:0021528//commissural neuron differentiation in spinal cord;GO:0021960//anterior commissure morphogenesis;GO:0030517//negative regulation of axon extension;GO:0030900//forebrain development;GO:0051402//neuron apoptotic process;GO…
97	IN2	ENSG00000156603	MED19	mediator complex subunit 19 [Source:HGNC Symbol;Acc:HGNC:29600]	-	-	-	-	GO:0005634//nucleus;GO:0016592//mediator complex;GO:0070847//core mediator complex	GO:0003712//transcription coregulator activity;GO:0005515//protein binding	GO:0006357//regulation of transcription by RNA polymerase II;GO:0032968//positive regulation of transcription elongation from RNA polymerase II promoter;GO:0045944//positive regulation of transcription by RNA polymerase II;GO:0051123//RNA polymerase II preinitiation complex assembly;GO:0060261//positive regulation of transcription initiation from RNA polymerase II promoter
98	IN2	ENSG00000171159	BBLN	bublin coiled coil protein [Source:HGNC Symbol;Acc:HGNC:17823]	-	-	-	-	GO:0005575//cellular_component;GO:0005737//cytoplasm;GO:0005828//kinetochore microtubule;GO:0005856//cytoskeleton;GO:0005882//intermediate filament;GO:0030054//cell junction;GO:0070161//anchoring junction;GO:0120219//subapical part of cell	GO:0003674//molecular_function;GO:0005515//protein binding;GO:0060090//molecular adaptor activity	GO:0008150//biological_process;GO:0045110//intermediate filament bundle assembly
99	IN2	ENSG00000184232	OAF	out at first homolog [Source:HGNC Symbol;Acc:HGNC:28752]	-	-	-	-	-	-	-
100	IN2	ENSG00000104722	NEFM	neurofilament medium chain [Source:HGNC Symbol;Acc:HGNC:7734]	Human Diseases;Human Diseases	Neurodegenerative disease;Neurodegenerative disease	ko05022//Pathways of neurodegeneration - multiple diseases;ko05014//Amyotrophic lateral sclerosis	K04573;K04573	GO:0005737//cytoplasm;GO:0005856//cytoskeleton;GO:0005882//intermediate filament;GO:0005883//neurofilament;GO:0030424//axon;GO:0042995//cell projection;GO:0045111//intermediate filament cytoskeleton;GO:0097418//neurofibrillary tangle;GO:0099160//postsynaptic intermediate filament cytoskeleton	GO:0005198//structural molecule activity;GO:0005200//structural constituent of cytoskeleton;GO:0005515//protein binding;GO:0008017//microtubule binding	GO:0033693//neurofilament bundle assembly
1	IN3	ENSG00000196628	TCF4	transcription factor 4 [Source:HGNC Symbol;Acc:HGNC:11634]	-	-	-	-	GO:0000785//chromatin;GO:0005634//nucleus;GO:0005667//transcription regulator complex;GO:0070369//beta-catenin-TCF7L2 complex;GO:1990907//beta-catenin-TCF complex	GO:0000978//RNA polymerase II cis-regulatory region sequence-specific DNA binding;GO:0000981//DNA-binding transcription factor activity, RNA polymerase II-specific;GO:0001093//TFIIB-class transcription factor binding;GO:0001228//DNA-binding transcription activator activity, RNA polymerase II-specific;GO:0003677//DNA binding;GO:0003700//DNA-binding transcription factor activity;GO:0005515//protein…	GO:0006357//regulation of transcription by RNA polymerase II;GO:0007399//nervous system development;GO:0030154//cell differentiation;GO:0045666//positive regulation of neuron differentiation;GO:0045893//positive regulation of transcription, DNA-templated;GO:0045944//positive regulation of transcription by RNA polymerase II;GO:0065004//protein-DNA complex assembly
2	IN3	ENSG00000109472	CPE	carboxypeptidase E [Source:HGNC Symbol;Acc:HGNC:2303]	Human Diseases	Endocrine and metabolic disease	ko04940//Type I diabetes mellitus	K01294	GO:0005576//extracellular region;GO:0005615//extracellular space;GO:0005794//Golgi apparatus;GO:0005886//plasma membrane;GO:0016020//membrane;GO:0030133//transport vesicle;GO:0030141//secretory granule;GO:0030658//transport vesicle membrane;GO:0030667//secretory granule membrane;GO:0031410//cytoplasmic vesicle;GO:0070062//extracellular exosome	GO:0004180//carboxypeptidase activity;GO:0004181//metallocarboxypeptidase activity;GO:0005515//protein binding;GO:0008233//peptidase activity;GO:0008237//metallopeptidase activity;GO:0008270//zinc ion binding;GO:0016787//hydrolase activity;GO:0042043//neurexin family protein binding;GO:0046872//metal ion binding;GO:0050839//cell adhesion molecule binding	GO:0003214//cardiac left ventricle morphogenesis;GO:0006508//proteolysis;GO:0006518//peptide metabolic process;GO:0007218//neuropeptide signaling pathway;GO:0016055//Wnt signaling pathway;GO:0016485//protein processing;GO:0030070//insulin processing;GO:0030072//peptide hormone secretion;GO:0033366//protein localization to secretory granule;GO:0036211//protein modification process;GO:0072657//prot…
3	IN3	ENSG00000125618	PAX8	paired box 8 [Source:HGNC Symbol;Acc:HGNC:8622]	Human Diseases;Human Diseases;Organismal Systems;Human Diseases	Cancer: overview;Cancer: overview;Endocrine system;Cancer: specific types	ko05200//Pathways in cancer;ko05202//Transcriptional misregulation in cancer;ko04918//Thyroid hormone synthesis;ko05216//Thyroid cancer	K09293;K09293;K09293;K09293	GO:0000785//chromatin;GO:0005634//nucleus;GO:0005654//nucleoplasm	GO:0000976//transcription cis-regulatory region binding;GO:0000978//RNA polymerase II cis-regulatory region sequence-specific DNA binding;GO:0000981//DNA-binding transcription factor activity, RNA polymerase II-specific;GO:0001228//DNA-binding transcription activator activity, RNA polymerase II-specific;GO:0003676//nucleic acid binding;GO:0003677//DNA binding;GO:0003700//DNA-binding transcription…	GO:0001655//urogenital system development;GO:0001656//metanephros development;GO:0001658//branching involved in ureteric bud morphogenesis;GO:0001822//kidney development;GO:0001823//mesonephros development;GO:0003281//ventricular septum development;GO:0003337//mesenchymal to epithelial transition involved in metanephros morphogenesis;GO:0006351//transcription, DNA-templated;GO:0006355//regulation…
4	IN3	ENSG00000131711	MAP1B	microtubule associated protein 1B [Source:HGNC Symbol;Acc:HGNC:6836]	-	-	-	-	GO:0001750//photoreceptor outer segment;GO:0005737//cytoplasm;GO:0005829//cytosol;GO:0005856//cytoskeleton;GO:0005874//microtubule;GO:0005875//microtubule associated complex;GO:0005886//plasma membrane;GO:0014069//postsynaptic density;GO:0030424//axon;GO:0030425//dendrite;GO:0030426//growth cone;GO:0036477//somatodendritic compartment;GO:0042995//cell projection;GO:0043025//neuronal cell body;GO:…	GO:0003779//actin binding;GO:0005198//structural molecule activity;GO:0005515//protein binding;GO:0005543//phospholipid binding;GO:0008017//microtubule binding;GO:0044877//protein-containing complex binding	GO:0000226//microtubule cytoskeleton organization;GO:0001578//microtubule bundle formation;GO:0001764//neuron migration;GO:0007026//negative regulation of microtubule depolymerization;GO:0007399//nervous system development;GO:0007409//axonogenesis;GO:0007416//synapse assembly;GO:0009410//response to xenobiotic stimulus;GO:0009612//response to mechanical stimulus;GO:0009743//response to carbohydra…
5	IN3	ENSG00000107105	ELAVL2	ELAV like RNA binding protein 2 [Source:HGNC Symbol;Acc:HGNC:3313]	-	-	-	-	GO:1990904//ribonucleoprotein complex	GO:0003676//nucleic acid binding;GO:0003723//RNA binding;GO:0003730//mRNA 3'-UTR binding;GO:0005515//protein binding	GO:0006355//regulation of transcription, DNA-templated
6	IN3	ENSG00000137942	FNBP1L	formin binding protein 1 like [Source:HGNC Symbol;Acc:HGNC:20851]	Human Diseases	Infectious disease: bacterial	ko05131//Shigellosis	K20121	GO:0005737//cytoplasm;GO:0005829//cytosol;GO:0005856//cytoskeleton;GO:0005886//plasma membrane;GO:0005938//cell cortex;GO:0016020//membrane;GO:0031410//cytoplasmic vesicle	GO:0005515//protein binding;GO:0008289//lipid binding;GO:0045296//cadherin binding;GO:0051020//GTPase binding	GO:0006897//endocytosis;GO:0006900//vesicle budding from membrane;GO:0006914//autophagy;GO:0007165//signal transduction;GO:0010324//membrane invagination;GO:0016050//vesicle organization;GO:0030050//vesicle transport along actin filament;GO:0051491//positive regulation of filopodium assembly;GO:0060271//cilium assembly;GO:0072583//clathrin-dependent endocytosis;GO:0097320//plasma membrane tubulat…
7	IN3	ENSG00000101349	PAK5	p21 (RAC1) activated kinase 5 [Source:HGNC Symbol;Acc:HGNC:15916]	Environmental Information Processing;Cellular Processes;Human Diseases;Cellular Processes;Organismal Systems;Organismal Systems;Environmental Information Processing;Human Diseases	Signal transduction;Cell motility;Infectious disease: viral;Cellular community - eukaryotes;Development and regeneration;Immune system;Signal transduction;Cancer: specific types	ko04014//Ras signaling pathway;ko04810//Regulation of actin cytoskeleton;ko05170//Human immunodeficiency virus 1 infection;ko04510//Focal adhesion;ko04360//Axon guidance;ko04660//T cell receptor signaling pathway;ko04012//ErbB signaling pathway;ko05211//Renal cell carcinoma	K05736;K05736;K05736;K05736;K05736;K05736;K05736;K05736	GO:0005634//nucleus;GO:0005654//nucleoplasm;GO:0005737//cytoplasm;GO:0005739//mitochondrion;GO:0005829//cytosol;GO:0005886//plasma membrane;GO:0031965//nuclear membrane;GO:0045202//synapse	GO:0000166//nucleotide binding;GO:0004672//protein kinase activity;GO:0004674//protein serine/threonine kinase activity;GO:0005515//protein binding;GO:0005524//ATP binding;GO:0016301//kinase activity;GO:0016740//transferase activity;GO:0106310//protein serine kinase activity	GO:0001558//regulation of cell growth;GO:0006468//protein phosphorylation;GO:0006915//apoptotic process;GO:0007010//cytoskeleton organization;GO:0007165//signal transduction;GO:0007612//learning;GO:0007613//memory;GO:0007626//locomotory behavior;GO:0008283//cell population proliferation;GO:0016310//phosphorylation;GO:0016477//cell migration;GO:0035556//intracellular signal transduction;GO:0043408…
8	IN3	ENSG00000122012	SV2C	synaptic vesicle glycoprotein 2C [Source:HGNC Symbol;Acc:HGNC:30670]	Environmental Information Processing	Signaling molecules and interaction	ko04512//ECM-receptor interaction	K06258	GO:0005886//plasma membrane;GO:0008021//synaptic vesicle;GO:0016020//membrane;GO:0030672//synaptic vesicle membrane;GO:0031410//cytoplasmic vesicle;GO:0045202//synapse;GO:0098691//dopaminergic synapse	GO:0005515//protein binding;GO:0022857//transmembrane transporter activity	GO:0006836//neurotransmitter transport;GO:0007268//chemical synaptic transmission;GO:0055085//transmembrane transport;GO:2000300//regulation of synaptic vesicle exocytosis
9	IN3	ENSG00000125354	SEPTIN6	septin 6 [Source:HGNC Symbol;Acc:HGNC:15848]	Human Diseases;Human Diseases	Infectious disease: bacterial;Infectious disease: bacterial	ko05131//Shigellosis;ko05100//Bacterial invasion of epithelial cells	K16939;K16939	GO:0000775//chromosome, centromeric region;GO:0000776//kinetochore;GO:0005694//chromosome;GO:0005737//cytoplasm;GO:0005819//spindle;GO:0005856//cytoskeleton;GO:0005929//cilium;GO:0005940//septin ring;GO:0008021//synaptic vesicle;GO:0015630//microtubule cytoskeleton;GO:0030496//midbody;GO:0031105//septin complex;GO:0031514//motile cilium;GO:0032153//cell division site;GO:0032154//cleavage furrow;G…	GO:0000166//nucleotide binding;GO:0003924//GTPase activity;GO:0005515//protein binding;GO:0005525//GTP binding;GO:0060090//molecular adaptor activity	GO:0000281//mitotic cytokinesis;GO:0007049//cell cycle;GO:0007283//spermatogenesis;GO:0030154//cell differentiation;GO:0051301//cell division;GO:0060271//cilium assembly;GO:0061640//cytoskeleton-dependent cytokinesis
10	IN3	ENSG00000069849	ATP1B3	ATPase Na+/K+ transporting subunit beta 3 [Source:HGNC Symbol;Acc:HGNC:806]	Environmental Information Processing;Environmental Information Processing;Organismal Systems;Organismal Systems;Organismal Systems;Organismal Systems;Organismal Systems;Organismal Systems;Organismal Systems;Organismal Systems;Organismal Systems;Organismal Systems;Organismal Systems;Organismal Systems;Organismal Systems;Organismal Systems;Organismal Systems;Organismal Systems	Signal transduction;Signal transduction;Circulatory system;Endocrine system;Digestive system;Endocrine system;Digestive system;Digestive system;Digestive system;Circulatory system;Endocrine system;Digestive system;Endocrine system;Digestive system;Excretory system;Digestive system;Excretory system;Excretory system	ko04024//cAMP signaling pathway;ko04022//cGMP-PKG signaling pathway;ko04261//Adrenergic signaling in cardiomyocytes;ko04919//Thyroid hormone signaling pathway;ko04974//Protein digestion and absorption;ko04925//Aldosterone synthesis and secretion;ko04972//Pancreatic secretion;ko04970//Salivary secretion;ko04976//Bile secretion;ko04260//Cardiac muscle contraction;ko04911//Insulin secretion;ko04971/…	K01540;K01540;K01540;K01540;K01540;K01540;K01540;K01540;K01540;K01540;K01540;K01540;K01540;K01540;K01540;K01540;K01540;K01540	GO:0005737//cytoplasm;GO:0005886//plasma membrane;GO:0005890//sodium:potassium-exchanging ATPase complex;GO:0016020//membrane;GO:0016323//basolateral plasma membrane;GO:0016324//apical plasma membrane;GO:0036126//sperm flagellum;GO:0042470//melanosome;GO:0070062//extracellular exosome	GO:0001671//ATPase activator activity;GO:0005515//protein binding;GO:0030674//protein-macromolecule adaptor activity;GO:0051117//ATPase binding	GO:0006811//ion transport;GO:0006813//potassium ion transport;GO:0006814//sodium ion transport;GO:0006883//cellular sodium ion homeostasis;GO:0030007//cellular potassium ion homeostasis;GO:0032781//positive regulation of ATPase activity;GO:0035725//sodium ion transmembrane transport;GO:0036376//sodium ion export across plasma membrane;GO:0050821//protein stabilization;GO:0071805//potassium ion tr…
11	IN3	ENSG00000068745	IP6K2	inositol hexakisphosphate kinase 2 [Source:HGNC Symbol;Acc:HGNC:17313]	Environmental Information Processing	Signal transduction	ko04070//Phosphatidylinositol signaling system	K07756	GO:0001650//fibrillar center;GO:0005634//nucleus;GO:0005654//nucleoplasm;GO:0005737//cytoplasm;GO:0030054//cell junction	GO:0000166//nucleotide binding;GO:0000827//inositol-1,3,4,5,6-pentakisphosphate kinase activity;GO:0000828//inositol hexakisphosphate kinase activity;GO:0000829//inositol heptakisphosphate kinase activity;GO:0000832//inositol hexakisphosphate 5-kinase activity;GO:0005515//protein binding;GO:0005524//ATP binding;GO:0016301//kinase activity;GO:0016740//transferase activity;GO:0052836//inositol 5-di…	GO:0006629//lipid metabolic process;GO:0016310//phosphorylation;GO:0030308//negative regulation of cell growth;GO:0032958//inositol phosphate biosynthetic process;GO:0033138//positive regulation of peptidyl-serine phosphorylation;GO:0043065//positive regulation of apoptotic process;GO:0043647//inositol phosphate metabolic process;GO:0046488//phosphatidylinositol metabolic process;GO:0046854//phos…
12	IN3	ENSG00000149294	NCAM1	neural cell adhesion molecule 1 [Source:HGNC Symbol;Acc:HGNC:7656]	Human Diseases;Environmental Information Processing	Neurodegenerative disease;Signaling molecules and interaction	ko05020//Prion disease;ko04514//Cell adhesion molecules	K06491;K06491	GO:0000139//Golgi membrane;GO:0005576//extracellular region;GO:0005829//cytosol;GO:0005886//plasma membrane;GO:0009897//external side of plasma membrane;GO:0009986//cell surface;GO:0016020//membrane;GO:0062023//collagen-containing extracellular matrix;GO:0098552//side of membrane	GO:0001618//virus receptor activity;GO:0005515//protein binding	GO:0001837//epithelial to mesenchymal transition;GO:0007155//cell adhesion;GO:0007411//axon guidance;GO:0046718//viral entry into host cell;GO:0071679//commissural neuron axon guidance;GO:2001260//regulation of semaphorin-plexin signaling pathway
13	IN3	ENSG00000005810	MYCBP2	MYC binding protein 2 [Source:HGNC Symbol;Acc:HGNC:23386]	-	-	-	-	GO:0005634//nucleus;GO:0005654//nucleoplasm;GO:0005737//cytoplasm;GO:0005829//cytosol;GO:0005856//cytoskeleton;GO:0005886//plasma membrane;GO:0015630//microtubule cytoskeleton;GO:0016020//membrane;GO:0030424//axon;GO:0042995//cell projection;GO:0043231//intracellular membrane-bounded organelle;GO:0110165//cellular anatomical entity	GO:0005085//guanyl-nucleotide exchange factor activity;GO:0005515//protein binding;GO:0008270//zinc ion binding;GO:0016740//transferase activity;GO:0031267//small GTPase binding;GO:0042802//identical protein binding;GO:0046872//metal ion binding;GO:0061630//ubiquitin protein ligase activity	GO:0007411//axon guidance;GO:0008045//motor neuron axon guidance;GO:0008582//regulation of synaptic assembly at neuromuscular junction;GO:0016567//protein ubiquitination;GO:0021785//branchiomotor neuron axon guidance;GO:0021952//central nervous system projection neuron axonogenesis;GO:0031398//positive regulation of protein ubiquitination;GO:0032880//regulation of protein localization;GO:0032922/…
14	IN3	ENSG00000166206	GABRB3	gamma-aminobutyric acid type A receptor subunit beta3 [Source:HGNC Symbol;Acc:HGNC:4083]	Environmental Information Processing;Organismal Systems;Organismal Systems;Human Diseases;Organismal Systems;Human Diseases	Signaling molecules and interaction;Nervous system;Nervous system;Substance dependence;Nervous system;Substance dependence	ko04080//Neuroactive ligand-receptor interaction;ko04723//Retrograde endocannabinoid signaling;ko04726//Serotonergic synapse;ko05032//Morphine addiction;ko04727//GABAergic synapse;ko05033//Nicotine addiction	K05181;K05181;K05181;K05181;K05181;K05181	GO:0005886//plasma membrane;GO:0016020//membrane;GO:0030659//cytoplasmic vesicle membrane;GO:0031410//cytoplasmic vesicle;GO:0034707//chloride channel complex;GO:0043005//neuron projection;GO:0045202//synapse;GO:0045211//postsynaptic membrane;GO:0097060//synaptic membrane;GO:1902711//GABA-A receptor complex	GO:0004888//transmembrane signaling receptor activity;GO:0004890//GABA-A receptor activity;GO:0005216//ion channel activity;GO:0005230//extracellular ligand-gated ion channel activity;GO:0005254//chloride channel activity;GO:0022851//GABA-gated chloride ion channel activity;GO:0030594//neurotransmitter receptor activity;GO:0042802//identical protein binding	GO:0006811//ion transport;GO:0006821//chloride transport;GO:0007165//signal transduction;GO:0007214//gamma-aminobutyric acid signaling pathway;GO:0034220//ion transmembrane transport;GO:0051932//synaptic transmission, GABAergic;GO:0060021//roof of mouth development;GO:0071420//cellular response to histamine;GO:1902476//chloride transmembrane transport;GO:1904862//inhibitory synapse assembly
15	IN3	ENSG00000078328	RBFOX1	RNA binding fox-1 homolog 1 [Source:HGNC Symbol;Acc:HGNC:18222]	-	-	-	-	GO:0005634//nucleus;GO:0005737//cytoplasm;GO:0005802//trans-Golgi network;GO:0010494//cytoplasmic stress granule;GO:0097165//nuclear stress granule	GO:0003676//nucleic acid binding;GO:0003723//RNA binding;GO:0003729//mRNA binding;GO:0003730//mRNA 3'-UTR binding;GO:0005515//protein binding	GO:0000381//regulation of alternative mRNA splicing, via spliceosome;GO:0006397//mRNA processing;GO:0007399//nervous system development;GO:0008380//RNA splicing;GO:0043484//regulation of RNA splicing;GO:0050658//RNA transport;GO:0050885//neuromuscular process controlling balance;GO:2001014//regulation of skeletal muscle cell differentiation
16	IN3	ENSG00000107643	MAPK8	mitogen-activated protein kinase 8 [Source:HGNC Symbol;Acc:HGNC:6881]	Human Diseases;Human Diseases;Human Diseases;Human Diseases;Environmental Information Processing;Human Diseases;Human Diseases;Human Diseases;Human Diseases;Environmental Information Processing;Human Diseases;Human Diseases;Human Diseases;Environmental Information Processing;Human Diseases;Human Diseases;Human Diseases;Cellular Processes;Human Diseases;Human Diseases;Human Diseases;Organismal Sys…	Cancer: overview;Neurodegenerative disease;Neurodegenerative disease;Neurodegenerative disease;Signal transduction;Neurodegenerative disease;Neurodegenerative disease;Infectious disease: bacterial;Infectious disease: bacterial;Signal transduction;Infectious disease: viral;Cancer: overview;Infectious disease: viral;Signal transduction;Cardiovascular disease;Infectious disease: viral;Cardiovascular…	ko05200//Pathways in cancer;ko05022//Pathways of neurodegeneration - multiple diseases;ko05010//Alzheimer disease;ko05016//Huntington disease;ko04010//MAPK signaling pathway;ko05020//Prion disease;ko05012//Parkinson disease;ko05132//Salmonella infection;ko05131//Shigellosis;ko04014//Ras signaling pathway;ko05171//Coronavirus disease - COVID-19;ko05208//Chemical carcinogenesis - reactive oxygen sp…	K04440;K04440;K04440;K04440;K04440;K04440;K04440;K04440;K04440;K04440;K04440;K04440;K04440;K04440;K04440;K04440;K04440;K04440;K04440;K04440;K04440;K04440;K04440;K04440;K04440;K04440;K04440;K04440;K04440;K04440;K04440;K04440;K04440;K04440;K04440;K04440;K04440;K04440;K04440;K04440;K04440;K04440;K04440;K04440;K04440;K04440;K04440;K04440;K04440;K04440;K04440;K04440;K04440;K04440;K04440;K04440;K04440;…	GO:0005634//nucleus;GO:0005654//nucleoplasm;GO:0005737//cytoplasm;GO:0005739//mitochondrion;GO:0005829//cytosol;GO:0030424//axon;GO:0045202//synapse;GO:0097441//basal dendrite	GO:0000166//nucleotide binding;GO:0004672//protein kinase activity;GO:0004674//protein serine/threonine kinase activity;GO:0004705//JUN kinase activity;GO:0004707//MAP kinase activity;GO:0005515//protein binding;GO:0005524//ATP binding;GO:0016301//kinase activity;GO:0016740//transferase activity;GO:0019899//enzyme binding;GO:0019903//protein phosphatase binding;GO:0035033//histone deacetylase reg…	GO:0000165//MAPK cascade;GO:0006468//protein phosphorylation;GO:0006979//response to oxidative stress;GO:0007254//JNK cascade;GO:0007258//JUN phosphorylation;GO:0009411//response to UV;GO:0009612//response to mechanical stimulus;GO:0010628//positive regulation of gene expression;GO:0016241//regulation of macroautophagy;GO:0016310//phosphorylation;GO:0018105//peptidyl-serine phosphorylation;GO:001…
17	IN3	ENSG00000078018	MAP2	microtubule associated protein 2 [Source:HGNC Symbol;Acc:HGNC:6839]	-	-	-	-	GO:0005737//cytoplasm;GO:0005829//cytosol;GO:0005856//cytoskeleton;GO:0005874//microtubule;GO:0005875//microtubule associated complex;GO:0030425//dendrite;GO:0032839//dendrite cytoplasm;GO:0042995//cell projection;GO:0043005//neuron projection;GO:0043025//neuronal cell body;GO:0043194//axon initial segment;GO:0043198//dendritic shaft;GO:0043203//axon hillock;GO:0044294//dendritic growth cone;GO:0…	GO:0002162//dystroglycan binding;GO:0005198//structural molecule activity;GO:0005515//protein binding;GO:0005516//calmodulin binding;GO:0008017//microtubule binding;GO:0015631//tubulin binding;GO:0048156//tau protein binding	GO:0000226//microtubule cytoskeleton organization;GO:0016358//dendrite development;GO:0021954//central nervous system neuron development;GO:0030517//negative regulation of axon extension;GO:0031113//regulation of microtubule polymerization;GO:0031115//negative regulation of microtubule polymerization;GO:0031175//neuron projection development;GO:0032880//regulation of protein localization;GO:00488…
18	IN3	ENSG00000215475	SIAH3	siah E3 ubiquitin protein ligase family member 3 [Source:HGNC Symbol;Acc:HGNC:30553]	-	-	-	-	GO:0005654//nucleoplasm;GO:0005737//cytoplasm;GO:0005739//mitochondrion	GO:0005515//protein binding;GO:0031624//ubiquitin conjugating enzyme binding;GO:0046872//metal ion binding;GO:0061630//ubiquitin protein ligase activity	GO:0006511//ubiquitin-dependent protein catabolic process;GO:0007275//multicellular organism development;GO:0031647//regulation of protein stability;GO:0043161//proteasome-mediated ubiquitin-dependent protein catabolic process;GO:1903215//negative regulation of protein targeting to mitochondrion
19	IN3	ENSG00000134686	PHC2	polyhomeotic homolog 2 [Source:HGNC Symbol;Acc:HGNC:3183]	-	-	-	-	GO:0000792//heterochromatin;GO:0005634//nucleus;GO:0005654//nucleoplasm;GO:0031519//PcG protein complex;GO:0032991//protein-containing complex;GO:0035102//PRC1 complex	GO:0003677//DNA binding;GO:0003682//chromatin binding;GO:0005515//protein binding;GO:0008270//zinc ion binding;GO:0042393//histone binding;GO:0042802//identical protein binding;GO:0046872//metal ion binding	GO:0007283//spermatogenesis;GO:0045892//negative regulation of transcription, DNA-templated
20	IN3	ENSG00000182670	TTC3	tetratricopeptide repeat domain 3 [Source:HGNC Symbol;Acc:HGNC:12393]	-	-	-	-	GO:0005634//nucleus;GO:0005654//nucleoplasm;GO:0005730//nucleolus;GO:0005737//cytoplasm;GO:0005794//Golgi apparatus;GO:0005829//cytosol;GO:0016020//membrane	GO:0004842//ubiquitin-protein transferase activity;GO:0005515//protein binding;GO:0016740//transferase activity;GO:0046872//metal ion binding	GO:0006511//ubiquitin-dependent protein catabolic process;GO:0016567//protein ubiquitination;GO:0070936//protein K48-linked ubiquitination
21	IN3	ENSG00000074696	HACD3	3-hydroxyacyl-CoA dehydratase 3 [Source:HGNC Symbol;Acc:HGNC:24175]	Metabolism;Metabolism;Metabolism;Metabolism	Global and overview maps;Global and overview maps;Lipid metabolism;Lipid metabolism	ko01100//Metabolic pathways;ko01212//Fatty acid metabolism;ko00062//Fatty acid elongation;ko01040//Biosynthesis of unsaturated fatty acids	K10703;K10703;K10703;K10703	GO:0005783//endoplasmic reticulum;GO:0005789//endoplasmic reticulum membrane;GO:0005925//focal adhesion;GO:0016020//membrane;GO:0031965//nuclear membrane	GO:0005096//GTPase activator activity;GO:0005515//protein binding;GO:0016829//lyase activity;GO:0018812//3-hydroxyacyl-CoA dehydratase activity;GO:0019899//enzyme binding;GO:0102158//very-long-chain 3-hydroxyacyl-CoA dehydratase activity	GO:0006629//lipid metabolic process;GO:0006631//fatty acid metabolic process;GO:0006633//fatty acid biosynthetic process;GO:0007249//I-kappaB kinase/NF-kappaB signaling;GO:0007254//JNK cascade;GO:0007264//small GTPase mediated signal transduction;GO:0007266//Rho protein signal transduction;GO:0016601//Rac protein signal transduction;GO:0030148//sphingolipid biosynthetic process;GO:0030497//fatty …
22	IN3	ENSG00000128683	GAD1	glutamate decarboxylase 1 [Source:HGNC Symbol;Acc:HGNC:4092]	Metabolism;Organismal Systems;Human Diseases;Metabolism;Metabolism;Metabolism;Metabolism	Global and overview maps;Nervous system;Endocrine and metabolic disease;Amino acid metabolism;Metabolism of other amino acids;Carbohydrate metabolism;Metabolism of other amino acids	ko01100//Metabolic pathways;ko04727//GABAergic synapse;ko04940//Type I diabetes mellitus;ko00250//Alanine, aspartate and glutamate metabolism;ko00410//beta-Alanine metabolism;ko00650//Butanoate metabolism;ko00430//Taurine and hypotaurine metabolism	K01580;K01580;K01580;K01580;K01580;K01580;K01580	GO:0005737//cytoplasm;GO:0005886//plasma membrane;GO:0005938//cell cortex;GO:0012506//vesicle membrane;GO:0030424//axon;GO:0043679//axon terminus;GO:0044306//neuron projection terminus;GO:0045202//synapse;GO:0048786//presynaptic active zone;GO:0060077//inhibitory synapse;GO:0061202//clathrin-sculpted gamma-aminobutyric acid transport vesicle membrane;GO:0098793//presynapse;GO:0098982//GABA-ergic …	GO:0003824//catalytic activity;GO:0004351//glutamate decarboxylase activity;GO:0005515//protein binding;GO:0016829//lyase activity;GO:0016830//carbon-carbon lyase activity;GO:0016831//carboxy-lyase activity;GO:0030170//pyridoxal phosphate binding;GO:0042802//identical protein binding	GO:0006538//glutamate catabolic process;GO:0006540//glutamate decarboxylation to succinate;GO:0007268//chemical synaptic transmission;GO:0009449//gamma-aminobutyric acid biosynthetic process;GO:0019752//carboxylic acid metabolic process;GO:0035176//social behavior;GO:0035641//locomotory exploration behavior
23	IN3	ENSG00000139767	SRRM4	serine/arginine repetitive matrix 4 [Source:HGNC Symbol;Acc:HGNC:29389]	-	-	-	-	GO:0005634//nucleus	GO:0003723//RNA binding;GO:0003729//mRNA binding;GO:0005515//protein binding;GO:0042802//identical protein binding	GO:0000381//regulation of alternative mRNA splicing, via spliceosome;GO:0006397//mRNA processing;GO:0007399//nervous system development;GO:0007605//sensory perception of sound;GO:0008380//RNA splicing;GO:0030154//cell differentiation;GO:0042551//neuron maturation;GO:0043484//regulation of RNA splicing
24	IN3	ENSG00000179915	NRXN1	neurexin 1 [Source:HGNC Symbol;Acc:HGNC:8008]	Environmental Information Processing	Signaling molecules and interaction	ko04514//Cell adhesion molecules	K07377	GO:0005730//nucleolus;GO:0005783//endoplasmic reticulum;GO:0005886//plasma membrane;GO:0009986//cell surface;GO:0016020//membrane;GO:0030139//endocytic vesicle;GO:0031594//neuromuscular junction;GO:0031965//nuclear membrane;GO:0031982//vesicle;GO:0032991//protein-containing complex;GO:0042734//presynaptic membrane;GO:0042995//cell projection;GO:0043025//neuronal cell body;GO:0044295//axonal growt…	GO:0004888//transmembrane signaling receptor activity;GO:0005102//signaling receptor binding;GO:0005105//type 1 fibroblast growth factor receptor binding;GO:0005246//calcium channel regulator activity;GO:0005509//calcium ion binding;GO:0005515//protein binding;GO:0033130//acetylcholine receptor binding;GO:0038023//signaling receptor activity;GO:0046872//metal ion binding;GO:0048306//calcium-depen…	GO:0001525//angiogenesis;GO:0007155//cell adhesion;GO:0007157//heterophilic cell-cell adhesion via plasma membrane cell adhesion molecules;GO:0007158//neuron cell-cell adhesion;GO:0007165//signal transduction;GO:0007268//chemical synaptic transmission;GO:0007269//neurotransmitter secretion;GO:0007411//axon guidance;GO:0007416//synapse assembly;GO:0007612//learning;GO:0010628//positive regulation …
25	IN3	ENSG00000154654	NCAM2	neural cell adhesion molecule 2 [Source:HGNC Symbol;Acc:HGNC:7657]	Human Diseases;Environmental Information Processing	Neurodegenerative disease;Signaling molecules and interaction	ko05020//Prion disease;ko04514//Cell adhesion molecules	K06491;K06491	GO:0005886//plasma membrane;GO:0016020//membrane;GO:0016604//nuclear body;GO:0030424//axon	GO:0005515//protein binding;GO:0042802//identical protein binding	GO:0007155//cell adhesion;GO:0007158//neuron cell-cell adhesion;GO:0007413//axonal fasciculation
26	IN3	ENSG00000079246	XRCC5	X-ray repair cross complementing 5 [Source:HGNC Symbol;Acc:HGNC:12833]	Genetic Information Processing	Replication and repair	ko03450//Non-homologous end-joining	K10885	GO:0000781//chromosome, telomeric region;GO:0000783//nuclear telomere cap complex;GO:0005576//extracellular region;GO:0005634//nucleus;GO:0005654//nucleoplasm;GO:0005694//chromosome;GO:0005730//nucleolus;GO:0005737//cytoplasm;GO:0005829//cytosol;GO:0005886//plasma membrane;GO:0005958//DNA-dependent protein kinase-DNA ligase 4 complex;GO:0016020//membrane;GO:0032040//small-subunit processome;GO:00…	GO:0000166//nucleotide binding;GO:0000976//transcription cis-regulatory region binding;GO:0003677//DNA binding;GO:0003678//DNA helicase activity;GO:0003684//damaged DNA binding;GO:0003690//double-stranded DNA binding;GO:0003691//double-stranded telomeric DNA binding;GO:0003723//RNA binding;GO:0004386//helicase activity;GO:0005515//protein binding;GO:0005524//ATP binding;GO:0008047//enzyme activat…	GO:0000723//telomere maintenance;GO:0000725//recombinational repair;GO:0002218//activation of innate immune response;GO:0002376//immune system process;GO:0006281//DNA repair;GO:0006302//double-strand break repair;GO:0006303//double-strand break repair via nonhomologous end joining;GO:0006310//DNA recombination;GO:0006974//cellular response to DNA damage stimulus;GO:0009410//response to xenobiotic…
27	IN3	ENSG00000128656	CHN1	chimerin 1 [Source:HGNC Symbol;Acc:HGNC:1943]	-	-	-	-	GO:0005829//cytosol	GO:0005096//GTPase activator activity;GO:0005515//protein binding;GO:0046872//metal ion binding;GO:0046875//ephrin receptor binding	GO:0007165//signal transduction;GO:0007399//nervous system development;GO:0008045//motor neuron axon guidance;GO:0043547//positive regulation of GTPase activity;GO:0048013//ephrin receptor signaling pathway;GO:0050770//regulation of axonogenesis;GO:0051056//regulation of small GTPase mediated signal transduction
28	IN3	ENSG00000142599	RERE	arginine-glutamic acid dipeptide repeats [Source:HGNC Symbol;Acc:HGNC:9965]	-	-	-	-	GO:0000118//histone deacetylase complex;GO:0005634//nucleus;GO:0005654//nucleoplasm;GO:0016604//nuclear body	GO:0003682//chromatin binding;GO:0003713//transcription coactivator activity;GO:0003714//transcription corepressor activity;GO:0005515//protein binding;GO:0008270//zinc ion binding;GO:0043565//sequence-specific DNA binding;GO:0046872//metal ion binding	GO:0006338//chromatin remodeling;GO:0006355//regulation of transcription, DNA-templated;GO:0021549//cerebellum development;GO:0021691//cerebellar Purkinje cell layer maturation;GO:0021930//cerebellar granule cell precursor proliferation;GO:0021942//radial glia guided migration of Purkinje cell;GO:0045892//negative regulation of transcription, DNA-templated;GO:0045893//positive regulation of trans…
29	IN3	ENSG00000101236	RNF24	ring finger protein 24 [Source:HGNC Symbol;Acc:HGNC:13779]	-	-	-	-	GO:0000139//Golgi membrane;GO:0005794//Golgi apparatus;GO:0016020//membrane	GO:0005515//protein binding;GO:0008270//zinc ion binding;GO:0046872//metal ion binding	-
30	IN3	ENSG00000125869	LAMP5	lysosomal associated membrane protein family member 5 [Source:HGNC Symbol;Acc:HGNC:16097]	-	-	-	-	GO:0005737//cytoplasm;GO:0005764//lysosome;GO:0005765//lysosomal membrane;GO:0005768//endosome;GO:0005770//late endosome;GO:0005886//plasma membrane;GO:0010008//endosome membrane;GO:0016020//membrane;GO:0030425//dendrite;GO:0030659//cytoplasmic vesicle membrane;GO:0030672//synaptic vesicle membrane;GO:0031410//cytoplasmic vesicle;GO:0031901//early endosome membrane;GO:0031902//late endosome membr…	-	GO:0072594//establishment of protein localization to organelle
31	IN3	ENSG00000067715	SYT1	synaptotagmin 1 [Source:HGNC Symbol;Acc:HGNC:11509]	Organismal Systems	Nervous system	ko04721//Synaptic vesicle cycle	K15290	GO:0005737//cytoplasm;GO:0005794//Golgi apparatus;GO:0005886//plasma membrane;GO:0008021//synaptic vesicle;GO:0016020//membrane;GO:0030141//secretory granule;GO:0030424//axon;GO:0030658//transport vesicle membrane;GO:0030669//clathrin-coated endocytic vesicle membrane;GO:0030672//synaptic vesicle membrane;GO:0031045//dense core granule;GO:0031410//cytoplasmic vesicle;GO:0042584//chromaffin granul…	GO:0000149//SNARE binding;GO:0001786//phosphatidylserine binding;GO:0005509//calcium ion binding;GO:0005515//protein binding;GO:0005516//calmodulin binding;GO:0005543//phospholipid binding;GO:0005544//calcium-dependent phospholipid binding;GO:0005546//phosphatidylinositol-4,5-bisphosphate binding;GO:0017075//syntaxin-1 binding;GO:0019905//syntaxin binding;GO:0030276//clathrin binding;GO:0030348//…	GO:0005513//detection of calcium ion;GO:0007268//chemical synaptic transmission;GO:0007269//neurotransmitter secretion;GO:0014059//regulation of dopamine secretion;GO:0016079//synaptic vesicle exocytosis;GO:0017157//regulation of exocytosis;GO:0017158//regulation of calcium ion-dependent exocytosis;GO:0030154//cell differentiation;GO:0031340//positive regulation of vesicle fusion;GO:0033603//posi…
32	IN3	ENSG00000156650	KAT6B	lysine acetyltransferase 6B [Source:HGNC Symbol;Acc:HGNC:17582]	-	-	-	-	GO:0000123//histone acetyltransferase complex;GO:0000786//nucleosome;GO:0005634//nucleus;GO:0005654//nucleoplasm;GO:0070776//MOZ/MORF histone acetyltransferase complex	GO:0003677//DNA binding;GO:0003712//transcription coregulator activity;GO:0003713//transcription coactivator activity;GO:0004402//histone acetyltransferase activity;GO:0005515//protein binding;GO:0016740//transferase activity;GO:0016746//acyltransferase activity;GO:0036408//histone acetyltransferase activity (H3-K14 specific);GO:0044877//protein-containing complex binding;GO:0046872//metal ion bi…	GO:0006325//chromatin organization;GO:0006334//nucleosome assembly;GO:0006355//regulation of transcription, DNA-templated;GO:0016573//histone acetylation;GO:0045892//negative regulation of transcription, DNA-templated;GO:0045893//positive regulation of transcription, DNA-templated;GO:0045944//positive regulation of transcription by RNA polymerase II;GO:0050793//regulation of developmental process…
33	IN3	ENSG00000066032	CTNNA2	catenin alpha 2 [Source:HGNC Symbol;Acc:HGNC:2510]	Human Diseases;Environmental Information Processing;Human Diseases;Organismal Systems;Human Diseases;Human Diseases;Cellular Processes;Human Diseases	Cancer: overview;Signal transduction;Cancer: specific types;Immune system;Infectious disease: bacterial;Cardiovascular disease;Cellular community - eukaryotes;Cancer: specific types	ko05200//Pathways in cancer;ko04390//Hippo signaling pathway;ko05226//Gastric cancer;ko04670//Leukocyte transendothelial migration;ko05100//Bacterial invasion of epithelial cells;ko05412//Arrhythmogenic right ventricular cardiomyopathy;ko04520//Adherens junction;ko05213//Endometrial cancer	K05691;K05691;K05691;K05691;K05691;K05691;K05691;K05691	GO:0005634//nucleus;GO:0005737//cytoplasm;GO:0005829//cytosol;GO:0005856//cytoskeleton;GO:0005886//plasma membrane;GO:0005912//adherens junction;GO:0015629//actin cytoskeleton;GO:0016020//membrane;GO:0016342//catenin complex;GO:0030424//axon;GO:0042995//cell projection;GO:0070161//anchoring junction;GO:0110165//cellular anatomical entity	GO:0005198//structural molecule activity;GO:0005200//structural constituent of cytoskeleton;GO:0005515//protein binding;GO:0008013//beta-catenin binding;GO:0045296//cadherin binding;GO:0051015//actin filament binding	GO:0007010//cytoskeleton organization;GO:0007155//cell adhesion;GO:0007409//axonogenesis;GO:0010975//regulation of neuron projection development;GO:0016477//cell migration;GO:0021942//radial glia guided migration of Purkinje cell;GO:0030154//cell differentiation;GO:0034316//negative regulation of Arp2/3 complex-mediated actin nucleation;GO:0048813//dendrite morphogenesis;GO:0048854//brain morphog…
34	IN3	ENSG00000152503	TRIM36	tripartite motif containing 36 [Source:HGNC Symbol;Acc:HGNC:16280]	-	-	-	-	GO:0001669//acrosomal vesicle;GO:0005737//cytoplasm;GO:0005829//cytosol;GO:0005856//cytoskeleton;GO:0005886//plasma membrane;GO:0031410//cytoplasmic vesicle	GO:0004842//ubiquitin-protein transferase activity;GO:0005515//protein binding;GO:0008270//zinc ion binding;GO:0016740//transferase activity;GO:0043014//alpha-tubulin binding;GO:0046872//metal ion binding	GO:0000281//mitotic cytokinesis;GO:0007051//spindle organization;GO:0007340//acrosome reaction;GO:0051726//regulation of cell cycle;GO:0070507//regulation of microtubule cytoskeleton organization
35	IN3	ENSG00000101958	GLRA2	glycine receptor alpha 2 [Source:HGNC Symbol;Acc:HGNC:4327]	Environmental Information Processing	Signaling molecules and interaction	ko04080//Neuroactive ligand-receptor interaction	K05194	GO:0005886//plasma membrane;GO:0016020//membrane;GO:0034707//chloride channel complex;GO:0042995//cell projection;GO:0043005//neuron projection;GO:0043231//intracellular membrane-bounded organelle;GO:0045202//synapse;GO:0045211//postsynaptic membrane;GO:0098690//glycinergic synapse	GO:0004888//transmembrane signaling receptor activity;GO:0005216//ion channel activity;GO:0005230//extracellular ligand-gated ion channel activity;GO:0005254//chloride channel activity;GO:0016594//glycine binding;GO:0016934//extracellularly glycine-gated chloride channel activity;GO:0022824//transmitter-gated ion channel activity;GO:0022852//glycine-gated chloride ion channel activity;GO:0046872/…	GO:0006811//ion transport;GO:0006821//chloride transport;GO:0007218//neuropeptide signaling pathway;GO:0034220//ion transmembrane transport;GO:0043200//response to amino acid;GO:0060078//regulation of postsynaptic membrane potential;GO:0060079//excitatory postsynaptic potential;GO:0071230//cellular response to amino acid stimulus;GO:0071294//cellular response to zinc ion;GO:0071361//cellular resp…
36	IN3	ENSG00000183783	KCTD8	potassium channel tetramerization domain containing 8 [Source:HGNC Symbol;Acc:HGNC:22394]	-	-	-	-	GO:0005886//plasma membrane;GO:0016020//membrane;GO:0042734//presynaptic membrane;GO:0042995//cell projection;GO:0043235//receptor complex;GO:0045202//synapse;GO:0045211//postsynaptic membrane	GO:0005515//protein binding	GO:0008277//regulation of G protein-coupled receptor signaling pathway;GO:0051260//protein homooligomerization
37	IN3	ENSG00000156475	PPP2R2B	protein phosphatase 2 regulatory subunit Bbeta [Source:HGNC Symbol;Acc:HGNC:9305]	Environmental Information Processing;Human Diseases;Cellular Processes;Human Diseases;Environmental Information Processing;Organismal Systems;Organismal Systems;Environmental Information Processing;Environmental Information Processing;Human Diseases;Genetic Information Processing	Signal transduction;Infectious disease: viral;Cellular community - eukaryotes;Infectious disease: viral;Signal transduction;Circulatory system;Nervous system;Signal transduction;Signal transduction;Infectious disease: parasitic;Translation	ko04151//PI3K-Akt signaling pathway;ko05165//Human papillomavirus infection;ko04530//Tight junction;ko05160//Hepatitis C;ko04390//Hippo signaling pathway;ko04261//Adrenergic signaling in cardiomyocytes;ko04728//Dopaminergic synapse;ko04152//AMPK signaling pathway;ko04071//Sphingolipid signaling pathway;ko05142//Chagas disease;ko03015//mRNA surveillance pathway	K04354;K04354;K04354;K04354;K04354;K04354;K04354;K04354;K04354;K04354;K04354	GO:0000159//protein phosphatase type 2A complex;GO:0005737//cytoplasm;GO:0005739//mitochondrion;GO:0005741//mitochondrial outer membrane;GO:0005829//cytosol;GO:0005856//cytoskeleton;GO:0016020//membrane	GO:0005515//protein binding;GO:0019888//protein phosphatase regulator activity	GO:0006915//apoptotic process
38	IN3	ENSG00000152932	RAB3C	RAB3C, member RAS oncogene family [Source:HGNC Symbol;Acc:HGNC:30269]	-	-	-	-	GO:0005768//endosome;GO:0005886//plasma membrane;GO:0008021//synaptic vesicle;GO:0016020//membrane;GO:0030672//synaptic vesicle membrane;GO:0031982//vesicle;GO:0048471//perinuclear region of cytoplasm	GO:0000166//nucleotide binding;GO:0003924//GTPase activity;GO:0005515//protein binding;GO:0005525//GTP binding;GO:0030742//GTP-dependent protein binding;GO:0031489//myosin V binding	GO:0006904//vesicle docking involved in exocytosis;GO:0009306//protein secretion;GO:0015031//protein transport;GO:0017157//regulation of exocytosis;GO:0019882//antigen processing and presentation;GO:0072659//protein localization to plasma membrane
39	IN3	ENSG00000168280	KIF5C	kinesin family member 5C [Source:HGNC Symbol;Acc:HGNC:6325]	Human Diseases;Human Diseases;Human Diseases;Human Diseases;Human Diseases;Human Diseases;Cellular Processes;Human Diseases;Organismal Systems;Human Diseases	Neurodegenerative disease;Neurodegenerative disease;Neurodegenerative disease;Neurodegenerative disease;Neurodegenerative disease;Neurodegenerative disease;Transport and catabolism;Infectious disease: bacterial;Nervous system;Cancer: specific types	ko05022//Pathways of neurodegeneration - multiple diseases;ko05010//Alzheimer disease;ko05014//Amyotrophic lateral sclerosis;ko05016//Huntington disease;ko05020//Prion disease;ko05012//Parkinson disease;ko04144//Endocytosis;ko05132//Salmonella infection;ko04728//Dopaminergic synapse;ko05223//Non-small cell lung cancer	K10396;K10396;K10396;K10396;K10396;K10396;K10396;K10396;K10396;K10396	GO:0005737//cytoplasm;GO:0005856//cytoskeleton;GO:0005871//kinesin complex;GO:0005874//microtubule;GO:0030425//dendrite;GO:0032839//dendrite cytoplasm;GO:0035253//ciliary rootlet;GO:0042995//cell projection;GO:0043005//neuron projection;GO:0043025//neuronal cell body;GO:0044295//axonal growth cone;GO:0099524//postsynaptic cytosol;GO:0150034//distal axon;GO:1904115//axon cytoplasm	GO:0000166//nucleotide binding;GO:0003774//cytoskeletal motor activity;GO:0003777//microtubule motor activity;GO:0005515//protein binding;GO:0005524//ATP binding;GO:0008017//microtubule binding;GO:0008574//plus-end-directed microtubule motor activity;GO:0016787//hydrolase activity;GO:0016887//ATP hydrolysis activity;GO:0034190//apolipoprotein receptor binding	GO:0006996//organelle organization;GO:0007018//microtubule-based movement;GO:0007411//axon guidance;GO:0008045//motor neuron axon guidance;GO:0008298//intracellular mRNA localization;GO:0048489//synaptic vesicle transport;GO:0051028//mRNA transport;GO:0098964//anterograde dendritic transport of messenger ribonucleoprotein complex;GO:0098971//anterograde dendritic transport of neurotransmitter rec…
40	IN3	ENSG00000249853	HS3ST5	heparan sulfate-glucosamine 3-sulfotransferase 5 [Source:HGNC Symbol;Acc:HGNC:19419]	Metabolism	Glycan biosynthesis and metabolism	ko00534//Glycosaminoglycan biosynthesis - heparan sulfate / heparin	K08104	GO:0000139//Golgi membrane;GO:0005794//Golgi apparatus;GO:0016020//membrane	GO:0005515//protein binding;GO:0008146//sulfotransferase activity;GO:0008467//[heparan sulfate]-glucosamine 3-sulfotransferase 1 activity;GO:0016740//transferase activity;GO:0050656//3'-phosphoadenosine 5'-phosphosulfate binding	GO:0006477//protein sulfation;GO:0015012//heparan sulfate proteoglycan biosynthetic process;GO:0015015//heparan sulfate proteoglycan biosynthetic process, enzymatic modification;GO:0046596//regulation of viral entry into host cell;GO:0050819//negative regulation of coagulation
41	IN3	ENSG00000151150	ANK3	ankyrin 3 [Source:HGNC Symbol;Acc:HGNC:494]	Human Diseases	Cancer: overview	ko05205//Proteoglycans in cancer	K10380	GO:0005737//cytoplasm;GO:0005764//lysosome;GO:0005783//endoplasmic reticulum;GO:0005794//Golgi apparatus;GO:0005829//cytosol;GO:0005856//cytoskeleton;GO:0005886//plasma membrane;GO:0005923//bicellular tight junction;GO:0009925//basal plasma membrane;GO:0009986//cell surface;GO:0014704//intercalated disc;GO:0014731//spectrin-associated cytoskeleton;GO:0016020//membrane;GO:0016323//basolateral plas…	GO:0005200//structural constituent of cytoskeleton;GO:0005515//protein binding;GO:0008092//cytoskeletal protein binding;GO:0008093//cytoskeletal anchor activity;GO:0030507//spectrin binding;GO:0030674//protein-macromolecule adaptor activity;GO:0044325//transmembrane transporter binding;GO:0045296//cadherin binding	GO:0000281//mitotic cytokinesis;GO:0007009//plasma membrane organization;GO:0007010//cytoskeleton organization;GO:0007165//signal transduction;GO:0007409//axonogenesis;GO:0007528//neuromuscular junction development;GO:0010628//positive regulation of gene expression;GO:0010650//positive regulation of cell communication by electrical coupling;GO:0010765//positive regulation of sodium ion transport;…
42	IN3	ENSG00000104427	ZC2HC1A	zinc finger C2HC-type containing 1A [Source:HGNC Symbol;Acc:HGNC:24277]	-	-	-	-	-	GO:0005515//protein binding;GO:0046872//metal ion binding	-
43	IN3	ENSG00000165495	PKNOX2	PBX/knotted 1 homeobox 2 [Source:HGNC Symbol;Acc:HGNC:16714]	-	-	-	-	GO:0005634//nucleus;GO:0005654//nucleoplasm;GO:0005737//cytoplasm;GO:0015629//actin cytoskeleton;GO:0015630//microtubule cytoskeleton;GO:0045171//intercellular bridge	GO:0000977//RNA polymerase II transcription regulatory region sequence-specific DNA binding;GO:0000978//RNA polymerase II cis-regulatory region sequence-specific DNA binding;GO:0000981//DNA-binding transcription factor activity, RNA polymerase II-specific;GO:0003677//DNA binding;GO:0003785//actin monomer binding;GO:0005515//protein binding;GO:0043565//sequence-specific DNA binding;GO:0051015//act…	GO:0006355//regulation of transcription, DNA-templated;GO:0006357//regulation of transcription by RNA polymerase II
44	IN3	ENSG00000099284	MACROH2A2	macroH2A.2 histone [Source:HGNC Symbol;Acc:HGNC:14453]	Organismal Systems;Human Diseases;Cellular Processes;Human Diseases	Immune system;Substance dependence;Cell growth and death;Immune disease	ko04613//Neutrophil extracellular trap formation;ko05034//Alcoholism;ko04217//Necroptosis;ko05322//Systemic lupus erythematosus	K11251;K11251;K11251;K11251	GO:0000781//chromosome, telomeric region;GO:0000785//chromatin;GO:0000786//nucleosome;GO:0001740//Barr body;GO:0005634//nucleus;GO:0005654//nucleoplasm;GO:0005694//chromosome;GO:0043229//intracellular organelle;GO:0070062//extracellular exosome	GO:0000976//transcription cis-regulatory region binding;GO:0000977//RNA polymerase II transcription regulatory region sequence-specific DNA binding;GO:0003677//DNA binding;GO:0005515//protein binding;GO:0030527//structural constituent of chromatin;GO:0031490//chromatin DNA binding;GO:0046982//protein heterodimerization activity	GO:0000122//negative regulation of transcription by RNA polymerase II;GO:0006325//chromatin organization;GO:0006334//nucleosome assembly;GO:0007420//brain development;GO:0007549//dosage compensation;GO:0045618//positive regulation of keratinocyte differentiation;GO:0045814//negative regulation of gene expression, epigenetic;GO:0071169//establishment of protein localization to chromatin;GO:1901837…
45	IN3	ENSG00000003096	KLHL13	kelch like family member 13 [Source:HGNC Symbol;Acc:HGNC:22931]	Genetic Information Processing	Folding, sorting and degradation	ko04120//Ubiquitin mediated proteolysis	K10447	GO:0005829//cytosol;GO:0031463//Cul3-RING ubiquitin ligase complex	GO:0004842//ubiquitin-protein transferase activity;GO:0005515//protein binding;GO:0097602//cullin family protein binding	GO:0007049//cell cycle;GO:0016567//protein ubiquitination;GO:0032465//regulation of cytokinesis;GO:0051301//cell division
46	IN3	ENSG00000077092	RARB	retinoic acid receptor beta [Source:HGNC Symbol;Acc:HGNC:9865]	Human Diseases;Human Diseases;Human Diseases;Human Diseases	Cancer: overview;Cancer: specific types;Cancer: specific types;Cancer: specific types	ko05200//Pathways in cancer;ko05226//Gastric cancer;ko05222//Small cell lung cancer;ko05223//Non-small cell lung cancer	K08528;K08528;K08528;K08528	GO:0000785//chromatin;GO:0005634//nucleus;GO:0005654//nucleoplasm;GO:0005737//cytoplasm	GO:0000978//RNA polymerase II cis-regulatory region sequence-specific DNA binding;GO:0000981//DNA-binding transcription factor activity, RNA polymerase II-specific;GO:0003677//DNA binding;GO:0003700//DNA-binding transcription factor activity;GO:0004879//nuclear receptor activity;GO:0005515//protein binding;GO:0008270//zinc ion binding;GO:0043565//sequence-specific DNA binding;GO:0044877//protein-…	GO:0000122//negative regulation of transcription by RNA polymerase II;GO:0001657//ureteric bud development;GO:0002068//glandular epithelial cell development;GO:0003417//growth plate cartilage development;GO:0006355//regulation of transcription, DNA-templated;GO:0006915//apoptotic process;GO:0007165//signal transduction;GO:0008283//cell population proliferation;GO:0009755//hormone-mediated signali…
47	IN3	ENSG00000204442	NALF1	NALCN channel auxiliary factor 1 [Source:HGNC Symbol;Acc:HGNC:33877]	-	-	-	-	GO:0005886//plasma membrane;GO:0016020//membrane	GO:0015275//stretch-activated, cation-selective, calcium channel activity	GO:0098703//calcium ion import across plasma membrane
48	IN3	ENSG00000128739	SNRPN	small nuclear ribonucleoprotein polypeptide N [Source:HGNC Symbol;Acc:HGNC:11164]	-	-	-	-	GO:0005634//nucleus;GO:0005654//nucleoplasm;GO:0005681//spliceosomal complex;GO:0005682//U5 snRNP;GO:0005685//U1 snRNP;GO:0005686//U2 snRNP;GO:0005687//U4 snRNP;GO:0005737//cytoplasm;GO:0030532//small nuclear ribonucleoprotein complex;GO:0043229//intracellular organelle;GO:0046540//U4/U6 x U5 tri-snRNP complex;GO:0071004//U2-type prespliceosome;GO:0071013//catalytic step 2 spliceosome;GO:1990904/…	GO:0003723//RNA binding;GO:0005515//protein binding	GO:0000398//mRNA splicing, via spliceosome;GO:0008380//RNA splicing;GO:0009725//response to hormone
49	IN3	ENSG00000182463	TSHZ2	teashirt zinc finger homeobox 2 [Source:HGNC Symbol;Acc:HGNC:13010]	-	-	-	-	GO:0000785//chromatin;GO:0005634//nucleus	GO:0000981//DNA-binding transcription factor activity, RNA polymerase II-specific;GO:0003677//DNA binding;GO:0005515//protein binding;GO:0046872//metal ion binding	GO:0006357//regulation of transcription by RNA polymerase II;GO:0010468//regulation of gene expression
50	IN3	ENSG00000125351	UPF3B	UPF3B regulator of nonsense mediated mRNA decay [Source:HGNC Symbol;Acc:HGNC:20439]	Genetic Information Processing;Genetic Information Processing	Translation;Translation	ko03013//Nucleocytoplasmic transport;ko03015//mRNA surveillance pathway	K14328;K14328	GO:0005634//nucleus;GO:0005654//nucleoplasm;GO:0005730//nucleolus;GO:0005737//cytoplasm;GO:0005829//cytosol;GO:0034451//centriolar satellite;GO:0035145//exon-exon junction complex;GO:0043025//neuronal cell body	GO:0003676//nucleic acid binding;GO:0003723//RNA binding;GO:0003729//mRNA binding;GO:0005515//protein binding	GO:0000184//nuclear-transcribed mRNA catabolic process, nonsense-mediated decay;GO:0007420//brain development;GO:0031175//neuron projection development;GO:0045666//positive regulation of neuron differentiation;GO:0045727//positive regulation of translation;GO:0051028//mRNA transport;GO:1905746//positive regulation of mRNA cis splicing, via spliceosome
51	IN3	ENSG00000182667	NTM	neurotrimin [Source:HGNC Symbol;Acc:HGNC:17941]	-	-	-	-	GO:0005576//extracellular region;GO:0005886//plasma membrane;GO:0016020//membrane;GO:0098552//side of membrane	GO:0005515//protein binding	GO:0007155//cell adhesion;GO:0008038//neuron recognition
52	IN3	ENSG00000215474	SKOR2	SKI family transcriptional corepressor 2 [Source:HGNC Symbol;Acc:HGNC:32695]	-	-	-	-	GO:0005634//nucleus;GO:0005667//transcription regulator complex;GO:0005737//cytoplasm;GO:0110165//cellular anatomical entity	GO:0000978//RNA polymerase II cis-regulatory region sequence-specific DNA binding;GO:0000981//DNA-binding transcription factor activity, RNA polymerase II-specific;GO:0003682//chromatin binding;GO:0042826//histone deacetylase binding;GO:0046332//SMAD binding;GO:1990837//sequence-specific double-stranded DNA binding	GO:0000122//negative regulation of transcription by RNA polymerase II;GO:0006355//regulation of transcription, DNA-templated;GO:0007224//smoothened signaling pathway;GO:0021587//cerebellum morphogenesis;GO:0021702//cerebellar Purkinje cell differentiation;GO:0021936//regulation of cerebellar granule cell precursor proliferation;GO:0030512//negative regulation of transforming growth factor beta re…
53	IN3	ENSG00000198846	TOX	thymocyte selection associated high mobility group box [Source:HGNC Symbol;Acc:HGNC:18988]	-	-	-	-	GO:0005634//nucleus	GO:0003677//DNA binding;GO:0005515//protein binding;GO:0031490//chromatin DNA binding	GO:0001779//natural killer cell differentiation;GO:0002362//CD4-positive, CD25-positive, alpha-beta regulatory T cell lineage commitment;GO:0002364//NK T cell lineage commitment;GO:0002521//leukocyte differentiation;GO:0006325//chromatin organization;GO:0006357//regulation of transcription by RNA polymerase II;GO:0007399//nervous system development;GO:0010976//positive regulation of neuron projec…
54	IN3	ENSG00000118946	PCDH17	protocadherin 17 [Source:HGNC Symbol;Acc:HGNC:14267]	-	-	-	-	GO:0005886//plasma membrane;GO:0016020//membrane;GO:0042734//presynaptic membrane;GO:0045211//postsynaptic membrane;GO:0098978//glutamatergic synapse;GO:0098982//GABA-ergic synapse	GO:0005509//calcium ion binding;GO:0005515//protein binding	GO:0007155//cell adhesion;GO:0007156//homophilic cell adhesion via plasma membrane adhesion molecules;GO:0030534//adult behavior;GO:0050805//negative regulation of synaptic transmission;GO:0099560//synaptic membrane adhesion;GO:1904071//presynaptic active zone assembly;GO:2000807//regulation of synaptic vesicle clustering
55	IN3	ENSG00000162670	BRINP3	BMP/retinoic acid inducible neural specific 3 [Source:HGNC Symbol;Acc:HGNC:22393]	-	-	-	-	GO:0005576//extracellular region;GO:0005737//cytoplasm;GO:0005739//mitochondrion;GO:0030425//dendrite;GO:0043025//neuronal cell body	-	GO:0007049//cell cycle;GO:0007399//nervous system development;GO:0021953//central nervous system neuron differentiation;GO:0045666//positive regulation of neuron differentiation;GO:0045786//negative regulation of cell cycle;GO:0045930//negative regulation of mitotic cell cycle;GO:0051726//regulation of cell cycle;GO:0071300//cellular response to retinoic acid
56	IN3	ENSG00000122584	NXPH1	neurexophilin 1 [Source:HGNC Symbol;Acc:HGNC:20693]	-	-	-	-	GO:0005576//extracellular region	GO:0005102//signaling receptor binding	-
57	IN3	ENSG00000015592	STMN4	stathmin 4 [Source:HGNC Symbol;Acc:HGNC:16078]	-	-	-	-	GO:0005737//cytoplasm;GO:0005794//Golgi apparatus;GO:0030424//axon;GO:0030426//growth cone;GO:0042995//cell projection;GO:0043005//neuron projection	GO:0005515//protein binding;GO:0015631//tubulin binding	GO:0007019//microtubule depolymerization;GO:0031110//regulation of microtubule polymerization or depolymerization;GO:0031175//neuron projection development
58	IN3	ENSG00000204178	MACO1	macoilin 1 [Source:HGNC Symbol;Acc:HGNC:25572]	-	-	-	-	GO:0005634//nucleus;GO:0005783//endoplasmic reticulum;GO:0005789//endoplasmic reticulum membrane;GO:0016020//membrane;GO:0030424//axon;GO:0030867//rough endoplasmic reticulum membrane;GO:0031965//nuclear membrane;GO:0042995//cell projection;GO:0043005//neuron projection;GO:0044306//neuron projection terminus;GO:0045202//synapse	GO:0003674//molecular_function;GO:0005515//protein binding;GO:0008017//microtubule binding	GO:0006935//chemotaxis;GO:0007420//brain development;GO:0023041//neuronal signal transduction
59	IN3	ENSG00000131437	KIF3A	kinesin family member 3A [Source:HGNC Symbol;Acc:HGNC:6319]	Environmental Information Processing	Signal transduction	ko04340//Hedgehog signaling pathway	K10394	GO:0005737//cytoplasm;GO:0005813//centrosome;GO:0005814//centriole;GO:0005829//cytosol;GO:0005856//cytoskeleton;GO:0005871//kinesin complex;GO:0005874//microtubule;GO:0005876//spindle microtubule;GO:0005929//cilium;GO:0005930//axoneme;GO:0015630//microtubule cytoskeleton;GO:0016939//kinesin II complex;GO:0042995//cell projection;GO:0043025//neuronal cell body;GO:0070062//extracellular exosome;GO:…	GO:0000166//nucleotide binding;GO:0003774//cytoskeletal motor activity;GO:0003777//microtubule motor activity;GO:0005515//protein binding;GO:0005524//ATP binding;GO:0008017//microtubule binding;GO:0008574//plus-end-directed microtubule motor activity;GO:0016887//ATP hydrolysis activity;GO:0019894//kinesin binding;GO:0019903//protein phosphatase binding;GO:0030507//spectrin binding;GO:0031267//sma…	GO:0006996//organelle organization;GO:0007018//microtubule-based movement;GO:0008089//anterograde axonal transport;GO:0010457//centriole-centriole cohesion;GO:0015031//protein transport;GO:0030030//cell projection organization;GO:0034021//response to silicon dioxide;GO:0034454//microtubule anchoring at centrosome;GO:0048260//positive regulation of receptor-mediated endocytosis;GO:0060271//cilium …
60	IN3	ENSG00000145416	MARCHF1	membrane associated ring-CH-type finger 1 [Source:HGNC Symbol;Acc:HGNC:26077]	-	-	-	-	GO:0005737//cytoplasm;GO:0005764//lysosome;GO:0005765//lysosomal membrane;GO:0005768//endosome;GO:0005783//endoplasmic reticulum;GO:0005789//endoplasmic reticulum membrane;GO:0005794//Golgi apparatus;GO:0005886//plasma membrane;GO:0016020//membrane;GO:0030659//cytoplasmic vesicle membrane;GO:0031410//cytoplasmic vesicle;GO:0031901//early endosome membrane;GO:0031902//late endosome membrane;GO:003…	GO:0008270//zinc ion binding;GO:0016740//transferase activity;GO:0042287//MHC protein binding;GO:0046872//metal ion binding;GO:0061630//ubiquitin protein ligase activity	GO:0000209//protein polyubiquitination;GO:0002376//immune system process;GO:0002495//antigen processing and presentation of peptide antigen via MHC class II;GO:0006955//immune response;GO:0016567//protein ubiquitination
61	IN3	ENSG00000154556	SORBS2	sorbin and SH3 domain containing 2 [Source:HGNC Symbol;Acc:HGNC:24098]	-	-	-	-	GO:0005634//nucleus;GO:0005737//cytoplasm;GO:0005886//plasma membrane;GO:0005925//focal adhesion;GO:0015629//actin cytoskeleton;GO:0016020//membrane;GO:0016324//apical plasma membrane;GO:0030018//Z disc;GO:0030027//lamellipodium;GO:0030425//dendrite;GO:0042995//cell projection;GO:0043025//neuronal cell body;GO:0045202//synapse;GO:0048471//perinuclear region of cytoplasm;GO:0070161//anchoring junc…	GO:0003723//RNA binding;GO:0005200//structural constituent of cytoskeleton;GO:0005515//protein binding;GO:0008093//cytoskeletal anchor activity;GO:0008307//structural constituent of muscle;GO:0042802//identical protein binding	GO:0007010//cytoskeleton organization;GO:0007219//Notch signaling pathway;GO:0008150//biological_process;GO:0061049//cell growth involved in cardiac muscle cell development
62	IN3	ENSG00000118733	OLFM3	olfactomedin 3 [Source:HGNC Symbol;Acc:HGNC:17990]	-	-	-	-	GO:0005576//extracellular region;GO:0005615//extracellular space;GO:0005794//Golgi apparatus;GO:0032281//AMPA glutamate receptor complex;GO:0045202//synapse	GO:0005515//protein binding	GO:0007165//signal transduction;GO:0042462//eye photoreceptor cell development
63	IN3	ENSG00000147642	SYBU	syntabulin [Source:HGNC Symbol;Acc:HGNC:26011]	-	-	-	-	GO:0000139//Golgi membrane;GO:0005737//cytoplasm;GO:0005794//Golgi apparatus;GO:0005856//cytoskeleton;GO:0005874//microtubule;GO:0005881//cytoplasmic microtubule;GO:0016020//membrane;GO:0031410//cytoplasmic vesicle;GO:0031982//vesicle;GO:0043231//intracellular membrane-bounded organelle;GO:1904115//axon cytoplasm	GO:0005515//protein binding	GO:0019896//axonal transport of mitochondrion;GO:0035774//positive regulation of insulin secretion involved in cellular response to glucose stimulus;GO:0060025//regulation of synaptic activity;GO:0060074//synapse maturation;GO:1990048//anterograde neuronal dense core vesicle transport
64	IN3	ENSG00000166501	PRKCB	protein kinase C beta [Source:HGNC Symbol;Acc:HGNC:9395]	Human Diseases;Human Diseases;Environmental Information Processing;Environmental Information Processing;Environmental Information Processing;Human Diseases;Human Diseases;Environmental Information Processing;Human Diseases;Human Diseases;Human Diseases;Cellular Processes;Human Diseases;Organismal Systems;Organismal Systems;Human Diseases;Environmental Information Processing;Human Diseases;Human D…	Cancer: overview;Neurodegenerative disease;Signal transduction;Signal transduction;Signal transduction;Infectious disease: viral;Infectious disease: viral;Signal transduction;Infectious disease: viral;Cardiovascular disease;Cancer: overview;Cellular community - eukaryotes;Cancer: overview;Immune system;Immune system;Infectious disease: viral;Signal transduction;Cancer: specific types;Infectious d…	ko05200//Pathways in cancer;ko05022//Pathways of neurodegeneration - multiple diseases;ko04010//MAPK signaling pathway;ko04020//Calcium signaling pathway;ko04014//Ras signaling pathway;ko05171//Coronavirus disease - COVID-19;ko05163//Human cytomegalovirus infection;ko04015//Rap1 signaling pathway;ko05170//Human immunodeficiency virus 1 infection;ko05415//Diabetic cardiomyopathy;ko05205//Proteogly…	K19662;K19662;K19662;K19662;K19662;K19662;K19662;K19662;K19662;K19662;K19662;K19662;K19662;K19662;K19662;K19662;K19662;K19662;K19662;K19662;K19662;K19662;K19662;K19662;K19662;K19662;K19662;K19662;K19662;K19662;K19662;K19662;K19662;K19662;K19662;K19662;K19662;K19662;K19662;K19662;K19662;K19662;K19662;K19662;K19662;K19662;K19662;K19662;K19662;K19662;K19662;K19662;K19662;K19662;K19662;K19662;K19662;…	GO:0005634//nucleus;GO:0005654//nucleoplasm;GO:0005737//cytoplasm;GO:0005813//centrosome;GO:0005829//cytosol;GO:0005886//plasma membrane;GO:0008091//spectrin;GO:0016020//membrane;GO:0031526//brush border membrane;GO:0044305//calyx of Held;GO:0070062//extracellular exosome;GO:0099523//presynaptic cytosol	GO:0000166//nucleotide binding;GO:0003682//chromatin binding;GO:0004672//protein kinase activity;GO:0004674//protein serine/threonine kinase activity;GO:0004697//protein kinase C activity;GO:0005080//protein kinase C binding;GO:0005246//calcium channel regulator activity;GO:0005515//protein binding;GO:0005524//ATP binding;GO:0008270//zinc ion binding;GO:0016301//kinase activity;GO:0016740//transf…	GO:0002250//adaptive immune response;GO:0002376//immune system process;GO:0006325//chromatin organization;GO:0006338//chromatin remodeling;GO:0006357//regulation of transcription by RNA polymerase II;GO:0006468//protein phosphorylation;GO:0006816//calcium ion transport;GO:0006874//cellular calcium ion homeostasis;GO:0006915//apoptotic process;GO:0007077//mitotic nuclear membrane disassembly;GO:00…
65	IN3	ENSG00000132639	SNAP25	synaptosome associated protein 25 [Source:HGNC Symbol;Acc:HGNC:11132]	Organismal Systems;Organismal Systems	Endocrine system;Nervous system	ko04911//Insulin secretion;ko04721//Synaptic vesicle cycle	K18211;K18211	GO:0001917//photoreceptor inner segment;GO:0005737//cytoplasm;GO:0005768//endosome;GO:0005802//trans-Golgi network;GO:0005829//cytosol;GO:0005856//cytoskeleton;GO:0005886//plasma membrane;GO:0005938//cell cortex;GO:0008021//synaptic vesicle;GO:0008076//voltage-gated potassium channel complex;GO:0015629//actin cytoskeleton;GO:0016020//membrane;GO:0030027//lamellipodium;GO:0030175//filopodium;GO:00…	GO:0000149//SNARE binding;GO:0005249//voltage-gated potassium channel activity;GO:0005484//SNAP receptor activity;GO:0005515//protein binding;GO:0008289//lipid binding;GO:0017022//myosin binding;GO:0017075//syntaxin-1 binding;GO:0019904//protein domain specific binding;GO:0044325//transmembrane transporter binding;GO:0048306//calcium-dependent protein binding	GO:0001504//neurotransmitter uptake;GO:0006887//exocytosis;GO:0007268//chemical synaptic transmission;GO:0007269//neurotransmitter secretion;GO:0007409//axonogenesis;GO:0007616//long-term memory;GO:0007626//locomotory behavior;GO:0008306//associative learning;GO:0010975//regulation of neuron projection development;GO:0016079//synaptic vesicle exocytosis;GO:0016081//synaptic vesicle docking;GO:001…
66	IN3	ENSG00000183291	SELENOF	selenoprotein F [Source:HGNC Symbol;Acc:HGNC:17705]	-	-	-	-	GO:0005783//endoplasmic reticulum;GO:0005788//endoplasmic reticulum lumen	GO:0005515//protein binding;GO:0008379//thioredoxin peroxidase activity;GO:0008430//selenium binding;GO:0016491//oxidoreductase activity	GO:0035092//sperm chromatin condensation;GO:0051084//'de novo' posttranslational protein folding;GO:0098869//cellular oxidant detoxification
67	IN3	ENSG00000170899	GSTA4	glutathione S-transferase alpha 4 [Source:HGNC Symbol;Acc:HGNC:4629]	Metabolism;Human Diseases;Human Diseases;Human Diseases;Human Diseases;Human Diseases;Metabolism;Metabolism;Human Diseases;Metabolism;Human Diseases;Metabolism	Global and overview maps;Cancer: overview;Cancer: overview;Cancer: overview;Cancer: specific types;Cardiovascular disease;Xenobiotics biodegradation and metabolism;Xenobiotics biodegradation and metabolism;Drug resistance: antineoplastic;Xenobiotics biodegradation and metabolism;Cancer: overview;Metabolism of other amino acids	ko01100//Metabolic pathways;ko05200//Pathways in cancer;ko05208//Chemical carcinogenesis - reactive oxygen species;ko05207//Chemical carcinogenesis - receptor activation;ko05225//Hepatocellular carcinoma;ko05418//Fluid shear stress and atherosclerosis;ko00983//Drug metabolism - other enzymes;ko00980//Metabolism of xenobiotics by cytochrome P450;ko01524//Platinum drug resistance;ko00982//Drug meta…	K00799;K00799;K00799;K00799;K00799;K00799;K00799;K00799;K00799;K00799;K00799;K00799	GO:0005737//cytoplasm;GO:0005829//cytosol	GO:0004364//glutathione transferase activity;GO:0005515//protein binding;GO:0016740//transferase activity;GO:0042802//identical protein binding;GO:0042803//protein homodimerization activity	GO:0006749//glutathione metabolic process;GO:0006805//xenobiotic metabolic process
68	IN3	ENSG00000146425	DYNLT1	dynein light chain Tctex-type 1 [Source:HGNC Symbol;Acc:HGNC:11697]	Human Diseases	Infectious disease: bacterial	ko05132//Salmonella infection	K10420	GO:0005576//extracellular region;GO:0005737//cytoplasm;GO:0005794//Golgi apparatus;GO:0005819//spindle;GO:0005856//cytoskeleton;GO:0005868//cytoplasmic dynein complex;GO:0005874//microtubule;GO:0005881//cytoplasmic microtubule;GO:0030286//dynein complex;GO:0034774//secretory granule lumen;GO:0043657//host cell;GO:0099503//secretory vesicle;GO:1904813//ficolin-1-rich granule lumen	GO:0005515//protein binding;GO:0042802//identical protein binding;GO:0045505//dynein intermediate chain binding	GO:0000132//establishment of mitotic spindle orientation;GO:0007018//microtubule-based movement;GO:0007049//cell cycle;GO:0007399//nervous system development;GO:0008277//regulation of G protein-coupled receptor signaling pathway;GO:0019060//intracellular transport of viral protein in host cell;GO:0046718//viral entry into host cell;GO:0050768//negative regulation of neurogenesis;GO:0051301//cell …
69	IN3	ENSG00000275700	AATF	apoptosis antagonizing transcription factor [Source:HGNC Symbol;Acc:HGNC:19235]	-	-	-	-	GO:0005634//nucleus;GO:0005654//nucleoplasm;GO:0005667//transcription regulator complex;GO:0005730//nucleolus;GO:0005737//cytoplasm;GO:0032040//small-subunit processome	GO:0003723//RNA binding;GO:0005515//protein binding;GO:0019901//protein kinase binding;GO:0043522//leucine zipper domain binding;GO:0048156//tau protein binding	GO:0006357//regulation of transcription by RNA polymerase II;GO:0006974//cellular response to DNA damage stimulus;GO:0007155//cell adhesion;GO:0007346//regulation of mitotic cell cycle;GO:0032929//negative regulation of superoxide anion generation;GO:0040016//embryonic cleavage;GO:0042254//ribosome biogenesis;GO:0042274//ribosomal small subunit biogenesis;GO:0042985//negative regulation of amyloi…
70	IN3	ENSG00000101489	CELF4	CUGBP Elav-like family member 4 [Source:HGNC Symbol;Acc:HGNC:14015]	-	-	-	-	GO:0005634//nucleus;GO:0005654//nucleoplasm;GO:0005737//cytoplasm;GO:0098794//postsynapse;GO:1990904//ribonucleoprotein complex	GO:0000900//translation repressor activity, mRNA regulatory element binding;GO:0003676//nucleic acid binding;GO:0003723//RNA binding;GO:0003729//mRNA binding;GO:0005515//protein binding;GO:0036002//pre-mRNA binding;GO:0042835//BRE binding	GO:0000380//alternative mRNA splicing, via spliceosome;GO:0000381//regulation of alternative mRNA splicing, via spliceosome;GO:0001701//in utero embryonic development;GO:0006376//mRNA splice site selection;GO:0006397//mRNA processing;GO:0007281//germ cell development;GO:0008380//RNA splicing;GO:0009792//embryo development ending in birth or egg hatching;GO:0017148//negative regulation of translat…
71	IN3	ENSG00000140836	ZFHX3	zinc finger homeobox 3 [Source:HGNC Symbol;Acc:HGNC:777]	Cellular Processes	Cellular community - eukaryotes	ko04550//Signaling pathways regulating pluripotency of stem cells	K09378	GO:0000785//chromatin;GO:0005634//nucleus;GO:0005654//nucleoplasm;GO:0005667//transcription regulator complex;GO:0005737//cytoplasm;GO:0016604//nuclear body	GO:0000976//transcription cis-regulatory region binding;GO:0000978//RNA polymerase II cis-regulatory region sequence-specific DNA binding;GO:0000981//DNA-binding transcription factor activity, RNA polymerase II-specific;GO:0001227//DNA-binding transcription repressor activity, RNA polymerase II-specific;GO:0003676//nucleic acid binding;GO:0003677//DNA binding;GO:0003700//DNA-binding transcription…	GO:0000122//negative regulation of transcription by RNA polymerase II;GO:0006355//regulation of transcription, DNA-templated;GO:0006357//regulation of transcription by RNA polymerase II;GO:0007517//muscle organ development;GO:0032922//circadian regulation of gene expression;GO:0045662//negative regulation of myoblast differentiation;GO:0045663//positive regulation of myoblast differentiation;GO:0…
72	IN3	ENSG00000186487	MYT1L	myelin transcription factor 1 like [Source:HGNC Symbol;Acc:HGNC:7623]	-	-	-	-	GO:0000785//chromatin;GO:0005634//nucleus;GO:0005694//chromosome	GO:0000981//DNA-binding transcription factor activity, RNA polymerase II-specific;GO:0001227//DNA-binding transcription repressor activity, RNA polymerase II-specific;GO:0003677//DNA binding;GO:0003700//DNA-binding transcription factor activity;GO:0008270//zinc ion binding;GO:0046872//metal ion binding	GO:0000122//negative regulation of transcription by RNA polymerase II;GO:0006355//regulation of transcription, DNA-templated;GO:0006357//regulation of transcription by RNA polymerase II;GO:0007399//nervous system development;GO:0030154//cell differentiation;GO:0030182//neuron differentiation;GO:0048663//neuron fate commitment;GO:0048665//neuron fate specification;GO:0048666//neuron development
73	IN3	ENSG00000172292	CERS6	ceramide synthase 6 [Source:HGNC Symbol;Acc:HGNC:23826]	Metabolism;Environmental Information Processing;Metabolism	Global and overview maps;Signal transduction;Lipid metabolism	ko01100//Metabolic pathways;ko04071//Sphingolipid signaling pathway;ko00600//Sphingolipid metabolism	K23727;K23727;K23727	GO:0005783//endoplasmic reticulum;GO:0005789//endoplasmic reticulum membrane;GO:0016020//membrane	GO:0003677//DNA binding;GO:0005515//protein binding;GO:0016740//transferase activity;GO:0050291//sphingosine N-acyltransferase activity	GO:0006629//lipid metabolic process;GO:0006665//sphingolipid metabolic process;GO:0006954//inflammatory response;GO:0030148//sphingolipid biosynthetic process;GO:0046513//ceramide biosynthetic process
74	IN3	ENSG00000099250	NRP1	neuropilin 1 [Source:HGNC Symbol;Acc:HGNC:8004]	Human Diseases;Human Diseases;Organismal Systems	Infectious disease: viral;Infectious disease: viral;Development and regeneration	ko05171//Coronavirus disease - COVID-19;ko05166//Human T-cell leukemia virus 1 infection;ko04360//Axon guidance	K06724;K06724;K06724	GO:0002116//semaphorin receptor complex;GO:0005576//extracellular region;GO:0005615//extracellular space;GO:0005737//cytoplasm;GO:0005739//mitochondrion;GO:0005769//early endosome;GO:0005829//cytosol;GO:0005883//neurofilament;GO:0005886//plasma membrane;GO:0005925//focal adhesion;GO:0016020//membrane;GO:0030424//axon;GO:0031410//cytoplasmic vesicle;GO:0031966//mitochondrial membrane;GO:0043005//n…	GO:0005021//vascular endothelial growth factor-activated receptor activity;GO:0005096//GTPase activator activity;GO:0005515//protein binding;GO:0008201//heparin binding;GO:0015026//coreceptor activity;GO:0017154//semaphorin receptor activity;GO:0019838//growth factor binding;GO:0019901//protein kinase binding;GO:0019955//cytokine binding;GO:0038085//vascular endothelial growth factor binding;GO:0…	GO:0001525//angiogenesis;GO:0001569//branching involved in blood vessel morphogenesis;GO:0001570//vasculogenesis;GO:0001755//neural crest cell migration;GO:0001764//neuron migration;GO:0001938//positive regulation of endothelial cell proliferation;GO:0002040//sprouting angiogenesis;GO:0002042//cell migration involved in sprouting angiogenesis;GO:0003148//outflow tract septum morphogenesis;GO:0006…
75	IN3	ENSG00000091656	ZFHX4	zinc finger homeobox 4 [Source:HGNC Symbol;Acc:HGNC:30939]	-	-	-	-	GO:0000785//chromatin;GO:0005634//nucleus	GO:0000978//RNA polymerase II cis-regulatory region sequence-specific DNA binding;GO:0000981//DNA-binding transcription factor activity, RNA polymerase II-specific;GO:0003676//nucleic acid binding;GO:0003677//DNA binding;GO:0008270//zinc ion binding;GO:0046872//metal ion binding	GO:0006355//regulation of transcription, DNA-templated;GO:0006357//regulation of transcription by RNA polymerase II
76	IN3	ENSG00000171843	MLLT3	MLLT3 super elongation complex subunit [Source:HGNC Symbol;Acc:HGNC:7136]	Human Diseases	Cancer: overview	ko05202//Transcriptional misregulation in cancer	K15187	GO:0005634//nucleus;GO:0005654//nucleoplasm;GO:0005694//chromosome;GO:0005829//cytosol;GO:0008023//transcription elongation factor complex;GO:0043229//intracellular organelle;GO:0070062//extracellular exosome	GO:0003677//DNA binding;GO:0003682//chromatin binding;GO:0005515//protein binding;GO:0042393//histone binding;GO:0060090//molecular adaptor activity;GO:0070577//lysine-acetylated histone binding;GO:0140030//modification-dependent protein binding	GO:0006355//regulation of transcription, DNA-templated;GO:0007379//segment specification;GO:0009952//anterior/posterior pattern specification;GO:0010467//gene expression;GO:0045893//positive regulation of transcription, DNA-templated;GO:0060218//hematopoietic stem cell differentiation;GO:0090090//negative regulation of canonical Wnt signaling pathway;GO:1902275//regulation of chromatin organizati…
77	IN3	ENSG00000053438	NNAT	neuronatin [Source:HGNC Symbol;Acc:HGNC:7860]	-	-	-	-	GO:0005737//cytoplasm;GO:0016020//membrane	-	GO:0007420//brain development;GO:0009249//protein lipoylation;GO:0032024//positive regulation of insulin secretion
78	IN3	ENSG00000119866	BCL11A	BCL11 transcription factor A [Source:HGNC Symbol;Acc:HGNC:13221]	-	-	-	-	GO:0005634//nucleus;GO:0005654//nucleoplasm;GO:0005694//chromosome;GO:0005737//cytoplasm;GO:0005829//cytosol;GO:0016363//nuclear matrix;GO:0016514//SWI/SNF complex;GO:0042382//paraspeckles;GO:0098794//postsynapse	GO:0000978//RNA polymerase II cis-regulatory region sequence-specific DNA binding;GO:0001067//transcription regulatory region nucleic acid binding;GO:0001227//DNA-binding transcription repressor activity, RNA polymerase II-specific;GO:0003700//DNA-binding transcription factor activity;GO:0003712//transcription coregulator activity;GO:0005515//protein binding;GO:0019901//protein kinase binding;GO:…	GO:0000122//negative regulation of transcription by RNA polymerase II;GO:0006357//regulation of transcription by RNA polymerase II;GO:0010628//positive regulation of gene expression;GO:0010976//positive regulation of neuron projection development;GO:0010977//negative regulation of neuron projection development;GO:0016925//protein sumoylation;GO:0030517//negative regulation of axon extension;GO:00…
79	IN3	ENSG00000009694	TENM1	teneurin transmembrane protein 1 [Source:HGNC Symbol;Acc:HGNC:8117]	-	-	-	-	GO:0005576//extracellular region;GO:0005634//nucleus;GO:0005737//cytoplasm;GO:0005783//endoplasmic reticulum;GO:0005794//Golgi apparatus;GO:0005856//cytoskeleton;GO:0005886//plasma membrane;GO:0016020//membrane;GO:0016363//nuclear matrix;GO:0016607//nuclear speck;GO:0043005//neuron projection;GO:0048471//perinuclear region of cytoplasm	GO:0008201//heparin binding;GO:0042802//identical protein binding;GO:0042803//protein homodimerization activity;GO:0046982//protein heterodimerization activity;GO:0050839//cell adhesion molecule binding	GO:0006359//regulation of transcription by RNA polymerase III;GO:0006955//immune response;GO:0007157//heterophilic cell-cell adhesion via plasma membrane cell adhesion molecules;GO:0007165//signal transduction;GO:0007218//neuropeptide signaling pathway;GO:0007399//nervous system development;GO:0008285//negative regulation of cell population proliferation;GO:0030838//positive regulation of actin f…
80	IN3	ENSG00000008083	JARID2	jumonji and AT-rich interaction domain containing 2 [Source:HGNC Symbol;Acc:HGNC:6196]	Cellular Processes	Cellular community - eukaryotes	ko04550//Signaling pathways regulating pluripotency of stem cells	K11478	GO:0000785//chromatin;GO:0005634//nucleus;GO:0005654//nucleoplasm;GO:0005739//mitochondrion;GO:0035097//histone methyltransferase complex;GO:0035098//ESC/E(Z) complex	GO:0003677//DNA binding;GO:0003682//chromatin binding;GO:0005515//protein binding;GO:0043130//ubiquitin binding;GO:0046976//histone methyltransferase activity (H3-K27 specific);GO:0061649//ubiquitin modification-dependent histone binding	GO:0000122//negative regulation of transcription by RNA polymerase II;GO:0001889//liver development;GO:0006325//chromatin organization;GO:0006338//chromatin remodeling;GO:0007417//central nervous system development;GO:0008283//cell population proliferation;GO:0010468//regulation of gene expression;GO:0010614//negative regulation of cardiac muscle hypertrophy;GO:0030154//cell differentiation;GO:00…
81	IN3	ENSG00000127152	BCL11B	BCL11 transcription factor B [Source:HGNC Symbol;Acc:HGNC:13222]	Human Diseases	Cancer: overview	ko05202//Transcriptional misregulation in cancer	K22046	GO:0005634//nucleus;GO:0016514//SWI/SNF complex;GO:0043005//neuron projection	GO:0000978//RNA polymerase II cis-regulatory region sequence-specific DNA binding;GO:0001228//DNA-binding transcription activator activity, RNA polymerase II-specific;GO:0003700//DNA-binding transcription factor activity;GO:0005515//protein binding;GO:0043565//sequence-specific DNA binding;GO:0046872//metal ion binding;GO:1990837//sequence-specific double-stranded DNA binding	GO:0003334//keratinocyte development;GO:0003382//epithelial cell morphogenesis;GO:0006366//transcription by RNA polymerase II;GO:0006915//apoptotic process;GO:0007409//axonogenesis;GO:0008285//negative regulation of cell population proliferation;GO:0009791//post-embryonic development;GO:0010468//regulation of gene expression;GO:0010837//regulation of keratinocyte proliferation;GO:0019216//regulat…
82	IN3	ENSG00000174574	AKIRIN1	akirin 1 [Source:HGNC Symbol;Acc:HGNC:25744]	-	-	-	-	GO:0000785//chromatin;GO:0005634//nucleus;GO:0005654//nucleoplasm;GO:0031965//nuclear membrane	GO:0003712//transcription coregulator activity;GO:0005515//protein binding	GO:0010592//positive regulation of lamellipodium assembly;GO:0010759//positive regulation of macrophage chemotaxis;GO:0014839//myoblast migration involved in skeletal muscle regeneration;GO:0045663//positive regulation of myoblast differentiation;GO:0045944//positive regulation of transcription by RNA polymerase II;GO:1902723//negative regulation of skeletal muscle satellite cell proliferation;GO…
83	IN3	ENSG00000088833	NSFL1C	NSFL1 cofactor [Source:HGNC Symbol;Acc:HGNC:15912]	Genetic Information Processing	Folding, sorting and degradation	ko04141//Protein processing in endoplasmic reticulum	K14012	GO:0005634//nucleus;GO:0005694//chromosome;GO:0005737//cytoplasm;GO:0005794//Golgi apparatus;GO:0005795//Golgi stack;GO:0005813//centrosome;GO:0005829//cytosol;GO:0005856//cytoskeleton;GO:1990730//VCP-NSFL1C complex	GO:0005515//protein binding;GO:0008289//lipid binding;GO:0043130//ubiquitin binding	GO:0000045//autophagosome assembly;GO:0000132//establishment of mitotic spindle orientation;GO:0007030//Golgi organization;GO:0031468//nuclear membrane reassembly;GO:0043161//proteasome-mediated ubiquitin-dependent protein catabolic process;GO:0046604//positive regulation of mitotic centrosome separation;GO:0061025//membrane fusion;GO:1904780//negative regulation of protein localization to centro…
84	IN3	ENSG00000203778	FAM229B	family with sequence similarity 229 member B [Source:HGNC Symbol;Acc:HGNC:33858]	-	-	-	-	-	GO:0005515//protein binding	-
85	IN3	ENSG00000102984	ZNF821	zinc finger protein 821 [Source:HGNC Symbol;Acc:HGNC:28043]	-	-	-	-	GO:0005634//nucleus	GO:0000978//RNA polymerase II cis-regulatory region sequence-specific DNA binding;GO:0003677//DNA binding;GO:0003700//DNA-binding transcription factor activity;GO:0005515//protein binding;GO:0046872//metal ion binding;GO:1990837//sequence-specific double-stranded DNA binding	GO:0006357//regulation of transcription by RNA polymerase II
86	IN3	ENSG00000145247	OCIAD2	OCIA domain containing 2 [Source:HGNC Symbol;Acc:HGNC:28685]	-	-	-	-	GO:0005764//lysosome;GO:0005768//endosome;GO:0005794//Golgi apparatus	-	GO:0006897//endocytosis;GO:0009617//response to bacterium;GO:0046427//positive regulation of receptor signaling pathway via JAK-STAT;GO:0061484//hematopoietic stem cell homeostasis
87	IN3	ENSG00000166006	KCNC2	potassium voltage-gated channel subfamily C member 2 [Source:HGNC Symbol;Acc:HGNC:6234]	-	-	-	-	GO:0005886//plasma membrane;GO:0008076//voltage-gated potassium channel complex;GO:0016020//membrane;GO:0016323//basolateral plasma membrane;GO:0016324//apical plasma membrane;GO:0030424//axon;GO:0030425//dendrite;GO:0030673//axolemma;GO:0031982//vesicle;GO:0032590//dendrite membrane;GO:0032809//neuronal cell body membrane;GO:0034702//ion channel complex;GO:0042734//presynaptic membrane;GO:004299…	GO:0005216//ion channel activity;GO:0005249//voltage-gated potassium channel activity;GO:0005251//delayed rectifier potassium channel activity;GO:0005267//potassium channel activity;GO:0005515//protein binding;GO:0044325//transmembrane transporter binding;GO:0099508//voltage-gated ion channel activity involved in regulation of presynaptic membrane potential	GO:0001508//action potential;GO:0006811//ion transport;GO:0006813//potassium ion transport;GO:0009636//response to toxic substance;GO:0009642//response to light intensity;GO:0014070//response to organic cyclic compound;GO:0014075//response to amine;GO:0021554//optic nerve development;GO:0021759//globus pallidus development;GO:0032026//response to magnesium ion;GO:0034220//ion transmembrane transp…
88	IN3	ENSG00000137207	YIPF3	Yip1 domain family member 3 [Source:HGNC Symbol;Acc:HGNC:21023]	-	-	-	-	GO:0005737//cytoplasm;GO:0005794//Golgi apparatus;GO:0005886//plasma membrane;GO:0016020//membrane;GO:0030133//transport vesicle;GO:0043231//intracellular membrane-bounded organelle	GO:0005515//protein binding	GO:0030154//cell differentiation
89	IN3	ENSG00000167100	SAMD14	sterile alpha motif domain containing 14 [Source:HGNC Symbol;Acc:HGNC:27312]	-	-	-	-	GO:0005737//cytoplasm;GO:0014069//postsynaptic density;GO:0015629//actin cytoskeleton;GO:0030425//dendrite	GO:0005515//protein binding;GO:0051015//actin filament binding	GO:0007015//actin filament organization;GO:0019722//calcium-mediated signaling;GO:0031175//neuron projection development
90	IN3	ENSG00000079102	RUNX1T1	RUNX1 partner transcriptional co-repressor 1 [Source:HGNC Symbol;Acc:HGNC:1535]	Human Diseases;Human Diseases;Human Diseases	Cancer: overview;Cancer: overview;Cancer: specific types	ko05200//Pathways in cancer;ko05202//Transcriptional misregulation in cancer;ko05221//Acute myeloid leukemia	K10053;K10053;K10053	GO:0005634//nucleus;GO:0005654//nucleoplasm;GO:0016363//nuclear matrix	GO:0003677//DNA binding;GO:0003714//transcription corepressor activity;GO:0005515//protein binding;GO:0046872//metal ion binding;GO:0140297//DNA-binding transcription factor binding	GO:0006351//transcription, DNA-templated;GO:0045599//negative regulation of fat cell differentiation;GO:0045892//negative regulation of transcription, DNA-templated
91	IN3	ENSG00000172260	NEGR1	neuronal growth regulator 1 [Source:HGNC Symbol;Acc:HGNC:17302]	Environmental Information Processing	Signaling molecules and interaction	ko04514//Cell adhesion molecules	K06775	GO:0005576//extracellular region;GO:0005886//plasma membrane;GO:0016020//membrane;GO:0030425//dendrite;GO:0043025//neuronal cell body;GO:0098552//side of membrane	GO:0005515//protein binding	GO:0007155//cell adhesion;GO:0007626//locomotory behavior;GO:0007631//feeding behavior;GO:0010976//positive regulation of neuron projection development;GO:0031175//neuron projection development;GO:0051963//regulation of synapse assembly;GO:0098609//cell-cell adhesion
92	IN3	ENSG00000144583	MARCHF4	membrane associated ring-CH-type finger 4 [Source:HGNC Symbol;Acc:HGNC:29269]	-	-	-	-	GO:0000139//Golgi membrane;GO:0005794//Golgi apparatus;GO:0005795//Golgi stack;GO:0005802//trans-Golgi network;GO:0016020//membrane	GO:0004842//ubiquitin-protein transferase activity;GO:0008270//zinc ion binding;GO:0016740//transferase activity;GO:0046872//metal ion binding	GO:0016567//protein ubiquitination
93	IN3	ENSG00000139910	NOVA1	NOVA alternative splicing regulator 1 [Source:HGNC Symbol;Acc:HGNC:7886]	-	-	-	-	GO:0005634//nucleus;GO:0005654//nucleoplasm;GO:0005730//nucleolus;GO:0005737//cytoplasm;GO:0043231//intracellular membrane-bounded organelle	GO:0003676//nucleic acid binding;GO:0003723//RNA binding;GO:0003729//mRNA binding;GO:0003730//mRNA 3'-UTR binding;GO:0005515//protein binding;GO:1990825//sequence-specific mRNA binding	GO:0000381//regulation of alternative mRNA splicing, via spliceosome;GO:0000398//mRNA splicing, via spliceosome;GO:0006396//RNA processing;GO:0006397//mRNA processing;GO:0007399//nervous system development;GO:0008380//RNA splicing;GO:0051252//regulation of RNA metabolic process;GO:0120163//negative regulation of cold-induced thermogenesis
94	IN3	ENSG00000163479	SSR2	signal sequence receptor subunit 2 [Source:HGNC Symbol;Acc:HGNC:11324]	Genetic Information Processing	Folding, sorting and degradation	ko04141//Protein processing in endoplasmic reticulum	K13250	GO:0005783//endoplasmic reticulum;GO:0005789//endoplasmic reticulum membrane;GO:0016020//membrane	GO:0005515//protein binding	GO:0006613//cotranslational protein targeting to membrane
95	IN3	ENSG00000077063	CTTNBP2	cortactin binding protein 2 [Source:HGNC Symbol;Acc:HGNC:15679]	-	-	-	-	GO:0005737//cytoplasm;GO:0005938//cell cortex;GO:0008021//synaptic vesicle;GO:0042995//cell projection;GO:0043197//dendritic spine;GO:0045202//synapse;GO:0098871//postsynaptic actin cytoskeleton;GO:0098978//glutamatergic synapse	GO:0005515//protein binding;GO:0017124//SH3 domain binding	GO:0050807//regulation of synapse organization;GO:1905274//regulation of modification of postsynaptic actin cytoskeleton
96	IN3	ENSG00000145730	PAM	peptidylglycine alpha-amidating monooxygenase [Source:HGNC Symbol;Acc:HGNC:8596]	-	-	-	-	GO:0005576//extracellular region;GO:0016020//membrane;GO:0030658//transport vesicle membrane;GO:0030667//secretory granule membrane;GO:0031410//cytoplasmic vesicle;GO:0070062//extracellular exosome	GO:0003824//catalytic activity;GO:0004497//monooxygenase activity;GO:0004504//peptidylglycine monooxygenase activity;GO:0004598//peptidylamidoglycolate lyase activity;GO:0005507//copper ion binding;GO:0005509//calcium ion binding;GO:0005515//protein binding;GO:0008270//zinc ion binding;GO:0016491//oxidoreductase activity;GO:0016715//oxidoreductase activity, acting on paired donors, with incorpora…	GO:0001519//peptide amidation;GO:0006518//peptide metabolic process;GO:0006629//lipid metabolic process;GO:0008152//metabolic process;GO:0010043//response to zinc ion;GO:0062112//fatty acid primary amide biosynthetic process
97	IN3	ENSG00000171208	NETO2	neuropilin and tolloid like 2 [Source:HGNC Symbol;Acc:HGNC:14644]	-	-	-	-	GO:0014069//postsynaptic density;GO:0016020//membrane;GO:0045202//synapse;GO:0098839//postsynaptic density membrane;GO:0098978//glutamatergic synapse	GO:0005515//protein binding;GO:0035255//ionotropic glutamate receptor binding	GO:0098696//regulation of neurotransmitter receptor localization to postsynaptic specialization membrane;GO:0099645//neurotransmitter receptor localization to postsynaptic specialization membrane
98	IN3	ENSG00000150347	ARID5B	AT-rich interaction domain 5B [Source:HGNC Symbol;Acc:HGNC:17362]	-	-	-	-	GO:0005634//nucleus;GO:0005654//nucleoplasm	GO:0000976//transcription cis-regulatory region binding;GO:0003677//DNA binding;GO:0003713//transcription coactivator activity;GO:0005515//protein binding	GO:0000122//negative regulation of transcription by RNA polymerase II;GO:0001822//kidney development;GO:0001889//liver development;GO:0006357//regulation of transcription by RNA polymerase II;GO:0006807//nitrogen compound metabolic process;GO:0008584//male gonad development;GO:0008585//female gonad development;GO:0009791//post-embryonic development;GO:0010761//fibroblast migration;GO:0030325//adr…
99	IN3	ENSG00000132694	ARHGEF11	Rho guanine nucleotide exchange factor 11 [Source:HGNC Symbol;Acc:HGNC:14580]	Human Diseases;Human Diseases;Human Diseases;Organismal Systems;Organismal Systems	Cancer: overview;Infectious disease: viral;Infectious disease: bacterial;Circulatory system;Endocrine system	ko05200//Pathways in cancer;ko05163//Human cytomegalovirus infection;ko05130//Pathogenic Escherichia coli infection;ko04270//Vascular smooth muscle contraction;ko04928//Parathyroid hormone synthesis, secretion and action	K12331;K12331;K12331;K12331;K12331	GO:0005654//nucleoplasm;GO:0005737//cytoplasm;GO:0005829//cytosol;GO:0005886//plasma membrane;GO:0016020//membrane	GO:0001664//G protein-coupled receptor binding;GO:0005085//guanyl-nucleotide exchange factor activity;GO:0005096//GTPase activator activity;GO:0005515//protein binding	GO:0001558//regulation of cell growth;GO:0006941//striated muscle contraction;GO:0007186//G protein-coupled receptor signaling pathway;GO:0007266//Rho protein signal transduction;GO:0030010//establishment of cell polarity;GO:0030036//actin cytoskeleton organization;GO:0045893//positive regulation of transcription, DNA-templated;GO:0051056//regulation of small GTPase mediated signal transduction
100	IN3	ENSG00000048740	CELF2	CUGBP Elav-like family member 2 [Source:HGNC Symbol;Acc:HGNC:2550]	-	-	-	-	GO:0005634//nucleus;GO:0005654//nucleoplasm;GO:0005737//cytoplasm;GO:0043231//intracellular membrane-bounded organelle;GO:0090543//Flemming body;GO:1990904//ribonucleoprotein complex	GO:0003676//nucleic acid binding;GO:0003723//RNA binding;GO:0003730//mRNA 3'-UTR binding;GO:0036002//pre-mRNA binding;GO:0106222//long noncoding RNA binding	GO:0000381//regulation of alternative mRNA splicing, via spliceosome;GO:0006376//mRNA splice site selection;GO:0006396//RNA processing;GO:0006397//mRNA processing;GO:0008016//regulation of heart contraction
1	MN1	ENSG00000016082	ISL1	ISL LIM homeobox 1 [Source:HGNC Symbol;Acc:HGNC:6132]	Cellular Processes	Cellular community - eukaryotes	ko04550//Signaling pathways regulating pluripotency of stem cells	K09370	GO:0000785//chromatin;GO:0005634//nucleus;GO:0005737//cytoplasm	GO:0000976//transcription cis-regulatory region binding;GO:0000978//RNA polymerase II cis-regulatory region sequence-specific DNA binding;GO:0000981//DNA-binding transcription factor activity, RNA polymerase II-specific;GO:0000987//cis-regulatory region sequence-specific DNA binding;GO:0001228//DNA-binding transcription activator activity, RNA polymerase II-specific;GO:0003677//DNA binding;GO:000…	GO:0000122//negative regulation of transcription by RNA polymerase II;GO:0001755//neural crest cell migration;GO:0003007//heart morphogenesis;GO:0003139//secondary heart field specification;GO:0003148//outflow tract septum morphogenesis;GO:0003151//outflow tract morphogenesis;GO:0003203//endocardial cushion morphogenesis;GO:0003215//cardiac right ventricle morphogenesis;GO:0003266//regulation of …
2	MN1	ENSG00000106341	PPP1R17	protein phosphatase 1 regulatory subunit 17 [Source:HGNC Symbol;Acc:HGNC:16973]	Organismal Systems	Nervous system	ko04730//Long-term depression	K08067	-	GO:0004864//protein phosphatase inhibitor activity;GO:0004865//protein serine/threonine phosphatase inhibitor activity	GO:0007417//central nervous system development;GO:0010921//regulation of phosphatase activity;GO:0035556//intracellular signal transduction
3	MN1	ENSG00000142233	NTN5	netrin 5 [Source:HGNC Symbol;Acc:HGNC:25208]	-	-	-	-	GO:0005576//extracellular region	GO:0005515//protein binding	GO:0007399//nervous system development;GO:0022008//neurogenesis
4	MN1	ENSG00000255931	ENSG00000255931	-	-	-	-	-	-	-	-
5	MN1	ENSG00000159023	EPB41	erythrocyte membrane protein band 4.1 [Source:HGNC Symbol;Acc:HGNC:3377]	-	-	-	-	GO:0005634//nucleus;GO:0005737//cytoplasm;GO:0005829//cytosol;GO:0005856//cytoskeleton;GO:0005886//plasma membrane;GO:0005938//cell cortex;GO:0009898//cytoplasmic side of plasma membrane;GO:0014731//spectrin-associated cytoskeleton;GO:0016020//membrane;GO:0016323//basolateral plasma membrane;GO:0016604//nuclear body;GO:0030054//cell junction;GO:0030863//cortical cytoskeleton;GO:0032991//protein-c…	GO:0003779//actin binding;GO:0005198//structural molecule activity;GO:0005200//structural constituent of cytoskeleton;GO:0005515//protein binding;GO:0005516//calmodulin binding;GO:0005545//1-phosphatidylinositol binding;GO:0008092//cytoskeletal protein binding;GO:0030507//spectrin binding;GO:0051219//phosphoprotein binding	GO:0007049//cell cycle;GO:0030036//actin cytoskeleton organization;GO:0030866//cortical actin cytoskeleton organization;GO:0031032//actomyosin structure organization;GO:0032092//positive regulation of protein binding;GO:0051301//cell division;GO:0051924//regulation of calcium ion transport;GO:0065003//protein-containing complex assembly;GO:1904478//regulation of intestinal absorption;GO:1904778//…
6	MN1	ENSG00000170017	ALCAM	activated leukocyte cell adhesion molecule [Source:HGNC Symbol;Acc:HGNC:400]	Environmental Information Processing	Signaling molecules and interaction	ko04514//Cell adhesion molecules	K06547	GO:0001772//immunological synapse;GO:0005576//extracellular region;GO:0005886//plasma membrane;GO:0005925//focal adhesion;GO:0009897//external side of plasma membrane;GO:0016020//membrane;GO:0030424//axon;GO:0030425//dendrite;GO:0042101//T cell receptor complex;GO:0042995//cell projection;GO:0043025//neuronal cell body;GO:0070062//extracellular exosome	GO:0005102//signaling receptor binding;GO:0005515//protein binding;GO:0042802//identical protein binding	GO:0002250//adaptive immune response;GO:0002376//immune system process;GO:0007155//cell adhesion;GO:0007157//heterophilic cell-cell adhesion via plasma membrane cell adhesion molecules;GO:0007165//signal transduction;GO:0007411//axon guidance;GO:0008045//motor neuron axon guidance;GO:0031290//retinal ganglion cell axon guidance;GO:0048846//axon extension involved in axon guidance;GO:1990138//neur…
7	MN1	ENSG00000115556	PLCD4	phospholipase C delta 4 [Source:HGNC Symbol;Acc:HGNC:9062]	Metabolism;Human Diseases;Environmental Information Processing;Organismal Systems;Human Diseases;Environmental Information Processing;Metabolism	Global and overview maps;Infectious disease: bacterial;Signal transduction;Endocrine system;Endocrine and metabolic disease;Signal transduction;Carbohydrate metabolism	ko01100//Metabolic pathways;ko05131//Shigellosis;ko04020//Calcium signaling pathway;ko04919//Thyroid hormone signaling pathway;ko04933//AGE-RAGE signaling pathway in diabetic complications;ko04070//Phosphatidylinositol signaling system;ko00562//Inositol phosphate metabolism	K05857;K05857;K05857;K05857;K05857;K05857;K05857	GO:0005634//nucleus;GO:0005737//cytoplasm;GO:0005783//endoplasmic reticulum;GO:0005789//endoplasmic reticulum membrane;GO:0005829//cytosol;GO:0005886//plasma membrane;GO:0016020//membrane	GO:0001965//G-protein alpha-subunit binding;GO:0004435//phosphatidylinositol phospholipase C activity;GO:0005085//guanyl-nucleotide exchange factor activity;GO:0005509//calcium ion binding;GO:0005515//protein binding;GO:0008081//phosphoric diester hydrolase activity;GO:0016787//hydrolase activity;GO:0046872//metal ion binding	GO:0006629//lipid metabolic process;GO:0007165//signal transduction;GO:0007340//acrosome reaction;GO:0016042//lipid catabolic process;GO:0035556//intracellular signal transduction
8	MN1	ENSG00000259663	ISL1-DT	-	-	-	-	-	-	-	-
9	MN1	ENSG00000185664	PMEL	premelanosome protein [Source:HGNC Symbol;Acc:HGNC:10880]	-	-	-	-	GO:0005576//extracellular region;GO:0005768//endosome;GO:0005771//multivesicular body;GO:0005783//endoplasmic reticulum;GO:0005789//endoplasmic reticulum membrane;GO:0005794//Golgi apparatus;GO:0005886//plasma membrane;GO:0016020//membrane;GO:0032585//multivesicular body membrane;GO:0033106//cis-Golgi network membrane;GO:0033162//melanosome membrane;GO:0042470//melanosome;GO:0070062//extracellula…	GO:0005515//protein binding;GO:0042802//identical protein binding	GO:0032438//melanosome organization;GO:0042438//melanin biosynthetic process;GO:0048023//positive regulation of melanin biosynthetic process
10	MN1	ENSG00000070601	FRMPD1	FERM and PDZ domain containing 1 [Source:HGNC Symbol;Acc:HGNC:29159]	-	-	-	-	GO:0005737//cytoplasm;GO:0005829//cytosol;GO:0005856//cytoskeleton;GO:0005886//plasma membrane;GO:0005938//cell cortex;GO:0016020//membrane;GO:0032991//protein-containing complex	GO:0005515//protein binding	GO:0008277//regulation of G protein-coupled receptor signaling pathway;GO:0090150//establishment of protein localization to membrane
11	MN1	ENSG00000144229	THSD7B	thrombospondin type 1 domain containing 7B [Source:HGNC Symbol;Acc:HGNC:29348]	-	-	-	-	GO:0005886//plasma membrane;GO:0016020//membrane	GO:0005515//protein binding	GO:0030036//actin cytoskeleton organization
12	MN1	ENSG00000166482	MFAP4	microfibril associated protein 4 [Source:HGNC Symbol;Acc:HGNC:7035]	-	-	-	-	GO:0001527//microfibril;GO:0005576//extracellular region;GO:0005615//extracellular space;GO:0062023//collagen-containing extracellular matrix;GO:0071953//elastic fiber	GO:0005201//extracellular matrix structural constituent;GO:0005515//protein binding	GO:0007155//cell adhesion;GO:0009650//UV protection;GO:0010712//regulation of collagen metabolic process;GO:0048251//elastic fiber assembly;GO:0071493//cellular response to UV-B;GO:0097435//supramolecular fiber organization
13	MN1	ENSG00000164588	HCN1	hyperpolarization activated cyclic nucleotide gated potassium channel 1 [Source:HGNC Symbol;Acc:HGNC:4845]	Organismal Systems	Endocrine system	ko04929//GnRH secretion	K04954	GO:0005886//plasma membrane;GO:0016020//membrane;GO:0030424//axon;GO:0030425//dendrite;GO:0034702//ion channel complex;GO:0045211//postsynaptic membrane;GO:0048787//presynaptic active zone membrane;GO:0098855//HCN channel complex;GO:0098978//glutamatergic synapse;GO:0110165//cellular anatomical entity	GO:0000166//nucleotide binding;GO:0005216//ion channel activity;GO:0005222//intracellular cAMP-activated cation channel activity;GO:0005248//voltage-gated sodium channel activity;GO:0005249//voltage-gated potassium channel activity;GO:0005267//potassium channel activity;GO:0005272//sodium channel activity;GO:0005515//protein binding;GO:0022843//voltage-gated cation channel activity;GO:0030552//cA…	GO:0003254//regulation of membrane depolarization;GO:0006811//ion transport;GO:0006813//potassium ion transport;GO:0006814//sodium ion transport;GO:0019228//neuronal action potential;GO:0034220//ion transmembrane transport;GO:0035725//sodium ion transmembrane transport;GO:0042391//regulation of membrane potential;GO:0045176//apical protein localization;GO:0046549//retinal cone cell development;GO…
14	MN1	ENSG00000171517	LPAR3	lysophosphatidic acid receptor 3 [Source:HGNC Symbol;Acc:HGNC:14298]	Human Diseases;Environmental Information Processing;Environmental Information Processing;Environmental Information Processing;Environmental Information Processing	Cancer: overview;Signal transduction;Signaling molecules and interaction;Signal transduction;Signal transduction	ko05200//Pathways in cancer;ko04151//PI3K-Akt signaling pathway;ko04080//Neuroactive ligand-receptor interaction;ko04015//Rap1 signaling pathway;ko04072//Phospholipase D signaling pathway	K04294;K04294;K04294;K04294;K04294	GO:0005737//cytoplasm;GO:0005886//plasma membrane;GO:0016020//membrane;GO:0030424//axon;GO:0045202//synapse	GO:0004930//G protein-coupled receptor activity;GO:0005515//protein binding;GO:0008289//lipid binding;GO:0070915//lysophosphatidic acid receptor activity	GO:0007165//signal transduction;GO:0007186//G protein-coupled receptor signaling pathway;GO:0007187//G protein-coupled receptor signaling pathway, coupled to cyclic nucleotide second messenger;GO:0007189//adenylate cyclase-activating G protein-coupled receptor signaling pathway;GO:0007204//positive regulation of cytosolic calcium ion concentration;GO:0007268//chemical synaptic transmission;GO:001…
15	MN1	ENSG00000145284	SCD5	stearoyl-CoA desaturase 5 [Source:HGNC Symbol;Acc:HGNC:21088]	Metabolism;Human Diseases;Environmental Information Processing;Organismal Systems;Metabolism;Metabolism	Global and overview maps;Endocrine and metabolic disease;Signal transduction;Endocrine system;Global and overview maps;Lipid metabolism	ko01100//Metabolic pathways;ko04936//Alcoholic liver disease;ko04152//AMPK signaling pathway;ko03320//PPAR signaling pathway;ko01212//Fatty acid metabolism;ko01040//Biosynthesis of unsaturated fatty acids	K00507;K00507;K00507;K00507;K00507;K00507	GO:0005783//endoplasmic reticulum;GO:0005789//endoplasmic reticulum membrane;GO:0016020//membrane	GO:0004768//stearoyl-CoA 9-desaturase activity;GO:0016215//acyl-CoA desaturase activity;GO:0016491//oxidoreductase activity;GO:0016717//oxidoreductase activity, acting on paired donors, with oxidation of a pair of donors resulting in the reduction of molecular oxygen to two molecules of water;GO:0046872//metal ion binding	GO:0006629//lipid metabolic process;GO:0006631//fatty acid metabolic process;GO:0006633//fatty acid biosynthetic process;GO:0006636//unsaturated fatty acid biosynthetic process
16	MN1	ENSG00000153179	RASSF3	Ras association domain family member 3 [Source:HGNC Symbol;Acc:HGNC:14271]	-	-	-	-	GO:0005737//cytoplasm;GO:0005829//cytosol;GO:0005856//cytoskeleton;GO:0005874//microtubule;GO:0005886//plasma membrane	GO:0005515//protein binding;GO:0042802//identical protein binding	GO:0007165//signal transduction
17	MN1	ENSG00000137942	FNBP1L	formin binding protein 1 like [Source:HGNC Symbol;Acc:HGNC:20851]	Human Diseases	Infectious disease: bacterial	ko05131//Shigellosis	K20121	GO:0005737//cytoplasm;GO:0005829//cytosol;GO:0005856//cytoskeleton;GO:0005886//plasma membrane;GO:0005938//cell cortex;GO:0016020//membrane;GO:0031410//cytoplasmic vesicle	GO:0005515//protein binding;GO:0008289//lipid binding;GO:0045296//cadherin binding;GO:0051020//GTPase binding	GO:0006897//endocytosis;GO:0006900//vesicle budding from membrane;GO:0006914//autophagy;GO:0007165//signal transduction;GO:0010324//membrane invagination;GO:0016050//vesicle organization;GO:0030050//vesicle transport along actin filament;GO:0051491//positive regulation of filopodium assembly;GO:0060271//cilium assembly;GO:0072583//clathrin-dependent endocytosis;GO:0097320//plasma membrane tubulat…
18	MN1	ENSG00000106789	CORO2A	coronin 2A [Source:HGNC Symbol;Acc:HGNC:2255]	-	-	-	-	GO:0017053//transcription repressor complex	GO:0003779//actin binding;GO:0005515//protein binding;GO:0051015//actin filament binding	GO:0035556//intracellular signal transduction
19	MN1	ENSG00000056291	NPFFR2	neuropeptide FF receptor 2 [Source:HGNC Symbol;Acc:HGNC:4525]	Environmental Information Processing	Signaling molecules and interaction	ko04080//Neuroactive ligand-receptor interaction	K08375	GO:0005886//plasma membrane;GO:0015629//actin cytoskeleton;GO:0016020//membrane	GO:0004930//G protein-coupled receptor activity;GO:0005515//protein binding;GO:0008188//neuropeptide receptor activity;GO:0031628//opioid receptor binding;GO:0042277//peptide binding	GO:0007165//signal transduction;GO:0007186//G protein-coupled receptor signaling pathway;GO:0007218//neuropeptide signaling pathway;GO:0009582//detection of abiotic stimulus;GO:0032870//cellular response to hormone stimulus;GO:0043408//regulation of MAPK cascade;GO:0045761//regulation of adenylate cyclase activity;GO:2000479//regulation of cAMP-dependent protein kinase activity
20	MN1	ENSG00000072657	TRHDE	thyrotropin releasing hormone degrading enzyme [Source:HGNC Symbol;Acc:HGNC:30748]	-	-	-	-	GO:0005737//cytoplasm;GO:0005886//plasma membrane;GO:0016020//membrane;GO:0070062//extracellular exosome	GO:0004177//aminopeptidase activity;GO:0008233//peptidase activity;GO:0008237//metallopeptidase activity;GO:0008270//zinc ion binding;GO:0016787//hydrolase activity;GO:0016920//pyroglutamyl-peptidase activity;GO:0042277//peptide binding;GO:0046872//metal ion binding;GO:0070006//metalloaminopeptidase activity	GO:0006508//proteolysis;GO:0007165//signal transduction;GO:0007267//cell-cell signaling;GO:0043171//peptide catabolic process
21	MN1	ENSG00000115310	RTN4	reticulon 4 [Source:HGNC Symbol;Acc:HGNC:14085]	Human Diseases	Neurodegenerative disease	ko05010//Alzheimer disease	K20720	GO:0005635//nuclear envelope;GO:0005783//endoplasmic reticulum;GO:0005789//endoplasmic reticulum membrane;GO:0005886//plasma membrane;GO:0014069//postsynaptic density;GO:0016020//membrane;GO:0030054//cell junction;GO:0042995//cell projection;GO:0043005//neuron projection;GO:0070161//anchoring junction;GO:0071782//endoplasmic reticulum tubular network;GO:0098794//postsynapse;GO:0098826//endoplasmi…	GO:0003723//RNA binding;GO:0005515//protein binding;GO:0031625//ubiquitin protein ligase binding;GO:0042803//protein homodimerization activity;GO:0045296//cadherin binding;GO:0046872//metal ion binding	GO:0001825//blastocyst formation;GO:0002523//leukocyte migration involved in inflammatory response;GO:0006915//apoptotic process;GO:0007029//endoplasmic reticulum organization;GO:0007399//nervous system development;GO:0007413//axonal fasciculation;GO:0007420//brain development;GO:0010634//positive regulation of epithelial cell migration;GO:0021801//cerebral cortex radial glia-guided migration;GO:…
22	MN1	ENSG00000122547	EEPD1	endonuclease/exonuclease/phosphatase family domain containing 1 [Source:HGNC Symbol;Acc:HGNC:22223]	-	-	-	-	GO:0005886//plasma membrane	GO:0003677//DNA binding;GO:0005515//protein binding	GO:0006281//DNA repair;GO:0010875//positive regulation of cholesterol efflux
23	MN1	ENSG00000249937	LINC02223	-	-	-	-	-	-	-	-
24	MN1	ENSG00000122367	LDB3	LIM domain binding 3 [Source:HGNC Symbol;Acc:HGNC:15710]	-	-	-	-	GO:0001725//stress fiber;GO:0005737//cytoplasm;GO:0005856//cytoskeleton;GO:0005912//adherens junction;GO:0030018//Z disc;GO:0031143//pseudopodium;GO:0031941//filamentous actin;GO:0042995//cell projection;GO:0048471//perinuclear region of cytoplasm	GO:0003779//actin binding;GO:0005080//protein kinase C binding;GO:0005515//protein binding;GO:0008092//cytoskeletal protein binding;GO:0019899//enzyme binding;GO:0046872//metal ion binding;GO:0051371//muscle alpha-actinin binding	GO:0007507//heart development;GO:0030036//actin cytoskeleton organization;GO:0045214//sarcomere organization;GO:0061061//muscle structure development
25	MN1	ENSG00000198604	BAZ1A	bromodomain adjacent to zinc finger domain 1A [Source:HGNC Symbol;Acc:HGNC:960]	-	-	-	-	GO:0000228//nuclear chromosome;GO:0000785//chromatin;GO:0005634//nucleus;GO:0005721//pericentric heterochromatin;GO:0008623//CHRAC;GO:0016590//ACF complex;GO:0043229//intracellular organelle	GO:0003677//DNA binding;GO:0005515//protein binding;GO:0046872//metal ion binding	GO:0006261//DNA-dependent DNA replication;GO:0006275//regulation of DNA replication;GO:0006334//nucleosome assembly;GO:0006338//chromatin remodeling;GO:0006355//regulation of transcription, DNA-templated;GO:0006357//regulation of transcription by RNA polymerase II;GO:0031445//regulation of heterochromatin assembly;GO:0045740//positive regulation of DNA replication
26	MN1	ENSG00000168280	KIF5C	kinesin family member 5C [Source:HGNC Symbol;Acc:HGNC:6325]	Human Diseases;Human Diseases;Human Diseases;Human Diseases;Human Diseases;Human Diseases;Cellular Processes;Human Diseases;Organismal Systems;Human Diseases	Neurodegenerative disease;Neurodegenerative disease;Neurodegenerative disease;Neurodegenerative disease;Neurodegenerative disease;Neurodegenerative disease;Transport and catabolism;Infectious disease: bacterial;Nervous system;Cancer: specific types	ko05022//Pathways of neurodegeneration - multiple diseases;ko05010//Alzheimer disease;ko05014//Amyotrophic lateral sclerosis;ko05016//Huntington disease;ko05020//Prion disease;ko05012//Parkinson disease;ko04144//Endocytosis;ko05132//Salmonella infection;ko04728//Dopaminergic synapse;ko05223//Non-small cell lung cancer	K10396;K10396;K10396;K10396;K10396;K10396;K10396;K10396;K10396;K10396	GO:0005737//cytoplasm;GO:0005856//cytoskeleton;GO:0005871//kinesin complex;GO:0005874//microtubule;GO:0030425//dendrite;GO:0032839//dendrite cytoplasm;GO:0035253//ciliary rootlet;GO:0042995//cell projection;GO:0043005//neuron projection;GO:0043025//neuronal cell body;GO:0044295//axonal growth cone;GO:0099524//postsynaptic cytosol;GO:0150034//distal axon;GO:1904115//axon cytoplasm	GO:0000166//nucleotide binding;GO:0003774//cytoskeletal motor activity;GO:0003777//microtubule motor activity;GO:0005515//protein binding;GO:0005524//ATP binding;GO:0008017//microtubule binding;GO:0008574//plus-end-directed microtubule motor activity;GO:0016787//hydrolase activity;GO:0016887//ATP hydrolysis activity;GO:0034190//apolipoprotein receptor binding	GO:0006996//organelle organization;GO:0007018//microtubule-based movement;GO:0007411//axon guidance;GO:0008045//motor neuron axon guidance;GO:0008298//intracellular mRNA localization;GO:0048489//synaptic vesicle transport;GO:0051028//mRNA transport;GO:0098964//anterograde dendritic transport of messenger ribonucleoprotein complex;GO:0098971//anterograde dendritic transport of neurotransmitter rec…
27	MN1	ENSG00000204178	MACO1	macoilin 1 [Source:HGNC Symbol;Acc:HGNC:25572]	-	-	-	-	GO:0005634//nucleus;GO:0005783//endoplasmic reticulum;GO:0005789//endoplasmic reticulum membrane;GO:0016020//membrane;GO:0030424//axon;GO:0030867//rough endoplasmic reticulum membrane;GO:0031965//nuclear membrane;GO:0042995//cell projection;GO:0043005//neuron projection;GO:0044306//neuron projection terminus;GO:0045202//synapse	GO:0003674//molecular_function;GO:0005515//protein binding;GO:0008017//microtubule binding	GO:0006935//chemotaxis;GO:0007420//brain development;GO:0023041//neuronal signal transduction
28	MN1	ENSG00000074696	HACD3	3-hydroxyacyl-CoA dehydratase 3 [Source:HGNC Symbol;Acc:HGNC:24175]	Metabolism;Metabolism;Metabolism;Metabolism	Global and overview maps;Global and overview maps;Lipid metabolism;Lipid metabolism	ko01100//Metabolic pathways;ko01212//Fatty acid metabolism;ko00062//Fatty acid elongation;ko01040//Biosynthesis of unsaturated fatty acids	K10703;K10703;K10703;K10703	GO:0005783//endoplasmic reticulum;GO:0005789//endoplasmic reticulum membrane;GO:0005925//focal adhesion;GO:0016020//membrane;GO:0031965//nuclear membrane	GO:0005096//GTPase activator activity;GO:0005515//protein binding;GO:0016829//lyase activity;GO:0018812//3-hydroxyacyl-CoA dehydratase activity;GO:0019899//enzyme binding;GO:0102158//very-long-chain 3-hydroxyacyl-CoA dehydratase activity	GO:0006629//lipid metabolic process;GO:0006631//fatty acid metabolic process;GO:0006633//fatty acid biosynthetic process;GO:0007249//I-kappaB kinase/NF-kappaB signaling;GO:0007254//JNK cascade;GO:0007264//small GTPase mediated signal transduction;GO:0007266//Rho protein signal transduction;GO:0016601//Rac protein signal transduction;GO:0030148//sphingolipid biosynthetic process;GO:0030497//fatty …
29	MN1	ENSG00000008083	JARID2	jumonji and AT-rich interaction domain containing 2 [Source:HGNC Symbol;Acc:HGNC:6196]	Cellular Processes	Cellular community - eukaryotes	ko04550//Signaling pathways regulating pluripotency of stem cells	K11478	GO:0000785//chromatin;GO:0005634//nucleus;GO:0005654//nucleoplasm;GO:0005739//mitochondrion;GO:0035097//histone methyltransferase complex;GO:0035098//ESC/E(Z) complex	GO:0003677//DNA binding;GO:0003682//chromatin binding;GO:0005515//protein binding;GO:0043130//ubiquitin binding;GO:0046976//histone methyltransferase activity (H3-K27 specific);GO:0061649//ubiquitin modification-dependent histone binding	GO:0000122//negative regulation of transcription by RNA polymerase II;GO:0001889//liver development;GO:0006325//chromatin organization;GO:0006338//chromatin remodeling;GO:0007417//central nervous system development;GO:0008283//cell population proliferation;GO:0010468//regulation of gene expression;GO:0010614//negative regulation of cardiac muscle hypertrophy;GO:0030154//cell differentiation;GO:00…
30	MN1	ENSG00000196419	XRCC6	X-ray repair cross complementing 6 [Source:HGNC Symbol;Acc:HGNC:4055]	Genetic Information Processing	Replication and repair	ko03450//Non-homologous end-joining	K10884	GO:0000781//chromosome, telomeric region;GO:0000783//nuclear telomere cap complex;GO:0005576//extracellular region;GO:0005634//nucleus;GO:0005654//nucleoplasm;GO:0005667//transcription regulator complex;GO:0005694//chromosome;GO:0005730//nucleolus;GO:0005829//cytosol;GO:0005958//DNA-dependent protein kinase-DNA ligase 4 complex;GO:0016020//membrane;GO:0032991//protein-containing complex;GO:003299…	GO:0000166//nucleotide binding;GO:0000976//transcription cis-regulatory region binding;GO:0003677//DNA binding;GO:0003678//DNA helicase activity;GO:0003684//damaged DNA binding;GO:0003690//double-stranded DNA binding;GO:0003691//double-stranded telomeric DNA binding;GO:0003723//RNA binding;GO:0003824//catalytic activity;GO:0004386//helicase activity;GO:0005515//protein binding;GO:0005524//ATP bin…	GO:0000723//telomere maintenance;GO:0000725//recombinational repair;GO:0002218//activation of innate immune response;GO:0002376//immune system process;GO:0006266//DNA ligation;GO:0006281//DNA repair;GO:0006303//double-strand break repair via nonhomologous end joining;GO:0006310//DNA recombination;GO:0006974//cellular response to DNA damage stimulus;GO:0008152//metabolic process;GO:0032508//DNA du…
31	MN1	ENSG00000107105	ELAVL2	ELAV like RNA binding protein 2 [Source:HGNC Symbol;Acc:HGNC:3313]	-	-	-	-	GO:1990904//ribonucleoprotein complex	GO:0003676//nucleic acid binding;GO:0003723//RNA binding;GO:0003730//mRNA 3'-UTR binding;GO:0005515//protein binding	GO:0006355//regulation of transcription, DNA-templated
32	MN1	ENSG00000257522	ENSG00000257522	-	-	-	-	-	-	-	-
33	MN1	ENSG00000104427	ZC2HC1A	zinc finger C2HC-type containing 1A [Source:HGNC Symbol;Acc:HGNC:24277]	-	-	-	-	-	GO:0005515//protein binding;GO:0046872//metal ion binding	-
34	MN1	ENSG00000067225	PKM	pyruvate kinase M1/2 [Source:HGNC Symbol;Acc:HGNC:9021]	Metabolism;Human Diseases;Human Diseases;Metabolism;Organismal Systems;Metabolism;Human Diseases;Metabolism;Metabolism;Human Diseases	Global and overview maps;Infectious disease: viral;Cancer: overview;Global and overview maps;Endocrine system;Global and overview maps;Cancer: overview;Carbohydrate metabolism;Carbohydrate metabolism;Endocrine and metabolic disease	ko01100//Metabolic pathways;ko05165//Human papillomavirus infection;ko05203//Viral carcinogenesis;ko01200//Carbon metabolism;ko04922//Glucagon signaling pathway;ko01230//Biosynthesis of amino acids;ko05230//Central carbon metabolism in cancer;ko00010//Glycolysis / Gluconeogenesis;ko00620//Pyruvate metabolism;ko04930//Type II diabetes mellitus	K00873;K00873;K00873;K00873;K00873;K00873;K00873;K00873;K00873;K00873	GO:0005576//extracellular region;GO:0005634//nucleus;GO:0005737//cytoplasm;GO:0005739//mitochondrion;GO:0005791//rough endoplasmic reticulum;GO:0005829//cytosol;GO:0005929//cilium;GO:0031982//vesicle;GO:0034774//secretory granule lumen;GO:0062023//collagen-containing extracellular matrix;GO:0070062//extracellular exosome;GO:1903561//extracellular vesicle;GO:1904813//ficolin-1-rich granule lumen	GO:0000166//nucleotide binding;GO:0000287//magnesium ion binding;GO:0003713//transcription coactivator activity;GO:0003723//RNA binding;GO:0003729//mRNA binding;GO:0003824//catalytic activity;GO:0004713//protein tyrosine kinase activity;GO:0004743//pyruvate kinase activity;GO:0005515//protein binding;GO:0005524//ATP binding;GO:0016301//kinase activity;GO:0016740//transferase activity;GO:0023026//…	GO:0006096//glycolytic process;GO:0006338//chromatin remodeling;GO:0006417//regulation of translation;GO:0008152//metabolic process;GO:0012501//programmed cell death;GO:0016310//phosphorylation;GO:0032869//cellular response to insulin stimulus;GO:0045944//positive regulation of transcription by RNA polymerase II;GO:0061621//canonical glycolysis;GO:1903672//positive regulation of sprouting angioge…
35	MN1	ENSG00000128656	CHN1	chimerin 1 [Source:HGNC Symbol;Acc:HGNC:1943]	-	-	-	-	GO:0005829//cytosol	GO:0005096//GTPase activator activity;GO:0005515//protein binding;GO:0046872//metal ion binding;GO:0046875//ephrin receptor binding	GO:0007165//signal transduction;GO:0007399//nervous system development;GO:0008045//motor neuron axon guidance;GO:0043547//positive regulation of GTPase activity;GO:0048013//ephrin receptor signaling pathway;GO:0050770//regulation of axonogenesis;GO:0051056//regulation of small GTPase mediated signal transduction
36	MN1	ENSG00000183291	SELENOF	selenoprotein F [Source:HGNC Symbol;Acc:HGNC:17705]	-	-	-	-	GO:0005783//endoplasmic reticulum;GO:0005788//endoplasmic reticulum lumen	GO:0005515//protein binding;GO:0008379//thioredoxin peroxidase activity;GO:0008430//selenium binding;GO:0016491//oxidoreductase activity	GO:0035092//sperm chromatin condensation;GO:0051084//'de novo' posttranslational protein folding;GO:0098869//cellular oxidant detoxification
37	MN1	ENSG00000215196	BASP1-AS1	-	-	-	-	-	-	-	-
[truncated: 1,463 more rows]
