# Supplementary material for: Molecular signatures of cell diversity modulated by long noncoding RNAs in the human fetal spinal cord
Source: iScience. 2026 Mar 17;29(4):115399. doi: 10.1016/j.isci.2026.115399 (PMC13090696; doi:10.1016/j.isci.2026.115399)
Supplement: Table S9. Sample alignment status of Stereo RNA-seq, related to Figure 1D [file mmc10.xlsx]

## Sheet: Table.S9 scSetereo samples.stat
Sample	Number of Spots Under Tissue	Fraction Reads in Spots Under Tissue	Mean Reads per Spot	Median Genes per Spot	Total Genes Detected	Median UMI Counts per Spot	Reads Mapped Confidently to Genome	Reads Mapped Confidently to Intergenic Regions	Reads Mapped Confidently to Intronic Regions	Reads Mapped Confidently to Exonic Regions	Reads Mapped Confidently to Transcriptome
GW_8	3212	0.9552	103946	2212	25280	6951.5	0.9343	0.0128	0.0142	0.9072	0.8537
GW_10	1798	0.9307	203349	2991.5	24939	9558.5	0.9074	0.0234	0.0177	0.8664	0.8206
GW_12	3212	0.9552	103946	2212	25280	6951.5	0.9343	0.0128	0.0142	0.9072	0.8537
