# Supplementary material for: Molecular signatures of cell diversity modulated by long noncoding RNAs in the human fetal spinal cord
Source: iScience. 2026 Mar 17;29(4):115399. doi: 10.1016/j.isci.2026.115399 (PMC13090696; doi:10.1016/j.isci.2026.115399)
Supplement: Table S10. All the gene average expression with annotation of Stereo RNA-seq, related to Figure 1D [file mmc11.xlsx]

## Sheet: Table.S10 scSetereo AllGene.avg
Gene_ID	Gene_name	Cluster 0	Cluster 1	Cluster 2	Cluster 3	Cluster 4	Description	KEGG_A_class	KEGG_B_class	Pathway	K_ID	GO Component	GO Function	GO Process
ENSG00000228037	ENSG00000228037	0	0	0.00294421	0	0	-	-	-	-	-	-	-	-
ENSG00000142611	PRDM16	0.0135095	0.0123979	0.0180709	0.0706425	0.00378583	PR/SET domain 16 [Source:HGNC Symbol;Acc:HGNC:14000]	Metabolism;Organismal Systems;Metabolism	Global and overview maps;Environmental adaptation;Amino acid metabolism	ko01100//Metabolic pathways;ko04714//Thermogenesis;ko00310//Lysine degradation	K22410;K22410;K22410	GO:0005634//nucleus;GO:0005654//nucleoplasm;GO:0005737//cytoplasm;GO:0005829//cytosol;GO:0016235//aggresome;GO:0017053//transcription repressor complex	GO:0000976//transcription cis-regulatory region binding;GO:0000978//RNA polymerase II cis-regulatory region sequence-specific DNA binding;GO:0001227//DNA-binding transcription repressor activity, RNA polymerase II-specific;GO:0001228//DNA-binding transcription activator activity, RNA polymerase II-specific;GO:0003677//DNA binding;GO:0003712//transcription coregulator activity;GO:0003713//transcri…	GO:0000122//negative regulation of transcription by RNA polymerase II;GO:0006338//chromatin remodeling;GO:0006357//regulation of transcription by RNA polymerase II;GO:0030154//cell differentiation;GO:0030512//negative regulation of transforming growth factor beta receptor signaling pathway;GO:0032259//methylation;GO:0043457//regulation of cellular respiration;GO:0045892//negative regulation of tr…
ENSG00000284616	ENSG00000284616	0	0.00122477	0	0	0	-	-	-	-	-	-	-	-
ENSG00000157911	PEX10	0.238103	0.27622	0.189375	0.420684	0.0900201	peroxisomal biogenesis factor 10 [Source:HGNC Symbol;Acc:HGNC:8851]	Cellular Processes	Transport and catabolism	ko04146//Peroxisome	K13346	GO:0005777//peroxisome;GO:0005778//peroxisomal membrane;GO:0016020//membrane	GO:0005515//protein binding;GO:0008270//zinc ion binding;GO:0008320//protein transmembrane transporter activity;GO:0016740//transferase activity;GO:0046872//metal ion binding;GO:0061630//ubiquitin protein ligase activity	GO:0000209//protein polyubiquitination;GO:0006515//protein quality control for misfolded or incompletely synthesized proteins;GO:0007031//peroxisome organization;GO:0015031//protein transport;GO:0016558//protein import into peroxisome matrix;GO:0016562//protein import into peroxisome matrix, receptor recycling;GO:0016567//protein ubiquitination;GO:0034614//cellular response to reactive oxygen spe…
ENSG00000260972	ENSG00000260972	0	0	0	0	0	-	-	-	-	-	-	-	-
ENSG00000226374	LINC01345	0	0	0	0	0	-	-	-	-	-	-	-	-
ENSG00000142655	PEX14	0.139949	0.238323	0.153509	0.223589	0.11986	peroxisomal biogenesis factor 14 [Source:HGNC Symbol;Acc:HGNC:8856]	Cellular Processes	Transport and catabolism	ko04146//Peroxisome	K13343	GO:0001650//fibrillar center;GO:0005634//nucleus;GO:0005777//peroxisome;GO:0005778//peroxisomal membrane;GO:0005829//cytosol;GO:0016020//membrane;GO:0032991//protein-containing complex;GO:1990429//peroxisomal importomer complex	GO:0003714//transcription corepressor activity;GO:0005102//signaling receptor binding;GO:0005515//protein binding;GO:0008017//microtubule binding;GO:0008320//protein transmembrane transporter activity;GO:0030674//protein-macromolecule adaptor activity;GO:0042802//identical protein binding;GO:0048487//beta-tubulin binding	GO:0007031//peroxisome organization;GO:0015031//protein transport;GO:0016558//protein import into peroxisome matrix;GO:0016560//protein import into peroxisome matrix, docking;GO:0016561//protein import into peroxisome matrix, translocation;GO:0032091//negative regulation of protein binding;GO:0034453//microtubule anchoring;GO:0034614//cellular response to reactive oxygen species;GO:0036250//perox…
ENSG00000232596	LINC01646	0	0	0	0	0	-	-	-	-	-	-	-	-
ENSG00000235054	LINC01777	0.00133649	0	0	0	0	-	-	-	-	-	-	-	-
ENSG00000231510	LINC02782	0	0	0	0	0	-	-	-	-	-	-	-	-
ENSG00000149527	PLCH2	0.0841629	0.0481956	0.0548076	0.0522795	0.0412736	phospholipase C eta 2 [Source:HGNC Symbol;Acc:HGNC:29037]	Metabolism;Metabolism	Global and overview maps;Carbohydrate metabolism	ko01100//Metabolic pathways;ko00562//Inositol phosphate metabolism	K19006;K19006	GO:0005575//cellular_component;GO:0005737//cytoplasm;GO:0005886//plasma membrane;GO:0016020//membrane	GO:0004435//phosphatidylinositol phospholipase C activity;GO:0004629//phospholipase C activity;GO:0005509//calcium ion binding;GO:0008081//phosphoric diester hydrolase activity;GO:0016787//hydrolase activity;GO:0046872//metal ion binding	GO:0006629//lipid metabolic process;GO:0007165//signal transduction;GO:0007200//phospholipase C-activating G protein-coupled receptor signaling pathway;GO:0016042//lipid catabolic process;GO:0035556//intracellular signal transduction;GO:0046488//phosphatidylinositol metabolic process;GO:0048015//phosphatidylinositol-mediated signaling;GO:0051209//release of sequestered calcium ion into cytosol
ENSG00000284739	ENSG00000284739	0	0	0	0	0	-	-	-	-	-	-	-	-
ENSG00000171621	SPSB1	0.0468753	0.0423192	0.038836	0.0326599	0.0129797	splA/ryanodine receptor domain and SOCS box containing 1 [Source:HGNC Symbol;Acc:HGNC:30628]	-	-	-	-	GO:0005737//cytoplasm;GO:0005829//cytosol;GO:0019005//SCF ubiquitin ligase complex	GO:0005515//protein binding;GO:1990756//ubiquitin ligase-substrate adaptor activity	GO:0006511//ubiquitin-dependent protein catabolic process;GO:0016567//protein ubiquitination;GO:0043161//proteasome-mediated ubiquitin-dependent protein catabolic process
ENSG00000272235	ENSG00000272235	0	0	0.00696381	0	0	-	-	-	-	-	-	-	-
ENSG00000284694	ENSG00000284694	0	0	0.00086591	0	0	-	-	-	-	-	-	-	-
ENSG00000224387	ENSG00000224387	0	0	0	0	0	-	-	-	-	-	-	-	-
ENSG00000142583	SLC2A5	0.00246985	0.00219532	0.0046703	0.00673968	0	solute carrier family 2 member 5 [Source:HGNC Symbol;Acc:HGNC:11010]	Organismal Systems	Digestive system	ko04973//Carbohydrate digestion and absorption	K08143	GO:0005886//plasma membrane;GO:0016020//membrane;GO:0016324//apical plasma membrane;GO:0035579//specific granule membrane;GO:0042383//sarcolemma;GO:0070062//extracellular exosome	GO:0005353//fructose transmembrane transporter activity;GO:0005355//glucose transmembrane transporter activity;GO:0005515//protein binding;GO:0022857//transmembrane transporter activity;GO:0070061//fructose binding	GO:0003044//regulation of systemic arterial blood pressure mediated by a chemical signal;GO:0005975//carbohydrate metabolic process;GO:0008643//carbohydrate transport;GO:0009750//response to fructose;GO:0015755//fructose transmembrane transport;GO:0055085//transmembrane transport;GO:0071332//cellular response to fructose stimulus;GO:0106001//intestinal hexose absorption;GO:1904659//glucose transm…
ENSG00000284674	LINC02781	0	0	0	0	0	-	-	-	-	-	-	-	-
ENSG00000287727	ENSG00000287727	0	0	0	0	0	-	-	-	-	-	-	-	-
ENSG00000286448	ENSG00000286448	0	0	0	0	0	-	-	-	-	-	-	-	-
ENSG00000284703	ENSG00000284703	0	0	0	0	0	-	-	-	-	-	-	-	-
ENSG00000173614	NMNAT1	0.0360553	0.0151349	0.0461395	0.047338	0.0491948	nicotinamide nucleotide adenylyltransferase 1 [Source:HGNC Symbol;Acc:HGNC:17877]	Metabolism;Metabolism	Global and overview maps;Metabolism of cofactors and vitamins	ko01100//Metabolic pathways;ko00760//Nicotinate and nicotinamide metabolism	K06210;K06210	GO:0000785//chromatin;GO:0005634//nucleus;GO:0005654//nucleoplasm;GO:0016604//nuclear body	GO:0000166//nucleotide binding;GO:0000309//nicotinamide-nucleotide adenylyltransferase activity;GO:0003824//catalytic activity;GO:0004515//nicotinate-nucleotide adenylyltransferase activity;GO:0005515//protein binding;GO:0005524//ATP binding;GO:0016740//transferase activity;GO:0016779//nucleotidyltransferase activity;GO:0042802//identical protein binding;GO:0070566//adenylyltransferase activity	GO:0009058//biosynthetic process;GO:0009165//nucleotide biosynthetic process;GO:0009435//NAD biosynthetic process;GO:0009611//response to wounding;GO:0019363//pyridine nucleotide biosynthetic process;GO:0043410//positive regulation of MAPK cascade;GO:0043524//negative regulation of neuron apoptotic process;GO:0045892//negative regulation of transcription, DNA-templated;GO:1902511//negative regula…
ENSG00000241326	ENSG00000241326	0	0	0	0	0	-	-	-	-	-	-	-	-
ENSG00000204624	DISP3	0.226922	0.479051	0.15732	0.419847	0.252402	dispatched RND transporter family member 3 [Source:HGNC Symbol;Acc:HGNC:29251]	-	-	-	-	GO:0005634//nucleus;GO:0005737//cytoplasm;GO:0005783//endoplasmic reticulum;GO:0005789//endoplasmic reticulum membrane;GO:0016020//membrane;GO:0030659//cytoplasmic vesicle membrane;GO:0031410//cytoplasmic vesicle;GO:0031965//nuclear membrane	GO:0003674//molecular_function	GO:0006629//lipid metabolic process;GO:0007224//smoothened signaling pathway;GO:0008202//steroid metabolic process;GO:0008203//cholesterol metabolic process;GO:0030154//cell differentiation;GO:0032368//regulation of lipid transport;GO:0042632//cholesterol homeostasis;GO:0045665//negative regulation of neuron differentiation;GO:0045834//positive regulation of lipid metabolic process;GO:2000179//po…
ENSG00000142606	MMEL1	0.021375	0.0143783	0.0141306	0.0128861	0.0221729	membrane metalloendopeptidase like 1 [Source:HGNC Symbol;Acc:HGNC:14668]	-	-	-	-	GO:0005576//extracellular region;GO:0005615//extracellular space;GO:0005886//plasma membrane;GO:0016020//membrane	GO:0004175//endopeptidase activity;GO:0004222//metalloendopeptidase activity;GO:0008233//peptidase activity;GO:0008237//metallopeptidase activity;GO:0016787//hydrolase activity;GO:0046872//metal ion binding	GO:0006508//proteolysis;GO:0016485//protein processing
ENSG00000171729	TMEM51	0.0501429	0.0514019	0.0866435	0.0667638	0.0737271	transmembrane protein 51 [Source:HGNC Symbol;Acc:HGNC:25488]	-	-	-	-	GO:0005575//cellular_component;GO:0016020//membrane	GO:0003674//molecular_function;GO:0005515//protein binding	GO:0008150//biological_process
ENSG00000229393	ENSG00000229393	0	0	0	0	0	-	-	-	-	-	-	-	-
ENSG00000037637	FBXO42	0.202517	0.212448	0.130326	0.137703	0.158077	F-box protein 42 [Source:HGNC Symbol;Acc:HGNC:29249]	-	-	-	-	GO:0019005//SCF ubiquitin ligase complex	GO:0005515//protein binding;GO:1990756//ubiquitin ligase-substrate adaptor activity	-
ENSG00000287586	ENSG00000287586	0	0	0	0	0	-	-	-	-	-	-	-	-
ENSG00000159423	ALDH4A1	0.104366	0.0687399	0.0999848	0.154234	0.0267539	aldehyde dehydrogenase 4 family member A1 [Source:HGNC Symbol;Acc:HGNC:406]	Metabolism;Metabolism;Metabolism	Global and overview maps;Amino acid metabolism;Amino acid metabolism	ko01100//Metabolic pathways;ko00330//Arginine and proline metabolism;ko00250//Alanine, aspartate and glutamate metabolism	K00294;K00294;K00294	GO:0005739//mitochondrion;GO:0005759//mitochondrial matrix;GO:0005829//cytosol	GO:0003842//1-pyrroline-5-carboxylate dehydrogenase activity;GO:0004029//aldehyde dehydrogenase (NAD+) activity;GO:0005515//protein binding;GO:0009055//electron transfer activity;GO:0016491//oxidoreductase activity;GO:0016620//oxidoreductase activity, acting on the aldehyde or oxo group of donors, NAD or NADP as acceptor;GO:0042802//identical protein binding	GO:0006560//proline metabolic process;GO:0006562//proline catabolic process;GO:0010133//proline catabolic process to glutamate;GO:0019470//4-hydroxyproline catabolic process;GO:0022900//electron transport chain
ENSG00000227169	ENSG00000227169	0	0	0	0	0	-	-	-	-	-	-	-	-
ENSG00000157916	RER1	0.567847	0.649843	0.606235	0.883544	0.448422	retention in endoplasmic reticulum sorting receptor 1 [Source:HGNC Symbol;Acc:HGNC:30309]	-	-	-	-	GO:0000139//Golgi membrane;GO:0005737//cytoplasm;GO:0005783//endoplasmic reticulum;GO:0005793//endoplasmic reticulum-Golgi intermediate compartment;GO:0005794//Golgi apparatus;GO:0005886//plasma membrane;GO:0009986//cell surface;GO:0016020//membrane;GO:0043231//intracellular membrane-bounded organelle	GO:0003674//molecular_function;GO:0005515//protein binding;GO:0033130//acetylcholine receptor binding	GO:0006621//protein retention in ER lumen;GO:0006890//retrograde vesicle-mediated transport, Golgi to endoplasmic reticulum;GO:0007528//neuromuscular junction development;GO:0051179//localization;GO:0071340//skeletal muscle acetylcholine-gated channel clustering;GO:1903078//positive regulation of protein localization to plasma membrane
ENSG00000157881	PANK4	0.16565	0.183571	0.156782	0.228846	0.0622115	pantothenate kinase 4 (inactive) [Source:HGNC Symbol;Acc:HGNC:19366]	-	-	-	-	GO:0005634//nucleus;GO:0005737//cytoplasm;GO:0005829//cytosol	GO:0000166//nucleotide binding;GO:0004594//pantothenate kinase activity;GO:0005524//ATP binding;GO:0016787//hydrolase activity;GO:0046872//metal ion binding	GO:0015937//coenzyme A biosynthetic process
ENSG00000238290	ERRFI1-DT	0	0	0	0.00201156	0	-	-	-	-	-	-	-	-
ENSG00000225387	ENSG00000225387	0	0	0	0	0	-	-	-	-	-	-	-	-
ENSG00000048707	VPS13D	0.165228	0.170828	0.130718	0.190437	0.165009	vacuolar protein sorting 13 homolog D [Source:HGNC Symbol;Acc:HGNC:23595]	-	-	-	-	GO:0019898//extrinsic component of membrane;GO:0070062//extracellular exosome	GO:0005515//protein binding	GO:0006623//protein targeting to vacuole;GO:0006869//lipid transport;GO:0007005//mitochondrion organization;GO:0045053//protein retention in Golgi apparatus;GO:1901526//positive regulation of mitophagy
ENSG00000162444	RBP7	0.00382755	0.00174885	0.0211677	0.00479624	0.0176763	retinol binding protein 7 [Source:HGNC Symbol;Acc:HGNC:30316]	-	-	-	-	GO:0005634//nucleus;GO:0005737//cytoplasm;GO:0005829//cytosol	GO:0005501//retinoid binding;GO:0005504//fatty acid binding;GO:0005515//protein binding;GO:0008289//lipid binding;GO:0016918//retinal binding;GO:0019841//retinol binding	GO:0015908//fatty acid transport
ENSG00000180758	GPR157	0.00132356	0	0.00876669	0	0.00360779	G protein-coupled receptor 157 [Source:HGNC Symbol;Acc:HGNC:23687]	-	-	-	-	GO:0005886//plasma membrane;GO:0016020//membrane;GO:0042995//cell projection;GO:0060170//ciliary membrane	GO:0004888//transmembrane signaling receptor activity;GO:0004930//G protein-coupled receptor activity	GO:0007165//signal transduction;GO:0007166//cell surface receptor signaling pathway;GO:0007186//G protein-coupled receptor signaling pathway;GO:0007189//adenylate cyclase-activating G protein-coupled receptor signaling pathway;GO:0007200//phospholipase C-activating G protein-coupled receptor signaling pathway;GO:0030154//cell differentiation;GO:0048512//circadian behavior;GO:0048856//anatomical s…
ENSG00000184677	ZBTB40	0.0453307	0.111292	0.0749542	0.10124	0.0452236	zinc finger and BTB domain containing 40 [Source:HGNC Symbol;Acc:HGNC:29045]	-	-	-	-	GO:0005634//nucleus	GO:0000981//DNA-binding transcription factor activity, RNA polymerase II-specific;GO:0003674//molecular_function;GO:0003677//DNA binding;GO:0005515//protein binding;GO:0046872//metal ion binding	GO:0006357//regulation of transcription by RNA polymerase II;GO:0006974//cellular response to DNA damage stimulus;GO:0030282//bone mineralization
ENSG00000288398	ENSG00000288398	0.0423216	0.0517763	0.0232756	0.0347228	0.00360521	-	-	-	-	-	-	-	-
ENSG00000224621	ENSG00000224621	0	0	0	0	0	-	-	-	-	-	-	-	-
ENSG00000285833	ENSG00000285833	0	0	0	0	0	-	-	-	-	-	-	-	-
ENSG00000131697	NPHP4	0.0623482	0.0931426	0.0460613	0.0786964	0.0426947	nephrocystin 4 [Source:HGNC Symbol;Acc:HGNC:19104]	-	-	-	-	GO:0005634//nucleus;GO:0005654//nucleoplasm;GO:0005737//cytoplasm;GO:0005813//centrosome;GO:0005814//centriole;GO:0005829//cytosol;GO:0005856//cytoskeleton;GO:0005911//cell-cell junction;GO:0005923//bicellular tight junction;GO:0005929//cilium;GO:0016604//nuclear body;GO:0032391//photoreceptor connecting cilium;GO:0035869//ciliary transition zone;GO:0036064//ciliary basal body;GO:0042995//cell pr…	GO:0005198//structural molecule activity;GO:0005515//protein binding	GO:0007165//signal transduction;GO:0007632//visual behavior;GO:0030036//actin cytoskeleton organization;GO:0030317//flagellated sperm motility;GO:0035845//photoreceptor cell outer segment organization;GO:0045494//photoreceptor cell maintenance;GO:0060041//retina development in camera-type eye;GO:0090090//negative regulation of canonical Wnt signaling pathway;GO:0098609//cell-cell adhesion;GO:1903…
ENSG00000284692	ENSG00000284692	0	0	0.00116995	0	0	-	-	-	-	-	-	-	-
ENSG00000284745	ENSG00000284745	0	0	0	0	0	-	-	-	-	-	-	-	-
ENSG00000285945	ENSG00000285945	0	0	0	0.00352444	0	-	-	-	-	-	-	-	-
ENSG00000197921	HES5	0.340264	0.167493	0.216379	0.985359	0.414539	hes family bHLH transcription factor 5 [Source:HGNC Symbol;Acc:HGNC:19764]	Human Diseases;Human Diseases;Human Diseases;Environmental Information Processing	Cancer: overview;Infectious disease: viral;Cancer: specific types;Signal transduction	ko05200//Pathways in cancer;ko05165//Human papillomavirus infection;ko05224//Breast cancer;ko04330//Notch signaling pathway	K06055;K06055;K06055;K06055	GO:0000785//chromatin;GO:0005575//cellular_component;GO:0005634//nucleus;GO:0005654//nucleoplasm	GO:0000978//RNA polymerase II cis-regulatory region sequence-specific DNA binding;GO:0000981//DNA-binding transcription factor activity, RNA polymerase II-specific;GO:0001227//DNA-binding transcription repressor activity, RNA polymerase II-specific;GO:0003677//DNA binding;GO:0003682//chromatin binding;GO:0003690//double-stranded DNA binding;GO:0046983//protein dimerization activity;GO:1990837//se…	GO:0000122//negative regulation of transcription by RNA polymerase II;GO:0006355//regulation of transcription, DNA-templated;GO:0006357//regulation of transcription by RNA polymerase II;GO:0007155//cell adhesion;GO:0007219//Notch signaling pathway;GO:0007224//smoothened signaling pathway;GO:0007399//nervous system development;GO:0007420//brain development;GO:0008284//positive regulation of cell p…
ENSG00000233755	ENSG00000233755	0	0	0	0	0	-	-	-	-	-	-	-	-
ENSG00000234166	ARHGEF19-AS1	0	0	0	0	0	-	-	-	-	-	-	-	-
ENSG00000055070	SZRD1	0.292194	0.425741	0.439794	0.587241	0.386637	SUZ RNA binding domain containing 1 [Source:HGNC Symbol;Acc:HGNC:30232]	-	-	-	-	-	GO:0005515//protein binding	-
ENSG00000230035	IGSF21-AS1	0	0	0	0	0	-	-	-	-	-	-	-	-
ENSG00000225643	ENSG00000225643	0	0	0	0.00265415	0	-	-	-	-	-	-	-	-
ENSG00000284666	ENSG00000284666	0	0	0	0	0	-	-	-	-	-	-	-	-
ENSG00000204138	PHACTR4	0.137631	0.188746	0.142817	0.162763	0.111181	phosphatase and actin regulator 4 [Source:HGNC Symbol;Acc:HGNC:25793]	-	-	-	-	GO:0005737//cytoplasm;GO:0030027//lamellipodium;GO:0042995//cell projection	GO:0003779//actin binding;GO:0008157//protein phosphatase 1 binding;GO:0072542//protein phosphatase activator activity	GO:0001755//neural crest cell migration;GO:0001843//neural tube closure;GO:0007266//Rho protein signal transduction;GO:0007399//nervous system development;GO:0030036//actin cytoskeleton organization;GO:0043085//positive regulation of catalytic activity;GO:0048484//enteric nervous system development;GO:0051726//regulation of cell cycle;GO:0061386//closure of optic fissure;GO:2001045//negative regu…
ENSG00000235263	ENSG00000235263	0	0	0	0	0	-	-	-	-	-	-	-	-
ENSG00000228176	ENSG00000228176	0	0	0	0	0	-	-	-	-	-	-	-	-
ENSG00000284676	ENSG00000284676	0	0	0	0	0	-	-	-	-	-	-	-	-
ENSG00000237058	MMEL1-AS1	0.290455	0.0531852	0.112469	0.12565	0.0797258	-	-	-	-	-	-	-	-
ENSG00000090020	SLC9A1	0.114846	0.044714	0.0742931	0.0605573	0.0401991	solute carrier family 9 member A1 [Source:HGNC Symbol;Acc:HGNC:11071]	Environmental Information Processing;Cellular Processes;Human Diseases;Organismal Systems;Environmental Information Processing;Organismal Systems;Organismal Systems;Organismal Systems;Organismal Systems;Organismal Systems;Organismal Systems	Signal transduction;Cell motility;Cancer: overview;Circulatory system;Signal transduction;Endocrine system;Digestive system;Digestive system;Digestive system;Circulatory system;Digestive system	ko04024//cAMP signaling pathway;ko04810//Regulation of actin cytoskeleton;ko05205//Proteoglycans in cancer;ko04261//Adrenergic signaling in cardiomyocytes;ko04371//Apelin signaling pathway;ko04919//Thyroid hormone signaling pathway;ko04972//Pancreatic secretion;ko04970//Salivary secretion;ko04976//Bile secretion;ko04260//Cardiac muscle contraction;ko04971//Gastric acid secretion	K05742;K05742;K05742;K05742;K05742;K05742;K05742;K05742;K05742;K05742;K05742	GO:0005654//nucleoplasm;GO:0005737//cytoplasm;GO:0005739//mitochondrion;GO:0005886//plasma membrane;GO:0005925//focal adhesion;GO:0009986//cell surface;GO:0014704//intercalated disc;GO:0016020//membrane;GO:0016323//basolateral plasma membrane;GO:0016324//apical plasma membrane;GO:0030027//lamellipodium;GO:0030315//T-tubule;GO:0042383//sarcolemma;GO:0045121//membrane raft;GO:0048471//perinuclear r…	GO:0005515//protein binding;GO:0005516//calmodulin binding;GO:0005543//phospholipid binding;GO:0005546//phosphatidylinositol-4,5-bisphosphate binding;GO:0015297//antiporter activity;GO:0015385//sodium:proton antiporter activity;GO:0015386//potassium:proton antiporter activity;GO:0030346//protein phosphatase 2B binding;GO:0030674//protein-macromolecule adaptor activity;GO:0042802//identical protei…	GO:0002026//regulation of the force of heart contraction;GO:0006811//ion transport;GO:0006812//cation transport;GO:0006814//sodium ion transport;GO:0006883//cellular sodium ion homeostasis;GO:0006885//regulation of pH;GO:0010447//response to acidic pH;GO:0010613//positive regulation of cardiac muscle hypertrophy;GO:0010882//regulation of cardiac muscle contraction by calcium ion signaling;GO:0014…
ENSG00000157978	LDLRAP1	0.00316393	0.00790491	0.0760639	0.0317474	0	low density lipoprotein receptor adaptor protein 1 [Source:HGNC Symbol;Acc:HGNC:18640]	Cellular Processes;Organismal Systems	Transport and catabolism;Digestive system	ko04144//Endocytosis;ko04979//Cholesterol metabolism	K12474;K12474	GO:0005737//cytoplasm;GO:0005769//early endosome;GO:0005829//cytosol;GO:0005883//neurofilament;GO:0005886//plasma membrane;GO:0009898//cytoplasmic side of plasma membrane;GO:0009925//basal plasma membrane;GO:0030424//axon;GO:0030669//clathrin-coated endocytic vesicle membrane;GO:0055037//recycling endosome	GO:0001540//amyloid-beta binding;GO:0001784//phosphotyrosine residue binding;GO:0005515//protein binding;GO:0005546//phosphatidylinositol-4,5-bisphosphate binding;GO:0030159//signaling receptor complex adaptor activity;GO:0030276//clathrin binding;GO:0035591//signaling adaptor activity;GO:0035612//AP-2 adaptor complex binding;GO:0035615//clathrin adaptor activity;GO:0035650//AP-1 adaptor complex …	GO:0006629//lipid metabolic process;GO:0006897//endocytosis;GO:0006898//receptor-mediated endocytosis;GO:0008202//steroid metabolic process;GO:0008203//cholesterol metabolic process;GO:0030301//cholesterol transport;GO:0031623//receptor internalization;GO:0034383//low-density lipoprotein particle clearance;GO:0042632//cholesterol homeostasis;GO:0042982//amyloid precursor protein metabolic process…
ENSG00000158006	PAFAH2	0.0192537	0.0141916	0.0398847	0.0578149	0.0484794	platelet activating factor acetylhydrolase 2 [Source:HGNC Symbol;Acc:HGNC:8579]	Metabolism;Metabolism	Global and overview maps;Lipid metabolism	ko01100//Metabolic pathways;ko00565//Ether lipid metabolism	K01062;K01062	GO:0005737//cytoplasm;GO:0005783//endoplasmic reticulum;GO:0005789//endoplasmic reticulum membrane;GO:0016020//membrane	GO:0003847//1-alkyl-2-acetylglycerophosphocholine esterase activity;GO:0005543//phospholipid binding;GO:0016740//transferase activity;GO:0016787//hydrolase activity;GO:0047179//platelet-activating factor acetyltransferase activity	GO:0006629//lipid metabolic process;GO:0007596//blood coagulation;GO:0016042//lipid catabolic process
ENSG00000196581	AJAP1	0.350249	1.22952	0.320963	0.25575	0.282362	adherens junctions associated protein 1 [Source:HGNC Symbol;Acc:HGNC:30801]	-	-	-	-	GO:0005886//plasma membrane;GO:0005912//adherens junction;GO:0009898//cytoplasmic side of plasma membrane;GO:0009986//cell surface;GO:0016020//membrane;GO:0016323//basolateral plasma membrane;GO:0016324//apical plasma membrane;GO:0044291//cell-cell contact zone;GO:0070161//anchoring junction	GO:0005515//protein binding;GO:0008013//beta-catenin binding;GO:0044877//protein-containing complex binding	GO:0001953//negative regulation of cell-matrix adhesion;GO:0007155//cell adhesion;GO:0030860//regulation of polarized epithelial cell differentiation;GO:0061045//negative regulation of wound healing
ENSG00000169403	PTAFR	0	0	0.0111235	0.0120544	0	platelet activating factor receptor [Source:HGNC Symbol;Acc:HGNC:9582]	Environmental Information Processing;Environmental Information Processing;Human Diseases	Signaling molecules and interaction;Signal transduction;Infectious disease: bacterial	ko04080//Neuroactive ligand-receptor interaction;ko04020//Calcium signaling pathway;ko05150//Staphylococcus aureus infection	K04279;K04279;K04279	GO:0005886//plasma membrane;GO:0016020//membrane;GO:0030667//secretory granule membrane;GO:0070821//tertiary granule membrane	GO:0001530//lipopolysaccharide binding;GO:0001875//lipopolysaccharide immune receptor activity;GO:0004930//G protein-coupled receptor activity;GO:0004992//platelet activating factor receptor activity;GO:0005515//protein binding;GO:0005543//phospholipid binding;GO:0045028//G protein-coupled purinergic nucleotide receptor activity;GO:0051019//mitogen-activated protein kinase binding	GO:0002693//positive regulation of cellular extravasation;GO:0006357//regulation of transcription by RNA polymerase II;GO:0006935//chemotaxis;GO:0006954//inflammatory response;GO:0006955//immune response;GO:0007165//signal transduction;GO:0007186//G protein-coupled receptor signaling pathway;GO:0007200//phospholipase C-activating G protein-coupled receptor signaling pathway;GO:0007567//parturitio…
ENSG00000171612	SLC25A33	0.381529	0.275412	0.262768	0.240634	0.20618	solute carrier family 25 member 33 [Source:HGNC Symbol;Acc:HGNC:29681]	-	-	-	-	GO:0005739//mitochondrion;GO:0005743//mitochondrial inner membrane;GO:0016020//membrane;GO:0031966//mitochondrial membrane	GO:0015218//pyrimidine nucleotide transmembrane transporter activity	GO:0000002//mitochondrial genome maintenance;GO:0002082//regulation of oxidative phosphorylation;GO:0006390//mitochondrial transcription;GO:0006864//pyrimidine nucleotide transport;GO:0007005//mitochondrion organization;GO:0008284//positive regulation of cell population proliferation;GO:0030307//positive regulation of cell growth;GO:0031930//mitochondria-nucleus signaling pathway;GO:0032869//cell…
ENSG00000188910	GJB3	0	0	0	0	0	gap junction protein beta 3 [Source:HGNC Symbol;Acc:HGNC:4285]	-	-	-	-	GO:0005737//cytoplasm;GO:0005886//plasma membrane;GO:0005911//cell-cell junction;GO:0005921//gap junction;GO:0005922//connexin complex;GO:0016020//membrane;GO:0030054//cell junction;GO:0043231//intracellular membrane-bounded organelle;GO:0070161//anchoring junction	GO:0005243//gap junction channel activity;GO:0005515//protein binding	GO:0001701//in utero embryonic development;GO:0001890//placenta development;GO:0007154//cell communication;GO:0007267//cell-cell signaling;GO:0007283//spermatogenesis;GO:0043588//skin development;GO:0055085//transmembrane transport;GO:0071300//cellular response to retinoic acid
ENSG00000230523	LINC01756	0	0	0	0	0	-	-	-	-	-	-	-	-
ENSG00000158161	EYA3	0.0412124	0.0459805	0.0754751	0.0908834	0.0041407	EYA transcriptional coactivator and phosphatase 3 [Source:HGNC Symbol;Acc:HGNC:3521]	-	-	-	-	GO:0005634//nucleus;GO:0005654//nucleoplasm;GO:0005737//cytoplasm;GO:0005813//centrosome	GO:0004721//phosphoprotein phosphatase activity;GO:0004725//protein tyrosine phosphatase activity;GO:0005515//protein binding;GO:0016787//hydrolase activity;GO:0046872//metal ion binding	GO:0006281//DNA repair;GO:0006302//double-strand break repair;GO:0006325//chromatin organization;GO:0006338//chromatin remodeling;GO:0006974//cellular response to DNA damage stimulus;GO:0007275//multicellular organism development;GO:0007601//visual perception;GO:0009653//anatomical structure morphogenesis;GO:0010212//response to ionizing radiation;GO:0030154//cell differentiation;GO:0045739//posi…
ENSG00000142627	EPHA2	0.0120824	0.0115673	0.0468941	0.0111158	0.0036457	EPH receptor A2 [Source:HGNC Symbol;Acc:HGNC:3386]	Environmental Information Processing;Environmental Information Processing;Environmental Information Processing;Environmental Information Processing;Organismal Systems	Signal transduction;Signal transduction;Signal transduction;Signal transduction;Development and regeneration	ko04151//PI3K-Akt signaling pathway;ko04010//MAPK signaling pathway;ko04014//Ras signaling pathway;ko04015//Rap1 signaling pathway;ko04360//Axon guidance	K05103;K05103;K05103;K05103;K05103	GO:0005886//plasma membrane;GO:0005925//focal adhesion;GO:0009986//cell surface;GO:0016020//membrane;GO:0030027//lamellipodium;GO:0031256//leading edge membrane;GO:0031258//lamellipodium membrane;GO:0032587//ruffle membrane;GO:0042995//cell projection;GO:0043235//receptor complex;GO:0070160//tight junction;GO:0070161//anchoring junction	GO:0000166//nucleotide binding;GO:0001618//virus receptor activity;GO:0004672//protein kinase activity;GO:0004713//protein tyrosine kinase activity;GO:0004714//transmembrane receptor protein tyrosine kinase activity;GO:0005003//ephrin receptor activity;GO:0005515//protein binding;GO:0005524//ATP binding;GO:0016301//kinase activity;GO:0016740//transferase activity;GO:0019838//growth factor binding…	GO:0001501//skeletal system development;GO:0001525//angiogenesis;GO:0001568//blood vessel development;GO:0001570//vasculogenesis;GO:0001649//osteoblast differentiation;GO:0001818//negative regulation of cytokine production;GO:0002043//blood vessel endothelial cell proliferation involved in sprouting angiogenesis;GO:0006468//protein phosphorylation;GO:0006915//apoptotic process;GO:0006954//inflamm…
ENSG00000284668	LINC02780	0	0	0	0.00217178	0	-	-	-	-	-	-	-	-
ENSG00000233234	ENSG00000233234	0	0	0	0	0	-	-	-	-	-	-	-	-
ENSG00000142632	ARHGEF19	0.0280712	0.0345342	0.0428732	0.0213603	0.0305608	Rho guanine nucleotide exchange factor 19 [Source:HGNC Symbol;Acc:HGNC:26604]	-	-	-	-	GO:0005829//cytosol	GO:0005085//guanyl-nucleotide exchange factor activity;GO:0005096//GTPase activator activity;GO:0005515//protein binding	GO:0032956//regulation of actin cytoskeleton organization;GO:0042060//wound healing;GO:0051056//regulation of small GTPase mediated signal transduction;GO:0060071//Wnt signaling pathway, planar cell polarity pathway
ENSG00000234593	KAZN-AS1	0	0	0	0	0	-	-	-	-	-	-	-	-
ENSG00000189337	KAZN	0.378021	0.33134	0.219864	0.330026	0.103489	kazrin, periplakin interacting protein [Source:HGNC Symbol;Acc:HGNC:29173]	-	-	-	-	GO:0001533//cornified envelope;GO:0005634//nucleus;GO:0005654//nucleoplasm;GO:0005737//cytoplasm;GO:0005829//cytosol;GO:0005856//cytoskeleton;GO:0016607//nuclear speck;GO:0030057//desmosome;GO:0070161//anchoring junction	GO:0005515//protein binding	GO:0031424//keratinization
ENSG00000028137	TNFRSF1B	0.0183969	0.0219812	0.125338	0.0313373	0.00497233	TNF receptor superfamily member 1B [Source:HGNC Symbol;Acc:HGNC:11917]	Human Diseases;Human Diseases;Environmental Information Processing;Human Diseases;Environmental Information Processing;Environmental Information Processing;Organismal Systems	Neurodegenerative disease;Neurodegenerative disease;Signaling molecules and interaction;Infectious disease: viral;Signal transduction;Signaling molecules and interaction;Endocrine system	ko05022//Pathways of neurodegeneration - multiple diseases;ko05014//Amyotrophic lateral sclerosis;ko04060//Cytokine-cytokine receptor interaction;ko05170//Human immunodeficiency virus 1 infection;ko04668//TNF signaling pathway;ko04061//Viral protein interaction with cytokine and cytokine receptor;ko04920//Adipocytokine signaling pathway	K05141;K05141;K05141;K05141;K05141;K05141;K05141	GO:0002947//tumor necrosis factor receptor superfamily complex;GO:0005576//extracellular region;GO:0005886//plasma membrane;GO:0016020//membrane;GO:0030424//axon;GO:0035579//specific granule membrane;GO:0043025//neuronal cell body;GO:0043196//varicosity;GO:0045121//membrane raft;GO:0048471//perinuclear region of cytoplasm	GO:0005031//tumor necrosis factor-activated receptor activity;GO:0005515//protein binding;GO:0031625//ubiquitin protein ligase binding;GO:0043120//tumor necrosis factor binding	GO:0002718//regulation of cytokine production involved in immune response;GO:0002724//regulation of T cell cytokine production;GO:0003176//aortic valve development;GO:0003177//pulmonary valve development;GO:0003332//negative regulation of extracellular matrix constituent secretion;GO:0006915//apoptotic process;GO:0006954//inflammatory response;GO:0006955//immune response;GO:0007166//cell surface …
ENSG00000204464	TMEM51-AS2	0	0	0	0	0	-	-	-	-	-	-	-	-
ENSG00000283259	ENSG00000283259	0	0	0	0	0	-	-	-	-	-	-	-	-
ENSG00000130939	UBE4B	0.251196	0.259019	0.259929	0.267783	0.236626	ubiquitination factor E4B [Source:HGNC Symbol;Acc:HGNC:12500]	Genetic Information Processing;Genetic Information Processing	Folding, sorting and degradation;Folding, sorting and degradation	ko04141//Protein processing in endoplasmic reticulum;ko04120//Ubiquitin mediated proteolysis	K10597;K10597	GO:0000151//ubiquitin ligase complex;GO:0005634//nucleus;GO:0005737//cytoplasm	GO:0004842//ubiquitin-protein transferase activity;GO:0005515//protein binding;GO:0016740//transferase activity;GO:0019899//enzyme binding;GO:0034450//ubiquitin-ubiquitin ligase activity	GO:0000209//protein polyubiquitination;GO:0006511//ubiquitin-dependent protein catabolic process;GO:0006807//nitrogen compound metabolic process;GO:0008626//granzyme-mediated apoptotic signaling pathway;GO:0009411//response to UV;GO:0016567//protein ubiquitination;GO:0019538//protein metabolic process;GO:0030433//ubiquitin-dependent ERAD pathway;GO:0043161//proteasome-mediated ubiquitin-dependent…
ENSG00000175147	TMEM51-AS1	0.0035254	0.00144841	0.00313151	0.00334172	0	-	-	-	-	-	-	-	-
ENSG00000127472	PLA2G5	0	0	0	0	0	phospholipase A2 group V [Source:HGNC Symbol;Acc:HGNC:9038]	Metabolism;Environmental Information Processing;Organismal Systems;Organismal Systems;Metabolism;Metabolism;Metabolism;Organismal Systems;Metabolism;Metabolism	Global and overview maps;Signal transduction;Circulatory system;Digestive system;Lipid metabolism;Lipid metabolism;Lipid metabolism;Digestive system;Lipid metabolism;Lipid metabolism	ko01100//Metabolic pathways;ko04014//Ras signaling pathway;ko04270//Vascular smooth muscle contraction;ko04972//Pancreatic secretion;ko00564//Glycerophospholipid metabolism;ko00590//Arachidonic acid metabolism;ko00565//Ether lipid metabolism;ko04975//Fat digestion and absorption;ko00591//Linoleic acid metabolism;ko00592//alpha-Linolenic acid metabolism	K01047;K01047;K01047;K01047;K01047;K01047;K01047;K01047;K01047;K01047	GO:0005576//extracellular region;GO:0005768//endosome;GO:0005794//Golgi apparatus;GO:0005886//plasma membrane;GO:0016020//membrane;GO:0031410//cytoplasmic vesicle;GO:0032009//early phagosome;GO:0032010//phagolysosome;GO:0045335//phagocytic vesicle;GO:0055037//recycling endosome	GO:0004623//phospholipase A2 activity;GO:0005509//calcium ion binding;GO:0005543//phospholipid binding;GO:0016787//hydrolase activity;GO:0046872//metal ion binding;GO:0047498//calcium-dependent phospholipase A2 activity;GO:0047499//calcium-independent phospholipase A2 activity	GO:0006629//lipid metabolic process;GO:0006631//fatty acid metabolic process;GO:0006644//phospholipid metabolic process;GO:0006909//phagocytosis;GO:0009395//phospholipid catabolic process;GO:0010518//positive regulation of phospholipase activity;GO:0010744//positive regulation of macrophage derived foam cell differentiation;GO:0016042//lipid catabolic process;GO:0019370//leukotriene biosynthetic …
ENSG00000060656	PTPRU	0.185877	0.224617	0.259274	0.173501	0.20436	protein tyrosine phosphatase receptor type U [Source:HGNC Symbol;Acc:HGNC:9683]	-	-	-	-	GO:0005886//plasma membrane;GO:0005911//cell-cell junction;GO:0016020//membrane;GO:0070161//anchoring junction	GO:0004721//phosphoprotein phosphatase activity;GO:0004725//protein tyrosine phosphatase activity;GO:0005001//transmembrane receptor protein tyrosine phosphatase activity;GO:0005515//protein binding;GO:0008013//beta-catenin binding;GO:0016787//hydrolase activity;GO:0016791//phosphatase activity	GO:0006470//protein dephosphorylation;GO:0007155//cell adhesion;GO:0007185//transmembrane receptor protein tyrosine phosphatase signaling pathway;GO:0008285//negative regulation of cell population proliferation;GO:0016311//dephosphorylation;GO:0030154//cell differentiation;GO:0030336//negative regulation of cell migration;GO:0031100//animal organ regeneration;GO:0034109//homotypic cell-cell adhes…
ENSG00000163867	ZMYM6	0.0852382	0.0970745	0.0757554	0.0972519	0.0830969	zinc finger MYM-type containing 6 [Source:HGNC Symbol;Acc:HGNC:13050]	-	-	-	-	GO:0005634//nucleus	GO:0003677//DNA binding;GO:0005515//protein binding;GO:0008270//zinc ion binding;GO:0046872//metal ion binding	GO:0007010//cytoskeleton organization;GO:0022604//regulation of cell morphogenesis
ENSG00000189280	GJB5	0	0	0	0	0	gap junction protein beta 5 [Source:HGNC Symbol;Acc:HGNC:4287]	-	-	-	-	GO:0005886//plasma membrane;GO:0005921//gap junction;GO:0005922//connexin complex;GO:0016020//membrane;GO:0070161//anchoring junction	GO:0005243//gap junction channel activity;GO:0005515//protein binding	GO:0007154//cell communication;GO:0007267//cell-cell signaling;GO:0008544//epidermis development;GO:0055085//transmembrane transport;GO:0060707//trophoblast giant cell differentiation;GO:0060708//spongiotrophoblast differentiation;GO:0060713//labyrinthine layer morphogenesis;GO:1905867//epididymis development
ENSG00000134698	AGO4	0.255334	0.372465	0.223375	0.256035	0.153878	argonaute RISC component 4 [Source:HGNC Symbol;Acc:HGNC:18424]	-	-	-	-	GO:0000932//P-body;GO:0005634//nucleus;GO:0005737//cytoplasm;GO:0005829//cytosol;GO:0016020//membrane;GO:0016442//RISC complex;GO:0036464//cytoplasmic ribonucleoprotein granule;GO:0070578//RISC-loading complex;GO:1990904//ribonucleoprotein complex	GO:0003676//nucleic acid binding;GO:0003723//RNA binding;GO:0003725//double-stranded RNA binding;GO:0003727//single-stranded RNA binding;GO:0004521//endoribonuclease activity;GO:0005515//protein binding;GO:0035198//miRNA binding;GO:0061980//regulatory RNA binding	GO:0006402//mRNA catabolic process;GO:0006417//regulation of translation;GO:0007130//synaptonemal complex assembly;GO:0007140//male meiotic nuclear division;GO:0008584//male gonad development;GO:0010501//RNA secondary structure unwinding;GO:0010586//miRNA metabolic process;GO:0022604//regulation of cell morphogenesis;GO:0031047//gene silencing by RNA;GO:0031054//pre-miRNA processing;GO:0035196//p…
ENSG00000272420	ENSG00000272420	0.020986	0.036262	0.0114901	0.0479903	0.0049688	-	-	-	-	-	-	-	-
ENSG00000132881	CPLANE2	0.0087399	0.0061082	0.0143684	0.0142672	0.00381506	ciliogenesis and planar polarity effector complex subunit 2 [Source:HGNC Symbol;Acc:HGNC:28127]	-	-	-	-	GO:0005737//cytoplasm;GO:0005814//centriole;GO:0005856//cytoskeleton;GO:0005929//cilium;GO:0035869//ciliary transition zone;GO:0036064//ciliary basal body;GO:0042995//cell projection;GO:0097546//ciliary base	GO:0000166//nucleotide binding;GO:0003924//GTPase activity;GO:0005515//protein binding;GO:0005525//GTP binding	GO:0003274//endocardial cushion fusion;GO:0006887//exocytosis;GO:0007224//smoothened signaling pathway;GO:0008104//protein localization;GO:0008589//regulation of smoothened signaling pathway;GO:0015031//protein transport;GO:0016485//protein processing;GO:0017157//regulation of exocytosis;GO:0030030//cell projection organization;GO:0031338//regulation of vesicle fusion;GO:0035082//axoneme assembly…
ENSG00000273274	ZBTB8B	0.149994	0.0978951	0.074105	0.0873014	0.0726225	zinc finger and BTB domain containing 8B [Source:HGNC Symbol;Acc:HGNC:37057]	-	-	-	-	GO:0000785//chromatin;GO:0005634//nucleus	GO:0000981//DNA-binding transcription factor activity, RNA polymerase II-specific;GO:0003677//DNA binding;GO:0005515//protein binding;GO:0046872//metal ion binding	GO:0006357//regulation of transcription by RNA polymerase II
ENSG00000236648	LINC02810	0	0	0	0	0	-	-	-	-	-	-	-	-
ENSG00000009709	PAX7	0.00626691	0.0334709	0.0389254	0.139061	0.0287895	paired box 7 [Source:HGNC Symbol;Acc:HGNC:8621]	Human Diseases	Cancer: overview	ko05202//Transcriptional misregulation in cancer	K09381	GO:0000785//chromatin;GO:0005634//nucleus	GO:0000978//RNA polymerase II cis-regulatory region sequence-specific DNA binding;GO:0000981//DNA-binding transcription factor activity, RNA polymerase II-specific;GO:0003676//nucleic acid binding;GO:0003677//DNA binding;GO:0003700//DNA-binding transcription factor activity;GO:0005515//protein binding;GO:1990837//sequence-specific double-stranded DNA binding	GO:0006355//regulation of transcription, DNA-templated;GO:0006357//regulation of transcription by RNA polymerase II;GO:0007517//muscle organ development;GO:0009653//anatomical structure morphogenesis;GO:0043066//negative regulation of apoptotic process;GO:0048856//anatomical structure development
ENSG00000287396	ENSG00000287396	0	0	0	0	0	-	-	-	-	-	-	-	-
ENSG00000130940	CASZ1	0.165049	0.181687	0.110911	0.0679604	0.105168	castor zinc finger 1 [Source:HGNC Symbol;Acc:HGNC:26002]	-	-	-	-	GO:0000785//chromatin;GO:0005634//nucleus;GO:0005654//nucleoplasm;GO:0005829//cytosol;GO:0043231//intracellular membrane-bounded organelle	GO:0000977//RNA polymerase II transcription regulatory region sequence-specific DNA binding;GO:0000981//DNA-binding transcription factor activity, RNA polymerase II-specific;GO:0001228//DNA-binding transcription activator activity, RNA polymerase II-specific;GO:0003677//DNA binding;GO:0046872//metal ion binding	GO:0006355//regulation of transcription, DNA-templated;GO:0045664//regulation of neuron differentiation;GO:0045893//positive regulation of transcription, DNA-templated;GO:0045944//positive regulation of transcription by RNA polymerase II
ENSG00000163879	DNALI1	0.111328	0.16018	0.113126	0.509129	0.0902104	dynein axonemal light intermediate chain 1 [Source:HGNC Symbol;Acc:HGNC:14353]	Human Diseases;Human Diseases;Human Diseases	Neurodegenerative disease;Neurodegenerative disease;Neurodegenerative disease	ko05022//Pathways of neurodegeneration - multiple diseases;ko05014//Amyotrophic lateral sclerosis;ko05016//Huntington disease	K10410;K10410;K10410	GO:0005737//cytoplasm;GO:0005929//cilium;GO:0005930//axoneme;GO:0030175//filopodium;GO:0030286//dynein complex;GO:0031514//motile cilium;GO:0036126//sperm flagellum;GO:0042995//cell projection;GO:0097729//9+2 motile cilium;GO:0120293//dynein axonemal particle	GO:0005515//protein binding;GO:0045504//dynein heavy chain binding	GO:0120316//sperm flagellum assembly
ENSG00000227527	ENSG00000227527	0	0	0	0	0	-	-	-	-	-	-	-	-
ENSG00000116954	RRAGC	0.250903	0.197781	0.224639	0.220214	0.184966	Ras related GTP binding C [Source:HGNC Symbol;Acc:HGNC:19902]	Human Diseases;Environmental Information Processing;Cellular Processes	Infectious disease: bacterial;Signal transduction;Transport and catabolism	ko05131//Shigellosis;ko04150//mTOR signaling pathway;ko04140//Autophagy - animal	K16186;K16186;K16186	GO:0005634//nucleus;GO:0005654//nucleoplasm;GO:0005737//cytoplasm;GO:0005764//lysosome;GO:0005765//lysosomal membrane;GO:0005829//cytosol;GO:0016020//membrane;GO:0043231//intracellular membrane-bounded organelle;GO:1990131//Gtr1-Gtr2 GTPase complex;GO:1990877//Lst4-Lst7 complex	GO:0000166//nucleotide binding;GO:0000287//magnesium ion binding;GO:0003924//GTPase activity;GO:0005515//protein binding;GO:0005525//GTP binding;GO:0016787//hydrolase activity;GO:0019003//GDP binding;GO:0043495//protein-membrane adaptor activity;GO:0046982//protein heterodimerization activity;GO:0051020//GTPase binding;GO:0060090//molecular adaptor activity	GO:0006351//transcription, DNA-templated;GO:0006915//apoptotic process;GO:0007264//small GTPase mediated signal transduction;GO:0008104//protein localization;GO:0008380//RNA splicing;GO:0009267//cellular response to starvation;GO:0010507//negative regulation of autophagy;GO:0031669//cellular response to nutrient levels;GO:0032006//regulation of TOR signaling;GO:0034198//cellular response to amino…
ENSG00000163873	GRIK3	0.225247	0.235529	0.11231	0.202879	0.170062	glutamate ionotropic receptor kainate type subunit 3 [Source:HGNC Symbol;Acc:HGNC:4581]	Environmental Information Processing;Organismal Systems	Signaling molecules and interaction;Nervous system	ko04080//Neuroactive ligand-receptor interaction;ko04724//Glutamatergic synapse	K05203;K05203	GO:0005886//plasma membrane;GO:0016020//membrane;GO:0030424//axon;GO:0030425//dendrite;GO:0032839//dendrite cytoplasm;GO:0032983//kainate selective glutamate receptor complex;GO:0042734//presynaptic membrane;GO:0043195//terminal bouton;GO:0043204//perikaryon;GO:0045202//synapse;GO:0045211//postsynaptic membrane;GO:0098839//postsynaptic density membrane;GO:0098978//glutamatergic synapse	GO:0001640//adenylate cyclase inhibiting G protein-coupled glutamate receptor activity;GO:0004970//ionotropic glutamate receptor activity;GO:0005216//ion channel activity;GO:0008066//glutamate receptor activity;GO:0015276//ligand-gated ion channel activity;GO:0015277//kainate selective glutamate receptor activity;GO:0038023//signaling receptor activity;GO:0099507//ligand-gated ion channel activit…	GO:0006811//ion transport;GO:0007196//adenylate cyclase-inhibiting G protein-coupled glutamate receptor signaling pathway;GO:0007215//glutamate receptor signaling pathway;GO:0007216//G protein-coupled glutamate receptor signaling pathway;GO:0034220//ion transmembrane transport;GO:0035235//ionotropic glutamate receptor signaling pathway;GO:0035249//synaptic transmission, glutamatergic;GO:0042391//…
ENSG00000117215	PLA2G2D	0	0	0	0	0	phospholipase A2 group IID [Source:HGNC Symbol;Acc:HGNC:9033]	Metabolism;Environmental Information Processing;Organismal Systems;Organismal Systems;Metabolism;Metabolism;Metabolism;Organismal Systems;Metabolism;Metabolism	Global and overview maps;Signal transduction;Circulatory system;Digestive system;Lipid metabolism;Lipid metabolism;Lipid metabolism;Digestive system;Lipid metabolism;Lipid metabolism	ko01100//Metabolic pathways;ko04014//Ras signaling pathway;ko04270//Vascular smooth muscle contraction;ko04972//Pancreatic secretion;ko00564//Glycerophospholipid metabolism;ko00590//Arachidonic acid metabolism;ko00565//Ether lipid metabolism;ko04975//Fat digestion and absorption;ko00591//Linoleic acid metabolism;ko00592//alpha-Linolenic acid metabolism	K01047;K01047;K01047;K01047;K01047;K01047;K01047;K01047;K01047;K01047	GO:0005576//extracellular region	GO:0004623//phospholipase A2 activity;GO:0005509//calcium ion binding;GO:0005543//phospholipid binding;GO:0008201//heparin binding;GO:0016787//hydrolase activity;GO:0043395//heparan sulfate proteoglycan binding;GO:0046872//metal ion binding;GO:0047498//calcium-dependent phospholipase A2 activity	GO:0002361//CD4-positive, CD25-positive, alpha-beta regulatory T cell differentiation;GO:0002864//regulation of acute inflammatory response to antigenic stimulus;GO:0006629//lipid metabolic process;GO:0006644//phospholipid metabolic process;GO:0006954//inflammatory response;GO:0016042//lipid catabolic process;GO:0042130//negative regulation of T cell proliferation;GO:0046337//phosphatidylethanola…
ENSG00000230163	ENSG00000230163	0	0	0	0	0	-	-	-	-	-	-	-	-
ENSG00000044012	GUCA2B	0	0	0	0	0	guanylate cyclase activator 2B [Source:HGNC Symbol;Acc:HGNC:4683]	-	-	-	-	GO:0005576//extracellular region;GO:0070062//extracellular exosome	GO:0005515//protein binding;GO:0030250//guanylate cyclase activator activity	GO:0019934//cGMP-mediated signaling
ENSG00000179051	RCC2	0.216129	0.321977	0.256034	0.498746	0.266308	regulator of chromosome condensation 2 [Source:HGNC Symbol;Acc:HGNC:30297]	-	-	-	-	GO:0000775//chromosome, centromeric region;GO:0005634//nucleus;GO:0005694//chromosome;GO:0005730//nucleolus;GO:0005737//cytoplasm;GO:0005819//spindle;GO:0005829//cytosol;GO:0005856//cytoskeleton;GO:0005874//microtubule;GO:0005886//plasma membrane;GO:0016020//membrane;GO:0030496//midbody;GO:0031901//early endosome membrane;GO:0034506//chromosome, centromeric core domain;GO:1990023//mitotic spindle…	GO:0003723//RNA binding;GO:0005085//guanyl-nucleotide exchange factor activity;GO:0005515//protein binding;GO:0008017//microtubule binding;GO:0019901//protein kinase binding;GO:0019904//protein domain specific binding;GO:0031267//small GTPase binding	GO:0007049//cell cycle;GO:0007229//integrin-mediated signaling pathway;GO:0010762//regulation of fibroblast migration;GO:0010971//positive regulation of G2/M transition of mitotic cell cycle;GO:0030334//regulation of cell migration;GO:0034260//negative regulation of GTPase activity;GO:0045184//establishment of protein localization;GO:0048041//focal adhesion assembly;GO:0051301//cell division;GO:0…
ENSG00000284650	ENSG00000284650	0.00851219	0.00976768	0.0154332	0.0125629	0.00743606	-	-	-	-	-	-	-	-
ENSG00000236948	ENSG00000236948	0	0.00206723	0	0	0	-	-	-	-	-	-	-	-
ENSG00000126067	PSMB2	1.48608	1.52635	1.24153	1.6528	1.08978	proteasome 20S subunit beta 2 [Source:HGNC Symbol;Acc:HGNC:9539]	Human Diseases;Human Diseases;Human Diseases;Human Diseases;Human Diseases;Human Diseases;Human Diseases;Genetic Information Processing	Neurodegenerative disease;Neurodegenerative disease;Neurodegenerative disease;Neurodegenerative disease;Neurodegenerative disease;Neurodegenerative disease;Neurodegenerative disease;Folding, sorting and degradation	ko05022//Pathways of neurodegeneration - multiple diseases;ko05010//Alzheimer disease;ko05014//Amyotrophic lateral sclerosis;ko05016//Huntington disease;ko05020//Prion disease;ko05012//Parkinson disease;ko05017//Spinocerebellar ataxia;ko03050//Proteasome	K02734;K02734;K02734;K02734;K02734;K02734;K02734;K02734	GO:0000502//proteasome complex;GO:0005634//nucleus;GO:0005654//nucleoplasm;GO:0005737//cytoplasm;GO:0005829//cytosol;GO:0005839//proteasome core complex;GO:0016020//membrane;GO:0019774//proteasome core complex, beta-subunit complex;GO:0070062//extracellular exosome	GO:0005515//protein binding	GO:0010243//response to organonitrogen compound;GO:0010498//proteasomal protein catabolic process;GO:0014070//response to organic cyclic compound;GO:0043161//proteasome-mediated ubiquitin-dependent protein catabolic process;GO:0051603//proteolysis involved in cellular protein catabolic process
ENSG00000274944	ENSG00000274944	0	0	0	0	0	novel protein	-	-	-	-	GO:0005634//nucleus;GO:0005654//nucleoplasm;GO:0005739//mitochondrion;GO:0005886//plasma membrane;GO:0005921//gap junction;GO:0005922//connexin complex;GO:0016020//membrane;GO:0070161//anchoring junction	GO:0003713//transcription coactivator activity	GO:0006355//regulation of transcription, DNA-templated;GO:0007154//cell communication;GO:0045893//positive regulation of transcription, DNA-templated
ENSG00000272078	ENSG00000272078	0.00496919	0.00338473	0.00101695	0	0	-	-	-	-	-	-	-	-
ENSG00000231606	ENSG00000231606	0	0	0	0	0	-	-	-	-	-	-	-	-
ENSG00000284632	ENSG00000284632	0	0.00128102	0	0	0	-	-	-	-	-	-	-	-
ENSG00000054118	THRAP3	0.336795	0.311072	0.336521	0.341041	0.269865	thyroid hormone receptor associated protein 3 [Source:HGNC Symbol;Acc:HGNC:22964]	-	-	-	-	GO:0005634//nucleus;GO:0005654//nucleoplasm;GO:0016592//mediator complex;GO:0016607//nuclear speck;GO:0035145//exon-exon junction complex;GO:0070062//extracellular exosome	GO:0000166//nucleotide binding;GO:0000978//RNA polymerase II cis-regulatory region sequence-specific DNA binding;GO:0003677//DNA binding;GO:0003712//transcription coregulator activity;GO:0003713//transcription coactivator activity;GO:0003723//RNA binding;GO:0005515//protein binding;GO:0005524//ATP binding;GO:0030374//nuclear receptor coactivator activity;GO:0042809//vitamin D receptor binding;GO:…	GO:0000381//regulation of alternative mRNA splicing, via spliceosome;GO:0000956//nuclear-transcribed mRNA catabolic process;GO:0006397//mRNA processing;GO:0007623//circadian rhythm;GO:0008380//RNA splicing;GO:0042753//positive regulation of circadian rhythm;GO:0045893//positive regulation of transcription, DNA-templated;GO:0045944//positive regulation of transcription by RNA polymerase II;GO:0048…
ENSG00000254553	ENSG00000254553	0	0	0	0	0	novel transcript	-	-	-	-	-	-	-
ENSG00000284653	ENSG00000284653	0	0	0	0	0	-	-	-	-	-	-	-	-
ENSG00000276747	PADI6	0	0	0	0	0	peptidyl arginine deiminase 6 [Source:HGNC Symbol;Acc:HGNC:20449]	-	-	-	-	GO:0005634//nucleus;GO:0005737//cytoplasm;GO:0031410//cytoplasmic vesicle;GO:0045111//intermediate filament cytoskeleton;GO:0060473//cortical granule	GO:0004668//protein-arginine deiminase activity;GO:0005509//calcium ion binding;GO:0005515//protein binding;GO:0016787//hydrolase activity	GO:0007010//cytoskeleton organization;GO:0007028//cytoplasm organization;GO:0008104//protein localization;GO:0040016//embryonic cleavage;GO:0043143//regulation of translation by machinery localization
ENSG00000284705	ENSG00000284705	0.00190728	0.00849481	0.00330636	0.00916412	0	-	-	-	-	-	-	-	-
ENSG00000159339	PADI4	0	0	0.00556303	0	0	peptidyl arginine deiminase 4 [Source:HGNC Symbol;Acc:HGNC:18368]	Organismal Systems	Immune system	ko04613//Neutrophil extracellular trap formation	K24669	GO:0005634//nucleus;GO:0005654//nucleoplasm;GO:0005737//cytoplasm;GO:0005829//cytosol;GO:0032991//protein-containing complex	GO:0004668//protein-arginine deiminase activity;GO:0005509//calcium ion binding;GO:0005515//protein binding;GO:0016787//hydrolase activity;GO:0042802//identical protein binding;GO:0046872//metal ion binding	GO:0002376//immune system process;GO:0006325//chromatin organization;GO:0006334//nucleosome assembly;GO:0006338//chromatin remodeling;GO:0019827//stem cell population maintenance;GO:0036211//protein modification process;GO:0043687//post-translational protein modification;GO:0045087//innate immune response
ENSG00000261781	LINC01654	0	0	0	0	0	-	-	-	-	-	-	-	-
ENSG00000284743	ENSG00000284743	0	0	0	0	0	-	-	-	-	-	-	-	-
ENSG00000158315	RHBDL2	0	0	0	0.00310872	0	rhomboid like 2 [Source:HGNC Symbol;Acc:HGNC:16083]	-	-	-	-	GO:0005886//plasma membrane;GO:0016020//membrane	GO:0004252//serine-type endopeptidase activity;GO:0005515//protein binding;GO:0008233//peptidase activity;GO:0008236//serine-type peptidase activity;GO:0016787//hydrolase activity	GO:0006508//proteolysis
ENSG00000186973	CFAP144	0.0435474	0.0440065	0.0611759	0.434303	0.00330735	cilia and flagella associated protein 144 [Source:HGNC Symbol;Acc:HGNC:34347]	-	-	-	-	GO:0005737//cytoplasm;GO:0005856//cytoskeleton;GO:0005879//axonemal microtubule;GO:0042995//cell projection;GO:0097546//ciliary base	GO:0008017//microtubule binding	-
ENSG00000146463	ZMYM4	0.484443	0.501199	0.261813	0.356279	0.349863	zinc finger MYM-type containing 4 [Source:HGNC Symbol;Acc:HGNC:13055]	-	-	-	-	-	GO:0003677//DNA binding;GO:0005515//protein binding;GO:0008270//zinc ion binding;GO:0046872//metal ion binding	GO:0007010//cytoskeleton organization;GO:0022604//regulation of cell morphogenesis
ENSG00000271741	ENSG00000271741	0	0	0	0.0117921	0	novel transcript, ZMYM6-ZMYM6NB readthrough	-	-	-	-	-	-	-
ENSG00000142686	C1orf216	0.46167	0.373287	0.238614	0.28233	0.232264	chromosome 1 open reading frame 216 [Source:HGNC Symbol;Acc:HGNC:26800]	-	-	-	-	-	GO:0005515//protein binding	-
ENSG00000117148	ACTL8	0	0	0	0	0	actin like 8 [Source:HGNC Symbol;Acc:HGNC:24018]	-	-	-	-	GO:0001725//stress fiber;GO:0005737//cytoplasm;GO:0005856//cytoskeleton;GO:0005865//striated muscle thin filament;GO:0005884//actin filament	GO:0005515//protein binding	GO:0030240//skeletal muscle thin filament assembly;GO:0030855//epithelial cell differentiation
ENSG00000117000	RLF	0.115748	0.0860196	0.0738033	0.109066	0.066245	RLF zinc finger [Source:HGNC Symbol;Acc:HGNC:10025]	-	-	-	-	GO:0005634//nucleus	GO:0000981//DNA-binding transcription factor activity, RNA polymerase II-specific;GO:0001228//DNA-binding transcription activator activity, RNA polymerase II-specific;GO:0003677//DNA binding;GO:0005515//protein binding;GO:0046872//metal ion binding	GO:0006357//regulation of transcription by RNA polymerase II;GO:0044030//regulation of DNA methylation;GO:0045893//positive regulation of transcription, DNA-templated;GO:0045944//positive regulation of transcription by RNA polymerase II
ENSG00000284989	ENSG00000284989	0	0	0	0	0	novel transcript	-	-	-	-	GO:0005634//nucleus	-	-
ENSG00000231630	ENSG00000231630	0	0	0	0	0	-	-	-	-	-	-	-	-
ENSG00000092853	CLSPN	0.0167101	0.0254314	0.0470479	0.00962457	0.0216349	claspin [Source:HGNC Symbol;Acc:HGNC:19715]	-	-	-	-	GO:0005634//nucleus;GO:0005654//nucleoplasm;GO:0005794//Golgi apparatus	GO:0000217//DNA secondary structure binding;GO:0003677//DNA binding;GO:0005515//protein binding;GO:0010997//anaphase-promoting complex binding	GO:0000076//DNA replication checkpoint signaling;GO:0000077//DNA damage checkpoint signaling;GO:0006281//DNA repair;GO:0006974//cellular response to DNA damage stimulus;GO:0007049//cell cycle;GO:0007095//mitotic G2 DNA damage checkpoint signaling;GO:0018105//peptidyl-serine phosphorylation;GO:0032147//activation of protein kinase activity;GO:0033314//mitotic DNA replication checkpoint signaling
ENSG00000255811	ENSG00000255811	0	0	0	0	0	-	-	-	-	-	-	-	-
ENSG00000134697	GNL2	0.203299	0.220988	0.200509	0.23599	0.113883	G protein nucleolar 2 [Source:HGNC Symbol;Acc:HGNC:29925]	Genetic Information Processing	Translation	ko03008//Ribosome biogenesis in eukaryotes	K14537	GO:0005634//nucleus;GO:0005730//nucleolus;GO:0016020//membrane	GO:0000166//nucleotide binding;GO:0003723//RNA binding;GO:0003924//GTPase activity;GO:0005525//GTP binding	GO:0008150//biological_process;GO:0042254//ribosome biogenesis
ENSG00000187513	GJA4	0.0629504	0.0658039	0.336096	0.0742311	0.0983247	gap junction protein alpha 4 [Source:HGNC Symbol;Acc:HGNC:4278]	-	-	-	-	GO:0005886//plasma membrane;GO:0005921//gap junction;GO:0005922//connexin complex;GO:0016020//membrane;GO:0070161//anchoring junction	GO:0005243//gap junction channel activity;GO:0005515//protein binding	GO:0001568//blood vessel development;GO:0003158//endothelium development;GO:0006816//calcium ion transport;GO:0007043//cell-cell junction assembly;GO:0007154//cell communication;GO:0007267//cell-cell signaling;GO:0048265//response to pain;GO:0055085//transmembrane transport
ENSG00000230138	LINC02812	0	0	0	0	0	-	-	-	-	-	-	-	-
ENSG00000223390	ENSG00000223390	0	0	0	0	0	-	-	-	-	-	-	-	-
ENSG00000284720	ENSG00000284720	0	0	0	0	0	-	-	-	-	-	-	-	-
ENSG00000116151	MORN1	0.0218315	0.03594	0.0186217	0.0582008	0.0255872	MORN repeat containing 1 [Source:HGNC Symbol;Acc:HGNC:25852]	-	-	-	-	-	-	-
ENSG00000006555	TTC22	0.00685074	0.00618212	0	0.0126646	0	tetratricopeptide repeat domain 22 [Source:HGNC Symbol;Acc:HGNC:26067]	-	-	-	-	-	GO:0005515//protein binding	-
ENSG00000066056	TIE1	0.0848046	0.0577905	0.222315	0.0992391	0.0462139	tyrosine kinase with immunoglobulin like and EGF like domains 1 [Source:HGNC Symbol;Acc:HGNC:11809]	-	-	-	-	GO:0005886//plasma membrane;GO:0016020//membrane;GO:0043235//receptor complex	GO:0000166//nucleotide binding;GO:0004672//protein kinase activity;GO:0004713//protein tyrosine kinase activity;GO:0004714//transmembrane receptor protein tyrosine kinase activity;GO:0005515//protein binding;GO:0005524//ATP binding;GO:0016301//kinase activity;GO:0016740//transferase activity	GO:0001525//angiogenesis;GO:0001568//blood vessel development;GO:0001570//vasculogenesis;GO:0001701//in utero embryonic development;GO:0001936//regulation of endothelial cell proliferation;GO:0003180//aortic valve morphogenesis;GO:0006468//protein phosphorylation;GO:0007165//signal transduction;GO:0007169//transmembrane receptor protein tyrosine kinase signaling pathway;GO:0007498//mesoderm devel…
ENSG00000214114	MYCBP	0.022071	0.0249691	0.0730977	0.0665801	0.0654493	MYC binding protein [Source:HGNC Symbol;Acc:HGNC:7554]	-	-	-	-	GO:0005634//nucleus;GO:0005654//nucleoplasm;GO:0005737//cytoplasm;GO:0005739//mitochondrion	GO:0003713//transcription coactivator activity;GO:0005515//protein binding	GO:0006355//regulation of transcription, DNA-templated;GO:0007283//spermatogenesis;GO:0045893//positive regulation of transcription, DNA-templated
ENSG00000116544	DLGAP3	0.255302	0.267062	0.12464	0.164471	0.209254	DLG associated protein 3 [Source:HGNC Symbol;Acc:HGNC:30368]	-	-	-	-	GO:0005886//plasma membrane;GO:0014069//postsynaptic density;GO:0016020//membrane;GO:0031594//neuromuscular junction;GO:0045202//synapse;GO:0098978//glutamatergic synapse;GO:0098981//cholinergic synapse;GO:0099572//postsynaptic specialization	GO:0001540//amyloid-beta binding;GO:0005515//protein binding;GO:0060090//molecular adaptor activity	GO:0023052//signaling;GO:0050804//modulation of chemical synaptic transmission;GO:0099563//modification of synaptic structure
ENSG00000236723	ENSG00000236723	0.00106926	0.00186771	0.00119699	0	0.0035467	-	-	-	-	-	-	-	-
ENSG00000117016	RIMS3	0.63105	0.561583	0.332524	0.448864	0.365671	regulating synaptic membrane exocytosis 3 [Source:HGNC Symbol;Acc:HGNC:21292]	-	-	-	-	GO:0016020//membrane;GO:0042734//presynaptic membrane;GO:0045202//synapse;GO:0048786//presynaptic active zone;GO:0048788//cytoskeleton of presynaptic active zone	GO:0005515//protein binding;GO:0031267//small GTPase binding;GO:0044325//transmembrane transporter binding	GO:0006836//neurotransmitter transport;GO:0006887//exocytosis;GO:0017156//calcium-ion regulated exocytosis;GO:0042391//regulation of membrane potential;GO:0048167//regulation of synaptic plasticity;GO:0048791//calcium ion-regulated exocytosis of neurotransmitter;GO:0050806//positive regulation of synaptic transmission;GO:2000300//regulation of synaptic vesicle exocytosis
ENSG00000169213	RAB3B	0.880477	0.408568	0.386795	0.327609	0.422613	RAB3B, member RAS oncogene family [Source:HGNC Symbol;Acc:HGNC:9778]	-	-	-	-	GO:0005737//cytoplasm;GO:0005768//endosome;GO:0005794//Golgi apparatus;GO:0005886//plasma membrane;GO:0008021//synaptic vesicle;GO:0016020//membrane;GO:0030672//synaptic vesicle membrane;GO:0031982//vesicle;GO:0048471//perinuclear region of cytoplasm;GO:0070062//extracellular exosome;GO:0098691//dopaminergic synapse	GO:0000166//nucleotide binding;GO:0003924//GTPase activity;GO:0005515//protein binding;GO:0005525//GTP binding;GO:0019003//GDP binding;GO:0031489//myosin V binding	GO:0006904//vesicle docking involved in exocytosis;GO:0009306//protein secretion;GO:0015031//protein transport;GO:0017157//regulation of exocytosis;GO:0019882//antigen processing and presentation;GO:0051586//positive regulation of dopamine uptake involved in synaptic transmission;GO:0072659//protein localization to plasma membrane;GO:0097494//regulation of vesicle size;GO:0098693//regulation of s…
ENSG00000163866	SMIM12	0.324001	0.317303	0.353929	0.371393	0.236366	small integral membrane protein 12 [Source:HGNC Symbol;Acc:HGNC:25154]	-	-	-	-	GO:0016020//membrane	GO:0005515//protein binding	-
ENSG00000232335	ENSG00000232335	0	0	0	0	0	-	-	-	-	-	-	-	-
ENSG00000260971	ENSG00000260971	0	0	0	0	0	-	-	-	-	-	-	-	-
ENSG00000284696	LINC02808	0.00101784	0	0	0	0	-	-	-	-	-	-	-	-
ENSG00000238242	LINC02778	0	0	0	0	0	-	-	-	-	-	-	-	-
ENSG00000285839	ENSG00000285839	0	0	0	0	0	novel transcript	-	-	-	-	-	GO:0000166//nucleotide binding;GO:0005524//ATP binding	-
ENSG00000232762	ENSG00000232762	0	0	0	0	0	-	-	-	-	-	-	-	-
ENSG00000162384	CZIB	0.664127	0.735827	0.717463	0.946251	0.608015	CXXC motif containing zinc binding protein [Source:HGNC Symbol;Acc:HGNC:26059]	-	-	-	-	-	GO:0005515//protein binding;GO:0008270//zinc ion binding;GO:0046872//metal ion binding	GO:0008150//biological_process
ENSG00000162391	FAM151A	0	0	0	0	0	family with sequence similarity 151 member A [Source:HGNC Symbol;Acc:HGNC:25032]	-	-	-	-	GO:0005615//extracellular space;GO:0016020//membrane;GO:0070062//extracellular exosome	GO:0003674//molecular_function	GO:0008150//biological_process
ENSG00000117859	OSBPL9	0.386952	0.323251	0.28431	0.386603	0.228645	oxysterol binding protein like 9 [Source:HGNC Symbol;Acc:HGNC:16386]	-	-	-	-	GO:0005768//endosome;GO:0005794//Golgi apparatus;GO:0005829//cytosol;GO:0016020//membrane;GO:0031902//late endosome membrane;GO:0043231//intracellular membrane-bounded organelle	GO:0005515//protein binding;GO:0008289//lipid binding;GO:0015248//sterol transporter activity;GO:0032934//sterol binding	GO:0006699//bile acid biosynthetic process;GO:0006869//lipid transport;GO:0015918//sterol transport
ENSG00000253313	C1orf210	0.00151589	0	0	0	0	chromosome 1 open reading frame 210 [Source:HGNC Symbol;Acc:HGNC:28755]	-	-	-	-	GO:0005768//endosome;GO:0005769//early endosome;GO:0005886//plasma membrane;GO:0016020//membrane;GO:0055037//recycling endosome	-	-
ENSG00000162396	PARS2	0.0218898	0.0298277	0.0282322	0.0389679	0.0237671	prolyl-tRNA synthetase 2, mitochondrial [Source:HGNC Symbol;Acc:HGNC:30563]	Genetic Information Processing	Translation	ko00970//Aminoacyl-tRNA biosynthesis	K01881	GO:0005737//cytoplasm;GO:0005739//mitochondrion;GO:0005759//mitochondrial matrix	GO:0000166//nucleotide binding;GO:0004812//aminoacyl-tRNA ligase activity;GO:0004827//proline-tRNA ligase activity;GO:0005524//ATP binding;GO:0016874//ligase activity;GO:0042802//identical protein binding	GO:0006412//translation;GO:0006418//tRNA aminoacylation for protein translation;GO:0006433//prolyl-tRNA aminoacylation
ENSG00000284686	ENSG00000284686	0.00140243	0	0	0	0	novel transcript	-	-	-	-	GO:0016020//membrane	-	GO:0006644//phospholipid metabolic process
ENSG00000162378	ZYG11B	0.598129	0.513001	0.397491	0.495504	0.502274	zyg-11 family member B, cell cycle regulator [Source:HGNC Symbol;Acc:HGNC:25820]	-	-	-	-	GO:0005737//cytoplasm;GO:0031462//Cul2-RING ubiquitin ligase complex	GO:0005515//protein binding	GO:0006515//protein quality control for misfolded or incompletely synthesized proteins;GO:0032436//positive regulation of proteasomal ubiquitin-dependent protein catabolic process
ENSG00000233079	LINC01755	0	0	0	0	0	-	-	-	-	-	-	-	-
ENSG00000259818	CZIB-DT	0	0	0	0	0	-	-	-	-	-	-	-	-
ENSG00000229444	ST3GAL3-AS1	0	0	0	0	0	-	-	-	-	-	-	-	-
ENSG00000240563	L1TD1	0	0	0.0130671	0	0	LINE1 type transposase domain containing 1 [Source:HGNC Symbol;Acc:HGNC:25595]	-	-	-	-	GO:0043231//intracellular membrane-bounded organelle;GO:1990904//ribonucleoprotein complex	GO:0003727//single-stranded RNA binding;GO:0005515//protein binding	GO:0032197//transposition, RNA-mediated
ENSG00000234318	ENSG00000234318	0	0	0	0	0	-	-	-	-	-	-	-	-
ENSG00000284773	ENSG00000284773	0.0031456	0.00324264	0.00480141	0	0	novel protein	-	-	-	-	-	-	-
ENSG00000234481	ENSG00000234481	0	0	0	0	0	-	-	-	-	-	-	-	-
ENSG00000117862	TXNDC12	0.316453	0.211194	0.219835	0.462719	0.236471	thioredoxin domain containing 12 [Source:HGNC Symbol;Acc:HGNC:24626]	Metabolism;Metabolism	Global and overview maps;Metabolism of other amino acids	ko01100//Metabolic pathways;ko00480//Glutathione metabolism	K05360;K05360	GO:0005783//endoplasmic reticulum;GO:0005788//endoplasmic reticulum lumen	GO:0005515//protein binding;GO:0015035//protein-disulfide reductase activity;GO:0016491//oxidoreductase activity;GO:0019153//protein-disulfide reductase (glutathione) activity	GO:1902236//negative regulation of endoplasmic reticulum stress-induced intrinsic apoptotic signaling pathway
ENSG00000235612	ENSG00000235612	0	0	0	0	0	-	-	-	-	-	-	-	-
ENSG00000228369	TXNDC12-AS1	0	0	0	0	0	-	-	-	-	-	-	-	-
ENSG00000227485	ENSG00000227485	0	0	0	0	0	-	-	-	-	-	-	-	-
ENSG00000224609	FGGY-DT	0.000971129	0	0.0145595	0	0	-	-	-	-	-	-	-	-
ENSG00000235545	DOCK7-DT	0.00096938	0.00277811	0.00257043	0	0	-	-	-	-	-	-	-	-
ENSG00000238063	LINC01685	0	0	0	0	0	-	-	-	-	-	-	-	-
ENSG00000243725	TTC4	0.0193042	0.0418678	0.0242909	0.0366618	0.0869681	tetratricopeptide repeat domain 4 [Source:HGNC Symbol;Acc:HGNC:12394]	-	-	-	-	GO:0005634//nucleus;GO:0005654//nucleoplasm;GO:0005737//cytoplasm	GO:0005515//protein binding;GO:0030544//Hsp70 protein binding;GO:0051879//Hsp90 protein binding	GO:0002376//immune system process;GO:0006457//protein folding;GO:0045087//innate immune response;GO:0051607//defense response to virus
ENSG00000171872	KLF17	0	0	0	0	0	KLF transcription factor 17 [Source:HGNC Symbol;Acc:HGNC:18830]	-	-	-	-	GO:0000785//chromatin;GO:0005634//nucleus	GO:0000976//transcription cis-regulatory region binding;GO:0000978//RNA polymerase II cis-regulatory region sequence-specific DNA binding;GO:0000981//DNA-binding transcription factor activity, RNA polymerase II-specific;GO:0003677//DNA binding;GO:0003700//DNA-binding transcription factor activity;GO:0005515//protein binding;GO:0046872//metal ion binding;GO:1990837//sequence-specific double-strand…	GO:0006357//regulation of transcription by RNA polymerase II
ENSG00000162407	PLPP3	0.294953	0.273758	0.55826	2.24385	0.437185	phospholipid phosphatase 3 [Source:HGNC Symbol;Acc:HGNC:9229]	Metabolism;Environmental Information Processing;Human Diseases;Metabolism;Organismal Systems;Metabolism;Metabolism;Metabolism;Organismal Systems	Global and overview maps;Signal transduction;Cancer: overview;Lipid metabolism;Immune system;Lipid metabolism;Lipid metabolism;Lipid metabolism;Digestive system	ko01100//Metabolic pathways;ko04072//Phospholipase D signaling pathway;ko05231//Choline metabolism in cancer;ko00564//Glycerophospholipid metabolism;ko04666//Fc gamma R-mediated phagocytosis;ko00561//Glycerolipid metabolism;ko00600//Sphingolipid metabolism;ko00565//Ether lipid metabolism;ko04975//Fat digestion and absorption	K01080;K01080;K01080;K01080;K01080;K01080;K01080;K01080;K01080	GO:0000139//Golgi membrane;GO:0005783//endoplasmic reticulum;GO:0005789//endoplasmic reticulum membrane;GO:0005794//Golgi apparatus;GO:0005802//trans-Golgi network;GO:0005886//plasma membrane;GO:0005912//adherens junction;GO:0016020//membrane;GO:0016323//basolateral plasma membrane;GO:0033116//endoplasmic reticulum-Golgi intermediate compartment membrane;GO:0045121//membrane raft;GO:0070971//endo…	GO:0005178//integrin binding;GO:0005515//protein binding;GO:0008195//phosphatidate phosphatase activity;GO:0016787//hydrolase activity;GO:0042392//sphingosine-1-phosphate phosphatase activity;GO:0042577//lipid phosphatase activity;GO:0106235//ceramide-1-phosphate phosphatase activity	GO:0001568//blood vessel development;GO:0001702//gastrulation with mouth forming second;GO:0001933//negative regulation of protein phosphorylation;GO:0006629//lipid metabolic process;GO:0006644//phospholipid metabolic process;GO:0006670//sphingosine metabolic process;GO:0006672//ceramide metabolic process;GO:0006890//retrograde vesicle-mediated transport, Golgi to endoplasmic reticulum;GO:0007155…
ENSG00000285079	ENSG00000285079	0	0	0	0	0	-	-	-	-	-	-	-	-
ENSG00000163877	SNIP1	0.0969633	0.0786642	0.0512344	0.132067	0.125277	Smad nuclear interacting protein 1 [Source:HGNC Symbol;Acc:HGNC:30587]	-	-	-	-	GO:0005634//nucleus;GO:0005654//nucleoplasm;GO:0005681//spliceosomal complex;GO:0005686//U2 snRNP;GO:0005829//cytosol;GO:0071005//U2-type precatalytic spliceosome	GO:0003723//RNA binding;GO:0003729//mRNA binding;GO:0005515//protein binding	GO:0000398//mRNA splicing, via spliceosome;GO:0006357//regulation of transcription by RNA polymerase II;GO:0006397//mRNA processing;GO:0007249//I-kappaB kinase/NF-kappaB signaling;GO:0008380//RNA splicing;GO:0031047//gene silencing by RNA;GO:0035196//production of miRNAs involved in gene silencing by miRNA;GO:1903241//U2-type prespliceosome assembly
ENSG00000157184	CPT2	0.0541609	0.0668027	0.0426335	0.123891	0.0306293	carnitine palmitoyltransferase 2 [Source:HGNC Symbol;Acc:HGNC:2330]	Organismal Systems;Human Diseases;Organismal Systems;Metabolism;Metabolism	Environmental adaptation;Cardiovascular disease;Endocrine system;Global and overview maps;Lipid metabolism	ko04714//Thermogenesis;ko05415//Diabetic cardiomyopathy;ko03320//PPAR signaling pathway;ko01212//Fatty acid metabolism;ko00071//Fatty acid degradation	K08766;K08766;K08766;K08766;K08766	GO:0005654//nucleoplasm;GO:0005730//nucleolus;GO:0005739//mitochondrion;GO:0005743//mitochondrial inner membrane;GO:0016020//membrane	GO:0004095//carnitine O-palmitoyltransferase activity;GO:0005515//protein binding;GO:0008458//carnitine O-octanoyltransferase activity;GO:0016740//transferase activity;GO:0016746//acyltransferase activity	GO:0001676//long-chain fatty acid metabolic process;GO:0001701//in utero embryonic development;GO:0006629//lipid metabolic process;GO:0006631//fatty acid metabolic process;GO:0006635//fatty acid beta-oxidation;GO:0006853//carnitine shuttle;GO:0009437//carnitine metabolic process;GO:0120162//positive regulation of cold-induced thermogenesis
ENSG00000198815	FOXJ3	0.258793	0.348356	0.195353	0.281758	0.246932	forkhead box J3 [Source:HGNC Symbol;Acc:HGNC:29178]	-	-	-	-	GO:0000785//chromatin;GO:0005634//nucleus	GO:0000978//RNA polymerase II cis-regulatory region sequence-specific DNA binding;GO:0000981//DNA-binding transcription factor activity, RNA polymerase II-specific;GO:0001228//DNA-binding transcription activator activity, RNA polymerase II-specific;GO:0003677//DNA binding;GO:0003700//DNA-binding transcription factor activity;GO:0005515//protein binding;GO:0043565//sequence-specific DNA binding;GO…	GO:0006355//regulation of transcription, DNA-templated;GO:0006357//regulation of transcription by RNA polymerase II;GO:0007141//male meiosis I;GO:0007283//spermatogenesis;GO:0030154//cell differentiation;GO:0045944//positive regulation of transcription by RNA polymerase II;GO:0051321//meiotic cell cycle
ENSG00000134744	TUT4	0.258516	0.269025	0.199435	0.304638	0.394213	terminal uridylyl transferase 4 [Source:HGNC Symbol;Acc:HGNC:28981]	-	-	-	-	GO:0005615//extracellular space;GO:0005634//nucleus;GO:0005730//nucleolus;GO:0005737//cytoplasm;GO:0005829//cytosol;GO:0036464//cytoplasmic ribonucleoprotein granule;GO:0070062//extracellular exosome	GO:0003676//nucleic acid binding;GO:0003723//RNA binding;GO:0005515//protein binding;GO:0008270//zinc ion binding;GO:0016740//transferase activity;GO:0016779//nucleotidyltransferase activity;GO:0035198//miRNA binding;GO:0046872//metal ion binding;GO:0050265//RNA uridylyltransferase activity	GO:0000289//nuclear-transcribed mRNA poly(A) tail shortening;GO:0001556//oocyte maturation;GO:0006402//mRNA catabolic process;GO:0010586//miRNA metabolic process;GO:0010587//miRNA catabolic process;GO:0016070//RNA metabolic process;GO:0019827//stem cell population maintenance;GO:0031047//gene silencing by RNA;GO:0031054//pre-miRNA processing;GO:0031123//RNA 3'-end processing;GO:0061157//mRNA dest…
ENSG00000287703	ENSG00000287703	0	0	0	0	0	-	-	-	-	-	-	-	-
ENSG00000283039	KLF18	0	0	0	0	0	KLF transcription factor 18 [Source:HGNC Symbol;Acc:HGNC:51793]	-	-	-	-	GO:0005634//nucleus	GO:0000978//RNA polymerase II cis-regulatory region sequence-specific DNA binding;GO:0000981//DNA-binding transcription factor activity, RNA polymerase II-specific;GO:0046872//metal ion binding	GO:0006357//regulation of transcription by RNA polymerase II
ENSG00000229294	ENSG00000229294	0.00109905	0	0	0	0	-	-	-	-	-	-	-	-
ENSG00000235446	LINC02791	0	0	0	0	0	-	-	-	-	-	-	-	-
ENSG00000162385	MAGOH	0.527627	0.601649	0.536989	0.745387	0.456369	mago homolog, exon junction complex subunit [Source:HGNC Symbol;Acc:HGNC:6815]	Genetic Information Processing;Genetic Information Processing;Genetic Information Processing	Transcription;Translation;Translation	ko03040//Spliceosome;ko03013//Nucleocytoplasmic transport;ko03015//mRNA surveillance pathway	K12877;K12877;K12877	GO:0005634//nucleus;GO:0005654//nucleoplasm;GO:0005681//spliceosomal complex;GO:0005737//cytoplasm;GO:0005829//cytosol;GO:0016607//nuclear speck;GO:0035145//exon-exon junction complex;GO:0071013//catalytic step 2 spliceosome;GO:1990501//exon-exon junction subcomplex mago-y14	GO:0003723//RNA binding;GO:0005515//protein binding	GO:0000184//nuclear-transcribed mRNA catabolic process, nonsense-mediated decay;GO:0000381//regulation of alternative mRNA splicing, via spliceosome;GO:0000398//mRNA splicing, via spliceosome;GO:0006397//mRNA processing;GO:0006406//mRNA export from nucleus;GO:0006417//regulation of translation;GO:0008380//RNA splicing;GO:0050684//regulation of mRNA processing;GO:0051028//mRNA transport;GO:2000622…
ENSG00000234264	DEPDC1-AS1	0	0	0	0	0	-	-	-	-	-	-	-	-
ENSG00000223883	LINC01707	0	0	0	0	0	-	-	-	-	-	-	-	-
ENSG00000116652	DLEU2L	0	0	0	0	0	-	-	-	-	-	-	-	-
ENSG00000123080	CDKN2C	0.038119	0.0206125	0.0847188	0.11934	0.00330735	cyclin dependent kinase inhibitor 2C [Source:HGNC Symbol;Acc:HGNC:1789]	Human Diseases;Human Diseases;Human Diseases;Cellular Processes;Human Diseases	Infectious disease: viral;Cancer: overview;Endocrine and metabolic disease;Cell growth and death;Drug resistance: antineoplastic	ko05166//Human T-cell leukemia virus 1 infection;ko05202//Transcriptional misregulation in cancer;ko04934//Cushing syndrome;ko04110//Cell cycle;ko01522//Endocrine resistance	K06622;K06622;K06622;K06622;K06622	GO:0005634//nucleus;GO:0005737//cytoplasm;GO:0005829//cytosol	GO:0004861//cyclin-dependent protein serine/threonine kinase inhibitor activity;GO:0005515//protein binding;GO:0016301//kinase activity;GO:0019901//protein kinase binding	GO:0000079//regulation of cyclin-dependent protein serine/threonine kinase activity;GO:0007049//cell cycle;GO:0008283//cell population proliferation;GO:0008285//negative regulation of cell population proliferation;GO:0016310//phosphorylation;GO:0030308//negative regulation of cell growth;GO:0042326//negative regulation of phosphorylation;GO:0048709//oligodendrocyte differentiation;GO:0072089//ste…
ENSG00000285778	ENSG00000285778	0	0.00206408	0.0010275	0	0	-	-	-	-	-	-	-	-
ENSG00000233407	ENSG00000233407	0	0	0	0	0	-	-	-	-	-	-	-	-
ENSG00000225675	LRP8-DT	0	0.00319677	0	0	0	-	-	-	-	-	-	-	-
ENSG00000162598	C1orf87	0	0	0	0.00565473	0.00676474	chromosome 1 open reading frame 87 [Source:HGNC Symbol;Acc:HGNC:28547]	-	-	-	-	-	-	-
ENSG00000162415	ZSWIM5	0.196903	0.197524	0.126256	0.169631	0.0803699	zinc finger SWIM-type containing 5 [Source:HGNC Symbol;Acc:HGNC:29299]	-	-	-	-	GO:0005615//extracellular space;GO:0031462//Cul2-RING ubiquitin ligase complex	GO:0008270//zinc ion binding;GO:0046872//metal ion binding	-
ENSG00000162600	OMA1	0.0204522	0.0196858	0.0369196	0.045898	0.0780568	OMA1 zinc metallopeptidase [Source:HGNC Symbol;Acc:HGNC:29661]	Human Diseases	Neurodegenerative disease	ko05017//Spinocerebellar ataxia	K23010	GO:0005739//mitochondrion;GO:0005743//mitochondrial inner membrane;GO:0016020//membrane;GO:0031966//mitochondrial membrane	GO:0004222//metalloendopeptidase activity;GO:0008233//peptidase activity;GO:0008237//metallopeptidase activity;GO:0008289//lipid binding;GO:0016787//hydrolase activity;GO:0046872//metal ion binding	GO:0002024//diet induced thermogenesis;GO:0006006//glucose metabolic process;GO:0006508//proteolysis;GO:0006515//protein quality control for misfolded or incompletely synthesized proteins;GO:0006629//lipid metabolic process;GO:0007005//mitochondrion organization;GO:0010637//negative regulation of mitochondrial fusion;GO:0016540//protein autoprocessing;GO:0031638//zymogen activation;GO:0033108//mi…
ENSG00000116704	SLC35D1	0.0561406	0.0494585	0.0420446	0.089873	0.0591697	solute carrier family 35 member D1 [Source:HGNC Symbol;Acc:HGNC:20800]	-	-	-	-	GO:0005783//endoplasmic reticulum;GO:0005789//endoplasmic reticulum membrane;GO:0005794//Golgi apparatus;GO:0016020//membrane	GO:0005457//GDP-fucose transmembrane transporter activity;GO:0005461//UDP-glucuronic acid transmembrane transporter activity;GO:0005462//UDP-N-acetylglucosamine transmembrane transporter activity;GO:0005463//UDP-N-acetylgalactosamine transmembrane transporter activity;GO:0015297//antiporter activity	GO:0008643//carbohydrate transport;GO:0015783//GDP-fucose transmembrane transport;GO:0015787//UDP-glucuronic acid transmembrane transport;GO:0015789//UDP-N-acetylgalactosamine transmembrane transport;GO:0090481//pyrimidine nucleotide-sugar transmembrane transport;GO:1990569//UDP-N-acetylglucosamine transmembrane transport
ENSG00000157193	LRP8	0.496759	0.687155	0.393157	0.919136	0.403798	LDL receptor related protein 8 [Source:HGNC Symbol;Acc:HGNC:6700]	-	-	-	-	GO:0005576//extracellular region;GO:0005615//extracellular space;GO:0005875//microtubule associated complex;GO:0005886//plasma membrane;GO:0005901//caveola;GO:0009986//cell surface;GO:0016020//membrane;GO:0030424//axon;GO:0030425//dendrite;GO:0043025//neuronal cell body;GO:0043235//receptor complex;GO:0045202//synapse	GO:0001540//amyloid-beta binding;GO:0004888//transmembrane signaling receptor activity;GO:0005041//low-density lipoprotein particle receptor activity;GO:0005509//calcium ion binding;GO:0005515//protein binding;GO:0008035//high-density lipoprotein particle binding;GO:0019894//kinesin binding;GO:0030229//very-low-density lipoprotein particle receptor activity;GO:0034185//apolipoprotein binding;GO:0…	GO:0001523//retinoid metabolic process;GO:0006508//proteolysis;GO:0006629//lipid metabolic process;GO:0006897//endocytosis;GO:0007165//signal transduction;GO:0007268//chemical synaptic transmission;GO:0009410//response to xenobiotic stimulus;GO:0019221//cytokine-mediated signaling pathway;GO:0021517//ventral spinal cord development;GO:0021541//ammon gyrus development;GO:0021766//hippocampus devel…
ENSG00000116205	TCEANC2	0.0377518	0.0298274	0.0592861	0.0819428	0.0396295	transcription elongation factor A N-terminal and central domain containing 2 [Source:HGNC Symbol;Acc:HGNC:26494]	-	-	-	-	GO:0005634//nucleus	GO:0005515//protein binding	GO:0006351//transcription, DNA-templated
ENSG00000198841	KTI12	0.0776567	0.0858478	0.061449	0.0536106	0.0384664	KTI12 chromatin associated homolog [Source:HGNC Symbol;Acc:HGNC:25160]	-	-	-	-	-	GO:0000166//nucleotide binding;GO:0005515//protein binding;GO:0005524//ATP binding	GO:0002098//tRNA wobble uridine modification
ENSG00000233099	ENSG00000233099	0	0	0	0	0	-	-	-	-	-	-	-	-
ENSG00000233973	LINC01360	0	0	0	0	0	-	-	-	-	-	-	-	-
ENSG00000132854	KANK4	0.0522921	0.0231736	0.0941428	0.0111669	0.0386645	KN motif and ankyrin repeat domains 4 [Source:HGNC Symbol;Acc:HGNC:27263]	-	-	-	-	GO:0005737//cytoplasm;GO:0005829//cytosol;GO:0005856//cytoskeleton;GO:0015630//microtubule cytoskeleton	GO:0005515//protein binding	GO:0030837//negative regulation of actin filament polymerization
ENSG00000162607	USP1	0.192228	0.278167	0.178009	0.286159	0.164082	ubiquitin specific peptidase 1 [Source:HGNC Symbol;Acc:HGNC:12607]	Genetic Information Processing	Replication and repair	ko03460//Fanconi anemia pathway	K11832	GO:0005634//nucleus;GO:0005654//nucleoplasm;GO:0005829//cytosol	GO:0004197//cysteine-type endopeptidase activity;GO:0004843//thiol-dependent deubiquitinase;GO:0005515//protein binding;GO:0008233//peptidase activity;GO:0008234//cysteine-type peptidase activity;GO:0016787//hydrolase activity	GO:0001501//skeletal system development;GO:0006281//DNA repair;GO:0006282//regulation of DNA repair;GO:0006508//proteolysis;GO:0006974//cellular response to DNA damage stimulus;GO:0009411//response to UV;GO:0016579//protein deubiquitination;GO:0035520//monoubiquitinated protein deubiquitination;GO:0046427//positive regulation of receptor signaling pathway via JAK-STAT;GO:1904333//positive regulat…
ENSG00000285954	ENSG00000285954	0	0	0.00104371	0	0	-	-	-	-	-	-	-	-
ENSG00000154027	AK5	0.487981	0.362609	0.187693	0.187988	0.120565	adenylate kinase 5 [Source:HGNC Symbol;Acc:HGNC:365]	Metabolism;Metabolism;Metabolism	Global and overview maps;Nucleotide metabolism;Metabolism of cofactors and vitamins	ko01100//Metabolic pathways;ko00230//Purine metabolism;ko00730//Thiamine metabolism	K00939;K00939;K00939	GO:0005737//cytoplasm;GO:0005829//cytosol;GO:0034451//centriolar satellite	GO:0000166//nucleotide binding;GO:0004017//adenylate kinase activity;GO:0004550//nucleoside diphosphate kinase activity;GO:0005524//ATP binding;GO:0016301//kinase activity;GO:0016740//transferase activity;GO:0016776//phosphotransferase activity, phosphate group as acceptor;GO:0019205//nucleobase-containing compound kinase activity	GO:0006139//nucleobase-containing compound metabolic process;GO:0006172//ADP biosynthetic process;GO:0006173//dADP biosynthetic process;GO:0009117//nucleotide metabolic process;GO:0009123//nucleoside monophosphate metabolic process;GO:0009220//pyrimidine ribonucleotide biosynthetic process;GO:0016310//phosphorylation;GO:0046034//ATP metabolic process;GO:0046940//nucleoside monophosphate phosphory…
ENSG00000137960	GIPC2	0.0291943	0.00611959	0.0249347	0.00764778	0	GIPC PDZ domain containing family member 2 [Source:HGNC Symbol;Acc:HGNC:18177]	-	-	-	-	GO:0005737//cytoplasm;GO:0070062//extracellular exosome	GO:0003674//molecular_function;GO:0005515//protein binding;GO:0042802//identical protein binding	GO:0008150//biological_process
ENSG00000237852	ENSG00000237852	0	0	0.00156474	0	0	-	-	-	-	-	-	-	-
ENSG00000116745	RPE65	0.00180862	0	0	0.0410378	0.0152047	retinoid isomerohydrolase RPE65 [Source:HGNC Symbol;Acc:HGNC:10294]	Metabolism;Metabolism	Global and overview maps;Metabolism of cofactors and vitamins	ko01100//Metabolic pathways;ko00830//Retinol metabolism	K11158;K11158	GO:0005634//nucleus;GO:0005737//cytoplasm;GO:0005783//endoplasmic reticulum;GO:0005789//endoplasmic reticulum membrane;GO:0005886//plasma membrane;GO:0016020//membrane;GO:0043231//intracellular membrane-bounded organelle;GO:0044297//cell body	GO:0001786//phosphatidylserine binding;GO:0003834//beta-carotene 15,15'-dioxygenase activity;GO:0016702//oxidoreductase activity, acting on single donors with incorporation of molecular oxygen, incorporation of two atoms of oxygen;GO:0016787//hydrolase activity;GO:0016853//isomerase activity;GO:0031210//phosphatidylcholine binding;GO:0046872//metal ion binding;GO:0050251//retinol isomerase activi…	GO:0001523//retinoid metabolic process;GO:0001895//retina homeostasis;GO:0003407//neural retina development;GO:0006629//lipid metabolic process;GO:0006720//isoprenoid metabolic process;GO:0006776//vitamin A metabolic process;GO:0007601//visual perception;GO:0007623//circadian rhythm;GO:0009416//response to light stimulus;GO:0042572//retinol metabolic process;GO:0042574//retinal metabolic process;…
ENSG00000132855	ANGPTL3	0	0	0	0	0	angiopoietin like 3 [Source:HGNC Symbol;Acc:HGNC:491]	Organismal Systems	Digestive system	ko04979//Cholesterol metabolism	K22288	GO:0005576//extracellular region;GO:0005615//extracellular space;GO:0005769//early endosome;GO:0005794//Golgi apparatus;GO:0009986//cell surface;GO:0030027//lamellipodium;GO:0042995//cell projection;GO:0062023//collagen-containing extracellular matrix	GO:0004857//enzyme inhibitor activity;GO:0004859//phospholipase inhibitor activity;GO:0005178//integrin binding;GO:0008083//growth factor activity;GO:0008201//heparin binding	GO:0001525//angiogenesis;GO:0006071//glycerol metabolic process;GO:0006629//lipid metabolic process;GO:0006631//fatty acid metabolic process;GO:0006644//phospholipid metabolic process;GO:0007155//cell adhesion;GO:0007160//cell-matrix adhesion;GO:0007165//signal transduction;GO:0007229//integrin-mediated signaling pathway;GO:0008203//cholesterol metabolic process;GO:0009395//phospholipid catabolic…
ENSG00000285407	ENSG00000285407	0.00204444	0	0	0.0025845	0	-	-	-	-	-	-	-	-
ENSG00000116675	DNAJC6	1.59595	0.800669	0.74065	0.74161	0.603957	DnaJ heat shock protein family (Hsp40) member C6 [Source:HGNC Symbol;Acc:HGNC:15469]	Cellular Processes	Transport and catabolism	ko04144//Endocytosis	K09526	GO:0005737//cytoplasm;GO:0005829//cytosol;GO:0014069//postsynaptic density;GO:0031982//vesicle;GO:0043231//intracellular membrane-bounded organelle;GO:0045202//synapse;GO:0098894//extrinsic component of presynaptic endocytic zone membrane	GO:0004721//phosphoprotein phosphatase activity;GO:0004725//protein tyrosine phosphatase activity;GO:0016787//hydrolase activity;GO:0016791//phosphatase activity;GO:0017124//SH3 domain binding;GO:0030276//clathrin binding	GO:0016191//synaptic vesicle uncoating;GO:0016311//dephosphorylation;GO:0072318//clathrin coat disassembly;GO:0072583//clathrin-dependent endocytosis;GO:2000369//regulation of clathrin-dependent endocytosis
ENSG00000162433	AK4	0.0638862	0.0515367	0.114088	0.120511	0.0419677	adenylate kinase 4 [Source:HGNC Symbol;Acc:HGNC:363]	Metabolism;Metabolism;Metabolism	Global and overview maps;Nucleotide metabolism;Metabolism of cofactors and vitamins	ko01100//Metabolic pathways;ko00230//Purine metabolism;ko00730//Thiamine metabolism	K00939;K00939;K00939	GO:0005737//cytoplasm;GO:0005739//mitochondrion;GO:0005759//mitochondrial matrix;GO:0043227//membrane-bounded organelle;GO:0043231//intracellular membrane-bounded organelle	GO:0000166//nucleotide binding;GO:0004017//adenylate kinase activity;GO:0004550//nucleoside diphosphate kinase activity;GO:0005515//protein binding;GO:0005524//ATP binding;GO:0005525//GTP binding;GO:0016301//kinase activity;GO:0016740//transferase activity;GO:0016776//phosphotransferase activity, phosphate group as acceptor;GO:0019205//nucleobase-containing compound kinase activity;GO:0046899//nu…	GO:0002082//regulation of oxidative phosphorylation;GO:0006139//nucleobase-containing compound metabolic process;GO:0006172//ADP biosynthetic process;GO:0009117//nucleotide metabolic process;GO:0009123//nucleoside monophosphate metabolic process;GO:0009142//nucleoside triphosphate biosynthetic process;GO:0009188//ribonucleoside diphosphate biosynthetic process;GO:0015949//nucleobase-containing sm…
ENSG00000213625	LEPROT	0.236485	0.289877	0.316965	0.453958	0.305915	leptin receptor overlapping transcript [Source:HGNC Symbol;Acc:HGNC:29477]	-	-	-	-	GO:0000139//Golgi membrane;GO:0005768//endosome;GO:0005794//Golgi apparatus;GO:0010008//endosome membrane;GO:0016020//membrane	GO:0005102//signaling receptor binding;GO:0005515//protein binding	GO:0032511//late endosome to vacuole transport via multivesicular body sorting pathway;GO:0046426//negative regulation of receptor signaling pathway via JAK-STAT;GO:0060400//negative regulation of growth hormone receptor signaling pathway;GO:1903955//positive regulation of protein targeting to mitochondrion;GO:2000009//negative regulation of protein localization to cell surface
ENSG00000227016	LINC02796	0	0	0	0	0	-	-	-	-	-	-	-	-
ENSG00000158966	CACHD1	0.280872	0.27909	0.178028	0.468219	0.28585	cache domain containing 1 [Source:HGNC Symbol;Acc:HGNC:29314]	-	-	-	-	GO:0005891//voltage-gated calcium channel complex;GO:0016020//membrane	GO:0005245//voltage-gated calcium channel activity	GO:0006811//ion transport;GO:0006816//calcium ion transport;GO:0070588//calcium ion transmembrane transport
ENSG00000203965	EFCAB7	0.173064	0.157699	0.0797614	0.19452	0.064739	EF-hand calcium binding domain 7 [Source:HGNC Symbol;Acc:HGNC:29379]	Environmental Information Processing	Signal transduction	ko04340//Hedgehog signaling pathway	K23852	GO:0005886//plasma membrane;GO:0005929//cilium;GO:0009898//cytoplasmic side of plasma membrane;GO:0016020//membrane;GO:0042995//cell projection;GO:0060170//ciliary membrane;GO:0098797//plasma membrane protein complex	GO:0005509//calcium ion binding;GO:0046872//metal ion binding	GO:0008589//regulation of smoothened signaling pathway;GO:0042307//positive regulation of protein import into nucleus;GO:0045944//positive regulation of transcription by RNA polymerase II;GO:0120229//protein localization to motile cilium;GO:1903569//positive regulation of protein localization to ciliary membrane
ENSG00000223479	LINC02238	0	0	0	0	0	-	-	-	-	-	-	-	-
ENSG00000153898	MCOLN2	0	0	0	0	0	mucolipin TRP cation channel 2 [Source:HGNC Symbol;Acc:HGNC:13357]	Environmental Information Processing	Signal transduction	ko04020//Calcium signaling pathway	K04993	GO:0005764//lysosome;GO:0005768//endosome;GO:0005886//plasma membrane;GO:0016020//membrane;GO:0031902//late endosome membrane;GO:0055037//recycling endosome;GO:0055038//recycling endosome membrane	GO:0005261//cation channel activity;GO:0005262//calcium channel activity;GO:0042802//identical protein binding;GO:0072345//NAADP-sensitive calcium-release channel activity	GO:0002250//adaptive immune response;GO:0002376//immune system process;GO:0006811//ion transport;GO:0006816//calcium ion transport;GO:0015031//protein transport;GO:0032722//positive regulation of chemokine production;GO:0034220//ion transmembrane transport;GO:0045087//innate immune response;GO:0051209//release of sequestered calcium ion into cytosol;GO:0070588//calcium ion transmembrane transport…
ENSG00000117069	ST6GALNAC5	0.503248	0.331468	0.27429	0.317478	0.226111	ST6 N-acetylgalactosaminide alpha-2,6-sialyltransferase 5 [Source:HGNC Symbol;Acc:HGNC:19342]	Metabolism;Metabolism	Global and overview maps;Glycan biosynthesis and metabolism	ko01100//Metabolic pathways;ko00604//Glycosphingolipid biosynthesis - ganglio series	K03375;K03375	GO:0000139//Golgi membrane;GO:0005794//Golgi apparatus;GO:0016020//membrane	GO:0001665//alpha-N-acetylgalactosaminide alpha-2,6-sialyltransferase activity;GO:0008373//sialyltransferase activity;GO:0016740//transferase activity;GO:0016757//glycosyltransferase activity	GO:0001574//ganglioside biosynthetic process;GO:0006486//protein glycosylation;GO:0006629//lipid metabolic process;GO:0006688//glycosphingolipid biosynthetic process;GO:0009311//oligosaccharide metabolic process;GO:0009312//oligosaccharide biosynthetic process
ENSG00000125703	ATG4C	0.120156	0.0663479	0.085134	0.103545	0.0382376	autophagy related 4C cysteine peptidase [Source:HGNC Symbol;Acc:HGNC:16040]	Cellular Processes;Cellular Processes	Transport and catabolism;Transport and catabolism	ko04140//Autophagy - animal;ko04136//Autophagy - other	K08342;K08342	GO:0005575//cellular_component;GO:0005737//cytoplasm	GO:0004197//cysteine-type endopeptidase activity;GO:0005515//protein binding;GO:0008233//peptidase activity;GO:0008234//cysteine-type peptidase activity;GO:0016787//hydrolase activity;GO:0019786//Atg8-specific protease activity	GO:0000045//autophagosome assembly;GO:0006508//proteolysis;GO:0006914//autophagy;GO:0015031//protein transport;GO:0051697//protein delipidation
ENSG00000285041	ENSG00000285041	0.00152044	0	0.00481981	0.00816751	0	-	-	-	-	-	-	-	-
ENSG00000285808	LINC02797	0	0	0	0	0	-	-	-	-	-	-	-	-
ENSG00000227466	PDE4B-AS1	0	0	0	0	0	-	-	-	-	-	-	-	-
ENSG00000230498	ENSG00000230498	0	0	0	0	0	-	-	-	-	-	-	-	-
ENSG00000285782	ENSG00000285782	0	0	0	0	0	-	-	-	-	-	-	-	-
ENSG00000162618	ADGRL4	0.0596369	0.0442293	0.118612	0.0522082	0.0163102	adhesion G protein-coupled receptor L4 [Source:HGNC Symbol;Acc:HGNC:20822]	-	-	-	-	GO:0005886//plasma membrane;GO:0016020//membrane;GO:0031410//cytoplasmic vesicle	GO:0004888//transmembrane signaling receptor activity;GO:0004930//G protein-coupled receptor activity;GO:0005509//calcium ion binding	GO:0007165//signal transduction;GO:0007166//cell surface receptor signaling pathway;GO:0007186//G protein-coupled receptor signaling pathway;GO:0007189//adenylate cyclase-activating G protein-coupled receptor signaling pathway
ENSG00000131233	GJA9	0	0	0	0	0	gap junction protein alpha 9 [Source:HGNC Symbol;Acc:HGNC:19155]	-	-	-	-	GO:0005886//plasma membrane;GO:0005921//gap junction;GO:0005922//connexin complex;GO:0016020//membrane;GO:0070161//anchoring junction	GO:0005243//gap junction channel activity	GO:0007154//cell communication;GO:0007267//cell-cell signaling;GO:0055085//transmembrane transport
ENSG00000272371	ENSG00000272371	0.00174782	0.00192347	0	0.00194259	0	-	-	-	-	-	-	-	-
ENSG00000287647	ENSG00000287647	0	0	0	0	0	-	-	-	-	-	-	-	-
ENSG00000229225	ENSG00000229225	0	0	0	0	0	-	-	-	-	-	-	-	-
ENSG00000225598	ENSG00000225598	0	0	0	0	0	-	-	-	-	-	-	-	-
ENSG00000286455	ENSG00000286455	0	0	0	0	0	-	-	-	-	-	-	-	-
ENSG00000225087	ENSG00000225087	0	0	0	0.00283497	0	-	-	-	-	-	-	-	-
ENSG00000137941	TTLL7	0.207851	0.360527	0.168047	0.240774	0.264612	tubulin tyrosine ligase like 7 [Source:HGNC Symbol;Acc:HGNC:26242]	-	-	-	-	GO:0005737//cytoplasm;GO:0005829//cytosol;GO:0005856//cytoskeleton;GO:0005874//microtubule;GO:0005929//cilium;GO:0030425//dendrite;GO:0042995//cell projection;GO:0043204//perikaryon	GO:0000166//nucleotide binding;GO:0005524//ATP binding;GO:0015631//tubulin binding;GO:0016874//ligase activity;GO:0043014//alpha-tubulin binding;GO:0046872//metal ion binding;GO:0048487//beta-tubulin binding;GO:0070740//tubulin-glutamic acid ligase activity	GO:0000226//microtubule cytoskeleton organization;GO:0007399//nervous system development;GO:0018095//protein polyglutamylation;GO:0030154//cell differentiation;GO:0036211//protein modification process
ENSG00000224326	ENSG00000224326	0	0	0	0	0	-	-	-	-	-	-	-	-
ENSG00000286548	ENSG00000286548	0	0.00226636	0	0.0026538	0	-	-	-	-	-	-	-	-
ENSG00000066135	KDM4A	0.183852	0.312572	0.172551	0.24363	0.166978	lysine demethylase 4A [Source:HGNC Symbol;Acc:HGNC:22978]	-	-	-	-	GO:0000785//chromatin;GO:0001650//fibrillar center;GO:0005634//nucleus;GO:0005654//nucleoplasm;GO:0005721//pericentric heterochromatin;GO:0005829//cytosol	GO:0005515//protein binding;GO:0008270//zinc ion binding;GO:0016491//oxidoreductase activity;GO:0031625//ubiquitin protein ligase binding;GO:0032452//histone demethylase activity;GO:0032454//histone H3-methyl-lysine-9 demethylase activity;GO:0035064//methylated histone binding;GO:0046872//metal ion binding;GO:0051213//dioxygenase activity;GO:0051864//histone H3-methyl-lysine-36 demethylase activi…	GO:0006325//chromatin organization;GO:0006338//chromatin remodeling;GO:0010468//regulation of gene expression;GO:0010507//negative regulation of autophagy;GO:0010628//positive regulation of gene expression;GO:0010629//negative regulation of gene expression;GO:0014898//cardiac muscle hypertrophy in response to stress;GO:0030263//apoptotic chromosome condensation;GO:0031667//response to nutrient le…
ENSG00000272094	ENSG00000272094	0	0	0.00125935	0.00365547	0	-	-	-	-	-	-	-	-
ENSG00000228853	NEGR1-IT1	0	0	0	0	0	-	-	-	-	-	-	-	-
ENSG00000232453	LINC02777	0.00822164	0	0.0180277	0.00553084	0.00330735	-	-	-	-	-	-	-	-
ENSG00000284895	ENSG00000284895	0	0	0	0	0	novel protein	-	-	-	-	-	-	-
ENSG00000117174	ZNHIT6	0.194222	0.151527	0.158117	0.140635	0.0617455	zinc finger HIT-type containing 6 [Source:HGNC Symbol;Acc:HGNC:26089]	-	-	-	-	GO:0005634//nucleus;GO:0070062//extracellular exosome;GO:0070761//pre-snoRNP complex	GO:0001094//TFIID-class transcription factor complex binding;GO:0005515//protein binding;GO:0019899//enzyme binding;GO:0042802//identical protein binding;GO:0046872//metal ion binding;GO:0051117//ATPase binding	GO:0000463//maturation of LSU-rRNA from tricistronic rRNA transcript (SSU-rRNA, 5.8S rRNA, LSU-rRNA);GO:0000492//box C/D snoRNP assembly;GO:0042254//ribosome biogenesis;GO:0048254//snoRNA localization;GO:0051259//protein complex oligomerization
ENSG00000237413	MGC27382	0	0	0	0	0	-	-	-	-	-	-	-	-
ENSG00000184313	MROH7	0.00726245	0	0.00241626	0.00891735	0	maestro heat like repeat family member 7 [Source:HGNC Symbol;Acc:HGNC:24802]	-	-	-	-	GO:0005615//extracellular space;GO:0005737//cytoplasm;GO:0016020//membrane	-	-
ENSG00000284645	ENSG00000284645	0.0017614	0.002209	0.0103668	0	0	-	-	-	-	-	-	-	-
ENSG00000225446	LINC01763	0.0085795	0.00103696	0.0022177	0	0	-	-	-	-	-	-	-	-
ENSG00000288543	ENSG00000288543	0	0	0	0	0	-	-	-	-	-	-	-	-
ENSG00000122420	PTGFR	0.0409569	0.0133594	0.0274641	0.00669053	0.0294299	prostaglandin F receptor [Source:HGNC Symbol;Acc:HGNC:9600]	Environmental Information Processing;Environmental Information Processing;Environmental Information Processing	Signaling molecules and interaction;Signal transduction;Signal transduction	ko04080//Neuroactive ligand-receptor interaction;ko04020//Calcium signaling pathway;ko04072//Phospholipase D signaling pathway	K04262;K04262;K04262	GO:0005576//extracellular region;GO:0005737//cytoplasm;GO:0005886//plasma membrane;GO:0016020//membrane	GO:0004930//G protein-coupled receptor activity;GO:0004958//prostaglandin F receptor activity	GO:0006954//inflammatory response;GO:0007165//signal transduction;GO:0007186//G protein-coupled receptor signaling pathway;GO:0007189//adenylate cyclase-activating G protein-coupled receptor signaling pathway;GO:0007204//positive regulation of cytosolic calcium ion concentration;GO:0007567//parturition;GO:0008284//positive regulation of cell population proliferation;GO:0010628//positive regulatio…
ENSG00000284240	LINC02801	0	0	0	0	0	-	-	-	-	-	-	-	-
ENSG00000143013	LMO4	1.18285	1.08224	1.2114	1.03444	0.892595	LIM domain only 4 [Source:HGNC Symbol;Acc:HGNC:6644]	-	-	-	-	GO:0005634//nucleus;GO:0005667//transcription regulator complex;GO:0031252//cell leading edge;GO:0090575//RNA polymerase II transcription regulator complex	GO:0003714//transcription corepressor activity;GO:0005515//protein binding;GO:0046872//metal ion binding;GO:0140297//DNA-binding transcription factor binding	GO:0000122//negative regulation of transcription by RNA polymerase II;GO:0001843//neural tube closure;GO:0003281//ventricular septum development;GO:0006357//regulation of transcription by RNA polymerase II;GO:0008045//motor neuron axon guidance;GO:0021514//ventral spinal cord interneuron differentiation;GO:0021520//spinal cord motor neuron cell fate specification;GO:0021522//spinal cord motor neu…
ENSG00000134748	PRPF38A	0.341042	0.386871	0.28706	0.485479	0.212041	pre-mRNA processing factor 38A [Source:HGNC Symbol;Acc:HGNC:25930]	Genetic Information Processing	Transcription	ko03040//Spliceosome	K12849	GO:0005634//nucleus;GO:0005654//nucleoplasm;GO:0005681//spliceosomal complex;GO:0071005//U2-type precatalytic spliceosome;GO:0071011//precatalytic spliceosome	GO:0003723//RNA binding;GO:0005515//protein binding	GO:0000398//mRNA splicing, via spliceosome;GO:0006397//mRNA processing;GO:0008380//RNA splicing
ENSG00000142892	PIGK	0.276651	0.212506	0.173094	0.236051	0.187376	phosphatidylinositol glycan anchor biosynthesis class K [Source:HGNC Symbol;Acc:HGNC:8965]	Metabolism;Metabolism	Global and overview maps;Glycan biosynthesis and metabolism	ko01100//Metabolic pathways;ko00563//Glycosylphosphatidylinositol (GPI)-anchor biosynthesis	K05290;K05290	GO:0005783//endoplasmic reticulum;GO:0005789//endoplasmic reticulum membrane;GO:0016020//membrane;GO:0042765//GPI-anchor transamidase complex	GO:0003756//protein disulfide isomerase activity;GO:0003923//GPI-anchor transamidase activity;GO:0005515//protein binding;GO:0008233//peptidase activity;GO:0008234//cysteine-type peptidase activity;GO:0016787//hydrolase activity;GO:0034235//GPI anchor binding	GO:0006508//proteolysis;GO:0016255//attachment of GPI anchor to protein
ENSG00000287743	ENSG00000287743	0.00360934	0	0	0	0	-	-	-	-	-	-	-	-
ENSG00000237505	PKN2-AS1	0.00457435	0.00341189	0	0	0	-	-	-	-	-	-	-	-
ENSG00000285462	LINC02792	0	0	0	0	0	-	-	-	-	-	-	-	-
ENSG00000197273	GUCA2A	0	0	0	0	0	guanylate cyclase activator 2A [Source:HGNC Symbol;Acc:HGNC:4682]	-	-	-	-	GO:0005576//extracellular region	GO:0005179//hormone activity;GO:0005515//protein binding;GO:0030250//guanylate cyclase activator activity	GO:0007165//signal transduction
ENSG00000230728	ENSG00000230728	0	0	0	0	0	-	-	-	-	-	-	-	-
ENSG00000116641	DOCK7	0.318041	0.298972	0.335588	0.382525	0.247179	dedicator of cytokinesis 7 [Source:HGNC Symbol;Acc:HGNC:19190]	-	-	-	-	GO:0005925//focal adhesion;GO:0008180//COP9 signalosome;GO:0030424//axon;GO:0030426//growth cone;GO:0042995//cell projection;GO:0043005//neuron projection;GO:0045178//basal part of cell;GO:0110165//cellular anatomical entity	GO:0005085//guanyl-nucleotide exchange factor activity;GO:0005515//protein binding;GO:0031267//small GTPase binding	GO:0000226//microtubule cytoskeleton organization;GO:0007264//small GTPase mediated signal transduction;GO:0007399//nervous system development;GO:0007409//axonogenesis;GO:0022027//interkinetic nuclear migration;GO:0030154//cell differentiation;GO:0031175//neuron projection development;GO:0033138//positive regulation of peptidyl-serine phosphorylation;GO:0045200//establishment of neuroblast polari…
ENSG00000237453	ENSG00000237453	0	0	0	0	0	-	-	-	-	-	-	-	-
ENSG00000172260	NEGR1	0.621715	1.28707	0.431786	0.45837	0.577427	neuronal growth regulator 1 [Source:HGNC Symbol;Acc:HGNC:17302]	Environmental Information Processing	Signaling molecules and interaction	ko04514//Cell adhesion molecules	K06775	GO:0005576//extracellular region;GO:0005886//plasma membrane;GO:0016020//membrane;GO:0030425//dendrite;GO:0043025//neuronal cell body;GO:0098552//side of membrane	GO:0005515//protein binding	GO:0007155//cell adhesion;GO:0007626//locomotory behavior;GO:0007631//feeding behavior;GO:0010976//positive regulation of neuron projection development;GO:0031175//neuron projection development;GO:0051963//regulation of synapse assembly;GO:0098609//cell-cell adhesion
ENSG00000285473	ENSG00000285473	0	0	0	0	0	-	-	-	-	-	-	-	-
ENSG00000231364	LINC01712	0	0	0	0	0	-	-	-	-	-	-	-	-
ENSG00000234578	ENSG00000234578	0	0	0	0	0	-	-	-	-	-	-	-	-
ENSG00000137944	KYAT3	0.206927	0.191996	0.155996	0.20064	0.19148	kynurenine aminotransferase 3 [Source:HGNC Symbol;Acc:HGNC:33238]	Metabolism;Metabolism;Metabolism;Metabolism	Global and overview maps;Amino acid metabolism;Amino acid metabolism;Metabolism of other amino acids	ko01100//Metabolic pathways;ko00270//Cysteine and methionine metabolism;ko00380//Tryptophan metabolism;ko00450//Selenocompound metabolism	K00816;K00816;K00816;K00816	GO:0005737//cytoplasm;GO:0005739//mitochondrion	GO:0003723//RNA binding;GO:0003824//catalytic activity;GO:0008483//transaminase activity;GO:0016212//kynurenine-oxoglutarate transaminase activity;GO:0016740//transferase activity;GO:0016829//lyase activity;GO:0030170//pyridoxal phosphate binding;GO:0042803//protein homodimerization activity;GO:0047315//kynurenine-glyoxylate transaminase activity;GO:0047804//cysteine-S-conjugate beta-lyase activi…	GO:0006103//2-oxoglutarate metabolic process;GO:0006520//cellular amino acid metabolic process;GO:0009058//biosynthetic process;GO:0070189//kynurenine metabolic process;GO:0097053//L-kynurenine catabolic process
ENSG00000182183	SHISAL2A	0.0536564	0.0269217	0.023661	0.0254602	0.0274448	shisa like 2A [Source:HGNC Symbol;Acc:HGNC:28757]	-	-	-	-	GO:0016020//membrane	GO:0005515//protein binding	-
ENSG00000271949	ENSG00000271949	0	0	0	0	0	novel transcript, LRRC8C-LRRC8D readthrough	-	-	-	-	-	-	-
ENSG00000067334	DNTTIP2	0.256613	0.37532	0.177375	0.372221	0.405514	deoxynucleotidyltransferase terminal interacting protein 2 [Source:HGNC Symbol;Acc:HGNC:24013]	-	-	-	-	GO:0005634//nucleus;GO:0005654//nucleoplasm;GO:0005694//chromosome;GO:0005730//nucleolus;GO:0032040//small-subunit processome	GO:0003723//RNA binding;GO:0005515//protein binding	GO:0006396//RNA processing;GO:0042274//ribosomal small subunit biogenesis
ENSG00000235011	ENSG00000235011	0	0	0	0	0	-	-	-	-	-	-	-	-
ENSG00000226938	ENSG00000226938	0	0	0	0	0	-	-	-	-	-	-	-	-
ENSG00000287587	ENSG00000287587	0	0	0	0	0	-	-	-	-	-	-	-	-
ENSG00000142949	PTPRF	0.738488	0.724565	0.577606	0.962973	0.557822	protein tyrosine phosphatase receptor type F [Source:HGNC Symbol;Acc:HGNC:9670]	Environmental Information Processing;Organismal Systems;Human Diseases;Cellular Processes	Signaling molecules and interaction;Endocrine system;Endocrine and metabolic disease;Cellular community - eukaryotes	ko04514//Cell adhesion molecules;ko04910//Insulin signaling pathway;ko04931//Insulin resistance;ko04520//Adherens junction	K05695;K05695;K05695;K05695	GO:0005886//plasma membrane;GO:0016020//membrane;GO:0043005//neuron projection;GO:0043025//neuronal cell body;GO:0070062//extracellular exosome	GO:0004721//phosphoprotein phosphatase activity;GO:0004725//protein tyrosine phosphatase activity;GO:0005001//transmembrane receptor protein tyrosine phosphatase activity;GO:0005515//protein binding;GO:0008201//heparin binding;GO:0016787//hydrolase activity;GO:0016791//phosphatase activity;GO:0035373//chondroitin sulfate proteoglycan binding;GO:0044877//protein-containing complex binding;GO:00508…	GO:0006470//protein dephosphorylation;GO:0007155//cell adhesion;GO:0007185//transmembrane receptor protein tyrosine phosphatase signaling pathway;GO:0010975//regulation of neuron projection development;GO:0016043//cellular component organization;GO:0016311//dephosphorylation;GO:0016477//cell migration;GO:0031102//neuron projection regeneration;GO:0035335//peptidyl-tyrosine dephosphorylation;GO:00…
ENSG00000116133	DHCR24	0.883283	0.529292	0.566594	0.906574	0.455134	24-dehydrocholesterol reductase [Source:HGNC Symbol;Acc:HGNC:2859]	Metabolism;Metabolism	Global and overview maps;Lipid metabolism	ko01100//Metabolic pathways;ko00100//Steroid biosynthesis	K09828;K09828	GO:0000139//Golgi membrane;GO:0005634//nucleus;GO:0005737//cytoplasm;GO:0005783//endoplasmic reticulum;GO:0005789//endoplasmic reticulum membrane;GO:0005794//Golgi apparatus;GO:0016020//membrane	GO:0000246//delta24(24-1) sterol reductase activity;GO:0005515//protein binding;GO:0016491//oxidoreductase activity;GO:0016628//oxidoreductase activity, acting on the CH-CH group of donors, NAD or NADP as acceptor;GO:0019899//enzyme binding;GO:0042605//peptide antigen binding;GO:0050614//delta24-sterol reductase activity;GO:0050660//flavin adenine dinucleotide binding;GO:0071949//FAD binding	GO:0006629//lipid metabolic process;GO:0006694//steroid biosynthetic process;GO:0006695//cholesterol biosynthetic process;GO:0007265//Ras protein signal transduction;GO:0008104//protein localization;GO:0008202//steroid metabolic process;GO:0008203//cholesterol metabolic process;GO:0008285//negative regulation of cell population proliferation;GO:0009725//response to hormone;GO:0009888//tissue deve…
ENSG00000171502	COL24A1	0.0024017	0.00370058	0.0163293	0.0112914	0.00954727	collagen type XXIV alpha 1 chain [Source:HGNC Symbol;Acc:HGNC:20821]	Organismal Systems	Digestive system	ko04974//Protein digestion and absorption	K19721	GO:0005576//extracellular region;GO:0005581//collagen trimer;GO:0005615//extracellular space;GO:0005788//endoplasmic reticulum lumen;GO:0062023//collagen-containing extracellular matrix	GO:0005201//extracellular matrix structural constituent;GO:0005515//protein binding;GO:0030020//extracellular matrix structural constituent conferring tensile strength	GO:0030198//extracellular matrix organization
ENSG00000116157	GPX7	0.308061	0.361651	0.673192	0.544818	0.392218	glutathione peroxidase 7 [Source:HGNC Symbol;Acc:HGNC:4559]	Metabolism;Human Diseases;Human Diseases;Human Diseases;Organismal Systems;Metabolism;Metabolism	Global and overview maps;Neurodegenerative disease;Neurodegenerative disease;Neurodegenerative disease;Endocrine system;Lipid metabolism;Metabolism of other amino acids	ko01100//Metabolic pathways;ko05022//Pathways of neurodegeneration - multiple diseases;ko05014//Amyotrophic lateral sclerosis;ko05016//Huntington disease;ko04918//Thyroid hormone synthesis;ko00590//Arachidonic acid metabolism;ko00480//Glutathione metabolism	K00432;K00432;K00432;K00432;K00432;K00432;K00432	GO:0005576//extracellular region;GO:0005783//endoplasmic reticulum;GO:0005788//endoplasmic reticulum lumen	GO:0004096//catalase activity;GO:0004601//peroxidase activity;GO:0004602//glutathione peroxidase activity;GO:0005515//protein binding;GO:0016491//oxidoreductase activity	GO:0006979//response to oxidative stress;GO:0034599//cellular response to oxidative stress;GO:0098869//cellular oxidant detoxification
ENSG00000143036	SLC44A3	0.0334174	0.00920092	0.0319417	0.039878	0.00315953	solute carrier family 44 member 3 [Source:HGNC Symbol;Acc:HGNC:28689]	Human Diseases	Cancer: overview	ko05231//Choline metabolism in cancer	K15282	GO:0005886//plasma membrane;GO:0016020//membrane	GO:0005515//protein binding;GO:0015220//choline transmembrane transporter activity;GO:0022857//transmembrane transporter activity	GO:0006656//phosphatidylcholine biosynthetic process;GO:0015871//choline transport;GO:0055085//transmembrane transport
ENSG00000230817	LINC01362	0	0	0	0	0	-	-	-	-	-	-	-	-
ENSG00000065243	PKN2	0.126983	0.151749	0.1138	0.216719	0.147	protein kinase N2 [Source:HGNC Symbol;Acc:HGNC:9406]	Environmental Information Processing;Organismal Systems;Human Diseases	Signal transduction;Immune system;Infectious disease: bacterial	ko04151//PI3K-Akt signaling pathway;ko04621//NOD-like receptor signaling pathway;ko05135//Yersinia infection	K23691;K23691;K23691	GO:0005634//nucleus;GO:0005654//nucleoplasm;GO:0005737//cytoplasm;GO:0005813//centrosome;GO:0005829//cytosol;GO:0005856//cytoskeleton;GO:0005886//plasma membrane;GO:0016020//membrane;GO:0016604//nuclear body;GO:0030027//lamellipodium;GO:0030496//midbody;GO:0032154//cleavage furrow;GO:0032991//protein-containing complex;GO:0042995//cell projection;GO:0043296//apical junction complex;GO:0045111//in…	GO:0000166//nucleotide binding;GO:0003723//RNA binding;GO:0004672//protein kinase activity;GO:0004674//protein serine/threonine kinase activity;GO:0004697//protein kinase C activity;GO:0005515//protein binding;GO:0005524//ATP binding;GO:0016301//kinase activity;GO:0016740//transferase activity;GO:0031267//small GTPase binding;GO:0042826//histone deacetylase binding;GO:0045296//cadherin binding;GO…	GO:0006468//protein phosphorylation;GO:0006915//apoptotic process;GO:0007049//cell cycle;GO:0007155//cell adhesion;GO:0007165//signal transduction;GO:0010631//epithelial cell migration;GO:0016310//phosphorylation;GO:0030030//cell projection organization;GO:0032467//positive regulation of cytokinesis;GO:0035556//intracellular signal transduction;GO:0043297//apical junction assembly;GO:0045070//pos…
ENSG00000226759	DAB1-AS1	0	0	0	0	0	-	-	-	-	-	-	-	-
ENSG00000237899	ENSG00000237899	0	0	0	0	0	-	-	-	-	-	-	-	-
ENSG00000227290	LINC01364	0	0	0	0	0	-	-	-	-	-	-	-	-
ENSG00000282898	ENSG00000282898	0	0	0	0	0	-	-	-	-	-	-	-	-
ENSG00000285409	ENSG00000285409	0	0	0	0	0	-	-	-	-	-	-	-	-
ENSG00000231090	MIR4422HG	0	0	0	0	0	-	-	-	-	-	-	-	-
ENSG00000117528	ABCD3	0.439338	0.268187	0.276288	0.506022	0.300787	ATP binding cassette subfamily D member 3 [Source:HGNC Symbol;Acc:HGNC:67]	Cellular Processes;Environmental Information Processing	Transport and catabolism;Membrane transport	ko04146//Peroxisome;ko02010//ABC transporters	K05677;K05677	GO:0005739//mitochondrion;GO:0005777//peroxisome;GO:0005778//peroxisomal membrane;GO:0005782//peroxisomal matrix;GO:0005829//cytosol;GO:0016020//membrane;GO:0043231//intracellular membrane-bounded organelle	GO:0000166//nucleotide binding;GO:0005324//long-chain fatty acid transporter activity;GO:0005515//protein binding;GO:0005524//ATP binding;GO:0016787//hydrolase activity;GO:0016887//ATP hydrolysis activity;GO:0042626//ATPase-coupled transmembrane transporter activity;GO:0042803//protein homodimerization activity;GO:0043621//protein self-association;GO:0047617//acyl-CoA hydrolase activity;GO:014035…	GO:0000038//very long-chain fatty acid metabolic process;GO:0006633//fatty acid biosynthetic process;GO:0006635//fatty acid beta-oxidation;GO:0006699//bile acid biosynthetic process;GO:0006869//lipid transport;GO:0007031//peroxisome organization;GO:0009410//response to xenobiotic stimulus;GO:0014070//response to organic cyclic compound;GO:0015721//bile acid and bile salt transport;GO:0015910//lon…
ENSG00000271723	MROH7-TTC4	0	0	0	0	0	MROH7-TTC4 readthrough (NMD candidate) [Source:HGNC Symbol;Acc:HGNC:49180]	-	-	-	-	-	-	-
ENSG00000172339	ALG14	0.216034	0.195089	0.155493	0.176255	0.122707	ALG14 UDP-N-acetylglucosaminyltransferase subunit [Source:HGNC Symbol;Acc:HGNC:28287]	Metabolism;Metabolism;Metabolism	Global and overview maps;Glycan biosynthesis and metabolism;Glycan biosynthesis and metabolism	ko01100//Metabolic pathways;ko00510//N-Glycan biosynthesis;ko00513//Various types of N-glycan biosynthesis	K07441;K07441;K07441	GO:0005634//nucleus;GO:0005783//endoplasmic reticulum;GO:0005789//endoplasmic reticulum membrane;GO:0016020//membrane;GO:0031965//nuclear membrane;GO:0043541//UDP-N-acetylglucosamine transferase complex	GO:0004577//N-acetylglucosaminyldiphosphodolichol N-acetylglucosaminyltransferase activity	GO:0006488//dolichol-linked oligosaccharide biosynthetic process
ENSG00000036549	ZZZ3	0.209054	0.205788	0.165956	0.190518	0.11885	zinc finger ZZ-type containing 3 [Source:HGNC Symbol;Acc:HGNC:24523]	-	-	-	-	GO:0005634//nucleus;GO:0005654//nucleoplasm;GO:0005730//nucleolus;GO:0070461//SAGA-type complex;GO:0072686//mitotic spindle;GO:0140672//ATAC complex	GO:0003677//DNA binding;GO:0005515//protein binding;GO:0008270//zinc ion binding;GO:0035064//methylated histone binding;GO:0046872//metal ion binding;GO:0070577//lysine-acetylated histone binding;GO:0140566//epigenetic reader	GO:0006325//chromatin organization;GO:0006355//regulation of transcription, DNA-templated;GO:0006357//regulation of transcription by RNA polymerase II;GO:0045995//regulation of embryonic development;GO:0051302//regulation of cell division;GO:0051726//regulation of cell cycle;GO:0090043//regulation of tubulin deacetylation
ENSG00000287724	ENSG00000287724	0	0	0	0	0	-	-	-	-	-	-	-	-
ENSG00000287870	ENSG00000287870	0.00215502	0.00373893	0.00111616	0	0	-	-	-	-	-	-	-	-
ENSG00000273637	ENSG00000273637	0	0	0	0	0	-	-	-	-	-	-	-	-
ENSG00000228838	ENSG00000228838	0	0	0	0	0	-	-	-	-	-	-	-	-
ENSG00000283761	ENSG00000283761	0	0	0	0	0	novel protein	-	-	-	-	GO:0000139//Golgi membrane;GO:0005794//Golgi apparatus;GO:0016020//membrane	GO:0015165//pyrimidine nucleotide-sugar transmembrane transporter activity;GO:0022857//transmembrane transporter activity	GO:0008643//carbohydrate transport;GO:0055085//transmembrane transport;GO:0090481//pyrimidine nucleotide-sugar transmembrane transport
ENSG00000189433	GJB4	0	0	0	0	0	gap junction protein beta 4 [Source:HGNC Symbol;Acc:HGNC:4286]	-	-	-	-	GO:0005654//nucleoplasm;GO:0005730//nucleolus;GO:0005886//plasma membrane;GO:0005921//gap junction;GO:0005922//connexin complex;GO:0016020//membrane;GO:0030054//cell junction;GO:0070161//anchoring junction	GO:0005243//gap junction channel activity;GO:0005515//protein binding	GO:0007154//cell communication;GO:0007267//cell-cell signaling;GO:0007608//sensory perception of smell;GO:0042048//olfactory behavior;GO:0055085//transmembrane transport;GO:1990349//gap junction-mediated intercellular transport
ENSG00000230759	ENSG00000230759	0	0	0	0	0	-	-	-	-	-	-	-	-
ENSG00000179178	TMEM125	0.0183476	0.0226841	0.0146416	0.0125819	0.00754894	transmembrane protein 125 [Source:HGNC Symbol;Acc:HGNC:28275]	-	-	-	-	GO:0005575//cellular_component;GO:0016020//membrane	GO:0003674//molecular_function	GO:0008150//biological_process
ENSG00000142700	DMRTA2	0	0.00457453	0	0.00749928	0	DMRT like family A2 [Source:HGNC Symbol;Acc:HGNC:13908]	-	-	-	-	GO:0000785//chromatin;GO:0005634//nucleus	GO:0000978//RNA polymerase II cis-regulatory region sequence-specific DNA binding;GO:0000981//DNA-binding transcription factor activity, RNA polymerase II-specific;GO:0003677//DNA binding;GO:0005515//protein binding;GO:0042802//identical protein binding;GO:0043565//sequence-specific DNA binding;GO:0046872//metal ion binding;GO:1990837//sequence-specific double-stranded DNA binding	GO:0002052//positive regulation of neuroblast proliferation;GO:0006355//regulation of transcription, DNA-templated;GO:0006357//regulation of transcription by RNA polymerase II;GO:0007281//germ cell development;GO:0007405//neuroblast proliferation;GO:0007548//sex differentiation;GO:0021796//cerebral cortex regionalization;GO:0035914//skeletal muscle cell differentiation;GO:0048665//neuron fate spe…
ENSG00000285525	ENSG00000285525	0.00298471	0	0	0	0	-	-	-	-	-	-	-	-
ENSG00000236098	ENSG00000236098	0	0	0	0	0	-	-	-	-	-	-	-	-
ENSG00000127124	HIVEP3	0.154629	0.170127	0.11577	0.125667	0.0895522	HIVEP zinc finger 3 [Source:HGNC Symbol;Acc:HGNC:13561]	-	-	-	-	GO:0005634//nucleus;GO:0005737//cytoplasm	GO:0000978//RNA polymerase II cis-regulatory region sequence-specific DNA binding;GO:0000981//DNA-binding transcription factor activity, RNA polymerase II-specific;GO:0003677//DNA binding;GO:0005515//protein binding;GO:0046872//metal ion binding	GO:0006357//regulation of transcription by RNA polymerase II;GO:0035914//skeletal muscle cell differentiation;GO:0045893//positive regulation of transcription, DNA-templated
ENSG00000266993	ENSG00000266993	0	0	0.00104371	0	0	-	-	-	-	-	-	-	-
ENSG00000223675	ENSG00000223675	0.00176827	0	0	0	0	-	-	-	-	-	-	-	-
ENSG00000287406	ENSG00000287406	0	0	0	0	0	-	-	-	-	-	-	-	-
ENSG00000225767	FAF1-AS1	0	0	0	0	0	-	-	-	-	-	-	-	-
ENSG00000137936	BCAR3	0.0669136	0.0448913	0.0966529	0.14856	0.101665	BCAR3 adaptor protein, NSP family member [Source:HGNC Symbol;Acc:HGNC:973]	-	-	-	-	GO:0005737//cytoplasm;GO:0005925//focal adhesion;GO:0016020//membrane;GO:0070161//anchoring junction	GO:0001784//phosphotyrosine residue binding;GO:0005085//guanyl-nucleotide exchange factor activity;GO:0005515//protein binding;GO:0019900//kinase binding	GO:0002089//lens morphogenesis in camera-type eye;GO:0007165//signal transduction;GO:0007173//epidermal growth factor receptor signaling pathway;GO:0007264//small GTPase mediated signal transduction;GO:0008284//positive regulation of cell population proliferation;GO:0008286//insulin receptor signaling pathway;GO:0009410//response to xenobiotic stimulus;GO:0033138//positive regulation of peptidyl-…
ENSG00000143032	BARHL2	0.108496	0.0290768	0.0296885	0.0193308	0.131278	BarH like homeobox 2 [Source:HGNC Symbol;Acc:HGNC:954]	-	-	-	-	GO:0000785//chromatin;GO:0005634//nucleus	GO:0000977//RNA polymerase II transcription regulatory region sequence-specific DNA binding;GO:0000981//DNA-binding transcription factor activity, RNA polymerase II-specific;GO:0001228//DNA-binding transcription activator activity, RNA polymerase II-specific;GO:0003677//DNA binding;GO:0003700//DNA-binding transcription factor activity;GO:0005515//protein binding;GO:1990837//sequence-specific doub…	GO:0001709//cell fate determination;GO:0001764//neuron migration;GO:0006355//regulation of transcription, DNA-templated;GO:0006357//regulation of transcription by RNA polymerase II;GO:0007399//nervous system development;GO:0030182//neuron differentiation;GO:0030516//regulation of axon extension;GO:0035881//amacrine cell differentiation;GO:0045165//cell fate commitment;GO:0045727//positive regulat…
ENSG00000117519	CNN3	0.840738	0.831064	1.34672	2.06102	0.845222	calponin 3 [Source:HGNC Symbol;Acc:HGNC:2157]	-	-	-	-	GO:0005829//cytosol;GO:0005912//adherens junction;GO:0005925//focal adhesion;GO:0015629//actin cytoskeleton	GO:0003779//actin binding;GO:0005515//protein binding;GO:0005516//calmodulin binding;GO:0051015//actin filament binding;GO:0098641//cadherin binding involved in cell-cell adhesion	GO:0007015//actin filament organization;GO:0030855//epithelial cell differentiation;GO:0031032//actomyosin structure organization;GO:0098609//cell-cell adhesion
ENSG00000134215	VAV3	0.0776243	0.0450727	0.0517183	0.0543901	0.0361841	vav guanine nucleotide exchange factor 3 [Source:HGNC Symbol;Acc:HGNC:12659]	Environmental Information Processing;Cellular Processes;Human Diseases;Environmental Information Processing;Human Diseases;Cellular Processes;Organismal Systems;Human Diseases;Organismal Systems;Organismal Systems;Organismal Systems;Organismal Systems;Organismal Systems;Organismal Systems	Signal transduction;Cell motility;Cardiovascular disease;Signal transduction;Cancer: overview;Cellular community - eukaryotes;Immune system;Infectious disease: bacterial;Immune system;Immune system;Immune system;Immune system;Immune system;Immune system	ko04024//cAMP signaling pathway;ko04810//Regulation of actin cytoskeleton;ko05417//Lipid and atherosclerosis;ko04015//Rap1 signaling pathway;ko05205//Proteoglycans in cancer;ko04510//Focal adhesion;ko04062//Chemokine signaling pathway;ko05135//Yersinia infection;ko04650//Natural killer cell mediated cytotoxicity;ko04670//Leukocyte transendothelial migration;ko04660//T cell receptor signaling path…	K05730;K05730;K05730;K05730;K05730;K05730;K05730;K05730;K05730;K05730;K05730;K05730;K05730;K05730	GO:0001772//immunological synapse;GO:0005737//cytoplasm;GO:0005829//cytosol;GO:0005886//plasma membrane	GO:0005085//guanyl-nucleotide exchange factor activity;GO:0005096//GTPase activator activity;GO:0005154//epidermal growth factor receptor binding;GO:0005515//protein binding;GO:0046872//metal ion binding	GO:0001525//angiogenesis;GO:0006906//vesicle fusion;GO:0006974//cellular response to DNA damage stimulus;GO:0007166//cell surface receptor signaling pathway;GO:0007229//integrin-mediated signaling pathway;GO:0007264//small GTPase mediated signal transduction;GO:0008361//regulation of cell size;GO:0009410//response to xenobiotic stimulus;GO:0016477//cell migration;GO:0030031//cell projection assem…
ENSG00000227935	ENSG00000227935	0	0	0	0	0	-	-	-	-	-	-	-	-
ENSG00000236268	LINC01361	0	0	0	0	0	-	-	-	-	-	-	-	-
ENSG00000188641	DPYD	0.0186149	0.0339666	0.0282733	0.0125896	0.0422833	dihydropyrimidine dehydrogenase [Source:HGNC Symbol;Acc:HGNC:3012]	Metabolism;Metabolism;Metabolism;Metabolism;Metabolism	Global and overview maps;Xenobiotics biodegradation and metabolism;Nucleotide metabolism;Metabolism of other amino acids;Metabolism of cofactors and vitamins	ko01100//Metabolic pathways;ko00983//Drug metabolism - other enzymes;ko00240//Pyrimidine metabolism;ko00410//beta-Alanine metabolism;ko00770//Pantothenate and CoA biosynthesis	K00207;K00207;K00207;K00207;K00207	GO:0005737//cytoplasm;GO:0005829//cytosol	GO:0000166//nucleotide binding;GO:0002058//uracil binding;GO:0005515//protein binding;GO:0016491//oxidoreductase activity;GO:0016627//oxidoreductase activity, acting on the CH-CH group of donors;GO:0017113//dihydropyrimidine dehydrogenase (NADP+) activity;GO:0042803//protein homodimerization activity;GO:0046872//metal ion binding;GO:0050660//flavin adenine dinucleotide binding;GO:0050661//NADP bi…	GO:0006145//purine nucleobase catabolic process;GO:0006208//pyrimidine nucleobase catabolic process;GO:0006210//thymine catabolic process;GO:0006212//uracil catabolic process;GO:0006214//thymidine catabolic process;GO:0006248//CMP catabolic process;GO:0006249//dCMP catabolic process;GO:0019483//beta-alanine biosynthetic process;GO:0046050//UMP catabolic process;GO:0046079//dUMP catabolic process
ENSG00000152078	TLCD4	0.0791738	0.0311002	0.0454699	0.0544888	0.0377914	TLC domain containing 4 [Source:HGNC Symbol;Acc:HGNC:26477]	-	-	-	-	GO:0005575//cellular_component;GO:0005783//endoplasmic reticulum;GO:0016020//membrane	GO:0003674//molecular_function;GO:0005515//protein binding	GO:0008150//biological_process;GO:0055088//lipid homeostasis
ENSG00000233359	ENSG00000233359	0	0	0	0	0	-	-	-	-	-	-	-	-
ENSG00000237954	ENSG00000237954	0	0	0	0	0	-	-	-	-	-	-	-	-
ENSG00000171492	LRRC8D	0.253236	0.229923	0.197672	0.240957	0.223694	leucine rich repeat containing 8 VRAC subunit D [Source:HGNC Symbol;Acc:HGNC:16992]	-	-	-	-	GO:0005737//cytoplasm;GO:0005783//endoplasmic reticulum;GO:0005789//endoplasmic reticulum membrane;GO:0005886//plasma membrane;GO:0016020//membrane;GO:0034702//ion channel complex	GO:0005225//volume-sensitive anion channel activity;GO:0005515//protein binding	GO:0001678//cellular glucose homeostasis;GO:0006811//ion transport;GO:0007165//signal transduction;GO:0015734//taurine transport;GO:0015810//aspartate transmembrane transport;GO:0034214//protein hexamerization;GO:0034220//ion transmembrane transport;GO:0071470//cellular response to osmotic stress;GO:0098656//anion transmembrane transport
ENSG00000170989	S1PR1	0.0935479	0.118201	0.19698	0.572021	0.144975	sphingosine-1-phosphate receptor 1 [Source:HGNC Symbol;Acc:HGNC:3165]	Environmental Information Processing;Environmental Information Processing;Environmental Information Processing	Signaling molecules and interaction;Signal transduction;Signal transduction	ko04080//Neuroactive ligand-receptor interaction;ko04068//FoxO signaling pathway;ko04071//Sphingolipid signaling pathway	K04288;K04288;K04288	GO:0005654//nucleoplasm;GO:0005737//cytoplasm;GO:0005768//endosome;GO:0005886//plasma membrane;GO:0009897//external side of plasma membrane;GO:0016020//membrane;GO:0043231//intracellular membrane-bounded organelle;GO:0045121//membrane raft	GO:0001664//G protein-coupled receptor binding;GO:0004930//G protein-coupled receptor activity;GO:0005515//protein binding;GO:0038036//sphingosine-1-phosphate receptor activity;GO:0046625//sphingolipid binding	GO:0001525//angiogenesis;GO:0001955//blood vessel maturation;GO:0003245//cardiac muscle tissue growth involved in heart morphogenesis;GO:0003376//sphingosine-1-phosphate receptor signaling pathway;GO:0006935//chemotaxis;GO:0007155//cell adhesion;GO:0007165//signal transduction;GO:0007186//G protein-coupled receptor signaling pathway;GO:0007189//adenylate cyclase-activating G protein-coupled recep…
ENSG00000116299	ELAPOR1	0.0877025	0.0950461	0.0234467	0.0506497	0.00830617	endosome-lysosome associated apoptosis and autophagy regulator 1 [Source:HGNC Symbol;Acc:HGNC:29618]	-	-	-	-	GO:0005764//lysosome;GO:0005765//lysosomal membrane;GO:0005768//endosome;GO:0005770//late endosome;GO:0005783//endoplasmic reticulum;GO:0005789//endoplasmic reticulum membrane;GO:0005794//Golgi apparatus;GO:0005802//trans-Golgi network;GO:0005886//plasma membrane;GO:0016020//membrane;GO:0031902//late endosome membrane;GO:0070062//extracellular exosome	GO:0003723//RNA binding;GO:0005515//protein binding	GO:0000045//autophagosome assembly;GO:0006914//autophagy;GO:0009267//cellular response to starvation;GO:0044090//positive regulation of vacuole organization;GO:2000786//positive regulation of autophagosome assembly
ENSG00000137962	ARHGAP29	0.0631013	0.0381394	0.265788	0.0364253	0.103063	Rho GTPase activating protein 29 [Source:HGNC Symbol;Acc:HGNC:30207]	-	-	-	-	GO:0005737//cytoplasm;GO:0005829//cytosol;GO:0032991//protein-containing complex	GO:0005096//GTPase activator activity;GO:0005515//protein binding;GO:0030165//PDZ domain binding;GO:0046872//metal ion binding	GO:0007165//signal transduction;GO:0007266//Rho protein signal transduction;GO:0051056//regulation of small GTPase mediated signal transduction
ENSG00000286692	ENSG00000286692	0	0.00176597	0.000979036	0	0	-	-	-	-	-	-	-	-
ENSG00000260464	ENSG00000260464	0.0106897	0.01683	0.00995176	0.0132621	0	-	-	-	-	-	-	-	-
ENSG00000237435	LINC02790	0	0	0	0	0	-	-	-	-	-	-	-	-
ENSG00000273204	ENSG00000273204	0.0158695	0.0108423	0.0171047	0.0319279	0	-	-	-	-	-	-	-	-
ENSG00000079739	PGM1	0.254611	0.187804	0.260756	0.22501	0.176192	phosphoglucomutase 1 [Source:HGNC Symbol;Acc:HGNC:8905]	Metabolism;Metabolism;Metabolism;Metabolism;Metabolism;Metabolism;Metabolism	Global and overview maps;Nucleotide metabolism;Carbohydrate metabolism;Carbohydrate metabolism;Carbohydrate metabolism;Carbohydrate metabolism;Carbohydrate metabolism	ko01100//Metabolic pathways;ko00230//Purine metabolism;ko00010//Glycolysis / Gluconeogenesis;ko00520//Amino sugar and nucleotide sugar metabolism;ko00500//Starch and sucrose metabolism;ko00052//Galactose metabolism;ko00030//Pentose phosphate pathway	K01835;K01835;K01835;K01835;K01835;K01835;K01835	GO:0005576//extracellular region;GO:0005737//cytoplasm;GO:0005829//cytosol;GO:0070062//extracellular exosome;GO:1904724//tertiary granule lumen;GO:1904813//ficolin-1-rich granule lumen	GO:0000287//magnesium ion binding;GO:0004614//phosphoglucomutase activity;GO:0005515//protein binding;GO:0016853//isomerase activity;GO:0016868//intramolecular transferase activity, phosphotransferases;GO:0046872//metal ion binding	GO:0005975//carbohydrate metabolic process;GO:0006006//glucose metabolic process;GO:0006094//gluconeogenesis;GO:0006096//glycolytic process;GO:0071704//organic substance metabolic process
ENSG00000117154	IGSF21	0.68889	0.677387	0.242689	0.270814	0.376846	immunoglobin superfamily member 21 [Source:HGNC Symbol;Acc:HGNC:28246]	-	-	-	-	GO:0005886//plasma membrane;GO:0005912//adherens junction;GO:0009897//external side of plasma membrane;GO:0016020//membrane;GO:0042734//presynaptic membrane;GO:0045202//synapse;GO:0045211//postsynaptic membrane;GO:0060077//inhibitory synapse;GO:0098552//side of membrane	-	GO:0007156//homophilic cell adhesion via plasma membrane adhesion molecules;GO:0007157//heterophilic cell-cell adhesion via plasma membrane cell adhesion molecules;GO:0060074//synapse maturation
ENSG00000162377	COA7	0.328032	0.258063	0.155417	0.212269	0.146748	cytochrome c oxidase assembly factor 7 [Source:HGNC Symbol;Acc:HGNC:25716]	Organismal Systems	Environmental adaptation	ko04714//Thermogenesis	K18180	GO:0005654//nucleoplasm;GO:0005739//mitochondrion;GO:0005758//mitochondrial intermembrane space	GO:0005515//protein binding	-
ENSG00000224613	RNPC3-DT	0.000808631	0.00161802	0.000972251	0	0	-	-	-	-	-	-	-	-
ENSG00000287372	ENSG00000287372	0	0	0	0	0	-	-	-	-	-	-	-	-
ENSG00000232542	DPYD-IT1	0	0	0	0	0	-	-	-	-	-	-	-	-
ENSG00000116774	OLFML3	0.128987	0.130058	0.802294	0.198281	0.200554	olfactomedin like 3 [Source:HGNC Symbol;Acc:HGNC:24956]	-	-	-	-	GO:0005576//extracellular region;GO:0005615//extracellular space;GO:1903561//extracellular vesicle	-	GO:0007165//signal transduction
ENSG00000287756	ENSG00000287756	0	0	0	0	0	-	-	-	-	-	-	-	-
ENSG00000284652	ENSG00000284652	0.00289372	0	0.00526336	0	0	-	-	-	-	-	-	-	-
ENSG00000023909	GCLM	0.0728608	0.0365659	0.0420169	0.0913885	0.064267	glutamate-cysteine ligase modifier subunit [Source:HGNC Symbol;Acc:HGNC:4312]	Metabolism;Metabolism;Metabolism;Cellular Processes	Global and overview maps;Metabolism of other amino acids;Amino acid metabolism;Cell growth and death	ko01100//Metabolic pathways;ko00480//Glutathione metabolism;ko00270//Cysteine and methionine metabolism;ko04216//Ferroptosis	K11205;K11205;K11205;K11205	GO:0005829//cytosol;GO:0017109//glutamate-cysteine ligase complex	GO:0004357//glutamate-cysteine ligase activity;GO:0005515//protein binding;GO:0030234//enzyme regulator activity;GO:0035226//glutamate-cysteine ligase catalytic subunit binding;GO:0044877//protein-containing complex binding	GO:0006534//cysteine metabolic process;GO:0006536//glutamate metabolic process;GO:0006749//glutathione metabolic process;GO:0006750//glutathione biosynthetic process;GO:0006979//response to oxidative stress;GO:0007584//response to nutrient;GO:0008637//apoptotic mitochondrial changes;GO:0009410//response to xenobiotic stimulus;GO:0014823//response to activity;GO:0035729//cellular response to hepat…
ENSG00000069702	TGFBR3	0.0386954	0.0266685	0.14809	0.02038	0.10229	transforming growth factor beta receptor 3 [Source:HGNC Symbol;Acc:HGNC:11774]	-	-	-	-	GO:0005576//extracellular region;GO:0005615//extracellular space;GO:0005886//plasma membrane;GO:0009897//external side of plasma membrane;GO:0009986//cell surface;GO:0016020//membrane;GO:0034673//inhibin-betaglycan-ActRII complex;GO:0043235//receptor complex;GO:0070062//extracellular exosome	GO:0004888//transmembrane signaling receptor activity;GO:0005024//transforming growth factor beta-activated receptor activity;GO:0005114//type II transforming growth factor beta receptor binding;GO:0005160//transforming growth factor beta receptor binding;GO:0005515//protein binding;GO:0005539//glycosaminoglycan binding;GO:0008201//heparin binding;GO:0015026//coreceptor activity;GO:0017134//fibro…	GO:0001666//response to hypoxia;GO:0001837//epithelial to mesenchymal transition;GO:0001889//liver development;GO:0003007//heart morphogenesis;GO:0003150//muscular septum morphogenesis;GO:0003151//outflow tract morphogenesis;GO:0003223//ventricular compact myocardium morphogenesis;GO:0006955//immune response;GO:0007179//transforming growth factor beta receptor signaling pathway;GO:0007181//transf…
ENSG00000287076	ENSG00000287076	0.00105318	0.00405381	0.00236258	0	0	-	-	-	-	-	-	-	-
ENSG00000237480	ENSG00000237480	0	0	0	0	0	-	-	-	-	-	-	-	-
ENSG00000271252	ENSG00000271252	0	0	0	0	0	-	-	-	-	-	-	-	-
ENSG00000230427	ALG14-AS1	0	0	0	0	0	-	-	-	-	-	-	-	-
ENSG00000286758	ENSG00000286758	0.00162791	0	0	0	0	-	-	-	-	-	-	-	-
ENSG00000237337	ELAVL4-AS1	0	0	0	0	0	-	-	-	-	-	-	-	-
ENSG00000198198	SZT2	0.0835608	0.0813778	0.0608239	0.0871575	0.0312713	SZT2 subunit of KICSTOR complex [Source:HGNC Symbol;Acc:HGNC:29040]	-	-	-	-	GO:0005764//lysosome;GO:0005765//lysosomal membrane;GO:0005777//peroxisome;GO:0016020//membrane;GO:0061700//GATOR2 complex;GO:0140007//KICSTOR complex;GO:1990130//GATOR1 complex	GO:0003674//molecular_function;GO:0005515//protein binding	GO:0007417//central nervous system development;GO:0009791//post-embryonic development;GO:0021540//corpus callosum morphogenesis;GO:0031667//response to nutrient levels;GO:0034198//cellular response to amino acid starvation;GO:0042149//cellular response to glucose starvation;GO:0043473//pigmentation;GO:0061462//protein localization to lysosome;GO:1901668//regulation of superoxide dismutase activit…
ENSG00000230402	LINC01349	0	0	0	0	0	-	-	-	-	-	-	-	-
ENSG00000116793	PHTF1	0.123947	0.123594	0.0872795	0.165204	0.0771836	putative homeodomain transcription factor 1 [Source:HGNC Symbol;Acc:HGNC:8939]	-	-	-	-	GO:0005783//endoplasmic reticulum;GO:0005789//endoplasmic reticulum membrane;GO:0005794//Golgi apparatus;GO:0016020//membrane;GO:0033106//cis-Golgi network membrane	-	-
ENSG00000117525	F3	0.0530393	0.0178585	0.0624083	0.26362	0.0928907	coagulation factor III, tissue factor [Source:HGNC Symbol;Acc:HGNC:3541]	Human Diseases;Organismal Systems	Endocrine and metabolic disease;Immune system	ko04933//AGE-RAGE signaling pathway in diabetic complications;ko04610//Complement and coagulation cascades	K03901;K03901	GO:0005576//extracellular region;GO:0005615//extracellular space;GO:0005886//plasma membrane;GO:0009897//external side of plasma membrane;GO:0009986//cell surface;GO:0016020//membrane;GO:0062023//collagen-containing extracellular matrix;GO:1905286//serine-type peptidase complex	GO:0002020//protease binding;GO:0004252//serine-type endopeptidase activity;GO:0004896//cytokine receptor activity;GO:0005515//protein binding;GO:0005543//phospholipid binding	GO:0001938//positive regulation of endothelial cell proliferation;GO:0002541//activation of plasma proteins involved in acute inflammatory response;GO:0002543//activation of blood coagulation via clotting cascade;GO:0006919//activation of cysteine-type endopeptidase activity involved in apoptotic process;GO:0007596//blood coagulation;GO:0007599//hemostasis;GO:0010628//positive regulation of gene …
ENSG00000224238	WARS2-IT1	0	0	0	0	0	-	-	-	-	-	-	-	-
ENSG00000229537	LINC01739	0	0	0	0	0	-	-	-	-	-	-	-	-
ENSG00000162692	VCAM1	0.0520304	0.0660854	0.0653943	0.384399	0.0465428	vascular cell adhesion molecule 1 [Source:HGNC Symbol;Acc:HGNC:12663]	Human Diseases;Environmental Information Processing;Human Diseases;Organismal Systems;Environmental Information Processing;Environmental Information Processing;Human Diseases;Human Diseases;Human Diseases	Cardiovascular disease;Signaling molecules and interaction;Cardiovascular disease;Immune system;Signal transduction;Signal transduction;Endocrine and metabolic disease;Infectious disease: parasitic;Infectious disease: parasitic	ko05417//Lipid and atherosclerosis;ko04514//Cell adhesion molecules;ko05418//Fluid shear stress and atherosclerosis;ko04670//Leukocyte transendothelial migration;ko04668//TNF signaling pathway;ko04064//NF-kappa B signaling pathway;ko04933//AGE-RAGE signaling pathway in diabetic complications;ko05144//Malaria;ko05143//African trypanosomiasis	K06527;K06527;K06527;K06527;K06527;K06527;K06527;K06527;K06527	GO:0002102//podosome;GO:0005576//extracellular region;GO:0005615//extracellular space;GO:0005769//early endosome;GO:0005783//endoplasmic reticulum;GO:0005794//Golgi apparatus;GO:0005886//plasma membrane;GO:0005902//microvillus;GO:0009897//external side of plasma membrane;GO:0009986//cell surface;GO:0016020//membrane;GO:0030175//filopodium;GO:0042383//sarcolemma;GO:0045177//apical part of cell;GO:…	GO:0005178//integrin binding;GO:0008131//primary amine oxidase activity;GO:0050839//cell adhesion molecule binding;GO:0098631//cell adhesion mediator activity	GO:0001666//response to hypoxia;GO:0002544//chronic inflammatory response;GO:0006954//inflammatory response;GO:0007155//cell adhesion;GO:0007157//heterophilic cell-cell adhesion via plasma membrane cell adhesion molecules;GO:0007159//leukocyte cell-cell adhesion;GO:0007160//cell-matrix adhesion;GO:0007584//response to nutrient;GO:0009308//amine metabolic process;GO:0010043//response to zinc ion;G…
ENSG00000270457	ENSG00000270457	0.0164692	0.00439102	0.0246199	0.0149171	0	-	-	-	-	-	-	-	-
ENSG00000231987	LINC01787	0	0	0	0	0	-	-	-	-	-	-	-	-
ENSG00000224445	LINC01708	0	0	0.00882801	0	0	-	-	-	-	-	-	-	-
ENSG00000229201	LINC02787	0	0	0	0	0	-	-	-	-	-	-	-	-
ENSG00000181656	GPR88	0.120521	0.0238437	0.0473938	0.0493472	0.0365692	G protein-coupled receptor 88 [Source:HGNC Symbol;Acc:HGNC:4539]	-	-	-	-	GO:0005634//nucleus;GO:0005737//cytoplasm;GO:0005886//plasma membrane;GO:0005929//cilium;GO:0016020//membrane	GO:0003774//cytoskeletal motor activity;GO:0004930//G protein-coupled receptor activity;GO:0008020//G protein-coupled photoreceptor activity	GO:0007165//signal transduction;GO:0007186//G protein-coupled receptor signaling pathway;GO:0007602//phototransduction;GO:0007626//locomotory behavior;GO:0009584//detection of visible light;GO:0019228//neuronal action potential;GO:0050885//neuromuscular process controlling balance;GO:0061743//motor learning;GO:0071482//cellular response to light stimulus
ENSG00000122481	RWDD3	0.0102352	0.0149222	0.00872778	0.0133817	0	RWD domain containing 3 [Source:HGNC Symbol;Acc:HGNC:21393]	-	-	-	-	GO:0005634//nucleus;GO:0005737//cytoplasm	GO:0005515//protein binding	GO:0032088//negative regulation of NF-kappaB transcription factor activity;GO:0033235//positive regulation of protein sumoylation;GO:1902073//positive regulation of hypoxia-inducible factor-1alpha signaling pathway
ENSG00000198162	MAN1A2	0.884438	0.594804	0.568377	0.664373	1.04996	mannosidase alpha class 1A member 2 [Source:HGNC Symbol;Acc:HGNC:6822]	Metabolism;Genetic Information Processing;Metabolism;Metabolism	Global and overview maps;Folding, sorting and degradation;Glycan biosynthesis and metabolism;Glycan biosynthesis and metabolism	ko01100//Metabolic pathways;ko04141//Protein processing in endoplasmic reticulum;ko00510//N-Glycan biosynthesis;ko00513//Various types of N-glycan biosynthesis	K01230;K01230;K01230;K01230	GO:0000139//Golgi membrane;GO:0005783//endoplasmic reticulum;GO:0005794//Golgi apparatus;GO:0016020//membrane;GO:0070062//extracellular exosome	GO:0004571//mannosyl-oligosaccharide 1,2-alpha-mannosidase activity;GO:0005509//calcium ion binding;GO:0016787//hydrolase activity;GO:0016798//hydrolase activity, acting on glycosyl bonds;GO:0046872//metal ion binding	GO:0005975//carbohydrate metabolic process;GO:0006486//protein glycosylation;GO:0006491//N-glycan processing;GO:0007585//respiratory gaseous exchange by respiratory system;GO:0008152//metabolic process;GO:0009100//glycoprotein metabolic process;GO:0048286//lung alveolus development
ENSG00000238198	LRIG2-DT	0.0156246	0.0137922	0.00128723	0.0219207	0.00459834	-	-	-	-	-	-	-	-
ENSG00000171517	LPAR3	0.00988032	0.00273748	0.0560924	0.0144717	0.0879455	lysophosphatidic acid receptor 3 [Source:HGNC Symbol;Acc:HGNC:14298]	Human Diseases;Environmental Information Processing;Environmental Information Processing;Environmental Information Processing;Environmental Information Processing	Cancer: overview;Signal transduction;Signaling molecules and interaction;Signal transduction;Signal transduction	ko05200//Pathways in cancer;ko04151//PI3K-Akt signaling pathway;ko04080//Neuroactive ligand-receptor interaction;ko04015//Rap1 signaling pathway;ko04072//Phospholipase D signaling pathway	K04294;K04294;K04294;K04294;K04294	GO:0005737//cytoplasm;GO:0005886//plasma membrane;GO:0016020//membrane;GO:0030424//axon;GO:0045202//synapse	GO:0004930//G protein-coupled receptor activity;GO:0005515//protein binding;GO:0008289//lipid binding;GO:0070915//lysophosphatidic acid receptor activity	GO:0007165//signal transduction;GO:0007186//G protein-coupled receptor signaling pathway;GO:0007187//G protein-coupled receptor signaling pathway, coupled to cyclic nucleotide second messenger;GO:0007189//adenylate cyclase-activating G protein-coupled receptor signaling pathway;GO:0007204//positive regulation of cytosolic calcium ion concentration;GO:0007268//chemical synaptic transmission;GO:001…
ENSG00000228852	ENSG00000228852	0	0	0	0	0	-	-	-	-	-	-	-	-
ENSG00000203864	LINC02868	0	0	0	0	0	-	-	-	-	-	-	-	-
ENSG00000233482	ENSG00000233482	0	0	0	0	0	-	-	-	-	-	-	-	-
ENSG00000230250	LINC01753	0	0	0	0	0	-	-	-	-	-	-	-	-
ENSG00000232878	DPYD-AS1	0	0	0	0	0	-	-	-	-	-	-	-	-
ENSG00000143079	CTTNBP2NL	0.226678	0.292647	0.209426	0.186206	0.168128	CTTNBP2 N-terminal like [Source:HGNC Symbol;Acc:HGNC:25330]	-	-	-	-	GO:0001725//stress fiber;GO:0005737//cytoplasm;GO:0005856//cytoskeleton;GO:0015629//actin cytoskeleton;GO:0030027//lamellipodium;GO:0042995//cell projection	GO:0005515//protein binding;GO:0051721//protein phosphatase 2A binding	GO:0006470//protein dephosphorylation;GO:0032410//negative regulation of transporter activity;GO:0034763//negative regulation of transmembrane transport
ENSG00000230768	LINC01676	0	0	0	0	0	-	-	-	-	-	-	-	-
ENSG00000235202	LINC01525	0	0	0	0	0	-	-	-	-	-	-	-	-
ENSG00000272715	ENSG00000272715	0.00259359	0.00830609	0.00304183	0.00858918	0.0500799	-	-	-	-	-	-	-	-
ENSG00000235038	ENSG00000235038	0	0	0	0.00326127	0	-	-	-	-	-	-	-	-
ENSG00000173947	CIMAP3	0.0227513	0.0179166	0.0188933	0.340421	0.0221636	ciliary microtubule associated protein 3 [Source:HGNC Symbol;Acc:HGNC:27009]	-	-	-	-	GO:0005634//nucleus;GO:0005737//cytoplasm;GO:0005794//Golgi apparatus;GO:0005802//trans-Golgi network;GO:0031410//cytoplasmic vesicle;GO:0036064//ciliary basal body	GO:0005515//protein binding;GO:0008092//cytoskeletal protein binding;GO:0019894//kinesin binding;GO:0019901//protein kinase binding;GO:0031267//small GTPase binding;GO:0043015//gamma-tubulin binding;GO:0048487//beta-tubulin binding	GO:0030030//cell projection organization;GO:0031344//regulation of cell projection organization;GO:0033674//positive regulation of kinase activity;GO:0044782//cilium organization;GO:0060971//embryonic heart tube left/right pattern formation
ENSG00000230434	LINC01650	0	0	0	0	0	-	-	-	-	-	-	-	-
ENSG00000134198	TSPAN2	0.422709	0.178415	0.255371	0.229937	0.194663	tetraspanin 2 [Source:HGNC Symbol;Acc:HGNC:20659]	-	-	-	-	GO:0005654//nucleoplasm;GO:0005886//plasma membrane;GO:0016020//membrane;GO:0043209//myelin sheath	GO:0005515//protein binding	GO:0006954//inflammatory response;GO:0014002//astrocyte development;GO:0014005//microglia development;GO:0042552//myelination;GO:0048709//oligodendrocyte differentiation;GO:0061564//axon development
ENSG00000226053	LINC01776	0.00133649	0.00432761	0.00114954	0	0	-	-	-	-	-	-	-	-
ENSG00000198799	LRIG2	0.114146	0.147034	0.10356	0.158882	0.146355	leucine rich repeats and immunoglobulin like domains 2 [Source:HGNC Symbol;Acc:HGNC:20889]	Organismal Systems	Development and regeneration	ko04360//Axon guidance	K24609	GO:0005615//extracellular space;GO:0005737//cytoplasm;GO:0005886//plasma membrane;GO:0016020//membrane;GO:0030426//growth cone;GO:0031012//extracellular matrix;GO:0097708//intracellular vesicle	GO:0005102//signaling receptor binding;GO:0005515//protein binding	GO:0006509//membrane protein ectodomain proteolysis;GO:0007605//sensory perception of sound;GO:0010640//regulation of platelet-derived growth factor receptor signaling pathway;GO:0010977//negative regulation of neuron projection development;GO:0034394//protein localization to cell surface;GO:0048679//regulation of axon regeneration;GO:0048681//negative regulation of axon regeneration;GO:0051045//…
ENSG00000117620	SLC35A3	0.120912	0.120012	0.133282	0.199045	0.098725	solute carrier family 35 member A3 [Source:HGNC Symbol;Acc:HGNC:11023]	-	-	-	-	GO:0000139//Golgi membrane;GO:0005794//Golgi apparatus;GO:0016020//membrane	GO:0005459//UDP-galactose transmembrane transporter activity;GO:0005462//UDP-N-acetylglucosamine transmembrane transporter activity;GO:0005515//protein binding;GO:0015165//pyrimidine nucleotide-sugar transmembrane transporter activity;GO:0015297//antiporter activity	GO:0006047//UDP-N-acetylglucosamine metabolic process;GO:0008643//carbohydrate transport;GO:0072334//UDP-galactose transmembrane transport;GO:0090481//pyrimidine nucleotide-sugar transmembrane transport;GO:1990569//UDP-N-acetylglucosamine transmembrane transport
ENSG00000223906	ENSG00000223906	0	0	0	0	0	-	-	-	-	-	-	-	-
ENSG00000162688	AGL	0.288541	0.198296	0.181528	0.238265	0.0801676	amylo-alpha-1, 6-glucosidase, 4-alpha-glucanotransferase [Source:HGNC Symbol;Acc:HGNC:321]	Metabolism;Metabolism	Global and overview maps;Carbohydrate metabolism	ko01100//Metabolic pathways;ko00500//Starch and sucrose metabolism	K01196;K01196	GO:0005576//extracellular region;GO:0005634//nucleus;GO:0005737//cytoplasm;GO:0005829//cytosol;GO:0016234//inclusion body;GO:0016529//sarcoplasmic reticulum;GO:0034774//secretory granule lumen;GO:0043033//isoamylase complex;GO:1904813//ficolin-1-rich granule lumen	GO:0003824//catalytic activity;GO:0004133//glycogen debranching enzyme activity;GO:0004134//4-alpha-glucanotransferase activity;GO:0004135//amylo-alpha-1,6-glucosidase activity;GO:0005515//protein binding;GO:0016740//transferase activity;GO:0016757//glycosyltransferase activity;GO:0016787//hydrolase activity;GO:0016798//hydrolase activity, acting on glycosyl bonds;GO:0030246//carbohydrate binding…	GO:0005975//carbohydrate metabolic process;GO:0005977//glycogen metabolic process;GO:0005978//glycogen biosynthetic process;GO:0005980//glycogen catabolic process;GO:0007584//response to nutrient;GO:0008152//metabolic process;GO:0009725//response to hormone;GO:0051384//response to glucocorticoid
ENSG00000197106	SLC6A17	0.214472	0.105883	0.0850826	0.107701	0.088281	solute carrier family 6 member 17 [Source:HGNC Symbol;Acc:HGNC:31399]	-	-	-	-	GO:0005886//plasma membrane;GO:0008021//synaptic vesicle;GO:0016020//membrane;GO:0030672//synaptic vesicle membrane;GO:0031410//cytoplasmic vesicle;GO:0042995//cell projection;GO:0045202//synapse;GO:0098793//presynapse;GO:0098794//postsynapse;GO:0098978//glutamatergic synapse;GO:0098982//GABA-ergic synapse	GO:0005515//protein binding;GO:0015293//symporter activity;GO:0022857//transmembrane transporter activity	GO:0006811//ion transport;GO:0006814//sodium ion transport;GO:0006836//neurotransmitter transport;GO:0006865//amino acid transport;GO:0007420//brain development;GO:0015804//neutral amino acid transport;GO:0015816//glycine transport;GO:0015820//leucine transport;GO:0015824//proline transport;GO:0030163//protein catabolic process;GO:0032328//alanine transport;GO:0035725//sodium ion transmembrane tr…
ENSG00000259946	ENSG00000259946	0.00672639	0.00800153	0.00242162	0.00249024	0.0049688	-	-	-	-	-	-	-	-
ENSG00000236137	CD101-AS1	0	0	0	0	0	-	-	-	-	-	-	-	-
ENSG00000203859	HSD3B2	0	0.00167805	0	0	0	hydroxy-delta-5-steroid dehydrogenase, 3 beta- and steroid delta-isomerase 2 [Source:HGNC Symbol;Acc:HGNC:5218]	Metabolism;Human Diseases;Organismal Systems;Organismal Systems;Metabolism;Organismal Systems	Global and overview maps;Endocrine and metabolic disease;Endocrine system;Endocrine system;Lipid metabolism;Endocrine system	ko01100//Metabolic pathways;ko04934//Cushing syndrome;ko04925//Aldosterone synthesis and secretion;ko04927//Cortisol synthesis and secretion;ko00140//Steroid hormone biosynthesis;ko04913//Ovarian steroidogenesis	K00070;K00070;K00070;K00070;K00070;K00070	GO:0005730//nucleolus;GO:0005737//cytoplasm;GO:0005739//mitochondrion;GO:0005743//mitochondrial inner membrane;GO:0005758//mitochondrial intermembrane space;GO:0005783//endoplasmic reticulum;GO:0005789//endoplasmic reticulum membrane;GO:0016020//membrane;GO:0030868//smooth endoplasmic reticulum membrane;GO:0031966//mitochondrial membrane;GO:0043231//intracellular membrane-bounded organelle;GO:004…	GO:0003824//catalytic activity;GO:0003854//3-beta-hydroxy-delta5-steroid dehydrogenase activity;GO:0004769//steroid delta-isomerase activity;GO:0005515//protein binding;GO:0016491//oxidoreductase activity;GO:0016616//oxidoreductase activity, acting on the CH-OH group of donors, NAD or NADP as acceptor;GO:0016853//isomerase activity;GO:0102294//cholesterol dehydrogenase activity	GO:0006629//lipid metabolic process;GO:0006694//steroid biosynthetic process;GO:0006702//androgen biosynthetic process;GO:0008152//metabolic process;GO:0008207//C21-steroid hormone metabolic process;GO:0021766//hippocampus development;GO:0051412//response to corticosterone
ENSG00000228086	ENSG00000228086	0	0	0	0	0	-	-	-	-	-	-	-	-
ENSG00000273406	ENSG00000273406	0	0	0	0.0144231	0	-	-	-	-	-	-	-	-
ENSG00000185946	RNPC3	0.0797834	0.128539	0.0423441	0.123722	0.119333	RNA binding region (RNP1, RRM) containing 3 [Source:HGNC Symbol;Acc:HGNC:18666]	-	-	-	-	GO:0005634//nucleus;GO:0005654//nucleoplasm;GO:0005681//spliceosomal complex;GO:0005689//U12-type spliceosomal complex	GO:0003676//nucleic acid binding;GO:0003723//RNA binding;GO:0005515//protein binding;GO:0030626//U12 snRNA binding;GO:0097157//pre-mRNA intronic binding	GO:0000398//mRNA splicing, via spliceosome;GO:0006397//mRNA processing;GO:0008380//RNA splicing
ENSG00000162627	SNX7	0.101815	0.0614412	0.148734	0.195343	0.0582745	sorting nexin 7 [Source:HGNC Symbol;Acc:HGNC:14971]	-	-	-	-	GO:0000407//phagophore assembly site;GO:0005768//endosome;GO:0005769//early endosome;GO:0016020//membrane;GO:0031410//cytoplasmic vesicle;GO:0031901//early endosome membrane	GO:0005515//protein binding;GO:0008289//lipid binding;GO:0035091//phosphatidylinositol binding	GO:0000422//autophagy of mitochondrion;GO:0015031//protein transport;GO:0032456//endocytic recycling;GO:0034727//piecemeal microautophagy of the nucleus;GO:0051641//cellular localization;GO:0061709//reticulophagy;GO:2000786//positive regulation of autophagosome assembly
ENSG00000226715	LINC01709	0	0	0.00383573	0	0	-	-	-	-	-	-	-	-
ENSG00000162695	SLC30A7	0.0645988	0.140159	0.0789617	0.0643645	0.0498856	solute carrier family 30 member 7 [Source:HGNC Symbol;Acc:HGNC:19306]	-	-	-	-	GO:0000139//Golgi membrane;GO:0005737//cytoplasm;GO:0005739//mitochondrion;GO:0005794//Golgi apparatus;GO:0016020//membrane;GO:0016529//sarcoplasmic reticulum;GO:0031410//cytoplasmic vesicle;GO:0031982//vesicle;GO:0033017//sarcoplasmic reticulum membrane;GO:0048471//perinuclear region of cytoplasm;GO:1990674//Golgi cis cisterna membrane	GO:0005385//zinc ion transmembrane transporter activity;GO:0008324//cation transmembrane transporter activity	GO:0006811//ion transport;GO:0006812//cation transport;GO:0006829//zinc ion transport;GO:0006882//cellular zinc ion homeostasis;GO:0055085//transmembrane transport;GO:0071577//zinc ion transmembrane transport;GO:0098655//cation transmembrane transport;GO:1904257//zinc ion import into Golgi apparatus
ENSG00000265808	SEC22B	0.213918	0.352004	0.223904	0.350864	0.299193	SEC22 homolog B, vesicle trafficking protein [Source:HGNC Symbol;Acc:HGNC:10700]	Cellular Processes;Human Diseases;Genetic Information Processing	Transport and catabolism;Infectious disease: bacterial;Folding, sorting and degradation	ko04145//Phagosome;ko05134//Legionellosis;ko04130//SNARE interactions in vesicular transport	K08517;K08517;K08517	GO:0000139//Golgi membrane;GO:0005737//cytoplasm;GO:0005783//endoplasmic reticulum;GO:0005789//endoplasmic reticulum membrane;GO:0005793//endoplasmic reticulum-Golgi intermediate compartment;GO:0005794//Golgi apparatus;GO:0012505//endomembrane system;GO:0012507//ER to Golgi transport vesicle membrane;GO:0016020//membrane;GO:0030133//transport vesicle;GO:0030670//phagocytic vesicle membrane;GO:003…	GO:0005484//SNAP receptor activity;GO:0005515//protein binding	GO:0006888//endoplasmic reticulum to Golgi vesicle-mediated transport;GO:0006890//retrograde vesicle-mediated transport, Golgi to endoplasmic reticulum;GO:0015031//protein transport;GO:0016192//vesicle-mediated transport;GO:0045732//positive regulation of protein catabolic process;GO:0048280//vesicle fusion with Golgi apparatus;GO:0061025//membrane fusion;GO:1902902//negative regulation of autoph…
ENSG00000134247	PTGFRN	0.20562	0.24325	0.267846	0.399145	0.134811	prostaglandin F2 receptor inhibitor [Source:HGNC Symbol;Acc:HGNC:9601]	-	-	-	-	GO:0005783//endoplasmic reticulum;GO:0005789//endoplasmic reticulum membrane;GO:0005794//Golgi apparatus;GO:0009986//cell surface;GO:0016020//membrane	GO:0005515//protein binding	GO:0014905//myoblast fusion involved in skeletal muscle regeneration;GO:0034389//lipid droplet organization
ENSG00000162664	ZNF326	0.234895	0.301794	0.215839	0.437413	0.306326	zinc finger protein 326 [Source:HGNC Symbol;Acc:HGNC:14104]	-	-	-	-	GO:0005634//nucleus;GO:0005654//nucleoplasm;GO:0016363//nuclear matrix;GO:0043229//intracellular organelle;GO:0043231//intracellular membrane-bounded organelle;GO:0044609//DBIRD complex	GO:0000993//RNA polymerase II complex binding;GO:0003677//DNA binding;GO:0003723//RNA binding;GO:0005515//protein binding;GO:0046872//metal ion binding	GO:0006397//mRNA processing;GO:0008380//RNA splicing;GO:0032784//regulation of DNA-templated transcription, elongation;GO:0043484//regulation of RNA splicing
ENSG00000236866	TENT5C-DT	0	0	0	0	0	-	-	-	-	-	-	-	-
ENSG00000134253	TRIM45	0.0114723	0.0222141	0.0417625	0.0582446	0	tripartite motif containing 45 [Source:HGNC Symbol;Acc:HGNC:19018]	-	-	-	-	GO:0005634//nucleus;GO:0005654//nucleoplasm;GO:0005737//cytoplasm;GO:0005829//cytosol;GO:0045171//intercellular bridge	GO:0005515//protein binding;GO:0008270//zinc ion binding;GO:0016740//transferase activity;GO:0046872//metal ion binding;GO:0061630//ubiquitin protein ligase activity	GO:0043161//proteasome-mediated ubiquitin-dependent protein catabolic process;GO:0050728//negative regulation of inflammatory response;GO:0060348//bone development;GO:0070936//protein K48-linked ubiquitination
ENSG00000235777	DPYD-AS2	0	0	0	0	0	-	-	-	-	-	-	-	-
ENSG00000285532	LINC02788	0	0	0	0	0	-	-	-	-	-	-	-	-
ENSG00000232650	LINC01780	0	0	0.00258265	0	0	-	-	-	-	-	-	-	-
ENSG00000183508	TENT5C	0.00390329	0.0041477	0.108231	0.0436459	0	terminal nucleotidyltransferase 5C [Source:HGNC Symbol;Acc:HGNC:24712]	-	-	-	-	GO:0005634//nucleus;GO:0005654//nucleoplasm;GO:0005737//cytoplasm;GO:0005813//centrosome;GO:0005856//cytoskeleton	GO:0003723//RNA binding;GO:0005515//protein binding;GO:0016740//transferase activity;GO:0016779//nucleotidyltransferase activity;GO:1990817//RNA adenylyltransferase activity	GO:0001701//in utero embryonic development;GO:0045596//negative regulation of cell differentiation;GO:0048255//mRNA stabilization
ENSG00000234283	LINC01731	0.0455846	0.0671643	0.0377564	0.0382088	0.0192215	-	-	-	-	-	-	-	-
ENSG00000198765	SYCP1	0	0	0	0.00201156	0	synaptonemal complex protein 1 [Source:HGNC Symbol;Acc:HGNC:11487]	-	-	-	-	GO:0000775//chromosome, centromeric region;GO:0000794//condensed nuclear chromosome;GO:0000795//synaptonemal complex;GO:0000801//central element;GO:0000802//transverse filament;GO:0001673//male germ cell nucleus;GO:0005634//nucleus;GO:0005694//chromosome;GO:0030849//autosome	GO:0003677//DNA binding;GO:0003690//double-stranded DNA binding	GO:0000711//meiotic DNA repair synthesis;GO:0007049//cell cycle;GO:0007129//homologous chromosome pairing at meiosis;GO:0007130//synaptonemal complex assembly;GO:0007131//reciprocal meiotic recombination;GO:0007283//spermatogenesis;GO:0032880//regulation of protein localization;GO:0035092//sperm chromatin condensation;GO:0051026//chiasma assembly;GO:0051289//protein homotetramerization;GO:0051301…
ENSG00000143398	PIP5K1A	0.117718	0.173019	0.126267	0.210624	0.087292	phosphatidylinositol-4-phosphate 5-kinase type 1 alpha [Source:HGNC Symbol;Acc:HGNC:8994]	Metabolism;Cellular Processes;Cellular Processes;Cellular Processes;Environmental Information Processing;Human Diseases;Human Diseases;Environmental Information Processing;Organismal Systems;Metabolism	Global and overview maps;Transport and catabolism;Cell motility;Cellular community - eukaryotes;Signal transduction;Infectious disease: bacterial;Cancer: overview;Signal transduction;Immune system;Carbohydrate metabolism	ko01100//Metabolic pathways;ko04144//Endocytosis;ko04810//Regulation of actin cytoskeleton;ko04510//Focal adhesion;ko04072//Phospholipase D signaling pathway;ko05135//Yersinia infection;ko05231//Choline metabolism in cancer;ko04070//Phosphatidylinositol signaling system;ko04666//Fc gamma R-mediated phagocytosis;ko00562//Inositol phosphate metabolism	K00889;K00889;K00889;K00889;K00889;K00889;K00889;K00889;K00889;K00889	GO:0001726//ruffle;GO:0005634//nucleus;GO:0005654//nucleoplasm;GO:0005737//cytoplasm;GO:0005829//cytosol;GO:0005847//mRNA cleavage and polyadenylation specificity factor complex;GO:0005886//plasma membrane;GO:0005925//focal adhesion;GO:0016020//membrane;GO:0016607//nuclear speck;GO:0030027//lamellipodium;GO:0032587//ruffle membrane;GO:0042995//cell projection	GO:0000166//nucleotide binding;GO:0000285//1-phosphatidylinositol-3-phosphate 5-kinase activity;GO:0005515//protein binding;GO:0005524//ATP binding;GO:0016301//kinase activity;GO:0016307//phosphatidylinositol phosphate kinase activity;GO:0016308//1-phosphatidylinositol-4-phosphate 5-kinase activity;GO:0016740//transferase activity;GO:0019900//kinase binding;GO:0052742//phosphatidylinositol kinase…	GO:0006629//lipid metabolic process;GO:0006650//glycerophospholipid metabolic process;GO:0006661//phosphatidylinositol biosynthetic process;GO:0006909//phagocytosis;GO:0007165//signal transduction;GO:0008654//phospholipid biosynthetic process;GO:0010761//fibroblast migration;GO:0016310//phosphorylation;GO:0016477//cell migration;GO:0030036//actin cytoskeleton organization;GO:0030216//keratinocyte…
ENSG00000196505	GDAP2	0.0850268	0.0750202	0.0563266	0.10302	0.0302256	ganglioside induced differentiation associated protein 2 [Source:HGNC Symbol;Acc:HGNC:18010]	-	-	-	-	GO:0005765//lysosomal membrane	GO:0005515//protein binding	GO:0032526//response to retinoic acid
ENSG00000287015	ENSG00000287015	0	0	0	0	0	-	-	-	-	-	-	-	-
ENSG00000235526	ENSG00000235526	0	0	0	0	0	-	-	-	-	-	-	-	-
ENSG00000134200	TSHB	0	0	0	0	0	thyroid stimulating hormone subunit beta [Source:HGNC Symbol;Acc:HGNC:12372]	Environmental Information Processing;Environmental Information Processing;Organismal Systems;Organismal Systems;Human Diseases	Signaling molecules and interaction;Signal transduction;Endocrine system;Endocrine system;Immune disease	ko04080//Neuroactive ligand-receptor interaction;ko04024//cAMP signaling pathway;ko04918//Thyroid hormone synthesis;ko04923//Regulation of lipolysis in adipocytes;ko05320//Autoimmune thyroid disease	K05251;K05251;K05251;K05251;K05251	GO:0005576//extracellular region;GO:0005615//extracellular space;GO:0005737//cytoplasm	GO:0005102//signaling receptor binding;GO:0005179//hormone activity	GO:0007186//G protein-coupled receptor signaling pathway;GO:0007267//cell-cell signaling;GO:0009653//anatomical structure morphogenesis;GO:0033189//response to vitamin A;GO:0043627//response to estrogen;GO:0051592//response to calcium ion;GO:0051716//cellular response to stimulus
ENSG00000065183	WDR3	0.142571	0.205247	0.146282	0.172957	0.19882	WD repeat domain 3 [Source:HGNC Symbol;Acc:HGNC:12755]	Genetic Information Processing	Translation	ko03008//Ribosome biogenesis in eukaryotes	K14556	GO:0005634//nucleus;GO:0005654//nucleoplasm;GO:0005730//nucleolus;GO:0031965//nuclear membrane;GO:0032040//small-subunit processome;GO:0034388//Pwp2p-containing subcomplex of 90S preribosome	GO:0003723//RNA binding;GO:0005515//protein binding;GO:0030515//snoRNA binding	GO:0030490//maturation of SSU-rRNA;GO:0042254//ribosome biogenesis;GO:0042274//ribosomal small subunit biogenesis
ENSG00000227082	LINC02798	0.0180955	0.0131178	0.0219173	0.0133359	0.00725802	-	-	-	-	-	-	-	-
ENSG00000163393	SLC22A15	0.142522	0.126136	0.0487551	0.073466	0.127034	solute carrier family 22 member 15 [Source:HGNC Symbol;Acc:HGNC:20301]	-	-	-	-	GO:0005575//cellular_component;GO:0005886//plasma membrane;GO:0016020//membrane	GO:0003674//molecular_function;GO:0015199//amino-acid betaine transmembrane transporter activity;GO:0022857//transmembrane transporter activity	GO:0006811//ion transport;GO:0006865//amino acid transport;GO:0008150//biological_process;GO:0015838//amino-acid betaine transport;GO:0055085//transmembrane transport
ENSG00000163156	SCNM1	0.611153	0.701188	0.477081	0.545676	0.622248	sodium channel modifier 1 [Source:HGNC Symbol;Acc:HGNC:23136]	-	-	-	-	GO:0005634//nucleus;GO:0005654//nucleoplasm;GO:0005681//spliceosomal complex;GO:0016607//nuclear speck	GO:0005515//protein binding;GO:0019899//enzyme binding;GO:0046872//metal ion binding	GO:0000380//alternative mRNA splicing, via spliceosome;GO:0006397//mRNA processing;GO:0008380//RNA splicing
ENSG00000143631	FLG	0	0	0	0	0	filaggrin [Source:HGNC Symbol;Acc:HGNC:3748]	-	-	-	-	GO:0001533//cornified envelope;GO:0005634//nucleus;GO:0005829//cytosol;GO:0036457//keratohyalin granule;GO:0036464//cytoplasmic ribonucleoprotein granule;GO:0062023//collagen-containing extracellular matrix	GO:0005198//structural molecule activity;GO:0005509//calcium ion binding;GO:0005515//protein binding;GO:0030280//structural constituent of skin epidermis;GO:0046872//metal ion binding;GO:0046914//transition metal ion binding	GO:0018149//peptide cross-linking;GO:0030216//keratinocyte differentiation;GO:0061436//establishment of skin barrier
ENSG00000237975	FLG-AS1	0.0659194	0.0636811	0.0655321	0.0547597	0.0459746	-	-	-	-	-	-	-	-
ENSG00000261168	ENSG00000261168	0.0109313	0.0330757	0.0100391	0.0144196	0.00849956	-	-	-	-	-	-	-	-
ENSG00000287980	ENSG00000287980	0	0	0	0	0	-	-	-	-	-	-	-	-
ENSG00000229283	ENSG00000229283	0	0	0	0	0	-	-	-	-	-	-	-	-
ENSG00000226172	ENSG00000226172	0	0	0	0	0	-	-	-	-	-	-	-	-
ENSG00000079335	CDC14A	0.00836348	0.00833115	0.0259278	0.0247053	0	cell division cycle 14A [Source:HGNC Symbol;Acc:HGNC:1718]	Cellular Processes	Cell growth and death	ko04110//Cell cycle	K06639	GO:0000922//spindle pole;GO:0005634//nucleus;GO:0005654//nucleoplasm;GO:0005730//nucleolus;GO:0005737//cytoplasm;GO:0005813//centrosome;GO:0005819//spindle;GO:0005829//cytosol;GO:0005856//cytoskeleton;GO:0016604//nuclear body;GO:0032420//stereocilium;GO:0032426//stereocilium tip;GO:0042995//cell projection;GO:0043227//membrane-bounded organelle;GO:0043232//intracellular non-membrane-bounded organ…	GO:0004721//phosphoprotein phosphatase activity;GO:0004722//protein serine/threonine phosphatase activity;GO:0004725//protein tyrosine phosphatase activity;GO:0005515//protein binding;GO:0008138//protein tyrosine/serine/threonine phosphatase activity;GO:0016787//hydrolase activity;GO:0016791//phosphatase activity;GO:0017018//myosin phosphatase activity	GO:0000226//microtubule cytoskeleton organization;GO:0006470//protein dephosphorylation;GO:0007049//cell cycle;GO:0007096//regulation of exit from mitosis;GO:0007605//sensory perception of sound;GO:0016311//dephosphorylation;GO:0032467//positive regulation of cytokinesis;GO:0051301//cell division;GO:0060271//cilium assembly
ENSG00000143119	CD53	0.00501719	0	0.031103	0.0273735	0.0560175	CD53 molecule [Source:HGNC Symbol;Acc:HGNC:1686]	-	-	-	-	GO:0001772//immunological synapse;GO:0005886//plasma membrane;GO:0005911//cell-cell junction;GO:0009986//cell surface;GO:0016020//membrane;GO:0035579//specific granule membrane;GO:0070062//extracellular exosome;GO:0070161//anchoring junction;GO:0070821//tertiary granule membrane	GO:0005515//protein binding;GO:0042802//identical protein binding	GO:0007165//signal transduction;GO:1901741//positive regulation of myoblast fusion
ENSG00000143520	FLG2	0	0	0	0	0	filaggrin 2 [Source:HGNC Symbol;Acc:HGNC:33276]	-	-	-	-	GO:0001533//cornified envelope;GO:0005576//extracellular region;GO:0005634//nucleus;GO:0005737//cytoplasm;GO:0036457//keratohyalin granule;GO:1904724//tertiary granule lumen	GO:0005198//structural molecule activity;GO:0005509//calcium ion binding;GO:0046872//metal ion binding;GO:0046914//transition metal ion binding	GO:0007155//cell adhesion;GO:0048730//epidermis morphogenesis;GO:0061436//establishment of skin barrier
ENSG00000171943	SRGAP2C	0.327552	0.368404	0.217803	0.349879	0.114666	SLIT-ROBO Rho GTPase activating protein 2C [Source:HGNC Symbol;Acc:HGNC:30584]	-	-	-	-	-	GO:0042803//protein homodimerization activity;GO:0046982//protein heterodimerization activity	GO:0007399//nervous system development;GO:0021816//extension of a leading process involved in cell motility in cerebral cortex radial glia guided migration;GO:0021987//cerebral cortex development;GO:0051490//negative regulation of filopodium assembly;GO:0061000//negative regulation of dendritic spine development;GO:1904861//excitatory synapse assembly;GO:1904862//inhibitory synapse assembly;GO:20…
ENSG00000155761	SPAG17	0.00307782	0.00248762	0.0141573	0.029156	0.00336675	sperm associated antigen 17 [Source:HGNC Symbol;Acc:HGNC:26620]	-	-	-	-	GO:0001669//acrosomal vesicle;GO:0002177//manchette;GO:0005576//extracellular region;GO:0005737//cytoplasm;GO:0005794//Golgi apparatus;GO:0005856//cytoskeleton;GO:0005874//microtubule;GO:0005929//cilium;GO:0031410//cytoplasmic vesicle;GO:0031514//motile cilium;GO:0042995//cell projection;GO:1990716//axonemal central apparatus	-	GO:0003351//epithelial cilium movement involved in extracellular fluid movement;GO:0007283//spermatogenesis;GO:0030030//cell projection organization;GO:0030154//cell differentiation;GO:0044458//motile cilium assembly;GO:0051649//establishment of localization in cell;GO:1904158//axonemal central apparatus assembly;GO:1905198//manchette assembly;GO:1990953//intramanchette transport
ENSG00000230806	SRGAP2-AS1	0	0	0	0	0	-	-	-	-	-	-	-	-
ENSG00000116830	TTF2	0.0135691	0.0219167	0.0147367	0.0120564	0.00471373	transcription termination factor 2 [Source:HGNC Symbol;Acc:HGNC:12398]	Organismal Systems	Endocrine system	ko04918//Thyroid hormone synthesis	K15173	GO:0005634//nucleus;GO:0005681//spliceosomal complex;GO:0005737//cytoplasm;GO:0005829//cytosol;GO:0008023//transcription elongation factor complex	GO:0000166//nucleotide binding;GO:0003677//DNA binding;GO:0004386//helicase activity;GO:0005515//protein binding;GO:0005524//ATP binding;GO:0008094//ATP-dependent activity, acting on DNA;GO:0008270//zinc ion binding;GO:0016787//hydrolase activity;GO:0046872//metal ion binding;GO:0140658//ATP-dependent chromatin remodeler activity	GO:0006281//DNA repair;GO:0006338//chromatin remodeling;GO:0006353//DNA-templated transcription, termination;GO:0006369//termination of RNA polymerase II transcription;GO:0006397//mRNA processing;GO:0008380//RNA splicing
ENSG00000227091	SLC6A17-AS1	0	0	0	0	0	-	-	-	-	-	-	-	-
ENSG00000081026	MAGI3	0.253636	0.202063	0.101549	0.166369	0.116313	membrane associated guanylate kinase, WW and PDZ domain containing 3 [Source:HGNC Symbol;Acc:HGNC:29647]	Environmental Information Processing	Signal transduction	ko04015//Rap1 signaling pathway	K06112	GO:0005634//nucleus;GO:0005737//cytoplasm;GO:0005886//plasma membrane;GO:0005911//cell-cell junction;GO:0005923//bicellular tight junction;GO:0016020//membrane;GO:0030054//cell junction;GO:0070161//anchoring junction	GO:0000166//nucleotide binding;GO:0004385//guanylate kinase activity;GO:0005515//protein binding;GO:0005524//ATP binding	GO:0006915//apoptotic process;GO:0007165//signal transduction;GO:0035556//intracellular signal transduction;GO:0046037//GMP metabolic process;GO:0046710//GDP metabolic process
ENSG00000224965	KCNC4-DT	0	0	0	0	0	-	-	-	-	-	-	-	-
ENSG00000228127	LINC01649	0	0.00226533	0	0	0	-	-	-	-	-	-	-	-
ENSG00000143458	GABPB2	0.0168926	0.0184608	0.0138352	0.0579128	0.0209371	GA binding protein transcription factor subunit beta 2 [Source:HGNC Symbol;Acc:HGNC:28441]	-	-	-	-	GO:0005634//nucleus	GO:0000976//transcription cis-regulatory region binding;GO:0005515//protein binding;GO:0042802//identical protein binding	GO:0045944//positive regulation of transcription by RNA polymerase II
ENSG00000073754	CD5L	0.00204639	0	0.0172777	0.020659	0	CD5 molecule like [Source:HGNC Symbol;Acc:HGNC:1690]	-	-	-	-	GO:0005576//extracellular region;GO:0005615//extracellular space;GO:0005737//cytoplasm;GO:0005886//plasma membrane;GO:0009986//cell surface;GO:0016020//membrane;GO:0072562//blood microparticle	GO:0004252//serine-type endopeptidase activity;GO:0005044//scavenger receptor activity	GO:0002376//immune system process;GO:0006915//apoptotic process;GO:0006954//inflammatory response;GO:0006968//cellular defense response;GO:0030449//regulation of complement activation;GO:0031638//zymogen activation;GO:1903661//positive regulation of complement-dependent cytotoxicity
ENSG00000228826	ENSG00000228826	0	0	0	0	0	-	-	-	-	-	-	-	-
ENSG00000233907	LINC01761	0	0	0	0	0	-	-	-	-	-	-	-	-
ENSG00000228420	LINC01768	0	0	0	0	0	-	-	-	-	-	-	-	-
ENSG00000230921	HAO2-IT1	0	0	0	0	0	-	-	-	-	-	-	-	-
ENSG00000271736	LINC02772	0	0	0	0	0	-	-	-	-	-	-	-	-
ENSG00000163155	LYSMD1	0.0932421	0.193467	0.0620469	0.113487	0.08851	LysM domain containing 1 [Source:HGNC Symbol;Acc:HGNC:32070]	-	-	-	-	GO:0005654//nucleoplasm	GO:0005515//protein binding	-
ENSG00000116824	CD2	0	0	0	0.00348928	0	CD2 molecule [Source:HGNC Symbol;Acc:HGNC:1639]	Environmental Information Processing;Organismal Systems	Signaling molecules and interaction;Immune system	ko04514//Cell adhesion molecules;ko04640//Hematopoietic cell lineage	K06449;K06449	GO:0005576//extracellular region;GO:0005654//nucleoplasm;GO:0005794//Golgi apparatus;GO:0005886//plasma membrane;GO:0005911//cell-cell junction;GO:0009897//external side of plasma membrane;GO:0009898//cytoplasmic side of plasma membrane;GO:0009986//cell surface;GO:0016020//membrane;GO:0032991//protein-containing complex	GO:0005102//signaling receptor binding;GO:0005515//protein binding;GO:0019901//protein kinase binding;GO:0030971//receptor tyrosine kinase binding;GO:0038023//signaling receptor activity;GO:0042802//identical protein binding;GO:0043621//protein self-association	GO:0001766//membrane raft polarization;GO:0006915//apoptotic process;GO:0007155//cell adhesion;GO:0007166//cell surface receptor signaling pathway;GO:0030101//natural killer cell activation;GO:0030887//positive regulation of myeloid dendritic cell activation;GO:0032729//positive regulation of interferon-gamma production;GO:0032757//positive regulation of interleukin-8 production;GO:0032760//posit…
ENSG00000235887	LINC02799	0	0	0	0	0	-	-	-	-	-	-	-	-
ENSG00000237460	LINC01661	0	0	0	0	0	-	-	-	-	-	-	-	-
ENSG00000024526	DEPDC1	0.0122227	0.00965866	0.0525328	0.0317489	0.0301896	DEP domain containing 1 [Source:HGNC Symbol;Acc:HGNC:22949]	-	-	-	-	GO:0005634//nucleus;GO:0017053//transcription repressor complex	GO:0005096//GTPase activator activity;GO:0005515//protein binding	GO:0007165//signal transduction;GO:0035556//intracellular signal transduction;GO:0045892//negative regulation of transcription, DNA-templated
ENSG00000235005	ENSG00000235005	0	0	0	0	0	-	-	-	-	-	-	-	-
ENSG00000225279	ENSG00000225279	0.00154683	0	0	0	0	-	-	-	-	-	-	-	-
ENSG00000239216	ENSG00000239216	0	0	0	0	0	-	-	-	-	-	-	-	-
ENSG00000283360	ENSG00000283360	0	0	0	0	0	-	-	-	-	-	-	-	-
ENSG00000117262	GPR89A	0.163612	0.133152	0.0897028	0.170644	0.0742605	G protein-coupled receptor 89A [Source:HGNC Symbol;Acc:HGNC:31984]	-	-	-	-	GO:0000139//Golgi membrane;GO:0005794//Golgi apparatus;GO:0016020//membrane;GO:0030660//Golgi-associated vesicle membrane;GO:0032580//Golgi cisterna membrane;GO:0034702//ion channel complex	GO:0008308//voltage-gated anion channel activity	GO:0006811//ion transport;GO:0015031//protein transport;GO:0030217//T cell differentiation;GO:0034220//ion transmembrane transport;GO:0043123//positive regulation of I-kappaB kinase/NF-kappaB signaling;GO:0051452//intracellular pH reduction;GO:0098656//anion transmembrane transport
ENSG00000227907	ENSG00000227907	0	0	0	0	0	-	-	-	-	-	-	-	-
ENSG00000261055	ENSG00000261055	0	0	0	0	0	-	-	-	-	-	-	-	-
ENSG00000231613	ENSG00000231613	0	0	0	0	0	-	-	-	-	-	-	-	-
ENSG00000137947	GTF2B	0.371725	0.531442	0.281363	0.337651	0.276295	general transcription factor IIB [Source:HGNC Symbol;Acc:HGNC:4648]	Human Diseases;Human Diseases;Genetic Information Processing	Cancer: overview;Neurodegenerative disease;Transcription	ko05203//Viral carcinogenesis;ko05017//Spinocerebellar ataxia;ko03022//Basal transcription factors	K03124;K03124;K03124	GO:0000776//kinetochore;GO:0000793//condensed chromosome;GO:0005634//nucleus;GO:0005654//nucleoplasm;GO:0005669//transcription factor TFIID complex;GO:0005694//chromosome;GO:0016604//nuclear body;GO:0032153//cell division site;GO:0032993//protein-DNA complex;GO:0042585//germinal vesicle;GO:0090575//RNA polymerase II transcription regulator complex;GO:0097550//transcription preinitiation complex	GO:0000979//RNA polymerase II core promoter sequence-specific DNA binding;GO:0000993//RNA polymerase II complex binding;GO:0003677//DNA binding;GO:0004402//histone acetyltransferase activity;GO:0005515//protein binding;GO:0008270//zinc ion binding;GO:0016251//RNA polymerase II general transcription initiation factor activity;GO:0016407//acetyltransferase activity;GO:0016740//transferase activity;…	GO:0001174//transcriptional start site selection at RNA polymerase II promoter;GO:0006338//chromatin remodeling;GO:0006352//DNA-templated transcription, initiation;GO:0006366//transcription by RNA polymerase II;GO:0006367//transcription initiation from RNA polymerase II promoter;GO:0006473//protein acetylation;GO:0010467//gene expression;GO:0019083//viral transcription;GO:0051123//RNA polymerase …
ENSG00000233589	ENSG00000233589	0	0	0	0	0	-	-	-	-	-	-	-	-
ENSG00000117586	TNFSF4	0.00412202	0.00970476	0.00417392	0.00864981	0	TNF superfamily member 4 [Source:HGNC Symbol;Acc:HGNC:11934]	Environmental Information Processing	Signaling molecules and interaction	ko04060//Cytokine-cytokine receptor interaction	K05469	GO:0005615//extracellular space;GO:0005886//plasma membrane;GO:0009986//cell surface;GO:0016020//membrane	GO:0005102//signaling receptor binding;GO:0005125//cytokine activity;GO:0005164//tumor necrosis factor receptor binding;GO:0005515//protein binding;GO:0032813//tumor necrosis factor receptor superfamily binding	GO:0001819//positive regulation of cytokine production;GO:0002215//defense response to nematode;GO:0002526//acute inflammatory response;GO:0002639//positive regulation of immunoglobulin production;GO:0002726//positive regulation of T cell cytokine production;GO:0002819//regulation of adaptive immune response;GO:0002830//positive regulation of type 2 immune response;GO:0002891//positive regulation…
ENSG00000162728	KCNJ9	0.0442464	0.0181695	0.00621963	0.00397577	0.0367674	potassium inwardly rectifying channel subfamily J member 9 [Source:HGNC Symbol;Acc:HGNC:6270]	Organismal Systems;Organismal Systems;Organismal Systems;Organismal Systems;Organismal Systems;Organismal Systems;Human Diseases;Organismal Systems	Endocrine system;Nervous system;Endocrine system;Nervous system;Nervous system;Environmental adaptation;Substance dependence;Endocrine system	ko04921//Oxytocin signaling pathway;ko04723//Retrograde endocannabinoid signaling;ko04915//Estrogen signaling pathway;ko04728//Dopaminergic synapse;ko04726//Serotonergic synapse;ko04713//Circadian entrainment;ko05032//Morphine addiction;ko04929//GnRH secretion	K05002;K05002;K05002;K05002;K05002;K05002;K05002;K05002	GO:0005886//plasma membrane;GO:0016020//membrane;GO:0034702//ion channel complex;GO:0042734//presynaptic membrane;GO:0098688//parallel fiber to Purkinje cell synapse	GO:0005242//inward rectifier potassium channel activity;GO:0005515//protein binding;GO:0015467//G-protein activated inward rectifier potassium channel activity	GO:0006811//ion transport;GO:0006813//potassium ion transport;GO:0034220//ion transmembrane transport;GO:0034765//regulation of ion transmembrane transport;GO:0099505//regulation of presynaptic membrane potential;GO:1990573//potassium ion import across plasma membrane
ENSG00000229021	ENSG00000229021	0	0	0	0	0	-	-	-	-	-	-	-	-
ENSG00000184371	CSF1	0.0178255	0.0281148	0.0767292	0.0303395	0.0429023	colony stimulating factor 1 [Source:HGNC Symbol;Acc:HGNC:2432]	Human Diseases;Human Diseases;Environmental Information Processing;Environmental Information Processing;Environmental Information Processing;Environmental Information Processing;Environmental Information Processing;Organismal Systems;Environmental Information Processing;Organismal Systems;Environmental Information Processing;Human Diseases	Neurodegenerative disease;Neurodegenerative disease;Signal transduction;Signaling molecules and interaction;Signal transduction;Signal transduction;Signal transduction;Development and regeneration;Signal transduction;Immune system;Signaling molecules and interaction;Immune disease	ko05022//Pathways of neurodegeneration - multiple diseases;ko05010//Alzheimer disease;ko04151//PI3K-Akt signaling pathway;ko04060//Cytokine-cytokine receptor interaction;ko04010//MAPK signaling pathway;ko04014//Ras signaling pathway;ko04015//Rap1 signaling pathway;ko04380//Osteoclast differentiation;ko04668//TNF signaling pathway;ko04640//Hematopoietic cell lineage;ko04061//Viral protein interact…	K05453;K05453;K05453;K05453;K05453;K05453;K05453;K05453;K05453;K05453;K05453;K05453	GO:0005576//extracellular region;GO:0005615//extracellular space;GO:0005788//endoplasmic reticulum lumen;GO:0005886//plasma membrane;GO:0016020//membrane;GO:0016604//nuclear body;GO:0048471//perinuclear region of cytoplasm;GO:1990682//CSF1-CSF1R complex	GO:0005125//cytokine activity;GO:0005157//macrophage colony-stimulating factor receptor binding;GO:0005515//protein binding;GO:0008083//growth factor activity;GO:0042802//identical protein binding;GO:0042803//protein homodimerization activity	GO:0001780//neutrophil homeostasis;GO:0001954//positive regulation of cell-matrix adhesion;GO:0002158//osteoclast proliferation;GO:0002376//immune system process;GO:0002687//positive regulation of leukocyte migration;GO:0002931//response to ischemia;GO:0003006//developmental process involved in reproduction;GO:0006954//inflammatory response;GO:0007165//signal transduction;GO:0007169//transmembran…
ENSG00000233203	DHCR24-DT	0	0	0.00100226	0	0	-	-	-	-	-	-	-	-
ENSG00000232265	LINC02805	0	0.00148668	0.00160211	0	0.00385567	-	-	-	-	-	-	-	-
ENSG00000163154	TNFAIP8L2	0.00942626	0.00655404	0.0120054	0	0	TNF alpha induced protein 8 like 2 [Source:HGNC Symbol;Acc:HGNC:26277]	-	-	-	-	GO:0005634//nucleus;GO:0005737//cytoplasm;GO:0005764//lysosome	GO:0005515//protein binding	GO:0002376//immune system process;GO:0042110//T cell activation;GO:0042981//regulation of apoptotic process;GO:0045087//innate immune response;GO:0050728//negative regulation of inflammatory response;GO:0050868//negative regulation of T cell activation
ENSG00000232995	ENSG00000232995	0.0120013	0.0157827	0.0102685	0.021828	0.0128675	-	-	-	-	-	-	-	-
ENSG00000238022	LMX1A-AS1	0	0	0	0	0	-	-	-	-	-	-	-	-
ENSG00000231671	LINC01307	0	0.00279481	0	0.00247378	0	-	-	-	-	-	-	-	-
ENSG00000162729	IGSF8	0.373813	0.358453	0.229375	0.381587	0.247293	immunoglobulin superfamily member 8 [Source:HGNC Symbol;Acc:HGNC:17813]	-	-	-	-	GO:0005886//plasma membrane;GO:0016020//membrane;GO:0043231//intracellular membrane-bounded organelle;GO:0070062//extracellular exosome	GO:0005515//protein binding	GO:0007338//single fertilization;GO:0007399//nervous system development;GO:0007519//skeletal muscle tissue development;GO:0048870//cell motility
ENSG00000143158	MPC2	1.33551	1.2558	1.11263	1.32523	1.04156	mitochondrial pyruvate carrier 2 [Source:HGNC Symbol;Acc:HGNC:24515]	Human Diseases	Cardiovascular disease	ko05415//Diabetic cardiomyopathy	K22139	GO:0005634//nucleus;GO:0005739//mitochondrion;GO:0005743//mitochondrial inner membrane;GO:0016020//membrane;GO:0098800//inner mitochondrial membrane protein complex	GO:0005515//protein binding;GO:0042802//identical protein binding;GO:0050833//pyruvate transmembrane transporter activity	GO:0006086//acetyl-CoA biosynthetic process from pyruvate;GO:0006850//mitochondrial pyruvate transmembrane transport;GO:0035774//positive regulation of insulin secretion involved in cellular response to glucose stimulus
ENSG00000271092	TLCD4-RWDD3	0.00175183	0	0	0	0	TLCD4-RWDD3 readthrough [Source:HGNC Symbol;Acc:HGNC:49388]	-	-	-	-	GO:0016020//membrane	-	-
ENSG00000278811	LINC00624	0	0	0	0	0	-	-	-	-	-	-	-	-
ENSG00000000460	FIRRM	0.00565219	0.0490978	0.0102329	0.0510725	0.0383919	FIGNL1 interacting regulator of recombination and mitosis [Source:HGNC Symbol;Acc:HGNC:25565]	-	-	-	-	GO:0000775//chromosome, centromeric region;GO:0000776//kinetochore;GO:0005634//nucleus;GO:0005694//chromosome;GO:0005737//cytoplasm;GO:0005819//spindle;GO:0005856//cytoskeleton;GO:0030496//midbody;GO:0051233//spindle midzone	GO:0005515//protein binding;GO:0019901//protein kinase binding	GO:0000278//mitotic cell cycle;GO:0007059//chromosome segregation;GO:0036297//interstrand cross-link repair;GO:0045859//regulation of protein kinase activity
ENSG00000135862	LAMC1	0.165673	0.103172	0.668645	0.293669	0.30734	laminin subunit gamma 1 [Source:HGNC Symbol;Acc:HGNC:6492]	Human Diseases;Environmental Information Processing;Human Diseases;Human Diseases;Cellular Processes;Human Diseases;Human Diseases;Human Diseases;Environmental Information Processing	Cancer: overview;Signal transduction;Infectious disease: viral;Neurodegenerative disease;Cellular community - eukaryotes;Infectious disease: parasitic;Infectious disease: parasitic;Cancer: specific types;Signaling molecules and interaction	ko05200//Pathways in cancer;ko04151//PI3K-Akt signaling pathway;ko05165//Human papillomavirus infection;ko05020//Prion disease;ko04510//Focal adhesion;ko05145//Toxoplasmosis;ko05146//Amoebiasis;ko05222//Small cell lung cancer;ko04512//ECM-receptor interaction	K05635;K05635;K05635;K05635;K05635;K05635;K05635;K05635;K05635	GO:0005576//extracellular region;GO:0005604//basement membrane;GO:0005606//laminin-1 complex;GO:0005615//extracellular space;GO:0005788//endoplasmic reticulum lumen;GO:0043259//laminin-10 complex;GO:0043260//laminin-11 complex;GO:0062023//collagen-containing extracellular matrix;GO:0070062//extracellular exosome;GO:0098637//protein complex involved in cell-matrix adhesion	GO:0005201//extracellular matrix structural constituent;GO:0030023//extracellular matrix constituent conferring elasticity	GO:0007155//cell adhesion;GO:0007492//endoderm development;GO:0016477//cell migration;GO:0022617//extracellular matrix disassembly;GO:0031581//hemidesmosome assembly;GO:0034446//substrate adhesion-dependent cell spreading;GO:0035633//maintenance of blood-brain barrier;GO:0045785//positive regulation of cell adhesion;GO:0050679//positive regulation of epithelial cell proliferation;GO:0051149//posi…
ENSG00000285922	ENSG00000285922	0	0.006435	0	0.00737339	0	-	-	-	-	-	-	-	-
ENSG00000143198	MGST3	5.63314	3.20422	3.83989	4.46966	3.77943	microsomal glutathione S-transferase 3 [Source:HGNC Symbol;Acc:HGNC:7064]	Metabolism;Human Diseases;Human Diseases;Human Diseases;Human Diseases;Human Diseases;Metabolism;Metabolism;Human Diseases;Metabolism;Human Diseases;Metabolism	Global and overview maps;Cancer: overview;Cancer: overview;Cancer: overview;Cancer: specific types;Cardiovascular disease;Xenobiotics biodegradation and metabolism;Xenobiotics biodegradation and metabolism;Drug resistance: antineoplastic;Xenobiotics biodegradation and metabolism;Cancer: overview;Metabolism of other amino acids	ko01100//Metabolic pathways;ko05200//Pathways in cancer;ko05208//Chemical carcinogenesis - reactive oxygen species;ko05207//Chemical carcinogenesis - receptor activation;ko05225//Hepatocellular carcinoma;ko05418//Fluid shear stress and atherosclerosis;ko00983//Drug metabolism - other enzymes;ko00980//Metabolism of xenobiotics by cytochrome P450;ko01524//Platinum drug resistance;ko00982//Drug meta…	K00799;K00799;K00799;K00799;K00799;K00799;K00799;K00799;K00799;K00799;K00799;K00799	GO:0005635//nuclear envelope;GO:0005739//mitochondrion;GO:0005741//mitochondrial outer membrane;GO:0005783//endoplasmic reticulum;GO:0005789//endoplasmic reticulum membrane;GO:0016020//membrane;GO:0043231//intracellular membrane-bounded organelle	GO:0004364//glutathione transferase activity;GO:0004464//leukotriene-C4 synthase activity;GO:0004602//glutathione peroxidase activity;GO:0005515//protein binding;GO:0016491//oxidoreductase activity;GO:0016740//transferase activity;GO:0016829//lyase activity;GO:0042802//identical protein binding	GO:0006629//lipid metabolic process;GO:0006692//prostanoid metabolic process;GO:0019369//arachidonic acid metabolic process;GO:0019370//leukotriene biosynthetic process;GO:0098869//cellular oxidant detoxification
ENSG00000143318	CASQ1	0.00296809	0.0117481	0.0145114	0.0476496	0	calsequestrin 1 [Source:HGNC Symbol;Acc:HGNC:1512]	Environmental Information Processing	Signal transduction	ko04020//Calcium signaling pathway	K23468	GO:0005739//mitochondrion;GO:0005759//mitochondrial matrix;GO:0005783//endoplasmic reticulum;GO:0005790//smooth endoplasmic reticulum;GO:0014802//terminal cisterna;GO:0014804//terminal cisterna lumen;GO:0016020//membrane;GO:0016529//sarcoplasmic reticulum;GO:0030016//myofibril;GO:0030018//Z disc;GO:0030315//T-tubule;GO:0031674//I band;GO:0033017//sarcoplasmic reticulum membrane;GO:0033018//sarcop…	GO:0005509//calcium ion binding;GO:0005515//protein binding;GO:0042802//identical protein binding;GO:0046872//metal ion binding	GO:0007029//endoplasmic reticulum organization;GO:0007519//skeletal muscle tissue development;GO:0009408//response to heat;GO:0010033//response to organic substance;GO:0010880//regulation of release of sequestered calcium ion into cytosol by sarcoplasmic reticulum;GO:0014809//regulation of skeletal muscle contraction by regulation of release of sequestered calcium ion;GO:0014870//response to musc…
ENSG00000232212	LINC01701	0	0	0	0	0	-	-	-	-	-	-	-	-
ENSG00000143621	ILF2	2.07427	2.85778	1.7066	2.59266	1.74456	interleukin enhancer binding factor 2 [Source:HGNC Symbol;Acc:HGNC:6037]	-	-	-	-	GO:0005576//extracellular region;GO:0005634//nucleus;GO:0005654//nucleoplasm;GO:0005730//nucleolus;GO:0005737//cytoplasm;GO:0005829//cytosol;GO:0016020//membrane;GO:0035580//specific granule lumen;GO:1904724//tertiary granule lumen;GO:1904813//ficolin-1-rich granule lumen;GO:1990904//ribonucleoprotein complex	GO:0003677//DNA binding;GO:0003723//RNA binding;GO:0003725//double-stranded RNA binding;GO:0005515//protein binding	GO:0045893//positive regulation of transcription, DNA-templated
ENSG00000241042	ENSG00000241042	0	0	0	0	0	-	-	-	-	-	-	-	-
ENSG00000260322	ENSG00000260322	0	0	0	0	0	-	-	-	-	-	-	-	-
ENSG00000143156	NME7	0.204617	0.336921	0.173308	0.300313	0.127534	NME/NM23 family member 7 [Source:HGNC Symbol;Acc:HGNC:20461]	Metabolism;Metabolism;Metabolism;Metabolism	Global and overview maps;Nucleotide metabolism;Xenobiotics biodegradation and metabolism;Nucleotide metabolism	ko01100//Metabolic pathways;ko00230//Purine metabolism;ko00983//Drug metabolism - other enzymes;ko00240//Pyrimidine metabolism	K00940;K00940;K00940;K00940	GO:0005737//cytoplasm;GO:0005813//centrosome;GO:0005829//cytosol;GO:0005856//cytoskeleton;GO:0005879//axonemal microtubule;GO:0042995//cell projection	GO:0000166//nucleotide binding;GO:0004550//nucleoside diphosphate kinase activity;GO:0005515//protein binding;GO:0005524//ATP binding;GO:0016301//kinase activity;GO:0016740//transferase activity;GO:0046872//metal ion binding	GO:0006183//GTP biosynthetic process;GO:0006228//UTP biosynthetic process;GO:0006241//CTP biosynthetic process;GO:0009117//nucleotide metabolic process;GO:0016310//phosphorylation
ENSG00000198771	RCSD1	0.038109	0.0277408	0.12567	0.0546302	0.0766443	RCSD domain containing 1 [Source:HGNC Symbol;Acc:HGNC:28310]	-	-	-	-	GO:0005769//early endosome;GO:0005829//cytosol;GO:0005884//actin filament;GO:0071203//WASH complex	GO:0051015//actin filament binding;GO:1901981//phosphatidylinositol phosphate binding;GO:1905394//retromer complex binding	GO:0003009//skeletal muscle contraction;GO:0036010//protein localization to endosome;GO:0042147//retrograde transport, endosome to Golgi;GO:0071474//cellular hyperosmotic response
ENSG00000237756	ENSG00000237756	0	0	0	0	0	-	-	-	-	-	-	-	-
ENSG00000213064	SFT2D2	0.124435	0.146021	0.122343	0.206824	0.105383	SFT2 domain containing 2 [Source:HGNC Symbol;Acc:HGNC:25140]	-	-	-	-	GO:0016020//membrane;GO:0070062//extracellular exosome	GO:0003674//molecular_function;GO:0005515//protein binding	GO:0008150//biological_process;GO:0015031//protein transport;GO:0016192//vesicle-mediated transport
ENSG00000143179	UCK2	0.30701	0.378276	0.25581	0.269462	0.165935	uridine-cytidine kinase 2 [Source:HGNC Symbol;Acc:HGNC:12562]	Metabolism;Metabolism;Metabolism	Global and overview maps;Xenobiotics biodegradation and metabolism;Nucleotide metabolism	ko01100//Metabolic pathways;ko00983//Drug metabolism - other enzymes;ko00240//Pyrimidine metabolism	K00876;K00876;K00876	GO:0005575//cellular_component;GO:0005737//cytoplasm;GO:0005829//cytosol	GO:0000166//nucleotide binding;GO:0004849//uridine kinase activity;GO:0005524//ATP binding;GO:0016301//kinase activity;GO:0016740//transferase activity;GO:0042802//identical protein binding;GO:0043771//cytidine kinase activity	GO:0009224//CMP biosynthetic process;GO:0016310//phosphorylation;GO:0044206//UMP salvage;GO:0044211//CTP salvage;GO:1901564//organonitrogen compound metabolic process
ENSG00000143315	PIGM	0.064616	0.113296	0.10895	0.133948	0.144426	phosphatidylinositol glycan anchor biosynthesis class M [Source:HGNC Symbol;Acc:HGNC:18858]	Metabolism;Metabolism	Global and overview maps;Glycan biosynthesis and metabolism	ko01100//Metabolic pathways;ko00563//Glycosylphosphatidylinositol (GPI)-anchor biosynthesis	K05284;K05284	GO:0005783//endoplasmic reticulum;GO:0005789//endoplasmic reticulum membrane;GO:0016020//membrane;GO:1990529//glycosylphosphatidylinositol-mannosyltransferase I complex	GO:0000030//mannosyltransferase activity;GO:0004376//glycolipid mannosyltransferase activity;GO:0016740//transferase activity;GO:0016757//glycosyltransferase activity;GO:0051751//alpha-1,4-mannosyltransferase activity	GO:0006506//GPI anchor biosynthetic process
ENSG00000231175	LINC01720	0	0	0	0	0	-	-	-	-	-	-	-	-
ENSG00000143185	XCL2	0	0	0	0	0	X-C motif chemokine ligand 2 [Source:HGNC Symbol;Acc:HGNC:10646]	Environmental Information Processing;Organismal Systems;Environmental Information Processing	Signaling molecules and interaction;Immune system;Signaling molecules and interaction	ko04060//Cytokine-cytokine receptor interaction;ko04062//Chemokine signaling pathway;ko04061//Viral protein interaction with cytokine and cytokine receptor	K22675;K22675;K22675	GO:0005576//extracellular region;GO:0005615//extracellular space	GO:0005125//cytokine activity;GO:0005515//protein binding;GO:0008009//chemokine activity;GO:0048020//CCR chemokine receptor binding	GO:0002548//monocyte chemotaxis;GO:0006935//chemotaxis;GO:0006954//inflammatory response;GO:0006955//immune response;GO:0007165//signal transduction;GO:0007186//G protein-coupled receptor signaling pathway;GO:0008015//blood circulation;GO:0010820//positive regulation of T cell chemotaxis;GO:0030593//neutrophil chemotaxis;GO:0048245//eosinophil chemotaxis;GO:0048247//lymphocyte chemotaxis;GO:00700…
ENSG00000272931	LRRC8D-DT	0.00429591	0.00831741	0.0126898	0.00571968	0.00420078	-	-	-	-	-	-	-	-
ENSG00000143190	POU2F1	0.264633	0.20397	0.166196	0.352151	0.121086	POU class 2 homeobox 1 [Source:HGNC Symbol;Acc:HGNC:9212]	Human Diseases;Human Diseases	Infectious disease: viral;Cardiovascular disease	ko05168//Herpes simplex virus 1 infection;ko05417//Lipid and atherosclerosis	K09364;K09364	GO:0000785//chromatin;GO:0005634//nucleus;GO:0005654//nucleoplasm;GO:0005783//endoplasmic reticulum;GO:0043231//intracellular membrane-bounded organelle;GO:0090575//RNA polymerase II transcription regulator complex	GO:0000978//RNA polymerase II cis-regulatory region sequence-specific DNA binding;GO:0000979//RNA polymerase II core promoter sequence-specific DNA binding;GO:0000981//DNA-binding transcription factor activity, RNA polymerase II-specific;GO:0001228//DNA-binding transcription activator activity, RNA polymerase II-specific;GO:0003677//DNA binding;GO:0003700//DNA-binding transcription factor activit…	GO:0006355//regulation of transcription, DNA-templated;GO:0006357//regulation of transcription by RNA polymerase II;GO:0045892//negative regulation of transcription, DNA-templated;GO:0045944//positive regulation of transcription by RNA polymerase II;GO:1902895//positive regulation of pri-miRNA transcription by RNA polymerase II
ENSG00000075945	KIFAP3	1.91279	1.61437	1.04278	1.26395	1.06122	kinesin associated protein 3 [Source:HGNC Symbol;Acc:HGNC:17060]	-	-	-	-	GO:0000794//condensed nuclear chromosome;GO:0001750//photoreceptor outer segment;GO:0001917//photoreceptor inner segment;GO:0005783//endoplasmic reticulum;GO:0005794//Golgi apparatus;GO:0005813//centrosome;GO:0005829//cytosol;GO:0005871//kinesin complex;GO:0005876//spindle microtubule;GO:0005929//cilium;GO:0005930//axoneme;GO:0015630//microtubule cytoskeleton;GO:0016939//kinesin II complex;GO:003…	GO:0005515//protein binding;GO:0019894//kinesin binding;GO:0019903//protein phosphatase binding;GO:0120170//intraciliary transport particle B binding	GO:0006915//apoptotic process;GO:0007017//microtubule-based process;GO:0007018//microtubule-based movement;GO:0007165//signal transduction;GO:0007405//neuroblast proliferation;GO:0007406//negative regulation of neuroblast proliferation;GO:0008104//protein localization;GO:0008283//cell population proliferation;GO:0010659//cardiac muscle cell apoptotic process;GO:0010667//negative regulation of car…
ENSG00000235303	ENSG00000235303	0	0	0	0	0	-	-	-	-	-	-	-	-
ENSG00000234810	ENSG00000234810	0.00632976	0	0.00939947	0	0.0418743	-	-	-	-	-	-	-	-
ENSG00000224468	LAMC1-AS1	0	0	0	0	0	-	-	-	-	-	-	-	-
ENSG00000092607	TBX15	0.00583512	0.0182343	0.0352888	0.0198717	0.075854	T-box transcription factor 15 [Source:HGNC Symbol;Acc:HGNC:11594]	-	-	-	-	GO:0000785//chromatin;GO:0005634//nucleus;GO:0090571//RNA polymerase II transcription repressor complex	GO:0000978//RNA polymerase II cis-regulatory region sequence-specific DNA binding;GO:0000981//DNA-binding transcription factor activity, RNA polymerase II-specific;GO:0001227//DNA-binding transcription repressor activity, RNA polymerase II-specific;GO:0003677//DNA binding;GO:0003700//DNA-binding transcription factor activity;GO:0005515//protein binding;GO:0042803//protein homodimerization activit…	GO:0000122//negative regulation of transcription by RNA polymerase II;GO:0001708//cell fate specification;GO:0006355//regulation of transcription, DNA-templated;GO:0006357//regulation of transcription by RNA polymerase II;GO:0045893//positive regulation of transcription, DNA-templated;GO:0048701//embryonic cranial skeleton morphogenesis;GO:0048704//embryonic skeletal system morphogenesis
ENSG00000238270	ENSG00000238270	0	0	0	0	0	-	-	-	-	-	-	-	-
ENSG00000285894	ENSG00000285894	0	0	0	0	0	-	-	-	-	-	-	-	-
ENSG00000230704	ENSG00000230704	0	0	0	0	0	-	-	-	-	-	-	-	-
ENSG00000283255	ENSG00000283255	0	0	0	0	0	-	-	-	-	-	-	-	-
ENSG00000227741	ENSG00000227741	0.00106926	0.00399062	0.00230223	0	0	-	-	-	-	-	-	-	-
ENSG00000286754	ENSG00000286754	0	0	0	0	0	-	-	-	-	-	-	-	-
ENSG00000117091	CD48	0	0	0	0	0	CD48 molecule [Source:HGNC Symbol;Acc:HGNC:1683]	Organismal Systems	Immune system	ko04650//Natural killer cell mediated cytotoxicity	K06479	GO:0005576//extracellular region;GO:0005886//plasma membrane;GO:0016020//membrane;GO:0045121//membrane raft;GO:0070062//extracellular exosome;GO:0098552//side of membrane	GO:0005515//protein binding	GO:0006952//defense response
ENSG00000143171	RXRG	0.125925	0.0702595	0.0696955	0.162087	0.0590688	retinoid X receptor gamma [Source:HGNC Symbol;Acc:HGNC:10479]	Human Diseases;Human Diseases;Human Diseases;Human Diseases;Human Diseases;Organismal Systems;Organismal Systems;Organismal Systems;Human Diseases;Organismal Systems;Human Diseases;Organismal Systems;Human Diseases	Cancer: overview;Cardiovascular disease;Cancer: overview;Cancer: overview;Cancer: specific types;Endocrine system;Endocrine system;Immune system;Cancer: specific types;Endocrine system;Cancer: specific types;Endocrine system;Cancer: specific types	ko05200//Pathways in cancer;ko05417//Lipid and atherosclerosis;ko05207//Chemical carcinogenesis - receptor activation;ko05202//Transcriptional misregulation in cancer;ko05226//Gastric cancer;ko04919//Thyroid hormone signaling pathway;ko04928//Parathyroid hormone synthesis, secretion and action;ko04659//Th17 cell differentiation;ko05222//Small cell lung cancer;ko03320//PPAR signaling pathway;ko052…	K08526;K08526;K08526;K08526;K08526;K08526;K08526;K08526;K08526;K08526;K08526;K08526;K08526	GO:0000785//chromatin;GO:0005634//nucleus;GO:0005654//nucleoplasm;GO:0005737//cytoplasm;GO:0090575//RNA polymerase II transcription regulator complex	GO:0000981//DNA-binding transcription factor activity, RNA polymerase II-specific;GO:0003677//DNA binding;GO:0003700//DNA-binding transcription factor activity;GO:0003707//steroid hormone receptor activity;GO:0004879//nuclear receptor activity;GO:0005515//protein binding;GO:0008270//zinc ion binding;GO:0043565//sequence-specific DNA binding;GO:0044323//retinoic acid-responsive element binding;GO:…	GO:0006355//regulation of transcription, DNA-templated;GO:0030154//cell differentiation;GO:0032526//response to retinoic acid;GO:0043401//steroid hormone mediated signaling pathway;GO:0045944//positive regulation of transcription by RNA polymerase II;GO:0048384//retinoic acid receptor signaling pathway;GO:0048856//anatomical structure development
ENSG00000047410	TPR	0.391757	0.43776	0.363191	0.418416	0.358035	translocated promoter region, nuclear basket protein [Source:HGNC Symbol;Acc:HGNC:12017]	Human Diseases;Human Diseases;Genetic Information Processing;Human Diseases	Cancer: overview;Neurodegenerative disease;Translation;Cancer: specific types	ko05200//Pathways in cancer;ko05014//Amyotrophic lateral sclerosis;ko03013//Nucleocytoplasmic transport;ko05216//Thyroid cancer	K09291;K09291;K09291;K09291	GO:0000775//chromosome, centromeric region;GO:0000776//kinetochore;GO:0005634//nucleus;GO:0005635//nuclear envelope;GO:0005643//nuclear pore;GO:0005654//nucleoplasm;GO:0005694//chromosome;GO:0005737//cytoplasm;GO:0005819//spindle;GO:0005856//cytoskeleton;GO:0005868//cytoplasmic dynein complex;GO:0016020//membrane;GO:0031965//nuclear membrane;GO:0034399//nuclear periphery;GO:0042405//nuclear inclu…	GO:0003682//chromatin binding;GO:0003723//RNA binding;GO:0003729//mRNA binding;GO:0005515//protein binding;GO:0015631//tubulin binding;GO:0017056//structural constituent of nuclear pore;GO:0031072//heat shock protein binding;GO:0042803//protein homodimerization activity;GO:0051019//mitogen-activated protein kinase binding;GO:0070840//dynein complex binding	GO:0000122//negative regulation of transcription by RNA polymerase II;GO:0006404//RNA import into nucleus;GO:0006405//RNA export from nucleus;GO:0006406//mRNA export from nucleus;GO:0006606//protein import into nucleus;GO:0006913//nucleocytoplasmic transport;GO:0006999//nuclear pore organization;GO:0007049//cell cycle;GO:0007094//mitotic spindle assembly checkpoint signaling;GO:0010965//regulatio…
ENSG00000231992	ENSG00000231992	0	0	0	0	0	-	-	-	-	-	-	-	-
ENSG00000018625	ATP1A2	0.316378	0.233797	1.02573	1.50391	0.541862	ATPase Na+/K+ transporting subunit alpha 2 [Source:HGNC Symbol;Acc:HGNC:800]	Environmental Information Processing;Environmental Information Processing;Organismal Systems;Organismal Systems;Organismal Systems;Organismal Systems;Organismal Systems;Organismal Systems;Organismal Systems;Organismal Systems;Organismal Systems;Organismal Systems;Organismal Systems;Organismal Systems;Organismal Systems;Organismal Systems;Organismal Systems;Organismal Systems	Signal transduction;Signal transduction;Circulatory system;Endocrine system;Digestive system;Endocrine system;Digestive system;Digestive system;Digestive system;Circulatory system;Endocrine system;Digestive system;Endocrine system;Digestive system;Excretory system;Digestive system;Excretory system;Excretory system	ko04024//cAMP signaling pathway;ko04022//cGMP-PKG signaling pathway;ko04261//Adrenergic signaling in cardiomyocytes;ko04919//Thyroid hormone signaling pathway;ko04974//Protein digestion and absorption;ko04925//Aldosterone synthesis and secretion;ko04972//Pancreatic secretion;ko04970//Salivary secretion;ko04976//Bile secretion;ko04260//Cardiac muscle contraction;ko04911//Insulin secretion;ko04971/…	K01539;K01539;K01539;K01539;K01539;K01539;K01539;K01539;K01539;K01539;K01539;K01539;K01539;K01539;K01539;K01539;K01539;K01539	GO:0005737//cytoplasm;GO:0005768//endosome;GO:0005886//plasma membrane;GO:0005890//sodium:potassium-exchanging ATPase complex;GO:0005901//caveola;GO:0014704//intercalated disc;GO:0016020//membrane;GO:0030315//T-tubule;GO:0031090//organelle membrane;GO:0042383//sarcolemma;GO:0042995//cell projection;GO:0043025//neuronal cell body;GO:0043197//dendritic spine;GO:1903561//extracellular vesicle	GO:0000166//nucleotide binding;GO:0005215//transporter activity;GO:0005391//P-type sodium:potassium-exchanging transporter activity;GO:0005496//steroid binding;GO:0005515//protein binding;GO:0005524//ATP binding;GO:0008556//P-type potassium transmembrane transporter activity;GO:0016791//phosphatase activity;GO:0016887//ATP hydrolysis activity;GO:0019829//ATPase-coupled cation transmembrane transp…	GO:0001504//neurotransmitter uptake;GO:0001662//behavioral fear response;GO:0002026//regulation of the force of heart contraction;GO:0002087//regulation of respiratory gaseous exchange by nervous system process;GO:0006811//ion transport;GO:0006813//potassium ion transport;GO:0006814//sodium ion transport;GO:0006883//cellular sodium ion homeostasis;GO:0006937//regulation of muscle contraction;GO:0…
ENSG00000171806	METTL18	0.0579534	0.0979261	0.0495892	0.0508558	0.0499717	methyltransferase 18, RPL3 N3-histidine [Source:HGNC Symbol;Acc:HGNC:28793]	-	-	-	-	GO:0005634//nucleus;GO:0005730//nucleolus;GO:0005737//cytoplasm;GO:0005829//cytosol;GO:0032991//protein-containing complex	GO:0005515//protein binding;GO:0008168//methyltransferase activity;GO:0008757//S-adenosylmethionine-dependent methyltransferase activity;GO:0016740//transferase activity;GO:0018064//protein-L-histidine N-tele-methyltransferase activity;GO:0031072//heat shock protein binding	GO:0006417//regulation of translation;GO:0006448//regulation of translational elongation;GO:0018026//peptidyl-lysine monomethylation;GO:0032259//methylation;GO:0090069//regulation of ribosome biogenesis;GO:2000232//regulation of rRNA processing
ENSG00000287919	ENSG00000287919	0	0.00170097	0	0.00973346	0	-	-	-	-	-	-	-	-
ENSG00000233882	LINC01680	0	0	0	0	0	-	-	-	-	-	-	-	-
ENSG00000134216	CHIA	0	0	0	0	0	chitinase acidic [Source:HGNC Symbol;Acc:HGNC:17432]	Metabolism;Metabolism	Global and overview maps;Carbohydrate metabolism	ko01100//Metabolic pathways;ko00520//Amino sugar and nucleotide sugar metabolism	K01183;K01183	GO:0005576//extracellular region;GO:0005615//extracellular space;GO:0005737//cytoplasm	GO:0004553//hydrolase activity, hydrolyzing O-glycosyl compounds;GO:0004568//chitinase activity;GO:0005515//protein binding;GO:0008061//chitin binding;GO:0016787//hydrolase activity;GO:0016798//hydrolase activity, acting on glycosyl bonds;GO:0019900//kinase binding	GO:0000272//polysaccharide catabolic process;GO:0002376//immune system process;GO:0002532//production of molecular mediator involved in inflammatory response;GO:0005975//carbohydrate metabolic process;GO:0006030//chitin metabolic process;GO:0006032//chitin catabolic process;GO:0006915//apoptotic process;GO:0006954//inflammatory response;GO:0008152//metabolic process;GO:0032722//positive regulatio…
ENSG00000254154	CRYZL2P-SEC16B	0	0	0	0	0	-	-	-	-	-	-	-	-
ENSG00000162694	EXTL2	0.34521	0.282444	0.21832	0.392791	0.347301	exostosin like glycosyltransferase 2 [Source:HGNC Symbol;Acc:HGNC:3516]	Metabolism;Metabolism	Global and overview maps;Glycan biosynthesis and metabolism	ko01100//Metabolic pathways;ko00534//Glycosaminoglycan biosynthesis - heparan sulfate / heparin	K02369;K02369	GO:0005576//extracellular region;GO:0005654//nucleoplasm;GO:0005783//endoplasmic reticulum;GO:0005789//endoplasmic reticulum membrane;GO:0005829//cytosol;GO:0016020//membrane	GO:0001888//glucuronyl-galactosyl-proteoglycan 4-alpha-N-acetylglucosaminyltransferase activity;GO:0005515//protein binding;GO:0005539//glycosaminoglycan binding;GO:0016740//transferase activity;GO:0016757//glycosyltransferase activity;GO:0016758//hexosyltransferase activity;GO:0030145//manganese ion binding;GO:0035248//alpha-1,4-N-acetylgalactosaminyltransferase activity;GO:0046872//metal ion bi…	GO:0006044//N-acetylglucosamine metabolic process;GO:0015012//heparan sulfate proteoglycan biosynthetic process;GO:0019276//UDP-N-acetylgalactosamine metabolic process
ENSG00000118197	DDX59	0.0907914	0.123748	0.0889282	0.0847697	0.0449608	DEAD-box helicase 59 [Source:HGNC Symbol;Acc:HGNC:25360]	-	-	-	-	GO:0005634//nucleus;GO:0005737//cytoplasm;GO:0016020//membrane	GO:0000166//nucleotide binding;GO:0003676//nucleic acid binding;GO:0003723//RNA binding;GO:0003724//RNA helicase activity;GO:0004386//helicase activity;GO:0005524//ATP binding;GO:0016787//hydrolase activity;GO:0016887//ATP hydrolysis activity;GO:0046872//metal ion binding	-
ENSG00000135842	NIBAN1	0.0185175	0.012961	0.0411398	0.00356515	0.00874378	niban apoptosis regulator 1 [Source:HGNC Symbol;Acc:HGNC:16784]	-	-	-	-	GO:0005737//cytoplasm;GO:0005829//cytosol;GO:0005886//plasma membrane;GO:0016020//membrane;GO:0070062//extracellular exosome	GO:0003674//molecular_function;GO:0005515//protein binding	GO:0001933//negative regulation of protein phosphorylation;GO:0001934//positive regulation of protein phosphorylation;GO:0006417//regulation of translation;GO:0034976//response to endoplasmic reticulum stress;GO:0045727//positive regulation of translation
ENSG00000229258	LPGAT1-AS1	0	0	0	0	0	-	-	-	-	-	-	-	-
ENSG00000287472	ENSG00000287472	0	0	0	0	0	-	-	-	-	-	-	-	-
ENSG00000184155	OR10J5	0	0	0	0	0	olfactory receptor family 10 subfamily J member 5 [Source:HGNC Symbol;Acc:HGNC:14993]	Organismal Systems	Sensory system	ko04740//Olfactory transduction	K04257	GO:0005886//plasma membrane;GO:0016020//membrane	GO:0004930//G protein-coupled receptor activity;GO:0004984//olfactory receptor activity	GO:0001525//angiogenesis;GO:0006935//chemotaxis;GO:0007165//signal transduction;GO:0007186//G protein-coupled receptor signaling pathway;GO:0007187//G protein-coupled receptor signaling pathway, coupled to cyclic nucleotide second messenger;GO:0007517//muscle organ development;GO:0007608//sensory perception of smell;GO:0045765//regulation of angiogenesis;GO:0050896//response to stimulus;GO:005091…
ENSG00000058085	LAMC2	0.00182046	0.00502952	0.0142514	0	0	laminin subunit gamma 2 [Source:HGNC Symbol;Acc:HGNC:6493]	Human Diseases;Environmental Information Processing;Human Diseases;Cellular Processes;Human Diseases;Human Diseases;Human Diseases;Environmental Information Processing	Cancer: overview;Signal transduction;Infectious disease: viral;Cellular community - eukaryotes;Infectious disease: parasitic;Infectious disease: parasitic;Cancer: specific types;Signaling molecules and interaction	ko05200//Pathways in cancer;ko04151//PI3K-Akt signaling pathway;ko05165//Human papillomavirus infection;ko04510//Focal adhesion;ko05145//Toxoplasmosis;ko05146//Amoebiasis;ko05222//Small cell lung cancer;ko04512//ECM-receptor interaction	K06246;K06246;K06246;K06246;K06246;K06246;K06246;K06246	GO:0005576//extracellular region;GO:0005604//basement membrane;GO:0005607//laminin-2 complex;GO:0005615//extracellular space;GO:0005938//cell cortex;GO:0048471//perinuclear region of cytoplasm;GO:0062023//collagen-containing extracellular matrix	GO:0005201//extracellular matrix structural constituent;GO:0008201//heparin binding	GO:0007155//cell adhesion;GO:0008284//positive regulation of cell population proliferation;GO:0008544//epidermis development;GO:0030335//positive regulation of cell migration
ENSG00000260088	DDX59-AS1	0	0	0	0	0	-	-	-	-	-	-	-	-
ENSG00000116815	CD58	0.0459175	0.0264853	0.0600035	0.134313	0.115099	CD58 molecule [Source:HGNC Symbol;Acc:HGNC:1688]	Human Diseases;Environmental Information Processing	Infectious disease: viral;Signaling molecules and interaction	ko05169//Epstein-Barr virus infection;ko04514//Cell adhesion molecules	K06492;K06492	GO:0005886//plasma membrane;GO:0009986//cell surface;GO:0016020//membrane;GO:0030667//secretory granule membrane;GO:0070062//extracellular exosome;GO:0101003//ficolin-1-rich granule membrane	GO:0005102//signaling receptor binding;GO:0005515//protein binding	GO:0032757//positive regulation of interleukin-8 production;GO:0034113//heterotypic cell-cell adhesion;GO:0071346//cellular response to interferon-gamma;GO:0071356//cellular response to tumor necrosis factor;GO:0098609//cell-cell adhesion
ENSG00000143167	GPA33	0.00234077	0	0	0	0	glycoprotein A33 [Source:HGNC Symbol;Acc:HGNC:4445]	-	-	-	-	GO:0005886//plasma membrane;GO:0016020//membrane;GO:0070062//extracellular exosome	GO:0005515//protein binding;GO:0038023//signaling receptor activity	-
ENSG00000143184	XCL1	0	0.00205865	0.00276097	0	0	X-C motif chemokine ligand 1 [Source:HGNC Symbol;Acc:HGNC:10645]	Environmental Information Processing;Organismal Systems;Environmental Information Processing	Signaling molecules and interaction;Immune system;Signaling molecules and interaction	ko04060//Cytokine-cytokine receptor interaction;ko04062//Chemokine signaling pathway;ko04061//Viral protein interaction with cytokine and cytokine receptor	K05507;K05507;K05507	GO:0005576//extracellular region;GO:0005615//extracellular space	GO:0005125//cytokine activity;GO:0005515//protein binding;GO:0008009//chemokine activity;GO:0042379//chemokine receptor binding;GO:0042803//protein homodimerization activity;GO:0048020//CCR chemokine receptor binding	GO:0001916//positive regulation of T cell mediated cytotoxicity;GO:0002548//monocyte chemotaxis;GO:0002690//positive regulation of leukocyte chemotaxis;GO:0002725//negative regulation of T cell cytokine production;GO:0002726//positive regulation of T cell cytokine production;GO:0002826//negative regulation of T-helper 1 type immune response;GO:0006935//chemotaxis;GO:0006954//inflammatory response…
ENSG00000260976	LINC01633	0	0	0	0	0	-	-	-	-	-	-	-	-
ENSG00000235215	ENSG00000235215	0	0	0	0	0	-	-	-	-	-	-	-	-
ENSG00000224691	ENSG00000224691	0	0	0	0	0	-	-	-	-	-	-	-	-
ENSG00000286572	ENSG00000286572	0	0	0	0	0	-	-	-	-	-	-	-	-
ENSG00000228215	LINC02770	0	0	0	0	0	-	-	-	-	-	-	-	-
ENSG00000177807	KCNJ10	0.0390519	0.0303677	0.0284143	0.214392	0.0162893	potassium inwardly rectifying channel subfamily J member 10 [Source:HGNC Symbol;Acc:HGNC:6256]	Human Diseases;Organismal Systems	Neurodegenerative disease;Digestive system	ko05016//Huntington disease;ko04971//Gastric acid secretion	K05003;K05003	GO:0005886//plasma membrane;GO:0016020//membrane;GO:0016323//basolateral plasma membrane;GO:0034702//ion channel complex;GO:0044297//cell body;GO:0097449//astrocyte projection;GO:0097546//ciliary base;GO:0098793//presynapse	GO:0000166//nucleotide binding;GO:0005242//inward rectifier potassium channel activity;GO:0005267//potassium channel activity;GO:0005515//protein binding;GO:0005524//ATP binding;GO:0015272//ATP-activated inward rectifier potassium channel activity	GO:0006811//ion transport;GO:0006813//potassium ion transport;GO:0007601//visual perception;GO:0007628//adult walking behavior;GO:0014003//oligodendrocyte development;GO:0022010//central nervous system myelination;GO:0034220//ion transmembrane transport;GO:0034765//regulation of ion transmembrane transport;GO:0035865//cellular response to potassium ion;GO:0042391//regulation of membrane potential…
ENSG00000143228	NUF2	0.0359728	0.0319958	0.0437182	0.088964	0.0303232	NUF2 component of NDC80 kinetochore complex [Source:HGNC Symbol;Acc:HGNC:14621]	-	-	-	-	GO:0000775//chromosome, centromeric region;GO:0000776//kinetochore;GO:0005634//nucleus;GO:0005654//nucleoplasm;GO:0005694//chromosome;GO:0005829//cytosol;GO:0016020//membrane;GO:0031262//Ndc80 complex	GO:0003674//molecular_function;GO:0005515//protein binding;GO:0008017//microtubule binding;GO:0044877//protein-containing complex binding	GO:0007049//cell cycle;GO:0007052//mitotic spindle organization;GO:0007059//chromosome segregation;GO:0007094//mitotic spindle assembly checkpoint signaling;GO:0008608//attachment of spindle microtubules to kinetochore;GO:0045132//meiotic chromosome segregation;GO:0051301//cell division;GO:0051315//attachment of mitotic spindle microtubules to kinetochore;GO:0051383//kinetochore organization
ENSG00000231714	ENSG00000231714	0	0	0	0	0	-	-	-	-	-	-	-	-
ENSG00000174514	MFSD4A	0.179735	0.0946616	0.0895676	0.0842388	0.0887006	major facilitator superfamily domain containing 4A [Source:HGNC Symbol;Acc:HGNC:25433]	-	-	-	-	GO:0016020//membrane	GO:0005355//glucose transmembrane transporter activity;GO:0022857//transmembrane transporter activity	GO:0055085//transmembrane transport;GO:1904659//glucose transmembrane transport
ENSG00000143178	TBX19	0.00325541	0.0120238	0.00982092	0.0255364	0.00387871	T-box transcription factor 19 [Source:HGNC Symbol;Acc:HGNC:11596]	-	-	-	-	GO:0000785//chromatin;GO:0005634//nucleus	GO:0000978//RNA polymerase II cis-regulatory region sequence-specific DNA binding;GO:0000981//DNA-binding transcription factor activity, RNA polymerase II-specific;GO:0000987//cis-regulatory region sequence-specific DNA binding;GO:0001228//DNA-binding transcription activator activity, RNA polymerase II-specific;GO:0003677//DNA binding;GO:0003700//DNA-binding transcription factor activity;GO:00055…	GO:0001707//mesoderm formation;GO:0001708//cell fate specification;GO:0003007//heart morphogenesis;GO:0006355//regulation of transcription, DNA-templated;GO:0006357//regulation of transcription by RNA polymerase II;GO:0009653//anatomical structure morphogenesis;GO:0021983//pituitary gland development;GO:0042127//regulation of cell population proliferation;GO:0045165//cell fate commitment;GO:00455…
ENSG00000116833	NR5A2	0.0495487	0	0.0231928	0.00559472	0.00449111	nuclear receptor subfamily 5 group A member 2 [Source:HGNC Symbol;Acc:HGNC:7984]	Human Diseases	Endocrine and metabolic disease	ko04950//Maturity onset diabetes of the young	K08027	GO:0000785//chromatin;GO:0005634//nucleus;GO:0005654//nucleoplasm;GO:0005737//cytoplasm;GO:0090575//RNA polymerase II transcription regulator complex	GO:0000976//transcription cis-regulatory region binding;GO:0000978//RNA polymerase II cis-regulatory region sequence-specific DNA binding;GO:0000981//DNA-binding transcription factor activity, RNA polymerase II-specific;GO:0001221//transcription coregulator binding;GO:0001228//DNA-binding transcription activator activity, RNA polymerase II-specific;GO:0003677//DNA binding;GO:0003682//chromatin bi…	GO:0006355//regulation of transcription, DNA-templated;GO:0006357//regulation of transcription by RNA polymerase II;GO:0008206//bile acid metabolic process;GO:0009755//hormone-mediated signaling pathway;GO:0009792//embryo development ending in birth or egg hatching;GO:0009888//tissue development;GO:0030522//intracellular receptor signaling pathway;GO:0042127//regulation of cell population prolife…
ENSG00000227740	LINC02803	0	0.00431326	0.00578233	0.00926206	0	-	-	-	-	-	-	-	-
ENSG00000000457	SCYL3	0.0704117	0.0717729	0.0684675	0.0941481	0.0893557	SCY1 like pseudokinase 3 [Source:HGNC Symbol;Acc:HGNC:19285]	-	-	-	-	GO:0000139//Golgi membrane;GO:0005737//cytoplasm;GO:0005783//endoplasmic reticulum;GO:0005794//Golgi apparatus;GO:0005829//cytosol;GO:0030027//lamellipodium;GO:0042995//cell projection	GO:0004672//protein kinase activity;GO:0005515//protein binding;GO:0005524//ATP binding;GO:0042802//identical protein binding	GO:0006468//protein phosphorylation;GO:0006954//inflammatory response;GO:0008104//protein localization;GO:0016477//cell migration;GO:0021522//spinal cord motor neuron differentiation;GO:0048666//neuron development
ENSG00000143507	DUSP10	0.0393346	0.00773499	0.0246412	0.0310751	0.0117543	dual specificity phosphatase 10 [Source:HGNC Symbol;Acc:HGNC:3065]	Environmental Information Processing	Signal transduction	ko04010//MAPK signaling pathway	K20216	GO:0005634//nucleus;GO:0005654//nucleoplasm;GO:0005737//cytoplasm;GO:0005829//cytosol	GO:0004721//phosphoprotein phosphatase activity;GO:0004722//protein serine/threonine phosphatase activity;GO:0004725//protein tyrosine phosphatase activity;GO:0005515//protein binding;GO:0008138//protein tyrosine/serine/threonine phosphatase activity;GO:0008330//protein tyrosine/threonine phosphatase activity;GO:0008432//JUN kinase binding;GO:0016787//hydrolase activity;GO:0016791//phosphatase ac…	GO:0002819//regulation of adaptive immune response;GO:0006470//protein dephosphorylation;GO:0010033//response to organic substance;GO:0010633//negative regulation of epithelial cell migration;GO:0016311//dephosphorylation;GO:0030336//negative regulation of cell migration;GO:0032496//response to lipopolysaccharide;GO:0032873//negative regulation of stress-activated MAPK cascade;GO:0035970//peptidy…
ENSG00000285638	ENSG00000285638	0	0	0	0	0	-	-	-	-	-	-	-	-
ENSG00000232527	LINC02802	0	0	0	0	0	-	-	-	-	-	-	-	-
ENSG00000223344	ENSG00000223344	0	0	0	0	0	-	-	-	-	-	-	-	-
ENSG00000157064	NMNAT2	0.875559	0.850426	0.507159	0.452634	0.580965	nicotinamide nucleotide adenylyltransferase 2 [Source:HGNC Symbol;Acc:HGNC:16789]	Metabolism;Metabolism	Global and overview maps;Metabolism of cofactors and vitamins	ko01100//Metabolic pathways;ko00760//Nicotinate and nicotinamide metabolism	K06210;K06210	GO:0000139//Golgi membrane;GO:0005737//cytoplasm;GO:0005770//late endosome;GO:0005794//Golgi apparatus;GO:0005802//trans-Golgi network;GO:0005829//cytosol;GO:0016020//membrane;GO:0030424//axon;GO:0030659//cytoplasmic vesicle membrane;GO:0031410//cytoplasmic vesicle;GO:0042995//cell projection;GO:0045202//synapse	GO:0000166//nucleotide binding;GO:0000309//nicotinamide-nucleotide adenylyltransferase activity;GO:0003824//catalytic activity;GO:0004515//nicotinate-nucleotide adenylyltransferase activity;GO:0005524//ATP binding;GO:0016740//transferase activity;GO:0016779//nucleotidyltransferase activity	GO:0009058//biosynthetic process;GO:0009165//nucleotide biosynthetic process;GO:0009435//NAD biosynthetic process;GO:0019363//pyridine nucleotide biosynthetic process;GO:0061564//axon development;GO:2000766//negative regulation of cytoplasmic translation
ENSG00000215808	LINC01139	0.00664727	0	0.0530624	0.00436599	0.0243137	-	-	-	-	-	-	-	-
ENSG00000059588	TARBP1	0.280563	0.355711	0.215661	0.250202	0.183516	TAR (HIV-1) RNA binding protein 1 [Source:HGNC Symbol;Acc:HGNC:11568]	-	-	-	-	GO:0005634//nucleus	GO:0003723//RNA binding;GO:0008168//methyltransferase activity;GO:0008173//RNA methyltransferase activity;GO:0016423//tRNA (guanine) methyltransferase activity;GO:0016740//transferase activity	GO:0006357//regulation of transcription by RNA polymerase II;GO:0006396//RNA processing;GO:0030488//tRNA methylation;GO:0032259//methylation
ENSG00000232959	KIFAP3-AS1	0	0	0	0	0	-	-	-	-	-	-	-	-
ENSG00000122224	LY9	0	0	0.0012108	0	0	lymphocyte antigen 9 [Source:HGNC Symbol;Acc:HGNC:6730]	-	-	-	-	GO:0005886//plasma membrane;GO:0009897//external side of plasma membrane;GO:0009986//cell surface;GO:0016020//membrane	GO:0003674//molecular_function;GO:0005515//protein binding	GO:0002250//adaptive immune response;GO:0002376//immune system process;GO:0007155//cell adhesion;GO:0032740//positive regulation of interleukin-17 production;GO:0042110//T cell activation;GO:0045087//innate immune response;GO:0072540//T-helper 17 cell lineage commitment
ENSG00000162782	TDRD5	0.008092	0.0142967	0.00145732	0.00884391	0.0248589	tudor domain containing 5 [Source:HGNC Symbol;Acc:HGNC:20614]	-	-	-	-	GO:0005737//cytoplasm;GO:0033391//chromatoid body;GO:0043186//P granule;GO:0045202//synapse;GO:0071546//pi-body	-	GO:0007281//germ cell development;GO:0007283//spermatogenesis;GO:0007286//spermatid development;GO:0030154//cell differentiation;GO:0030719//P granule organization;GO:0034587//piRNA metabolic process
ENSG00000143653	SCCPDH	0.86838	0.686312	0.598136	0.716806	0.580484	saccharopine dehydrogenase (putative) [Source:HGNC Symbol;Acc:HGNC:24275]	-	-	-	-	GO:0005576//extracellular region;GO:0005634//nucleus;GO:0005739//mitochondrion;GO:0005811//lipid droplet;GO:0016020//membrane;GO:0030496//midbody;GO:0031093//platelet alpha granule lumen	GO:0016491//oxidoreductase activity	GO:0009247//glycolipid biosynthetic process
ENSG00000158711	ELK4	0.0490294	0.0905096	0.14658	0.0974184	0.00715192	ETS transcription factor ELK4 [Source:HGNC Symbol;Acc:HGNC:3326]	Environmental Information Processing;Human Diseases;Human Diseases	Signal transduction;Infectious disease: viral;Cancer: overview	ko04010//MAPK signaling pathway;ko05166//Human T-cell leukemia virus 1 infection;ko05202//Transcriptional misregulation in cancer	K04376;K04376;K04376	GO:0000785//chromatin;GO:0005634//nucleus;GO:0005654//nucleoplasm;GO:0005829//cytosol	GO:0000978//RNA polymerase II cis-regulatory region sequence-specific DNA binding;GO:0000981//DNA-binding transcription factor activity, RNA polymerase II-specific;GO:0001228//DNA-binding transcription activator activity, RNA polymerase II-specific;GO:0003677//DNA binding;GO:0003682//chromatin binding;GO:0003700//DNA-binding transcription factor activity;GO:0005515//protein binding;GO:0043565//se…	GO:0000122//negative regulation of transcription by RNA polymerase II;GO:0006355//regulation of transcription, DNA-templated;GO:0006357//regulation of transcription by RNA polymerase II;GO:0045944//positive regulation of transcription by RNA polymerase II
ENSG00000162851	TFB2M	0.113335	0.0829589	0.0605347	0.0937186	0.0767932	transcription factor B2, mitochondrial [Source:HGNC Symbol;Acc:HGNC:18559]	-	-	-	-	GO:0005739//mitochondrion;GO:0005759//mitochondrial matrix;GO:0042645//mitochondrial nucleoid	GO:0000179//rRNA (adenine-N6,N6-)-dimethyltransferase activity;GO:0003723//RNA binding;GO:0008168//methyltransferase activity;GO:0008649//rRNA methyltransferase activity;GO:0008757//S-adenosylmethionine-dependent methyltransferase activity;GO:0016740//transferase activity;GO:0034246//mitochondrial transcription factor activity	GO:0000154//rRNA modification;GO:0006364//rRNA processing;GO:0006390//mitochondrial transcription;GO:0006391//transcription initiation from mitochondrial promoter;GO:0031167//rRNA methylation;GO:0032259//methylation
ENSG00000271427	ENSG00000271427	0.00209824	0.00122583	0.00334386	0.0186323	0	-	-	-	-	-	-	-	-
ENSG00000143353	LYPLAL1	0.187448	0.202629	0.189967	0.187216	0.232737	lysophospholipase like 1 [Source:HGNC Symbol;Acc:HGNC:20440]	-	-	-	-	GO:0005737//cytoplasm;GO:0005829//cytosol	GO:0004622//lysophospholipase activity;GO:0005515//protein binding;GO:0008474//palmitoyl-(protein) hydrolase activity;GO:0016787//hydrolase activity;GO:0016788//hydrolase activity, acting on ester bonds;GO:0052689//carboxylic ester hydrolase activity	GO:0008150//biological_process;GO:0098734//macromolecule depalmitoylation
ENSG00000197965	MPZL1	1.0032	0.735471	0.756047	0.712976	0.834798	myelin protein zero like 1 [Source:HGNC Symbol;Acc:HGNC:7226]	Environmental Information Processing	Signaling molecules and interaction	ko04514//Cell adhesion molecules	K06770	GO:0005886//plasma membrane;GO:0005925//focal adhesion;GO:0009986//cell surface;GO:0016020//membrane	GO:0005198//structural molecule activity;GO:0005515//protein binding	GO:0007169//transmembrane receptor protein tyrosine kinase signaling pathway;GO:0007267//cell-cell signaling
ENSG00000143493	INTS7	0.145994	0.151046	0.0999285	0.112317	0.0581127	integrator complex subunit 7 [Source:HGNC Symbol;Acc:HGNC:24484]	-	-	-	-	GO:0005634//nucleus;GO:0005654//nucleoplasm;GO:0005694//chromosome;GO:0005737//cytoplasm;GO:0016604//nuclear body;GO:0032039//integrator complex	GO:0005515//protein binding	GO:0000077//DNA damage checkpoint signaling;GO:0006974//cellular response to DNA damage stimulus;GO:0016180//snRNA processing;GO:0034243//regulation of transcription elongation from RNA polymerase II promoter;GO:0034472//snRNA 3'-end processing;GO:0071479//cellular response to ionizing radiation
ENSG00000179397	CATSPERE	0.0114925	0.00543111	0.00783872	0.0034525	0	catsper channel auxiliary subunit epsilon [Source:HGNC Symbol;Acc:HGNC:28491]	-	-	-	-	GO:0005886//plasma membrane;GO:0005929//cilium;GO:0016020//membrane;GO:0031514//motile cilium;GO:0036128//CatSper complex;GO:0042995//cell projection;GO:0097228//sperm principal piece	-	GO:0030317//flagellated sperm motility;GO:0048240//sperm capacitation
ENSG00000117592	PRDX6	0.929543	0.772951	1.29095	1.44225	1.15161	peroxiredoxin 6 [Source:HGNC Symbol;Acc:HGNC:16753]	Metabolism;Metabolism	Global and overview maps;Metabolism of other amino acids	ko01100//Metabolic pathways;ko00480//Glutathione metabolism	K11188;K11188	GO:0005576//extracellular region;GO:0005615//extracellular space;GO:0005634//nucleus;GO:0005737//cytoplasm;GO:0005739//mitochondrion;GO:0005764//lysosome;GO:0005829//cytosol;GO:0016020//membrane;GO:0035578//azurophil granule lumen;GO:0048471//perinuclear region of cytoplasm;GO:0070062//extracellular exosome	GO:0003824//catalytic activity;GO:0004601//peroxidase activity;GO:0004602//glutathione peroxidase activity;GO:0004623//phospholipase A2 activity;GO:0005515//protein binding;GO:0016209//antioxidant activity;GO:0016491//oxidoreductase activity;GO:0016740//transferase activity;GO:0016787//hydrolase activity;GO:0031625//ubiquitin protein ligase binding;GO:0042802//identical protein binding;GO:0045296…	GO:0006629//lipid metabolic process;GO:0006979//response to oxidative stress;GO:0008152//metabolic process;GO:0016042//lipid catabolic process;GO:0045454//cell redox homeostasis;GO:0046475//glycerophospholipid catabolic process;GO:0048026//positive regulation of mRNA splicing, via spliceosome;GO:0098869//cellular oxidant detoxification
ENSG00000186197	EDARADD	0.00354751	0.0026407	0.00201835	0.00541885	0.0041407	EDAR associated via death domain [Source:HGNC Symbol;Acc:HGNC:14341]	Environmental Information Processing	Signal transduction	ko04064//NF-kappa B signaling pathway	K23324	GO:0005737//cytoplasm;GO:0005829//cytosol	GO:0005515//protein binding	GO:0007165//signal transduction;GO:0030154//cell differentiation
ENSG00000261182	ENSG00000261182	0	0	0	0	0	-	-	-	-	-	-	-	-
ENSG00000227925	LINC01655	0	0	0	0	0	-	-	-	-	-	-	-	-
ENSG00000162670	BRINP3	0.367607	0.226666	0.166082	0.219758	0.192529	BMP/retinoic acid inducible neural specific 3 [Source:HGNC Symbol;Acc:HGNC:22393]	-	-	-	-	GO:0005576//extracellular region;GO:0005737//cytoplasm;GO:0005739//mitochondrion;GO:0030425//dendrite;GO:0043025//neuronal cell body	-	GO:0007049//cell cycle;GO:0007399//nervous system development;GO:0021953//central nervous system neuron differentiation;GO:0045666//positive regulation of neuron differentiation;GO:0045786//negative regulation of cell cycle;GO:0045930//negative regulation of mitotic cell cycle;GO:0051726//regulation of cell cycle;GO:0071300//cellular response to retinoic acid
ENSG00000162761	LMX1A	0	0.00403005	0.00652141	0.0480396	0	LIM homeobox transcription factor 1 alpha [Source:HGNC Symbol;Acc:HGNC:6653]	-	-	-	-	GO:0000785//chromatin;GO:0005634//nucleus	GO:0000977//RNA polymerase II transcription regulatory region sequence-specific DNA binding;GO:0000981//DNA-binding transcription factor activity, RNA polymerase II-specific;GO:0001228//DNA-binding transcription activator activity, RNA polymerase II-specific;GO:0003677//DNA binding;GO:0005515//protein binding;GO:0043565//sequence-specific DNA binding;GO:0046872//metal ion binding;GO:1990837//sequ…	GO:0001558//regulation of cell growth;GO:0006355//regulation of transcription, DNA-templated;GO:0006357//regulation of transcription by RNA polymerase II;GO:0007411//axon guidance;GO:0007417//central nervous system development;GO:0007613//memory;GO:0007626//locomotory behavior;GO:0010468//regulation of gene expression;GO:0021542//dentate gyrus development;GO:0021549//cerebellum development;GO:002…
ENSG00000143199	ADCY10	0.000924931	0.00128839	0	0	0	adenylate cyclase 10 [Source:HGNC Symbol;Acc:HGNC:21285]	Metabolism;Organismal Systems;Environmental Information Processing;Environmental Information Processing;Metabolism;Organismal Systems;Organismal Systems	Global and overview maps;Environmental adaptation;Signal transduction;Signal transduction;Nucleotide metabolism;Endocrine system;Environmental adaptation	ko01100//Metabolic pathways;ko04714//Thermogenesis;ko04024//cAMP signaling pathway;ko04371//Apelin signaling pathway;ko00230//Purine metabolism;ko04935//Growth hormone synthesis, secretion and action;ko04713//Circadian entrainment	K11265;K11265;K11265;K11265;K11265;K11265;K11265	GO:0005576//extracellular region;GO:0005634//nucleus;GO:0005737//cytoplasm;GO:0005739//mitochondrion;GO:0005829//cytosol;GO:0005856//cytoskeleton;GO:0005886//plasma membrane;GO:0005929//cilium;GO:0015630//microtubule cytoskeleton;GO:0016020//membrane;GO:0016324//apical plasma membrane;GO:0030424//axon;GO:0030425//dendrite;GO:0030426//growth cone;GO:0031514//motile cilium;GO:0042995//cell projecti…	GO:0000166//nucleotide binding;GO:0000287//magnesium ion binding;GO:0004016//adenylate cyclase activity;GO:0005524//ATP binding;GO:0016829//lyase activity;GO:0030145//manganese ion binding;GO:0046872//metal ion binding;GO:0051117//ATPase binding;GO:0071890//bicarbonate binding	GO:0003351//epithelial cilium movement involved in extracellular fluid movement;GO:0006007//glucose catabolic process;GO:0006171//cAMP biosynthetic process;GO:0007283//spermatogenesis;GO:0007286//spermatid development;GO:0009190//cyclic nucleotide biosynthetic process;GO:0010613//positive regulation of cardiac muscle hypertrophy;GO:0010666//positive regulation of cardiac muscle cell apoptotic pro…
ENSG00000007908	SELE	0	0.00135165	0.00385009	0	0	selectin E [Source:HGNC Symbol;Acc:HGNC:10718]	Human Diseases;Environmental Information Processing;Human Diseases;Environmental Information Processing;Human Diseases;Human Diseases;Human Diseases	Cardiovascular disease;Signaling molecules and interaction;Cardiovascular disease;Signal transduction;Endocrine and metabolic disease;Infectious disease: parasitic;Infectious disease: parasitic	ko05417//Lipid and atherosclerosis;ko04514//Cell adhesion molecules;ko05418//Fluid shear stress and atherosclerosis;ko04668//TNF signaling pathway;ko04933//AGE-RAGE signaling pathway in diabetic complications;ko05144//Malaria;ko05143//African trypanosomiasis	K06494;K06494;K06494;K06494;K06494;K06494;K06494	GO:0005615//extracellular space;GO:0005886//plasma membrane;GO:0005901//caveola;GO:0005905//clathrin-coated pit;GO:0009897//external side of plasma membrane;GO:0016020//membrane;GO:0030863//cortical cytoskeleton;GO:0045121//membrane raft;GO:0048471//perinuclear region of cytoplasm	GO:0004888//transmembrane signaling receptor activity;GO:0005515//protein binding;GO:0030246//carbohydrate binding;GO:0033691//sialic acid binding;GO:0043274//phospholipase binding;GO:0046872//metal ion binding;GO:0070492//oligosaccharide binding	GO:0002092//positive regulation of receptor internalization;GO:0002523//leukocyte migration involved in inflammatory response;GO:0002687//positive regulation of leukocyte migration;GO:0006954//inflammatory response;GO:0007155//cell adhesion;GO:0007157//heterophilic cell-cell adhesion via plasma membrane cell adhesion molecules;GO:0007159//leukocyte cell-cell adhesion;GO:0007202//activation of pho…
ENSG00000092978	GPATCH2	0.149842	0.137252	0.102531	0.203145	0.120284	G-patch domain containing 2 [Source:HGNC Symbol;Acc:HGNC:25499]	-	-	-	-	GO:0005634//nucleus;GO:0005730//nucleolus;GO:0016607//nuclear speck	GO:0003676//nucleic acid binding;GO:0005515//protein binding	-
ENSG00000143499	SMYD2	0.358469	0.216204	0.25955	0.242262	0.177098	SET and MYND domain containing 2 [Source:HGNC Symbol;Acc:HGNC:20982]	Metabolism;Metabolism	Global and overview maps;Amino acid metabolism	ko01100//Metabolic pathways;ko00310//Lysine degradation	K11426;K11426	GO:0005634//nucleus;GO:0005654//nucleoplasm;GO:0005737//cytoplasm;GO:0005829//cytosol	GO:0000993//RNA polymerase II complex binding;GO:0002039//p53 binding;GO:0005515//protein binding;GO:0008168//methyltransferase activity;GO:0016278//lysine N-methyltransferase activity;GO:0016279//protein-lysine N-methyltransferase activity;GO:0016740//transferase activity;GO:0042054//histone methyltransferase activity;GO:0046872//metal ion binding;GO:0046975//histone methyltransferase activity (…	GO:0000122//negative regulation of transcription by RNA polymerase II;GO:0006325//chromatin organization;GO:0006338//chromatin remodeling;GO:0007507//heart development;GO:0008285//negative regulation of cell population proliferation;GO:0018026//peptidyl-lysine monomethylation;GO:0018027//peptidyl-lysine dimethylation;GO:0032259//methylation;GO:0034968//histone lysine methylation;GO:0043516//regul…
ENSG00000188404	SELL	0.0433501	0	0.0223209	0.329811	0	selectin L [Source:HGNC Symbol;Acc:HGNC:10720]	Environmental Information Processing	Signaling molecules and interaction	ko04514//Cell adhesion molecules	K06495	GO:0005615//extracellular space;GO:0005886//plasma membrane;GO:0009897//external side of plasma membrane;GO:0016020//membrane;GO:0030667//secretory granule membrane	GO:0002020//protease binding;GO:0005509//calcium ion binding;GO:0005515//protein binding;GO:0008201//heparin binding;GO:0030246//carbohydrate binding;GO:0033691//sialic acid binding;GO:0043208//glycosphingolipid binding;GO:0046872//metal ion binding;GO:0070492//oligosaccharide binding	GO:0007155//cell adhesion;GO:0007157//heterophilic cell-cell adhesion via plasma membrane cell adhesion molecules;GO:0007159//leukocyte cell-cell adhesion;GO:0016339//calcium-dependent cell-cell adhesion via plasma membrane cell adhesion molecules;GO:0034097//response to cytokine;GO:0050900//leukocyte migration;GO:0050901//leukocyte tethering or rolling
ENSG00000143196	DPT	0.00172668	0.00483135	0.0291102	0	0	dermatopontin [Source:HGNC Symbol;Acc:HGNC:3011]	-	-	-	-	GO:0005576//extracellular region;GO:0005615//extracellular space;GO:0062023//collagen-containing extracellular matrix	GO:0005201//extracellular matrix structural constituent;GO:0005515//protein binding	GO:0007155//cell adhesion;GO:0008285//negative regulation of cell population proliferation;GO:0030199//collagen fibril organization
ENSG00000228504	LINC01760	0	0	0	0	0	-	-	-	-	-	-	-	-
ENSG00000287205	ENSG00000287205	0	0	0	0	0	-	-	-	-	-	-	-	-
ENSG00000203697	CAPN8	0	0.00604205	0	0	0	calpain 8 [Source:HGNC Symbol;Acc:HGNC:1485]	-	-	-	-	GO:0005737//cytoplasm;GO:0005794//Golgi apparatus	GO:0004198//calcium-dependent cysteine-type endopeptidase activity;GO:0005509//calcium ion binding;GO:0008233//peptidase activity;GO:0008234//cysteine-type peptidase activity;GO:0016787//hydrolase activity;GO:0046872//metal ion binding	GO:0006508//proteolysis
ENSG00000116574	RHOU	0.169306	0.241365	0.196796	0.175539	0.167622	ras homolog family member U [Source:HGNC Symbol;Acc:HGNC:17794]	-	-	-	-	GO:0000139//Golgi membrane;GO:0002102//podosome;GO:0005794//Golgi apparatus;GO:0005829//cytosol;GO:0005886//plasma membrane;GO:0005925//focal adhesion;GO:0010008//endosome membrane;GO:0016020//membrane;GO:0042995//cell projection;GO:0070161//anchoring junction	GO:0000166//nucleotide binding;GO:0003924//GTPase activity;GO:0005085//guanyl-nucleotide exchange factor activity;GO:0005515//protein binding;GO:0005525//GTP binding;GO:0019901//protein kinase binding;GO:0046872//metal ion binding	GO:0000082//G1/S transition of mitotic cell cycle;GO:0006897//endocytosis;GO:0007010//cytoskeleton organization;GO:0007015//actin filament organization;GO:0007163//establishment or maintenance of cell polarity;GO:0007264//small GTPase mediated signal transduction;GO:0008360//regulation of cell shape;GO:0016601//Rac protein signal transduction;GO:0030036//actin cytoskeleton organization;GO:0032488…
ENSG00000287929	ENSG00000287929	0.00144236	0.00293394	0	0	0.00385567	-	-	-	-	-	-	-	-
ENSG00000121481	RNF2	0.526836	0.525305	0.414262	0.432686	0.346376	ring finger protein 2 [Source:HGNC Symbol;Acc:HGNC:10061]	-	-	-	-	GO:0000151//ubiquitin ligase complex;GO:0000791//euchromatin;GO:0000792//heterochromatin;GO:0001739//sex chromatin;GO:0005634//nucleus;GO:0005654//nucleoplasm;GO:0005694//chromosome;GO:0005737//cytoplasm;GO:0016604//nuclear body;GO:0031519//PcG protein complex;GO:0035102//PRC1 complex;GO:0071339//MLL1 complex	GO:0003682//chromatin binding;GO:0004842//ubiquitin-protein transferase activity;GO:0005515//protein binding;GO:0008270//zinc ion binding;GO:0016740//transferase activity;GO:0046872//metal ion binding;GO:0061630//ubiquitin protein ligase activity;GO:0071535//RING-like zinc finger domain binding	GO:0000122//negative regulation of transcription by RNA polymerase II;GO:0000278//mitotic cell cycle;GO:0001702//gastrulation with mouth forming second;GO:0006325//chromatin organization;GO:0006338//chromatin remodeling;GO:0007281//germ cell development;GO:0009948//anterior/posterior axis specification;GO:0010467//gene expression;GO:0016567//protein ubiquitination;GO:0035518//histone H2A monoubiq…
ENSG00000227940	LINC01696	0	0	0	0	0	-	-	-	-	-	-	-	-
ENSG00000143248	RGS5	0.0501528	0.0639983	0.195532	0.121636	0.165342	regulator of G protein signaling 5 [Source:HGNC Symbol;Acc:HGNC:10001]	-	-	-	-	GO:0005737//cytoplasm;GO:0005829//cytosol;GO:0005886//plasma membrane;GO:0016020//membrane;GO:0043231//intracellular membrane-bounded organelle	GO:0003924//GTPase activity;GO:0005096//GTPase activator activity;GO:0005515//protein binding	GO:0007186//G protein-coupled receptor signaling pathway;GO:0008277//regulation of G protein-coupled receptor signaling pathway;GO:0009968//negative regulation of signal transduction
ENSG00000162814	SPATA17	0.0104465	0.0225194	0.0150015	0.0802625	0.00826071	spermatogenesis associated 17 [Source:HGNC Symbol;Acc:HGNC:25184]	-	-	-	-	GO:0000922//spindle pole;GO:0005737//cytoplasm	GO:0005515//protein binding;GO:0005516//calmodulin binding	GO:0000278//mitotic cell cycle;GO:0007051//spindle organization;GO:0051295//establishment of meiotic spindle localization
ENSG00000225172	ENSG00000225172	0.00259879	0	0.000814801	0	0	-	-	-	-	-	-	-	-
ENSG00000261642	ENSG00000261642	0	0	0	0	0	-	-	-	-	-	-	-	-
ENSG00000228239	ENSG00000228239	0	0	0	0	0	-	-	-	-	-	-	-	-
ENSG00000237283	ENSG00000237283	0	0	0	0	0	-	-	-	-	-	-	-	-
ENSG00000116132	PRRX1	0.0189495	0.0439714	0.171585	0.0610765	0.187545	paired related homeobox 1 [Source:HGNC Symbol;Acc:HGNC:9142]	-	-	-	-	GO:0000785//chromatin;GO:0005634//nucleus;GO:0005654//nucleoplasm;GO:0005829//cytosol	GO:0000978//RNA polymerase II cis-regulatory region sequence-specific DNA binding;GO:0000981//DNA-binding transcription factor activity, RNA polymerase II-specific;GO:0001227//DNA-binding transcription repressor activity, RNA polymerase II-specific;GO:0001228//DNA-binding transcription activator activity, RNA polymerase II-specific;GO:0003677//DNA binding;GO:0005515//protein binding;GO:0016251//R…	GO:0000122//negative regulation of transcription by RNA polymerase II;GO:0002053//positive regulation of mesenchymal cell proliferation;GO:0006355//regulation of transcription, DNA-templated;GO:0006357//regulation of transcription by RNA polymerase II;GO:0006366//transcription by RNA polymerase II;GO:0007224//smoothened signaling pathway;GO:0010463//mesenchymal cell proliferation;GO:0030326//embr…
ENSG00000238042	LINC02257	0	0	0	0	0	-	-	-	-	-	-	-	-
ENSG00000231877	ENSG00000231877	0	0	0	0.00400724	0	-	-	-	-	-	-	-	-
ENSG00000116679	IVNS1ABP	0.561508	0.745832	0.405056	0.655629	0.493058	influenza virus NS1A binding protein [Source:HGNC Symbol;Acc:HGNC:16951]	-	-	-	-	GO:0005634//nucleus;GO:0005654//nucleoplasm;GO:0005667//transcription regulator complex;GO:0005681//spliceosomal complex;GO:0005737//cytoplasm;GO:0005829//cytosol;GO:0005856//cytoskeleton	GO:0005515//protein binding	GO:0006383//transcription by RNA polymerase III;GO:0008380//RNA splicing;GO:0009615//response to virus;GO:0031397//negative regulation of protein ubiquitination;GO:0097193//intrinsic apoptotic signaling pathway;GO:2001243//negative regulation of intrinsic apoptotic signaling pathway
ENSG00000228536	LYPLAL1-AS1	0	0	0	0.00855205	0	-	-	-	-	-	-	-	-
ENSG00000230550	ERLNC1	0	0	0	0	0	-	-	-	-	-	-	-	-
ENSG00000229242	ENSG00000229242	0	0	0	0	0	-	-	-	-	-	-	-	-
ENSG00000228470	ENSG00000228470	0	0	0	0	0	-	-	-	-	-	-	-	-
ENSG00000152092	ASTN1	0.610102	0.438176	0.311985	0.739285	0.295053	astrotactin 1 [Source:HGNC Symbol;Acc:HGNC:773]	-	-	-	-	GO:0005575//cellular_component;GO:0005768//endosome;GO:0005886//plasma membrane;GO:0009897//external side of plasma membrane;GO:0016020//membrane;GO:0030136//clathrin-coated vesicle;GO:0031410//cytoplasmic vesicle;GO:0043204//perikaryon	GO:0005515//protein binding	GO:0001764//neuron migration;GO:0007155//cell adhesion;GO:0007158//neuron cell-cell adhesion;GO:0007626//locomotory behavior;GO:0016477//cell migration;GO:0098609//cell-cell adhesion
ENSG00000231648	LINC01698	0	0	0	0	0	-	-	-	-	-	-	-	-
ENSG00000229983	ENSG00000229983	0	0	0	0	0	-	-	-	-	-	-	-	-
ENSG00000143476	DTL	0.0203673	0.0110804	0.0191656	0.0311957	0.0109095	denticleless E3 ubiquitin protein ligase homolog [Source:HGNC Symbol;Acc:HGNC:30288]	-	-	-	-	GO:0005634//nucleus;GO:0005654//nucleoplasm;GO:0005694//chromosome;GO:0005730//nucleolus;GO:0005737//cytoplasm;GO:0005813//centrosome;GO:0005829//cytosol;GO:0005856//cytoskeleton;GO:0016020//membrane;GO:0031464//Cul4A-RING E3 ubiquitin ligase complex;GO:0031465//Cul4B-RING E3 ubiquitin ligase complex;GO:0031965//nuclear membrane;GO:0080008//Cul4-RING E3 ubiquitin ligase complex	GO:0004842//ubiquitin-protein transferase activity;GO:0005515//protein binding;GO:0030674//protein-macromolecule adaptor activity	GO:0000209//protein polyubiquitination;GO:0006260//DNA replication;GO:0006511//ubiquitin-dependent protein catabolic process;GO:0006513//protein monoubiquitination;GO:0006974//cellular response to DNA damage stimulus;GO:0007095//mitotic G2 DNA damage checkpoint signaling;GO:0009411//response to UV;GO:0010971//positive regulation of G2/M transition of mitotic cell cycle;GO:0016567//protein ubiquit…
ENSG00000121486	TRMT1L	0.075006	0.115126	0.086136	0.0857693	0.104851	tRNA methyltransferase 1 like [Source:HGNC Symbol;Acc:HGNC:16782]	-	-	-	-	GO:0005634//nucleus	GO:0000049//tRNA binding;GO:0003723//RNA binding;GO:0004809//tRNA (guanine-N2-)-methyltransferase activity;GO:0005515//protein binding;GO:0008168//methyltransferase activity;GO:0008757//S-adenosylmethionine-dependent methyltransferase activity;GO:0016740//transferase activity;GO:0046872//metal ion binding	GO:0002940//tRNA N2-guanine methylation;GO:0007610//behavior;GO:0008033//tRNA processing;GO:0030488//tRNA methylation;GO:0032259//methylation
ENSG00000228437	LINC02474	0	0	0	0	0	-	-	-	-	-	-	-	-
ENSG00000057252	SOAT1	0.0770099	0.0440142	0.0815598	0.153283	0.113835	sterol O-acyltransferase 1 [Source:HGNC Symbol;Acc:HGNC:11177]	Organismal Systems;Metabolism	Digestive system;Lipid metabolism	ko04979//Cholesterol metabolism;ko00100//Steroid biosynthesis	K00637;K00637	GO:0005783//endoplasmic reticulum;GO:0005789//endoplasmic reticulum membrane;GO:0016020//membrane	GO:0000062//fatty-acyl-CoA binding;GO:0004772//sterol O-acyltransferase activity;GO:0005515//protein binding;GO:0008374//O-acyltransferase activity;GO:0015485//cholesterol binding;GO:0016740//transferase activity;GO:0016746//acyltransferase activity;GO:0034736//cholesterol O-acyltransferase activity;GO:0042802//identical protein binding	GO:0006629//lipid metabolic process;GO:0008202//steroid metabolic process;GO:0008203//cholesterol metabolic process;GO:0010742//macrophage derived foam cell differentiation;GO:0010878//cholesterol storage;GO:0033344//cholesterol efflux;GO:0034379//very-low-density lipoprotein particle assembly;GO:0034383//low-density lipoprotein particle clearance;GO:0042632//cholesterol homeostasis;GO:0042986//p…
ENSG00000285718	ENSG00000285718	0	0	0	0	0	-	-	-	-	-	-	-	-
ENSG00000234070	SPATA17-AS1	0	0	0	0	0	-	-	-	-	-	-	-	-
ENSG00000233620	USH2A-AS2	0	0	0	0	0	-	-	-	-	-	-	-	-
ENSG00000162852	CNST	0.281623	0.248488	0.250751	0.232552	0.166366	consortin, connexin sorting protein [Source:HGNC Symbol;Acc:HGNC:26486]	-	-	-	-	GO:0005794//Golgi apparatus;GO:0005802//trans-Golgi network;GO:0005886//plasma membrane;GO:0016020//membrane;GO:0030133//transport vesicle;GO:0031410//cytoplasmic vesicle;GO:0032991//protein-containing complex;GO:0043231//intracellular membrane-bounded organelle	GO:0005515//protein binding;GO:0019902//phosphatase binding;GO:0071253//connexin binding	GO:0042998//positive regulation of Golgi to plasma membrane protein transport
ENSG00000273004	ENSG00000273004	0.000907105	0.00143861	0.000893839	0.00975191	0.019675	-	-	-	-	-	-	-	-
ENSG00000143842	SOX13	0.0280795	0.0803231	0.0774525	0.130217	0.0392092	SRY-box transcription factor 13 [Source:HGNC Symbol;Acc:HGNC:11192]	-	-	-	-	GO:0000785//chromatin;GO:0005634//nucleus;GO:0005654//nucleoplasm;GO:0005737//cytoplasm	GO:0000976//transcription cis-regulatory region binding;GO:0000977//RNA polymerase II transcription regulatory region sequence-specific DNA binding;GO:0000978//RNA polymerase II cis-regulatory region sequence-specific DNA binding;GO:0000981//DNA-binding transcription factor activity, RNA polymerase II-specific;GO:0001217//DNA-binding transcription repressor activity;GO:0001227//DNA-binding transc…	GO:0000122//negative regulation of transcription by RNA polymerase II;GO:0006355//regulation of transcription, DNA-templated;GO:0006357//regulation of transcription by RNA polymerase II;GO:0009653//anatomical structure morphogenesis;GO:0021529//spinal cord oligodendrocyte cell differentiation;GO:0030154//cell differentiation;GO:0042492//gamma-delta T cell differentiation;GO:0045165//cell fate com…
ENSG00000116962	NID1	0.201615	0.106257	0.986883	0.251844	0.369442	nidogen 1 [Source:HGNC Symbol;Acc:HGNC:7821]	-	-	-	-	GO:0005576//extracellular region;GO:0005604//basement membrane;GO:0031012//extracellular matrix;GO:0062023//collagen-containing extracellular matrix;GO:0070062//extracellular exosome;GO:0071944//cell periphery;GO:0098637//protein complex involved in cell-matrix adhesion	GO:0005201//extracellular matrix structural constituent;GO:0005509//calcium ion binding;GO:0005518//collagen binding;GO:0017147//Wnt-protein binding;GO:0042813//Wnt-activated receptor activity;GO:0043236//laminin binding;GO:0043237//laminin-1 binding;GO:0043394//proteoglycan binding;GO:0050840//extracellular matrix binding	GO:0007155//cell adhesion;GO:0007160//cell-matrix adhesion;GO:0010811//positive regulation of cell-substrate adhesion;GO:0030198//extracellular matrix organization;GO:0032836//glomerular basement membrane development;GO:0045785//positive regulation of cell adhesion;GO:0051149//positive regulation of muscle cell differentiation;GO:0060070//canonical Wnt signaling pathway;GO:0071711//basement membr…
ENSG00000288078	ENSG00000288078	0	0	0	0	0	-	-	-	-	-	-	-	-
ENSG00000232679	LINC01705	0	0	0	0	0	-	-	-	-	-	-	-	-
ENSG00000181450	ZNF678	0.0764891	0.0899659	0.0580046	0.0993647	0.0699335	zinc finger protein 678 [Source:HGNC Symbol;Acc:HGNC:28652]	-	-	-	-	GO:0005634//nucleus	GO:0000978//RNA polymerase II cis-regulatory region sequence-specific DNA binding;GO:0000981//DNA-binding transcription factor activity, RNA polymerase II-specific;GO:0003677//DNA binding;GO:0046872//metal ion binding	GO:0006355//regulation of transcription, DNA-templated;GO:0006357//regulation of transcription by RNA polymerase II
ENSG00000286285	ENSG00000286285	0.0010642	0	0	0	0	-	-	-	-	-	-	-	-
ENSG00000225300	ENSG00000225300	0	0	0	0	0	-	-	-	-	-	-	-	-
ENSG00000223842	ENSG00000223842	0	0	0	0	0	-	-	-	-	-	-	-	-
ENSG00000162753	SLC9C2	0.00105318	0.00150055	0.00101254	0.00470886	0	solute carrier family 9 member C2 (putative) [Source:HGNC Symbol;Acc:HGNC:28664]	-	-	-	-	GO:0005886//plasma membrane;GO:0016020//membrane	GO:0015297//antiporter activity;GO:0015385//sodium:proton antiporter activity;GO:0015386//potassium:proton antiporter activity	GO:0006811//ion transport;GO:0006812//cation transport;GO:0006814//sodium ion transport;GO:0051453//regulation of intracellular pH;GO:0055085//transmembrane transport;GO:0071805//potassium ion transmembrane transport;GO:0098719//sodium ion import across plasma membrane;GO:1902600//proton transmembrane transport
ENSG00000231424	ENSG00000231424	0	0	0	0	0	-	-	-	-	-	-	-	-
ENSG00000143355	LHX9	0.0898884	0.0996195	0.0690301	0.0467199	0.0799211	LIM homeobox 9 [Source:HGNC Symbol;Acc:HGNC:14222]	-	-	-	-	GO:0000785//chromatin;GO:0005634//nucleus	GO:0000977//RNA polymerase II transcription regulatory region sequence-specific DNA binding;GO:0000981//DNA-binding transcription factor activity, RNA polymerase II-specific;GO:0003677//DNA binding;GO:0005515//protein binding;GO:0043565//sequence-specific DNA binding;GO:0046872//metal ion binding;GO:1990837//sequence-specific double-stranded DNA binding	GO:0006355//regulation of transcription, DNA-templated;GO:0006357//regulation of transcription by RNA polymerase II;GO:0008283//cell population proliferation;GO:0008584//male gonad development;GO:0008585//female gonad development;GO:0030182//neuron differentiation;GO:0035262//gonad morphogenesis;GO:0045892//negative regulation of transcription, DNA-templated;GO:0097380//dorsal spinal cord interne…
ENSG00000287177	ENSG00000287177	0	0	0	0	0	-	-	-	-	-	-	-	-
ENSG00000121644	DESI2	0.160056	0.201706	0.163374	0.224248	0.165132	desumoylating isopeptidase 2 [Source:HGNC Symbol;Acc:HGNC:24264]	-	-	-	-	GO:0005737//cytoplasm	GO:0004843//thiol-dependent deubiquitinase;GO:0005515//protein binding;GO:0008233//peptidase activity;GO:0016787//hydrolase activity;GO:0061578//Lys63-specific deubiquitinase activity;GO:0101005//deubiquitinase activity;GO:1990380//Lys48-specific deubiquitinase activity	GO:0006508//proteolysis
ENSG00000174502	SLC26A9	0	0.00138679	0	0	0	solute carrier family 26 member 9 [Source:HGNC Symbol;Acc:HGNC:14469]	Human Diseases;Organismal Systems	Cancer: overview;Digestive system	ko05208//Chemical carcinogenesis - reactive oxygen species;ko04978//Mineral absorption	K14706;K14706	GO:0000139//Golgi membrane;GO:0005789//endoplasmic reticulum membrane;GO:0005886//plasma membrane;GO:0009986//cell surface;GO:0010008//endosome membrane;GO:0012505//endomembrane system;GO:0016020//membrane;GO:0016324//apical plasma membrane;GO:0070062//extracellular exosome	GO:0005254//chloride channel activity;GO:0005452//inorganic anion exchanger activity;GO:0005515//protein binding;GO:0015106//bicarbonate transmembrane transporter activity;GO:0015108//chloride transmembrane transporter activity;GO:0015116//sulfate transmembrane transporter activity;GO:0019531//oxalate transmembrane transporter activity;GO:0051117//ATPase binding	GO:0006811//ion transport;GO:0006820//anion transport;GO:0006821//chloride transport;GO:0010628//positive regulation of gene expression;GO:0015701//bicarbonate transport;GO:0019532//oxalate transport;GO:0055085//transmembrane transport;GO:1902358//sulfate transmembrane transport;GO:1902476//chloride transmembrane transport
ENSG00000224286	LINC01142	0	0	0	0	0.0158599	-	-	-	-	-	-	-	-
ENSG00000158715	SLC45A3	0.00161792	0.00203084	0.016911	0.00222264	0	solute carrier family 45 member 3 [Source:HGNC Symbol;Acc:HGNC:8642]	Human Diseases;Human Diseases	Cancer: overview;Cancer: overview	ko05202//Transcriptional misregulation in cancer;ko05206//MicroRNAs in cancer	K15379;K15379	GO:0005886//plasma membrane;GO:0016020//membrane	GO:0008506//sucrose:proton symporter activity;GO:0015293//symporter activity;GO:0022857//transmembrane transporter activity;GO:0051119//sugar transmembrane transporter activity	GO:0008645//hexose transmembrane transport;GO:0010907//positive regulation of glucose metabolic process;GO:0015770//sucrose transport;GO:0045723//positive regulation of fatty acid biosynthetic process;GO:0048713//regulation of oligodendrocyte differentiation;GO:0055085//transmembrane transport
ENSG00000143195	ILDR2	0.132732	0.0825235	0.0983991	0.208413	0.0520887	immunoglobulin like domain containing receptor 2 [Source:HGNC Symbol;Acc:HGNC:18131]	-	-	-	-	GO:0005634//nucleus;GO:0005783//endoplasmic reticulum;GO:0005789//endoplasmic reticulum membrane;GO:0005923//bicellular tight junction;GO:0016020//membrane;GO:0070160//tight junction;GO:0070161//anchoring junction	-	GO:0009749//response to glucose;GO:0030073//insulin secretion;GO:0030154//cell differentiation;GO:0031016//pancreas development;GO:0043484//regulation of RNA splicing;GO:0048873//homeostasis of number of cells within a tissue;GO:0050868//negative regulation of T cell activation
ENSG00000162849	KIF26B	0.628223	0.371715	0.317711	0.361771	0.26127	kinesin family member 26B [Source:HGNC Symbol;Acc:HGNC:25484]	-	-	-	-	GO:0005737//cytoplasm;GO:0005856//cytoskeleton;GO:0005874//microtubule	GO:0000166//nucleotide binding;GO:0003774//cytoskeletal motor activity;GO:0003777//microtubule motor activity;GO:0005524//ATP binding;GO:0008017//microtubule binding	GO:0007018//microtubule-based movement;GO:0022409//positive regulation of cell-cell adhesion;GO:0030010//establishment of cell polarity;GO:0072092//ureteric bud invasion
ENSG00000273416	ENSG00000273416	0.00557953	0.00438958	0.00697198	0.00462007	0	-	-	-	-	-	-	-	-
ENSG00000282111	LINC02815	0	0	0	0	0	-	-	-	-	-	-	-	-
ENSG00000233410	LINC01222	0	0	0	0	0	-	-	-	-	-	-	-	-
ENSG00000067533	RRP15	0.189099	0.147214	0.136682	0.20549	0.178869	ribosomal RNA processing 15 homolog [Source:HGNC Symbol;Acc:HGNC:24255]	-	-	-	-	GO:0030687//preribosome, large subunit precursor	-	GO:0000460//maturation of 5.8S rRNA;GO:0000470//maturation of LSU-rRNA;GO:0006364//rRNA processing
ENSG00000224702	LMX1A-AS2	0	0	0	0	0	-	-	-	-	-	-	-	-
ENSG00000271811	ENSG00000271811	0	0	0	0	0	-	-	-	-	-	-	-	-
ENSG00000235492	LINC01221	0	0	0	0	0	-	-	-	-	-	-	-	-
ENSG00000287808	DHX9-AS1	0.0164582	0.0313603	0.0151624	0.0215949	0.0299282	-	-	-	-	-	-	-	-
ENSG00000226486	LINC01035	0	0	0	0	0	-	-	-	-	-	-	-	-
ENSG00000227687	ENSG00000227687	0	0	0	0	0	-	-	-	-	-	-	-	-
ENSG00000231814	LINC00210	0	0	0	0	0	-	-	-	-	-	-	-	-
ENSG00000286210	ENSG00000286210	0	0	0	0	0	-	-	-	-	-	-	-	-
ENSG00000287364	ENSG00000287364	0	0	0	0	0	-	-	-	-	-	-	-	-
ENSG00000260698	ENSG00000260698	0	0	0	0.0041251	0	-	-	-	-	-	-	-	-
ENSG00000277007	ENSG00000277007	0.0106672	0.0105864	0	0.0034525	0	-	-	-	-	-	-	-	-
ENSG00000152104	PTPN14	0.0567134	0.0309445	0.165283	0.147477	0.171927	protein tyrosine phosphatase non-receptor type 14 [Source:HGNC Symbol;Acc:HGNC:9647]	-	-	-	-	GO:0005634//nucleus;GO:0005654//nucleoplasm;GO:0005737//cytoplasm;GO:0005856//cytoskeleton	GO:0003712//transcription coregulator activity;GO:0004721//phosphoprotein phosphatase activity;GO:0004725//protein tyrosine phosphatase activity;GO:0005515//protein binding;GO:0016787//hydrolase activity;GO:0016791//phosphatase activity;GO:0030971//receptor tyrosine kinase binding	GO:0001946//lymphangiogenesis;GO:0006355//regulation of transcription, DNA-templated;GO:0006470//protein dephosphorylation;GO:0008285//negative regulation of cell population proliferation;GO:0016311//dephosphorylation;GO:0046825//regulation of protein export from nucleus
ENSG00000236975	LINC02814	0	0	0	0.00215668	0.0129629	-	-	-	-	-	-	-	-
ENSG00000286541	ENSG00000286541	0	0	0	0	0	-	-	-	-	-	-	-	-
ENSG00000117650	NEK2	0.0108686	0.026298	0.0652279	0.0866934	0.0121601	NIMA related kinase 2 [Source:HGNC Symbol;Acc:HGNC:7745]	-	-	-	-	GO:0000775//chromosome, centromeric region;GO:0000776//kinetochore;GO:0000794//condensed nuclear chromosome;GO:0000922//spindle pole;GO:0005634//nucleus;GO:0005654//nucleoplasm;GO:0005694//chromosome;GO:0005730//nucleolus;GO:0005737//cytoplasm;GO:0005813//centrosome;GO:0005829//cytosol;GO:0005856//cytoskeleton;GO:0005874//microtubule;GO:0030496//midbody;GO:0032991//protein-containing complex	GO:0000166//nucleotide binding;GO:0004672//protein kinase activity;GO:0004674//protein serine/threonine kinase activity;GO:0005515//protein binding;GO:0005524//ATP binding;GO:0016301//kinase activity;GO:0016740//transferase activity;GO:0019903//protein phosphatase binding;GO:0046872//metal ion binding;GO:0106310//protein serine kinase activity	GO:0000070//mitotic sister chromatid segregation;GO:0000278//mitotic cell cycle;GO:0001824//blastocyst development;GO:0006468//protein phosphorylation;GO:0007049//cell cycle;GO:0007059//chromosome segregation;GO:0007088//regulation of mitotic nuclear division;GO:0016310//phosphorylation;GO:0032212//positive regulation of telomere maintenance via telomerase;GO:0046602//regulation of mitotic centro…
ENSG00000235021	ENSG00000235021	0	0	0	0	0	-	-	-	-	-	-	-	-
ENSG00000203724	C1orf53	0.116793	0.0425894	0.0690708	0.0907536	0.144305	chromosome 1 open reading frame 53 [Source:HGNC Symbol;Acc:HGNC:30003]	-	-	-	-	-	-	-
ENSG00000225006	ENSG00000225006	0	0	0	0	0	-	-	-	-	-	-	-	-
ENSG00000287633	ENSG00000287633	0.00240751	0	0	0	0	-	-	-	-	-	-	-	-
ENSG00000230714	ENSG00000230714	0	0	0	0	0	-	-	-	-	-	-	-	-
ENSG00000261065	ENSG00000261065	0	0	0	0	0	-	-	-	-	-	-	-	-
ENSG00000260855	ENSG00000260855	0.0203685	0.0121954	0.0109126	0.0242757	0.0041407	-	-	-	-	-	-	-	-
ENSG00000236206	ENSG00000236206	0	0	0.00111225	0.00278681	0	-	-	-	-	-	-	-	-
ENSG00000168118	RAB4A	1.01255	0.843183	0.771823	0.895945	0.580282	RAB4A, member RAS oncogene family [Source:HGNC Symbol;Acc:HGNC:9781]	Cellular Processes	Transport and catabolism	ko04144//Endocytosis	K07879	GO:0005737//cytoplasm;GO:0005768//endosome;GO:0016020//membrane;GO:0030659//cytoplasmic vesicle membrane;GO:0031901//early endosome membrane;GO:0031982//vesicle;GO:0032593//insulin-responsive compartment;GO:0048471//perinuclear region of cytoplasm;GO:0055038//recycling endosome membrane;GO:0070062//extracellular exosome;GO:0098837//postsynaptic recycling endosome	GO:0000166//nucleotide binding;GO:0003924//GTPase activity;GO:0003925//G protein activity;GO:0005515//protein binding;GO:0005525//GTP binding;GO:0016787//hydrolase activity;GO:0019003//GDP binding	GO:0007264//small GTPase mediated signal transduction;GO:0015031//protein transport;GO:0016192//vesicle-mediated transport;GO:0019882//antigen processing and presentation;GO:0030100//regulation of endocytosis;GO:0032482//Rab protein signal transduction
ENSG00000173726	TOMM20	1.7248	2.07302	1.57973	1.52393	1.23471	translocase of outer mitochondrial membrane 20 [Source:HGNC Symbol;Acc:HGNC:20947]	-	-	-	-	GO:0005739//mitochondrion;GO:0005740//mitochondrial envelope;GO:0005741//mitochondrial outer membrane;GO:0005742//mitochondrial outer membrane translocase complex;GO:0016020//membrane;GO:0044233//mitochondria-associated endoplasmic reticulum membrane;GO:0071944//cell periphery;GO:0097225//sperm midpiece;GO:0140494//migrasome	GO:0005515//protein binding;GO:0008320//protein transmembrane transporter activity;GO:0015450//protein-transporting ATPase activity;GO:0030943//mitochondrion targeting sequence binding;GO:0051082//unfolded protein binding	GO:0006605//protein targeting;GO:0006626//protein targeting to mitochondrion;GO:0006886//intracellular protein transport;GO:0015031//protein transport;GO:0016031//tRNA import into mitochondrion;GO:0030150//protein import into mitochondrial matrix;GO:0045040//protein insertion into mitochondrial outer membrane
ENSG00000152382	TADA1	0.267111	0.365997	0.163431	0.247876	0.136345	transcriptional adaptor 1 [Source:HGNC Symbol;Acc:HGNC:30631]	-	-	-	-	GO:0000124//SAGA complex;GO:0005634//nucleus;GO:0005654//nucleoplasm;GO:0005829//cytosol;GO:0005925//focal adhesion;GO:0070461//SAGA-type complex	GO:0003713//transcription coactivator activity	GO:0006282//regulation of DNA repair;GO:0006357//regulation of transcription by RNA polymerase II;GO:0043484//regulation of RNA splicing;GO:0045893//positive regulation of transcription, DNA-templated
ENSG00000143839	REN	0	0	0	0	0	renin [Source:HGNC Symbol;Acc:HGNC:9958]	Human Diseases;Organismal Systems;Organismal Systems	Cardiovascular disease;Endocrine system;Endocrine system	ko05415//Diabetic cardiomyopathy;ko04924//Renin secretion;ko04614//Renin-angiotensin system	K01380;K01380;K01380	GO:0005576//extracellular region;GO:0005615//extracellular space;GO:0005886//plasma membrane;GO:0016020//membrane;GO:0045177//apical part of cell	GO:0004175//endopeptidase activity;GO:0004190//aspartic-type endopeptidase activity;GO:0005102//signaling receptor binding;GO:0005159//insulin-like growth factor receptor binding;GO:0005515//protein binding;GO:0008233//peptidase activity;GO:0016787//hydrolase activity	GO:0001822//kidney development;GO:0001823//mesonephros development;GO:0002003//angiotensin maturation;GO:0002016//regulation of blood volume by renin-angiotensin;GO:0002018//renin-angiotensin regulation of aldosterone production;GO:0006508//proteolysis;GO:0008217//regulation of blood pressure;GO:0008584//male gonad development;GO:0009410//response to xenobiotic stimulus;GO:0009755//hormone-mediat…
ENSG00000232100	LINC01653	0	0	0	0	0	-	-	-	-	-	-	-	-
ENSG00000176754	LINC00303	0	0.00287805	0	0	0	-	-	-	-	-	-	-	-
ENSG00000227953	LINC01341	0.0263413	0.0115083	0.0106481	0.0258939	0.0274351	-	-	-	-	-	-	-	-
ENSG00000135829	DHX9	0.849308	1.03917	0.667342	1.0068	0.784445	DExH-box helicase 9 [Source:HGNC Symbol;Acc:HGNC:2750]	-	-	-	-	GO:0005634//nucleus;GO:0005654//nucleoplasm;GO:0005726//perichromatin fibrils;GO:0005730//nucleolus;GO:0005737//cytoplasm;GO:0005813//centrosome;GO:0005829//cytosol;GO:0005844//polysome;GO:0005856//cytoskeleton;GO:0015629//actin cytoskeleton;GO:0016020//membrane;GO:0016442//RISC complex;GO:0016604//nuclear body;GO:0032991//protein-containing complex;GO:0036464//cytoplasmic ribonucleoprotein granu…	GO:0000166//nucleotide binding;GO:0000978//RNA polymerase II cis-regulatory region sequence-specific DNA binding;GO:0000993//RNA polymerase II complex binding;GO:0001069//regulatory region RNA binding;GO:0003676//nucleic acid binding;GO:0003677//DNA binding;GO:0003678//DNA helicase activity;GO:0003688//DNA replication origin binding;GO:0003690//double-stranded DNA binding;GO:0003697//single-stran…	GO:0000380//alternative mRNA splicing, via spliceosome;GO:0001649//osteoblast differentiation;GO:0002376//immune system process;GO:0006260//DNA replication;GO:0006353//DNA-templated transcription, termination;GO:0006357//regulation of transcription by RNA polymerase II;GO:0006397//mRNA processing;GO:0006417//regulation of translation;GO:0006954//inflammatory response;GO:0008380//RNA splicing;GO:0…
ENSG00000134717	BTF3L4	1.28651	1.48924	0.856873	1.17057	1.13417	basic transcription factor 3 like 4 [Source:HGNC Symbol;Acc:HGNC:30547]	-	-	-	-	-	GO:0005515//protein binding	-
ENSG00000116668	SWT1	0.0648053	0.0614883	0.0402748	0.04762	0.11504	SWT1 RNA endoribonuclease homolog [Source:HGNC Symbol;Acc:HGNC:16785]	-	-	-	-	GO:0005634//nucleus	-	-
ENSG00000287676	ENSG00000287676	0	0	0	0	0	-	-	-	-	-	-	-	-
ENSG00000143207	COP1	0.439408	0.609999	0.333107	0.462398	0.315545	COP1 E3 ubiquitin ligase [Source:HGNC Symbol;Acc:HGNC:17440]	Genetic Information Processing;Cellular Processes	Folding, sorting and degradation;Cell growth and death	ko04120//Ubiquitin mediated proteolysis;ko04115//p53 signaling pathway	K10143;K10143	GO:0005634//nucleus;GO:0005654//nucleoplasm;GO:0005737//cytoplasm;GO:0005829//cytosol;GO:0016020//membrane;GO:0016607//nuclear speck;GO:0031464//Cul4A-RING E3 ubiquitin ligase complex	GO:0004842//ubiquitin-protein transferase activity;GO:0005515//protein binding;GO:0016740//transferase activity;GO:0046872//metal ion binding;GO:0061630//ubiquitin protein ligase activity	GO:0010212//response to ionizing radiation;GO:0016567//protein ubiquitination;GO:0032436//positive regulation of proteasomal ubiquitin-dependent protein catabolic process;GO:0043161//proteasome-mediated ubiquitin-dependent protein catabolic process
ENSG00000238224	ENSG00000238224	0	0	0	0	0	-	-	-	-	-	-	-	-
ENSG00000286775	ENSG00000286775	0	0	0	0	0	-	-	-	-	-	-	-	-
ENSG00000230404	ENSG00000230404	0	0	0	0	0	-	-	-	-	-	-	-	-
ENSG00000236230	ENSG00000236230	0	0	0	0	0	-	-	-	-	-	-	-	-
ENSG00000026751	SLAMF7	0	0	0	0	0	SLAM family member 7 [Source:HGNC Symbol;Acc:HGNC:21394]	-	-	-	-	GO:0005783//endoplasmic reticulum;GO:0005886//plasma membrane;GO:0009897//external side of plasma membrane;GO:0016020//membrane	GO:0042802//identical protein binding	GO:0002250//adaptive immune response;GO:0002376//immune system process;GO:0007155//cell adhesion;GO:0030101//natural killer cell activation;GO:0042110//T cell activation;GO:0042267//natural killer cell mediated cytotoxicity;GO:0045087//innate immune response
ENSG00000150681	RGS18	0.00280989	0	0.0214575	0	0	regulator of G protein signaling 18 [Source:HGNC Symbol;Acc:HGNC:14261]	-	-	-	-	GO:0005737//cytoplasm;GO:0005886//plasma membrane	GO:0003924//GTPase activity;GO:0005096//GTPase activator activity;GO:0005515//protein binding	GO:0007186//G protein-coupled receptor signaling pathway;GO:0008277//regulation of G protein-coupled receptor signaling pathway;GO:0009968//negative regulation of signal transduction
ENSG00000116906	GNPAT	0.43863	0.372454	0.427076	0.607633	0.254072	glyceronephosphate O-acyltransferase [Source:HGNC Symbol;Acc:HGNC:4416]	Metabolism;Cellular Processes	Lipid metabolism;Transport and catabolism	ko00564//Glycerophospholipid metabolism;ko04146//Peroxisome	K00649;K00649	GO:0005777//peroxisome;GO:0005778//peroxisomal membrane;GO:0005782//peroxisomal matrix;GO:0005829//cytosol;GO:0016020//membrane;GO:0031966//mitochondrial membrane	GO:0003824//catalytic activity;GO:0004366//glycerol-3-phosphate O-acyltransferase activity;GO:0008374//O-acyltransferase activity;GO:0016287//glycerone-phosphate O-acyltransferase activity;GO:0016740//transferase activity;GO:0016746//acyltransferase activity	GO:0006631//fatty acid metabolic process;GO:0006650//glycerophospholipid metabolic process;GO:0006654//phosphatidic acid biosynthetic process;GO:0007416//synapse assembly;GO:0007584//response to nutrient;GO:0008611//ether lipid biosynthetic process;GO:0008654//phospholipid biosynthetic process;GO:0009410//response to xenobiotic stimulus;GO:0019432//triglyceride biosynthetic process;GO:0021587//ce…
ENSG00000092969	TGFB2	0.0369775	0.00466584	0.0182355	0.0451533	0.0036457	transforming growth factor beta 2 [Source:HGNC Symbol;Acc:HGNC:11768]	Human Diseases;Environmental Information Processing;Environmental Information Processing;Human Diseases;Human Diseases;Human Diseases;Human Diseases;Human Diseases;Human Diseases;Human Diseases;Cellular Processes;Environmental Information Processing;Human Diseases;Environmental Information Processing;Cellular Processes;Organismal Systems;Human Diseases;Human Diseases;Human Diseases;Human Diseases…	Cancer: overview;Signaling molecules and interaction;Signal transduction;Infectious disease: viral;Cardiovascular disease;Cancer: overview;Infectious disease: bacterial;Cancer: specific types;Infectious disease: viral;Cancer: overview;Cell growth and death;Signal transduction;Cancer: specific types;Signal transduction;Cell growth and death;Development and regeneration;Infectious disease: parasiti…	ko05200//Pathways in cancer;ko04060//Cytokine-cytokine receptor interaction;ko04010//MAPK signaling pathway;ko05166//Human T-cell leukemia virus 1 infection;ko05415//Diabetic cardiomyopathy;ko05205//Proteoglycans in cancer;ko05152//Tuberculosis;ko05225//Hepatocellular carcinoma;ko05161//Hepatitis B;ko05206//MicroRNAs in cancer;ko04218//Cellular senescence;ko04390//Hippo signaling pathway;ko05226/…	K13376;K13376;K13376;K13376;K13376;K13376;K13376;K13376;K13376;K13376;K13376;K13376;K13376;K13376;K13376;K13376;K13376;K13376;K13376;K13376;K13376;K13376;K13376;K13376;K13376;K13376;K13376;K13376;K13376;K13376;K13376	GO:0005576//extracellular region;GO:0005615//extracellular space;GO:0030424//axon;GO:0031093//platelet alpha granule lumen;GO:0043025//neuronal cell body;GO:0062023//collagen-containing extracellular matrix	GO:0001540//amyloid-beta binding;GO:0005102//signaling receptor binding;GO:0005114//type II transforming growth factor beta receptor binding;GO:0005125//cytokine activity;GO:0005160//transforming growth factor beta receptor binding;GO:0005515//protein binding;GO:0008083//growth factor activity;GO:0034714//type III transforming growth factor beta receptor binding;GO:0042803//protein homodimerizati…	GO:0000902//cell morphogenesis;GO:0001501//skeletal system development;GO:0001654//eye development;GO:0001666//response to hypoxia;GO:0001822//kidney development;GO:0001837//epithelial to mesenchymal transition;GO:0001843//neural tube closure;GO:0001942//hair follicle development;GO:0003007//heart morphogenesis;GO:0003148//outflow tract septum morphogenesis;GO:0003149//membranous septum morphogen…
ENSG00000157181	ODR4	0.10426	0.0795271	0.0935754	0.129947	0.0959209	odr-4 GPCR localization factor homolog [Source:HGNC Symbol;Acc:HGNC:24299]	-	-	-	-	GO:0016020//membrane	-	GO:0008104//protein localization
ENSG00000236720	LINC01741	0	0	0	0	0	-	-	-	-	-	-	-	-
ENSG00000227421	LINC01724	0.00278656	0	0	0	0	-	-	-	-	-	-	-	-
ENSG00000227240	ENSG00000227240	0	0	0	0	0	-	-	-	-	-	-	-	-
ENSG00000076258	FMO4	0	0	0.00264369	0.0100968	0	flavin containing dimethylaniline monoxygenase 4 [Source:HGNC Symbol;Acc:HGNC:3772]	Metabolism;Metabolism	Xenobiotics biodegradation and metabolism;Metabolism of other amino acids	ko00982//Drug metabolism - cytochrome P450;ko00430//Taurine and hypotaurine metabolism	K00485;K00485	GO:0005783//endoplasmic reticulum;GO:0005789//endoplasmic reticulum membrane;GO:0016020//membrane;GO:0043231//intracellular membrane-bounded organelle	GO:0004497//monooxygenase activity;GO:0004499//N,N-dimethylaniline monooxygenase activity;GO:0005515//protein binding;GO:0016491//oxidoreductase activity;GO:0047822//hypotaurine dehydrogenase activity;GO:0050660//flavin adenine dinucleotide binding;GO:0050661//NADP binding	GO:0042178//xenobiotic catabolic process;GO:0046322//negative regulation of fatty acid oxidation;GO:0097009//energy homeostasis
ENSG00000117697	NSL1	0.255085	0.316937	0.257609	0.281996	0.198386	NSL1 component of MIS12 kinetochore complex [Source:HGNC Symbol;Acc:HGNC:24548]	-	-	-	-	GO:0000444//MIS12/MIND type complex;GO:0000775//chromosome, centromeric region;GO:0000776//kinetochore;GO:0000922//spindle pole;GO:0005634//nucleus;GO:0005694//chromosome;GO:0005829//cytosol;GO:0016607//nuclear speck	GO:0005515//protein binding	GO:0000070//mitotic sister chromatid segregation;GO:0007049//cell cycle;GO:0007059//chromosome segregation;GO:0008608//attachment of spindle microtubules to kinetochore;GO:0051301//cell division
ENSG00000162669	HFM1	0.0354069	0.0260341	0.00401986	0.0461486	0.0121943	helicase for meiosis 1 [Source:HGNC Symbol;Acc:HGNC:20193]	-	-	-	-	GO:0005634//nucleus	GO:0000166//nucleotide binding;GO:0003676//nucleic acid binding;GO:0003678//DNA helicase activity;GO:0004386//helicase activity;GO:0005524//ATP binding;GO:0016787//hydrolase activity;GO:0016887//ATP hydrolysis activity	GO:0000712//resolution of meiotic recombination intermediates;GO:0032508//DNA duplex unwinding;GO:0051321//meiotic cell cycle;GO:0071840//cellular component organization or biogenesis;GO:0090304//nucleic acid metabolic process
ENSG00000132681	ATP1A4	0	0	0	0	0	ATPase Na+/K+ transporting subunit alpha 4 [Source:HGNC Symbol;Acc:HGNC:14073]	Environmental Information Processing;Environmental Information Processing;Organismal Systems;Organismal Systems;Organismal Systems;Organismal Systems;Organismal Systems;Organismal Systems;Organismal Systems;Organismal Systems;Organismal Systems;Organismal Systems;Organismal Systems;Organismal Systems;Organismal Systems;Organismal Systems;Organismal Systems;Organismal Systems	Signal transduction;Signal transduction;Circulatory system;Endocrine system;Digestive system;Endocrine system;Digestive system;Digestive system;Digestive system;Circulatory system;Endocrine system;Digestive system;Endocrine system;Digestive system;Excretory system;Digestive system;Excretory system;Excretory system	ko04024//cAMP signaling pathway;ko04022//cGMP-PKG signaling pathway;ko04261//Adrenergic signaling in cardiomyocytes;ko04919//Thyroid hormone signaling pathway;ko04974//Protein digestion and absorption;ko04925//Aldosterone synthesis and secretion;ko04972//Pancreatic secretion;ko04970//Salivary secretion;ko04976//Bile secretion;ko04260//Cardiac muscle contraction;ko04911//Insulin secretion;ko04971/…	K01539;K01539;K01539;K01539;K01539;K01539;K01539;K01539;K01539;K01539;K01539;K01539;K01539;K01539;K01539;K01539;K01539;K01539	GO:0005886//plasma membrane;GO:0005890//sodium:potassium-exchanging ATPase complex;GO:0016020//membrane;GO:0042995//cell projection;GO:0045121//membrane raft;GO:0097225//sperm midpiece;GO:0097733//photoreceptor cell cilium;GO:0120200//rod photoreceptor outer segment	GO:0000166//nucleotide binding;GO:0005215//transporter activity;GO:0005391//P-type sodium:potassium-exchanging transporter activity;GO:0005515//protein binding;GO:0005524//ATP binding;GO:0008556//P-type potassium transmembrane transporter activity;GO:0016887//ATP hydrolysis activity;GO:0019829//ATPase-coupled cation transmembrane transporter activity;GO:0019900//kinase binding;GO:0046872//metal i…	GO:0006811//ion transport;GO:0006813//potassium ion transport;GO:0006814//sodium ion transport;GO:0006883//cellular sodium ion homeostasis;GO:0007166//cell surface receptor signaling pathway;GO:0007283//spermatogenesis;GO:0009566//fertilization;GO:0010248//establishment or maintenance of transmembrane electrochemical gradient;GO:0030007//cellular potassium ion homeostasis;GO:0030317//flagellated …
ENSG00000143641	GALNT2	0.434386	0.306488	0.339379	0.509618	0.270153	polypeptide N-acetylgalactosaminyltransferase 2 [Source:HGNC Symbol;Acc:HGNC:4124]	Metabolism;Metabolism;Metabolism	Global and overview maps;Glycan biosynthesis and metabolism;Glycan biosynthesis and metabolism	ko01100//Metabolic pathways;ko00514//Other types of O-glycan biosynthesis;ko00512//Mucin type O-glycan biosynthesis	K00710;K00710;K00710	GO:0000139//Golgi membrane;GO:0005576//extracellular region;GO:0005789//endoplasmic reticulum membrane;GO:0005794//Golgi apparatus;GO:0005795//Golgi stack;GO:0016020//membrane;GO:0032580//Golgi cisterna membrane;GO:0048471//perinuclear region of cytoplasm	GO:0004653//polypeptide N-acetylgalactosaminyltransferase activity;GO:0005515//protein binding;GO:0016740//transferase activity;GO:0016757//glycosyltransferase activity;GO:0030145//manganese ion binding;GO:0030246//carbohydrate binding;GO:0046872//metal ion binding	GO:0006486//protein glycosylation;GO:0006493//protein O-linked glycosylation;GO:0016266//O-glycan processing;GO:0018242//protein O-linked glycosylation via serine;GO:0018243//protein O-linked glycosylation via threonine;GO:0051604//protein maturation
ENSG00000227630	LINC01132	0	0.00912662	0.00119699	0.0153399	0	-	-	-	-	-	-	-	-
ENSG00000228830	ENSG00000228830	0.00105318	0	0	0	0	-	-	-	-	-	-	-	-
ENSG00000010932	FMO1	0.0015279	0.00701003	0.0886482	0	0.0265803	flavin containing dimethylaniline monoxygenase 1 [Source:HGNC Symbol;Acc:HGNC:3769]	Metabolism;Metabolism	Xenobiotics biodegradation and metabolism;Metabolism of other amino acids	ko00982//Drug metabolism - cytochrome P450;ko00430//Taurine and hypotaurine metabolism	K00485;K00485	GO:0005783//endoplasmic reticulum;GO:0005788//endoplasmic reticulum lumen;GO:0005789//endoplasmic reticulum membrane;GO:0016020//membrane	GO:0004497//monooxygenase activity;GO:0004499//N,N-dimethylaniline monooxygenase activity;GO:0005515//protein binding;GO:0016491//oxidoreductase activity;GO:0034899//trimethylamine monooxygenase activity;GO:0047822//hypotaurine dehydrogenase activity;GO:0050660//flavin adenine dinucleotide binding;GO:0050661//NADP binding	GO:0000098//sulfur amino acid catabolic process;GO:0006082//organic acid metabolic process;GO:0006805//xenobiotic metabolic process;GO:0009404//toxin metabolic process;GO:0032496//response to lipopolysaccharide;GO:0042412//taurine biosynthetic process;GO:0046322//negative regulation of fatty acid oxidation;GO:0070995//NADPH oxidation;GO:0097009//energy homeostasis
ENSG00000282849	ENSG00000282849	0	0	0	0	0	-	-	-	-	-	-	-	-
ENSG00000226640	ENSG00000226640	0	0	0	0	0	-	-	-	-	-	-	-	-
ENSG00000010072	SPRTN	0.051927	0.0434374	0.0510732	0.0805434	0.0306158	SprT-like N-terminal domain [Source:HGNC Symbol;Acc:HGNC:25356]	-	-	-	-	GO:0000785//chromatin;GO:0005634//nucleus;GO:0005654//nucleoplasm;GO:0005694//chromosome;GO:0016607//nuclear speck	GO:0003677//DNA binding;GO:0003690//double-stranded DNA binding;GO:0003697//single-stranded DNA binding;GO:0004222//metalloendopeptidase activity;GO:0005515//protein binding;GO:0008233//peptidase activity;GO:0008237//metallopeptidase activity;GO:0016787//hydrolase activity;GO:0031593//polyubiquitin modification-dependent protein binding;GO:0043130//ubiquitin binding;GO:0046872//metal ion binding;…	GO:0006281//DNA repair;GO:0006508//proteolysis;GO:0006974//cellular response to DNA damage stimulus;GO:0009411//response to UV;GO:0016540//protein autoprocessing;GO:0019985//translesion synthesis;GO:0031398//positive regulation of protein ubiquitination;GO:0051716//cellular response to stimulus;GO:0106300//protein-DNA covalent cross-linking repair
ENSG00000135766	EGLN1	0.429198	0.396557	0.344943	0.349466	0.307059	egl-9 family hypoxia inducible factor 1 [Source:HGNC Symbol;Acc:HGNC:1232]	Human Diseases;Environmental Information Processing;Human Diseases	Cancer: overview;Signal transduction;Cancer: specific types	ko05200//Pathways in cancer;ko04066//HIF-1 signaling pathway;ko05211//Renal cell carcinoma	K09592;K09592;K09592	GO:0005634//nucleus;GO:0005737//cytoplasm;GO:0005829//cytosol;GO:0014069//postsynaptic density;GO:0043231//intracellular membrane-bounded organelle;GO:0098978//glutamatergic synapse	GO:0005506//iron ion binding;GO:0005515//protein binding;GO:0008198//ferrous iron binding;GO:0016491//oxidoreductase activity;GO:0016705//oxidoreductase activity, acting on paired donors, with incorporation or reduction of molecular oxygen;GO:0016706//2-oxoglutarate-dependent dioxygenase activity;GO:0019899//enzyme binding;GO:0031418//L-ascorbic acid binding;GO:0031543//peptidyl-proline dioxygena…	GO:0001666//response to hypoxia;GO:0006879//cellular iron ion homeostasis;GO:0018401//peptidyl-proline hydroxylation to 4-hydroxy-L-proline;GO:0032364//oxygen homeostasis;GO:0043433//negative regulation of DNA-binding transcription factor activity;GO:0045765//regulation of angiogenesis;GO:0045944//positive regulation of transcription by RNA polymerase II;GO:0051344//negative regulation of cyclic-…
ENSG00000279261	LINC02961	0	0	0	0	0	-	-	-	-	-	-	-	-
ENSG00000238054	ENSG00000238054	0	0	0	0	0	-	-	-	-	-	-	-	-
ENSG00000163534	FCRL1	0	0	0	0	0	Fc receptor like 1 [Source:HGNC Symbol;Acc:HGNC:18509]	-	-	-	-	GO:0005886//plasma membrane;GO:0009986//cell surface;GO:0016020//membrane	GO:0015026//coreceptor activity	GO:0042113//B cell activation
ENSG00000168243	GNG4	1.39823	1.69806	0.798243	1.01701	1.03563	G protein subunit gamma 4 [Source:HGNC Symbol;Acc:HGNC:4407]	Human Diseases;Environmental Information Processing;Environmental Information Processing;Human Diseases;Human Diseases;Human Diseases;Organismal Systems;Human Diseases;Organismal Systems;Environmental Information Processing;Organismal Systems;Organismal Systems;Organismal Systems;Organismal Systems;Organismal Systems;Organismal Systems;Human Diseases;Organismal Systems	Cancer: overview;Signal transduction;Signal transduction;Infectious disease: viral;Infectious disease: viral;Infectious disease: viral;Immune system;Substance dependence;Nervous system;Signal transduction;Nervous system;Endocrine system;Nervous system;Nervous system;Nervous system;Environmental adaptation;Substance dependence;Nervous system	ko05200//Pathways in cancer;ko04151//PI3K-Akt signaling pathway;ko04014//Ras signaling pathway;ko05163//Human cytomegalovirus infection;ko05170//Human immunodeficiency virus 1 infection;ko05167//Kaposi sarcoma-associated herpesvirus infection;ko04062//Chemokine signaling pathway;ko05034//Alcoholism;ko04723//Retrograde endocannabinoid signaling;ko04371//Apelin signaling pathway;ko04728//Dopaminerg…	K04541;K04541;K04541;K04541;K04541;K04541;K04541;K04541;K04541;K04541;K04541;K04541;K04541;K04541;K04541;K04541;K04541;K04541	GO:0005834//heterotrimeric G-protein complex;GO:0005886//plasma membrane;GO:0016020//membrane;GO:0070062//extracellular exosome	GO:0005515//protein binding;GO:0031681//G-protein beta-subunit binding	GO:0007165//signal transduction;GO:0007186//G protein-coupled receptor signaling pathway;GO:0008277//regulation of G protein-coupled receptor signaling pathway;GO:0030308//negative regulation of cell growth
ENSG00000281453	TGFB2-OT1	0	0	0	0	0	-	-	-	-	-	-	-	-
ENSG00000224939	LINC00184	0	0	0	0	0	-	-	-	-	-	-	-	-
ENSG00000116183	PAPPA2	0.0100498	0.00671368	0.00645442	0.0461728	0.0129629	pappalysin 2 [Source:HGNC Symbol;Acc:HGNC:14615]	-	-	-	-	GO:0005576//extracellular region;GO:0005615//extracellular space;GO:0016324//apical plasma membrane;GO:0070062//extracellular exosome	GO:0004222//metalloendopeptidase activity;GO:0005515//protein binding;GO:0008233//peptidase activity;GO:0008237//metallopeptidase activity;GO:0008270//zinc ion binding;GO:0016787//hydrolase activity;GO:0046872//metal ion binding	GO:0001558//regulation of cell growth;GO:0006508//proteolysis;GO:0007166//cell surface receptor signaling pathway;GO:0009651//response to salt stress;GO:0019538//protein metabolic process;GO:0060349//bone morphogenesis
ENSG00000232194	ENSG00000232194	0	0	0	0	0	-	-	-	-	-	-	-	-
ENSG00000231612	ENSG00000231612	0	0	0	0	0	-	-	-	-	-	-	-	-
ENSG00000170382	LRRN2	0.401291	0.363321	0.25108	0.768653	0.287859	leucine rich repeat neuronal 2 [Source:HGNC Symbol;Acc:HGNC:16914]	-	-	-	-	GO:0005615//extracellular space;GO:0016020//membrane;GO:0031012//extracellular matrix	GO:0005515//protein binding;GO:0038023//signaling receptor activity	GO:0007155//cell adhesion;GO:0007165//signal transduction
ENSG00000226868	ENSG00000226868	0	0	0	0	0	-	-	-	-	-	-	-	-
ENSG00000272362	ENSG00000272362	0	0	0	0	0	-	-	-	-	-	-	-	-
ENSG00000237011	ENSG00000237011	0	0	0	0	0	-	-	-	-	-	-	-	-
ENSG00000066027	PPP2R5A	0.0720101	0.0440031	0.0635911	0.251145	0.0569288	protein phosphatase 2 regulatory subunit B'alpha [Source:HGNC Symbol;Acc:HGNC:9309]	Environmental Information Processing;Human Diseases;Organismal Systems;Organismal Systems;Cellular Processes;Environmental Information Processing;Environmental Information Processing;Genetic Information Processing	Signal transduction;Infectious disease: viral;Circulatory system;Nervous system;Cell growth and death;Signal transduction;Signal transduction;Translation	ko04151//PI3K-Akt signaling pathway;ko05165//Human papillomavirus infection;ko04261//Adrenergic signaling in cardiomyocytes;ko04728//Dopaminergic synapse;ko04114//Oocyte meiosis;ko04152//AMPK signaling pathway;ko04071//Sphingolipid signaling pathway;ko03015//mRNA surveillance pathway	K11584;K11584;K11584;K11584;K11584;K11584;K11584;K11584	GO:0000159//protein phosphatase type 2A complex;GO:0000775//chromosome, centromeric region;GO:0005634//nucleus;GO:0005694//chromosome;GO:0005737//cytoplasm;GO:0005813//centrosome;GO:0005829//cytosol;GO:0005886//plasma membrane;GO:0030018//Z disc;GO:0031430//M band	GO:0004721//phosphoprotein phosphatase activity;GO:0005515//protein binding;GO:0019888//protein phosphatase regulator activity;GO:0019900//kinase binding;GO:0072542//protein phosphatase activator activity	GO:0006470//protein dephosphorylation;GO:0007165//signal transduction;GO:0035307//positive regulation of protein dephosphorylation;GO:0090219//negative regulation of lipid kinase activity;GO:1903077//negative regulation of protein localization to plasma membrane
ENSG00000286263	ENSG00000286263	0.00284078	0.00263566	0.00291218	0	0	-	-	-	-	-	-	-	-
ENSG00000227006	ENSG00000227006	0	0	0	0.00258383	0	-	-	-	-	-	-	-	-
ENSG00000224525	ENSG00000224525	0.00393214	0.00196435	0.00105605	0.00279396	0	-	-	-	-	-	-	-	-
ENSG00000173728	SPMIP3	0	0	0	0	0	sperm associated microtubule inner protein 3 [Source:HGNC Symbol;Acc:HGNC:30435]	-	-	-	-	-	-	-
ENSG00000225811	ENSG00000225811	0	0	0	0	0	-	-	-	-	-	-	-	-
ENSG00000273093	ENSG00000273093	0	0	0	0	0	-	-	-	-	-	-	-	-
ENSG00000227818	ENSG00000227818	0	0	0	0	0	-	-	-	-	-	-	-	-
ENSG00000135828	RNASEL	0.0182793	0.0151777	0.033631	0.0217025	0.053877	ribonuclease L [Source:HGNC Symbol;Acc:HGNC:10050]	Human Diseases;Organismal Systems;Human Diseases;Human Diseases	Infectious disease: viral;Immune system;Infectious disease: viral;Infectious disease: viral	ko05168//Herpes simplex virus 1 infection;ko04621//NOD-like receptor signaling pathway;ko05164//Influenza A;ko05160//Hepatitis C	K01165;K01165;K01165;K01165	GO:0005575//cellular_component;GO:0005737//cytoplasm;GO:0005739//mitochondrion;GO:0005759//mitochondrial matrix;GO:0005829//cytosol;GO:0016363//nuclear matrix	GO:0000166//nucleotide binding;GO:0003723//RNA binding;GO:0004518//nuclease activity;GO:0004519//endonuclease activity;GO:0004521//endoribonuclease activity;GO:0004540//ribonuclease activity;GO:0004672//protein kinase activity;GO:0005515//protein binding;GO:0005524//ATP binding;GO:0016787//hydrolase activity;GO:0019843//rRNA binding;GO:0042802//identical protein binding;GO:0043021//ribonucleoprot…	GO:0006364//rRNA processing;GO:0006396//RNA processing;GO:0006397//mRNA processing;GO:0006468//protein phosphorylation;GO:0043488//regulation of mRNA stability;GO:0045071//negative regulation of viral genome replication;GO:0045444//fat cell differentiation;GO:0045944//positive regulation of transcription by RNA polymerase II;GO:0046326//positive regulation of glucose import;GO:0051252//regulation…
ENSG00000286398	ENSG00000286398	0	0	0	0	0	-	-	-	-	-	-	-	-
ENSG00000185523	SPATA45	0.0009398	0.00273748	0	0	0	spermatogenesis associated 45 [Source:HGNC Symbol;Acc:HGNC:33709]	-	-	-	-	-	-	-
ENSG00000116711	PLA2G4A	0.00260796	0.00130891	0.0138834	0.0156064	0	phospholipase A2 group IVA [Source:HGNC Symbol;Acc:HGNC:9035]	Metabolism;Environmental Information Processing;Environmental Information Processing;Cellular Processes;Organismal Systems;Environmental Information Processing;Organismal Systems;Organismal Systems;Organismal Systems;Organismal Systems;Organismal Systems;Human Diseases;Metabolism;Organismal Systems;Organismal Systems;Organismal Systems;Metabolism;Environmental Information Processing;Organismal Sy…	Global and overview maps;Signal transduction;Signal transduction;Cell growth and death;Endocrine system;Signal transduction;Circulatory system;Immune system;Nervous system;Nervous system;Sensory system;Cancer: overview;Lipid metabolism;Immune system;Endocrine system;Immune system;Lipid metabolism;Signal transduction;Nervous system;Endocrine system;Lipid metabolism;Lipid metabolism;Lipid metabolism	ko01100//Metabolic pathways;ko04010//MAPK signaling pathway;ko04014//Ras signaling pathway;ko04217//Necroptosis;ko04921//Oxytocin signaling pathway;ko04072//Phospholipase D signaling pathway;ko04270//Vascular smooth muscle contraction;ko04611//Platelet activation;ko04724//Glutamatergic synapse;ko04726//Serotonergic synapse;ko04750//Inflammatory mediator regulation of TRP channels;ko05231//Choline…	K16342;K16342;K16342;K16342;K16342;K16342;K16342;K16342;K16342;K16342;K16342;K16342;K16342;K16342;K16342;K16342;K16342;K16342;K16342;K16342;K16342;K16342;K16342	GO:0000139//Golgi membrane;GO:0005634//nucleus;GO:0005635//nuclear envelope;GO:0005737//cytoplasm;GO:0005743//mitochondrial inner membrane;GO:0005783//endoplasmic reticulum;GO:0005789//endoplasmic reticulum membrane;GO:0005794//Golgi apparatus;GO:0005829//cytosol;GO:0016020//membrane;GO:0043231//intracellular membrane-bounded organelle	GO:0004620//phospholipase activity;GO:0004622//lysophospholipase activity;GO:0004623//phospholipase A2 activity;GO:0005509//calcium ion binding;GO:0005544//calcium-dependent phospholipid binding;GO:0008289//lipid binding;GO:0008374//O-acyltransferase activity;GO:0010314//phosphatidylinositol-5-phosphate binding;GO:0016787//hydrolase activity;GO:0032266//phosphatidylinositol-3-phosphate binding;GO…	GO:0001516//prostaglandin biosynthetic process;GO:0002827//positive regulation of T-helper 1 type immune response;GO:0006071//glycerol metabolic process;GO:0006629//lipid metabolic process;GO:0006631//fatty acid metabolic process;GO:0006633//fatty acid biosynthetic process;GO:0006640//monoacylglycerol biosynthetic process;GO:0006650//glycerophospholipid metabolic process;GO:0006663//platelet acti…
ENSG00000228208	LINC02869	0	0	0.00291692	0	0	-	-	-	-	-	-	-	-
ENSG00000273384	ENSG00000273384	0.00691254	0	0.00475098	0.0163433	0	-	-	-	-	-	-	-	-
ENSG00000234915	ENSG00000234915	0	0	0	0	0	-	-	-	-	-	-	-	-
ENSG00000143845	ETNK2	0.680872	0.424765	0.348423	0.366164	0.381194	ethanolamine kinase 2 [Source:HGNC Symbol;Acc:HGNC:25575]	Metabolism;Metabolism	Global and overview maps;Lipid metabolism	ko01100//Metabolic pathways;ko00564//Glycerophospholipid metabolism	K00894;K00894	GO:0005575//cellular_component;GO:0005737//cytoplasm;GO:0005829//cytosol	GO:0000166//nucleotide binding;GO:0004305//ethanolamine kinase activity;GO:0005515//protein binding;GO:0005524//ATP binding;GO:0016301//kinase activity;GO:0016740//transferase activity	GO:0001701//in utero embryonic development;GO:0001890//placenta development;GO:0006629//lipid metabolic process;GO:0006646//phosphatidylethanolamine biosynthetic process;GO:0008150//biological_process;GO:0008654//phospholipid biosynthetic process;GO:0009791//post-embryonic development;GO:0016310//phosphorylation;GO:0035264//multicellular organism growth
ENSG00000157060	SHCBP1L	0.00117609	0	0	0	0	SHC binding and spindle associated 1 like [Source:HGNC Symbol;Acc:HGNC:16788]	-	-	-	-	GO:0005737//cytoplasm;GO:0005819//spindle;GO:0005856//cytoskeleton;GO:0072687//meiotic spindle	GO:0005515//protein binding	GO:0007112//male meiosis cytokinesis;GO:0007283//spermatogenesis;GO:0030154//cell differentiation;GO:2001252//positive regulation of chromosome organization
ENSG00000224260	ENSG00000224260	0	0	0	0	0	-	-	-	-	-	-	-	-
ENSG00000230063	ENSG00000230063	0	0	0	0	0	-	-	-	-	-	-	-	-
ENSG00000123684	LPGAT1	0.26324	0.214263	0.236801	0.150715	0.150624	lysophosphatidylglycerol acyltransferase 1 [Source:HGNC Symbol;Acc:HGNC:28985]	Metabolism	Lipid metabolism	ko00564//Glycerophospholipid metabolism	K13514	GO:0005737//cytoplasm;GO:0005783//endoplasmic reticulum;GO:0005789//endoplasmic reticulum membrane;GO:0012505//endomembrane system;GO:0016020//membrane	GO:0003841//1-acylglycerol-3-phosphate O-acyltransferase activity;GO:0003846//2-acylglycerol O-acyltransferase activity;GO:0016740//transferase activity;GO:0016746//acyltransferase activity;GO:0047144//2-acylglycerol-3-phosphate O-acyltransferase activity;GO:0047190//2-acylglycerophosphocholine O-acyltransferase activity;GO:0071617//lysophospholipid acyltransferase activity;GO:0071618//lysophosph…	GO:0006629//lipid metabolic process;GO:0008654//phospholipid biosynthetic process;GO:0019432//triglyceride biosynthetic process;GO:0036148//phosphatidylglycerol acyl-chain remodeling;GO:0036149//phosphatidylinositol acyl-chain remodeling;GO:0036152//phosphatidylethanolamine acyl-chain remodeling;GO:0045723//positive regulation of fatty acid biosynthetic process
ENSG00000228044	ENSG00000228044	0.0018696	0.00141253	0	0	0	-	-	-	-	-	-	-	-
ENSG00000224407	ENSG00000224407	0	0	0	0	0	-	-	-	-	-	-	-	-
ENSG00000237457	BRINP3-DT	0.0124843	0.0107464	0.0065131	0.0316571	0.0106851	-	-	-	-	-	-	-	-
ENSG00000123836	PFKFB2	0.0373147	0.0549336	0.0410822	0.0693212	0	6-phosphofructo-2-kinase/fructose-2,6-biphosphatase 2 [Source:HGNC Symbol;Acc:HGNC:8873]	Metabolism;Environmental Information Processing;Organismal Systems;Metabolism	Global and overview maps;Signal transduction;Endocrine system;Carbohydrate metabolism	ko01100//Metabolic pathways;ko04152//AMPK signaling pathway;ko04919//Thyroid hormone signaling pathway;ko00051//Fructose and mannose metabolism	K19029;K19029;K19029;K19029	GO:0005654//nucleoplasm;GO:0005829//cytosol	GO:0000166//nucleotide binding;GO:0003824//catalytic activity;GO:0003873//6-phosphofructo-2-kinase activity;GO:0004331//fructose-2,6-bisphosphate 2-phosphatase activity;GO:0005515//protein binding;GO:0005524//ATP binding;GO:0016301//kinase activity;GO:0016740//transferase activity;GO:0016787//hydrolase activity;GO:0019900//kinase binding;GO:0019901//protein kinase binding	GO:0006000//fructose metabolic process;GO:0006003//fructose 2,6-bisphosphate metabolic process;GO:0006007//glucose catabolic process;GO:0006089//lactate metabolic process;GO:0006090//pyruvate metabolic process;GO:0006096//glycolytic process;GO:0008152//metabolic process;GO:0009749//response to glucose;GO:0016310//phosphorylation;GO:0032024//positive regulation of insulin secretion;GO:0046835//car…
ENSG00000229832	ENSG00000229832	0	0	0	0	0	-	-	-	-	-	-	-	-
ENSG00000225233	ENSG00000225233	0	0	0	0	0	-	-	-	-	-	-	-	-
ENSG00000287856	ENSG00000287856	0	0	0	0	0	novel protein	-	-	-	-	-	GO:0005506//iron ion binding;GO:0016491//oxidoreductase activity;GO:0016705//oxidoreductase activity, acting on paired donors, with incorporation or reduction of molecular oxygen;GO:0031418//L-ascorbic acid binding;GO:0046872//metal ion binding;GO:0051213//dioxygenase activity	-
ENSG00000226375	ENSG00000226375	0	0	0	0	0	-	-	-	-	-	-	-	-
ENSG00000203705	TATDN3	0.137445	0.194355	0.138611	0.105964	0.0743372	TatD DNase domain containing 3 [Source:HGNC Symbol;Acc:HGNC:27010]	-	-	-	-	GO:0005634//nucleus	GO:0004518//nuclease activity;GO:0016787//hydrolase activity;GO:0016788//hydrolase activity, acting on ester bonds;GO:0046872//metal ion binding	-
ENSG00000228686	ENSG00000228686	0	0	0	0	0	-	-	-	-	-	-	-	-
ENSG00000174175	SELP	0.00242604	0.00310824	0.00751101	0.00175463	0	selectin P [Source:HGNC Symbol;Acc:HGNC:10721]	Human Diseases;Human Diseases;Organismal Systems;Environmental Information Processing;Human Diseases;Human Diseases	Infectious disease: viral;Cardiovascular disease;Immune system;Signaling molecules and interaction;Infectious disease: bacterial;Infectious disease: parasitic	ko05171//Coronavirus disease - COVID-19;ko05417//Lipid and atherosclerosis;ko04613//Neutrophil extracellular trap formation;ko04514//Cell adhesion molecules;ko05150//Staphylococcus aureus infection;ko05144//Malaria	K06496;K06496;K06496;K06496;K06496;K06496	GO:0005615//extracellular space;GO:0005886//plasma membrane;GO:0009897//external side of plasma membrane;GO:0016020//membrane;GO:0031088//platelet dense granule membrane;GO:0031092//platelet alpha granule membrane	GO:0001530//lipopolysaccharide binding;GO:0005509//calcium ion binding;GO:0005515//protein binding;GO:0008201//heparin binding;GO:0030246//carbohydrate binding;GO:0033691//sialic acid binding;GO:0042806//fucose binding;GO:0043208//glycosphingolipid binding;GO:0046872//metal ion binding;GO:0048306//calcium-dependent protein binding;GO:0070492//oligosaccharide binding	GO:0002687//positive regulation of leukocyte migration;GO:0006954//inflammatory response;GO:0007155//cell adhesion;GO:0007157//heterophilic cell-cell adhesion via plasma membrane cell adhesion molecules;GO:0007159//leukocyte cell-cell adhesion;GO:0010572//positive regulation of platelet activation;GO:0016339//calcium-dependent cell-cell adhesion via plasma membrane cell adhesion molecules;GO:0032…
ENSG00000241475	ENSG00000241475	0	0	0	0	0	-	-	-	-	-	-	-	-
ENSG00000286421	ENSG00000286421	0	0	0	0	0	-	-	-	-	-	-	-	-
ENSG00000008118	CAMK1G	0.1152	0.0662613	0.043694	0.0308537	0.0642249	calcium/calmodulin dependent protein kinase IG [Source:HGNC Symbol;Acc:HGNC:14585]	Environmental Information Processing;Organismal Systems;Organismal Systems;Human Diseases	Signal transduction;Endocrine system;Endocrine system;Cancer: specific types	ko04020//Calcium signaling pathway;ko04921//Oxytocin signaling pathway;ko04925//Aldosterone synthesis and secretion;ko05214//Glioma	K08794;K08794;K08794;K08794	GO:0000139//Golgi membrane;GO:0005737//cytoplasm;GO:0005794//Golgi apparatus;GO:0005886//plasma membrane;GO:0005954//calcium- and calmodulin-dependent protein kinase complex;GO:0012505//endomembrane system;GO:0016020//membrane	GO:0000166//nucleotide binding;GO:0003824//catalytic activity;GO:0004672//protein kinase activity;GO:0004674//protein serine/threonine kinase activity;GO:0004683//calmodulin-dependent protein kinase activity;GO:0005515//protein binding;GO:0005516//calmodulin binding;GO:0005524//ATP binding;GO:0016301//kinase activity;GO:0016740//transferase activity;GO:0106310//protein serine kinase activity	GO:0006468//protein phosphorylation;GO:0008152//metabolic process;GO:0016310//phosphorylation
ENSG00000171161	ZNF672	0.230096	0.370298	0.194352	0.245901	0.117511	zinc finger protein 672 [Source:HGNC Symbol;Acc:HGNC:26179]	-	-	-	-	GO:0005634//nucleus;GO:0005654//nucleoplasm	GO:0000981//DNA-binding transcription factor activity, RNA polymerase II-specific;GO:0003677//DNA binding;GO:0005515//protein binding;GO:0043565//sequence-specific DNA binding;GO:0046872//metal ion binding	GO:0006357//regulation of transcription by RNA polymerase II
ENSG00000241505	ENSG00000241505	0	0	0	0	0	-	-	-	-	-	-	-	-
ENSG00000282097	ENSG00000282097	0	0	0	0	0	-	-	-	-	-	-	-	-
ENSG00000261453	LINC01735	0	0	0	0	0	-	-	-	-	-	-	-	-
ENSG00000196878	LAMB3	0.0904914	0.115848	0.049877	0.0371953	0.0575622	laminin subunit beta 3 [Source:HGNC Symbol;Acc:HGNC:6490]	Human Diseases;Environmental Information Processing;Human Diseases;Cellular Processes;Human Diseases;Human Diseases;Human Diseases;Environmental Information Processing	Cancer: overview;Signal transduction;Infectious disease: viral;Cellular community - eukaryotes;Infectious disease: parasitic;Infectious disease: parasitic;Cancer: specific types;Signaling molecules and interaction	ko05200//Pathways in cancer;ko04151//PI3K-Akt signaling pathway;ko05165//Human papillomavirus infection;ko04510//Focal adhesion;ko05145//Toxoplasmosis;ko05146//Amoebiasis;ko05222//Small cell lung cancer;ko04512//ECM-receptor interaction	K06244;K06244;K06244;K06244;K06244;K06244;K06244;K06244	GO:0005576//extracellular region;GO:0005604//basement membrane;GO:0005610//laminin-5 complex;GO:0062023//collagen-containing extracellular matrix	GO:0005198//structural molecule activity;GO:0005201//extracellular matrix structural constituent;GO:0005515//protein binding;GO:0044877//protein-containing complex binding	GO:0007155//cell adhesion;GO:0008544//epidermis development;GO:0035987//endodermal cell differentiation;GO:0050873//brown fat cell differentiation
ENSG00000225561	LINC01710	0	0	0	0	0	-	-	-	-	-	-	-	-
ENSG00000074964	ARHGEF10L	0.199126	0.284788	0.134522	0.338354	0.0934344	Rho guanine nucleotide exchange factor 10 like [Source:HGNC Symbol;Acc:HGNC:25540]	-	-	-	-	GO:0005737//cytoplasm;GO:0005829//cytosol	GO:0005085//guanyl-nucleotide exchange factor activity;GO:0005096//GTPase activator activity;GO:0005515//protein binding	GO:0030036//actin cytoskeleton organization;GO:0032933//SREBP signaling pathway;GO:0051056//regulation of small GTPase mediated signal transduction;GO:0051496//positive regulation of stress fiber assembly
ENSG00000259815	LINC02769	0	0	0	0	0	-	-	-	-	-	-	-	-
ENSG00000240963	ENSG00000240963	0	0	0	0	0	-	-	-	-	-	-	-	-
ENSG00000198929	NOS1AP	0.0704107	0.0388669	0.0140852	0.0198626	0.0131177	nitric oxide synthase 1 adaptor protein [Source:HGNC Symbol;Acc:HGNC:16859]	Organismal Systems	Environmental adaptation	ko04713//Circadian entrainment	K16513	GO:0002102//podosome;GO:0005634//nucleus;GO:0005739//mitochondrion;GO:0005829//cytosol;GO:0005901//caveola;GO:0030018//Z disc;GO:0030175//filopodium;GO:0030315//T-tubule;GO:0031965//nuclear membrane;GO:0033017//sarcoplasmic reticulum membrane;GO:0042383//sarcolemma;GO:0042995//cell projection;GO:0048471//perinuclear region of cytoplasm;GO:0070161//anchoring junction;GO:0098978//glutamatergic syna…	GO:0005515//protein binding;GO:0035591//signaling adaptor activity;GO:0050998//nitric-oxide synthase binding	GO:0003062//regulation of heart rate by chemical signal;GO:0010628//positive regulation of gene expression;GO:0010750//positive regulation of nitric oxide mediated signal transduction;GO:0045428//regulation of nitric oxide biosynthetic process;GO:0045429//positive regulation of nitric oxide biosynthetic process;GO:0050999//regulation of nitric-oxide synthase activity;GO:0051000//positive regulati…
ENSG00000230628	ENSG00000230628	0	0	0	0	0	-	-	-	-	-	-	-	-
ENSG00000227579	ENSG00000227579	0.0011091	0.00205652	0	0	0	-	-	-	-	-	-	-	-
ENSG00000174606	ANGEL2	0.112803	0.200183	0.124815	0.188649	0.103632	angel homolog 2 [Source:HGNC Symbol;Acc:HGNC:30534]	-	-	-	-	GO:0005737//cytoplasm;GO:0015030//Cajal body	GO:0000175//3'-5'-exoribonuclease activity;GO:0003730//mRNA 3'-UTR binding;GO:0003824//catalytic activity	GO:0045930//negative regulation of mitotic cell cycle;GO:0070935//3'-UTR-mediated mRNA stabilization
ENSG00000121446	RGSL1	0	0	0	0	0	regulator of G protein signaling like 1 [Source:HGNC Symbol;Acc:HGNC:18636]	-	-	-	-	GO:0016020//membrane	-	-
ENSG00000233304	LINC01346	0.0281637	0.0487607	0.0297295	0.00649813	0.0257762	-	-	-	-	-	-	-	-
ENSG00000116903	EXOC8	0.100716	0.0764184	0.090802	0.0693465	0.0285352	exocyst complex component 8 [Source:HGNC Symbol;Acc:HGNC:24659]	-	-	-	-	GO:0000145//exocyst;GO:0005737//cytoplasm;GO:0005770//late endosome;GO:0005829//cytosol;GO:0005886//plasma membrane;GO:0016020//membrane;GO:0030426//growth cone;GO:0031252//cell leading edge;GO:0042995//cell projection;GO:0048471//perinuclear region of cytoplasm;GO:0110165//cellular anatomical entity	GO:0005515//protein binding;GO:0031267//small GTPase binding;GO:0035091//phosphatidylinositol binding	GO:0000281//mitotic cytokinesis;GO:0006887//exocytosis;GO:0006893//Golgi to plasma membrane transport;GO:0006904//vesicle docking involved in exocytosis;GO:0007032//endosome organization;GO:0008104//protein localization;GO:0015031//protein transport;GO:0016241//regulation of macroautophagy;GO:0022617//extracellular matrix disassembly;GO:0090148//membrane fission;GO:0090522//vesicle tethering invo…
ENSG00000287354	ENSG00000287354	0	0	0	0	0	-	-	-	-	-	-	-	-
ENSG00000198797	BRINP2	0.128691	0.135275	0.0827521	0.141426	0.156414	BMP/retinoic acid inducible neural specific 2 [Source:HGNC Symbol;Acc:HGNC:13746]	-	-	-	-	GO:0005576//extracellular region;GO:0005737//cytoplasm;GO:0030425//dendrite;GO:0043025//neuronal cell body	-	GO:0007049//cell cycle;GO:0007399//nervous system development;GO:0021953//central nervous system neuron differentiation;GO:0045666//positive regulation of neuron differentiation;GO:0045786//negative regulation of cell cycle;GO:0045930//negative regulation of mitotic cell cycle;GO:0051726//regulation of cell cycle;GO:0071300//cellular response to retinoic acid
ENSG00000151414	NEK7	0.0681666	0.0301434	0.110134	0.167294	0.00360521	NIMA related kinase 7 [Source:HGNC Symbol;Acc:HGNC:13386]	Organismal Systems	Immune system	ko04621//NOD-like receptor signaling pathway	K20876	GO:0000922//spindle pole;GO:0005634//nucleus;GO:0005654//nucleoplasm;GO:0005737//cytoplasm;GO:0005813//centrosome;GO:0005815//microtubule organizing center;GO:0005856//cytoskeleton;GO:0005874//microtubule	GO:0000166//nucleotide binding;GO:0004672//protein kinase activity;GO:0004674//protein serine/threonine kinase activity;GO:0005515//protein binding;GO:0005524//ATP binding;GO:0016301//kinase activity;GO:0016740//transferase activity;GO:0046872//metal ion binding;GO:0106310//protein serine kinase activity;GO:0140677//molecular function activator activity	GO:0006468//protein phosphorylation;GO:0007346//regulation of mitotic cell cycle;GO:0016310//phosphorylation;GO:0032212//positive regulation of telomere maintenance via telomerase;GO:0035865//cellular response to potassium ion;GO:0051225//spindle assembly;GO:0051973//positive regulation of telomerase activity;GO:1900227//positive regulation of NLRP3 inflammasome complex assembly;GO:1904355//posit…
ENSG00000177614	PGBD5	0.282563	0.331507	0.208008	0.280212	0.188974	piggyBac transposable element derived 5 [Source:HGNC Symbol;Acc:HGNC:19405]	-	-	-	-	GO:0005634//nucleus;GO:0005654//nucleoplasm	GO:0004518//nuclease activity;GO:0004519//endonuclease activity;GO:0004803//transposase activity;GO:0016787//hydrolase activity	GO:0032196//transposition;GO:0098038//non-replicative transposition, DNA-mediated
ENSG00000287157	ENSG00000287157	0	0	0	0	0	-	-	-	-	-	-	-	-
ENSG00000233920	ENSG00000233920	0	0	0	0	0	-	-	-	-	-	-	-	-
ENSG00000183831	ANKRD45	0.0227206	0.0602828	0.0311836	0.0306007	0.0271259	ankyrin repeat domain 45 [Source:HGNC Symbol;Acc:HGNC:24786]	-	-	-	-	GO:0005737//cytoplasm;GO:0030496//midbody;GO:0032154//cleavage furrow;GO:0090543//Flemming body	GO:0003674//molecular_function;GO:0005515//protein binding	GO:0008283//cell population proliferation
ENSG00000197472	ZNF695	0.0134543	0.0317225	0.00707009	0.0068341	0.0231927	zinc finger protein 695 [Source:HGNC Symbol;Acc:HGNC:30954]	-	-	-	-	GO:0005634//nucleus	GO:0000978//RNA polymerase II cis-regulatory region sequence-specific DNA binding;GO:0000981//DNA-binding transcription factor activity, RNA polymerase II-specific;GO:0005515//protein binding;GO:0046872//metal ion binding	GO:0006355//regulation of transcription, DNA-templated;GO:0006357//regulation of transcription by RNA polymerase II
ENSG00000230184	SMYD3-IT1	0	0	0	0	0	-	-	-	-	-	-	-	-
ENSG00000232436	ENSG00000232436	0	0	0	0	0	-	-	-	-	-	-	-	-
ENSG00000231718	LINC02789	0	0	0	0	0	-	-	-	-	-	-	-	-
ENSG00000136643	RPS6KC1	0.226073	0.195826	0.185398	0.195464	0.0820629	ribosomal protein S6 kinase C1 [Source:HGNC Symbol;Acc:HGNC:10439]	-	-	-	-	GO:0005737//cytoplasm;GO:0005764//lysosome;GO:0005768//endosome;GO:0005769//early endosome;GO:0016020//membrane	GO:0000166//nucleotide binding;GO:0004672//protein kinase activity;GO:0004674//protein serine/threonine kinase activity;GO:0005515//protein binding;GO:0005524//ATP binding;GO:0008289//lipid binding;GO:0016301//kinase activity;GO:0016740//transferase activity;GO:0035091//phosphatidylinositol binding;GO:0106310//protein serine kinase activity	GO:0006468//protein phosphorylation;GO:0007165//signal transduction;GO:0016310//phosphorylation
ENSG00000232537	ENSG00000232537	0.000695478	0	0	0	0	-	-	-	-	-	-	-	-
ENSG00000285521	ENSG00000285521	0	0	0	0	0	-	-	-	-	-	-	-	-
ENSG00000162877	PM20D1	0	0	0.00131221	0	0	peptidase M20 domain containing 1 [Source:HGNC Symbol;Acc:HGNC:26518]	-	-	-	-	GO:0005576//extracellular region;GO:0005615//extracellular space;GO:0070062//extracellular exosome	GO:0004046//aminoacylase activity;GO:0008233//peptidase activity;GO:0016787//hydrolase activity;GO:0016811//hydrolase activity, acting on carbon-nitrogen (but not peptide) bonds, in linear amides;GO:0016829//lyase activity;GO:0046872//metal ion binding	GO:0006508//proteolysis;GO:0006520//cellular amino acid metabolic process;GO:0006629//lipid metabolic process;GO:0006631//fatty acid metabolic process;GO:0006807//nitrogen compound metabolic process;GO:0043604//amide biosynthetic process;GO:0043605//cellular amide catabolic process;GO:0044255//cellular lipid metabolic process;GO:0097009//energy homeostasis;GO:1990845//adaptive thermogenesis
ENSG00000135747	ZNF670-ZNF695	0	0.00272495	0.00327561	0	0	ZNF670-ZNF695 readthrough (NMD candidate) [Source:HGNC Symbol;Acc:HGNC:49200]	-	-	-	-	-	-	GO:0006355//regulation of transcription, DNA-templated
ENSG00000227237	ZNF692-DT	0	0	0	0	0	-	-	-	-	-	-	-	-
ENSG00000069248	NUP133	0.333028	0.339479	0.273734	0.400379	0.250424	nucleoporin 133 [Source:HGNC Symbol;Acc:HGNC:18016]	Human Diseases;Genetic Information Processing	Neurodegenerative disease;Translation	ko05014//Amyotrophic lateral sclerosis;ko03013//Nucleocytoplasmic transport	K14300;K14300	GO:0000775//chromosome, centromeric region;GO:0000776//kinetochore;GO:0005634//nucleus;GO:0005635//nuclear envelope;GO:0005643//nuclear pore;GO:0005694//chromosome;GO:0005829//cytosol;GO:0016020//membrane;GO:0031080//nuclear pore outer ring;GO:0031965//nuclear membrane	GO:0005515//protein binding;GO:0017056//structural constituent of nuclear pore	GO:0000972//transcription-dependent tethering of RNA polymerase II gene DNA at nuclear periphery;GO:0006406//mRNA export from nucleus;GO:0006606//protein import into nucleus;GO:0006913//nucleocytoplasmic transport;GO:0006999//nuclear pore organization;GO:0015031//protein transport;GO:0016973//poly(A)+ mRNA export from nucleus;GO:0021915//neural tube development;GO:0022008//neurogenesis;GO:0048339…
ENSG00000232812	LINC01717	0	0	0	0	0	-	-	-	-	-	-	-	-
ENSG00000242042	LINC01743	0	0	0	0	0	-	-	-	-	-	-	-	-
ENSG00000234464	ENSG00000234464	0	0	0	0	0	-	-	-	-	-	-	-	-
ENSG00000253148	RGS21	0.00144091	0.00262821	0	0	0	regulator of G protein signaling 21 [Source:HGNC Symbol;Acc:HGNC:26839]	-	-	-	-	GO:0005886//plasma membrane	GO:0003924//GTPase activity	GO:0007186//G protein-coupled receptor signaling pathway;GO:0009968//negative regulation of signal transduction;GO:0019226//transmission of nerve impulse;GO:0050913//sensory perception of bitter taste;GO:0050916//sensory perception of sweet taste;GO:0050917//sensory perception of umami taste
ENSG00000227751	RCC2-AS1	0	0	0	0	0	-	-	-	-	-	-	-	-
ENSG00000090104	RGS1	0.000907105	0.00198757	0.0147824	0	0	regulator of G protein signaling 1 [Source:HGNC Symbol;Acc:HGNC:9991]	-	-	-	-	GO:0005737//cytoplasm;GO:0005829//cytosol;GO:0005886//plasma membrane;GO:0009898//cytoplasmic side of plasma membrane;GO:0016020//membrane	GO:0001965//G-protein alpha-subunit binding;GO:0003924//GTPase activity;GO:0005096//GTPase activator activity;GO:0005516//calmodulin binding	GO:0006955//immune response;GO:0007165//signal transduction;GO:0007186//G protein-coupled receptor signaling pathway;GO:0007193//adenylate cyclase-inhibiting G protein-coupled receptor signaling pathway;GO:0009617//response to bacterium;GO:0009968//negative regulation of signal transduction;GO:0043547//positive regulation of GTPase activity;GO:0061737//leukotriene signaling pathway
ENSG00000285280	ENSG00000285280	0.00635759	0.0115678	0.00586817	0.018402	0	-	-	-	-	-	-	-	-
ENSG00000232892	RGS5-AS1	0	0.00284205	0	0	0	-	-	-	-	-	-	-	-
ENSG00000236950	LINC01774	0	0	0	0	0	-	-	-	-	-	-	-	-
ENSG00000185220	PGBD2	0.0430712	0.0473411	0.0227475	0.0236535	0.0144746	piggyBac transposable element derived 2 [Source:HGNC Symbol;Acc:HGNC:19399]	-	-	-	-	-	GO:0043565//sequence-specific DNA binding	-
ENSG00000162769	FLVCR1	0.216616	0.184116	0.162723	0.217563	0.163618	FLVCR heme transporter 1 [Source:HGNC Symbol;Acc:HGNC:24682]	-	-	-	-	GO:0005739//mitochondrion;GO:0005743//mitochondrial inner membrane;GO:0005886//plasma membrane;GO:0016020//membrane;GO:0031966//mitochondrial membrane	GO:0005515//protein binding;GO:0015232//heme transmembrane transporter activity;GO:0020037//heme binding;GO:0022857//transmembrane transporter activity	GO:0001568//blood vessel development;GO:0001701//in utero embryonic development;GO:0006783//heme biosynthetic process;GO:0006839//mitochondrial transport;GO:0006879//cellular iron ion homeostasis;GO:0015886//heme transport;GO:0030218//erythrocyte differentiation;GO:0035108//limb morphogenesis;GO:0035264//multicellular organism growth;GO:0042733//embryonic digit morphogenesis;GO:0043249//erythrocy…
ENSG00000133065	SLC41A1	0.086491	0.056559	0.210674	0.145752	0.086982	solute carrier family 41 member 1 [Source:HGNC Symbol;Acc:HGNC:19429]	-	-	-	-	GO:0005886//plasma membrane;GO:0016020//membrane;GO:0016323//basolateral plasma membrane;GO:0032991//protein-containing complex	GO:0005515//protein binding;GO:0008324//cation transmembrane transporter activity;GO:0015095//magnesium ion transmembrane transporter activity;GO:0022857//transmembrane transporter activity;GO:0022890//inorganic cation transmembrane transporter activity;GO:0061768//magnesium:sodium antiporter activity	GO:0006811//ion transport;GO:0006812//cation transport;GO:0010961//cellular magnesium ion homeostasis;GO:0015693//magnesium ion transport;GO:0030001//metal ion transport;GO:0035725//sodium ion transmembrane transport;GO:0071286//cellular response to magnesium ion;GO:0098655//cation transmembrane transport;GO:1903830//magnesium ion transmembrane transport
ENSG00000042781	USH2A	0	0	0.00101254	0	0	usherin [Source:HGNC Symbol;Acc:HGNC:12601]	-	-	-	-	GO:0001917//photoreceptor inner segment;GO:0002141//stereocilia ankle link;GO:0002142//stereocilia ankle link complex;GO:0005576//extracellular region;GO:0005604//basement membrane;GO:0005737//cytoplasm;GO:0005886//plasma membrane;GO:0016020//membrane;GO:0016324//apical plasma membrane;GO:0032391//photoreceptor connecting cilium;GO:0032421//stereocilium bundle;GO:0036064//ciliary basal body;GO:00…	GO:0005515//protein binding;GO:0005518//collagen binding;GO:0017022//myosin binding;GO:0042802//identical protein binding	GO:0007601//visual perception;GO:0007605//sensory perception of sound;GO:0035315//hair cell differentiation;GO:0042491//inner ear auditory receptor cell differentiation;GO:0045184//establishment of protein localization;GO:0045494//photoreceptor cell maintenance;GO:0048496//maintenance of animal organ identity;GO:0048856//anatomical structure development;GO:0050896//response to stimulus;GO:0050953…
ENSG00000234754	LINC02817	0	0	0	0	0	-	-	-	-	-	-	-	-
ENSG00000287046	ENSG00000287046	0	0	0.00106379	0.00278681	0	-	-	-	-	-	-	-	-
ENSG00000228863	ENSG00000228863	0	0	0	0	0	-	-	-	-	-	-	-	-
ENSG00000233332	ENSG00000233332	0	0	0	0	0	-	-	-	-	-	-	-	-
ENSG00000226876	SMYD3-AS1	0	0	0	0	0	-	-	-	-	-	-	-	-
ENSG00000277462	ZNF670	0.0383493	0.0752299	0.0343353	0.0593678	0.0534557	zinc finger protein 670 [Source:HGNC Symbol;Acc:HGNC:28167]	Human Diseases	Infectious disease: viral	ko05168//Herpes simplex virus 1 infection	K09228	GO:0005634//nucleus	GO:0000978//RNA polymerase II cis-regulatory region sequence-specific DNA binding;GO:0000981//DNA-binding transcription factor activity, RNA polymerase II-specific;GO:0003677//DNA binding;GO:0005515//protein binding;GO:0046872//metal ion binding	GO:0006355//regulation of transcription, DNA-templated;GO:0006357//regulation of transcription by RNA polymerase II;GO:0006629//lipid metabolic process;GO:0044255//cellular lipid metabolic process
ENSG00000035687	ADSS2	0.610909	0.536698	0.348702	0.458155	0.471288	adenylosuccinate synthase 2 [Source:HGNC Symbol;Acc:HGNC:292]	Metabolism;Metabolism;Metabolism	Global and overview maps;Nucleotide metabolism;Amino acid metabolism	ko01100//Metabolic pathways;ko00230//Purine metabolism;ko00250//Alanine, aspartate and glutamate metabolism	K01939;K01939;K01939	GO:0005737//cytoplasm;GO:0005739//mitochondrion;GO:0005829//cytosol;GO:0070062//extracellular exosome	GO:0000166//nucleotide binding;GO:0000287//magnesium ion binding;GO:0004019//adenylosuccinate synthase activity;GO:0005515//protein binding;GO:0005525//GTP binding;GO:0016874//ligase activity;GO:0042301//phosphate ion binding;GO:0046872//metal ion binding	GO:0002376//immune system process;GO:0006164//purine nucleotide biosynthetic process;GO:0006167//AMP biosynthetic process;GO:0006531//aspartate metabolic process;GO:0014074//response to purine-containing compound;GO:0044208//'de novo' AMP biosynthetic process;GO:0046040//IMP metabolic process;GO:0060359//response to ammonium ion;GO:0071257//cellular response to electrical stimulus
ENSG00000180287	PLD5	0.0915207	0.0809427	0.0359745	0.0857155	0.0572469	phospholipase D family member 5 [Source:HGNC Symbol;Acc:HGNC:26879]	-	-	-	-	GO:0016020//membrane	GO:0003824//catalytic activity	-
ENSG00000231272	ENSG00000231272	0	0	0	0	0	-	-	-	-	-	-	-	-
ENSG00000230124	ACBD6	0.652151	0.816161	0.423767	0.578656	0.642449	acyl-CoA binding domain containing 6 [Source:HGNC Symbol;Acc:HGNC:23339]	-	-	-	-	GO:0005737//cytoplasm;GO:0005829//cytosol	GO:0000062//fatty-acyl-CoA binding;GO:0005515//protein binding;GO:0008289//lipid binding	-
ENSG00000272672	ENSG00000272672	0	0.00206408	0	0	0	-	-	-	-	-	-	-	-
ENSG00000235096	ENSG00000235096	0	0	0	0	0	-	-	-	-	-	-	-	-
ENSG00000007341	ST7L	0.144473	0.169564	0.112559	0.189476	0.190214	suppression of tumorigenicity 7 like [Source:HGNC Symbol;Acc:HGNC:18441]	-	-	-	-	GO:0016020//membrane	GO:0005515//protein binding	GO:0030308//negative regulation of cell growth
ENSG00000286747	ENSG00000286747	0.0143402	0.0126624	0.0020581	0.0064644	0	-	-	-	-	-	-	-	-
ENSG00000236069	ENSG00000236069	0	0	0	0	0	-	-	-	-	-	-	-	-
ENSG00000236244	SLC35F3-AS1	0	0	0	0	0	-	-	-	-	-	-	-	-
ENSG00000272865	ENSG00000272865	0.00579843	0	0	0.00900588	0	-	-	-	-	-	-	-	-
ENSG00000143324	XPR1	1.68753	1.6228	0.914877	1.05696	0.927295	xenotropic and polytropic retrovirus receptor 1 [Source:HGNC Symbol;Acc:HGNC:12827]	-	-	-	-	GO:0005737//cytoplasm;GO:0005794//Golgi apparatus;GO:0005886//plasma membrane;GO:0016020//membrane	GO:0000822//inositol hexakisphosphate binding;GO:0001618//virus receptor activity;GO:0015114//phosphate ion transmembrane transporter activity;GO:0015562//efflux transmembrane transporter activity	GO:0006817//phosphate ion transport;GO:0009615//response to virus;GO:0016036//cellular response to phosphate starvation;GO:0030643//cellular phosphate ion homeostasis;GO:0035435//phosphate ion transmembrane transport;GO:0046718//viral entry into host cell
ENSG00000118193	KIF14	0.0132457	0.00852735	0.0254914	0.0425534	0	kinesin family member 14 [Source:HGNC Symbol;Acc:HGNC:19181]	-	-	-	-	GO:0005634//nucleus;GO:0005737//cytoplasm;GO:0005819//spindle;GO:0005829//cytosol;GO:0005856//cytoskeleton;GO:0005871//kinesin complex;GO:0005874//microtubule;GO:0005886//plasma membrane;GO:0016020//membrane;GO:0030496//midbody;GO:0051233//spindle midzone;GO:0090543//Flemming body	GO:0000166//nucleotide binding;GO:0003777//microtubule motor activity;GO:0005515//protein binding;GO:0005524//ATP binding;GO:0008017//microtubule binding;GO:0008574//plus-end-directed microtubule motor activity;GO:0015631//tubulin binding;GO:0016887//ATP hydrolysis activity;GO:0019901//protein kinase binding;GO:0030165//PDZ domain binding	GO:0001558//regulation of cell growth;GO:0007018//microtubule-based movement;GO:0007080//mitotic metaphase plate congression;GO:0008284//positive regulation of cell population proliferation;GO:0010389//regulation of G2/M transition of mitotic cell cycle;GO:0021685//cerebellar granular layer structural organization;GO:0021693//cerebellar Purkinje cell layer structural organization;GO:0021695//cere…
ENSG00000198842	STYXL2	0.0045483	0.0142373	0.00131221	0.00287003	0.022309	serine/threonine/tyrosine interacting like 2 [Source:HGNC Symbol;Acc:HGNC:25034]	-	-	-	-	GO:0005737//cytoplasm;GO:0030017//sarcomere	GO:0008138//protein tyrosine/serine/threonine phosphatase activity;GO:0016791//phosphatase activity;GO:0033549//MAP kinase phosphatase activity	GO:0006470//protein dephosphorylation;GO:0016311//dephosphorylation;GO:0043409//negative regulation of MAPK cascade
ENSG00000286619	PM20D1-AS1	0	0	0	0	0	-	-	-	-	-	-	-	-
ENSG00000198756	COLGALT2	0.203502	0.107177	0.102181	0.0705225	0.105977	collagen beta(1-O)galactosyltransferase 2 [Source:HGNC Symbol;Acc:HGNC:16790]	Metabolism;Metabolism;Metabolism	Global and overview maps;Amino acid metabolism;Glycan biosynthesis and metabolism	ko01100//Metabolic pathways;ko00310//Lysine degradation;ko00514//Other types of O-glycan biosynthesis	K11703;K11703;K11703	GO:0005783//endoplasmic reticulum;GO:0005788//endoplasmic reticulum lumen	GO:0005515//protein binding;GO:0016740//transferase activity;GO:0016757//glycosyltransferase activity;GO:0050211//procollagen galactosyltransferase activity	GO:0030199//collagen fibril organization
ENSG00000227554	ENSG00000227554	0	0	0	0	0	-	-	-	-	-	-	-	-
ENSG00000054282	SDCCAG8	0.425098	0.346412	0.353267	0.370649	0.420154	SHH signaling and ciliogenesis regulator SDCCAG8 [Source:HGNC Symbol;Acc:HGNC:10671]	-	-	-	-	GO:0005737//cytoplasm;GO:0005813//centrosome;GO:0005814//centriole;GO:0005829//cytosol;GO:0005856//cytoskeleton;GO:0005911//cell-cell junction;GO:0034451//centriolar satellite;GO:0036064//ciliary basal body;GO:0042995//cell projection;GO:0070161//anchoring junction;GO:0097733//photoreceptor cell cilium	GO:0005515//protein binding	GO:0001764//neuron migration;GO:0007098//centrosome cycle;GO:0030010//establishment of cell polarity;GO:0030030//cell projection organization;GO:0031023//microtubule organizing center organization;GO:0035148//tube formation;GO:1902017//regulation of cilium assembly
ENSG00000183780	SLC35F3	0.0722843	0.0456326	0.0540954	0.046497	0.0596641	solute carrier family 35 member F3 [Source:HGNC Symbol;Acc:HGNC:23616]	-	-	-	-	GO:0016020//membrane	-	GO:0015888//thiamine transport
ENSG00000162702	ZNF281	0.136962	0.219906	0.120933	0.16845	0.103054	zinc finger protein 281 [Source:HGNC Symbol;Acc:HGNC:13075]	-	-	-	-	GO:0005634//nucleus;GO:0005654//nucleoplasm	GO:0000976//transcription cis-regulatory region binding;GO:0000978//RNA polymerase II cis-regulatory region sequence-specific DNA binding;GO:0000981//DNA-binding transcription factor activity, RNA polymerase II-specific;GO:0001227//DNA-binding transcription repressor activity, RNA polymerase II-specific;GO:0003677//DNA binding;GO:0003700//DNA-binding transcription factor activity;GO:0005515//prot…	GO:0000122//negative regulation of transcription by RNA polymerase II;GO:0006355//regulation of transcription, DNA-templated;GO:0010172//embryonic body morphogenesis;GO:0010629//negative regulation of gene expression;GO:0030154//cell differentiation;GO:0045892//negative regulation of transcription, DNA-templated;GO:0045893//positive regulation of transcription, DNA-templated;GO:0048863//stem cell…
ENSG00000238272	ENSG00000238272	0	0	0	0	0	-	-	-	-	-	-	-	-
ENSG00000143194	MAEL	0.034256	0.0141945	0.0113591	0.00175463	0	maelstrom spermatogenic transposon silencer [Source:HGNC Symbol;Acc:HGNC:25929]	-	-	-	-	GO:0000785//chromatin;GO:0001673//male germ cell nucleus;GO:0001741//XY body;GO:0005634//nucleus;GO:0005737//cytoplasm;GO:0030849//autosome;GO:0033391//chromatoid body;GO:0043186//P granule;GO:0048471//perinuclear region of cytoplasm;GO:0071547//piP-body	GO:0003677//DNA binding;GO:0043565//sequence-specific DNA binding	GO:0000122//negative regulation of transcription by RNA polymerase II;GO:0000902//cell morphogenesis;GO:0006915//apoptotic process;GO:0006974//cellular response to DNA damage stimulus;GO:0007129//homologous chromosome pairing at meiosis;GO:0007140//male meiotic nuclear division;GO:0007283//spermatogenesis;GO:0008630//intrinsic apoptotic signaling pathway in response to DNA damage;GO:0009566//fert…
ENSG00000054267	ARID4B	0.307809	0.318959	0.262673	0.274437	0.51396	AT-rich interaction domain 4B [Source:HGNC Symbol;Acc:HGNC:15550]	-	-	-	-	GO:0005634//nucleus;GO:0005654//nucleoplasm;GO:0005737//cytoplasm;GO:0005739//mitochondrion;GO:0005829//cytosol;GO:0016580//Sin3 complex	GO:0000976//transcription cis-regulatory region binding;GO:0003674//molecular_function;GO:0003677//DNA binding;GO:0005515//protein binding	GO:0000122//negative regulation of transcription by RNA polymerase II;GO:0006306//DNA methylation;GO:0006325//chromatin organization;GO:0006357//regulation of transcription by RNA polymerase II;GO:0006366//transcription by RNA polymerase II;GO:0007283//spermatogenesis;GO:0008150//biological_process;GO:0030336//negative regulation of cell migration;GO:0030512//negative regulation of transforming g…
ENSG00000287921	ENSG00000287921	0	0	0	0	0	-	-	-	-	-	-	-	-
ENSG00000177800	TMEM78	0	0	0	0	0	-	-	-	-	-	-	-	-
ENSG00000175137	SH3BP5L	0.179425	0.233247	0.0782013	0.15584	0.0930274	SH3 binding domain protein 5 like [Source:HGNC Symbol;Acc:HGNC:29360]	-	-	-	-	GO:0005737//cytoplasm	GO:0004860//protein kinase inhibitor activity;GO:0005085//guanyl-nucleotide exchange factor activity;GO:0005515//protein binding	GO:0035556//intracellular signal transduction
ENSG00000134245	WNT2B	0.017123	0.0232356	0.213169	0.0184602	0.110977	Wnt family member 2B [Source:HGNC Symbol;Acc:HGNC:12781]	Human Diseases;Human Diseases;Human Diseases;Human Diseases;Human Diseases;Environmental Information Processing;Human Diseases;Environmental Information Processing;Environmental Information Processing;Human Diseases;Human Diseases;Human Diseases;Cellular Processes;Organismal Systems;Human Diseases	Cancer: overview;Neurodegenerative disease;Neurodegenerative disease;Infectious disease: viral;Cancer: overview;Signal transduction;Cancer: specific types;Signal transduction;Signal transduction;Endocrine and metabolic disease;Cancer: specific types;Cancer: specific types;Cellular community - eukaryotes;Endocrine system;Cancer: specific types	ko05200//Pathways in cancer;ko05022//Pathways of neurodegeneration - multiple diseases;ko05010//Alzheimer disease;ko05165//Human papillomavirus infection;ko05205//Proteoglycans in cancer;ko04310//Wnt signaling pathway;ko05225//Hepatocellular carcinoma;ko04390//Hippo signaling pathway;ko04150//mTOR signaling pathway;ko04934//Cushing syndrome;ko05226//Gastric cancer;ko05224//Breast cancer;ko04550//…	K00182;K00182;K00182;K00182;K00182;K00182;K00182;K00182;K00182;K00182;K00182;K00182;K00182;K00182;K00182	GO:0005576//extracellular region;GO:0005615//extracellular space;GO:0043231//intracellular membrane-bounded organelle;GO:0062023//collagen-containing extracellular matrix	GO:0005102//signaling receptor binding;GO:0005109//frizzled binding;GO:0005125//cytokine activity	GO:0002062//chondrocyte differentiation;GO:0002088//lens development in camera-type eye;GO:0007275//multicellular organism development;GO:0008584//male gonad development;GO:0009267//cellular response to starvation;GO:0016055//Wnt signaling pathway;GO:0021871//forebrain regionalization;GO:0030182//neuron differentiation;GO:0045165//cell fate commitment;GO:0060070//canonical Wnt signaling pathway;G…
ENSG00000227373	RABGAP1L-DT	0.0232168	0	0.00611487	0.00201156	0	-	-	-	-	-	-	-	-
ENSG00000069275	NUCKS1	1.74313	1.93235	1.97223	1.74447	1.55436	nuclear casein kinase and cyclin dependent kinase substrate 1 [Source:HGNC Symbol;Acc:HGNC:29923]	-	-	-	-	GO:0000785//chromatin;GO:0005634//nucleus;GO:0005654//nucleoplasm;GO:0005694//chromosome;GO:0005730//nucleolus;GO:0005737//cytoplasm	GO:0003682//chromatin binding;GO:0003690//double-stranded DNA binding;GO:0003697//single-stranded DNA binding;GO:0003713//transcription coactivator activity;GO:0003723//RNA binding;GO:0140297//DNA-binding transcription factor binding	GO:0000724//double-strand break repair via homologous recombination;GO:0001678//cellular glucose homeostasis;GO:0006275//regulation of DNA replication;GO:0006281//DNA repair;GO:0006325//chromatin organization;GO:0006974//cellular response to DNA damage stimulus;GO:0031297//replication fork processing;GO:0035822//gene conversion;GO:0036297//interstrand cross-link repair;GO:0042593//glucose homeost…
ENSG00000187889	FYB2	0	0	0	0.0127257	0	FYN binding protein 2 [Source:HGNC Symbol;Acc:HGNC:27295]	-	-	-	-	GO:0001772//immunological synapse;GO:0005886//plasma membrane;GO:0016020//membrane;GO:0045121//membrane raft	GO:0005515//protein binding	GO:0007229//integrin-mediated signaling pathway;GO:0033627//cell adhesion mediated by integrin;GO:0050852//T cell receptor signaling pathway;GO:0072659//protein localization to plasma membrane
ENSG00000097046	CDC7	0.14435	0.0992529	0.0933238	0.17241	0.0679205	cell division cycle 7 [Source:HGNC Symbol;Acc:HGNC:1745]	Cellular Processes	Cell growth and death	ko04110//Cell cycle	K02214	GO:0005634//nucleus;GO:0005654//nucleoplasm;GO:0005737//cytoplasm;GO:0045171//intercellular bridge;GO:0072686//mitotic spindle	GO:0000166//nucleotide binding;GO:0004672//protein kinase activity;GO:0004674//protein serine/threonine kinase activity;GO:0005515//protein binding;GO:0005524//ATP binding;GO:0016301//kinase activity;GO:0016740//transferase activity;GO:0046872//metal ion binding;GO:0106310//protein serine kinase activity	GO:0000082//G1/S transition of mitotic cell cycle;GO:0000727//double-strand break repair via break-induced replication;GO:0006468//protein phosphorylation;GO:0007049//cell cycle;GO:0007165//signal transduction;GO:0008284//positive regulation of cell population proliferation;GO:0010571//positive regulation of nuclear cell cycle DNA replication;GO:0010971//positive regulation of G2/M transition of …
ENSG00000232113	TEX50	0	0	0	0	0	testis expressed 50 [Source:HGNC Symbol;Acc:HGNC:52382]	-	-	-	-	GO:0016020//membrane	-	-
ENSG00000282718	ENSG00000282718	0	0	0	0	0	-	-	-	-	-	-	-	-
ENSG00000224857	LINC01691	0	0	0	0	0	-	-	-	-	-	-	-	-
ENSG00000273367	ENSG00000273367	0.00577856	0.0159568	0.00589221	0.00408908	0.0590311	-	-	-	-	-	-	-	-
ENSG00000231605	LINC01363	0	0	0	0	0	-	-	-	-	-	-	-	-
ENSG00000236358	ENSG00000236358	0	0	0	0	0	-	-	-	-	-	-	-	-
ENSG00000203737	GPR52	0	0	0	0	0	G protein-coupled receptor 52 [Source:HGNC Symbol;Acc:HGNC:4508]	-	-	-	-	GO:0005886//plasma membrane;GO:0016020//membrane	GO:0004930//G protein-coupled receptor activity;GO:0005515//protein binding;GO:0008020//G protein-coupled photoreceptor activity	GO:0007165//signal transduction;GO:0007186//G protein-coupled receptor signaling pathway;GO:0007602//phototransduction;GO:0007626//locomotory behavior;GO:0009410//response to xenobiotic stimulus;GO:0009584//detection of visible light;GO:0071482//cellular response to light stimulus
ENSG00000185420	SMYD3	0.334029	0.354434	0.225304	0.296035	0.266443	SET and MYND domain containing 3 [Source:HGNC Symbol;Acc:HGNC:15513]	Metabolism;Metabolism	Global and overview maps;Amino acid metabolism	ko01100//Metabolic pathways;ko00310//Lysine degradation	K11426;K11426	GO:0005634//nucleus;GO:0005654//nucleoplasm;GO:0005737//cytoplasm;GO:0005829//cytosol	GO:0000978//RNA polymerase II cis-regulatory region sequence-specific DNA binding;GO:0000993//RNA polymerase II complex binding;GO:0001162//RNA polymerase II intronic transcription regulatory region sequence-specific DNA binding;GO:0005515//protein binding;GO:0008168//methyltransferase activity;GO:0016740//transferase activity;GO:0042054//histone methyltransferase activity;GO:0046872//metal ion b…	GO:0006325//chromatin organization;GO:0006334//nucleosome assembly;GO:0014904//myotube cell development;GO:0032259//methylation;GO:0033138//positive regulation of peptidyl-serine phosphorylation;GO:0034968//histone lysine methylation;GO:0045184//establishment of protein localization;GO:0045944//positive regulation of transcription by RNA polymerase II;GO:0071549//cellular response to dexamethason…
ENSG00000076321	KLHL20	0.111755	0.136198	0.12642	0.172352	0.0789861	kelch like family member 20 [Source:HGNC Symbol;Acc:HGNC:25056]	-	-	-	-	GO:0005634//nucleus;GO:0005737//cytoplasm;GO:0005794//Golgi apparatus;GO:0005802//trans-Golgi network;GO:0005829//cytosol;GO:0015629//actin cytoskeleton;GO:0016605//PML body;GO:0030424//axon;GO:0030425//dendrite;GO:0031463//Cul3-RING ubiquitin ligase complex;GO:0042995//cell projection;GO:0048471//perinuclear region of cytoplasm	GO:0003779//actin binding;GO:0004842//ubiquitin-protein transferase activity;GO:0005515//protein binding;GO:0019964//interferon-gamma binding	GO:0006895//Golgi to endosome transport;GO:0007010//cytoskeleton organization;GO:0015031//protein transport;GO:0016567//protein ubiquitination;GO:0035455//response to interferon-alpha;GO:0043066//negative regulation of apoptotic process;GO:0043161//proteasome-mediated ubiquitin-dependent protein catabolic process;GO:1990390//protein K33-linked ubiquitination
ENSG00000272175	ENSG00000272175	0.00409119	0.0131767	0.00311861	0	0.00774287	-	-	-	-	-	-	-	-
ENSG00000282265	ENSG00000282265	0	0	0	0	0	-	-	-	-	-	-	-	-
ENSG00000117280	RAB29	0.0160424	0.0127255	0.0595699	0.0121041	0.0658291	RAB29, member RAS oncogene family [Source:HGNC Symbol;Acc:HGNC:9789]	-	-	-	-	GO:0005737//cytoplasm;GO:0005739//mitochondrion;GO:0005769//early endosome;GO:0005773//vacuole;GO:0005794//Golgi apparatus;GO:0005801//cis-Golgi network;GO:0005802//trans-Golgi network;GO:0005829//cytosol;GO:0005856//cytoskeleton;GO:0005886//plasma membrane;GO:0012505//endomembrane system;GO:0016020//membrane;GO:0031982//vesicle;GO:0042470//melanosome;GO:0043231//intracellular membrane-bounded or…	GO:0000166//nucleotide binding;GO:0003924//GTPase activity;GO:0005515//protein binding;GO:0005525//GTP binding;GO:0019003//GDP binding;GO:0019894//kinesin binding;GO:0031267//small GTPase binding;GO:0070840//dynein complex binding	GO:0001921//positive regulation of receptor recycling;GO:0006886//intracellular protein transport;GO:0007005//mitochondrion organization;GO:0007030//Golgi organization;GO:0007416//synapse assembly;GO:0009617//response to bacterium;GO:0010977//negative regulation of neuron projection development;GO:0015031//protein transport;GO:0016192//vesicle-mediated transport;GO:0030154//cell differentiation;G…
ENSG00000233985	LINC01681	0	0	0	0	0	-	-	-	-	-	-	-	-
ENSG00000236719	OVAAL	0	0	0	0	0	-	-	-	-	-	-	-	-
ENSG00000136636	KCTD3	0.345717	0.352926	0.234806	0.380881	0.121339	potassium channel tetramerization domain containing 3 [Source:HGNC Symbol;Acc:HGNC:21305]	-	-	-	-	GO:0005886//plasma membrane;GO:0016020//membrane	GO:0005515//protein binding	GO:0051260//protein homooligomerization
ENSG00000227043	LINC01682	0	0	0	0	0	-	-	-	-	-	-	-	-
ENSG00000163874	ZC3H12A	0.00284493	0.00508906	0.00544573	0.00279396	0	zinc finger CCCH-type containing 12A [Source:HGNC Symbol;Acc:HGNC:26259]	-	-	-	-	GO:0000932//P-body;GO:0005634//nucleus;GO:0005654//nucleoplasm;GO:0005737//cytoplasm;GO:0005783//endoplasmic reticulum;GO:0005791//rough endoplasmic reticulum;GO:0005856//cytoskeleton;GO:0016020//membrane;GO:0030867//rough endoplasmic reticulum membrane;GO:0032991//protein-containing complex;GO:0036464//cytoplasmic ribonucleoprotein granule	GO:0003677//DNA binding;GO:0003682//chromatin binding;GO:0003723//RNA binding;GO:0003729//mRNA binding;GO:0003730//mRNA 3'-UTR binding;GO:0004518//nuclease activity;GO:0004519//endonuclease activity;GO:0004521//endoribonuclease activity;GO:0004532//exoribonuclease activity;GO:0004540//ribonuclease activity;GO:0004843//thiol-dependent deubiquitinase;GO:0005515//protein binding;GO:0016787//hydrolas…	GO:0000184//nuclear-transcribed mRNA catabolic process, nonsense-mediated decay;GO:0001525//angiogenesis;GO:0001933//negative regulation of protein phosphorylation;GO:0002230//positive regulation of defense response to virus by host;GO:0002376//immune system process;GO:0002757//immune response-activating signal transduction;GO:0006402//mRNA catabolic process;GO:0006915//apoptotic process;GO:00069…
ENSG00000285777	ENSG00000285777	0	0.00142299	0	0	0	novel protein	-	-	-	-	-	-	-
ENSG00000286109	ENSG00000286109	0	0	0	0	0	-	-	-	-	-	-	-	-
ENSG00000054392	HHAT	0.0241474	0.00749616	0.00588739	0.0441093	0.00645572	hedgehog acyltransferase [Source:HGNC Symbol;Acc:HGNC:18270]	Environmental Information Processing	Signal transduction	ko04340//Hedgehog signaling pathway	K24678	GO:0000139//Golgi membrane;GO:0005783//endoplasmic reticulum;GO:0005789//endoplasmic reticulum membrane;GO:0005794//Golgi apparatus;GO:0016020//membrane	GO:0000166//nucleotide binding;GO:0005515//protein binding;GO:0005525//GTP binding;GO:0008374//O-acyltransferase activity;GO:0016409//palmitoyltransferase activity;GO:0016740//transferase activity;GO:0016746//acyltransferase activity	GO:0007224//smoothened signaling pathway;GO:0018009//N-terminal peptidyl-L-cysteine N-palmitoylation
ENSG00000188739	RBM34	0.058154	0.0699923	0.0251655	0.0512768	0.0482969	RNA binding motif protein 34 [Source:HGNC Symbol;Acc:HGNC:28965]	-	-	-	-	GO:0005634//nucleus;GO:0005654//nucleoplasm;GO:0005694//chromosome;GO:0005730//nucleolus	GO:0003676//nucleic acid binding;GO:0003723//RNA binding;GO:0019843//rRNA binding	GO:0000463//maturation of LSU-rRNA from tricistronic rRNA transcript (SSU-rRNA, 5.8S rRNA, LSU-rRNA)
ENSG00000286666	ENSG00000286666	0	0	0	0	0	-	-	-	-	-	-	-	-
ENSG00000273198	ENSG00000273198	0	0.00377465	0.00424839	0.00262299	0	-	-	-	-	-	-	-	-
ENSG00000203730	TEDDM1	0	0	0	0	0	transmembrane epididymal protein 1 [Source:HGNC Symbol;Acc:HGNC:30233]	-	-	-	-	GO:0016020//membrane	-	-
ENSG00000273483	ENSG00000273483	0.00468203	0.0185445	0.0047143	0.00215668	0.00785102	-	-	-	-	-	-	-	-
ENSG00000203729	LINC00272	0	0	0	0	0	-	-	-	-	-	-	-	-
ENSG00000285981	ENSG00000285981	0	0	0	0	0	-	-	-	-	-	-	-	-
ENSG00000261729	ENSG00000261729	0	0	0	0	0	-	-	-	-	-	-	-	-
ENSG00000233047	LINC01677	0	0	0	0	0	-	-	-	-	-	-	-	-
ENSG00000143341	HMCN1	0.017283	0.0413324	0.0747959	0.0642022	0.0675809	hemicentin 1 [Source:HGNC Symbol;Acc:HGNC:19194]	-	-	-	-	GO:0005576//extracellular region;GO:0005604//basement membrane;GO:0005737//cytoplasm;GO:0005912//adherens junction;GO:0005927//muscle tendon junction;GO:0005938//cell cortex;GO:0030054//cell junction;GO:0032154//cleavage furrow;GO:0062023//collagen-containing extracellular matrix;GO:0070062//extracellular exosome;GO:0070161//anchoring junction	GO:0005201//extracellular matrix structural constituent;GO:0005509//calcium ion binding;GO:0005515//protein binding	GO:0007049//cell cycle;GO:0007156//homophilic cell adhesion via plasma membrane adhesion molecules;GO:0007157//heterophilic cell-cell adhesion via plasma membrane cell adhesion molecules;GO:0007601//visual perception;GO:0009617//response to bacterium;GO:0030036//actin cytoskeleton organization;GO:0050896//response to stimulus;GO:0051301//cell division;GO:0071711//basement membrane organization
ENSG00000228309	LINC01350	0	0	0	0	0	-	-	-	-	-	-	-	-
ENSG00000229739	PDC-AS1	0.010557	0.00651459	0.0027778	0.0055563	0	-	-	-	-	-	-	-	-
ENSG00000116703	PDC	0	0	0	0	0	phosducin [Source:HGNC Symbol;Acc:HGNC:8759]	-	-	-	-	GO:0001750//photoreceptor outer segment;GO:0001917//photoreceptor inner segment;GO:0005634//nucleus;GO:0005737//cytoplasm;GO:0005829//cytosol;GO:0005929//cilium;GO:0042995//cell projection	GO:0004859//phospholipase inhibitor activity	GO:0007186//G protein-coupled receptor signaling pathway;GO:0007601//visual perception;GO:0007602//phototransduction;GO:0008277//regulation of G protein-coupled receptor signaling pathway;GO:0050896//response to stimulus
ENSG00000225545	ENSG00000225545	0	0	0	0	0	-	-	-	-	-	-	-	-
ENSG00000273365	ENSG00000273365	0	0	0	0	0.00801089	-	-	-	-	-	-	-	-
ENSG00000224358	TMCO1-AS1	0	0.00262821	0.00218282	0	0	-	-	-	-	-	-	-	-
ENSG00000162545	CAMK2N1	3.03929	3.16525	1.73819	2.12798	2.06175	calcium/calmodulin dependent protein kinase II inhibitor 1 [Source:HGNC Symbol;Acc:HGNC:24190]	-	-	-	-	GO:0005575//cellular_component;GO:0014069//postsynaptic density;GO:0030425//dendrite;GO:0042995//cell projection;GO:0045202//synapse	GO:0004860//protein kinase inhibitor activity;GO:0008427//calcium-dependent protein kinase inhibitor activity;GO:0019901//protein kinase binding	GO:0007616//long-term memory;GO:0050729//positive regulation of inflammatory response
ENSG00000090432	MUL1	0.261509	0.220905	0.208711	0.266686	0.102846	mitochondrial E3 ubiquitin protein ligase 1 [Source:HGNC Symbol;Acc:HGNC:25762]	-	-	-	-	GO:0005739//mitochondrion;GO:0005741//mitochondrial outer membrane;GO:0005777//peroxisome;GO:0016020//membrane;GO:0030424//axon;GO:0043025//neuronal cell body	GO:0002039//p53 binding;GO:0004842//ubiquitin-protein transferase activity;GO:0005515//protein binding;GO:0016740//transferase activity;GO:0019789//SUMO transferase activity;GO:0031625//ubiquitin protein ligase binding;GO:0042802//identical protein binding;GO:0046872//metal ion binding;GO:0061630//ubiquitin protein ligase activity	GO:0000209//protein polyubiquitination;GO:0000266//mitochondrial fission;GO:0006915//apoptotic process;GO:0006919//activation of cysteine-type endopeptidase activity involved in apoptotic process;GO:0006996//organelle organization;GO:0010637//negative regulation of mitochondrial fusion;GO:0010821//regulation of mitochondrion organization;GO:0016567//protein ubiquitination;GO:0016925//protein sumo…
ENSG00000183114	FAM43B	0.15488	0.0862459	0.0750176	0.0952218	0.041226	family with sequence similarity 43 member B [Source:HGNC Symbol;Acc:HGNC:31791]	-	-	-	-	-	-	-
ENSG00000158825	CDA	0.00531755	0.0217354	0.0288166	0.00558206	0.0156081	cytidine deaminase [Source:HGNC Symbol;Acc:HGNC:1712]	Metabolism;Metabolism;Metabolism	Global and overview maps;Xenobiotics biodegradation and metabolism;Nucleotide metabolism	ko01100//Metabolic pathways;ko00983//Drug metabolism - other enzymes;ko00240//Pyrimidine metabolism	K01489;K01489;K01489	GO:0005576//extracellular region;GO:0005829//cytosol;GO:0034774//secretory granule lumen;GO:1904724//tertiary granule lumen;GO:1904813//ficolin-1-rich granule lumen	GO:0001882//nucleoside binding;GO:0003824//catalytic activity;GO:0004126//cytidine deaminase activity;GO:0005515//protein binding;GO:0008270//zinc ion binding;GO:0016787//hydrolase activity;GO:0042802//identical protein binding;GO:0042803//protein homodimerization activity;GO:0046872//metal ion binding;GO:0047844//deoxycytidine deaminase activity	GO:0007166//cell surface receptor signaling pathway;GO:0008655//pyrimidine-containing compound salvage;GO:0009972//cytidine deamination;GO:0019858//cytosine metabolic process;GO:0030308//negative regulation of cell growth;GO:0044206//UMP salvage;GO:0045980//negative regulation of nucleotide metabolic process;GO:0046898//response to cycloheximide;GO:0071217//cellular response to external biotic st…
ENSG00000158828	PINK1	1.36461	0.872976	0.845456	1.06562	0.759996	PTEN induced kinase 1 [Source:HGNC Symbol;Acc:HGNC:14581]	Human Diseases;Human Diseases;Human Diseases;Cellular Processes	Neurodegenerative disease;Neurodegenerative disease;Neurodegenerative disease;Transport and catabolism	ko05022//Pathways of neurodegeneration - multiple diseases;ko05014//Amyotrophic lateral sclerosis;ko05012//Parkinson disease;ko04137//Mitophagy - animal	K05688;K05688;K05688;K05688	GO:0000785//chromatin;GO:0005634//nucleus;GO:0005737//cytoplasm;GO:0005739//mitochondrion;GO:0005741//mitochondrial outer membrane;GO:0005743//mitochondrial inner membrane;GO:0005758//mitochondrial intermembrane space;GO:0005783//endoplasmic reticulum;GO:0005829//cytosol;GO:0005856//cytoskeleton;GO:0016020//membrane;GO:0030424//axon;GO:0030426//growth cone;GO:0044297//cell body;GO:0048471//perinu…	GO:0000166//nucleotide binding;GO:0000287//magnesium ion binding;GO:0002020//protease binding;GO:0004672//protein kinase activity;GO:0004674//protein serine/threonine kinase activity;GO:0005515//protein binding;GO:0005524//ATP binding;GO:0010857//calcium-dependent protein kinase activity;GO:0016301//kinase activity;GO:0016504//peptidase activator activity;GO:0016740//transferase activity;GO:00316…	GO:0000422//autophagy of mitochondrion;GO:0000423//mitophagy;GO:0001934//positive regulation of protein phosphorylation;GO:0002082//regulation of oxidative phosphorylation;GO:0002931//response to ischemia;GO:0006468//protein phosphorylation;GO:0006511//ubiquitin-dependent protein catabolic process;GO:0006914//autophagy;GO:0006979//response to oxidative stress;GO:0007005//mitochondrion organizatio…
ENSG00000117242	PINK1-AS	0.00708805	0.00541093	0.0102711	0.0113668	0.00750745	-	-	-	-	-	-	-	-
ENSG00000134371	CDC73	0.125641	0.233489	0.119996	0.163456	0.111925	cell division cycle 73 [Source:HGNC Symbol;Acc:HGNC:16783]	-	-	-	-	GO:0000781//chromosome, telomeric region;GO:0005634//nucleus;GO:0005654//nucleoplasm;GO:0005829//cytosol;GO:0016593//Cdc73/Paf1 complex	GO:0000993//RNA polymerase II complex binding;GO:0005515//protein binding	GO:0000122//negative regulation of transcription by RNA polymerase II;GO:0001558//regulation of cell growth;GO:0001711//endodermal cell fate commitment;GO:0006357//regulation of transcription by RNA polymerase II;GO:0006368//transcription elongation from RNA polymerase II promoter;GO:0006378//mRNA polyadenylation;GO:0007049//cell cycle;GO:0008285//negative regulation of cell population proliferat…
ENSG00000162630	B3GALT2	0.402584	0.389993	0.175764	0.166697	0.194707	beta-1,3-galactosyltransferase 2 [Source:HGNC Symbol;Acc:HGNC:917]	Metabolism;Metabolism	Global and overview maps;Glycan biosynthesis and metabolism	ko01100//Metabolic pathways;ko00601//Glycosphingolipid biosynthesis - lacto and neolacto series	K07820;K07820	GO:0000139//Golgi membrane;GO:0005794//Golgi apparatus;GO:0016020//membrane;GO:0031090//organelle membrane	GO:0008499//UDP-galactose:beta-N-acetylglucosamine beta-1,3-galactosyltransferase activity;GO:0016740//transferase activity;GO:0016757//glycosyltransferase activity;GO:0016758//hexosyltransferase activity;GO:0047275//glucosaminylgalactosylglucosylceramide beta-galactosyltransferase activity	GO:0006486//protein glycosylation;GO:0006493//protein O-linked glycosylation;GO:0006629//lipid metabolic process;GO:0006682//galactosylceramide biosynthetic process;GO:0009312//oligosaccharide biosynthetic process
ENSG00000232077	LINC01031	0	0	0	0	0	-	-	-	-	-	-	-	-
ENSG00000229639	LINC01758	0	0	0	0	0	-	-	-	-	-	-	-	-
ENSG00000287453	ENSG00000287453	0	0	0	0	0	-	-	-	-	-	-	-	-
ENSG00000287283	ENSG00000287283	0	0	0	0	0	-	-	-	-	-	-	-	-
ENSG00000237919	LRRC7-AS1	0	0	0	0	0	-	-	-	-	-	-	-	-
ENSG00000066557	LRRC40	0.429878	0.306547	0.246915	0.331686	0.299434	leucine rich repeat containing 40 [Source:HGNC Symbol;Acc:HGNC:26004]	-	-	-	-	GO:0016020//membrane	GO:0005515//protein binding	GO:0007165//signal transduction
ENSG00000228988	ENSG00000228988	0	0	0	0	0	-	-	-	-	-	-	-	-
ENSG00000118454	ANKRD13C	0.25249	0.278544	0.193219	0.221455	0.0850762	ankyrin repeat domain 13C [Source:HGNC Symbol;Acc:HGNC:25374]	-	-	-	-	GO:0005737//cytoplasm;GO:0005783//endoplasmic reticulum;GO:0005789//endoplasmic reticulum membrane;GO:0016020//membrane;GO:0048471//perinuclear region of cytoplasm	GO:0005102//signaling receptor binding;GO:0005515//protein binding	GO:0006621//protein retention in ER lumen;GO:0010469//regulation of signaling receptor activity;GO:2000209//regulation of anoikis
ENSG00000226088	LINC03102	0	0	0	0	0	-	-	-	-	-	-	-	-
ENSG00000116761	CTH	0.0568654	0.0218336	0.0228365	0.0507712	0.0202008	cystathionine gamma-lyase [Source:HGNC Symbol;Acc:HGNC:2501]	Metabolism;Metabolism;Metabolism;Metabolism;Metabolism	Global and overview maps;Global and overview maps;Amino acid metabolism;Amino acid metabolism;Metabolism of other amino acids	ko01100//Metabolic pathways;ko01230//Biosynthesis of amino acids;ko00270//Cysteine and methionine metabolism;ko00260//Glycine, serine and threonine metabolism;ko00450//Selenocompound metabolism	K01758;K01758;K01758;K01758;K01758	GO:0005737//cytoplasm;GO:0005829//cytosol;GO:0070062//extracellular exosome	GO:0003824//catalytic activity;GO:0004123//cystathionine gamma-lyase activity;GO:0005515//protein binding;GO:0005516//calmodulin binding;GO:0016829//lyase activity;GO:0030170//pyridoxal phosphate binding;GO:0042802//identical protein binding;GO:0044540//L-cystine L-cysteine-lyase (deaminating);GO:0047982//homocysteine desulfhydrase activity;GO:0080146//L-cysteine desulfhydrase activity;GO:0098606…	GO:0006534//cysteine metabolic process;GO:0006629//lipid metabolic process;GO:0008652//cellular amino acid biosynthetic process;GO:0018272//protein-pyridoxal-5-phosphate linkage via peptidyl-N6-pyridoxal phosphate-L-lysine;GO:0019343//cysteine biosynthetic process via cystathionine;GO:0019344//cysteine biosynthetic process;GO:0019346//transsulfuration;GO:0030968//endoplasmic reticulum unfolded pr…
ENSG00000271992	ENSG00000271992	0.0163242	0.00728651	0.00399787	0.00649813	0.0193836	-	-	-	-	-	-	-	-
ENSG00000226208	ENSG00000226208	0	0	0	0	0	-	-	-	-	-	-	-	-
ENSG00000007968	E2F2	0.00628645	0.00145457	0.00833128	0.0148172	0	E2F transcription factor 2 [Source:HGNC Symbol;Acc:HGNC:3114]	Human Diseases;Human Diseases;Human Diseases;Human Diseases;Human Diseases;Human Diseases;Human Diseases;Human Diseases;Cellular Processes;Human Diseases;Human Diseases;Human Diseases;Human Diseases;Cellular Processes;Human Diseases;Human Diseases;Human Diseases;Human Diseases;Human Diseases;Human Diseases;Human Diseases;Human Diseases;Human Diseases	Cancer: overview;Infectious disease: viral;Infectious disease: viral;Infectious disease: viral;Infectious disease: viral;Cancer: specific types;Infectious disease: viral;Cancer: overview;Cell growth and death;Infectious disease: viral;Endocrine and metabolic disease;Cancer: specific types;Cancer: specific types;Cell growth and death;Cancer: specific types;Drug resistance: antineoplastic;Cancer: s…	ko05200//Pathways in cancer;ko05163//Human cytomegalovirus infection;ko05166//Human T-cell leukemia virus 1 infection;ko05169//Epstein-Barr virus infection;ko05167//Kaposi sarcoma-associated herpesvirus infection;ko05225//Hepatocellular carcinoma;ko05161//Hepatitis B;ko05206//MicroRNAs in cancer;ko04218//Cellular senescence;ko05160//Hepatitis C;ko04934//Cushing syndrome;ko05226//Gastric cancer;ko…	K09389;K09389;K09389;K09389;K09389;K09389;K09389;K09389;K09389;K09389;K09389;K09389;K09389;K09389;K09389;K09389;K09389;K09389;K09389;K09389;K09389;K09389;K09389	GO:0000785//chromatin;GO:0005634//nucleus;GO:0005654//nucleoplasm;GO:0005667//transcription regulator complex;GO:0035189//Rb-E2F complex;GO:0090575//RNA polymerase II transcription regulator complex	GO:0000977//RNA polymerase II transcription regulatory region sequence-specific DNA binding;GO:0000978//RNA polymerase II cis-regulatory region sequence-specific DNA binding;GO:0000981//DNA-binding transcription factor activity, RNA polymerase II-specific;GO:0000987//cis-regulatory region sequence-specific DNA binding;GO:0001228//DNA-binding transcription activator activity, RNA polymerase II-spe…	GO:0000083//regulation of transcription involved in G1/S transition of mitotic cell cycle;GO:0006355//regulation of transcription, DNA-templated;GO:0006357//regulation of transcription by RNA polymerase II;GO:0006367//transcription initiation from RNA polymerase II promoter;GO:0007049//cell cycle;GO:0045944//positive regulation of transcription by RNA polymerase II;GO:0051726//regulation of cell …
ENSG00000235052	ENSG00000235052	0.00102206	0	0.00271139	0	0	-	-	-	-	-	-	-	-
ENSG00000117318	ID3	0.921329	0.619833	3.30448	2.20179	1.67864	inhibitor of DNA binding 3 [Source:HGNC Symbol;Acc:HGNC:5362]	Cellular Processes;Environmental Information Processing	Cellular community - eukaryotes;Signal transduction	ko04550//Signaling pathways regulating pluripotency of stem cells;ko04350//TGF-beta signaling pathway	K17694;K17694	GO:0005634//nucleus;GO:0005654//nucleoplasm;GO:0005737//cytoplasm	GO:0005515//protein binding;GO:0019904//protein domain specific binding;GO:0043425//bHLH transcription factor binding;GO:0046983//protein dimerization activity;GO:0140416//transcription regulator inhibitor activity;GO:1901707//leptomycin B binding	GO:0000122//negative regulation of transcription by RNA polymerase II;GO:0001656//metanephros development;GO:0006275//regulation of DNA replication;GO:0007417//central nervous system development;GO:0007507//heart development;GO:0007517//muscle organ development;GO:0007623//circadian rhythm;GO:0010628//positive regulation of gene expression;GO:0010629//negative regulation of gene expression;GO:003…
ENSG00000285802	ENSG00000285802	0	0	0.00134165	0	0	-	-	-	-	-	-	-	-
ENSG00000142676	RPL11	23.6102	27.3056	27.5456	25.0751	29.6161	ribosomal protein L11 [Source:HGNC Symbol;Acc:HGNC:10301]	Human Diseases;Genetic Information Processing	Infectious disease: viral;Translation	ko05171//Coronavirus disease - COVID-19;ko03010//Ribosome	K02868;K02868	GO:0005634//nucleus;GO:0005654//nucleoplasm;GO:0005730//nucleolus;GO:0005737//cytoplasm;GO:0005829//cytosol;GO:0005840//ribosome;GO:0016020//membrane;GO:0022625//cytosolic large ribosomal subunit;GO:0022626//cytosolic ribosome;GO:0032991//protein-containing complex;GO:0042788//polysomal ribosome;GO:0070062//extracellular exosome;GO:1990904//ribonucleoprotein complex	GO:0003723//RNA binding;GO:0003735//structural constituent of ribosome;GO:0005515//protein binding;GO:0008097//5S rRNA binding;GO:0019843//rRNA binding;GO:0031625//ubiquitin protein ligase binding;GO:1990948//ubiquitin ligase inhibitor activity	GO:0000027//ribosomal large subunit assembly;GO:0002181//cytoplasmic translation;GO:0006364//rRNA processing;GO:0006412//translation;GO:0006605//protein targeting;GO:0010628//positive regulation of gene expression;GO:0032092//positive regulation of protein binding;GO:0032435//negative regulation of proteasomal ubiquitin-dependent protein catabolic process;GO:0034504//protein localization to nucle…
ENSG00000057757	PITHD1	1.88106	1.94108	1.03294	1.28563	0.927602	PITH domain containing 1 [Source:HGNC Symbol;Acc:HGNC:25022]	-	-	-	-	GO:0005634//nucleus;GO:0005737//cytoplasm;GO:0097598//sperm cytoplasmic droplet	-	GO:0007286//spermatid development;GO:0007341//penetration of zona pellucida;GO:0045654//positive regulation of megakaryocyte differentiation;GO:0045893//positive regulation of transcription, DNA-templated;GO:0061136//regulation of proteasomal protein catabolic process;GO:0061956//penetration of cumulus oophorus
ENSG00000011009	LYPLA2	0.74236	0.797767	0.436057	0.735365	0.549871	lysophospholipase 2 [Source:HGNC Symbol;Acc:HGNC:6738]	Metabolism	Lipid metabolism	ko00564//Glycerophospholipid metabolism	K06130	GO:0005654//nucleoplasm;GO:0005737//cytoplasm;GO:0005795//Golgi stack;GO:0005829//cytosol;GO:0070062//extracellular exosome	GO:0004622//lysophospholipase activity;GO:0005515//protein binding;GO:0008474//palmitoyl-(protein) hydrolase activity;GO:0016787//hydrolase activity;GO:0045296//cadherin binding;GO:0052689//carboxylic ester hydrolase activity	GO:0002084//protein depalmitoylation;GO:0006629//lipid metabolic process;GO:0006631//fatty acid metabolic process;GO:0007411//axon guidance;GO:0046464//acylglycerol catabolic process;GO:0098734//macromolecule depalmitoylation;GO:1905344//prostaglandin catabolic process
ENSG00000117308	GALE	0.287008	0.343338	0.192112	0.241985	0.179494	UDP-galactose-4-epimerase [Source:HGNC Symbol;Acc:HGNC:4116]	Metabolism;Metabolism;Metabolism	Global and overview maps;Carbohydrate metabolism;Carbohydrate metabolism	ko01100//Metabolic pathways;ko00520//Amino sugar and nucleotide sugar metabolism;ko00052//Galactose metabolism	K01784;K01784;K01784	GO:0005829//cytosol	GO:0003974//UDP-N-acetylglucosamine 4-epimerase activity;GO:0003978//UDP-glucose 4-epimerase activity;GO:0016853//isomerase activity;GO:0042802//identical protein binding;GO:0042803//protein homodimerization activity	GO:0005975//carbohydrate metabolic process;GO:0006012//galactose metabolic process;GO:0019388//galactose catabolic process;GO:0033499//galactose catabolic process via UDP-galactose
ENSG00000230260	ENSG00000230260	0	0	0	0	0	-	-	-	-	-	-	-	-
ENSG00000226919	ENSG00000226919	0	0	0.00567999	0	0	-	-	-	-	-	-	-	-
ENSG00000286496	ENSG00000286496	0.0242739	0.0301229	0.033544	0.0252456	0.0349783	-	-	-	-	-	-	-	-
ENSG00000287516	ENSG00000287516	0.0628736	0.0409475	0.0188679	0.0226798	0.00644552	-	-	-	-	-	-	-	-
ENSG00000287738	ENSG00000287738	0	0	0	0	0	-	-	-	-	-	-	-	-
ENSG00000132703	APCS	0	0	0	0	0	amyloid P component, serum [Source:HGNC Symbol;Acc:HGNC:584]	-	-	-	-	GO:0005576//extracellular region;GO:0005615//extracellular space;GO:0005634//nucleus;GO:0062023//collagen-containing extracellular matrix;GO:0070062//extracellular exosome;GO:0072562//blood microparticle	GO:0001849//complement component C1q complex binding;GO:0005509//calcium ion binding;GO:0005515//protein binding;GO:0030246//carbohydrate binding;GO:0042802//identical protein binding;GO:0046790//virion binding;GO:0046872//metal ion binding;GO:0051082//unfolded protein binding	GO:0002674//negative regulation of acute inflammatory response;GO:0006457//protein folding;GO:0006953//acute-phase response;GO:0044869//negative regulation by host of viral exo-alpha-sialidase activity;GO:0044871//negative regulation by host of viral glycoprotein metabolic process;GO:0045087//innate immune response;GO:0045656//negative regulation of monocyte differentiation;GO:0046597//negative r…
ENSG00000132693	CRP	0	0	0.00233396	0	0	C-reactive protein [Source:HGNC Symbol;Acc:HGNC:2367]	-	-	-	-	GO:0005576//extracellular region;GO:0005615//extracellular space	GO:0001849//complement component C1q complex binding;GO:0005509//calcium ion binding;GO:0005515//protein binding;GO:0030169//low-density lipoprotein particle binding;GO:0033265//choline binding;GO:0042802//identical protein binding;GO:0046872//metal ion binding;GO:0050750//low-density lipoprotein particle receptor binding	GO:0006953//acute-phase response;GO:0006954//inflammatory response;GO:0008228//opsonization;GO:0010628//positive regulation of gene expression;GO:0010745//negative regulation of macrophage derived foam cell differentiation;GO:0010888//negative regulation of lipid storage;GO:0032677//regulation of interleukin-8 production;GO:0032930//positive regulation of superoxide anion generation;GO:0032945//n…
ENSG00000158716	DUSP23	0.3769	0.295304	0.348587	0.286788	0.304049	dual specificity phosphatase 23 [Source:HGNC Symbol;Acc:HGNC:21480]	-	-	-	-	GO:0005634//nucleus;GO:0005654//nucleoplasm;GO:0005737//cytoplasm;GO:0005829//cytosol	GO:0004721//phosphoprotein phosphatase activity;GO:0004722//protein serine/threonine phosphatase activity;GO:0004725//protein tyrosine phosphatase activity;GO:0005515//protein binding;GO:0008138//protein tyrosine/serine/threonine phosphatase activity;GO:0016787//hydrolase activity;GO:0016791//phosphatase activity;GO:0017018//myosin phosphatase activity	GO:0006470//protein dephosphorylation;GO:0016311//dephosphorylation;GO:0060271//cilium assembly
ENSG00000181036	FCRL6	0	0	0	0	0	Fc receptor like 6 [Source:HGNC Symbol;Acc:HGNC:31910]	-	-	-	-	GO:0005886//plasma membrane;GO:0009897//external side of plasma membrane;GO:0016020//membrane	GO:0004888//transmembrane signaling receptor activity;GO:0005515//protein binding;GO:0019902//phosphatase binding;GO:0019903//protein phosphatase binding;GO:0042289//MHC class II protein binding	GO:0007166//cell surface receptor signaling pathway
ENSG00000158714	SLAMF8	0	0	0	0	0	SLAM family member 8 [Source:HGNC Symbol;Acc:HGNC:21391]	-	-	-	-	GO:0009986//cell surface;GO:0016020//membrane	GO:0005515//protein binding;GO:0038023//signaling receptor activity;GO:0042802//identical protein binding	GO:0002232//leukocyte chemotaxis involved in inflammatory response;GO:0002336//B-1 B cell lineage commitment;GO:0010760//negative regulation of macrophage chemotaxis;GO:0033860//regulation of NAD(P)H oxidase activity;GO:0042742//defense response to bacterium;GO:0043549//regulation of kinase activity;GO:0045577//regulation of B cell differentiation;GO:0060266//negative regulation of respiratory bu…
ENSG00000243284	VSIG8	0.0154397	0.00384555	0.00354518	0.0041572	0	V-set and immunoglobulin domain containing 8 [Source:HGNC Symbol;Acc:HGNC:32063]	-	-	-	-	GO:0016020//membrane	GO:0003723//RNA binding	-
ENSG00000272668	ENSG00000272668	0.00737462	0.00614396	0.00282775	0	0	-	-	-	-	-	-	-	-
ENSG00000213085	CFAP45	0.00204137	0.00197846	0.0133133	0.0484629	0.00360521	cilia and flagella associated protein 45 [Source:HGNC Symbol;Acc:HGNC:17229]	-	-	-	-	GO:0005576//extracellular region;GO:0005634//nucleus;GO:0005654//nucleoplasm;GO:0005737//cytoplasm;GO:0005856//cytoskeleton;GO:0005879//axonemal microtubule;GO:0005929//cilium;GO:0005930//axoneme;GO:0031514//motile cilium;GO:0042995//cell projection;GO:0097728//9+0 motile cilium;GO:0097729//9+2 motile cilium	GO:0005515//protein binding;GO:0016208//AMP binding	GO:0030317//flagellated sperm motility;GO:0060287//epithelial cilium movement involved in determination of left/right asymmetry;GO:0060296//regulation of cilium beat frequency involved in ciliary motility;GO:0061966//establishment of left/right asymmetry;GO:0090660//cerebrospinal fluid circulation
ENSG00000287040	ENSG00000287040	0	0	0	0	0	-	-	-	-	-	-	-	-
ENSG00000162723	SLAMF9	0	0	0	0	0	SLAM family member 9 [Source:HGNC Symbol;Acc:HGNC:18430]	-	-	-	-	GO:0009897//external side of plasma membrane;GO:0009986//cell surface;GO:0016020//membrane	GO:0003674//molecular_function	GO:0008150//biological_process;GO:0042110//T cell activation
ENSG00000256029	ENSG00000256029	0.0260842	0.0390242	0.0186397	0.0140491	0	-	-	-	-	-	-	-	-
ENSG00000188004	SNHG28	0	0	0	0.00435556	0	-	-	-	-	-	-	-	-
ENSG00000254545	ENSG00000254545	0	0	0	0	0	-	-	-	-	-	-	-	-
ENSG00000203620	ENSG00000203620	0.00169575	0	0	0	0	-	-	-	-	-	-	-	-
ENSG00000269967	ENSG00000269967	0	0	0	0	0	-	-	-	-	-	-	-	-
ENSG00000228634	ENSG00000228634	0	0	0	0	0	-	-	-	-	-	-	-	-
ENSG00000284702	ENSG00000284702	0	0	0	0	0	-	-	-	-	-	-	-	-
ENSG00000287217	ENSG00000287217	0	0	0	0	0	-	-	-	-	-	-	-	-
ENSG00000163399	ATP1A1	1.48408	1.48408	1.04105	1.31534	0.978864	ATPase Na+/K+ transporting subunit alpha 1 [Source:HGNC Symbol;Acc:HGNC:799]	Environmental Information Processing;Environmental Information Processing;Organismal Systems;Organismal Systems;Organismal Systems;Organismal Systems;Organismal Systems;Organismal Systems;Organismal Systems;Organismal Systems;Organismal Systems;Organismal Systems;Organismal Systems;Organismal Systems;Organismal Systems;Organismal Systems;Organismal Systems;Organismal Systems	Signal transduction;Signal transduction;Circulatory system;Endocrine system;Digestive system;Endocrine system;Digestive system;Digestive system;Digestive system;Circulatory system;Endocrine system;Digestive system;Endocrine system;Digestive system;Excretory system;Digestive system;Excretory system;Excretory system	ko04024//cAMP signaling pathway;ko04022//cGMP-PKG signaling pathway;ko04261//Adrenergic signaling in cardiomyocytes;ko04919//Thyroid hormone signaling pathway;ko04974//Protein digestion and absorption;ko04925//Aldosterone synthesis and secretion;ko04972//Pancreatic secretion;ko04970//Salivary secretion;ko04976//Bile secretion;ko04260//Cardiac muscle contraction;ko04911//Insulin secretion;ko04971/…	K01539;K01539;K01539;K01539;K01539;K01539;K01539;K01539;K01539;K01539;K01539;K01539;K01539;K01539;K01539;K01539;K01539;K01539	GO:0005783//endoplasmic reticulum;GO:0005794//Golgi apparatus;GO:0005886//plasma membrane;GO:0005890//sodium:potassium-exchanging ATPase complex;GO:0014069//postsynaptic density;GO:0016020//membrane;GO:0016323//basolateral plasma membrane;GO:0016324//apical plasma membrane;GO:0016328//lateral plasma membrane;GO:0030315//T-tubule;GO:0030424//axon;GO:0031090//organelle membrane;GO:0032991//protein-…	GO:0000166//nucleotide binding;GO:0005215//transporter activity;GO:0005391//P-type sodium:potassium-exchanging transporter activity;GO:0005515//protein binding;GO:0005524//ATP binding;GO:0008556//P-type potassium transmembrane transporter activity;GO:0016791//phosphatase activity;GO:0016887//ATP hydrolysis activity;GO:0030955//potassium ion binding;GO:0031402//sodium ion binding;GO:0046872//metal…	GO:0002026//regulation of the force of heart contraction;GO:0002028//regulation of sodium ion transport;GO:0006811//ion transport;GO:0006813//potassium ion transport;GO:0006814//sodium ion transport;GO:0006883//cellular sodium ion homeostasis;GO:0008217//regulation of blood pressure;GO:0009410//response to xenobiotic stimulus;GO:0010248//establishment or maintenance of transmembrane electrochemic…
ENSG00000233154	LINC01762	0	0	0	0	0	-	-	-	-	-	-	-	-
ENSG00000230381	ENSG00000230381	0	0	0	0	0	-	-	-	-	-	-	-	-
ENSG00000224950	ENSG00000224950	0	0	0	0	0	-	-	-	-	-	-	-	-
ENSG00000286276	ENSG00000286276	0	0	0	0	0	-	-	-	-	-	-	-	-
ENSG00000177888	ZBTB41	0.222667	0.187345	0.124688	0.217374	0.209488	zinc finger and BTB domain containing 41 [Source:HGNC Symbol;Acc:HGNC:24819]	-	-	-	-	GO:0005634//nucleus	GO:0000978//RNA polymerase II cis-regulatory region sequence-specific DNA binding;GO:0000981//DNA-binding transcription factor activity, RNA polymerase II-specific;GO:0003677//DNA binding;GO:0005515//protein binding;GO:0046872//metal ion binding	GO:0006357//regulation of transcription by RNA polymerase II
ENSG00000243364	EFNA4	0.0194653	0.0233809	0.0537369	0.133575	0.0288769	ephrin A4 [Source:HGNC Symbol;Acc:HGNC:3224]	Environmental Information Processing;Environmental Information Processing;Environmental Information Processing;Environmental Information Processing;Organismal Systems;Human Diseases	Signal transduction;Signal transduction;Signal transduction;Signal transduction;Development and regeneration;Cancer: overview	ko04151//PI3K-Akt signaling pathway;ko04010//MAPK signaling pathway;ko04014//Ras signaling pathway;ko04015//Rap1 signaling pathway;ko04360//Axon guidance;ko05206//MicroRNAs in cancer	K05462;K05462;K05462;K05462;K05462;K05462	GO:0005576//extracellular region;GO:0005886//plasma membrane;GO:0016020//membrane;GO:0098552//side of membrane	GO:0005005//transmembrane-ephrin receptor activity;GO:0005515//protein binding;GO:0046875//ephrin receptor binding	GO:0007267//cell-cell signaling;GO:0007411//axon guidance;GO:0048013//ephrin receptor signaling pathway
ENSG00000251246	EFNA4-EFNA3	0	0	0	0	0	EFNA4-EFNA3 readthrough [Source:NCBI gene (formerly Entrezgene);Acc:125467750]	-	-	-	-	GO:0005886//plasma membrane;GO:0016020//membrane;GO:0098552//side of membrane	GO:0046875//ephrin receptor binding	GO:0048013//ephrin receptor signaling pathway
ENSG00000143590	EFNA3	1.18722	0.982989	0.56933	0.943906	0.595607	ephrin A3 [Source:HGNC Symbol;Acc:HGNC:3223]	Environmental Information Processing;Environmental Information Processing;Environmental Information Processing;Environmental Information Processing;Organismal Systems;Human Diseases	Signal transduction;Signal transduction;Signal transduction;Signal transduction;Development and regeneration;Cancer: overview	ko04151//PI3K-Akt signaling pathway;ko04010//MAPK signaling pathway;ko04014//Ras signaling pathway;ko04015//Rap1 signaling pathway;ko04360//Axon guidance;ko05206//MicroRNAs in cancer	K05462;K05462;K05462;K05462;K05462;K05462	GO:0005886//plasma membrane;GO:0016020//membrane;GO:0098552//side of membrane	GO:0005005//transmembrane-ephrin receptor activity;GO:0005515//protein binding;GO:0046875//ephrin receptor binding	GO:0007267//cell-cell signaling;GO:0007411//axon guidance;GO:0016525//negative regulation of angiogenesis;GO:0045664//regulation of neuron differentiation;GO:0048013//ephrin receptor signaling pathway;GO:1902961//positive regulation of aspartic-type endopeptidase activity involved in amyloid precursor protein catabolic process
ENSG00000169242	EFNA1	0.0527789	0.0788595	0.188598	0.0415612	0.0630038	ephrin A1 [Source:HGNC Symbol;Acc:HGNC:3221]	Environmental Information Processing;Environmental Information Processing;Environmental Information Processing;Environmental Information Processing;Organismal Systems;Human Diseases	Signal transduction;Signal transduction;Signal transduction;Signal transduction;Development and regeneration;Cancer: overview	ko04151//PI3K-Akt signaling pathway;ko04010//MAPK signaling pathway;ko04014//Ras signaling pathway;ko04015//Rap1 signaling pathway;ko04360//Axon guidance;ko05206//MicroRNAs in cancer	K05462;K05462;K05462;K05462;K05462;K05462	GO:0005576//extracellular region;GO:0005886//plasma membrane;GO:0016020//membrane;GO:0098552//side of membrane	GO:0005102//signaling receptor binding;GO:0005515//protein binding;GO:0046875//ephrin receptor binding	GO:0000122//negative regulation of transcription by RNA polymerase II;GO:0001525//angiogenesis;GO:0001934//positive regulation of protein phosphorylation;GO:0003180//aortic valve morphogenesis;GO:0003183//mitral valve morphogenesis;GO:0003199//endocardial cushion to mesenchymal transition involved in heart valve formation;GO:0007267//cell-cell signaling;GO:0007411//axon guidance;GO:0010719//negat…
ENSG00000169241	SLC50A1	0.124252	0.0732574	0.150023	0.0471778	0.102178	solute carrier family 50 member 1 [Source:HGNC Symbol;Acc:HGNC:30657]	-	-	-	-	GO:0000139//Golgi membrane;GO:0005794//Golgi apparatus;GO:0005886//plasma membrane;GO:0012505//endomembrane system;GO:0016020//membrane	GO:0005515//protein binding;GO:0042947//glucoside transmembrane transporter activity;GO:0051119//sugar transmembrane transporter activity	GO:0008643//carbohydrate transport;GO:0008645//hexose transmembrane transport;GO:0034219//carbohydrate transmembrane transport;GO:0042946//glucoside transport
ENSG00000163463	KRTCAP2	1.21724	1.46302	1.49555	1.69727	1.38664	keratinocyte associated protein 2 [Source:HGNC Symbol;Acc:HGNC:28942]	-	-	-	-	GO:0005783//endoplasmic reticulum;GO:0005789//endoplasmic reticulum membrane;GO:0008250//oligosaccharyltransferase complex;GO:0016020//membrane	GO:0008047//enzyme activator activity	GO:0006486//protein glycosylation;GO:0006487//protein N-linked glycosylation;GO:0042543//protein N-linked glycosylation via arginine
ENSG00000273088	ENSG00000273088	0	0	0	0	0	novel protein	-	-	-	-	-	-	-
ENSG00000169231	THBS3	0.0543505	0.122004	0.136194	0.0813417	0.0659577	thrombospondin 3 [Source:HGNC Symbol;Acc:HGNC:11787]	Environmental Information Processing;Human Diseases;Cellular Processes;Cellular Processes;Environmental Information Processing;Human Diseases	Signal transduction;Infectious disease: viral;Cellular community - eukaryotes;Transport and catabolism;Signaling molecules and interaction;Infectious disease: parasitic	ko04151//PI3K-Akt signaling pathway;ko05165//Human papillomavirus infection;ko04510//Focal adhesion;ko04145//Phagosome;ko04512//ECM-receptor interaction;ko05144//Malaria	K04659;K04659;K04659;K04659;K04659;K04659	GO:0005576//extracellular region;GO:0048471//perinuclear region of cytoplasm;GO:0062023//collagen-containing extracellular matrix	GO:0005201//extracellular matrix structural constituent;GO:0005509//calcium ion binding;GO:0005515//protein binding;GO:0008201//heparin binding	GO:0003417//growth plate cartilage development;GO:0007155//cell adhesion;GO:0007160//cell-matrix adhesion;GO:0043931//ossification involved in bone maturation;GO:0060346//bone trabecula formation
ENSG00000236263	ENSG00000236263	0	0	0	0	0	-	-	-	-	-	-	-	-
ENSG00000177628	GBA1	0.000956109	0.011988	0.0122443	0.0314357	0	glucosylceramidase beta 1 [Source:HGNC Symbol;Acc:HGNC:4177]	Metabolism;Cellular Processes;Metabolism;Metabolism	Global and overview maps;Transport and catabolism;Lipid metabolism;Glycan biosynthesis and metabolism	ko01100//Metabolic pathways;ko04142//Lysosome;ko00600//Sphingolipid metabolism;ko00511//Other glycan degradation	K01201;K01201;K01201;K01201	GO:0005615//extracellular space;GO:0005764//lysosome;GO:0005765//lysosomal membrane;GO:0005783//endoplasmic reticulum;GO:0005794//Golgi apparatus;GO:0005802//trans-Golgi network;GO:0016020//membrane;GO:0043202//lysosomal lumen;GO:0070062//extracellular exosome	GO:0004336//galactosylceramidase activity;GO:0004348//glucosylceramidase activity;GO:0005102//signaling receptor binding;GO:0005124//scavenger receptor binding;GO:0005515//protein binding;GO:0008422//beta-glucosidase activity;GO:0016740//transferase activity;GO:0016757//glycosyltransferase activity;GO:0016787//hydrolase activity;GO:0016798//hydrolase activity, acting on glycosyl bonds;GO:0046527/…	GO:0000423//mitophagy;GO:0006629//lipid metabolic process;GO:0006665//sphingolipid metabolic process;GO:0006678//glucosylceramide metabolic process;GO:0006680//glucosylceramide catabolic process;GO:0006914//autophagy;GO:0007005//mitochondrion organization;GO:0007040//lysosome organization;GO:0007417//central nervous system development;GO:0008152//metabolic process;GO:0008202//steroid metabolic pr…
ENSG00000116521	SCAMP3	1.21403	0.994279	0.777876	1.03972	0.568303	secretory carrier membrane protein 3 [Source:HGNC Symbol;Acc:HGNC:10565]	-	-	-	-	GO:0016020//membrane;GO:0032588//trans-Golgi network membrane;GO:0043231//intracellular membrane-bounded organelle;GO:0055038//recycling endosome membrane;GO:0070062//extracellular exosome;GO:0110165//cellular anatomical entity	GO:0031625//ubiquitin protein ligase binding	GO:0006892//post-Golgi vesicle-mediated transport;GO:0015031//protein transport
ENSG00000176444	CLK2	0.169124	0.232447	0.206321	0.235972	0.268341	CDC like kinase 2 [Source:HGNC Symbol;Acc:HGNC:2069]	-	-	-	-	GO:0005634//nucleus;GO:0005654//nucleoplasm;GO:0016604//nuclear body;GO:0016607//nuclear speck	GO:0000166//nucleotide binding;GO:0004672//protein kinase activity;GO:0004674//protein serine/threonine kinase activity;GO:0004712//protein serine/threonine/tyrosine kinase activity;GO:0004713//protein tyrosine kinase activity;GO:0005515//protein binding;GO:0005524//ATP binding;GO:0016301//kinase activity;GO:0016740//transferase activity;GO:0042802//identical protein binding;GO:0106310//protein s…	GO:0006468//protein phosphorylation;GO:0010212//response to ionizing radiation;GO:0016310//phosphorylation;GO:0043484//regulation of RNA splicing;GO:0045721//negative regulation of gluconeogenesis;GO:0046777//protein autophosphorylation
ENSG00000143630	HCN3	0.292717	0.263673	0.148869	0.203758	0.138117	hyperpolarization activated cyclic nucleotide gated potassium channel 3 [Source:HGNC Symbol;Acc:HGNC:19183]	Organismal Systems	Endocrine system	ko04929//GnRH secretion	K04956	GO:0005886//plasma membrane;GO:0016020//membrane;GO:0030424//axon;GO:0030425//dendrite;GO:0034702//ion channel complex;GO:0043025//neuronal cell body;GO:0044316//cone cell pedicle;GO:0098855//HCN channel complex;GO:0110165//cellular anatomical entity	GO:0000166//nucleotide binding;GO:0005216//ion channel activity;GO:0005248//voltage-gated sodium channel activity;GO:0005249//voltage-gated potassium channel activity;GO:0005267//potassium channel activity;GO:0005272//sodium channel activity;GO:0005515//protein binding;GO:0030552//cAMP binding	GO:0003254//regulation of membrane depolarization;GO:0006811//ion transport;GO:0006813//potassium ion transport;GO:0006814//sodium ion transport;GO:0034220//ion transmembrane transport;GO:0035725//sodium ion transmembrane transport;GO:0042391//regulation of membrane potential;GO:0055085//transmembrane transport;GO:0071805//potassium ion transmembrane transport;GO:1903351//cellular response to dop…
ENSG00000143627	PKLR	0	0.00209281	0.00568079	0.00299042	0.0104015	pyruvate kinase L/R [Source:HGNC Symbol;Acc:HGNC:9020]	Metabolism;Human Diseases;Organismal Systems;Metabolism;Metabolism;Metabolism;Metabolism;Human Diseases;Human Diseases	Global and overview maps;Endocrine and metabolic disease;Endocrine system;Global and overview maps;Global and overview maps;Carbohydrate metabolism;Carbohydrate metabolism;Endocrine and metabolic disease;Endocrine and metabolic disease	ko01100//Metabolic pathways;ko04932//Non-alcoholic fatty liver disease;ko04910//Insulin signaling pathway;ko01200//Carbon metabolism;ko01230//Biosynthesis of amino acids;ko00010//Glycolysis / Gluconeogenesis;ko00620//Pyruvate metabolism;ko04930//Type II diabetes mellitus;ko04950//Maturity onset diabetes of the young	K12406;K12406;K12406;K12406;K12406;K12406;K12406;K12406;K12406	GO:0005737//cytoplasm;GO:0005829//cytosol;GO:0070062//extracellular exosome;GO:1902912//pyruvate kinase complex	GO:0000166//nucleotide binding;GO:0000287//magnesium ion binding;GO:0003824//catalytic activity;GO:0004743//pyruvate kinase activity;GO:0005515//protein binding;GO:0005524//ATP binding;GO:0016301//kinase activity;GO:0016740//transferase activity;GO:0030955//potassium ion binding;GO:0046872//metal ion binding;GO:0048029//monosaccharide binding	GO:0001666//response to hypoxia;GO:0006096//glycolytic process;GO:0007584//response to nutrient;GO:0008152//metabolic process;GO:0009749//response to glucose;GO:0010038//response to metal ion;GO:0016310//phosphorylation;GO:0032869//cellular response to insulin stimulus;GO:0033198//response to ATP;GO:0042866//pyruvate biosynthetic process;GO:0051591//response to cAMP;GO:0071872//cellular response …
ENSG00000197721	CR1L	0	0.002384	0.00506512	0	0.00385469	complement C3b/C4b receptor 1 like [Source:HGNC Symbol;Acc:HGNC:2335]	Organismal Systems;Human Diseases;Organismal Systems;Organismal Systems;Human Diseases;Human Diseases;Human Diseases	Immune system;Infectious disease: bacterial;Immune system;Immune system;Infectious disease: parasitic;Infectious disease: bacterial;Infectious disease: parasitic	ko04613//Neutrophil extracellular trap formation;ko05152//Tuberculosis;ko04640//Hematopoietic cell lineage;ko04610//Complement and coagulation cascades;ko05140//Leishmaniasis;ko05134//Legionellosis;ko05144//Malaria	K04011;K04011;K04011;K04011;K04011;K04011;K04011	GO:0005576//extracellular region;GO:0005615//extracellular space;GO:0005737//cytoplasm;GO:0005886//plasma membrane;GO:0016020//membrane;GO:0043235//receptor complex	GO:0005515//protein binding	GO:0002456//T cell mediated immunity;GO:0030449//regulation of complement activation;GO:0045959//negative regulation of complement activation, classical pathway;GO:1903659//regulation of complement-dependent cytotoxicity
ENSG00000285239	ENSG00000285239	0	0	0	0	0	-	-	-	-	-	-	-	-
ENSG00000174059	CD34	0.0605618	0.0769782	0.296	0.10219	0.135357	CD34 molecule [Source:HGNC Symbol;Acc:HGNC:1662]	Environmental Information Processing;Organismal Systems	Signaling molecules and interaction;Immune system	ko04514//Cell adhesion molecules;ko04640//Hematopoietic cell lineage	K06474;K06474	GO:0005576//extracellular region;GO:0005737//cytoplasm;GO:0005764//lysosome;GO:0005886//plasma membrane;GO:0009897//external side of plasma membrane;GO:0009925//basal plasma membrane;GO:0009986//cell surface;GO:0016020//membrane;GO:0016324//apical plasma membrane;GO:0036053//glomerular endothelium fenestra;GO:0045171//intercellular bridge;GO:0048471//perinuclear region of cytoplasm;GO:0071944//ce…	GO:0005515//protein binding;GO:0030246//carbohydrate binding;GO:0043199//sulfate binding;GO:0061629//RNA polymerase II-specific DNA-binding transcription factor binding	GO:0001894//tissue homeostasis;GO:0001935//endothelial cell proliferation;GO:0003094//glomerular filtration;GO:0003158//endothelium development;GO:0007155//cell adhesion;GO:0007160//cell-matrix adhesion;GO:0007165//signal transduction;GO:0010628//positive regulation of gene expression;GO:0010629//negative regulation of gene expression;GO:0030097//hemopoiesis;GO:0032703//negative regulation of int…
ENSG00000285719	ENSG00000285719	0	0	0.00271139	0	0	-	-	-	-	-	-	-	-
ENSG00000284237	LINC02767	0.00212114	0.00154247	0.0196035	0	0	-	-	-	-	-	-	-	-
ENSG00000284735	ENSG00000284735	0	0	0	0	0	-	-	-	-	-	-	-	-
ENSG00000284642	ENSG00000284642	0.0344997	0.0313139	0.0341438	0.0390304	0.0148703	-	-	-	-	-	-	-	-
ENSG00000142657	PGD	1.73579	1.74906	1.26197	1.35999	1.364	phosphogluconate dehydrogenase [Source:HGNC Symbol;Acc:HGNC:8891]	Metabolism;Metabolism;Metabolism;Metabolism	Global and overview maps;Global and overview maps;Metabolism of other amino acids;Carbohydrate metabolism	ko01100//Metabolic pathways;ko01200//Carbon metabolism;ko00480//Glutathione metabolism;ko00030//Pentose phosphate pathway	K00033;K00033;K00033;K00033	GO:0005634//nucleus;GO:0005737//cytoplasm;GO:0005829//cytosol;GO:0070062//extracellular exosome	GO:0004616//phosphogluconate dehydrogenase (decarboxylating) activity;GO:0016491//oxidoreductase activity;GO:0050661//NADP binding	GO:0006098//pentose-phosphate shunt;GO:0009051//pentose-phosphate shunt, oxidative branch;GO:0019322//pentose biosynthetic process;GO:0019521//D-gluconate metabolic process;GO:0046177//D-gluconate catabolic process
ENSG00000271989	ENSG00000271989	0.00131601	0	0	0	0	-	-	-	-	-	-	-	-
ENSG00000251503	CENPS-CORT	0.00998576	0.0370052	0.02173	0.0135404	0.0112719	CENPS-CORT readthrough [Source:HGNC Symbol;Acc:HGNC:38843]	Genetic Information Processing	Replication and repair	ko03460//Fanconi anemia pathway	K11511	GO:0005576//extracellular region;GO:0071821//FANCM-MHF complex	GO:0005179//hormone activity;GO:0046982//protein heterodimerization activity	GO:0006281//DNA repair;GO:0006974//cellular response to DNA damage stimulus;GO:0007165//signal transduction
ENSG00000175279	CENPS	0.099027	0.0610051	0.0832608	0.133196	0.0268544	centromere protein S [Source:HGNC Symbol;Acc:HGNC:23163]	Genetic Information Processing	Replication and repair	ko03460//Fanconi anemia pathway	K11511	GO:0000775//chromosome, centromeric region;GO:0000776//kinetochore;GO:0000785//chromatin;GO:0000939//inner kinetochore;GO:0005634//nucleus;GO:0005654//nucleoplasm;GO:0005694//chromosome;GO:0005829//cytosol;GO:0043240//Fanconi anaemia nuclear complex;GO:0071821//FANCM-MHF complex	GO:0003677//DNA binding;GO:0003682//chromatin binding;GO:0003690//double-stranded DNA binding;GO:0005515//protein binding;GO:0046982//protein heterodimerization activity	GO:0000712//resolution of meiotic recombination intermediates;GO:0006281//DNA repair;GO:0006974//cellular response to DNA damage stimulus;GO:0007049//cell cycle;GO:0007059//chromosome segregation;GO:0031297//replication fork processing;GO:0031398//positive regulation of protein ubiquitination;GO:0036297//interstrand cross-link repair;GO:0051301//cell division
ENSG00000160049	DFFA	0.186423	0.214945	0.204775	0.238714	0.13683	DNA fragmentation factor subunit alpha [Source:HGNC Symbol;Acc:HGNC:2772]	Cellular Processes	Cell growth and death	ko04210//Apoptosis	K02310	GO:0000785//chromatin;GO:0005634//nucleus;GO:0005654//nucleoplasm;GO:0005737//cytoplasm;GO:0005829//cytosol;GO:0005886//plasma membrane;GO:0032991//protein-containing complex	GO:0005515//protein binding;GO:0019904//protein domain specific binding;GO:0044183//protein folding chaperone;GO:0060703//deoxyribonuclease inhibitor activity	GO:0006309//apoptotic DNA fragmentation;GO:0006915//apoptotic process;GO:0007165//signal transduction;GO:0032076//negative regulation of deoxyribonuclease activity;GO:0043065//positive regulation of apoptotic process;GO:0061077//chaperone-mediated protein folding;GO:0070242//thymocyte apoptotic process;GO:1900118//negative regulation of execution phase of apoptosis;GO:1902511//negative regulation…
ENSG00000203469	ENSG00000203469	0	0	0	0	0	-	-	-	-	-	-	-	-
ENSG00000122188	LAX1	0	0	0	0	0	lymphocyte transmembrane adaptor 1 [Source:HGNC Symbol;Acc:HGNC:26005]	-	-	-	-	GO:0005794//Golgi apparatus;GO:0005829//cytosol;GO:0005886//plasma membrane;GO:0016020//membrane	GO:0005515//protein binding;GO:0019901//protein kinase binding;GO:0042169//SH2 domain binding	GO:0002250//adaptive immune response;GO:0002376//immune system process;GO:0006955//immune response;GO:0035556//intracellular signal transduction;GO:0042113//B cell activation;GO:0043407//negative regulation of MAP kinase activity;GO:0046649//lymphocyte activation;GO:0050851//antigen receptor-mediated signaling pathway;GO:0050868//negative regulation of T cell activation;GO:0051249//regulation of …
ENSG00000182004	SNRPE	2.31193	3.09089	2.45115	2.95926	2.79157	small nuclear ribonucleoprotein polypeptide E [Source:HGNC Symbol;Acc:HGNC:11161]	Genetic Information Processing	Transcription	ko03040//Spliceosome	K11097	GO:0005634//nucleus;GO:0005654//nucleoplasm;GO:0005681//spliceosomal complex;GO:0005682//U5 snRNP;GO:0005683//U7 snRNP;GO:0005685//U1 snRNP;GO:0005686//U2 snRNP;GO:0005687//U4 snRNP;GO:0005689//U12-type spliceosomal complex;GO:0005697//telomerase holoenzyme complex;GO:0005737//cytoplasm;GO:0005829//cytosol;GO:0030532//small nuclear ribonucleoprotein complex;GO:0034709//methylosome;GO:0034715//pIC…	GO:0003723//RNA binding;GO:0005515//protein binding	GO:0000245//spliceosomal complex assembly;GO:0000387//spliceosomal snRNP assembly;GO:0000398//mRNA splicing, via spliceosome;GO:0006397//mRNA processing;GO:0008380//RNA splicing;GO:0036261//7-methylguanosine cap hypermethylation;GO:1903241//U2-type prespliceosome assembly
ENSG00000130768	SMPDL3B	0.00261661	0.00111694	0.00547527	0.00516614	0	sphingomyelin phosphodiesterase acid like 3B [Source:HGNC Symbol;Acc:HGNC:21416]	-	-	-	-	GO:0005576//extracellular region;GO:0005615//extracellular space;GO:0005886//plasma membrane;GO:0016020//membrane;GO:0070062//extracellular exosome;GO:0098552//side of membrane	GO:0004767//sphingomyelin phosphodiesterase activity;GO:0005515//protein binding;GO:0008081//phosphoric diester hydrolase activity;GO:0008270//zinc ion binding;GO:0016787//hydrolase activity;GO:0016798//hydrolase activity, acting on glycosyl bonds;GO:0046872//metal ion binding	GO:0002376//immune system process;GO:0006629//lipid metabolic process;GO:0006685//sphingomyelin catabolic process;GO:0006954//inflammatory response;GO:0008150//biological_process;GO:0008152//metabolic process;GO:0016042//lipid catabolic process;GO:0034122//negative regulation of toll-like receptor signaling pathway;GO:0045087//innate immune response;GO:0046466//membrane lipid catabolic process;GO…
ENSG00000227050	ENSG00000227050	0	0	0	0	0	-	-	-	-	-	-	-	-
ENSG00000158156	XKR8	0.0879744	0.138866	0.0598503	0.113586	0.0251508	XK related 8 [Source:HGNC Symbol;Acc:HGNC:25508]	-	-	-	-	GO:0005737//cytoplasm;GO:0005886//plasma membrane;GO:0016020//membrane;GO:0048471//perinuclear region of cytoplasm	GO:0017128//phospholipid scramblase activity	GO:0002513//tolerance induction to self antigen;GO:0006915//apoptotic process;GO:0043652//engulfment of apoptotic cell;GO:0045663//positive regulation of myoblast differentiation;GO:0051649//establishment of localization in cell;GO:0070782//phosphatidylserine exposure on apoptotic cell surface;GO:0097350//neutrophil clearance;GO:1902742//apoptotic process involved in development
ENSG00000182118	FAM89A	0.0685588	0.0742161	0.157628	0.226963	0.0860715	family with sequence similarity 89 member A [Source:HGNC Symbol;Acc:HGNC:25057]	-	-	-	-	-	-	-
ENSG00000143633	C1orf131	0.11013	0.155904	0.0994607	0.166687	0.1742	chromosome 1 open reading frame 131 [Source:HGNC Symbol;Acc:HGNC:25332]	-	-	-	-	GO:0005634//nucleus;GO:0005694//chromosome;GO:0005730//nucleolus;GO:0032040//small-subunit processome	GO:0003723//RNA binding;GO:0005515//protein binding	GO:0042274//ribosomal small subunit biogenesis
ENSG00000281912	LINC01144	0.00229817	0.00535174	0.0172484	0.00290258	0	-	-	-	-	-	-	-	-
ENSG00000288208	ENSG00000288208	0	0	0	0	0	novel protein	-	-	-	-	-	GO:0000166//nucleotide binding;GO:0000701//purine-specific mismatch base pair DNA N-glycosylase activity;GO:0003677//DNA binding;GO:0003824//catalytic activity;GO:0004672//protein kinase activity;GO:0005524//ATP binding;GO:0016787//hydrolase activity;GO:0016798//hydrolase activity, acting on glycosyl bonds;GO:0046872//metal ion binding;GO:0051536//iron-sulfur cluster binding;GO:0051539//4 iron, 4…	GO:0006281//DNA repair;GO:0006284//base-excision repair;GO:0006950//response to stress;GO:0006974//cellular response to DNA damage stimulus;GO:0008152//metabolic process
ENSG00000132773	TOE1	0.09759	0.100524	0.104261	0.12175	0.111772	target of EGR1, exonuclease [Source:HGNC Symbol;Acc:HGNC:15954]	-	-	-	-	GO:0005634//nucleus;GO:0005654//nucleoplasm;GO:0005730//nucleolus;GO:0005737//cytoplasm;GO:0015030//Cajal body;GO:0016604//nuclear body;GO:0016607//nuclear speck	GO:0000175//3'-5'-exoribonuclease activity;GO:0003676//nucleic acid binding;GO:0004535//poly(A)-specific ribonuclease activity;GO:0005515//protein binding;GO:0017069//snRNA binding;GO:0046872//metal ion binding	GO:0034472//snRNA 3'-end processing
ENSG00000070759	TESK2	0.00616028	0.00158671	0.00356636	0.00971679	0.0132116	testis associated actin remodelling kinase 2 [Source:HGNC Symbol;Acc:HGNC:11732]	-	-	-	-	GO:0005634//nucleus;GO:0005654//nucleoplasm;GO:0005737//cytoplasm;GO:0016604//nuclear body	GO:0000166//nucleotide binding;GO:0004672//protein kinase activity;GO:0004674//protein serine/threonine kinase activity;GO:0004712//protein serine/threonine/tyrosine kinase activity;GO:0004713//protein tyrosine kinase activity;GO:0005515//protein binding;GO:0005524//ATP binding;GO:0016301//kinase activity;GO:0016740//transferase activity;GO:0046872//metal ion binding;GO:0106310//protein serine ki…	GO:0006468//protein phosphorylation;GO:0007283//spermatogenesis;GO:0016310//phosphorylation;GO:0030036//actin cytoskeleton organization;GO:0048041//focal adhesion assembly
ENSG00000280670	CCDC163	0.000945059	0	0.00355335	0.0299701	0	CCDC163 homolog [Source:HGNC Symbol;Acc:HGNC:27003]	-	-	-	-	GO:0016020//membrane	-	-
ENSG00000132763	MMACHC	0.0490865	0.0185223	0.0231594	0.0459117	0.00330735	metabolism of cobalamin associated C [Source:HGNC Symbol;Acc:HGNC:24525]	Organismal Systems	Digestive system	ko04977//Vitamin digestion and absorption	K14618	GO:0005737//cytoplasm;GO:0005829//cytosol	GO:0005515//protein binding;GO:0016491//oxidoreductase activity;GO:0016740//transferase activity;GO:0031419//cobalamin binding;GO:0032451//demethylase activity;GO:0033787//cyanocobalamin reductase (cyanide-eliminating) activity;GO:0042803//protein homodimerization activity;GO:0043295//glutathione binding;GO:0071949//FAD binding	GO:0006749//glutathione metabolic process;GO:0009235//cobalamin metabolic process;GO:0070988//demethylation
ENSG00000221953	LINC02897	0.00941513	0.00702695	0.00597488	0.00512537	0.0193836	-	-	-	-	-	-	-	-
ENSG00000259865	ENSG00000259865	0.0403881	0.0987989	0.0873791	0.0716162	0.0378164	-	-	-	-	-	-	-	-
ENSG00000232347	ENSG00000232347	0	0	0	0	0	-	-	-	-	-	-	-	-
ENSG00000286216	ENSG00000286216	0	0	0	0	0	-	-	-	-	-	-	-	-
ENSG00000169224	GCSAML	0	0.00577016	0.0135959	0	0	germinal center associated signaling and motility like [Source:HGNC Symbol;Acc:HGNC:29583]	-	-	-	-	-	GO:0005515//protein binding	GO:0050855//regulation of B cell receptor signaling pathway;GO:2000401//regulation of lymphocyte migration
ENSG00000236817	ENSG00000236817	0	0	0	0	0	-	-	-	-	-	-	-	-
ENSG00000177489	OR2G2	0	0	0	0	0	olfactory receptor family 2 subfamily G member 2 [Source:HGNC Symbol;Acc:HGNC:15007]	Organismal Systems	Sensory system	ko04740//Olfactory transduction	K04257	GO:0005886//plasma membrane;GO:0016020//membrane	GO:0004930//G protein-coupled receptor activity;GO:0004984//olfactory receptor activity	GO:0007165//signal transduction;GO:0007186//G protein-coupled receptor signaling pathway;GO:0007608//sensory perception of smell;GO:0050896//response to stimulus;GO:0050911//detection of chemical stimulus involved in sensory perception of smell
ENSG00000177476	OR2G3	0	0	0	0	0	olfactory receptor family 2 subfamily G member 3 [Source:HGNC Symbol;Acc:HGNC:15008]	Organismal Systems	Sensory system	ko04740//Olfactory transduction	K04257	GO:0005886//plasma membrane;GO:0016020//membrane	GO:0004930//G protein-coupled receptor activity;GO:0004984//olfactory receptor activity	GO:0007165//signal transduction;GO:0007186//G protein-coupled receptor signaling pathway;GO:0007608//sensory perception of smell;GO:0050896//response to stimulus;GO:0050911//detection of chemical stimulus involved in sensory perception of smell
ENSG00000287589	ENSG00000287589	0	0	0	0	0	-	-	-	-	-	-	-	-
ENSG00000259776	ENSG00000259776	0	0	0	0	0	-	-	-	-	-	-	-	-
ENSG00000233355	CHRM3-AS2	0	0	0	0	0	-	-	-	-	-	-	-	-
ENSG00000234601	CHRM3-AS1	0	0	0	0	0	-	-	-	-	-	-	-	-
ENSG00000231979	ENSG00000231979	0	0	0	0	0	-	-	-	-	-	-	-	-
ENSG00000287102	ENSG00000287102	0	0	0	0	0	-	-	-	-	-	-	-	-
ENSG00000233735	ENSG00000233735	0	0	0	0	0	-	-	-	-	-	-	-	-
[truncated: 39,155 more rows]
