# Supplementary material for: Molecular signatures of cell diversity modulated by long noncoding RNAs in the human fetal spinal cord
Source: iScience. 2026 Mar 17;29(4):115399. doi: 10.1016/j.isci.2026.115399 (PMC13090696; doi:10.1016/j.isci.2026.115399)
Supplement: Table S11. The cluster status of Stereo RNA-seq, related to Figure 1D [file mmc12.xlsx]

## Sheet: Table.S11 scSetereo Cluster.sta
Cluster	GW_8	GW_10	GW_12
Total	276 (100%)	692 (100%)	329 (100%)
0	88 (31.88%)	200 (28.9%)	99 (30.09%)
1	67 (24.28%)	203 (29.34%)	66 (20.06%)
2	49 (17.75%)	152 (21.97%)	96 (29.18%)
3	49 (17.75%)	85 (12.28%)	33 (10.03%)
4	23 (8.33%)	52 (7.51%)	35 (10.64%)
