# Supplementary material for: Molecular signatures of cell diversity modulated by long noncoding RNAs in the human fetal spinal cord
Source: iScience. 2026 Mar 17;29(4):115399. doi: 10.1016/j.isci.2026.115399 (PMC13090696; doi:10.1016/j.isci.2026.115399)
Supplement: Table S12. The proportion of each stack of Stereo RNA-seq, related to Figure 1D [file mmc13.xlsx]

## Sheet: Table.S12 Stack.xls
Cluster	GW_8	GW_10	GW_12	total	nGene mean	nGene median	nUMI mean	nUMI median
IN2	9 (3.26%)	189 (27.31%)	25 (7.6%)	223	4656.15	5256	17239.8	19528
Fibro	55 (19.93%)	52 (7.51%)	88 (26.75%)	195	2553.43	2480	8749.67	7816
preMNs	76 (27.54%)	49 (7.08%)	63 (19.15%)	188	3656.06	3796.5	12060.6	12326.5
preINs	57 (20.65%)	58 (8.38%)	53 (16.11%)	168	4165.36	4303	13481.1	13815
MN2	5 (1.81%)	112 (16.18%)	7 (2.13%)	124	5260.76	6257.5	21947.5	26246.5
Astrocyte	17 (6.16%)	69 (9.97%)	35 (10.64%)	121	2945.19	2440	9384.03	6268
NPCs	20 (7.25%)	43 (6.21%)	16 (4.86%)	79	5492.42	5581	20880.6	19262
IN1	5 (1.81%)	44 (6.36%)	19 (5.78%)	68	4543.32	4561.5	13713	13436
NSCs	11 (3.99%)	32 (4.62%)	9 (2.74%)	52	5388.48	5480.5	17277.7	17736
MN1	11 (3.99%)	34 (4.91%)	6 (1.82%)	51	4581.73	4292	16980.2	13595
total	276	692	329	444056	49129.5	50584	172126	170919
