# Supplementary material for: Molecular signatures of cell diversity modulated by long noncoding RNAs in the human fetal spinal cord
Source: iScience. 2026 Mar 17;29(4):115399. doi: 10.1016/j.isci.2026.115399 (PMC13090696; doi:10.1016/j.isci.2026.115399)
Supplement: Table S13. All gene expression with annotation details in spot analysis, related to Figure 1D [file mmc14.xlsx]

## Sheet: Table.S13 spot
GeneID	GeneName	Cluster multi(default,IN2)	Cluster multi(default,Fibro)	Cluster multi(default,preMN1)	Cluster multi(default,preINs)	Cluster multi(default,PreMN2)	Cluster default	Cluster multi(default,NPCs)	Cluster multi(default,IN1)	Cluster multi(default,NSCs)	Cluster multi(default,MNs)	Cluster multi(default,ependymal)	Symbol	Description	KEGG_A_class	KEGG_B_class	Pathway	K_ID	GO Component	GO Function	GO Process
ENSG00000228037	ENSG00000228037	0	0.00448426	0	0	0	0	0	0	0	0	0	ENSG00000228037	-	-	-	-	-	-	-	-
ENSG00000142611	PRDM16	0.00360092	0.0198664	0.0107512	0.00262601	0.0127401	0.0373442	0.012764	0	0.156327	0.036109	0.0984999	PRDM16	PR/SET domain 16 [Source:HGNC Symbol;Acc:HGNC:14000]	Metabolism;Organismal Systems;Metabolism	Global and overview maps;Environmental adaptation;Amino acid metabolism	ko01100//Metabolic pathways;ko04714//Thermogenesis;ko00310//Lysine degradation	K22410;K22410;K22410	GO:0005634//nucleus;GO:0005654//nucleoplasm;GO:0005737//cytoplasm;GO:0005829//cytosol;GO:0016235//aggresome;GO:0017053//transcription repressor complex	GO:0000976//transcription cis-regulatory region binding;GO:0000978//RNA polymerase II cis-regulatory region sequence-specific DNA binding;GO:0001227//DNA-binding transcription repressor activity, RNA polymerase II-specific;GO:0001228//DNA-binding transcription activator activity, RNA polymerase II-specific;GO:0003677//DNA binding;GO:0003712//transcription coregulator activity;GO:0003713//transcri…	GO:0000122//negative regulation of transcription by RNA polymerase II;GO:0006338//chromatin remodeling;GO:0006357//regulation of transcription by RNA polymerase II;GO:0030154//cell differentiation;GO:0030512//negative regulation of transforming growth factor beta receptor signaling pathway;GO:0032259//methylation;GO:0043457//regulation of cellular respiration;GO:0045892//negative regulation of tr…
ENSG00000284616	ENSG00000284616	0.00184539	0	0	0	0	0	0	0	0	0	0	ENSG00000284616	-	-	-	-	-	-	-	-
ENSG00000157911	PEX10	0.215774	0.183668	0.245531	0.273047	0.166926	0.165423	0.29672	0.348011	0.48017	0.228136	0.748846	PEX10	peroxisomal biogenesis factor 10 [Source:HGNC Symbol;Acc:HGNC:8851]	Cellular Processes	Transport and catabolism	ko04146//Peroxisome	K13346	GO:0005777//peroxisome;GO:0005778//peroxisomal membrane;GO:0016020//membrane	GO:0005515//protein binding;GO:0008270//zinc ion binding;GO:0008320//protein transmembrane transporter activity;GO:0016740//transferase activity;GO:0046872//metal ion binding;GO:0061630//ubiquitin protein ligase activity	GO:0000209//protein polyubiquitination;GO:0006515//protein quality control for misfolded or incompletely synthesized proteins;GO:0007031//peroxisome organization;GO:0015031//protein transport;GO:0016558//protein import into peroxisome matrix;GO:0016562//protein import into peroxisome matrix, receptor recycling;GO:0016567//protein ubiquitination;GO:0034614//cellular response to reactive oxygen spe…
ENSG00000260972	ENSG00000260972	0	0	0	0	0	0	0	0	0	0	0	ENSG00000260972	-	-	-	-	-	-	-	-
ENSG00000226374	LINC01345	0	0	0	0	0	0	0	0	0	0	0	LINC01345	-	-	-	-	-	-	-	-
ENSG00000142655	PEX14	0.217214	0.11004	0.121556	0.159075	0.194657	0.0883095	0.20855	0.384582	0.35286	0.182133	0.206859	PEX14	peroxisomal biogenesis factor 14 [Source:HGNC Symbol;Acc:HGNC:8856]	Cellular Processes	Transport and catabolism	ko04146//Peroxisome	K13343	GO:0001650//fibrillar center;GO:0005634//nucleus;GO:0005777//peroxisome;GO:0005778//peroxisomal membrane;GO:0005829//cytosol;GO:0016020//membrane;GO:0032991//protein-containing complex;GO:1990429//peroxisomal importomer complex	GO:0003714//transcription corepressor activity;GO:0005102//signaling receptor binding;GO:0005515//protein binding;GO:0008017//microtubule binding;GO:0008320//protein transmembrane transporter activity;GO:0030674//protein-macromolecule adaptor activity;GO:0042802//identical protein binding;GO:0048487//beta-tubulin binding	GO:0007031//peroxisome organization;GO:0015031//protein transport;GO:0016558//protein import into peroxisome matrix;GO:0016560//protein import into peroxisome matrix, docking;GO:0016561//protein import into peroxisome matrix, translocation;GO:0032091//negative regulation of protein binding;GO:0034453//microtubule anchoring;GO:0034614//cellular response to reactive oxygen species;GO:0036250//perox…
ENSG00000232596	LINC01646	0	0	0	0	0	0	0	0	0	0	0	LINC01646	-	-	-	-	-	-	-	-
ENSG00000235054	LINC01777	0	0	0	0.00307871	0	0	0	0	0	0	0	LINC01777	-	-	-	-	-	-	-	-
ENSG00000231510	LINC02782	0	0	0	0	0	0	0	0	0	0	0	LINC02782	-	-	-	-	-	-	-	-
ENSG00000149527	PLCH2	0.0569163	0.0385937	0.0807119	0.0570858	0.109758	0.0286533	0.0626231	0.0367722	0.0816252	0.0819264	0.0136947	PLCH2	phospholipase C eta 2 [Source:HGNC Symbol;Acc:HGNC:29037]	Metabolism;Metabolism	Global and overview maps;Carbohydrate metabolism	ko01100//Metabolic pathways;ko00562//Inositol phosphate metabolism	K19006;K19006	GO:0005575//cellular_component;GO:0005737//cytoplasm;GO:0005886//plasma membrane;GO:0016020//membrane	GO:0004435//phosphatidylinositol phospholipase C activity;GO:0004629//phospholipase C activity;GO:0005509//calcium ion binding;GO:0008081//phosphoric diester hydrolase activity;GO:0016787//hydrolase activity;GO:0046872//metal ion binding	GO:0006629//lipid metabolic process;GO:0007165//signal transduction;GO:0007200//phospholipase C-activating G protein-coupled receptor signaling pathway;GO:0016042//lipid catabolic process;GO:0035556//intracellular signal transduction;GO:0046488//phosphatidylinositol metabolic process;GO:0048015//phosphatidylinositol-mediated signaling;GO:0051209//release of sequestered calcium ion into cytosol
ENSG00000284739	ENSG00000284739	0	0	0	0	0	0	0	0	0	0	0	ENSG00000284739	-	-	-	-	-	-	-	-
ENSG00000171621	SPSB1	0.0290298	0.0364437	0.0357813	0.0526863	0.0303719	0.0297956	0.0651305	0.0478141	0.0333518	0.0675181	0.024005	SPSB1	splA/ryanodine receptor domain and SOCS box containing 1 [Source:HGNC Symbol;Acc:HGNC:30628]	-	-	-	-	GO:0005737//cytoplasm;GO:0005829//cytosol;GO:0019005//SCF ubiquitin ligase complex	GO:0005515//protein binding;GO:1990756//ubiquitin ligase-substrate adaptor activity	GO:0006511//ubiquitin-dependent protein catabolic process;GO:0016567//protein ubiquitination;GO:0043161//proteasome-mediated ubiquitin-dependent protein catabolic process
ENSG00000272235	ENSG00000272235	0	0.0106064	0	0	0	0	0	0	0	0	0	ENSG00000272235	-	-	-	-	-	-	-	-
ENSG00000284694	ENSG00000284694	0.00115325	0	0	0	0	0	0	0	0	0	0	ENSG00000284694	-	-	-	-	-	-	-	-
ENSG00000224387	ENSG00000224387	0	0	0	0	0	0	0	0	0	0	0	ENSG00000224387	-	-	-	-	-	-	-	-
ENSG00000142583	SLC2A5	0	0.00587221	0.00292695	0	0	0.00335177	0.00356369	0.0108474	0.00713811	0.00474502	0.0168862	SLC2A5	solute carrier family 2 member 5 [Source:HGNC Symbol;Acc:HGNC:11010]	Organismal Systems	Digestive system	ko04973//Carbohydrate digestion and absorption	K08143	GO:0005886//plasma membrane;GO:0016020//membrane;GO:0016324//apical plasma membrane;GO:0035579//specific granule membrane;GO:0042383//sarcolemma;GO:0070062//extracellular exosome	GO:0005353//fructose transmembrane transporter activity;GO:0005355//glucose transmembrane transporter activity;GO:0005515//protein binding;GO:0022857//transmembrane transporter activity;GO:0070061//fructose binding	GO:0003044//regulation of systemic arterial blood pressure mediated by a chemical signal;GO:0005975//carbohydrate metabolic process;GO:0008643//carbohydrate transport;GO:0009750//response to fructose;GO:0015755//fructose transmembrane transport;GO:0055085//transmembrane transport;GO:0071332//cellular response to fructose stimulus;GO:0106001//intestinal hexose absorption;GO:1904659//glucose transm…
ENSG00000284674	LINC02781	0	0	0	0	0	0	0	0	0	0	0	LINC02781	-	-	-	-	-	-	-	-
ENSG00000287727	ENSG00000287727	0	0	0	0	0	0	0	0	0	0	0	ENSG00000287727	-	-	-	-	-	-	-	-
ENSG00000286448	ENSG00000286448	0	0	0	0	0	0	0	0	0	0	0	ENSG00000286448	-	-	-	-	-	-	-	-
ENSG00000284703	ENSG00000284703	0	0	0	0	0	0	0	0	0	0	0	ENSG00000284703	-	-	-	-	-	-	-	-
ENSG00000173614	NMNAT1	0.0381205	0.037363	0.047011	0.0258097	0.0338161	0.011495	0.0300969	0.0197136	0.081028	0.0337148	0.0665397	NMNAT1	nicotinamide nucleotide adenylyltransferase 1 [Source:HGNC Symbol;Acc:HGNC:17877]	Metabolism;Metabolism	Global and overview maps;Metabolism of cofactors and vitamins	ko01100//Metabolic pathways;ko00760//Nicotinate and nicotinamide metabolism	K06210;K06210	GO:0000785//chromatin;GO:0005634//nucleus;GO:0005654//nucleoplasm;GO:0016604//nuclear body	GO:0000166//nucleotide binding;GO:0000309//nicotinamide-nucleotide adenylyltransferase activity;GO:0003824//catalytic activity;GO:0004515//nicotinate-nucleotide adenylyltransferase activity;GO:0005515//protein binding;GO:0005524//ATP binding;GO:0016740//transferase activity;GO:0016779//nucleotidyltransferase activity;GO:0042802//identical protein binding;GO:0070566//adenylyltransferase activity	GO:0009058//biosynthetic process;GO:0009165//nucleotide biosynthetic process;GO:0009435//NAD biosynthetic process;GO:0009611//response to wounding;GO:0019363//pyridine nucleotide biosynthetic process;GO:0043410//positive regulation of MAPK cascade;GO:0043524//negative regulation of neuron apoptotic process;GO:0045892//negative regulation of transcription, DNA-templated;GO:1902511//negative regula…
ENSG00000241326	ENSG00000241326	0	0	0	0	0	0	0	0	0	0	0	ENSG00000241326	-	-	-	-	-	-	-	-
ENSG00000204624	DISP3	0.421854	0.134314	0.223515	0.394657	0.201512	0.158988	0.437194	0.514327	0.744757	0.0423411	0.363219	DISP3	dispatched RND transporter family member 3 [Source:HGNC Symbol;Acc:HGNC:29251]	-	-	-	-	GO:0005634//nucleus;GO:0005737//cytoplasm;GO:0005783//endoplasmic reticulum;GO:0005789//endoplasmic reticulum membrane;GO:0016020//membrane;GO:0030659//cytoplasmic vesicle membrane;GO:0031410//cytoplasmic vesicle;GO:0031965//nuclear membrane	GO:0003674//molecular_function	GO:0006629//lipid metabolic process;GO:0007224//smoothened signaling pathway;GO:0008202//steroid metabolic process;GO:0008203//cholesterol metabolic process;GO:0030154//cell differentiation;GO:0032368//regulation of lipid transport;GO:0042632//cholesterol homeostasis;GO:0045665//negative regulation of neuron differentiation;GO:0045834//positive regulation of lipid metabolic process;GO:2000179//po…
ENSG00000142606	MMEL1	0.0171248	0.0115454	0.0176081	0.0135364	0.0379706	0.0198358	0.00455054	0.00703126	0	0.0279334	0.0309192	MMEL1	membrane metalloendopeptidase like 1 [Source:HGNC Symbol;Acc:HGNC:14668]	-	-	-	-	GO:0005576//extracellular region;GO:0005615//extracellular space;GO:0005886//plasma membrane;GO:0016020//membrane	GO:0004175//endopeptidase activity;GO:0004222//metalloendopeptidase activity;GO:0008233//peptidase activity;GO:0008237//metallopeptidase activity;GO:0016787//hydrolase activity;GO:0046872//metal ion binding	GO:0006508//proteolysis;GO:0016485//protein processing
ENSG00000171729	TMEM51	0.042773	0.0868244	0.0629956	0.0685362	0.0773467	0.0249679	0.0210474	0.0864781	0.169305	0.00713142	0.0899875	TMEM51	transmembrane protein 51 [Source:HGNC Symbol;Acc:HGNC:25488]	-	-	-	-	GO:0005575//cellular_component;GO:0016020//membrane	GO:0003674//molecular_function;GO:0005515//protein binding	GO:0008150//biological_process
ENSG00000229393	ENSG00000229393	0	0	0	0	0	0	0	0	0	0	0	ENSG00000229393	-	-	-	-	-	-	-	-
ENSG00000037637	FBXO42	0.144851	0.0775883	0.172303	0.164818	0.204418	0.278205	0.209404	0.317875	0.195162	0.21678	0.105757	FBXO42	F-box protein 42 [Source:HGNC Symbol;Acc:HGNC:29249]	-	-	-	-	GO:0019005//SCF ubiquitin ligase complex	GO:0005515//protein binding;GO:1990756//ubiquitin ligase-substrate adaptor activity	-
ENSG00000287586	ENSG00000287586	0	0	0	0	0	0	0	0	0	0	0	ENSG00000287586	-	-	-	-	-	-	-	-
ENSG00000159423	ALDH4A1	0.0760438	0.0677622	0.0884684	0.098345	0.0607413	0.160787	0.0763903	0.0375683	0.0878805	0.122952	0.433552	ALDH4A1	aldehyde dehydrogenase 4 family member A1 [Source:HGNC Symbol;Acc:HGNC:406]	Metabolism;Metabolism;Metabolism	Global and overview maps;Amino acid metabolism;Amino acid metabolism	ko01100//Metabolic pathways;ko00330//Arginine and proline metabolism;ko00250//Alanine, aspartate and glutamate metabolism	K00294;K00294;K00294	GO:0005739//mitochondrion;GO:0005759//mitochondrial matrix;GO:0005829//cytosol	GO:0003842//1-pyrroline-5-carboxylate dehydrogenase activity;GO:0004029//aldehyde dehydrogenase (NAD+) activity;GO:0005515//protein binding;GO:0009055//electron transfer activity;GO:0016491//oxidoreductase activity;GO:0016620//oxidoreductase activity, acting on the aldehyde or oxo group of donors, NAD or NADP as acceptor;GO:0042802//identical protein binding	GO:0006560//proline metabolic process;GO:0006562//proline catabolic process;GO:0010133//proline catabolic process to glutamate;GO:0019470//4-hydroxyproline catabolic process;GO:0022900//electron transport chain
ENSG00000227169	ENSG00000227169	0	0	0	0	0	0	0	0	0	0	0	ENSG00000227169	-	-	-	-	-	-	-	-
ENSG00000157916	RER1	0.599524	0.628118	0.480551	0.618031	0.530513	0.617345	0.608008	0.822812	0.972639	0.738021	1.14293	RER1	retention in endoplasmic reticulum sorting receptor 1 [Source:HGNC Symbol;Acc:HGNC:30309]	-	-	-	-	GO:0000139//Golgi membrane;GO:0005737//cytoplasm;GO:0005783//endoplasmic reticulum;GO:0005793//endoplasmic reticulum-Golgi intermediate compartment;GO:0005794//Golgi apparatus;GO:0005886//plasma membrane;GO:0009986//cell surface;GO:0016020//membrane;GO:0043231//intracellular membrane-bounded organelle	GO:0003674//molecular_function;GO:0005515//protein binding;GO:0033130//acetylcholine receptor binding	GO:0006621//protein retention in ER lumen;GO:0006890//retrograde vesicle-mediated transport, Golgi to endoplasmic reticulum;GO:0007528//neuromuscular junction development;GO:0051179//localization;GO:0071340//skeletal muscle acetylcholine-gated channel clustering;GO:1903078//positive regulation of protein localization to plasma membrane
ENSG00000157881	PANK4	0.151461	0.138975	0.132106	0.205889	0.18734	0.139817	0.219632	0.159848	0.254456	0.216258	0.160014	PANK4	pantothenate kinase 4 (inactive) [Source:HGNC Symbol;Acc:HGNC:19366]	-	-	-	-	GO:0005634//nucleus;GO:0005737//cytoplasm;GO:0005829//cytosol	GO:0000166//nucleotide binding;GO:0004594//pantothenate kinase activity;GO:0005524//ATP binding;GO:0016787//hydrolase activity;GO:0046872//metal ion binding	GO:0015937//coenzyme A biosynthetic process
ENSG00000238290	ERRFI1-DT	0	0	0	0	0	0	0.00425229	0	0	0	0	ERRFI1-DT	-	-	-	-	-	-	-	-
ENSG00000225387	ENSG00000225387	0	0	0	0	0	0	0	0	0	0	0	ENSG00000225387	-	-	-	-	-	-	-	-
ENSG00000048707	VPS13D	0.163842	0.148592	0.170258	0.162665	0.151726	0.0831666	0.169904	0.171882	0.272009	0.198455	0.250594	VPS13D	vacuolar protein sorting 13 homolog D [Source:HGNC Symbol;Acc:HGNC:23595]	-	-	-	-	GO:0019898//extrinsic component of membrane;GO:0070062//extracellular exosome	GO:0005515//protein binding	GO:0006623//protein targeting to vacuole;GO:0006869//lipid transport;GO:0007005//mitochondrion organization;GO:0045053//protein retention in Golgi apparatus;GO:1901526//positive regulation of mitophagy
ENSG00000162444	RBP7	0.0124688	0.0220001	0	0	0.0119457	0.00959199	0.00370915	0.00864137	0.00976826	0	0	RBP7	retinol binding protein 7 [Source:HGNC Symbol;Acc:HGNC:30316]	-	-	-	-	GO:0005634//nucleus;GO:0005737//cytoplasm;GO:0005829//cytosol	GO:0005501//retinoid binding;GO:0005504//fatty acid binding;GO:0005515//protein binding;GO:0008289//lipid binding;GO:0016918//retinal binding;GO:0019841//retinol binding	GO:0015908//fatty acid transport
ENSG00000180758	GPR157	0.00177963	0.00697715	0.00661257	0.00304891	0	0	0	0	0	0	0	GPR157	G protein-coupled receptor 157 [Source:HGNC Symbol;Acc:HGNC:23687]	-	-	-	-	GO:0005886//plasma membrane;GO:0016020//membrane;GO:0042995//cell projection;GO:0060170//ciliary membrane	GO:0004888//transmembrane signaling receptor activity;GO:0004930//G protein-coupled receptor activity	GO:0007165//signal transduction;GO:0007166//cell surface receptor signaling pathway;GO:0007186//G protein-coupled receptor signaling pathway;GO:0007189//adenylate cyclase-activating G protein-coupled receptor signaling pathway;GO:0007200//phospholipase C-activating G protein-coupled receptor signaling pathway;GO:0030154//cell differentiation;GO:0048512//circadian behavior;GO:0048856//anatomical s…
ENSG00000184677	ZBTB40	0.0946722	0.0716519	0.0347325	0.075711	0.0393178	0.0860094	0.0830963	0.213812	0.0575023	0.0214628	0.152707	ZBTB40	zinc finger and BTB domain containing 40 [Source:HGNC Symbol;Acc:HGNC:29045]	-	-	-	-	GO:0005634//nucleus	GO:0000981//DNA-binding transcription factor activity, RNA polymerase II-specific;GO:0003674//molecular_function;GO:0003677//DNA binding;GO:0005515//protein binding;GO:0046872//metal ion binding	GO:0006357//regulation of transcription by RNA polymerase II;GO:0006974//cellular response to DNA damage stimulus;GO:0030282//bone mineralization
ENSG00000288398	ENSG00000288398	0.0420968	0.00875419	0.0279134	0.0558272	0.0413852	0.0157529	0.05492	0.0356941	0.0398272	0.103673	0	ENSG00000288398	-	-	-	-	-	-	-	-
ENSG00000224621	ENSG00000224621	0	0	0	0	0	0	0	0	0	0	0	ENSG00000224621	-	-	-	-	-	-	-	-
ENSG00000285833	ENSG00000285833	0	0	0	0	0	0	0	0	0	0	0	ENSG00000285833	-	-	-	-	-	-	-	-
ENSG00000131697	NPHP4	0.056395	0.0164796	0.0494718	0.124892	0.0609852	0.0643872	0.070544	0.15274	0.0897249	0.0306204	0.118993	NPHP4	nephrocystin 4 [Source:HGNC Symbol;Acc:HGNC:19104]	-	-	-	-	GO:0005634//nucleus;GO:0005654//nucleoplasm;GO:0005737//cytoplasm;GO:0005813//centrosome;GO:0005814//centriole;GO:0005829//cytosol;GO:0005856//cytoskeleton;GO:0005911//cell-cell junction;GO:0005923//bicellular tight junction;GO:0005929//cilium;GO:0016604//nuclear body;GO:0032391//photoreceptor connecting cilium;GO:0035869//ciliary transition zone;GO:0036064//ciliary basal body;GO:0042995//cell pr…	GO:0005198//structural molecule activity;GO:0005515//protein binding	GO:0007165//signal transduction;GO:0007632//visual behavior;GO:0030036//actin cytoskeleton organization;GO:0030317//flagellated sperm motility;GO:0035845//photoreceptor cell outer segment organization;GO:0045494//photoreceptor cell maintenance;GO:0060041//retina development in camera-type eye;GO:0090090//negative regulation of canonical Wnt signaling pathway;GO:0098609//cell-cell adhesion;GO:1903…
ENSG00000284692	ENSG00000284692	0	0	0	0	0	0	0.00439843	0	0	0	0	ENSG00000284692	-	-	-	-	-	-	-	-
ENSG00000284745	ENSG00000284745	0	0	0	0	0	0	0	0	0	0	0	ENSG00000284745	-	-	-	-	-	-	-	-
ENSG00000285945	ENSG00000285945	0	0	0	0	0	0	0	0	0.0113189	0	0	ENSG00000285945	-	-	-	-	-	-	-	-
ENSG00000197921	HES5	0.264831	0.157222	0.353365	0.104481	0.435125	0.447677	0.513864	0.035688	1.41103	0.346383	1.66044	HES5	hes family bHLH transcription factor 5 [Source:HGNC Symbol;Acc:HGNC:19764]	Human Diseases;Human Diseases;Human Diseases;Environmental Information Processing	Cancer: overview;Infectious disease: viral;Cancer: specific types;Signal transduction	ko05200//Pathways in cancer;ko05165//Human papillomavirus infection;ko05224//Breast cancer;ko04330//Notch signaling pathway	K06055;K06055;K06055;K06055	GO:0000785//chromatin;GO:0005575//cellular_component;GO:0005634//nucleus;GO:0005654//nucleoplasm	GO:0000978//RNA polymerase II cis-regulatory region sequence-specific DNA binding;GO:0000981//DNA-binding transcription factor activity, RNA polymerase II-specific;GO:0001227//DNA-binding transcription repressor activity, RNA polymerase II-specific;GO:0003677//DNA binding;GO:0003682//chromatin binding;GO:0003690//double-stranded DNA binding;GO:0046983//protein dimerization activity;GO:1990837//se…	GO:0000122//negative regulation of transcription by RNA polymerase II;GO:0006355//regulation of transcription, DNA-templated;GO:0006357//regulation of transcription by RNA polymerase II;GO:0007155//cell adhesion;GO:0007219//Notch signaling pathway;GO:0007224//smoothened signaling pathway;GO:0007399//nervous system development;GO:0007420//brain development;GO:0008284//positive regulation of cell p…
ENSG00000233755	ENSG00000233755	0	0	0	0	0	0	0	0	0	0	0	ENSG00000233755	-	-	-	-	-	-	-	-
ENSG00000234166	ARHGEF19-AS1	0	0	0	0	0	0	0	0	0	0	0	ARHGEF19-AS1	-	-	-	-	-	-	-	-
ENSG00000055070	SZRD1	0.387368	0.47025	0.312219	0.34355	0.33739	0.365323	0.474341	0.437042	0.80445	0.24832	0.897227	SZRD1	SUZ RNA binding domain containing 1 [Source:HGNC Symbol;Acc:HGNC:30232]	-	-	-	-	-	GO:0005515//protein binding	-
ENSG00000230035	IGSF21-AS1	0	0	0	0	0	0	0	0	0	0	0	IGSF21-AS1	-	-	-	-	-	-	-	-
ENSG00000225643	ENSG00000225643	0	0	0	0	0	0	0	0	0	0	0.0158301	ENSG00000225643	-	-	-	-	-	-	-	-
ENSG00000284666	ENSG00000284666	0	0	0	0	0	0	0	0	0	0	0	ENSG00000284666	-	-	-	-	-	-	-	-
ENSG00000204138	PHACTR4	0.166454	0.136381	0.123651	0.127941	0.119794	0.191269	0.21143	0.117049	0.214112	0.196931	0.222071	PHACTR4	phosphatase and actin regulator 4 [Source:HGNC Symbol;Acc:HGNC:25793]	-	-	-	-	GO:0005737//cytoplasm;GO:0030027//lamellipodium;GO:0042995//cell projection	GO:0003779//actin binding;GO:0008157//protein phosphatase 1 binding;GO:0072542//protein phosphatase activator activity	GO:0001755//neural crest cell migration;GO:0001843//neural tube closure;GO:0007266//Rho protein signal transduction;GO:0007399//nervous system development;GO:0030036//actin cytoskeleton organization;GO:0043085//positive regulation of catalytic activity;GO:0048484//enteric nervous system development;GO:0051726//regulation of cell cycle;GO:0061386//closure of optic fissure;GO:2001045//negative regu…
ENSG00000235263	ENSG00000235263	0	0	0	0	0	0	0	0	0	0	0	ENSG00000235263	-	-	-	-	-	-	-	-
ENSG00000228176	ENSG00000228176	0	0	0	0	0	0	0	0	0	0	0	ENSG00000228176	-	-	-	-	-	-	-	-
ENSG00000284676	ENSG00000284676	0	0	0	0	0	0	0	0	0	0	0	ENSG00000284676	-	-	-	-	-	-	-	-
ENSG00000237058	MMEL1-AS1	0.0552523	0.0667029	0.350508	0.0630333	0.281186	0.271576	0.0758565	0.0158013	0.0246967	0.254871	0.0907842	MMEL1-AS1	-	-	-	-	-	-	-	-
ENSG00000090020	SLC9A1	0.0869148	0.0649372	0.105743	0.0666587	0.0605616	0.0863015	0.0378156	0.0542218	0.0392518	0.079144	0.0800833	SLC9A1	solute carrier family 9 member A1 [Source:HGNC Symbol;Acc:HGNC:11071]	Environmental Information Processing;Cellular Processes;Human Diseases;Organismal Systems;Environmental Information Processing;Organismal Systems;Organismal Systems;Organismal Systems;Organismal Systems;Organismal Systems;Organismal Systems	Signal transduction;Cell motility;Cancer: overview;Circulatory system;Signal transduction;Endocrine system;Digestive system;Digestive system;Digestive system;Circulatory system;Digestive system	ko04024//cAMP signaling pathway;ko04810//Regulation of actin cytoskeleton;ko05205//Proteoglycans in cancer;ko04261//Adrenergic signaling in cardiomyocytes;ko04371//Apelin signaling pathway;ko04919//Thyroid hormone signaling pathway;ko04972//Pancreatic secretion;ko04970//Salivary secretion;ko04976//Bile secretion;ko04260//Cardiac muscle contraction;ko04971//Gastric acid secretion	K05742;K05742;K05742;K05742;K05742;K05742;K05742;K05742;K05742;K05742;K05742	GO:0005654//nucleoplasm;GO:0005737//cytoplasm;GO:0005739//mitochondrion;GO:0005886//plasma membrane;GO:0005925//focal adhesion;GO:0009986//cell surface;GO:0014704//intercalated disc;GO:0016020//membrane;GO:0016323//basolateral plasma membrane;GO:0016324//apical plasma membrane;GO:0030027//lamellipodium;GO:0030315//T-tubule;GO:0042383//sarcolemma;GO:0045121//membrane raft;GO:0048471//perinuclear r…	GO:0005515//protein binding;GO:0005516//calmodulin binding;GO:0005543//phospholipid binding;GO:0005546//phosphatidylinositol-4,5-bisphosphate binding;GO:0015297//antiporter activity;GO:0015385//sodium:proton antiporter activity;GO:0015386//potassium:proton antiporter activity;GO:0030346//protein phosphatase 2B binding;GO:0030674//protein-macromolecule adaptor activity;GO:0042802//identical protei…	GO:0002026//regulation of the force of heart contraction;GO:0006811//ion transport;GO:0006812//cation transport;GO:0006814//sodium ion transport;GO:0006883//cellular sodium ion homeostasis;GO:0006885//regulation of pH;GO:0010447//response to acidic pH;GO:0010613//positive regulation of cardiac muscle hypertrophy;GO:0010882//regulation of cardiac muscle contraction by calcium ion signaling;GO:0014…
ENSG00000157978	LDLRAP1	0.00936376	0.107453	0.00683943	0	0	0.0279583	0.0276761	0	0.0120986	0.0138334	0.0193563	LDLRAP1	low density lipoprotein receptor adaptor protein 1 [Source:HGNC Symbol;Acc:HGNC:18640]	Cellular Processes;Organismal Systems	Transport and catabolism;Digestive system	ko04144//Endocytosis;ko04979//Cholesterol metabolism	K12474;K12474	GO:0005737//cytoplasm;GO:0005769//early endosome;GO:0005829//cytosol;GO:0005883//neurofilament;GO:0005886//plasma membrane;GO:0009898//cytoplasmic side of plasma membrane;GO:0009925//basal plasma membrane;GO:0030424//axon;GO:0030669//clathrin-coated endocytic vesicle membrane;GO:0055037//recycling endosome	GO:0001540//amyloid-beta binding;GO:0001784//phosphotyrosine residue binding;GO:0005515//protein binding;GO:0005546//phosphatidylinositol-4,5-bisphosphate binding;GO:0030159//signaling receptor complex adaptor activity;GO:0030276//clathrin binding;GO:0035591//signaling adaptor activity;GO:0035612//AP-2 adaptor complex binding;GO:0035615//clathrin adaptor activity;GO:0035650//AP-1 adaptor complex …	GO:0006629//lipid metabolic process;GO:0006897//endocytosis;GO:0006898//receptor-mediated endocytosis;GO:0008202//steroid metabolic process;GO:0008203//cholesterol metabolic process;GO:0030301//cholesterol transport;GO:0031623//receptor internalization;GO:0034383//low-density lipoprotein particle clearance;GO:0042632//cholesterol homeostasis;GO:0042982//amyloid precursor protein metabolic process…
ENSG00000158006	PAFAH2	0.0129316	0.054845	0.0199231	0.028896	0.0119292	0.0677635	0.026535	0.0082995	0.0210422	0.0187979	0.0886579	PAFAH2	platelet activating factor acetylhydrolase 2 [Source:HGNC Symbol;Acc:HGNC:8579]	Metabolism;Metabolism	Global and overview maps;Lipid metabolism	ko01100//Metabolic pathways;ko00565//Ether lipid metabolism	K01062;K01062	GO:0005737//cytoplasm;GO:0005783//endoplasmic reticulum;GO:0005789//endoplasmic reticulum membrane;GO:0016020//membrane	GO:0003847//1-alkyl-2-acetylglycerophosphocholine esterase activity;GO:0005543//phospholipid binding;GO:0016740//transferase activity;GO:0016787//hydrolase activity;GO:0047179//platelet-activating factor acetyltransferase activity	GO:0006629//lipid metabolic process;GO:0007596//blood coagulation;GO:0016042//lipid catabolic process
ENSG00000196581	AJAP1	0.875503	0.220572	0.288735	0.851921	0.290086	0.188304	0.602424	2.16836	0.2952	0.177435	0.13968	AJAP1	adherens junctions associated protein 1 [Source:HGNC Symbol;Acc:HGNC:30801]	-	-	-	-	GO:0005886//plasma membrane;GO:0005912//adherens junction;GO:0009898//cytoplasmic side of plasma membrane;GO:0009986//cell surface;GO:0016020//membrane;GO:0016323//basolateral plasma membrane;GO:0016324//apical plasma membrane;GO:0044291//cell-cell contact zone;GO:0070161//anchoring junction	GO:0005515//protein binding;GO:0008013//beta-catenin binding;GO:0044877//protein-containing complex binding	GO:0001953//negative regulation of cell-matrix adhesion;GO:0007155//cell adhesion;GO:0030860//regulation of polarized epithelial cell differentiation;GO:0061045//negative regulation of wound healing
ENSG00000169403	PTAFR	0	0.022507	0	0	0	0.00766861	0	0	0	0	0	PTAFR	platelet activating factor receptor [Source:HGNC Symbol;Acc:HGNC:9582]	Environmental Information Processing;Environmental Information Processing;Human Diseases	Signaling molecules and interaction;Signal transduction;Infectious disease: bacterial	ko04080//Neuroactive ligand-receptor interaction;ko04020//Calcium signaling pathway;ko05150//Staphylococcus aureus infection	K04279;K04279;K04279	GO:0005886//plasma membrane;GO:0016020//membrane;GO:0030667//secretory granule membrane;GO:0070821//tertiary granule membrane	GO:0001530//lipopolysaccharide binding;GO:0001875//lipopolysaccharide immune receptor activity;GO:0004930//G protein-coupled receptor activity;GO:0004992//platelet activating factor receptor activity;GO:0005515//protein binding;GO:0005543//phospholipid binding;GO:0045028//G protein-coupled purinergic nucleotide receptor activity;GO:0051019//mitogen-activated protein kinase binding	GO:0002693//positive regulation of cellular extravasation;GO:0006357//regulation of transcription by RNA polymerase II;GO:0006935//chemotaxis;GO:0006954//inflammatory response;GO:0006955//immune response;GO:0007165//signal transduction;GO:0007186//G protein-coupled receptor signaling pathway;GO:0007200//phospholipase C-activating G protein-coupled receptor signaling pathway;GO:0007567//parturitio…
ENSG00000171612	SLC25A33	0.244218	0.166965	0.403022	0.324275	0.442587	0.248372	0.278942	0.329212	0.194022	0.358914	0.217225	SLC25A33	solute carrier family 25 member 33 [Source:HGNC Symbol;Acc:HGNC:29681]	-	-	-	-	GO:0005739//mitochondrion;GO:0005743//mitochondrial inner membrane;GO:0016020//membrane;GO:0031966//mitochondrial membrane	GO:0015218//pyrimidine nucleotide transmembrane transporter activity	GO:0000002//mitochondrial genome maintenance;GO:0002082//regulation of oxidative phosphorylation;GO:0006390//mitochondrial transcription;GO:0006864//pyrimidine nucleotide transport;GO:0007005//mitochondrion organization;GO:0008284//positive regulation of cell population proliferation;GO:0030307//positive regulation of cell growth;GO:0031930//mitochondria-nucleus signaling pathway;GO:0032869//cell…
ENSG00000188910	GJB3	0	0	0	0	0	0	0	0	0	0	0	GJB3	gap junction protein beta 3 [Source:HGNC Symbol;Acc:HGNC:4285]	-	-	-	-	GO:0005737//cytoplasm;GO:0005886//plasma membrane;GO:0005911//cell-cell junction;GO:0005921//gap junction;GO:0005922//connexin complex;GO:0016020//membrane;GO:0030054//cell junction;GO:0043231//intracellular membrane-bounded organelle;GO:0070161//anchoring junction	GO:0005243//gap junction channel activity;GO:0005515//protein binding	GO:0001701//in utero embryonic development;GO:0001890//placenta development;GO:0007154//cell communication;GO:0007267//cell-cell signaling;GO:0007283//spermatogenesis;GO:0043588//skin development;GO:0055085//transmembrane transport;GO:0071300//cellular response to retinoic acid
ENSG00000230523	LINC01756	0	0	0	0	0	0	0	0	0	0	0	LINC01756	-	-	-	-	-	-	-	-
ENSG00000158161	EYA3	0.0397449	0.0553223	0.043943	0.0692778	0.0202594	0.0793694	0.0548838	0.0408502	0.14971	0.00532186	0.0932499	EYA3	EYA transcriptional coactivator and phosphatase 3 [Source:HGNC Symbol;Acc:HGNC:3521]	-	-	-	-	GO:0005634//nucleus;GO:0005654//nucleoplasm;GO:0005737//cytoplasm;GO:0005813//centrosome	GO:0004721//phosphoprotein phosphatase activity;GO:0004725//protein tyrosine phosphatase activity;GO:0005515//protein binding;GO:0016787//hydrolase activity;GO:0046872//metal ion binding	GO:0006281//DNA repair;GO:0006302//double-strand break repair;GO:0006325//chromatin organization;GO:0006338//chromatin remodeling;GO:0006974//cellular response to DNA damage stimulus;GO:0007275//multicellular organism development;GO:0007601//visual perception;GO:0009653//anatomical structure morphogenesis;GO:0010212//response to ionizing radiation;GO:0030154//cell differentiation;GO:0045739//posi…
ENSG00000142627	EPHA2	0.0277606	0.0450973	0.0164862	0	0	0.0344399	0.0134561	0	0.0205672	0.00713142	0	EPHA2	EPH receptor A2 [Source:HGNC Symbol;Acc:HGNC:3386]	Environmental Information Processing;Environmental Information Processing;Environmental Information Processing;Environmental Information Processing;Organismal Systems	Signal transduction;Signal transduction;Signal transduction;Signal transduction;Development and regeneration	ko04151//PI3K-Akt signaling pathway;ko04010//MAPK signaling pathway;ko04014//Ras signaling pathway;ko04015//Rap1 signaling pathway;ko04360//Axon guidance	K05103;K05103;K05103;K05103;K05103	GO:0005886//plasma membrane;GO:0005925//focal adhesion;GO:0009986//cell surface;GO:0016020//membrane;GO:0030027//lamellipodium;GO:0031256//leading edge membrane;GO:0031258//lamellipodium membrane;GO:0032587//ruffle membrane;GO:0042995//cell projection;GO:0043235//receptor complex;GO:0070160//tight junction;GO:0070161//anchoring junction	GO:0000166//nucleotide binding;GO:0001618//virus receptor activity;GO:0004672//protein kinase activity;GO:0004713//protein tyrosine kinase activity;GO:0004714//transmembrane receptor protein tyrosine kinase activity;GO:0005003//ephrin receptor activity;GO:0005515//protein binding;GO:0005524//ATP binding;GO:0016301//kinase activity;GO:0016740//transferase activity;GO:0019838//growth factor binding…	GO:0001501//skeletal system development;GO:0001525//angiogenesis;GO:0001568//blood vessel development;GO:0001570//vasculogenesis;GO:0001649//osteoblast differentiation;GO:0001818//negative regulation of cytokine production;GO:0002043//blood vessel endothelial cell proliferation involved in sprouting angiogenesis;GO:0006468//protein phosphorylation;GO:0006915//apoptotic process;GO:0006954//inflamm…
ENSG00000284668	LINC02780	0	0	0	0	0	0	0	0	0	0	0.0129531	LINC02780	-	-	-	-	-	-	-	-
ENSG00000233234	ENSG00000233234	0	0	0	0	0	0	0	0	0	0	0	ENSG00000233234	-	-	-	-	-	-	-	-
ENSG00000142632	ARHGEF19	0.0466535	0.0482989	0.025455	0.037033	0.0311441	0.0173845	0.0174303	0.00718727	0.0197798	0.0276983	0.0367079	ARHGEF19	Rho guanine nucleotide exchange factor 19 [Source:HGNC Symbol;Acc:HGNC:26604]	-	-	-	-	GO:0005829//cytosol	GO:0005085//guanyl-nucleotide exchange factor activity;GO:0005096//GTPase activator activity;GO:0005515//protein binding	GO:0032956//regulation of actin cytoskeleton organization;GO:0042060//wound healing;GO:0051056//regulation of small GTPase mediated signal transduction;GO:0060071//Wnt signaling pathway, planar cell polarity pathway
ENSG00000234593	KAZN-AS1	0	0	0	0	0	0	0	0	0	0	0	KAZN-AS1	-	-	-	-	-	-	-	-
ENSG00000189337	KAZN	0.3169	0.129568	0.32987	0.280564	0.349981	0.323064	0.267584	0.479206	0.39067	0.39692	0.270209	KAZN	kazrin, periplakin interacting protein [Source:HGNC Symbol;Acc:HGNC:29173]	-	-	-	-	GO:0001533//cornified envelope;GO:0005634//nucleus;GO:0005654//nucleoplasm;GO:0005737//cytoplasm;GO:0005829//cytosol;GO:0005856//cytoskeleton;GO:0016607//nuclear speck;GO:0030057//desmosome;GO:0070161//anchoring junction	GO:0005515//protein binding	GO:0031424//keratinization
ENSG00000028137	TNFRSF1B	0.036034	0.160473	0.0457353	0.00730085	0.00826832	0.0209861	0.0405931	0.0140123	0	0.00532186	0.0129531	TNFRSF1B	TNF receptor superfamily member 1B [Source:HGNC Symbol;Acc:HGNC:11917]	Human Diseases;Human Diseases;Environmental Information Processing;Human Diseases;Environmental Information Processing;Environmental Information Processing;Organismal Systems	Neurodegenerative disease;Neurodegenerative disease;Signaling molecules and interaction;Infectious disease: viral;Signal transduction;Signaling molecules and interaction;Endocrine system	ko05022//Pathways of neurodegeneration - multiple diseases;ko05014//Amyotrophic lateral sclerosis;ko04060//Cytokine-cytokine receptor interaction;ko05170//Human immunodeficiency virus 1 infection;ko04668//TNF signaling pathway;ko04061//Viral protein interaction with cytokine and cytokine receptor;ko04920//Adipocytokine signaling pathway	K05141;K05141;K05141;K05141;K05141;K05141;K05141	GO:0002947//tumor necrosis factor receptor superfamily complex;GO:0005576//extracellular region;GO:0005886//plasma membrane;GO:0016020//membrane;GO:0030424//axon;GO:0035579//specific granule membrane;GO:0043025//neuronal cell body;GO:0043196//varicosity;GO:0045121//membrane raft;GO:0048471//perinuclear region of cytoplasm	GO:0005031//tumor necrosis factor-activated receptor activity;GO:0005515//protein binding;GO:0031625//ubiquitin protein ligase binding;GO:0043120//tumor necrosis factor binding	GO:0002718//regulation of cytokine production involved in immune response;GO:0002724//regulation of T cell cytokine production;GO:0003176//aortic valve development;GO:0003177//pulmonary valve development;GO:0003332//negative regulation of extracellular matrix constituent secretion;GO:0006915//apoptotic process;GO:0006954//inflammatory response;GO:0006955//immune response;GO:0007166//cell surface …
ENSG00000204464	TMEM51-AS2	0	0	0	0	0	0	0	0	0	0	0	TMEM51-AS2	-	-	-	-	-	-	-	-
ENSG00000283259	ENSG00000283259	0	0	0	0	0	0	0	0	0	0	0	ENSG00000283259	-	-	-	-	-	-	-	-
ENSG00000130939	UBE4B	0.243553	0.238051	0.274056	0.174533	0.31304	0.280508	0.27781	0.268907	0.317214	0.279141	0.246156	UBE4B	ubiquitination factor E4B [Source:HGNC Symbol;Acc:HGNC:12500]	Genetic Information Processing;Genetic Information Processing	Folding, sorting and degradation;Folding, sorting and degradation	ko04141//Protein processing in endoplasmic reticulum;ko04120//Ubiquitin mediated proteolysis	K10597;K10597	GO:0000151//ubiquitin ligase complex;GO:0005634//nucleus;GO:0005737//cytoplasm	GO:0004842//ubiquitin-protein transferase activity;GO:0005515//protein binding;GO:0016740//transferase activity;GO:0019899//enzyme binding;GO:0034450//ubiquitin-ubiquitin ligase activity	GO:0000209//protein polyubiquitination;GO:0006511//ubiquitin-dependent protein catabolic process;GO:0006807//nitrogen compound metabolic process;GO:0008626//granzyme-mediated apoptotic signaling pathway;GO:0009411//response to UV;GO:0016567//protein ubiquitination;GO:0019538//protein metabolic process;GO:0030433//ubiquitin-dependent ERAD pathway;GO:0043161//proteasome-mediated ubiquitin-dependent…
ENSG00000175147	TMEM51-AS1	0.00218236	0.00476954	0.00370157	0	0.00539062	0	0	0	0	0	0.019931	TMEM51-AS1	-	-	-	-	-	-	-	-
ENSG00000127472	PLA2G5	0	0	0	0	0	0	0	0	0	0	0	PLA2G5	phospholipase A2 group V [Source:HGNC Symbol;Acc:HGNC:9038]	Metabolism;Environmental Information Processing;Organismal Systems;Organismal Systems;Metabolism;Metabolism;Metabolism;Organismal Systems;Metabolism;Metabolism	Global and overview maps;Signal transduction;Circulatory system;Digestive system;Lipid metabolism;Lipid metabolism;Lipid metabolism;Digestive system;Lipid metabolism;Lipid metabolism	ko01100//Metabolic pathways;ko04014//Ras signaling pathway;ko04270//Vascular smooth muscle contraction;ko04972//Pancreatic secretion;ko00564//Glycerophospholipid metabolism;ko00590//Arachidonic acid metabolism;ko00565//Ether lipid metabolism;ko04975//Fat digestion and absorption;ko00591//Linoleic acid metabolism;ko00592//alpha-Linolenic acid metabolism	K01047;K01047;K01047;K01047;K01047;K01047;K01047;K01047;K01047;K01047	GO:0005576//extracellular region;GO:0005768//endosome;GO:0005794//Golgi apparatus;GO:0005886//plasma membrane;GO:0016020//membrane;GO:0031410//cytoplasmic vesicle;GO:0032009//early phagosome;GO:0032010//phagolysosome;GO:0045335//phagocytic vesicle;GO:0055037//recycling endosome	GO:0004623//phospholipase A2 activity;GO:0005509//calcium ion binding;GO:0005543//phospholipid binding;GO:0016787//hydrolase activity;GO:0046872//metal ion binding;GO:0047498//calcium-dependent phospholipase A2 activity;GO:0047499//calcium-independent phospholipase A2 activity	GO:0006629//lipid metabolic process;GO:0006631//fatty acid metabolic process;GO:0006644//phospholipid metabolic process;GO:0006909//phagocytosis;GO:0009395//phospholipid catabolic process;GO:0010518//positive regulation of phospholipase activity;GO:0010744//positive regulation of macrophage derived foam cell differentiation;GO:0016042//lipid catabolic process;GO:0019370//leukotriene biosynthetic …
ENSG00000060656	PTPRU	0.220672	0.352023	0.193272	0.165314	0.208055	0.118338	0.202393	0.306479	0.143422	0.0903933	0.17452	PTPRU	protein tyrosine phosphatase receptor type U [Source:HGNC Symbol;Acc:HGNC:9683]	-	-	-	-	GO:0005886//plasma membrane;GO:0005911//cell-cell junction;GO:0016020//membrane;GO:0070161//anchoring junction	GO:0004721//phosphoprotein phosphatase activity;GO:0004725//protein tyrosine phosphatase activity;GO:0005001//transmembrane receptor protein tyrosine phosphatase activity;GO:0005515//protein binding;GO:0008013//beta-catenin binding;GO:0016787//hydrolase activity;GO:0016791//phosphatase activity	GO:0006470//protein dephosphorylation;GO:0007155//cell adhesion;GO:0007185//transmembrane receptor protein tyrosine phosphatase signaling pathway;GO:0008285//negative regulation of cell population proliferation;GO:0016311//dephosphorylation;GO:0030154//cell differentiation;GO:0030336//negative regulation of cell migration;GO:0031100//animal organ regeneration;GO:0034109//homotypic cell-cell adhes…
ENSG00000163867	ZMYM6	0.102788	0.0538026	0.0878929	0.0545236	0.0591183	0.146755	0.100646	0.107009	0.0991816	0.120889	0.0982073	ZMYM6	zinc finger MYM-type containing 6 [Source:HGNC Symbol;Acc:HGNC:13050]	-	-	-	-	GO:0005634//nucleus	GO:0003677//DNA binding;GO:0005515//protein binding;GO:0008270//zinc ion binding;GO:0046872//metal ion binding	GO:0007010//cytoskeleton organization;GO:0022604//regulation of cell morphogenesis
ENSG00000189280	GJB5	0	0	0	0	0	0	0	0	0	0	0	GJB5	gap junction protein beta 5 [Source:HGNC Symbol;Acc:HGNC:4287]	-	-	-	-	GO:0005886//plasma membrane;GO:0005921//gap junction;GO:0005922//connexin complex;GO:0016020//membrane;GO:0070161//anchoring junction	GO:0005243//gap junction channel activity;GO:0005515//protein binding	GO:0007154//cell communication;GO:0007267//cell-cell signaling;GO:0008544//epidermis development;GO:0055085//transmembrane transport;GO:0060707//trophoblast giant cell differentiation;GO:0060708//spongiotrophoblast differentiation;GO:0060713//labyrinthine layer morphogenesis;GO:1905867//epididymis development
ENSG00000134698	AGO4	0.334749	0.163044	0.233867	0.301537	0.249387	0.294118	0.35212	0.351081	0.221602	0.241819	0.245088	AGO4	argonaute RISC component 4 [Source:HGNC Symbol;Acc:HGNC:18424]	-	-	-	-	GO:0000932//P-body;GO:0005634//nucleus;GO:0005737//cytoplasm;GO:0005829//cytosol;GO:0016020//membrane;GO:0016442//RISC complex;GO:0036464//cytoplasmic ribonucleoprotein granule;GO:0070578//RISC-loading complex;GO:1990904//ribonucleoprotein complex	GO:0003676//nucleic acid binding;GO:0003723//RNA binding;GO:0003725//double-stranded RNA binding;GO:0003727//single-stranded RNA binding;GO:0004521//endoribonuclease activity;GO:0005515//protein binding;GO:0035198//miRNA binding;GO:0061980//regulatory RNA binding	GO:0006402//mRNA catabolic process;GO:0006417//regulation of translation;GO:0007130//synaptonemal complex assembly;GO:0007140//male meiotic nuclear division;GO:0008584//male gonad development;GO:0010501//RNA secondary structure unwinding;GO:0010586//miRNA metabolic process;GO:0022604//regulation of cell morphogenesis;GO:0031047//gene silencing by RNA;GO:0031054//pre-miRNA processing;GO:0035196//p…
ENSG00000272420	ENSG00000272420	0.0250434	0.0037315	0.00796945	0.0316169	0.0109171	0.0503638	0.0446022	0.0695787	0.0389321	0.0280341	0	ENSG00000272420	-	-	-	-	-	-	-	-
ENSG00000132881	CPLANE2	0.015376	0.0154184	0.00844539	0	0.00283254	0.00880288	0.0118268	0	0.0104851	0.0133769	0.0322527	CPLANE2	ciliogenesis and planar polarity effector complex subunit 2 [Source:HGNC Symbol;Acc:HGNC:28127]	-	-	-	-	GO:0005737//cytoplasm;GO:0005814//centriole;GO:0005856//cytoskeleton;GO:0005929//cilium;GO:0035869//ciliary transition zone;GO:0036064//ciliary basal body;GO:0042995//cell projection;GO:0097546//ciliary base	GO:0000166//nucleotide binding;GO:0003924//GTPase activity;GO:0005515//protein binding;GO:0005525//GTP binding	GO:0003274//endocardial cushion fusion;GO:0006887//exocytosis;GO:0007224//smoothened signaling pathway;GO:0008104//protein localization;GO:0008589//regulation of smoothened signaling pathway;GO:0015031//protein transport;GO:0016485//protein processing;GO:0017157//regulation of exocytosis;GO:0030030//cell projection organization;GO:0031338//regulation of vesicle fusion;GO:0035082//axoneme assembly…
ENSG00000273274	ZBTB8B	0.102738	0.0205777	0.153616	0.103912	0.160456	0.0821259	0.143263	0.132496	0.0935928	0.100773	0.0746256	ZBTB8B	zinc finger and BTB domain containing 8B [Source:HGNC Symbol;Acc:HGNC:37057]	-	-	-	-	GO:0000785//chromatin;GO:0005634//nucleus	GO:0000981//DNA-binding transcription factor activity, RNA polymerase II-specific;GO:0003677//DNA binding;GO:0005515//protein binding;GO:0046872//metal ion binding	GO:0006357//regulation of transcription by RNA polymerase II
ENSG00000236648	LINC02810	0	0	0	0	0	0	0	0	0	0	0	LINC02810	-	-	-	-	-	-	-	-
ENSG00000009709	PAX7	0.0315894	0.0556603	0.00644168	0.0136622	0.0027257	0.043346	0.0437895	0.0264621	0.302816	0	0.129635	PAX7	paired box 7 [Source:HGNC Symbol;Acc:HGNC:8621]	Human Diseases	Cancer: overview	ko05202//Transcriptional misregulation in cancer	K09381	GO:0000785//chromatin;GO:0005634//nucleus	GO:0000978//RNA polymerase II cis-regulatory region sequence-specific DNA binding;GO:0000981//DNA-binding transcription factor activity, RNA polymerase II-specific;GO:0003676//nucleic acid binding;GO:0003677//DNA binding;GO:0003700//DNA-binding transcription factor activity;GO:0005515//protein binding;GO:1990837//sequence-specific double-stranded DNA binding	GO:0006355//regulation of transcription, DNA-templated;GO:0006357//regulation of transcription by RNA polymerase II;GO:0007517//muscle organ development;GO:0009653//anatomical structure morphogenesis;GO:0043066//negative regulation of apoptotic process;GO:0048856//anatomical structure development
ENSG00000287396	ENSG00000287396	0	0	0	0	0	0	0	0	0	0	0	ENSG00000287396	-	-	-	-	-	-	-	-
ENSG00000130940	CASZ1	0.142934	0.0621296	0.163196	0.100339	0.13582	0.127544	0.111294	0.366409	0.0457778	0.367284	0.0770535	CASZ1	castor zinc finger 1 [Source:HGNC Symbol;Acc:HGNC:26002]	-	-	-	-	GO:0000785//chromatin;GO:0005634//nucleus;GO:0005654//nucleoplasm;GO:0005829//cytosol;GO:0043231//intracellular membrane-bounded organelle	GO:0000977//RNA polymerase II transcription regulatory region sequence-specific DNA binding;GO:0000981//DNA-binding transcription factor activity, RNA polymerase II-specific;GO:0001228//DNA-binding transcription activator activity, RNA polymerase II-specific;GO:0003677//DNA binding;GO:0046872//metal ion binding	GO:0006355//regulation of transcription, DNA-templated;GO:0045664//regulation of neuron differentiation;GO:0045893//positive regulation of transcription, DNA-templated;GO:0045944//positive regulation of transcription by RNA polymerase II
ENSG00000163879	DNALI1	0.136223	0.070199	0.107341	0.130285	0.16021	0.191724	0.336449	0.166237	0.555879	0.0961402	0.877104	DNALI1	dynein axonemal light intermediate chain 1 [Source:HGNC Symbol;Acc:HGNC:14353]	Human Diseases;Human Diseases;Human Diseases	Neurodegenerative disease;Neurodegenerative disease;Neurodegenerative disease	ko05022//Pathways of neurodegeneration - multiple diseases;ko05014//Amyotrophic lateral sclerosis;ko05016//Huntington disease	K10410;K10410;K10410	GO:0005737//cytoplasm;GO:0005929//cilium;GO:0005930//axoneme;GO:0030175//filopodium;GO:0030286//dynein complex;GO:0031514//motile cilium;GO:0036126//sperm flagellum;GO:0042995//cell projection;GO:0097729//9+2 motile cilium;GO:0120293//dynein axonemal particle	GO:0005515//protein binding;GO:0045504//dynein heavy chain binding	GO:0120316//sperm flagellum assembly
ENSG00000227527	ENSG00000227527	0	0	0	0	0	0	0	0	0	0	0	ENSG00000227527	-	-	-	-	-	-	-	-
ENSG00000116954	RRAGC	0.23574	0.211405	0.260834	0.18121	0.225918	0.151458	0.198154	0.221849	0.345983	0.222094	0.275772	RRAGC	Ras related GTP binding C [Source:HGNC Symbol;Acc:HGNC:19902]	Human Diseases;Environmental Information Processing;Cellular Processes	Infectious disease: bacterial;Signal transduction;Transport and catabolism	ko05131//Shigellosis;ko04150//mTOR signaling pathway;ko04140//Autophagy - animal	K16186;K16186;K16186	GO:0005634//nucleus;GO:0005654//nucleoplasm;GO:0005737//cytoplasm;GO:0005764//lysosome;GO:0005765//lysosomal membrane;GO:0005829//cytosol;GO:0016020//membrane;GO:0043231//intracellular membrane-bounded organelle;GO:1990131//Gtr1-Gtr2 GTPase complex;GO:1990877//Lst4-Lst7 complex	GO:0000166//nucleotide binding;GO:0000287//magnesium ion binding;GO:0003924//GTPase activity;GO:0005515//protein binding;GO:0005525//GTP binding;GO:0016787//hydrolase activity;GO:0019003//GDP binding;GO:0043495//protein-membrane adaptor activity;GO:0046982//protein heterodimerization activity;GO:0051020//GTPase binding;GO:0060090//molecular adaptor activity	GO:0006351//transcription, DNA-templated;GO:0006915//apoptotic process;GO:0007264//small GTPase mediated signal transduction;GO:0008104//protein localization;GO:0008380//RNA splicing;GO:0009267//cellular response to starvation;GO:0010507//negative regulation of autophagy;GO:0031669//cellular response to nutrient levels;GO:0032006//regulation of TOR signaling;GO:0034198//cellular response to amino…
ENSG00000163873	GRIK3	0.222408	0.0723349	0.142652	0.258307	0.262782	0.35461	0.177781	0.0848917	0.163633	0.153233	0.239348	GRIK3	glutamate ionotropic receptor kainate type subunit 3 [Source:HGNC Symbol;Acc:HGNC:4581]	Environmental Information Processing;Organismal Systems	Signaling molecules and interaction;Nervous system	ko04080//Neuroactive ligand-receptor interaction;ko04724//Glutamatergic synapse	K05203;K05203	GO:0005886//plasma membrane;GO:0016020//membrane;GO:0030424//axon;GO:0030425//dendrite;GO:0032839//dendrite cytoplasm;GO:0032983//kainate selective glutamate receptor complex;GO:0042734//presynaptic membrane;GO:0043195//terminal bouton;GO:0043204//perikaryon;GO:0045202//synapse;GO:0045211//postsynaptic membrane;GO:0098839//postsynaptic density membrane;GO:0098978//glutamatergic synapse	GO:0001640//adenylate cyclase inhibiting G protein-coupled glutamate receptor activity;GO:0004970//ionotropic glutamate receptor activity;GO:0005216//ion channel activity;GO:0008066//glutamate receptor activity;GO:0015276//ligand-gated ion channel activity;GO:0015277//kainate selective glutamate receptor activity;GO:0038023//signaling receptor activity;GO:0099507//ligand-gated ion channel activit…	GO:0006811//ion transport;GO:0007196//adenylate cyclase-inhibiting G protein-coupled glutamate receptor signaling pathway;GO:0007215//glutamate receptor signaling pathway;GO:0007216//G protein-coupled glutamate receptor signaling pathway;GO:0034220//ion transmembrane transport;GO:0035235//ionotropic glutamate receptor signaling pathway;GO:0035249//synaptic transmission, glutamatergic;GO:0042391//…
ENSG00000117215	PLA2G2D	0	0	0	0	0	0	0	0	0	0	0	PLA2G2D	phospholipase A2 group IID [Source:HGNC Symbol;Acc:HGNC:9033]	Metabolism;Environmental Information Processing;Organismal Systems;Organismal Systems;Metabolism;Metabolism;Metabolism;Organismal Systems;Metabolism;Metabolism	Global and overview maps;Signal transduction;Circulatory system;Digestive system;Lipid metabolism;Lipid metabolism;Lipid metabolism;Digestive system;Lipid metabolism;Lipid metabolism	ko01100//Metabolic pathways;ko04014//Ras signaling pathway;ko04270//Vascular smooth muscle contraction;ko04972//Pancreatic secretion;ko00564//Glycerophospholipid metabolism;ko00590//Arachidonic acid metabolism;ko00565//Ether lipid metabolism;ko04975//Fat digestion and absorption;ko00591//Linoleic acid metabolism;ko00592//alpha-Linolenic acid metabolism	K01047;K01047;K01047;K01047;K01047;K01047;K01047;K01047;K01047;K01047	GO:0005576//extracellular region	GO:0004623//phospholipase A2 activity;GO:0005509//calcium ion binding;GO:0005543//phospholipid binding;GO:0008201//heparin binding;GO:0016787//hydrolase activity;GO:0043395//heparan sulfate proteoglycan binding;GO:0046872//metal ion binding;GO:0047498//calcium-dependent phospholipase A2 activity	GO:0002361//CD4-positive, CD25-positive, alpha-beta regulatory T cell differentiation;GO:0002864//regulation of acute inflammatory response to antigenic stimulus;GO:0006629//lipid metabolic process;GO:0006644//phospholipid metabolic process;GO:0006954//inflammatory response;GO:0016042//lipid catabolic process;GO:0042130//negative regulation of T cell proliferation;GO:0046337//phosphatidylethanola…
ENSG00000230163	ENSG00000230163	0	0	0	0	0	0	0	0	0	0	0	ENSG00000230163	-	-	-	-	-	-	-	-
ENSG00000044012	GUCA2B	0	0	0	0	0	0	0	0	0	0	0	GUCA2B	guanylate cyclase activator 2B [Source:HGNC Symbol;Acc:HGNC:4683]	-	-	-	-	GO:0005576//extracellular region;GO:0070062//extracellular exosome	GO:0005515//protein binding;GO:0030250//guanylate cyclase activator activity	GO:0019934//cGMP-mediated signaling
ENSG00000179051	RCC2	0.267495	0.322201	0.201932	0.232989	0.141153	0.325053	0.415903	0.423345	0.630004	0.331636	0.454097	RCC2	regulator of chromosome condensation 2 [Source:HGNC Symbol;Acc:HGNC:30297]	-	-	-	-	GO:0000775//chromosome, centromeric region;GO:0005634//nucleus;GO:0005694//chromosome;GO:0005730//nucleolus;GO:0005737//cytoplasm;GO:0005819//spindle;GO:0005829//cytosol;GO:0005856//cytoskeleton;GO:0005874//microtubule;GO:0005886//plasma membrane;GO:0016020//membrane;GO:0030496//midbody;GO:0031901//early endosome membrane;GO:0034506//chromosome, centromeric core domain;GO:1990023//mitotic spindle…	GO:0003723//RNA binding;GO:0005085//guanyl-nucleotide exchange factor activity;GO:0005515//protein binding;GO:0008017//microtubule binding;GO:0019901//protein kinase binding;GO:0019904//protein domain specific binding;GO:0031267//small GTPase binding	GO:0007049//cell cycle;GO:0007229//integrin-mediated signaling pathway;GO:0010762//regulation of fibroblast migration;GO:0010971//positive regulation of G2/M transition of mitotic cell cycle;GO:0030334//regulation of cell migration;GO:0034260//negative regulation of GTPase activity;GO:0045184//establishment of protein localization;GO:0048041//focal adhesion assembly;GO:0051301//cell division;GO:0…
ENSG00000284650	ENSG00000284650	0.0231133	0.0152625	0.0182542	0	0	0	0.00699891	0.00703126	0.0111476	0	0.0322438	ENSG00000284650	-	-	-	-	-	-	-	-
ENSG00000236948	ENSG00000236948	0	0	0	0	0	0	0	0.0102145	0	0	0	ENSG00000236948	-	-	-	-	-	-	-	-
ENSG00000126067	PSMB2	1.41685	1.1702	1.38235	1.61527	1.30612	1.1118	1.55218	1.97435	2.07147	1.24288	1.88326	PSMB2	proteasome 20S subunit beta 2 [Source:HGNC Symbol;Acc:HGNC:9539]	Human Diseases;Human Diseases;Human Diseases;Human Diseases;Human Diseases;Human Diseases;Human Diseases;Genetic Information Processing	Neurodegenerative disease;Neurodegenerative disease;Neurodegenerative disease;Neurodegenerative disease;Neurodegenerative disease;Neurodegenerative disease;Neurodegenerative disease;Folding, sorting and degradation	ko05022//Pathways of neurodegeneration - multiple diseases;ko05010//Alzheimer disease;ko05014//Amyotrophic lateral sclerosis;ko05016//Huntington disease;ko05020//Prion disease;ko05012//Parkinson disease;ko05017//Spinocerebellar ataxia;ko03050//Proteasome	K02734;K02734;K02734;K02734;K02734;K02734;K02734;K02734	GO:0000502//proteasome complex;GO:0005634//nucleus;GO:0005654//nucleoplasm;GO:0005737//cytoplasm;GO:0005829//cytosol;GO:0005839//proteasome core complex;GO:0016020//membrane;GO:0019774//proteasome core complex, beta-subunit complex;GO:0070062//extracellular exosome	GO:0005515//protein binding	GO:0010243//response to organonitrogen compound;GO:0010498//proteasomal protein catabolic process;GO:0014070//response to organic cyclic compound;GO:0043161//proteasome-mediated ubiquitin-dependent protein catabolic process;GO:0051603//proteolysis involved in cellular protein catabolic process
ENSG00000274944	ENSG00000274944	0	0	0	0	0	0	0	0	0	0	0	ENSG00000274944	novel protein	-	-	-	-	GO:0005634//nucleus;GO:0005654//nucleoplasm;GO:0005739//mitochondrion;GO:0005886//plasma membrane;GO:0005921//gap junction;GO:0005922//connexin complex;GO:0016020//membrane;GO:0070161//anchoring junction	GO:0003713//transcription coactivator activity	GO:0006355//regulation of transcription, DNA-templated;GO:0007154//cell communication;GO:0045893//positive regulation of transcription, DNA-templated
ENSG00000272078	ENSG00000272078	0.00227065	0	0.0102291	0	0	0.00249614	0.00798626	0	0	0	0	ENSG00000272078	-	-	-	-	-	-	-	-
ENSG00000231606	ENSG00000231606	0	0	0	0	0	0	0	0	0	0	0	ENSG00000231606	-	-	-	-	-	-	-	-
ENSG00000284632	ENSG00000284632	0	0	0	0	0	0	0.00544838	0	0	0	0	ENSG00000284632	-	-	-	-	-	-	-	-
ENSG00000054118	THRAP3	0.297747	0.357674	0.33271	0.34872	0.267567	0.285722	0.344045	0.272826	0.393918	0.357627	0.427212	THRAP3	thyroid hormone receptor associated protein 3 [Source:HGNC Symbol;Acc:HGNC:22964]	-	-	-	-	GO:0005634//nucleus;GO:0005654//nucleoplasm;GO:0016592//mediator complex;GO:0016607//nuclear speck;GO:0035145//exon-exon junction complex;GO:0070062//extracellular exosome	GO:0000166//nucleotide binding;GO:0000978//RNA polymerase II cis-regulatory region sequence-specific DNA binding;GO:0003677//DNA binding;GO:0003712//transcription coregulator activity;GO:0003713//transcription coactivator activity;GO:0003723//RNA binding;GO:0005515//protein binding;GO:0005524//ATP binding;GO:0030374//nuclear receptor coactivator activity;GO:0042809//vitamin D receptor binding;GO:…	GO:0000381//regulation of alternative mRNA splicing, via spliceosome;GO:0000956//nuclear-transcribed mRNA catabolic process;GO:0006397//mRNA processing;GO:0007623//circadian rhythm;GO:0008380//RNA splicing;GO:0042753//positive regulation of circadian rhythm;GO:0045893//positive regulation of transcription, DNA-templated;GO:0045944//positive regulation of transcription by RNA polymerase II;GO:0048…
ENSG00000254553	ENSG00000254553	0	0	0	0	0	0	0	0	0	0	0	ENSG00000254553	novel transcript	-	-	-	-	-	-	-
ENSG00000284653	ENSG00000284653	0	0	0	0	0	0	0	0	0	0	0	ENSG00000284653	-	-	-	-	-	-	-	-
ENSG00000276747	PADI6	0	0	0	0	0	0	0	0	0	0	0	PADI6	peptidyl arginine deiminase 6 [Source:HGNC Symbol;Acc:HGNC:20449]	-	-	-	-	GO:0005634//nucleus;GO:0005737//cytoplasm;GO:0031410//cytoplasmic vesicle;GO:0045111//intermediate filament cytoskeleton;GO:0060473//cortical granule	GO:0004668//protein-arginine deiminase activity;GO:0005509//calcium ion binding;GO:0005515//protein binding;GO:0016787//hydrolase activity	GO:0007010//cytoskeleton organization;GO:0007028//cytoplasm organization;GO:0008104//protein localization;GO:0040016//embryonic cleavage;GO:0043143//regulation of translation by machinery localization
ENSG00000284705	ENSG00000284705	0.0048391	0	0	0.0105663	0.00878563	0.00610013	0.00369152	0	0.0217567	0	0	ENSG00000284705	-	-	-	-	-	-	-	-
ENSG00000159339	PADI4	0	0.00847293	0	0	0	0	0	0	0	0	0	PADI4	peptidyl arginine deiminase 4 [Source:HGNC Symbol;Acc:HGNC:18368]	Organismal Systems	Immune system	ko04613//Neutrophil extracellular trap formation	K24669	GO:0005634//nucleus;GO:0005654//nucleoplasm;GO:0005737//cytoplasm;GO:0005829//cytosol;GO:0032991//protein-containing complex	GO:0004668//protein-arginine deiminase activity;GO:0005509//calcium ion binding;GO:0005515//protein binding;GO:0016787//hydrolase activity;GO:0042802//identical protein binding;GO:0046872//metal ion binding	GO:0002376//immune system process;GO:0006325//chromatin organization;GO:0006334//nucleosome assembly;GO:0006338//chromatin remodeling;GO:0019827//stem cell population maintenance;GO:0036211//protein modification process;GO:0043687//post-translational protein modification;GO:0045087//innate immune response
ENSG00000261781	LINC01654	0	0	0	0	0	0	0	0	0	0	0	LINC01654	-	-	-	-	-	-	-	-
ENSG00000284743	ENSG00000284743	0	0	0	0	0	0	0	0	0	0	0	ENSG00000284743	-	-	-	-	-	-	-	-
ENSG00000158315	RHBDL2	0	0	0	0	0	0	0.00657161	0	0	0	0	RHBDL2	rhomboid like 2 [Source:HGNC Symbol;Acc:HGNC:16083]	-	-	-	-	GO:0005886//plasma membrane;GO:0016020//membrane	GO:0004252//serine-type endopeptidase activity;GO:0005515//protein binding;GO:0008233//peptidase activity;GO:0008236//serine-type peptidase activity;GO:0016787//hydrolase activity	GO:0006508//proteolysis
ENSG00000186973	CFAP144	0.0287255	0.0654858	0.0388687	0.0455747	0.0560287	0.164532	0.267639	0	0.0717176	0.0707879	1.18652	CFAP144	cilia and flagella associated protein 144 [Source:HGNC Symbol;Acc:HGNC:34347]	-	-	-	-	GO:0005737//cytoplasm;GO:0005856//cytoskeleton;GO:0005879//axonemal microtubule;GO:0042995//cell projection;GO:0097546//ciliary base	GO:0008017//microtubule binding	-
ENSG00000146463	ZMYM4	0.44638	0.193562	0.422029	0.44128	0.39787	0.50505	0.372536	0.561315	0.537608	0.546963	0.248669	ZMYM4	zinc finger MYM-type containing 4 [Source:HGNC Symbol;Acc:HGNC:13055]	-	-	-	-	-	GO:0003677//DNA binding;GO:0005515//protein binding;GO:0008270//zinc ion binding;GO:0046872//metal ion binding	GO:0007010//cytoskeleton organization;GO:0022604//regulation of cell morphogenesis
ENSG00000271741	ENSG00000271741	0	0.0100989	0	0	0	0	0	0	0	0	0	ENSG00000271741	novel transcript, ZMYM6-ZMYM6NB readthrough	-	-	-	-	-	-	-
ENSG00000142686	C1orf216	0.398968	0.0982791	0.392628	0.380098	0.541975	0.248807	0.360644	0.450569	0.225258	0.578404	0.150009	C1orf216	chromosome 1 open reading frame 216 [Source:HGNC Symbol;Acc:HGNC:26800]	-	-	-	-	-	GO:0005515//protein binding	-
ENSG00000117148	ACTL8	0	0	0	0	0	0	0	0	0	0	0	ACTL8	actin like 8 [Source:HGNC Symbol;Acc:HGNC:24018]	-	-	-	-	GO:0001725//stress fiber;GO:0005737//cytoplasm;GO:0005856//cytoskeleton;GO:0005865//striated muscle thin filament;GO:0005884//actin filament	GO:0005515//protein binding	GO:0030240//skeletal muscle thin filament assembly;GO:0030855//epithelial cell differentiation
ENSG00000117000	RLF	0.0726931	0.067543	0.12951	0.0946017	0.0909441	0.0727198	0.0929292	0.160589	0.0655882	0.166241	0.0453114	RLF	RLF zinc finger [Source:HGNC Symbol;Acc:HGNC:10025]	-	-	-	-	GO:0005634//nucleus	GO:0000981//DNA-binding transcription factor activity, RNA polymerase II-specific;GO:0001228//DNA-binding transcription activator activity, RNA polymerase II-specific;GO:0003677//DNA binding;GO:0005515//protein binding;GO:0046872//metal ion binding	GO:0006357//regulation of transcription by RNA polymerase II;GO:0044030//regulation of DNA methylation;GO:0045893//positive regulation of transcription, DNA-templated;GO:0045944//positive regulation of transcription by RNA polymerase II
ENSG00000284989	ENSG00000284989	0	0	0	0	0	0	0	0	0	0	0	ENSG00000284989	novel transcript	-	-	-	-	GO:0005634//nucleus	-	-
ENSG00000231630	ENSG00000231630	0	0	0	0	0	0	0	0	0	0	0	ENSG00000231630	-	-	-	-	-	-	-	-
ENSG00000092853	CLSPN	0.0141884	0.0565893	0.0137758	0.0243606	0.031428	0.0426378	0.00932013	0.0205559	0.0094528	0	0.0146023	CLSPN	claspin [Source:HGNC Symbol;Acc:HGNC:19715]	-	-	-	-	GO:0005634//nucleus;GO:0005654//nucleoplasm;GO:0005794//Golgi apparatus	GO:0000217//DNA secondary structure binding;GO:0003677//DNA binding;GO:0005515//protein binding;GO:0010997//anaphase-promoting complex binding	GO:0000076//DNA replication checkpoint signaling;GO:0000077//DNA damage checkpoint signaling;GO:0006281//DNA repair;GO:0006974//cellular response to DNA damage stimulus;GO:0007049//cell cycle;GO:0007095//mitotic G2 DNA damage checkpoint signaling;GO:0018105//peptidyl-serine phosphorylation;GO:0032147//activation of protein kinase activity;GO:0033314//mitotic DNA replication checkpoint signaling
ENSG00000255811	ENSG00000255811	0	0	0	0	0	0	0	0	0	0	0	ENSG00000255811	-	-	-	-	-	-	-	-
ENSG00000134697	GNL2	0.177818	0.177062	0.124038	0.199799	0.233823	0.218675	0.21214	0.349875	0.27893	0.331168	0.212619	GNL2	G protein nucleolar 2 [Source:HGNC Symbol;Acc:HGNC:29925]	Genetic Information Processing	Translation	ko03008//Ribosome biogenesis in eukaryotes	K14537	GO:0005634//nucleus;GO:0005730//nucleolus;GO:0016020//membrane	GO:0000166//nucleotide binding;GO:0003723//RNA binding;GO:0003924//GTPase activity;GO:0005525//GTP binding	GO:0008150//biological_process;GO:0042254//ribosome biogenesis
ENSG00000187513	GJA4	0.111818	0.376478	0.0664514	0.0434654	0.0527454	0.233296	0.0870117	0.026313	0.0174597	0.108332	0.0534132	GJA4	gap junction protein alpha 4 [Source:HGNC Symbol;Acc:HGNC:4278]	-	-	-	-	GO:0005886//plasma membrane;GO:0005921//gap junction;GO:0005922//connexin complex;GO:0016020//membrane;GO:0070161//anchoring junction	GO:0005243//gap junction channel activity;GO:0005515//protein binding	GO:0001568//blood vessel development;GO:0003158//endothelium development;GO:0006816//calcium ion transport;GO:0007043//cell-cell junction assembly;GO:0007154//cell communication;GO:0007267//cell-cell signaling;GO:0048265//response to pain;GO:0055085//transmembrane transport
ENSG00000230138	LINC02812	0	0	0	0	0	0	0	0	0	0	0	LINC02812	-	-	-	-	-	-	-	-
ENSG00000223390	ENSG00000223390	0	0	0	0	0	0	0	0	0	0	0	ENSG00000223390	-	-	-	-	-	-	-	-
ENSG00000284720	ENSG00000284720	0	0	0	0	0	0	0	0	0	0	0	ENSG00000284720	-	-	-	-	-	-	-	-
ENSG00000116151	MORN1	0.0372197	0.00834537	0.0279327	0.031305	0.0266064	0.018288	0.0359184	0.0318495	0.0764033	0.0207249	0.0930774	MORN1	MORN repeat containing 1 [Source:HGNC Symbol;Acc:HGNC:25852]	-	-	-	-	-	-	-
ENSG00000006555	TTC22	0	0	0.00693365	0.00619233	0	0.0122634	0.0153012	0.0223121	0	0	0.010346	TTC22	tetratricopeptide repeat domain 22 [Source:HGNC Symbol;Acc:HGNC:26067]	-	-	-	-	-	GO:0005515//protein binding	-
ENSG00000066056	TIE1	0.0571791	0.279598	0.049418	0.0680121	0.107035	0.200596	0.0909309	0.0091929	0.055546	0.0259571	0.0845217	TIE1	tyrosine kinase with immunoglobulin like and EGF like domains 1 [Source:HGNC Symbol;Acc:HGNC:11809]	-	-	-	-	GO:0005886//plasma membrane;GO:0016020//membrane;GO:0043235//receptor complex	GO:0000166//nucleotide binding;GO:0004672//protein kinase activity;GO:0004713//protein tyrosine kinase activity;GO:0004714//transmembrane receptor protein tyrosine kinase activity;GO:0005515//protein binding;GO:0005524//ATP binding;GO:0016301//kinase activity;GO:0016740//transferase activity	GO:0001525//angiogenesis;GO:0001568//blood vessel development;GO:0001570//vasculogenesis;GO:0001701//in utero embryonic development;GO:0001936//regulation of endothelial cell proliferation;GO:0003180//aortic valve morphogenesis;GO:0006468//protein phosphorylation;GO:0007165//signal transduction;GO:0007169//transmembrane receptor protein tyrosine kinase signaling pathway;GO:0007498//mesoderm devel…
ENSG00000214114	MYCBP	0.0355542	0.0757746	0.0177622	0.0506581	0.0425684	0.0322756	0.030996	0.0199515	0.101593	0.0155219	0.11933	MYCBP	MYC binding protein [Source:HGNC Symbol;Acc:HGNC:7554]	-	-	-	-	GO:0005634//nucleus;GO:0005654//nucleoplasm;GO:0005737//cytoplasm;GO:0005739//mitochondrion	GO:0003713//transcription coactivator activity;GO:0005515//protein binding	GO:0006355//regulation of transcription, DNA-templated;GO:0007283//spermatogenesis;GO:0045893//positive regulation of transcription, DNA-templated
ENSG00000116544	DLGAP3	0.263821	0.067279	0.215094	0.251227	0.248074	0.202867	0.205516	0.378789	0.0771982	0.319547	0.136772	DLGAP3	DLG associated protein 3 [Source:HGNC Symbol;Acc:HGNC:30368]	-	-	-	-	GO:0005886//plasma membrane;GO:0014069//postsynaptic density;GO:0016020//membrane;GO:0031594//neuromuscular junction;GO:0045202//synapse;GO:0098978//glutamatergic synapse;GO:0098981//cholinergic synapse;GO:0099572//postsynaptic specialization	GO:0001540//amyloid-beta binding;GO:0005515//protein binding;GO:0060090//molecular adaptor activity	GO:0023052//signaling;GO:0050804//modulation of chemical synaptic transmission;GO:0099563//modification of synaptic structure
ENSG00000236723	ENSG00000236723	0.00360512	0	0	0	0	0	0.0124437	0	0	0	0	ENSG00000236723	-	-	-	-	-	-	-	-
ENSG00000117016	RIMS3	0.541804	0.12871	0.704857	0.627934	0.708103	0.374052	0.539234	0.537054	0.493975	0.341271	0.27319	RIMS3	regulating synaptic membrane exocytosis 3 [Source:HGNC Symbol;Acc:HGNC:21292]	-	-	-	-	GO:0016020//membrane;GO:0042734//presynaptic membrane;GO:0045202//synapse;GO:0048786//presynaptic active zone;GO:0048788//cytoskeleton of presynaptic active zone	GO:0005515//protein binding;GO:0031267//small GTPase binding;GO:0044325//transmembrane transporter binding	GO:0006836//neurotransmitter transport;GO:0006887//exocytosis;GO:0017156//calcium-ion regulated exocytosis;GO:0042391//regulation of membrane potential;GO:0048167//regulation of synaptic plasticity;GO:0048791//calcium ion-regulated exocytosis of neurotransmitter;GO:0050806//positive regulation of synaptic transmission;GO:2000300//regulation of synaptic vesicle exocytosis
ENSG00000169213	RAB3B	0.59367	0.143747	0.763387	0.482664	0.933049	0.61591	0.449979	0.319618	0.192262	0.851777	0.290456	RAB3B	RAB3B, member RAS oncogene family [Source:HGNC Symbol;Acc:HGNC:9778]	-	-	-	-	GO:0005737//cytoplasm;GO:0005768//endosome;GO:0005794//Golgi apparatus;GO:0005886//plasma membrane;GO:0008021//synaptic vesicle;GO:0016020//membrane;GO:0030672//synaptic vesicle membrane;GO:0031982//vesicle;GO:0048471//perinuclear region of cytoplasm;GO:0070062//extracellular exosome;GO:0098691//dopaminergic synapse	GO:0000166//nucleotide binding;GO:0003924//GTPase activity;GO:0005515//protein binding;GO:0005525//GTP binding;GO:0019003//GDP binding;GO:0031489//myosin V binding	GO:0006904//vesicle docking involved in exocytosis;GO:0009306//protein secretion;GO:0015031//protein transport;GO:0017157//regulation of exocytosis;GO:0019882//antigen processing and presentation;GO:0051586//positive regulation of dopamine uptake involved in synaptic transmission;GO:0072659//protein localization to plasma membrane;GO:0097494//regulation of vesicle size;GO:0098693//regulation of s…
ENSG00000163866	SMIM12	0.339221	0.323191	0.314404	0.342926	0.293969	0.28493	0.387199	0.385998	0.348169	0.311638	0.285381	SMIM12	small integral membrane protein 12 [Source:HGNC Symbol;Acc:HGNC:25154]	-	-	-	-	GO:0016020//membrane	GO:0005515//protein binding	-
ENSG00000232335	ENSG00000232335	0	0	0	0	0	0	0	0	0	0	0	ENSG00000232335	-	-	-	-	-	-	-	-
ENSG00000260971	ENSG00000260971	0	0	0	0	0	0	0	0	0	0	0	ENSG00000260971	-	-	-	-	-	-	-	-
ENSG00000284696	LINC02808	0	0	0	0	0.00317663	0	0	0	0	0	0	LINC02808	-	-	-	-	-	-	-	-
ENSG00000238242	LINC02778	0	0	0	0	0	0	0	0	0	0	0	LINC02778	-	-	-	-	-	-	-	-
ENSG00000285839	ENSG00000285839	0	0	0	0	0	0	0	0	0	0	0	ENSG00000285839	novel transcript	-	-	-	-	-	GO:0000166//nucleotide binding;GO:0005524//ATP binding	-
ENSG00000232762	ENSG00000232762	0	0	0	0	0	0	0	0	0	0	0	ENSG00000232762	-	-	-	-	-	-	-	-
ENSG00000162384	CZIB	0.756097	0.692961	0.670205	0.721362	0.653117	0.602799	0.899158	0.704569	0.93972	0.682768	1.24167	CZIB	CXXC motif containing zinc binding protein [Source:HGNC Symbol;Acc:HGNC:26059]	-	-	-	-	-	GO:0005515//protein binding;GO:0008270//zinc ion binding;GO:0046872//metal ion binding	GO:0008150//biological_process
ENSG00000162391	FAM151A	0	0	0	0	0	0	0	0	0	0	0	FAM151A	family with sequence similarity 151 member A [Source:HGNC Symbol;Acc:HGNC:25032]	-	-	-	-	GO:0005615//extracellular space;GO:0016020//membrane;GO:0070062//extracellular exosome	GO:0003674//molecular_function	GO:0008150//biological_process
ENSG00000117859	OSBPL9	0.282008	0.248671	0.322437	0.352137	0.366752	0.333291	0.431663	0.370591	0.370939	0.422248	0.55108	OSBPL9	oxysterol binding protein like 9 [Source:HGNC Symbol;Acc:HGNC:16386]	-	-	-	-	GO:0005768//endosome;GO:0005794//Golgi apparatus;GO:0005829//cytosol;GO:0016020//membrane;GO:0031902//late endosome membrane;GO:0043231//intracellular membrane-bounded organelle	GO:0005515//protein binding;GO:0008289//lipid binding;GO:0015248//sterol transporter activity;GO:0032934//sterol binding	GO:0006699//bile acid biosynthetic process;GO:0006869//lipid transport;GO:0015918//sterol transport
ENSG00000253313	C1orf210	0	0	0	0	0.00473103	0	0	0	0	0	0	C1orf210	chromosome 1 open reading frame 210 [Source:HGNC Symbol;Acc:HGNC:28755]	-	-	-	-	GO:0005768//endosome;GO:0005769//early endosome;GO:0005886//plasma membrane;GO:0016020//membrane;GO:0055037//recycling endosome	-	-
ENSG00000162396	PARS2	0.0188841	0.0258021	0.0240909	0.0247964	0.0254531	0.0362396	0.0212176	0.055745	0.0571877	0.0248482	0.0290697	PARS2	prolyl-tRNA synthetase 2, mitochondrial [Source:HGNC Symbol;Acc:HGNC:30563]	Genetic Information Processing	Translation	ko00970//Aminoacyl-tRNA biosynthesis	K01881	GO:0005737//cytoplasm;GO:0005739//mitochondrion;GO:0005759//mitochondrial matrix	GO:0000166//nucleotide binding;GO:0004812//aminoacyl-tRNA ligase activity;GO:0004827//proline-tRNA ligase activity;GO:0005524//ATP binding;GO:0016874//ligase activity;GO:0042802//identical protein binding	GO:0006412//translation;GO:0006418//tRNA aminoacylation for protein translation;GO:0006433//prolyl-tRNA aminoacylation
ENSG00000284686	ENSG00000284686	0	0	0.00288692	0	0	0	0	0	0	0	0	ENSG00000284686	novel transcript	-	-	-	-	GO:0016020//membrane	-	GO:0006644//phospholipid metabolic process
ENSG00000162378	ZYG11B	0.625441	0.292752	0.470591	0.481289	0.690519	0.550062	0.509729	0.55915	0.392804	0.644295	0.366207	ZYG11B	zyg-11 family member B, cell cycle regulator [Source:HGNC Symbol;Acc:HGNC:25820]	-	-	-	-	GO:0005737//cytoplasm;GO:0031462//Cul2-RING ubiquitin ligase complex	GO:0005515//protein binding	GO:0006515//protein quality control for misfolded or incompletely synthesized proteins;GO:0032436//positive regulation of proteasomal ubiquitin-dependent protein catabolic process
ENSG00000233079	LINC01755	0	0	0	0	0	0	0	0	0	0	0	LINC01755	-	-	-	-	-	-	-	-
ENSG00000259818	CZIB-DT	0	0	0	0	0	0	0	0	0	0	0	CZIB-DT	-	-	-	-	-	-	-	-
ENSG00000229444	ST3GAL3-AS1	0	0	0	0	0	0	0	0	0	0	0	ST3GAL3-AS1	-	-	-	-	-	-	-	-
ENSG00000240563	L1TD1	0	0.0199021	0	0	0	0	0	0	0	0	0	L1TD1	LINE1 type transposase domain containing 1 [Source:HGNC Symbol;Acc:HGNC:25595]	-	-	-	-	GO:0043231//intracellular membrane-bounded organelle;GO:1990904//ribonucleoprotein complex	GO:0003727//single-stranded RNA binding;GO:0005515//protein binding	GO:0032197//transposition, RNA-mediated
ENSG00000234318	ENSG00000234318	0	0	0	0	0	0	0	0	0	0	0	ENSG00000234318	-	-	-	-	-	-	-	-
ENSG00000284773	ENSG00000284773	0.00226092	0.00577306	0	0.00351339	0.0074788	0	0.00740941	0	0	0	0	ENSG00000284773	novel protein	-	-	-	-	-	-	-
ENSG00000234481	ENSG00000234481	0	0	0	0	0	0	0	0	0	0	0	ENSG00000234481	-	-	-	-	-	-	-	-
ENSG00000117862	TXNDC12	0.198934	0.217362	0.306796	0.265071	0.251922	0.316616	0.348765	0.148029	0.61232	0.17473	0.897459	TXNDC12	thioredoxin domain containing 12 [Source:HGNC Symbol;Acc:HGNC:24626]	Metabolism;Metabolism	Global and overview maps;Metabolism of other amino acids	ko01100//Metabolic pathways;ko00480//Glutathione metabolism	K05360;K05360	GO:0005783//endoplasmic reticulum;GO:0005788//endoplasmic reticulum lumen	GO:0005515//protein binding;GO:0015035//protein-disulfide reductase activity;GO:0016491//oxidoreductase activity;GO:0019153//protein-disulfide reductase (glutathione) activity	GO:1902236//negative regulation of endoplasmic reticulum stress-induced intrinsic apoptotic signaling pathway
ENSG00000235612	ENSG00000235612	0	0	0	0	0	0	0	0	0	0	0	ENSG00000235612	-	-	-	-	-	-	-	-
ENSG00000228369	TXNDC12-AS1	0	0	0	0	0	0	0	0	0	0	0	TXNDC12-AS1	-	-	-	-	-	-	-	-
ENSG00000227485	ENSG00000227485	0	0	0	0	0	0	0	0	0	0	0	ENSG00000227485	-	-	-	-	-	-	-	-
ENSG00000224609	FGGY-DT	0	0.0203933	0	0	0.00303086	0	0.00439843	0	0	0	0	FGGY-DT	-	-	-	-	-	-	-	-
ENSG00000235545	DOCK7-DT	0	0.00391496	0	0.00555622	0.0030254	0	0	0	0	0	0	DOCK7-DT	-	-	-	-	-	-	-	-
ENSG00000238063	LINC01685	0	0	0	0	0	0	0	0	0	0	0	LINC01685	-	-	-	-	-	-	-	-
ENSG00000243725	TTC4	0.0649856	0.0120365	0.0200778	0.0326242	0.0322573	0.0316046	0.0243855	0.059292	0.0263331	0.0133769	0.0897646	TTC4	tetratricopeptide repeat domain 4 [Source:HGNC Symbol;Acc:HGNC:12394]	-	-	-	-	GO:0005634//nucleus;GO:0005654//nucleoplasm;GO:0005737//cytoplasm	GO:0005515//protein binding;GO:0030544//Hsp70 protein binding;GO:0051879//Hsp90 protein binding	GO:0002376//immune system process;GO:0006457//protein folding;GO:0045087//innate immune response;GO:0051607//defense response to virus
ENSG00000171872	KLF17	0	0	0	0	0	0	0	0	0	0	0	KLF17	KLF transcription factor 17 [Source:HGNC Symbol;Acc:HGNC:18830]	-	-	-	-	GO:0000785//chromatin;GO:0005634//nucleus	GO:0000976//transcription cis-regulatory region binding;GO:0000978//RNA polymerase II cis-regulatory region sequence-specific DNA binding;GO:0000981//DNA-binding transcription factor activity, RNA polymerase II-specific;GO:0003677//DNA binding;GO:0003700//DNA-binding transcription factor activity;GO:0005515//protein binding;GO:0046872//metal ion binding;GO:1990837//sequence-specific double-strand…	GO:0006357//regulation of transcription by RNA polymerase II
ENSG00000162407	PLPP3	0.356569	0.654913	0.313601	0.239142	0.398698	0.568256	0.751581	0.0916885	3.17006	0.297585	4.44868	PLPP3	phospholipid phosphatase 3 [Source:HGNC Symbol;Acc:HGNC:9229]	Metabolism;Environmental Information Processing;Human Diseases;Metabolism;Organismal Systems;Metabolism;Metabolism;Metabolism;Organismal Systems	Global and overview maps;Signal transduction;Cancer: overview;Lipid metabolism;Immune system;Lipid metabolism;Lipid metabolism;Lipid metabolism;Digestive system	ko01100//Metabolic pathways;ko04072//Phospholipase D signaling pathway;ko05231//Choline metabolism in cancer;ko00564//Glycerophospholipid metabolism;ko04666//Fc gamma R-mediated phagocytosis;ko00561//Glycerolipid metabolism;ko00600//Sphingolipid metabolism;ko00565//Ether lipid metabolism;ko04975//Fat digestion and absorption	K01080;K01080;K01080;K01080;K01080;K01080;K01080;K01080;K01080	GO:0000139//Golgi membrane;GO:0005783//endoplasmic reticulum;GO:0005789//endoplasmic reticulum membrane;GO:0005794//Golgi apparatus;GO:0005802//trans-Golgi network;GO:0005886//plasma membrane;GO:0005912//adherens junction;GO:0016020//membrane;GO:0016323//basolateral plasma membrane;GO:0033116//endoplasmic reticulum-Golgi intermediate compartment membrane;GO:0045121//membrane raft;GO:0070971//endo…	GO:0005178//integrin binding;GO:0005515//protein binding;GO:0008195//phosphatidate phosphatase activity;GO:0016787//hydrolase activity;GO:0042392//sphingosine-1-phosphate phosphatase activity;GO:0042577//lipid phosphatase activity;GO:0106235//ceramide-1-phosphate phosphatase activity	GO:0001568//blood vessel development;GO:0001702//gastrulation with mouth forming second;GO:0001933//negative regulation of protein phosphorylation;GO:0006629//lipid metabolic process;GO:0006644//phospholipid metabolic process;GO:0006670//sphingosine metabolic process;GO:0006672//ceramide metabolic process;GO:0006890//retrograde vesicle-mediated transport, Golgi to endoplasmic reticulum;GO:0007155…
ENSG00000285079	ENSG00000285079	0	0	0	0	0	0	0	0	0	0	0	ENSG00000285079	-	-	-	-	-	-	-	-
ENSG00000163877	SNIP1	0.138612	0.030069	0.0897558	0.080999	0.0891414	0.103714	0.0649733	0.0586693	0.167139	0.0746485	0.0903115	SNIP1	Smad nuclear interacting protein 1 [Source:HGNC Symbol;Acc:HGNC:30587]	-	-	-	-	GO:0005634//nucleus;GO:0005654//nucleoplasm;GO:0005681//spliceosomal complex;GO:0005686//U2 snRNP;GO:0005829//cytosol;GO:0071005//U2-type precatalytic spliceosome	GO:0003723//RNA binding;GO:0003729//mRNA binding;GO:0005515//protein binding	GO:0000398//mRNA splicing, via spliceosome;GO:0006357//regulation of transcription by RNA polymerase II;GO:0006397//mRNA processing;GO:0007249//I-kappaB kinase/NF-kappaB signaling;GO:0008380//RNA splicing;GO:0031047//gene silencing by RNA;GO:0035196//production of miRNAs involved in gene silencing by miRNA;GO:1903241//U2-type prespliceosome assembly
ENSG00000157184	CPT2	0.0678588	0.0352563	0.0346757	0.0428756	0.0509614	0.0625607	0.0789898	0.0642892	0.141378	0.140173	0.192723	CPT2	carnitine palmitoyltransferase 2 [Source:HGNC Symbol;Acc:HGNC:2330]	Organismal Systems;Human Diseases;Organismal Systems;Metabolism;Metabolism	Environmental adaptation;Cardiovascular disease;Endocrine system;Global and overview maps;Lipid metabolism	ko04714//Thermogenesis;ko05415//Diabetic cardiomyopathy;ko03320//PPAR signaling pathway;ko01212//Fatty acid metabolism;ko00071//Fatty acid degradation	K08766;K08766;K08766;K08766;K08766	GO:0005654//nucleoplasm;GO:0005730//nucleolus;GO:0005739//mitochondrion;GO:0005743//mitochondrial inner membrane;GO:0016020//membrane	GO:0004095//carnitine O-palmitoyltransferase activity;GO:0005515//protein binding;GO:0008458//carnitine O-octanoyltransferase activity;GO:0016740//transferase activity;GO:0016746//acyltransferase activity	GO:0001676//long-chain fatty acid metabolic process;GO:0001701//in utero embryonic development;GO:0006629//lipid metabolic process;GO:0006631//fatty acid metabolic process;GO:0006635//fatty acid beta-oxidation;GO:0006853//carnitine shuttle;GO:0009437//carnitine metabolic process;GO:0120162//positive regulation of cold-induced thermogenesis
ENSG00000198815	FOXJ3	0.301218	0.11642	0.19569	0.283077	0.365309	0.280855	0.319384	0.461764	0.35677	0.283555	0.224634	FOXJ3	forkhead box J3 [Source:HGNC Symbol;Acc:HGNC:29178]	-	-	-	-	GO:0000785//chromatin;GO:0005634//nucleus	GO:0000978//RNA polymerase II cis-regulatory region sequence-specific DNA binding;GO:0000981//DNA-binding transcription factor activity, RNA polymerase II-specific;GO:0001228//DNA-binding transcription activator activity, RNA polymerase II-specific;GO:0003677//DNA binding;GO:0003700//DNA-binding transcription factor activity;GO:0005515//protein binding;GO:0043565//sequence-specific DNA binding;GO…	GO:0006355//regulation of transcription, DNA-templated;GO:0006357//regulation of transcription by RNA polymerase II;GO:0007141//male meiosis I;GO:0007283//spermatogenesis;GO:0030154//cell differentiation;GO:0045944//positive regulation of transcription by RNA polymerase II;GO:0051321//meiotic cell cycle
ENSG00000134744	TUT4	0.158427	0.216054	0.252649	0.266662	0.283172	0.364666	0.288767	0.402727	0.380501	0.348634	0.255308	TUT4	terminal uridylyl transferase 4 [Source:HGNC Symbol;Acc:HGNC:28981]	-	-	-	-	GO:0005615//extracellular space;GO:0005634//nucleus;GO:0005730//nucleolus;GO:0005737//cytoplasm;GO:0005829//cytosol;GO:0036464//cytoplasmic ribonucleoprotein granule;GO:0070062//extracellular exosome	GO:0003676//nucleic acid binding;GO:0003723//RNA binding;GO:0005515//protein binding;GO:0008270//zinc ion binding;GO:0016740//transferase activity;GO:0016779//nucleotidyltransferase activity;GO:0035198//miRNA binding;GO:0046872//metal ion binding;GO:0050265//RNA uridylyltransferase activity	GO:0000289//nuclear-transcribed mRNA poly(A) tail shortening;GO:0001556//oocyte maturation;GO:0006402//mRNA catabolic process;GO:0010586//miRNA metabolic process;GO:0010587//miRNA catabolic process;GO:0016070//RNA metabolic process;GO:0019827//stem cell population maintenance;GO:0031047//gene silencing by RNA;GO:0031054//pre-miRNA processing;GO:0031123//RNA 3'-end processing;GO:0061157//mRNA dest…
ENSG00000287703	ENSG00000287703	0	0	0	0	0	0	0	0	0	0	0	ENSG00000287703	-	-	-	-	-	-	-	-
ENSG00000283039	KLF18	0	0	0	0	0	0	0	0	0	0	0	KLF18	KLF transcription factor 18 [Source:HGNC Symbol;Acc:HGNC:51793]	-	-	-	-	GO:0005634//nucleus	GO:0000978//RNA polymerase II cis-regulatory region sequence-specific DNA binding;GO:0000981//DNA-binding transcription factor activity, RNA polymerase II-specific;GO:0046872//metal ion binding	GO:0006357//regulation of transcription by RNA polymerase II
ENSG00000229294	ENSG00000229294	0.00190732	0	0	0	0	0	0	0	0	0	0	ENSG00000229294	-	-	-	-	-	-	-	-
ENSG00000235446	LINC02791	0	0	0	0	0	0	0	0	0	0	0	LINC02791	-	-	-	-	-	-	-	-
ENSG00000162385	MAGOH	0.545064	0.581089	0.496342	0.624404	0.396343	0.521622	0.563988	0.759722	1.04784	0.444307	0.778989	MAGOH	mago homolog, exon junction complex subunit [Source:HGNC Symbol;Acc:HGNC:6815]	Genetic Information Processing;Genetic Information Processing;Genetic Information Processing	Transcription;Translation;Translation	ko03040//Spliceosome;ko03013//Nucleocytoplasmic transport;ko03015//mRNA surveillance pathway	K12877;K12877;K12877	GO:0005634//nucleus;GO:0005654//nucleoplasm;GO:0005681//spliceosomal complex;GO:0005737//cytoplasm;GO:0005829//cytosol;GO:0016607//nuclear speck;GO:0035145//exon-exon junction complex;GO:0071013//catalytic step 2 spliceosome;GO:1990501//exon-exon junction subcomplex mago-y14	GO:0003723//RNA binding;GO:0005515//protein binding	GO:0000184//nuclear-transcribed mRNA catabolic process, nonsense-mediated decay;GO:0000381//regulation of alternative mRNA splicing, via spliceosome;GO:0000398//mRNA splicing, via spliceosome;GO:0006397//mRNA processing;GO:0006406//mRNA export from nucleus;GO:0006417//regulation of translation;GO:0008380//RNA splicing;GO:0050684//regulation of mRNA processing;GO:0051028//mRNA transport;GO:2000622…
ENSG00000234264	DEPDC1-AS1	0	0	0	0	0	0	0	0	0	0	0	DEPDC1-AS1	-	-	-	-	-	-	-	-
ENSG00000223883	LINC01707	0	0	0	0	0	0	0	0	0	0	0	LINC01707	-	-	-	-	-	-	-	-
ENSG00000116652	DLEU2L	0	0	0	0	0	0	0	0	0	0	0	DLEU2L	-	-	-	-	-	-	-	-
ENSG00000123080	CDKN2C	0.0106231	0.0854902	0.0148157	0.0102796	0.0215697	0.148692	0.0390934	0	0.173573	0.1441	0.123265	CDKN2C	cyclin dependent kinase inhibitor 2C [Source:HGNC Symbol;Acc:HGNC:1789]	Human Diseases;Human Diseases;Human Diseases;Cellular Processes;Human Diseases	Infectious disease: viral;Cancer: overview;Endocrine and metabolic disease;Cell growth and death;Drug resistance: antineoplastic	ko05166//Human T-cell leukemia virus 1 infection;ko05202//Transcriptional misregulation in cancer;ko04934//Cushing syndrome;ko04110//Cell cycle;ko01522//Endocrine resistance	K06622;K06622;K06622;K06622;K06622	GO:0005634//nucleus;GO:0005737//cytoplasm;GO:0005829//cytosol	GO:0004861//cyclin-dependent protein serine/threonine kinase inhibitor activity;GO:0005515//protein binding;GO:0016301//kinase activity;GO:0019901//protein kinase binding	GO:0000079//regulation of cyclin-dependent protein serine/threonine kinase activity;GO:0007049//cell cycle;GO:0008283//cell population proliferation;GO:0008285//negative regulation of cell population proliferation;GO:0016310//phosphorylation;GO:0030308//negative regulation of cell growth;GO:0042326//negative regulation of phosphorylation;GO:0048709//oligodendrocyte differentiation;GO:0072089//ste…
ENSG00000285778	ENSG00000285778	0.00311	0	0	0	0.00246102	0	0	0	0	0	0	ENSG00000285778	-	-	-	-	-	-	-	-
ENSG00000233407	ENSG00000233407	0	0	0	0	0	0	0	0	0	0	0	ENSG00000233407	-	-	-	-	-	-	-	-
ENSG00000225675	LRP8-DT	0.00481665	0	0	0	0	0	0	0	0	0	0	LRP8-DT	-	-	-	-	-	-	-	-
ENSG00000162598	C1orf87	0.00155851	0	0	0	0.00319817	0	0	0	0	0	0.0337264	C1orf87	chromosome 1 open reading frame 87 [Source:HGNC Symbol;Acc:HGNC:28547]	-	-	-	-	-	-	-
ENSG00000162415	ZSWIM5	0.200129	0.0659569	0.167159	0.232076	0.194161	0.117401	0.201284	0.167915	0.178809	0.209365	0.134091	ZSWIM5	zinc finger SWIM-type containing 5 [Source:HGNC Symbol;Acc:HGNC:29299]	-	-	-	-	GO:0005615//extracellular space;GO:0031462//Cul2-RING ubiquitin ligase complex	GO:0008270//zinc ion binding;GO:0046872//metal ion binding	-
ENSG00000162600	OMA1	0.00518423	0.0716808	0.00751316	0.0264627	0.0414736	0.0492082	0.0307705	0.0159923	0.0283622	0.022689	0.125232	OMA1	OMA1 zinc metallopeptidase [Source:HGNC Symbol;Acc:HGNC:29661]	Human Diseases	Neurodegenerative disease	ko05017//Spinocerebellar ataxia	K23010	GO:0005739//mitochondrion;GO:0005743//mitochondrial inner membrane;GO:0016020//membrane;GO:0031966//mitochondrial membrane	GO:0004222//metalloendopeptidase activity;GO:0008233//peptidase activity;GO:0008237//metallopeptidase activity;GO:0008289//lipid binding;GO:0016787//hydrolase activity;GO:0046872//metal ion binding	GO:0002024//diet induced thermogenesis;GO:0006006//glucose metabolic process;GO:0006508//proteolysis;GO:0006515//protein quality control for misfolded or incompletely synthesized proteins;GO:0006629//lipid metabolic process;GO:0007005//mitochondrion organization;GO:0010637//negative regulation of mitochondrial fusion;GO:0016540//protein autoprocessing;GO:0031638//zymogen activation;GO:0033108//mi…
ENSG00000116704	SLC35D1	0.0613199	0.0245618	0.061229	0.0442001	0.0646979	0.0646213	0.0242471	0.0539237	0.113014	0.0522794	0.177914	SLC35D1	solute carrier family 35 member D1 [Source:HGNC Symbol;Acc:HGNC:20800]	-	-	-	-	GO:0005783//endoplasmic reticulum;GO:0005789//endoplasmic reticulum membrane;GO:0005794//Golgi apparatus;GO:0016020//membrane	GO:0005457//GDP-fucose transmembrane transporter activity;GO:0005461//UDP-glucuronic acid transmembrane transporter activity;GO:0005462//UDP-N-acetylglucosamine transmembrane transporter activity;GO:0005463//UDP-N-acetylgalactosamine transmembrane transporter activity;GO:0015297//antiporter activity	GO:0008643//carbohydrate transport;GO:0015783//GDP-fucose transmembrane transport;GO:0015787//UDP-glucuronic acid transmembrane transport;GO:0015789//UDP-N-acetylgalactosamine transmembrane transport;GO:0090481//pyrimidine nucleotide-sugar transmembrane transport;GO:1990569//UDP-N-acetylglucosamine transmembrane transport
ENSG00000157193	LRP8	0.819828	0.278208	0.419833	0.44109	0.464272	0.553324	0.634588	0.710495	1.57894	0.393745	0.805478	LRP8	LDL receptor related protein 8 [Source:HGNC Symbol;Acc:HGNC:6700]	-	-	-	-	GO:0005576//extracellular region;GO:0005615//extracellular space;GO:0005875//microtubule associated complex;GO:0005886//plasma membrane;GO:0005901//caveola;GO:0009986//cell surface;GO:0016020//membrane;GO:0030424//axon;GO:0030425//dendrite;GO:0043025//neuronal cell body;GO:0043235//receptor complex;GO:0045202//synapse	GO:0001540//amyloid-beta binding;GO:0004888//transmembrane signaling receptor activity;GO:0005041//low-density lipoprotein particle receptor activity;GO:0005509//calcium ion binding;GO:0005515//protein binding;GO:0008035//high-density lipoprotein particle binding;GO:0019894//kinesin binding;GO:0030229//very-low-density lipoprotein particle receptor activity;GO:0034185//apolipoprotein binding;GO:0…	GO:0001523//retinoid metabolic process;GO:0006508//proteolysis;GO:0006629//lipid metabolic process;GO:0006897//endocytosis;GO:0007165//signal transduction;GO:0007268//chemical synaptic transmission;GO:0009410//response to xenobiotic stimulus;GO:0019221//cytokine-mediated signaling pathway;GO:0021517//ventral spinal cord development;GO:0021541//ammon gyrus development;GO:0021766//hippocampus devel…
ENSG00000116205	TCEANC2	0.0329402	0.0636988	0.0236201	0.0281616	0.0352597	0.103417	0.0423511	0.057537	0.0701018	0.01245	0.104314	TCEANC2	transcription elongation factor A N-terminal and central domain containing 2 [Source:HGNC Symbol;Acc:HGNC:26494]	-	-	-	-	GO:0005634//nucleus	GO:0005515//protein binding	GO:0006351//transcription, DNA-templated
ENSG00000198841	KTI12	0.0554949	0.0457429	0.0938003	0.0784799	0.062405	0.0465717	0.0848152	0.148565	0.0759766	0.0802219	0	KTI12	KTI12 chromatin associated homolog [Source:HGNC Symbol;Acc:HGNC:25160]	-	-	-	-	-	GO:0000166//nucleotide binding;GO:0005515//protein binding;GO:0005524//ATP binding	GO:0002098//tRNA wobble uridine modification
ENSG00000233099	ENSG00000233099	0	0	0	0	0	0	0	0	0	0	0	ENSG00000233099	-	-	-	-	-	-	-	-
ENSG00000233973	LINC01360	0	0	0	0	0	0	0	0	0	0	0	LINC01360	-	-	-	-	-	-	-	-
ENSG00000132854	KANK4	0.0225905	0.144953	0.0512057	0.0165402	0.0428212	0.0395223	0.04566	0.0106456	0	0.038622	0	KANK4	KN motif and ankyrin repeat domains 4 [Source:HGNC Symbol;Acc:HGNC:27263]	-	-	-	-	GO:0005737//cytoplasm;GO:0005829//cytosol;GO:0005856//cytoskeleton;GO:0015630//microtubule cytoskeleton	GO:0005515//protein binding	GO:0030837//negative regulation of actin filament polymerization
ENSG00000162607	USP1	0.239484	0.176611	0.163742	0.234634	0.176811	0.207332	0.265159	0.341671	0.342943	0.159886	0.404885	USP1	ubiquitin specific peptidase 1 [Source:HGNC Symbol;Acc:HGNC:12607]	Genetic Information Processing	Replication and repair	ko03460//Fanconi anemia pathway	K11832	GO:0005634//nucleus;GO:0005654//nucleoplasm;GO:0005829//cytosol	GO:0004197//cysteine-type endopeptidase activity;GO:0004843//thiol-dependent deubiquitinase;GO:0005515//protein binding;GO:0008233//peptidase activity;GO:0008234//cysteine-type peptidase activity;GO:0016787//hydrolase activity	GO:0001501//skeletal system development;GO:0006281//DNA repair;GO:0006282//regulation of DNA repair;GO:0006508//proteolysis;GO:0006974//cellular response to DNA damage stimulus;GO:0009411//response to UV;GO:0016579//protein deubiquitination;GO:0035520//monoubiquitinated protein deubiquitination;GO:0046427//positive regulation of receptor signaling pathway via JAK-STAT;GO:1904333//positive regulat…
ENSG00000285954	ENSG00000285954	0	0	0	0	0	0	0	0	0	0.00607807	0	ENSG00000285954	-	-	-	-	-	-	-	-
ENSG00000154027	AK5	0.244306	0.0886445	0.494537	0.330157	0.334098	0.305891	0.314615	0.7578	0.0908642	0.521803	0.168503	AK5	adenylate kinase 5 [Source:HGNC Symbol;Acc:HGNC:365]	Metabolism;Metabolism;Metabolism	Global and overview maps;Nucleotide metabolism;Metabolism of cofactors and vitamins	ko01100//Metabolic pathways;ko00230//Purine metabolism;ko00730//Thiamine metabolism	K00939;K00939;K00939	GO:0005737//cytoplasm;GO:0005829//cytosol;GO:0034451//centriolar satellite	GO:0000166//nucleotide binding;GO:0004017//adenylate kinase activity;GO:0004550//nucleoside diphosphate kinase activity;GO:0005524//ATP binding;GO:0016301//kinase activity;GO:0016740//transferase activity;GO:0016776//phosphotransferase activity, phosphate group as acceptor;GO:0019205//nucleobase-containing compound kinase activity	GO:0006139//nucleobase-containing compound metabolic process;GO:0006172//ADP biosynthetic process;GO:0006173//dADP biosynthetic process;GO:0009117//nucleotide metabolic process;GO:0009123//nucleoside monophosphate metabolic process;GO:0009220//pyrimidine ribonucleotide biosynthetic process;GO:0016310//phosphorylation;GO:0046034//ATP metabolic process;GO:0046940//nucleoside monophosphate phosphory…
ENSG00000137960	GIPC2	0.0454547	0.0326332	0.00659119	0.0037659	0.0109705	0	0.0126901	0.010735	0	0	0.0204502	GIPC2	GIPC PDZ domain containing family member 2 [Source:HGNC Symbol;Acc:HGNC:18177]	-	-	-	-	GO:0005737//cytoplasm;GO:0070062//extracellular exosome	GO:0003674//molecular_function;GO:0005515//protein binding;GO:0042802//identical protein binding	GO:0008150//biological_process
ENSG00000237852	ENSG00000237852	0	0.00238322	0	0	0	0	0	0	0	0	0	ENSG00000237852	-	-	-	-	-	-	-	-
ENSG00000116745	RPE65	0.00750009	0	0.00372307	0	0	0	0.00526417	0	0.0547206	0	0.128285	RPE65	retinoid isomerohydrolase RPE65 [Source:HGNC Symbol;Acc:HGNC:10294]	Metabolism;Metabolism	Global and overview maps;Metabolism of cofactors and vitamins	ko01100//Metabolic pathways;ko00830//Retinol metabolism	K11158;K11158	GO:0005634//nucleus;GO:0005737//cytoplasm;GO:0005783//endoplasmic reticulum;GO:0005789//endoplasmic reticulum membrane;GO:0005886//plasma membrane;GO:0016020//membrane;GO:0043231//intracellular membrane-bounded organelle;GO:0044297//cell body	GO:0001786//phosphatidylserine binding;GO:0003834//beta-carotene 15,15'-dioxygenase activity;GO:0016702//oxidoreductase activity, acting on single donors with incorporation of molecular oxygen, incorporation of two atoms of oxygen;GO:0016787//hydrolase activity;GO:0016853//isomerase activity;GO:0031210//phosphatidylcholine binding;GO:0046872//metal ion binding;GO:0050251//retinol isomerase activi…	GO:0001523//retinoid metabolic process;GO:0001895//retina homeostasis;GO:0003407//neural retina development;GO:0006629//lipid metabolic process;GO:0006720//isoprenoid metabolic process;GO:0006776//vitamin A metabolic process;GO:0007601//visual perception;GO:0007623//circadian rhythm;GO:0009416//response to light stimulus;GO:0042572//retinol metabolic process;GO:0042574//retinal metabolic process;…
ENSG00000132855	ANGPTL3	0	0	0	0	0	0	0	0	0	0	0	ANGPTL3	angiopoietin like 3 [Source:HGNC Symbol;Acc:HGNC:491]	Organismal Systems	Digestive system	ko04979//Cholesterol metabolism	K22288	GO:0005576//extracellular region;GO:0005615//extracellular space;GO:0005769//early endosome;GO:0005794//Golgi apparatus;GO:0009986//cell surface;GO:0030027//lamellipodium;GO:0042995//cell projection;GO:0062023//collagen-containing extracellular matrix	GO:0004857//enzyme inhibitor activity;GO:0004859//phospholipase inhibitor activity;GO:0005178//integrin binding;GO:0008083//growth factor activity;GO:0008201//heparin binding	GO:0001525//angiogenesis;GO:0006071//glycerol metabolic process;GO:0006629//lipid metabolic process;GO:0006631//fatty acid metabolic process;GO:0006644//phospholipid metabolic process;GO:0007155//cell adhesion;GO:0007160//cell-matrix adhesion;GO:0007165//signal transduction;GO:0007229//integrin-mediated signaling pathway;GO:0008203//cholesterol metabolic process;GO:0009395//phospholipid catabolic…
ENSG00000285407	ENSG00000285407	0	0	0	0	0.00291918	0	0	0	0.00830022	0.00841611	0	ENSG00000285407	-	-	-	-	-	-	-	-
ENSG00000116675	DNAJC6	1.03154	0.318372	1.38745	0.92682	1.69333	1.03552	0.932884	0.692588	0.398932	1.94251	0.441954	DNAJC6	DnaJ heat shock protein family (Hsp40) member C6 [Source:HGNC Symbol;Acc:HGNC:15469]	Cellular Processes	Transport and catabolism	ko04144//Endocytosis	K09526	GO:0005737//cytoplasm;GO:0005829//cytosol;GO:0014069//postsynaptic density;GO:0031982//vesicle;GO:0043231//intracellular membrane-bounded organelle;GO:0045202//synapse;GO:0098894//extrinsic component of presynaptic endocytic zone membrane	GO:0004721//phosphoprotein phosphatase activity;GO:0004725//protein tyrosine phosphatase activity;GO:0016787//hydrolase activity;GO:0016791//phosphatase activity;GO:0017124//SH3 domain binding;GO:0030276//clathrin binding	GO:0016191//synaptic vesicle uncoating;GO:0016311//dephosphorylation;GO:0072318//clathrin coat disassembly;GO:0072583//clathrin-dependent endocytosis;GO:2000369//regulation of clathrin-dependent endocytosis
ENSG00000162433	AK4	0.0601799	0.164647	0.0558488	0.0235364	0.024368	0.104749	0.0507305	0.0461004	0.146718	0.0814743	0.216527	AK4	adenylate kinase 4 [Source:HGNC Symbol;Acc:HGNC:363]	Metabolism;Metabolism;Metabolism	Global and overview maps;Nucleotide metabolism;Metabolism of cofactors and vitamins	ko01100//Metabolic pathways;ko00230//Purine metabolism;ko00730//Thiamine metabolism	K00939;K00939;K00939	GO:0005737//cytoplasm;GO:0005739//mitochondrion;GO:0005759//mitochondrial matrix;GO:0043227//membrane-bounded organelle;GO:0043231//intracellular membrane-bounded organelle	GO:0000166//nucleotide binding;GO:0004017//adenylate kinase activity;GO:0004550//nucleoside diphosphate kinase activity;GO:0005515//protein binding;GO:0005524//ATP binding;GO:0005525//GTP binding;GO:0016301//kinase activity;GO:0016740//transferase activity;GO:0016776//phosphotransferase activity, phosphate group as acceptor;GO:0019205//nucleobase-containing compound kinase activity;GO:0046899//nu…	GO:0002082//regulation of oxidative phosphorylation;GO:0006139//nucleobase-containing compound metabolic process;GO:0006172//ADP biosynthetic process;GO:0009117//nucleotide metabolic process;GO:0009123//nucleoside monophosphate metabolic process;GO:0009142//nucleoside triphosphate biosynthetic process;GO:0009188//ribonucleoside diphosphate biosynthetic process;GO:0015949//nucleobase-containing sm…
ENSG00000213625	LEPROT	0.2287	0.371846	0.202194	0.266486	0.285596	0.459523	0.241996	0.253423	0.514689	0.219337	0.746779	LEPROT	leptin receptor overlapping transcript [Source:HGNC Symbol;Acc:HGNC:29477]	-	-	-	-	GO:0000139//Golgi membrane;GO:0005768//endosome;GO:0005794//Golgi apparatus;GO:0010008//endosome membrane;GO:0016020//membrane	GO:0005102//signaling receptor binding;GO:0005515//protein binding	GO:0032511//late endosome to vacuole transport via multivesicular body sorting pathway;GO:0046426//negative regulation of receptor signaling pathway via JAK-STAT;GO:0060400//negative regulation of growth hormone receptor signaling pathway;GO:1903955//positive regulation of protein targeting to mitochondrion;GO:2000009//negative regulation of protein localization to cell surface
ENSG00000227016	LINC02796	0	0	0	0	0	0	0	0	0	0	0	LINC02796	-	-	-	-	-	-	-	-
ENSG00000158966	CACHD1	0.318419	0.137072	0.229905	0.264929	0.299281	0.227962	0.437387	0.201833	0.621265	0.35128	0.582928	CACHD1	cache domain containing 1 [Source:HGNC Symbol;Acc:HGNC:29314]	-	-	-	-	GO:0005891//voltage-gated calcium channel complex;GO:0016020//membrane	GO:0005245//voltage-gated calcium channel activity	GO:0006811//ion transport;GO:0006816//calcium ion transport;GO:0070588//calcium ion transmembrane transport
ENSG00000203965	EFCAB7	0.1288	0.0525422	0.144488	0.159227	0.130441	0.113	0.164141	0.232666	0.204435	0.214069	0.363993	EFCAB7	EF-hand calcium binding domain 7 [Source:HGNC Symbol;Acc:HGNC:29379]	Environmental Information Processing	Signal transduction	ko04340//Hedgehog signaling pathway	K23852	GO:0005886//plasma membrane;GO:0005929//cilium;GO:0009898//cytoplasmic side of plasma membrane;GO:0016020//membrane;GO:0042995//cell projection;GO:0060170//ciliary membrane;GO:0098797//plasma membrane protein complex	GO:0005509//calcium ion binding;GO:0046872//metal ion binding	GO:0008589//regulation of smoothened signaling pathway;GO:0042307//positive regulation of protein import into nucleus;GO:0045944//positive regulation of transcription by RNA polymerase II;GO:0120229//protein localization to motile cilium;GO:1903569//positive regulation of protein localization to ciliary membrane
ENSG00000223479	LINC02238	0	0	0	0	0	0	0	0	0	0	0	LINC02238	-	-	-	-	-	-	-	-
ENSG00000153898	MCOLN2	0	0	0	0	0	0	0	0	0	0	0	MCOLN2	mucolipin TRP cation channel 2 [Source:HGNC Symbol;Acc:HGNC:13357]	Environmental Information Processing	Signal transduction	ko04020//Calcium signaling pathway	K04993	GO:0005764//lysosome;GO:0005768//endosome;GO:0005886//plasma membrane;GO:0016020//membrane;GO:0031902//late endosome membrane;GO:0055037//recycling endosome;GO:0055038//recycling endosome membrane	GO:0005261//cation channel activity;GO:0005262//calcium channel activity;GO:0042802//identical protein binding;GO:0072345//NAADP-sensitive calcium-release channel activity	GO:0002250//adaptive immune response;GO:0002376//immune system process;GO:0006811//ion transport;GO:0006816//calcium ion transport;GO:0015031//protein transport;GO:0032722//positive regulation of chemokine production;GO:0034220//ion transmembrane transport;GO:0045087//innate immune response;GO:0051209//release of sequestered calcium ion into cytosol;GO:0070588//calcium ion transmembrane transport…
ENSG00000117069	ST6GALNAC5	0.372788	0.168853	0.410989	0.373463	0.497161	0.334537	0.422741	0.380801	0.207447	0.60164	0.233227	ST6GALNAC5	ST6 N-acetylgalactosaminide alpha-2,6-sialyltransferase 5 [Source:HGNC Symbol;Acc:HGNC:19342]	Metabolism;Metabolism	Global and overview maps;Glycan biosynthesis and metabolism	ko01100//Metabolic pathways;ko00604//Glycosphingolipid biosynthesis - ganglio series	K03375;K03375	GO:0000139//Golgi membrane;GO:0005794//Golgi apparatus;GO:0016020//membrane	GO:0001665//alpha-N-acetylgalactosaminide alpha-2,6-sialyltransferase activity;GO:0008373//sialyltransferase activity;GO:0016740//transferase activity;GO:0016757//glycosyltransferase activity	GO:0001574//ganglioside biosynthetic process;GO:0006486//protein glycosylation;GO:0006629//lipid metabolic process;GO:0006688//glycosphingolipid biosynthetic process;GO:0009311//oligosaccharide metabolic process;GO:0009312//oligosaccharide biosynthetic process
ENSG00000125703	ATG4C	0.0610724	0.0948716	0.0885125	0.100292	0.0746366	0.0741189	0.0831229	0.145461	0.0650552	0.17101	0.113645	ATG4C	autophagy related 4C cysteine peptidase [Source:HGNC Symbol;Acc:HGNC:16040]	Cellular Processes;Cellular Processes	Transport and catabolism;Transport and catabolism	ko04140//Autophagy - animal;ko04136//Autophagy - other	K08342;K08342	GO:0005575//cellular_component;GO:0005737//cytoplasm	GO:0004197//cysteine-type endopeptidase activity;GO:0005515//protein binding;GO:0008233//peptidase activity;GO:0008234//cysteine-type peptidase activity;GO:0016787//hydrolase activity;GO:0019786//Atg8-specific protease activity	GO:0000045//autophagosome assembly;GO:0006508//proteolysis;GO:0006914//autophagy;GO:0015031//protein transport;GO:0051697//protein delipidation
ENSG00000285041	ENSG00000285041	0	0.00380064	0	0	0.00556742	0.00486288	0.0116548	0	0	0	0.0158301	ENSG00000285041	-	-	-	-	-	-	-	-
ENSG00000285808	LINC02797	0	0	0	0	0	0	0	0	0	0	0	LINC02797	-	-	-	-	-	-	-	-
ENSG00000227466	PDE4B-AS1	0	0	0	0	0	0	0	0	0	0	0	PDE4B-AS1	-	-	-	-	-	-	-	-
ENSG00000230498	ENSG00000230498	0	0	0	0	0	0	0	0	0	0	0	ENSG00000230498	-	-	-	-	-	-	-	-
ENSG00000285782	ENSG00000285782	0	0	0	0	0	0	0	0	0	0	0	ENSG00000285782	-	-	-	-	-	-	-	-
ENSG00000162618	ADGRL4	0.0768058	0.11642	0.0686787	0.0123438	0.0379547	0.0752853	0.0823039	0.0397497	0.0307577	0.0647144	0.0337724	ADGRL4	adhesion G protein-coupled receptor L4 [Source:HGNC Symbol;Acc:HGNC:20822]	-	-	-	-	GO:0005886//plasma membrane;GO:0016020//membrane;GO:0031410//cytoplasmic vesicle	GO:0004888//transmembrane signaling receptor activity;GO:0004930//G protein-coupled receptor activity;GO:0005509//calcium ion binding	GO:0007165//signal transduction;GO:0007166//cell surface receptor signaling pathway;GO:0007186//G protein-coupled receptor signaling pathway;GO:0007189//adenylate cyclase-activating G protein-coupled receptor signaling pathway
ENSG00000131233	GJA9	0	0	0	0	0	0	0	0	0	0	0	GJA9	gap junction protein alpha 9 [Source:HGNC Symbol;Acc:HGNC:19155]	-	-	-	-	GO:0005886//plasma membrane;GO:0005921//gap junction;GO:0005922//connexin complex;GO:0016020//membrane;GO:0070161//anchoring junction	GO:0005243//gap junction channel activity	GO:0007154//cell communication;GO:0007267//cell-cell signaling;GO:0055085//transmembrane transport
ENSG00000272371	ENSG00000272371	0	0	0	0	0	0	0.0122873	0	0	0.0132629	0	ENSG00000272371	-	-	-	-	-	-	-	-
ENSG00000287647	ENSG00000287647	0	0	0	0	0	0	0	0	0	0	0	ENSG00000287647	-	-	-	-	-	-	-	-
ENSG00000229225	ENSG00000229225	0	0	0	0	0	0	0	0	0	0	0	ENSG00000229225	-	-	-	-	-	-	-	-
ENSG00000225598	ENSG00000225598	0	0	0	0	0	0	0	0	0	0	0	ENSG00000225598	-	-	-	-	-	-	-	-
ENSG00000286455	ENSG00000286455	0	0	0	0	0	0	0	0	0	0	0	ENSG00000286455	-	-	-	-	-	-	-	-
ENSG00000225087	ENSG00000225087	0	0	0	0	0	0	0	0	0.00910462	0	0	ENSG00000225087	-	-	-	-	-	-	-	-
ENSG00000137941	TTLL7	0.274905	0.117827	0.209144	0.270975	0.185482	0.289451	0.337366	0.503445	0.263415	0.254806	0.217017	TTLL7	tubulin tyrosine ligase like 7 [Source:HGNC Symbol;Acc:HGNC:26242]	-	-	-	-	GO:0005737//cytoplasm;GO:0005829//cytosol;GO:0005856//cytoskeleton;GO:0005874//microtubule;GO:0005929//cilium;GO:0030425//dendrite;GO:0042995//cell projection;GO:0043204//perikaryon	GO:0000166//nucleotide binding;GO:0005524//ATP binding;GO:0015631//tubulin binding;GO:0016874//ligase activity;GO:0043014//alpha-tubulin binding;GO:0046872//metal ion binding;GO:0048487//beta-tubulin binding;GO:0070740//tubulin-glutamic acid ligase activity	GO:0000226//microtubule cytoskeleton organization;GO:0007399//nervous system development;GO:0018095//protein polyglutamylation;GO:0030154//cell differentiation;GO:0036211//protein modification process
ENSG00000224326	ENSG00000224326	0	0	0	0	0	0	0	0	0	0	0	ENSG00000224326	-	-	-	-	-	-	-	-
ENSG00000286548	ENSG00000286548	0	0	0	0	0	0	0.00560992	0.0111985	0	0	0	ENSG00000286548	-	-	-	-	-	-	-	-
ENSG00000066135	KDM4A	0.288297	0.128814	0.126808	0.239332	0.253269	0.192556	0.300639	0.428043	0.249154	0.113688	0.239413	KDM4A	lysine demethylase 4A [Source:HGNC Symbol;Acc:HGNC:22978]	-	-	-	-	GO:0000785//chromatin;GO:0001650//fibrillar center;GO:0005634//nucleus;GO:0005654//nucleoplasm;GO:0005721//pericentric heterochromatin;GO:0005829//cytosol	GO:0005515//protein binding;GO:0008270//zinc ion binding;GO:0016491//oxidoreductase activity;GO:0031625//ubiquitin protein ligase binding;GO:0032452//histone demethylase activity;GO:0032454//histone H3-methyl-lysine-9 demethylase activity;GO:0035064//methylated histone binding;GO:0046872//metal ion binding;GO:0051213//dioxygenase activity;GO:0051864//histone H3-methyl-lysine-36 demethylase activi…	GO:0006325//chromatin organization;GO:0006338//chromatin remodeling;GO:0010468//regulation of gene expression;GO:0010507//negative regulation of autophagy;GO:0010628//positive regulation of gene expression;GO:0010629//negative regulation of gene expression;GO:0014898//cardiac muscle hypertrophy in response to stress;GO:0030263//apoptotic chromosome condensation;GO:0031667//response to nutrient le…
ENSG00000272094	ENSG00000272094	0	0	0	0	0.00301635	0	0	0	0.0117397	0	0	ENSG00000272094	-	-	-	-	-	-	-	-
ENSG00000228853	NEGR1-IT1	0	0	0	0	0	0	0	0	0	0	0	NEGR1-IT1	-	-	-	-	-	-	-	-
ENSG00000232453	LINC02777	0.00163143	0.0274576	0.00634528	0	0	0.0164369	0.00457802	0	0.0108074	0	0	LINC02777	-	-	-	-	-	-	-	-
ENSG00000284895	ENSG00000284895	0	0	0	0	0	0	0	0	0	0	0	ENSG00000284895	novel protein	-	-	-	-	-	-	-
ENSG00000117174	ZNHIT6	0.127047	0.119503	0.204593	0.133096	0.136759	0.188401	0.155995	0.176592	0.258189	0.225886	0.0651869	ZNHIT6	zinc finger HIT-type containing 6 [Source:HGNC Symbol;Acc:HGNC:26089]	-	-	-	-	GO:0005634//nucleus;GO:0070062//extracellular exosome;GO:0070761//pre-snoRNP complex	GO:0001094//TFIID-class transcription factor complex binding;GO:0005515//protein binding;GO:0019899//enzyme binding;GO:0042802//identical protein binding;GO:0046872//metal ion binding;GO:0051117//ATPase binding	GO:0000463//maturation of LSU-rRNA from tricistronic rRNA transcript (SSU-rRNA, 5.8S rRNA, LSU-rRNA);GO:0000492//box C/D snoRNP assembly;GO:0042254//ribosome biogenesis;GO:0048254//snoRNA localization;GO:0051259//protein complex oligomerization
ENSG00000237413	MGC27382	0	0	0	0	0	0	0	0	0	0	0	MGC27382	-	-	-	-	-	-	-	-
ENSG00000184313	MROH7	0.00174765	0	0.0149498	0	0	0	0.00771434	0	0.00732127	0	0.0295343	MROH7	maestro heat like repeat family member 7 [Source:HGNC Symbol;Acc:HGNC:24802]	-	-	-	-	GO:0005615//extracellular space;GO:0005737//cytoplasm;GO:0016020//membrane	-	-
ENSG00000284645	ENSG00000284645	0	0.00796959	0	0.00847553	0	0.0126021	0	0	0	0	0	ENSG00000284645	-	-	-	-	-	-	-	-
ENSG00000225446	LINC01763	0.00317792	0	0.0141516	0	0.0053207	0	0.00377722	0	0	0	0	LINC01763	-	-	-	-	-	-	-	-
ENSG00000288543	ENSG00000288543	0	0	0	0	0	0	0	0	0	0	0	ENSG00000288543	-	-	-	-	-	-	-	-
ENSG00000122420	PTGFR	0.0173845	0.0209035	0.0479529	0.0116662	0.055881	0.0142825	0.0125134	0.0156031	0.00713811	0.0411422	0.0266478	PTGFR	prostaglandin F receptor [Source:HGNC Symbol;Acc:HGNC:9600]	Environmental Information Processing;Environmental Information Processing;Environmental Information Processing	Signaling molecules and interaction;Signal transduction;Signal transduction	ko04080//Neuroactive ligand-receptor interaction;ko04020//Calcium signaling pathway;ko04072//Phospholipase D signaling pathway	K04262;K04262;K04262	GO:0005576//extracellular region;GO:0005737//cytoplasm;GO:0005886//plasma membrane;GO:0016020//membrane	GO:0004930//G protein-coupled receptor activity;GO:0004958//prostaglandin F receptor activity	GO:0006954//inflammatory response;GO:0007165//signal transduction;GO:0007186//G protein-coupled receptor signaling pathway;GO:0007189//adenylate cyclase-activating G protein-coupled receptor signaling pathway;GO:0007204//positive regulation of cytosolic calcium ion concentration;GO:0007567//parturition;GO:0008284//positive regulation of cell population proliferation;GO:0010628//positive regulatio…
ENSG00000284240	LINC02801	0	0	0	0	0	0	0	0	0	0	0	LINC02801	-	-	-	-	-	-	-	-
ENSG00000143013	LMO4	1.06096	1.09167	0.968579	1.29138	1.15055	1.42322	1.30139	0.516925	1.01856	1.45885	0.835665	LMO4	LIM domain only 4 [Source:HGNC Symbol;Acc:HGNC:6644]	-	-	-	-	GO:0005634//nucleus;GO:0005667//transcription regulator complex;GO:0031252//cell leading edge;GO:0090575//RNA polymerase II transcription regulator complex	GO:0003714//transcription corepressor activity;GO:0005515//protein binding;GO:0046872//metal ion binding;GO:0140297//DNA-binding transcription factor binding	GO:0000122//negative regulation of transcription by RNA polymerase II;GO:0001843//neural tube closure;GO:0003281//ventricular septum development;GO:0006357//regulation of transcription by RNA polymerase II;GO:0008045//motor neuron axon guidance;GO:0021514//ventral spinal cord interneuron differentiation;GO:0021520//spinal cord motor neuron cell fate specification;GO:0021522//spinal cord motor neu…
ENSG00000134748	PRPF38A	0.354824	0.294833	0.28688	0.346674	0.340354	0.327915	0.399077	0.387998	0.63764	0.303316	0.514877	PRPF38A	pre-mRNA processing factor 38A [Source:HGNC Symbol;Acc:HGNC:25930]	Genetic Information Processing	Transcription	ko03040//Spliceosome	K12849	GO:0005634//nucleus;GO:0005654//nucleoplasm;GO:0005681//spliceosomal complex;GO:0071005//U2-type precatalytic spliceosome;GO:0071011//precatalytic spliceosome	GO:0003723//RNA binding;GO:0005515//protein binding	GO:0000398//mRNA splicing, via spliceosome;GO:0006397//mRNA processing;GO:0008380//RNA splicing
ENSG00000142892	PIGK	0.16938	0.139163	0.29225	0.197834	0.191462	0.321595	0.239447	0.272222	0.285693	0.290708	0.251971	PIGK	phosphatidylinositol glycan anchor biosynthesis class K [Source:HGNC Symbol;Acc:HGNC:8965]	Metabolism;Metabolism	Global and overview maps;Glycan biosynthesis and metabolism	ko01100//Metabolic pathways;ko00563//Glycosylphosphatidylinositol (GPI)-anchor biosynthesis	K05290;K05290	GO:0005783//endoplasmic reticulum;GO:0005789//endoplasmic reticulum membrane;GO:0016020//membrane;GO:0042765//GPI-anchor transamidase complex	GO:0003756//protein disulfide isomerase activity;GO:0003923//GPI-anchor transamidase activity;GO:0005515//protein binding;GO:0008233//peptidase activity;GO:0008234//cysteine-type peptidase activity;GO:0016787//hydrolase activity;GO:0034235//GPI anchor binding	GO:0006508//proteolysis;GO:0016255//attachment of GPI anchor to protein
ENSG00000287743	ENSG00000287743	0.0026224	0	0.00431924	0	0	0	0	0	0	0	0	ENSG00000287743	-	-	-	-	-	-	-	-
ENSG00000237505	PKN2-AS1	0.00514078	0	0.0079847	0	0.00217056	0	0	0	0	0	0	PKN2-AS1	-	-	-	-	-	-	-	-
ENSG00000285462	LINC02792	0	0	0	0	0	0	0	0	0	0	0	LINC02792	-	-	-	-	-	-	-	-
ENSG00000197273	GUCA2A	0	0	0	0	0	0	0	0	0	0	0	GUCA2A	guanylate cyclase activator 2A [Source:HGNC Symbol;Acc:HGNC:4682]	-	-	-	-	GO:0005576//extracellular region	GO:0005179//hormone activity;GO:0005515//protein binding;GO:0030250//guanylate cyclase activator activity	GO:0007165//signal transduction
ENSG00000230728	ENSG00000230728	0	0	0	0	0	0	0	0	0	0	0	ENSG00000230728	-	-	-	-	-	-	-	-
ENSG00000116641	DOCK7	0.390364	0.243666	0.292147	0.276613	0.3348	0.318022	0.33335	0.342229	0.369804	0.281025	0.541155	DOCK7	dedicator of cytokinesis 7 [Source:HGNC Symbol;Acc:HGNC:19190]	-	-	-	-	GO:0005925//focal adhesion;GO:0008180//COP9 signalosome;GO:0030424//axon;GO:0030426//growth cone;GO:0042995//cell projection;GO:0043005//neuron projection;GO:0045178//basal part of cell;GO:0110165//cellular anatomical entity	GO:0005085//guanyl-nucleotide exchange factor activity;GO:0005515//protein binding;GO:0031267//small GTPase binding	GO:0000226//microtubule cytoskeleton organization;GO:0007264//small GTPase mediated signal transduction;GO:0007399//nervous system development;GO:0007409//axonogenesis;GO:0022027//interkinetic nuclear migration;GO:0030154//cell differentiation;GO:0031175//neuron projection development;GO:0033138//positive regulation of peptidyl-serine phosphorylation;GO:0045200//establishment of neuroblast polari…
ENSG00000237453	ENSG00000237453	0	0	0	0	0	0	0	0	0	0	0	ENSG00000237453	-	-	-	-	-	-	-	-
ENSG00000172260	NEGR1	1.25074	0.275293	0.465967	0.918873	0.746754	0.375235	0.674983	1.65691	0.475938	0.519875	0.412099	NEGR1	neuronal growth regulator 1 [Source:HGNC Symbol;Acc:HGNC:17302]	Environmental Information Processing	Signaling molecules and interaction	ko04514//Cell adhesion molecules	K06775	GO:0005576//extracellular region;GO:0005886//plasma membrane;GO:0016020//membrane;GO:0030425//dendrite;GO:0043025//neuronal cell body;GO:0098552//side of membrane	GO:0005515//protein binding	GO:0007155//cell adhesion;GO:0007626//locomotory behavior;GO:0007631//feeding behavior;GO:0010976//positive regulation of neuron projection development;GO:0031175//neuron projection development;GO:0051963//regulation of synapse assembly;GO:0098609//cell-cell adhesion
ENSG00000285473	ENSG00000285473	0	0	0	0	0	0	0	0	0	0	0	ENSG00000285473	-	-	-	-	-	-	-	-
ENSG00000231364	LINC01712	0	0	0	0	0	0	0	0	0	0	0	LINC01712	-	-	-	-	-	-	-	-
ENSG00000234578	ENSG00000234578	0	0	0	0	0	0	0	0	0	0	0	ENSG00000234578	-	-	-	-	-	-	-	-
ENSG00000137944	KYAT3	0.202217	0.179928	0.180856	0.205955	0.150276	0.14682	0.139137	0.191502	0.189717	0.365459	0.27833	KYAT3	kynurenine aminotransferase 3 [Source:HGNC Symbol;Acc:HGNC:33238]	Metabolism;Metabolism;Metabolism;Metabolism	Global and overview maps;Amino acid metabolism;Amino acid metabolism;Metabolism of other amino acids	ko01100//Metabolic pathways;ko00270//Cysteine and methionine metabolism;ko00380//Tryptophan metabolism;ko00450//Selenocompound metabolism	K00816;K00816;K00816;K00816	GO:0005737//cytoplasm;GO:0005739//mitochondrion	GO:0003723//RNA binding;GO:0003824//catalytic activity;GO:0008483//transaminase activity;GO:0016212//kynurenine-oxoglutarate transaminase activity;GO:0016740//transferase activity;GO:0016829//lyase activity;GO:0030170//pyridoxal phosphate binding;GO:0042803//protein homodimerization activity;GO:0047315//kynurenine-glyoxylate transaminase activity;GO:0047804//cysteine-S-conjugate beta-lyase activi…	GO:0006103//2-oxoglutarate metabolic process;GO:0006520//cellular amino acid metabolic process;GO:0009058//biosynthetic process;GO:0070189//kynurenine metabolic process;GO:0097053//L-kynurenine catabolic process
ENSG00000182183	SHISAL2A	0.0430066	0	0.0610797	0.0430747	0.0416521	0.0259559	0.0272079	0.0166306	0.0547975	0.0267355	0	SHISAL2A	shisa like 2A [Source:HGNC Symbol;Acc:HGNC:28757]	-	-	-	-	GO:0016020//membrane	GO:0005515//protein binding	-
ENSG00000271949	ENSG00000271949	0	0	0	0	0	0	0	0	0	0	0	ENSG00000271949	novel transcript, LRRC8C-LRRC8D readthrough	-	-	-	-	-	-	-
ENSG00000067334	DNTTIP2	0.318257	0.144396	0.247838	0.337081	0.369247	0.336293	0.281173	0.421977	0.51913	0.157142	0.361396	DNTTIP2	deoxynucleotidyltransferase terminal interacting protein 2 [Source:HGNC Symbol;Acc:HGNC:24013]	-	-	-	-	GO:0005634//nucleus;GO:0005654//nucleoplasm;GO:0005694//chromosome;GO:0005730//nucleolus;GO:0032040//small-subunit processome	GO:0003723//RNA binding;GO:0005515//protein binding	GO:0006396//RNA processing;GO:0042274//ribosomal small subunit biogenesis
ENSG00000235011	ENSG00000235011	0	0	0	0	0	0	0	0	0	0	0	ENSG00000235011	-	-	-	-	-	-	-	-
ENSG00000226938	ENSG00000226938	0	0	0	0	0	0	0	0	0	0	0	ENSG00000226938	-	-	-	-	-	-	-	-
ENSG00000287587	ENSG00000287587	0	0	0	0	0	0	0	0	0	0	0	ENSG00000287587	-	-	-	-	-	-	-	-
ENSG00000142949	PTPRF	0.679664	0.454559	0.889232	0.729513	0.726798	0.483018	0.771135	0.79023	1.17556	0.610211	1.34154	PTPRF	protein tyrosine phosphatase receptor type F [Source:HGNC Symbol;Acc:HGNC:9670]	Environmental Information Processing;Organismal Systems;Human Diseases;Cellular Processes	Signaling molecules and interaction;Endocrine system;Endocrine and metabolic disease;Cellular community - eukaryotes	ko04514//Cell adhesion molecules;ko04910//Insulin signaling pathway;ko04931//Insulin resistance;ko04520//Adherens junction	K05695;K05695;K05695;K05695	GO:0005886//plasma membrane;GO:0016020//membrane;GO:0043005//neuron projection;GO:0043025//neuronal cell body;GO:0070062//extracellular exosome	GO:0004721//phosphoprotein phosphatase activity;GO:0004725//protein tyrosine phosphatase activity;GO:0005001//transmembrane receptor protein tyrosine phosphatase activity;GO:0005515//protein binding;GO:0008201//heparin binding;GO:0016787//hydrolase activity;GO:0016791//phosphatase activity;GO:0035373//chondroitin sulfate proteoglycan binding;GO:0044877//protein-containing complex binding;GO:00508…	GO:0006470//protein dephosphorylation;GO:0007155//cell adhesion;GO:0007185//transmembrane receptor protein tyrosine phosphatase signaling pathway;GO:0010975//regulation of neuron projection development;GO:0016043//cellular component organization;GO:0016311//dephosphorylation;GO:0016477//cell migration;GO:0031102//neuron projection regeneration;GO:0035335//peptidyl-tyrosine dephosphorylation;GO:00…
ENSG00000116133	DHCR24	0.554456	0.377969	0.902437	0.693193	0.77548	0.610035	0.711745	0.423083	0.91148	1.15052	1.60383	DHCR24	24-dehydrocholesterol reductase [Source:HGNC Symbol;Acc:HGNC:2859]	Metabolism;Metabolism	Global and overview maps;Lipid metabolism	ko01100//Metabolic pathways;ko00100//Steroid biosynthesis	K09828;K09828	GO:0000139//Golgi membrane;GO:0005634//nucleus;GO:0005737//cytoplasm;GO:0005783//endoplasmic reticulum;GO:0005789//endoplasmic reticulum membrane;GO:0005794//Golgi apparatus;GO:0016020//membrane	GO:0000246//delta24(24-1) sterol reductase activity;GO:0005515//protein binding;GO:0016491//oxidoreductase activity;GO:0016628//oxidoreductase activity, acting on the CH-CH group of donors, NAD or NADP as acceptor;GO:0019899//enzyme binding;GO:0042605//peptide antigen binding;GO:0050614//delta24-sterol reductase activity;GO:0050660//flavin adenine dinucleotide binding;GO:0071949//FAD binding	GO:0006629//lipid metabolic process;GO:0006694//steroid biosynthetic process;GO:0006695//cholesterol biosynthetic process;GO:0007265//Ras protein signal transduction;GO:0008104//protein localization;GO:0008202//steroid metabolic process;GO:0008203//cholesterol metabolic process;GO:0008285//negative regulation of cell population proliferation;GO:0009725//response to hormone;GO:0009888//tissue deve…
ENSG00000171502	COL24A1	0.00470941	0.0140927	0.00301864	0	0.00534052	0.0254351	0.00853278	0.00495381	0	0	0.0300689	COL24A1	collagen type XXIV alpha 1 chain [Source:HGNC Symbol;Acc:HGNC:20821]	Organismal Systems	Digestive system	ko04974//Protein digestion and absorption	K19721	GO:0005576//extracellular region;GO:0005581//collagen trimer;GO:0005615//extracellular space;GO:0005788//endoplasmic reticulum lumen;GO:0062023//collagen-containing extracellular matrix	GO:0005201//extracellular matrix structural constituent;GO:0005515//protein binding;GO:0030020//extracellular matrix structural constituent conferring tensile strength	GO:0030198//extracellular matrix organization
ENSG00000116157	GPX7	0.332325	0.876284	0.302087	0.329575	0.387235	0.293969	0.465573	0.419698	0.600862	0.268251	0.850841	GPX7	glutathione peroxidase 7 [Source:HGNC Symbol;Acc:HGNC:4559]	Metabolism;Human Diseases;Human Diseases;Human Diseases;Organismal Systems;Metabolism;Metabolism	Global and overview maps;Neurodegenerative disease;Neurodegenerative disease;Neurodegenerative disease;Endocrine system;Lipid metabolism;Metabolism of other amino acids	ko01100//Metabolic pathways;ko05022//Pathways of neurodegeneration - multiple diseases;ko05014//Amyotrophic lateral sclerosis;ko05016//Huntington disease;ko04918//Thyroid hormone synthesis;ko00590//Arachidonic acid metabolism;ko00480//Glutathione metabolism	K00432;K00432;K00432;K00432;K00432;K00432;K00432	GO:0005576//extracellular region;GO:0005783//endoplasmic reticulum;GO:0005788//endoplasmic reticulum lumen	GO:0004096//catalase activity;GO:0004601//peroxidase activity;GO:0004602//glutathione peroxidase activity;GO:0005515//protein binding;GO:0016491//oxidoreductase activity	GO:0006979//response to oxidative stress;GO:0034599//cellular response to oxidative stress;GO:0098869//cellular oxidant detoxification
ENSG00000143036	SLC44A3	0.0102432	0.045255	0.0463768	0.0199406	0.0135783	0.0141469	0.0145886	0	0.0285555	0.0161508	0.088698	SLC44A3	solute carrier family 44 member 3 [Source:HGNC Symbol;Acc:HGNC:28689]	Human Diseases	Cancer: overview	ko05231//Choline metabolism in cancer	K15282	GO:0005886//plasma membrane;GO:0016020//membrane	GO:0005515//protein binding;GO:0015220//choline transmembrane transporter activity;GO:0022857//transmembrane transporter activity	GO:0006656//phosphatidylcholine biosynthetic process;GO:0015871//choline transport;GO:0055085//transmembrane transport
ENSG00000230817	LINC01362	0	0	0	0	0	0	0	0	0	0	0	LINC01362	-	-	-	-	-	-	-	-
ENSG00000065243	PKN2	0.165958	0.147734	0.129516	0.124502	0.0807691	0.166202	0.0779705	0.0926777	0.25966	0.216757	0.288009	PKN2	protein kinase N2 [Source:HGNC Symbol;Acc:HGNC:9406]	Environmental Information Processing;Organismal Systems;Human Diseases	Signal transduction;Immune system;Infectious disease: bacterial	ko04151//PI3K-Akt signaling pathway;ko04621//NOD-like receptor signaling pathway;ko05135//Yersinia infection	K23691;K23691;K23691	GO:0005634//nucleus;GO:0005654//nucleoplasm;GO:0005737//cytoplasm;GO:0005813//centrosome;GO:0005829//cytosol;GO:0005856//cytoskeleton;GO:0005886//plasma membrane;GO:0016020//membrane;GO:0016604//nuclear body;GO:0030027//lamellipodium;GO:0030496//midbody;GO:0032154//cleavage furrow;GO:0032991//protein-containing complex;GO:0042995//cell projection;GO:0043296//apical junction complex;GO:0045111//in…	GO:0000166//nucleotide binding;GO:0003723//RNA binding;GO:0004672//protein kinase activity;GO:0004674//protein serine/threonine kinase activity;GO:0004697//protein kinase C activity;GO:0005515//protein binding;GO:0005524//ATP binding;GO:0016301//kinase activity;GO:0016740//transferase activity;GO:0031267//small GTPase binding;GO:0042826//histone deacetylase binding;GO:0045296//cadherin binding;GO…	GO:0006468//protein phosphorylation;GO:0006915//apoptotic process;GO:0007049//cell cycle;GO:0007155//cell adhesion;GO:0007165//signal transduction;GO:0010631//epithelial cell migration;GO:0016310//phosphorylation;GO:0030030//cell projection organization;GO:0032467//positive regulation of cytokinesis;GO:0035556//intracellular signal transduction;GO:0043297//apical junction assembly;GO:0045070//pos…
ENSG00000226759	DAB1-AS1	0	0	0	0	0	0	0	0	0	0	0	DAB1-AS1	-	-	-	-	-	-	-	-
ENSG00000237899	ENSG00000237899	0	0	0	0	0	0	0	0	0	0	0	ENSG00000237899	-	-	-	-	-	-	-	-
ENSG00000227290	LINC01364	0	0	0	0	0	0	0	0	0	0	0	LINC01364	-	-	-	-	-	-	-	-
ENSG00000282898	ENSG00000282898	0	0	0	0	0	0	0	0	0	0	0	ENSG00000282898	-	-	-	-	-	-	-	-
ENSG00000285409	ENSG00000285409	0	0	0	0	0	0	0	0	0	0	0	ENSG00000285409	-	-	-	-	-	-	-	-
ENSG00000231090	MIR4422HG	0	0	0	0	0	0	0	0	0	0	0	MIR4422HG	-	-	-	-	-	-	-	-
ENSG00000117528	ABCD3	0.31042	0.206766	0.362002	0.315207	0.452604	0.380638	0.356684	0.22587	0.572207	0.635423	0.762567	ABCD3	ATP binding cassette subfamily D member 3 [Source:HGNC Symbol;Acc:HGNC:67]	Cellular Processes;Environmental Information Processing	Transport and catabolism;Membrane transport	ko04146//Peroxisome;ko02010//ABC transporters	K05677;K05677	GO:0005739//mitochondrion;GO:0005777//peroxisome;GO:0005778//peroxisomal membrane;GO:0005782//peroxisomal matrix;GO:0005829//cytosol;GO:0016020//membrane;GO:0043231//intracellular membrane-bounded organelle	GO:0000166//nucleotide binding;GO:0005324//long-chain fatty acid transporter activity;GO:0005515//protein binding;GO:0005524//ATP binding;GO:0016787//hydrolase activity;GO:0016887//ATP hydrolysis activity;GO:0042626//ATPase-coupled transmembrane transporter activity;GO:0042803//protein homodimerization activity;GO:0043621//protein self-association;GO:0047617//acyl-CoA hydrolase activity;GO:014035…	GO:0000038//very long-chain fatty acid metabolic process;GO:0006633//fatty acid biosynthetic process;GO:0006635//fatty acid beta-oxidation;GO:0006699//bile acid biosynthetic process;GO:0006869//lipid transport;GO:0007031//peroxisome organization;GO:0009410//response to xenobiotic stimulus;GO:0014070//response to organic cyclic compound;GO:0015721//bile acid and bile salt transport;GO:0015910//lon…
ENSG00000271723	MROH7-TTC4	0	0	0	0	0	0	0	0	0	0	0	MROH7-TTC4	MROH7-TTC4 readthrough (NMD candidate) [Source:HGNC Symbol;Acc:HGNC:49180]	-	-	-	-	-	-	-
ENSG00000172339	ALG14	0.170194	0.14063	0.210556	0.214215	0.193502	0.121241	0.183553	0.191406	0.21555	0.288057	0.187139	ALG14	ALG14 UDP-N-acetylglucosaminyltransferase subunit [Source:HGNC Symbol;Acc:HGNC:28287]	Metabolism;Metabolism;Metabolism	Global and overview maps;Glycan biosynthesis and metabolism;Glycan biosynthesis and metabolism	ko01100//Metabolic pathways;ko00510//N-Glycan biosynthesis;ko00513//Various types of N-glycan biosynthesis	K07441;K07441;K07441	GO:0005634//nucleus;GO:0005783//endoplasmic reticulum;GO:0005789//endoplasmic reticulum membrane;GO:0016020//membrane;GO:0031965//nuclear membrane;GO:0043541//UDP-N-acetylglucosamine transferase complex	GO:0004577//N-acetylglucosaminyldiphosphodolichol N-acetylglucosaminyltransferase activity	GO:0006488//dolichol-linked oligosaccharide biosynthetic process
ENSG00000036549	ZZZ3	0.177601	0.117323	0.217915	0.178364	0.185522	0.217154	0.214672	0.300362	0.259861	0.0735273	0.245879	ZZZ3	zinc finger ZZ-type containing 3 [Source:HGNC Symbol;Acc:HGNC:24523]	-	-	-	-	GO:0005634//nucleus;GO:0005654//nucleoplasm;GO:0005730//nucleolus;GO:0070461//SAGA-type complex;GO:0072686//mitotic spindle;GO:0140672//ATAC complex	GO:0003677//DNA binding;GO:0005515//protein binding;GO:0008270//zinc ion binding;GO:0035064//methylated histone binding;GO:0046872//metal ion binding;GO:0070577//lysine-acetylated histone binding;GO:0140566//epigenetic reader	GO:0006325//chromatin organization;GO:0006355//regulation of transcription, DNA-templated;GO:0006357//regulation of transcription by RNA polymerase II;GO:0045995//regulation of embryonic development;GO:0051302//regulation of cell division;GO:0051726//regulation of cell cycle;GO:0090043//regulation of tubulin deacetylation
ENSG00000287724	ENSG00000287724	0	0	0	0	0	0	0	0	0	0	0	ENSG00000287724	-	-	-	-	-	-	-	-
ENSG00000287870	ENSG00000287870	0.00563355	0	0	0	0.00672575	0.00273966	0	0	0	0	0	ENSG00000287870	-	-	-	-	-	-	-	-
ENSG00000273637	ENSG00000273637	0	0	0	0	0	0	0	0	0	0	0	ENSG00000273637	-	-	-	-	-	-	-	-
ENSG00000228838	ENSG00000228838	0	0	0	0	0	0	0	0	0	0	0	ENSG00000228838	-	-	-	-	-	-	-	-
ENSG00000283761	ENSG00000283761	0	0	0	0	0	0	0	0	0	0	0	ENSG00000283761	novel protein	-	-	-	-	GO:0000139//Golgi membrane;GO:0005794//Golgi apparatus;GO:0016020//membrane	GO:0015165//pyrimidine nucleotide-sugar transmembrane transporter activity;GO:0022857//transmembrane transporter activity	GO:0008643//carbohydrate transport;GO:0055085//transmembrane transport;GO:0090481//pyrimidine nucleotide-sugar transmembrane transport
ENSG00000189433	GJB4	0	0	0	0	0	0	0	0	0	0	0	GJB4	gap junction protein beta 4 [Source:HGNC Symbol;Acc:HGNC:4286]	-	-	-	-	GO:0005654//nucleoplasm;GO:0005730//nucleolus;GO:0005886//plasma membrane;GO:0005921//gap junction;GO:0005922//connexin complex;GO:0016020//membrane;GO:0030054//cell junction;GO:0070161//anchoring junction	GO:0005243//gap junction channel activity;GO:0005515//protein binding	GO:0007154//cell communication;GO:0007267//cell-cell signaling;GO:0007608//sensory perception of smell;GO:0042048//olfactory behavior;GO:0055085//transmembrane transport;GO:1990349//gap junction-mediated intercellular transport
ENSG00000230759	ENSG00000230759	0	0	0	0	0	0	0	0	0	0	0	ENSG00000230759	-	-	-	-	-	-	-	-
ENSG00000179178	TMEM125	0.0239222	0.016459	0.0106841	0.0317406	0.00610722	0.00692884	0.0451034	0	0	0.0187934	0	TMEM125	transmembrane protein 125 [Source:HGNC Symbol;Acc:HGNC:28275]	-	-	-	-	GO:0005575//cellular_component;GO:0016020//membrane	GO:0003674//molecular_function	GO:0008150//biological_process
ENSG00000142700	DMRTA2	0.00689257	0	0	0	0	0	0.00396003	0	0.018068	0	0	DMRTA2	DMRT like family A2 [Source:HGNC Symbol;Acc:HGNC:13908]	-	-	-	-	GO:0000785//chromatin;GO:0005634//nucleus	GO:0000978//RNA polymerase II cis-regulatory region sequence-specific DNA binding;GO:0000981//DNA-binding transcription factor activity, RNA polymerase II-specific;GO:0003677//DNA binding;GO:0005515//protein binding;GO:0042802//identical protein binding;GO:0043565//sequence-specific DNA binding;GO:0046872//metal ion binding;GO:1990837//sequence-specific double-stranded DNA binding	GO:0002052//positive regulation of neuroblast proliferation;GO:0006355//regulation of transcription, DNA-templated;GO:0006357//regulation of transcription by RNA polymerase II;GO:0007281//germ cell development;GO:0007405//neuroblast proliferation;GO:0007548//sex differentiation;GO:0021796//cerebral cortex regionalization;GO:0035914//skeletal muscle cell differentiation;GO:0048665//neuron fate spe…
ENSG00000285525	ENSG00000285525	0	0	0.00614405	0	0	0	0	0	0	0	0	ENSG00000285525	-	-	-	-	-	-	-	-
ENSG00000236098	ENSG00000236098	0	0	0	0	0	0	0	0	0	0	0	ENSG00000236098	-	-	-	-	-	-	-	-
ENSG00000127124	HIVEP3	0.166866	0.0905871	0.16354	0.196439	0.164528	0.0917323	0.110133	0.14258	0.101419	0.0856662	0.145079	HIVEP3	HIVEP zinc finger 3 [Source:HGNC Symbol;Acc:HGNC:13561]	-	-	-	-	GO:0005634//nucleus;GO:0005737//cytoplasm	GO:0000978//RNA polymerase II cis-regulatory region sequence-specific DNA binding;GO:0000981//DNA-binding transcription factor activity, RNA polymerase II-specific;GO:0003677//DNA binding;GO:0005515//protein binding;GO:0046872//metal ion binding	GO:0006357//regulation of transcription by RNA polymerase II;GO:0035914//skeletal muscle cell differentiation;GO:0045893//positive regulation of transcription, DNA-templated
ENSG00000266993	ENSG00000266993	0	0	0	0	0	0	0	0	0	0.00607807	0	ENSG00000266993	-	-	-	-	-	-	-	-
ENSG00000223675	ENSG00000223675	0	0	0.00364001	0	0	0	0	0	0	0	0	ENSG00000223675	-	-	-	-	-	-	-	-
ENSG00000287406	ENSG00000287406	0	0	0	0	0	0	0	0	0	0	0	ENSG00000287406	-	-	-	-	-	-	-	-
ENSG00000225767	FAF1-AS1	0	0	0	0	0	0	0	0	0	0	0	FAF1-AS1	-	-	-	-	-	-	-	-
ENSG00000137936	BCAR3	0.0390083	0.119205	0.102859	0.0107327	0.0475592	0.110711	0.0796414	0.120363	0.105086	0.0535943	0.379492	BCAR3	BCAR3 adaptor protein, NSP family member [Source:HGNC Symbol;Acc:HGNC:973]	-	-	-	-	GO:0005737//cytoplasm;GO:0005925//focal adhesion;GO:0016020//membrane;GO:0070161//anchoring junction	GO:0001784//phosphotyrosine residue binding;GO:0005085//guanyl-nucleotide exchange factor activity;GO:0005515//protein binding;GO:0019900//kinase binding	GO:0002089//lens morphogenesis in camera-type eye;GO:0007165//signal transduction;GO:0007173//epidermal growth factor receptor signaling pathway;GO:0007264//small GTPase mediated signal transduction;GO:0008284//positive regulation of cell population proliferation;GO:0008286//insulin receptor signaling pathway;GO:0009410//response to xenobiotic stimulus;GO:0033138//positive regulation of peptidyl-…
ENSG00000143032	BARHL2	0.0511813	0	0.120351	0.0678696	0.200845	0.0335838	0.0281307	0.00940514	0.0104023	0	0.0154107	BARHL2	BarH like homeobox 2 [Source:HGNC Symbol;Acc:HGNC:954]	-	-	-	-	GO:0000785//chromatin;GO:0005634//nucleus	GO:0000977//RNA polymerase II transcription regulatory region sequence-specific DNA binding;GO:0000981//DNA-binding transcription factor activity, RNA polymerase II-specific;GO:0001228//DNA-binding transcription activator activity, RNA polymerase II-specific;GO:0003677//DNA binding;GO:0003700//DNA-binding transcription factor activity;GO:0005515//protein binding;GO:1990837//sequence-specific doub…	GO:0001709//cell fate determination;GO:0001764//neuron migration;GO:0006355//regulation of transcription, DNA-templated;GO:0006357//regulation of transcription by RNA polymerase II;GO:0007399//nervous system development;GO:0030182//neuron differentiation;GO:0030516//regulation of axon extension;GO:0035881//amacrine cell differentiation;GO:0045165//cell fate commitment;GO:0045727//positive regulat…
ENSG00000117519	CNN3	0.819913	1.68559	0.834335	0.609703	0.759597	1.33828	1.03478	0.779798	3.21752	0.910607	2.36712	CNN3	calponin 3 [Source:HGNC Symbol;Acc:HGNC:2157]	-	-	-	-	GO:0005829//cytosol;GO:0005912//adherens junction;GO:0005925//focal adhesion;GO:0015629//actin cytoskeleton	GO:0003779//actin binding;GO:0005515//protein binding;GO:0005516//calmodulin binding;GO:0051015//actin filament binding;GO:0098641//cadherin binding involved in cell-cell adhesion	GO:0007015//actin filament organization;GO:0030855//epithelial cell differentiation;GO:0031032//actomyosin structure organization;GO:0098609//cell-cell adhesion
ENSG00000134215	VAV3	0.0581286	0.0230825	0.0569082	0.0782686	0.0753605	0.0436909	0.0582779	0.0701708	0.0510509	0.0745679	0.0654518	VAV3	vav guanine nucleotide exchange factor 3 [Source:HGNC Symbol;Acc:HGNC:12659]	Environmental Information Processing;Cellular Processes;Human Diseases;Environmental Information Processing;Human Diseases;Cellular Processes;Organismal Systems;Human Diseases;Organismal Systems;Organismal Systems;Organismal Systems;Organismal Systems;Organismal Systems;Organismal Systems	Signal transduction;Cell motility;Cardiovascular disease;Signal transduction;Cancer: overview;Cellular community - eukaryotes;Immune system;Infectious disease: bacterial;Immune system;Immune system;Immune system;Immune system;Immune system;Immune system	ko04024//cAMP signaling pathway;ko04810//Regulation of actin cytoskeleton;ko05417//Lipid and atherosclerosis;ko04015//Rap1 signaling pathway;ko05205//Proteoglycans in cancer;ko04510//Focal adhesion;ko04062//Chemokine signaling pathway;ko05135//Yersinia infection;ko04650//Natural killer cell mediated cytotoxicity;ko04670//Leukocyte transendothelial migration;ko04660//T cell receptor signaling path…	K05730;K05730;K05730;K05730;K05730;K05730;K05730;K05730;K05730;K05730;K05730;K05730;K05730;K05730	GO:0001772//immunological synapse;GO:0005737//cytoplasm;GO:0005829//cytosol;GO:0005886//plasma membrane	GO:0005085//guanyl-nucleotide exchange factor activity;GO:0005096//GTPase activator activity;GO:0005154//epidermal growth factor receptor binding;GO:0005515//protein binding;GO:0046872//metal ion binding	GO:0001525//angiogenesis;GO:0006906//vesicle fusion;GO:0006974//cellular response to DNA damage stimulus;GO:0007166//cell surface receptor signaling pathway;GO:0007229//integrin-mediated signaling pathway;GO:0007264//small GTPase mediated signal transduction;GO:0008361//regulation of cell size;GO:0009410//response to xenobiotic stimulus;GO:0016477//cell migration;GO:0030031//cell projection assem…
ENSG00000227935	ENSG00000227935	0	0	0	0	0	0	0	0	0	0	0	ENSG00000227935	-	-	-	-	-	-	-	-
ENSG00000236268	LINC01361	0	0	0	0	0	0	0	0	0	0	0	LINC01361	-	-	-	-	-	-	-	-
ENSG00000188641	DPYD	0.0199894	0.0298378	0.0291035	0.0254711	0.00813264	0.0384394	0.007798	0.083635	0	0.02509	0.017802	DPYD	dihydropyrimidine dehydrogenase [Source:HGNC Symbol;Acc:HGNC:3012]	Metabolism;Metabolism;Metabolism;Metabolism;Metabolism	Global and overview maps;Xenobiotics biodegradation and metabolism;Nucleotide metabolism;Metabolism of other amino acids;Metabolism of cofactors and vitamins	ko01100//Metabolic pathways;ko00983//Drug metabolism - other enzymes;ko00240//Pyrimidine metabolism;ko00410//beta-Alanine metabolism;ko00770//Pantothenate and CoA biosynthesis	K00207;K00207;K00207;K00207;K00207	GO:0005737//cytoplasm;GO:0005829//cytosol	GO:0000166//nucleotide binding;GO:0002058//uracil binding;GO:0005515//protein binding;GO:0016491//oxidoreductase activity;GO:0016627//oxidoreductase activity, acting on the CH-CH group of donors;GO:0017113//dihydropyrimidine dehydrogenase (NADP+) activity;GO:0042803//protein homodimerization activity;GO:0046872//metal ion binding;GO:0050660//flavin adenine dinucleotide binding;GO:0050661//NADP bi…	GO:0006145//purine nucleobase catabolic process;GO:0006208//pyrimidine nucleobase catabolic process;GO:0006210//thymine catabolic process;GO:0006212//uracil catabolic process;GO:0006214//thymidine catabolic process;GO:0006248//CMP catabolic process;GO:0006249//dCMP catabolic process;GO:0019483//beta-alanine biosynthetic process;GO:0046050//UMP catabolic process;GO:0046079//dUMP catabolic process
ENSG00000152078	TLCD4	0.0513089	0.0255033	0.0803667	0.0459424	0.0789536	0.059572	0.0206796	0.0412408	0.0527412	0.0562182	0.0558101	TLCD4	TLC domain containing 4 [Source:HGNC Symbol;Acc:HGNC:26477]	-	-	-	-	GO:0005575//cellular_component;GO:0005783//endoplasmic reticulum;GO:0016020//membrane	GO:0003674//molecular_function;GO:0005515//protein binding	GO:0008150//biological_process;GO:0055088//lipid homeostasis
ENSG00000233359	ENSG00000233359	0	0	0	0	0	0	0	0	0	0	0	ENSG00000233359	-	-	-	-	-	-	-	-
ENSG00000237954	ENSG00000237954	0	0	0	0	0	0	0	0	0	0	0	ENSG00000237954	-	-	-	-	-	-	-	-
ENSG00000171492	LRRC8D	0.208631	0.172978	0.262778	0.231086	0.216237	0.226969	0.208559	0.256859	0.274598	0.391688	0.28058	LRRC8D	leucine rich repeat containing 8 VRAC subunit D [Source:HGNC Symbol;Acc:HGNC:16992]	-	-	-	-	GO:0005737//cytoplasm;GO:0005783//endoplasmic reticulum;GO:0005789//endoplasmic reticulum membrane;GO:0005886//plasma membrane;GO:0016020//membrane;GO:0034702//ion channel complex	GO:0005225//volume-sensitive anion channel activity;GO:0005515//protein binding	GO:0001678//cellular glucose homeostasis;GO:0006811//ion transport;GO:0007165//signal transduction;GO:0015734//taurine transport;GO:0015810//aspartate transmembrane transport;GO:0034214//protein hexamerization;GO:0034220//ion transmembrane transport;GO:0071470//cellular response to osmotic stress;GO:0098656//anion transmembrane transport
ENSG00000170989	S1PR1	0.15404	0.205244	0.0780606	0.0650656	0.0957751	0.251634	0.28056	0	0.946142	0.130338	0.913631	S1PR1	sphingosine-1-phosphate receptor 1 [Source:HGNC Symbol;Acc:HGNC:3165]	Environmental Information Processing;Environmental Information Processing;Environmental Information Processing	Signaling molecules and interaction;Signal transduction;Signal transduction	ko04080//Neuroactive ligand-receptor interaction;ko04068//FoxO signaling pathway;ko04071//Sphingolipid signaling pathway	K04288;K04288;K04288	GO:0005654//nucleoplasm;GO:0005737//cytoplasm;GO:0005768//endosome;GO:0005886//plasma membrane;GO:0009897//external side of plasma membrane;GO:0016020//membrane;GO:0043231//intracellular membrane-bounded organelle;GO:0045121//membrane raft	GO:0001664//G protein-coupled receptor binding;GO:0004930//G protein-coupled receptor activity;GO:0005515//protein binding;GO:0038036//sphingosine-1-phosphate receptor activity;GO:0046625//sphingolipid binding	GO:0001525//angiogenesis;GO:0001955//blood vessel maturation;GO:0003245//cardiac muscle tissue growth involved in heart morphogenesis;GO:0003376//sphingosine-1-phosphate receptor signaling pathway;GO:0006935//chemotaxis;GO:0007155//cell adhesion;GO:0007165//signal transduction;GO:0007186//G protein-coupled receptor signaling pathway;GO:0007189//adenylate cyclase-activating G protein-coupled recep…
ENSG00000116299	ELAPOR1	0.0749228	0.0181903	0.0745971	0.068028	0.0605345	0.0535489	0.0366952	0.123033	0.065394	0.137313	0.0303587	ELAPOR1	endosome-lysosome associated apoptosis and autophagy regulator 1 [Source:HGNC Symbol;Acc:HGNC:29618]	-	-	-	-	GO:0005764//lysosome;GO:0005765//lysosomal membrane;GO:0005768//endosome;GO:0005770//late endosome;GO:0005783//endoplasmic reticulum;GO:0005789//endoplasmic reticulum membrane;GO:0005794//Golgi apparatus;GO:0005802//trans-Golgi network;GO:0005886//plasma membrane;GO:0016020//membrane;GO:0031902//late endosome membrane;GO:0070062//extracellular exosome	GO:0003723//RNA binding;GO:0005515//protein binding	GO:0000045//autophagosome assembly;GO:0006914//autophagy;GO:0009267//cellular response to starvation;GO:0044090//positive regulation of vacuole organization;GO:2000786//positive regulation of autophagosome assembly
ENSG00000137962	ARHGAP29	0.061238	0.339229	0.059875	0.0501139	0.0723493	0.105633	0.0286159	0.0136014	0.065813	0.0973326	0.0281479	ARHGAP29	Rho GTPase activating protein 29 [Source:HGNC Symbol;Acc:HGNC:30207]	-	-	-	-	GO:0005737//cytoplasm;GO:0005829//cytosol;GO:0032991//protein-containing complex	GO:0005096//GTPase activator activity;GO:0005515//protein binding;GO:0030165//PDZ domain binding;GO:0046872//metal ion binding	GO:0007165//signal transduction;GO:0007266//Rho protein signal transduction;GO:0051056//regulation of small GTPase mediated signal transduction
ENSG00000286692	ENSG00000286692	0	0	0.0031562	0	0.00234495	0	0	0	0	0	0	ENSG00000286692	-	-	-	-	-	-	-	-
ENSG00000260464	ENSG00000260464	0.0138721	0	0.0140035	0.0142308	0.0115131	0.0232386	0.0195247	0.00982094	0	0.00775565	0	ENSG00000260464	-	-	-	-	-	-	-	-
ENSG00000237435	LINC02790	0	0	0	0	0	0	0	0	0	0	0	LINC02790	-	-	-	-	-	-	-	-
ENSG00000273204	ENSG00000273204	0.00397146	0.017819	0.0212961	0.0117383	0.0147055	0.0116646	0.0446066	0	0.0190528	0.02509	0.0296913	ENSG00000273204	-	-	-	-	-	-	-	-
ENSG00000079739	PGM1	0.171798	0.252531	0.286198	0.117376	0.31119	0.272793	0.166193	0.185168	0.155833	0.342402	0.43135	PGM1	phosphoglucomutase 1 [Source:HGNC Symbol;Acc:HGNC:8905]	Metabolism;Metabolism;Metabolism;Metabolism;Metabolism;Metabolism;Metabolism	Global and overview maps;Nucleotide metabolism;Carbohydrate metabolism;Carbohydrate metabolism;Carbohydrate metabolism;Carbohydrate metabolism;Carbohydrate metabolism	ko01100//Metabolic pathways;ko00230//Purine metabolism;ko00010//Glycolysis / Gluconeogenesis;ko00520//Amino sugar and nucleotide sugar metabolism;ko00500//Starch and sucrose metabolism;ko00052//Galactose metabolism;ko00030//Pentose phosphate pathway	K01835;K01835;K01835;K01835;K01835;K01835;K01835	GO:0005576//extracellular region;GO:0005737//cytoplasm;GO:0005829//cytosol;GO:0070062//extracellular exosome;GO:1904724//tertiary granule lumen;GO:1904813//ficolin-1-rich granule lumen	GO:0000287//magnesium ion binding;GO:0004614//phosphoglucomutase activity;GO:0005515//protein binding;GO:0016853//isomerase activity;GO:0016868//intramolecular transferase activity, phosphotransferases;GO:0046872//metal ion binding	GO:0005975//carbohydrate metabolic process;GO:0006006//glucose metabolic process;GO:0006094//gluconeogenesis;GO:0006096//glycolytic process;GO:0071704//organic substance metabolic process
ENSG00000117154	IGSF21	0.552757	0.107261	0.649347	0.807618	0.546351	0.437175	0.450984	0.562201	0.172873	0.808868	0.224203	IGSF21	immunoglobin superfamily member 21 [Source:HGNC Symbol;Acc:HGNC:28246]	-	-	-	-	GO:0005886//plasma membrane;GO:0005912//adherens junction;GO:0009897//external side of plasma membrane;GO:0016020//membrane;GO:0042734//presynaptic membrane;GO:0045202//synapse;GO:0045211//postsynaptic membrane;GO:0060077//inhibitory synapse;GO:0098552//side of membrane	-	GO:0007156//homophilic cell adhesion via plasma membrane adhesion molecules;GO:0007157//heterophilic cell-cell adhesion via plasma membrane cell adhesion molecules;GO:0060074//synapse maturation
ENSG00000162377	COA7	0.252119	0.0619281	0.233958	0.254147	0.322185	0.219585	0.297301	0.328657	0.255592	0.507247	0.175421	COA7	cytochrome c oxidase assembly factor 7 [Source:HGNC Symbol;Acc:HGNC:25716]	Organismal Systems	Environmental adaptation	ko04714//Thermogenesis	K18180	GO:0005654//nucleoplasm;GO:0005739//mitochondrion;GO:0005758//mitochondrial intermembrane space	GO:0005515//protein binding	-
ENSG00000224613	RNPC3-DT	0.00243792	0	0	0	0.00485241	0	0	0	0	0	0	RNPC3-DT	-	-	-	-	-	-	-	-
ENSG00000287372	ENSG00000287372	0	0	0	0	0	0	0	0	0	0	0	ENSG00000287372	-	-	-	-	-	-	-	-
ENSG00000232542	DPYD-IT1	0	0	0	0	0	0	0	0	0	0	0	DPYD-IT1	-	-	-	-	-	-	-	-
ENSG00000116774	OLFML3	0.169683	1.13241	0.130993	0.154509	0.0749967	0.312749	0.196402	0.0559038	0.080048	0.0670043	0.135383	OLFML3	olfactomedin like 3 [Source:HGNC Symbol;Acc:HGNC:24956]	-	-	-	-	GO:0005576//extracellular region;GO:0005615//extracellular space;GO:1903561//extracellular vesicle	-	GO:0007165//signal transduction
ENSG00000287756	ENSG00000287756	0	0	0	0	0	0	0	0	0	0	0	ENSG00000287756	-	-	-	-	-	-	-	-
ENSG00000284652	ENSG00000284652	0	0.00632643	0	0.00446976	0.00563318	0	0	0	0	0	0	ENSG00000284652	-	-	-	-	-	-	-	-
ENSG00000023909	GCLM	0.0525752	0.0298613	0.0564862	0.0524303	0.0732665	0.0399876	0.0567378	0.0295375	0.0984346	0.151359	0.180942	GCLM	glutamate-cysteine ligase modifier subunit [Source:HGNC Symbol;Acc:HGNC:4312]	Metabolism;Metabolism;Metabolism;Cellular Processes	Global and overview maps;Metabolism of other amino acids;Amino acid metabolism;Cell growth and death	ko01100//Metabolic pathways;ko00480//Glutathione metabolism;ko00270//Cysteine and methionine metabolism;ko04216//Ferroptosis	K11205;K11205;K11205;K11205	GO:0005829//cytosol;GO:0017109//glutamate-cysteine ligase complex	GO:0004357//glutamate-cysteine ligase activity;GO:0005515//protein binding;GO:0030234//enzyme regulator activity;GO:0035226//glutamate-cysteine ligase catalytic subunit binding;GO:0044877//protein-containing complex binding	GO:0006534//cysteine metabolic process;GO:0006536//glutamate metabolic process;GO:0006749//glutathione metabolic process;GO:0006750//glutathione biosynthetic process;GO:0006979//response to oxidative stress;GO:0007584//response to nutrient;GO:0008637//apoptotic mitochondrial changes;GO:0009410//response to xenobiotic stimulus;GO:0014823//response to activity;GO:0035729//cellular response to hepat…
ENSG00000069702	TGFBR3	0.0215555	0.195541	0.0448674	0.0351155	0.107663	0.0539095	0.031339	0	0.0211981	0.0272694	0.0164226	TGFBR3	transforming growth factor beta receptor 3 [Source:HGNC Symbol;Acc:HGNC:11774]	-	-	-	-	GO:0005576//extracellular region;GO:0005615//extracellular space;GO:0005886//plasma membrane;GO:0009897//external side of plasma membrane;GO:0009986//cell surface;GO:0016020//membrane;GO:0034673//inhibin-betaglycan-ActRII complex;GO:0043235//receptor complex;GO:0070062//extracellular exosome	GO:0004888//transmembrane signaling receptor activity;GO:0005024//transforming growth factor beta-activated receptor activity;GO:0005114//type II transforming growth factor beta receptor binding;GO:0005160//transforming growth factor beta receptor binding;GO:0005515//protein binding;GO:0005539//glycosaminoglycan binding;GO:0008201//heparin binding;GO:0015026//coreceptor activity;GO:0017134//fibro…	GO:0001666//response to hypoxia;GO:0001837//epithelial to mesenchymal transition;GO:0001889//liver development;GO:0003007//heart morphogenesis;GO:0003150//muscular septum morphogenesis;GO:0003151//outflow tract morphogenesis;GO:0003223//ventricular compact myocardium morphogenesis;GO:0006955//immune response;GO:0007179//transforming growth factor beta receptor signaling pathway;GO:0007181//transf…
ENSG00000287076	ENSG00000287076	0	0	0	0.00499948	0.00894569	0	0.0066097	0	0	0	0	ENSG00000287076	-	-	-	-	-	-	-	-
ENSG00000237480	ENSG00000237480	0	0	0	0	0	0	0	0	0	0	0	ENSG00000237480	-	-	-	-	-	-	-	-
ENSG00000271252	ENSG00000271252	0	0	0	0	0	0	0	0	0	0	0	ENSG00000271252	-	-	-	-	-	-	-	-
ENSG00000230427	ALG14-AS1	0	0	0	0	0	0	0	0	0	0	0	ALG14-AS1	-	-	-	-	-	-	-	-
ENSG00000286758	ENSG00000286758	0	0	0.00335107	0	0	0	0	0	0	0	0	ENSG00000286758	-	-	-	-	-	-	-	-
ENSG00000237337	ELAVL4-AS1	0	0	0	0	0	0	0	0	0	0	0	ELAVL4-AS1	-	-	-	-	-	-	-	-
ENSG00000198198	SZT2	0.0492314	0.0665512	0.0980295	0.0922048	0.0723217	0.0355984	0.077782	0.156113	0.0695594	0.0212994	0.111628	SZT2	SZT2 subunit of KICSTOR complex [Source:HGNC Symbol;Acc:HGNC:29040]	-	-	-	-	GO:0005764//lysosome;GO:0005765//lysosomal membrane;GO:0005777//peroxisome;GO:0016020//membrane;GO:0061700//GATOR2 complex;GO:0140007//KICSTOR complex;GO:1990130//GATOR1 complex	GO:0003674//molecular_function;GO:0005515//protein binding	GO:0007417//central nervous system development;GO:0009791//post-embryonic development;GO:0021540//corpus callosum morphogenesis;GO:0031667//response to nutrient levels;GO:0034198//cellular response to amino acid starvation;GO:0042149//cellular response to glucose starvation;GO:0043473//pigmentation;GO:0061462//protein localization to lysosome;GO:1901668//regulation of superoxide dismutase activit…
ENSG00000230402	LINC01349	0	0	0	0	0	0	0	0	0	0	0	LINC01349	-	-	-	-	-	-	-	-
ENSG00000116793	PHTF1	0.122393	0.064262	0.119475	0.120673	0.117807	0.111568	0.144651	0.098348	0.155911	0.102015	0.335865	PHTF1	putative homeodomain transcription factor 1 [Source:HGNC Symbol;Acc:HGNC:8939]	-	-	-	-	GO:0005783//endoplasmic reticulum;GO:0005789//endoplasmic reticulum membrane;GO:0005794//Golgi apparatus;GO:0016020//membrane;GO:0033106//cis-Golgi network membrane	-	-
ENSG00000117525	F3	0.0217773	0.114168	0.0204781	0.00234493	0.027997	0.111941	0.0937029	0	0.396572	0.102004	0.632089	F3	coagulation factor III, tissue factor [Source:HGNC Symbol;Acc:HGNC:3541]	Human Diseases;Organismal Systems	Endocrine and metabolic disease;Immune system	ko04933//AGE-RAGE signaling pathway in diabetic complications;ko04610//Complement and coagulation cascades	K03901;K03901	GO:0005576//extracellular region;GO:0005615//extracellular space;GO:0005886//plasma membrane;GO:0009897//external side of plasma membrane;GO:0009986//cell surface;GO:0016020//membrane;GO:0062023//collagen-containing extracellular matrix;GO:1905286//serine-type peptidase complex	GO:0002020//protease binding;GO:0004252//serine-type endopeptidase activity;GO:0004896//cytokine receptor activity;GO:0005515//protein binding;GO:0005543//phospholipid binding	GO:0001938//positive regulation of endothelial cell proliferation;GO:0002541//activation of plasma proteins involved in acute inflammatory response;GO:0002543//activation of blood coagulation via clotting cascade;GO:0006919//activation of cysteine-type endopeptidase activity involved in apoptotic process;GO:0007596//blood coagulation;GO:0007599//hemostasis;GO:0010628//positive regulation of gene …
ENSG00000224238	WARS2-IT1	0	0	0	0	0	0	0	0	0	0	0	WARS2-IT1	-	-	-	-	-	-	-	-
ENSG00000229537	LINC01739	0	0	0	0	0	0	0	0	0	0	0	LINC01739	-	-	-	-	-	-	-	-
ENSG00000162692	VCAM1	0.0715996	0.0855031	0.0412988	0.026517	0.0265336	0.0923925	0.140208	0.0231694	0.676757	0.0888991	0.691829	VCAM1	vascular cell adhesion molecule 1 [Source:HGNC Symbol;Acc:HGNC:12663]	Human Diseases;Environmental Information Processing;Human Diseases;Organismal Systems;Environmental Information Processing;Environmental Information Processing;Human Diseases;Human Diseases;Human Diseases	Cardiovascular disease;Signaling molecules and interaction;Cardiovascular disease;Immune system;Signal transduction;Signal transduction;Endocrine and metabolic disease;Infectious disease: parasitic;Infectious disease: parasitic	ko05417//Lipid and atherosclerosis;ko04514//Cell adhesion molecules;ko05418//Fluid shear stress and atherosclerosis;ko04670//Leukocyte transendothelial migration;ko04668//TNF signaling pathway;ko04064//NF-kappa B signaling pathway;ko04933//AGE-RAGE signaling pathway in diabetic complications;ko05144//Malaria;ko05143//African trypanosomiasis	K06527;K06527;K06527;K06527;K06527;K06527;K06527;K06527;K06527	GO:0002102//podosome;GO:0005576//extracellular region;GO:0005615//extracellular space;GO:0005769//early endosome;GO:0005783//endoplasmic reticulum;GO:0005794//Golgi apparatus;GO:0005886//plasma membrane;GO:0005902//microvillus;GO:0009897//external side of plasma membrane;GO:0009986//cell surface;GO:0016020//membrane;GO:0030175//filopodium;GO:0042383//sarcolemma;GO:0045177//apical part of cell;GO:…	GO:0005178//integrin binding;GO:0008131//primary amine oxidase activity;GO:0050839//cell adhesion molecule binding;GO:0098631//cell adhesion mediator activity	GO:0001666//response to hypoxia;GO:0002544//chronic inflammatory response;GO:0006954//inflammatory response;GO:0007155//cell adhesion;GO:0007157//heterophilic cell-cell adhesion via plasma membrane cell adhesion molecules;GO:0007159//leukocyte cell-cell adhesion;GO:0007160//cell-matrix adhesion;GO:0007584//response to nutrient;GO:0009308//amine metabolic process;GO:0010043//response to zinc ion;G…
ENSG00000270457	ENSG00000270457	0.00566865	0.027531	0.0143648	0.0177734	0.0207299	0.00367816	0.0184495	0	0.0113189	0.00532186	0	ENSG00000270457	-	-	-	-	-	-	-	-
ENSG00000231987	LINC01787	0	0	0	0	0	0	0	0	0	0	0	LINC01787	-	-	-	-	-	-	-	-
ENSG00000224445	LINC01708	0	0.0134457	0	0	0	0	0	0	0	0	0	LINC01708	-	-	-	-	-	-	-	-
ENSG00000229201	LINC02787	0	0	0	0	0	0	0	0	0	0	0	LINC02787	-	-	-	-	-	-	-	-
ENSG00000181656	GPR88	0.0472256	0.00993261	0.103196	0.0509253	0.156389	0.062604	0.076655	0.011898	0	0.114783	0.0314966	GPR88	G protein-coupled receptor 88 [Source:HGNC Symbol;Acc:HGNC:4539]	-	-	-	-	GO:0005634//nucleus;GO:0005737//cytoplasm;GO:0005886//plasma membrane;GO:0005929//cilium;GO:0016020//membrane	GO:0003774//cytoskeletal motor activity;GO:0004930//G protein-coupled receptor activity;GO:0008020//G protein-coupled photoreceptor activity	GO:0007165//signal transduction;GO:0007186//G protein-coupled receptor signaling pathway;GO:0007602//phototransduction;GO:0007626//locomotory behavior;GO:0009584//detection of visible light;GO:0019228//neuronal action potential;GO:0050885//neuromuscular process controlling balance;GO:0061743//motor learning;GO:0071482//cellular response to light stimulus
ENSG00000122481	RWDD3	0.0248111	0.0121206	0.0143296	0	0.00713069	0	0.00741601	0.0115612	0.0139718	0.00448302	0	RWDD3	RWD domain containing 3 [Source:HGNC Symbol;Acc:HGNC:21393]	-	-	-	-	GO:0005634//nucleus;GO:0005737//cytoplasm	GO:0005515//protein binding	GO:0032088//negative regulation of NF-kappaB transcription factor activity;GO:0033235//positive regulation of protein sumoylation;GO:1902073//positive regulation of hypoxia-inducible factor-1alpha signaling pathway
ENSG00000198162	MAN1A2	0.594674	0.62304	0.802235	0.610067	0.693701	1.77084	0.354623	0.372535	0.351038	0.960922	0.323895	MAN1A2	mannosidase alpha class 1A member 2 [Source:HGNC Symbol;Acc:HGNC:6822]	Metabolism;Genetic Information Processing;Metabolism;Metabolism	Global and overview maps;Folding, sorting and degradation;Glycan biosynthesis and metabolism;Glycan biosynthesis and metabolism	ko01100//Metabolic pathways;ko04141//Protein processing in endoplasmic reticulum;ko00510//N-Glycan biosynthesis;ko00513//Various types of N-glycan biosynthesis	K01230;K01230;K01230;K01230	GO:0000139//Golgi membrane;GO:0005783//endoplasmic reticulum;GO:0005794//Golgi apparatus;GO:0016020//membrane;GO:0070062//extracellular exosome	GO:0004571//mannosyl-oligosaccharide 1,2-alpha-mannosidase activity;GO:0005509//calcium ion binding;GO:0016787//hydrolase activity;GO:0016798//hydrolase activity, acting on glycosyl bonds;GO:0046872//metal ion binding	GO:0005975//carbohydrate metabolic process;GO:0006486//protein glycosylation;GO:0006491//N-glycan processing;GO:0007585//respiratory gaseous exchange by respiratory system;GO:0008152//metabolic process;GO:0009100//glycoprotein metabolic process;GO:0048286//lung alveolus development
ENSG00000238198	LRIG2-DT	0.00435775	0.0129224	0.0205721	0.0115328	0.0113766	0.0291273	0.00508322	0.00877021	0	0	0	LRIG2-DT	-	-	-	-	-	-	-	-
ENSG00000171517	LPAR3	0.00864846	0.0790578	0.0366238	0.0167896	0.0262517	0.006371	0	0	0.0464763	0	0	LPAR3	lysophosphatidic acid receptor 3 [Source:HGNC Symbol;Acc:HGNC:14298]	Human Diseases;Environmental Information Processing;Environmental Information Processing;Environmental Information Processing;Environmental Information Processing	Cancer: overview;Signal transduction;Signaling molecules and interaction;Signal transduction;Signal transduction	ko05200//Pathways in cancer;ko04151//PI3K-Akt signaling pathway;ko04080//Neuroactive ligand-receptor interaction;ko04015//Rap1 signaling pathway;ko04072//Phospholipase D signaling pathway	K04294;K04294;K04294;K04294;K04294	GO:0005737//cytoplasm;GO:0005886//plasma membrane;GO:0016020//membrane;GO:0030424//axon;GO:0045202//synapse	GO:0004930//G protein-coupled receptor activity;GO:0005515//protein binding;GO:0008289//lipid binding;GO:0070915//lysophosphatidic acid receptor activity	GO:0007165//signal transduction;GO:0007186//G protein-coupled receptor signaling pathway;GO:0007187//G protein-coupled receptor signaling pathway, coupled to cyclic nucleotide second messenger;GO:0007189//adenylate cyclase-activating G protein-coupled receptor signaling pathway;GO:0007204//positive regulation of cytosolic calcium ion concentration;GO:0007268//chemical synaptic transmission;GO:001…
ENSG00000228852	ENSG00000228852	0	0	0	0	0	0	0	0	0	0	0	ENSG00000228852	-	-	-	-	-	-	-	-
ENSG00000203864	LINC02868	0	0	0	0	0	0	0	0	0	0	0	LINC02868	-	-	-	-	-	-	-	-
ENSG00000233482	ENSG00000233482	0	0	0	0	0	0	0	0	0	0	0	ENSG00000233482	-	-	-	-	-	-	-	-
ENSG00000230250	LINC01753	0	0	0	0	0	0	0	0	0	0	0	LINC01753	-	-	-	-	-	-	-	-
ENSG00000232878	DPYD-AS1	0	0	0	0	0	0	0	0	0	0	0	DPYD-AS1	-	-	-	-	-	-	-	-
ENSG00000143079	CTTNBP2NL	0.246786	0.198703	0.217258	0.27043	0.215015	0.252528	0.261656	0.269413	0.168286	0.141392	0.200569	CTTNBP2NL	CTTNBP2 N-terminal like [Source:HGNC Symbol;Acc:HGNC:25330]	-	-	-	-	GO:0001725//stress fiber;GO:0005737//cytoplasm;GO:0005856//cytoskeleton;GO:0015629//actin cytoskeleton;GO:0030027//lamellipodium;GO:0042995//cell projection	GO:0005515//protein binding;GO:0051721//protein phosphatase 2A binding	GO:0006470//protein dephosphorylation;GO:0032410//negative regulation of transporter activity;GO:0034763//negative regulation of transmembrane transport
ENSG00000230768	LINC01676	0	0	0	0	0	0	0	0	0	0	0	LINC01676	-	-	-	-	-	-	-	-
ENSG00000235202	LINC01525	0	0	0	0	0	0	0	0	0	0	0	LINC01525	-	-	-	-	-	-	-	-
ENSG00000272715	ENSG00000272715	0.0219536	0	0.00278227	0.0131196	0.00495097	0	0.0211731	0.0110446	0	0.00942458	0.0178598	ENSG00000272715	-	-	-	-	-	-	-	-
ENSG00000235038	ENSG00000235038	0	0	0	0	0	0	0.00689408	0	0	0	0	ENSG00000235038	-	-	-	-	-	-	-	-
ENSG00000173947	CIMAP3	0.0114301	0.016304	0.0206188	0.00838158	0.0398258	0.0767694	0.248555	0.0117553	0.230438	0	0.788082	CIMAP3	ciliary microtubule associated protein 3 [Source:HGNC Symbol;Acc:HGNC:27009]	-	-	-	-	GO:0005634//nucleus;GO:0005737//cytoplasm;GO:0005794//Golgi apparatus;GO:0005802//trans-Golgi network;GO:0031410//cytoplasmic vesicle;GO:0036064//ciliary basal body	GO:0005515//protein binding;GO:0008092//cytoskeletal protein binding;GO:0019894//kinesin binding;GO:0019901//protein kinase binding;GO:0031267//small GTPase binding;GO:0043015//gamma-tubulin binding;GO:0048487//beta-tubulin binding	GO:0030030//cell projection organization;GO:0031344//regulation of cell projection organization;GO:0033674//positive regulation of kinase activity;GO:0044782//cilium organization;GO:0060971//embryonic heart tube left/right pattern formation
ENSG00000230434	LINC01650	0	0	0	0	0	0	0	0	0	0	0	LINC01650	-	-	-	-	-	-	-	-
ENSG00000134198	TSPAN2	0.217454	0.146038	0.469972	0.236297	0.326037	0.310865	0.292232	0.161535	0.125177	0.551658	0.264743	TSPAN2	tetraspanin 2 [Source:HGNC Symbol;Acc:HGNC:20659]	-	-	-	-	GO:0005654//nucleoplasm;GO:0005886//plasma membrane;GO:0016020//membrane;GO:0043209//myelin sheath	GO:0005515//protein binding	GO:0006954//inflammatory response;GO:0014002//astrocyte development;GO:0014005//microglia development;GO:0042552//myelination;GO:0048709//oligodendrocyte differentiation;GO:0061564//axon development
ENSG00000226053	LINC01776	0	0	0	0.0117339	0.00275333	0	0	0	0	0	0	LINC01776	-	-	-	-	-	-	-	-
ENSG00000198799	LRIG2	0.144177	0.118652	0.130428	0.102075	0.136323	0.0713127	0.190117	0.200348	0.121351	0.07334	0.20656	LRIG2	leucine rich repeats and immunoglobulin like domains 2 [Source:HGNC Symbol;Acc:HGNC:20889]	Organismal Systems	Development and regeneration	ko04360//Axon guidance	K24609	GO:0005615//extracellular space;GO:0005737//cytoplasm;GO:0005886//plasma membrane;GO:0016020//membrane;GO:0030426//growth cone;GO:0031012//extracellular matrix;GO:0097708//intracellular vesicle	GO:0005102//signaling receptor binding;GO:0005515//protein binding	GO:0006509//membrane protein ectodomain proteolysis;GO:0007605//sensory perception of sound;GO:0010640//regulation of platelet-derived growth factor receptor signaling pathway;GO:0010977//negative regulation of neuron projection development;GO:0034394//protein localization to cell surface;GO:0048679//regulation of axon regeneration;GO:0048681//negative regulation of axon regeneration;GO:0051045//…
ENSG00000117620	SLC35A3	0.14756	0.0839514	0.0993053	0.151045	0.173922	0.095921	0.171101	0.0925947	0.256681	0.0772913	0.257327	SLC35A3	solute carrier family 35 member A3 [Source:HGNC Symbol;Acc:HGNC:11023]	-	-	-	-	GO:0000139//Golgi membrane;GO:0005794//Golgi apparatus;GO:0016020//membrane	GO:0005459//UDP-galactose transmembrane transporter activity;GO:0005462//UDP-N-acetylglucosamine transmembrane transporter activity;GO:0005515//protein binding;GO:0015165//pyrimidine nucleotide-sugar transmembrane transporter activity;GO:0015297//antiporter activity	GO:0006047//UDP-N-acetylglucosamine metabolic process;GO:0008643//carbohydrate transport;GO:0072334//UDP-galactose transmembrane transport;GO:0090481//pyrimidine nucleotide-sugar transmembrane transport;GO:1990569//UDP-N-acetylglucosamine transmembrane transport
ENSG00000223906	ENSG00000223906	0	0	0	0	0	0	0	0	0	0	0	ENSG00000223906	-	-	-	-	-	-	-	-
ENSG00000162688	AGL	0.190779	0.159959	0.200445	0.230485	0.275411	0.236696	0.235409	0.146463	0.233522	0.369865	0.297155	AGL	amylo-alpha-1, 6-glucosidase, 4-alpha-glucanotransferase [Source:HGNC Symbol;Acc:HGNC:321]	Metabolism;Metabolism	Global and overview maps;Carbohydrate metabolism	ko01100//Metabolic pathways;ko00500//Starch and sucrose metabolism	K01196;K01196	GO:0005576//extracellular region;GO:0005634//nucleus;GO:0005737//cytoplasm;GO:0005829//cytosol;GO:0016234//inclusion body;GO:0016529//sarcoplasmic reticulum;GO:0034774//secretory granule lumen;GO:0043033//isoamylase complex;GO:1904813//ficolin-1-rich granule lumen	GO:0003824//catalytic activity;GO:0004133//glycogen debranching enzyme activity;GO:0004134//4-alpha-glucanotransferase activity;GO:0004135//amylo-alpha-1,6-glucosidase activity;GO:0005515//protein binding;GO:0016740//transferase activity;GO:0016757//glycosyltransferase activity;GO:0016787//hydrolase activity;GO:0016798//hydrolase activity, acting on glycosyl bonds;GO:0030246//carbohydrate binding…	GO:0005975//carbohydrate metabolic process;GO:0005977//glycogen metabolic process;GO:0005978//glycogen biosynthetic process;GO:0005980//glycogen catabolic process;GO:0007584//response to nutrient;GO:0008152//metabolic process;GO:0009725//response to hormone;GO:0051384//response to glucocorticoid
ENSG00000197106	SLC6A17	0.123749	0.0240105	0.199956	0.178983	0.240127	0.137397	0.107585	0.110845	0.0869283	0.0499586	0.0749823	SLC6A17	solute carrier family 6 member 17 [Source:HGNC Symbol;Acc:HGNC:31399]	-	-	-	-	GO:0005886//plasma membrane;GO:0008021//synaptic vesicle;GO:0016020//membrane;GO:0030672//synaptic vesicle membrane;GO:0031410//cytoplasmic vesicle;GO:0042995//cell projection;GO:0045202//synapse;GO:0098793//presynapse;GO:0098794//postsynapse;GO:0098978//glutamatergic synapse;GO:0098982//GABA-ergic synapse	GO:0005515//protein binding;GO:0015293//symporter activity;GO:0022857//transmembrane transporter activity	GO:0006811//ion transport;GO:0006814//sodium ion transport;GO:0006836//neurotransmitter transport;GO:0006865//amino acid transport;GO:0007420//brain development;GO:0015804//neutral amino acid transport;GO:0015816//glycine transport;GO:0015820//leucine transport;GO:0015824//proline transport;GO:0030163//protein catabolic process;GO:0032328//alanine transport;GO:0035725//sodium ion transmembrane tr…
ENSG00000259946	ENSG00000259946	0.00846883	0	0.00717539	0.005002	0	0	0.00976424	0.031236	0	0	0	ENSG00000259946	-	-	-	-	-	-	-	-
ENSG00000236137	CD101-AS1	0	0	0	0	0	0	0	0	0	0	0	CD101-AS1	-	-	-	-	-	-	-	-
ENSG00000203859	HSD3B2	0	0	0	0.0033561	0	0	0	0	0	0	0	HSD3B2	hydroxy-delta-5-steroid dehydrogenase, 3 beta- and steroid delta-isomerase 2 [Source:HGNC Symbol;Acc:HGNC:5218]	Metabolism;Human Diseases;Organismal Systems;Organismal Systems;Metabolism;Organismal Systems	Global and overview maps;Endocrine and metabolic disease;Endocrine system;Endocrine system;Lipid metabolism;Endocrine system	ko01100//Metabolic pathways;ko04934//Cushing syndrome;ko04925//Aldosterone synthesis and secretion;ko04927//Cortisol synthesis and secretion;ko00140//Steroid hormone biosynthesis;ko04913//Ovarian steroidogenesis	K00070;K00070;K00070;K00070;K00070;K00070	GO:0005730//nucleolus;GO:0005737//cytoplasm;GO:0005739//mitochondrion;GO:0005743//mitochondrial inner membrane;GO:0005758//mitochondrial intermembrane space;GO:0005783//endoplasmic reticulum;GO:0005789//endoplasmic reticulum membrane;GO:0016020//membrane;GO:0030868//smooth endoplasmic reticulum membrane;GO:0031966//mitochondrial membrane;GO:0043231//intracellular membrane-bounded organelle;GO:004…	GO:0003824//catalytic activity;GO:0003854//3-beta-hydroxy-delta5-steroid dehydrogenase activity;GO:0004769//steroid delta-isomerase activity;GO:0005515//protein binding;GO:0016491//oxidoreductase activity;GO:0016616//oxidoreductase activity, acting on the CH-OH group of donors, NAD or NADP as acceptor;GO:0016853//isomerase activity;GO:0102294//cholesterol dehydrogenase activity	GO:0006629//lipid metabolic process;GO:0006694//steroid biosynthetic process;GO:0006702//androgen biosynthetic process;GO:0008152//metabolic process;GO:0008207//C21-steroid hormone metabolic process;GO:0021766//hippocampus development;GO:0051412//response to corticosterone
ENSG00000228086	ENSG00000228086	0	0	0	0	0	0	0	0	0	0	0	ENSG00000228086	-	-	-	-	-	-	-	-
ENSG00000273406	ENSG00000273406	0	0	0	0	0	0	0.0192844	0	0.0170229	0	0	ENSG00000273406	-	-	-	-	-	-	-	-
ENSG00000185946	RNPC3	0.093786	0.0331005	0.0795262	0.124874	0.0931475	0.120853	0.0672763	0.152837	0.103076	0.100426	0.170288	RNPC3	RNA binding region (RNP1, RRM) containing 3 [Source:HGNC Symbol;Acc:HGNC:18666]	-	-	-	-	GO:0005634//nucleus;GO:0005654//nucleoplasm;GO:0005681//spliceosomal complex;GO:0005689//U12-type spliceosomal complex	GO:0003676//nucleic acid binding;GO:0003723//RNA binding;GO:0005515//protein binding;GO:0030626//U12 snRNA binding;GO:0097157//pre-mRNA intronic binding	GO:0000398//mRNA splicing, via spliceosome;GO:0006397//mRNA processing;GO:0008380//RNA splicing
ENSG00000162627	SNX7	0.0669715	0.132666	0.138861	0.0467838	0.100223	0.159942	0.132457	0.05816	0.165439	0.0798065	0.343239	SNX7	sorting nexin 7 [Source:HGNC Symbol;Acc:HGNC:14971]	-	-	-	-	GO:0000407//phagophore assembly site;GO:0005768//endosome;GO:0005769//early endosome;GO:0016020//membrane;GO:0031410//cytoplasmic vesicle;GO:0031901//early endosome membrane	GO:0005515//protein binding;GO:0008289//lipid binding;GO:0035091//phosphatidylinositol binding	GO:0000422//autophagy of mitochondrion;GO:0015031//protein transport;GO:0032456//endocytic recycling;GO:0034727//piecemeal microautophagy of the nucleus;GO:0051641//cellular localization;GO:0061709//reticulophagy;GO:2000786//positive regulation of autophagosome assembly
ENSG00000226715	LINC01709	0	0.00584211	0	0	0	0	0	0	0	0	0	LINC01709	-	-	-	-	-	-	-	-
ENSG00000162695	SLC30A7	0.145038	0.0553597	0.0571464	0.060888	0.0817103	0.109434	0.0874697	0.143579	0.079541	0.0409884	0.0498574	SLC30A7	solute carrier family 30 member 7 [Source:HGNC Symbol;Acc:HGNC:19306]	-	-	-	-	GO:0000139//Golgi membrane;GO:0005737//cytoplasm;GO:0005739//mitochondrion;GO:0005794//Golgi apparatus;GO:0016020//membrane;GO:0016529//sarcoplasmic reticulum;GO:0031410//cytoplasmic vesicle;GO:0031982//vesicle;GO:0033017//sarcoplasmic reticulum membrane;GO:0048471//perinuclear region of cytoplasm;GO:1990674//Golgi cis cisterna membrane	GO:0005385//zinc ion transmembrane transporter activity;GO:0008324//cation transmembrane transporter activity	GO:0006811//ion transport;GO:0006812//cation transport;GO:0006829//zinc ion transport;GO:0006882//cellular zinc ion homeostasis;GO:0055085//transmembrane transport;GO:0071577//zinc ion transmembrane transport;GO:0098655//cation transmembrane transport;GO:1904257//zinc ion import into Golgi apparatus
ENSG00000265808	SEC22B	0.293938	0.218295	0.21357	0.267272	0.228475	0.182749	0.38687	0.486601	0.407911	0.325466	0.499672	SEC22B	SEC22 homolog B, vesicle trafficking protein [Source:HGNC Symbol;Acc:HGNC:10700]	Cellular Processes;Human Diseases;Genetic Information Processing	Transport and catabolism;Infectious disease: bacterial;Folding, sorting and degradation	ko04145//Phagosome;ko05134//Legionellosis;ko04130//SNARE interactions in vesicular transport	K08517;K08517;K08517	GO:0000139//Golgi membrane;GO:0005737//cytoplasm;GO:0005783//endoplasmic reticulum;GO:0005789//endoplasmic reticulum membrane;GO:0005793//endoplasmic reticulum-Golgi intermediate compartment;GO:0005794//Golgi apparatus;GO:0012505//endomembrane system;GO:0012507//ER to Golgi transport vesicle membrane;GO:0016020//membrane;GO:0030133//transport vesicle;GO:0030670//phagocytic vesicle membrane;GO:003…	GO:0005484//SNAP receptor activity;GO:0005515//protein binding	GO:0006888//endoplasmic reticulum to Golgi vesicle-mediated transport;GO:0006890//retrograde vesicle-mediated transport, Golgi to endoplasmic reticulum;GO:0015031//protein transport;GO:0016192//vesicle-mediated transport;GO:0045732//positive regulation of protein catabolic process;GO:0048280//vesicle fusion with Golgi apparatus;GO:0061025//membrane fusion;GO:1902902//negative regulation of autoph…
ENSG00000134247	PTGFRN	0.201321	0.3346	0.182193	0.153014	0.216783	0.295444	0.283478	0.359772	0.150251	0.386402	0.544117	PTGFRN	prostaglandin F2 receptor inhibitor [Source:HGNC Symbol;Acc:HGNC:9601]	-	-	-	-	GO:0005783//endoplasmic reticulum;GO:0005789//endoplasmic reticulum membrane;GO:0005794//Golgi apparatus;GO:0009986//cell surface;GO:0016020//membrane	GO:0005515//protein binding	GO:0014905//myoblast fusion involved in skeletal muscle regeneration;GO:0034389//lipid droplet organization
ENSG00000162664	ZNF326	0.336485	0.172358	0.203642	0.253846	0.238898	0.365812	0.374228	0.3396	0.403649	0.320116	0.34711	ZNF326	zinc finger protein 326 [Source:HGNC Symbol;Acc:HGNC:14104]	-	-	-	-	GO:0005634//nucleus;GO:0005654//nucleoplasm;GO:0016363//nuclear matrix;GO:0043229//intracellular organelle;GO:0043231//intracellular membrane-bounded organelle;GO:0044609//DBIRD complex	GO:0000993//RNA polymerase II complex binding;GO:0003677//DNA binding;GO:0003723//RNA binding;GO:0005515//protein binding;GO:0046872//metal ion binding	GO:0006397//mRNA processing;GO:0008380//RNA splicing;GO:0032784//regulation of DNA-templated transcription, elongation;GO:0043484//regulation of RNA splicing
ENSG00000236866	TENT5C-DT	0	0	0	0	0	0	0	0	0	0	0	TENT5C-DT	-	-	-	-	-	-	-	-
ENSG00000134253	TRIM45	0.0236952	0.0452634	0.0210796	0.00985562	0.0119147	0.0306334	0.029045	0.00722541	0.085924	0.0186406	0.0327225	TRIM45	tripartite motif containing 45 [Source:HGNC Symbol;Acc:HGNC:19018]	-	-	-	-	GO:0005634//nucleus;GO:0005654//nucleoplasm;GO:0005737//cytoplasm;GO:0005829//cytosol;GO:0045171//intercellular bridge	GO:0005515//protein binding;GO:0008270//zinc ion binding;GO:0016740//transferase activity;GO:0046872//metal ion binding;GO:0061630//ubiquitin protein ligase activity	GO:0043161//proteasome-mediated ubiquitin-dependent protein catabolic process;GO:0050728//negative regulation of inflammatory response;GO:0060348//bone development;GO:0070936//protein K48-linked ubiquitination
ENSG00000235777	DPYD-AS2	0	0	0	0	0	0	0	0	0	0	0	DPYD-AS2	-	-	-	-	-	-	-	-
ENSG00000285532	LINC02788	0	0	0	0	0	0	0	0	0	0	0	LINC02788	-	-	-	-	-	-	-	-
ENSG00000232650	LINC01780	0	0.00393358	0	0	0	0	0	0	0	0	0	LINC01780	-	-	-	-	-	-	-	-
ENSG00000183508	TENT5C	0.00415252	0.160458	0	0.0116093	0	0.0434982	0.00891864	0.014027	0.0240455	0	0	TENT5C	terminal nucleotidyltransferase 5C [Source:HGNC Symbol;Acc:HGNC:24712]	-	-	-	-	GO:0005634//nucleus;GO:0005654//nucleoplasm;GO:0005737//cytoplasm;GO:0005813//centrosome;GO:0005856//cytoskeleton	GO:0003723//RNA binding;GO:0005515//protein binding;GO:0016740//transferase activity;GO:0016779//nucleotidyltransferase activity;GO:1990817//RNA adenylyltransferase activity	GO:0001701//in utero embryonic development;GO:0045596//negative regulation of cell differentiation;GO:0048255//mRNA stabilization
ENSG00000234283	LINC01731	0.0445278	0.0293758	0.0523723	0.0793423	0.0456384	0.0425448	0.0603862	0.0697371	0.00732127	0	0.0136947	LINC01731	-	-	-	-	-	-	-	-
ENSG00000198765	SYCP1	0	0	0	0	0	0	0.00425229	0	0	0	0	SYCP1	synaptonemal complex protein 1 [Source:HGNC Symbol;Acc:HGNC:11487]	-	-	-	-	GO:0000775//chromosome, centromeric region;GO:0000794//condensed nuclear chromosome;GO:0000795//synaptonemal complex;GO:0000801//central element;GO:0000802//transverse filament;GO:0001673//male germ cell nucleus;GO:0005634//nucleus;GO:0005694//chromosome;GO:0030849//autosome	GO:0003677//DNA binding;GO:0003690//double-stranded DNA binding	GO:0000711//meiotic DNA repair synthesis;GO:0007049//cell cycle;GO:0007129//homologous chromosome pairing at meiosis;GO:0007130//synaptonemal complex assembly;GO:0007131//reciprocal meiotic recombination;GO:0007283//spermatogenesis;GO:0032880//regulation of protein localization;GO:0035092//sperm chromatin condensation;GO:0051026//chiasma assembly;GO:0051289//protein homotetramerization;GO:0051301…
ENSG00000143398	PIP5K1A	0.171892	0.129577	0.136043	0.134563	0.0716068	0.110067	0.151709	0.199078	0.22663	0.191172	0.17618	PIP5K1A	phosphatidylinositol-4-phosphate 5-kinase type 1 alpha [Source:HGNC Symbol;Acc:HGNC:8994]	Metabolism;Cellular Processes;Cellular Processes;Cellular Processes;Environmental Information Processing;Human Diseases;Human Diseases;Environmental Information Processing;Organismal Systems;Metabolism	Global and overview maps;Transport and catabolism;Cell motility;Cellular community - eukaryotes;Signal transduction;Infectious disease: bacterial;Cancer: overview;Signal transduction;Immune system;Carbohydrate metabolism	ko01100//Metabolic pathways;ko04144//Endocytosis;ko04810//Regulation of actin cytoskeleton;ko04510//Focal adhesion;ko04072//Phospholipase D signaling pathway;ko05135//Yersinia infection;ko05231//Choline metabolism in cancer;ko04070//Phosphatidylinositol signaling system;ko04666//Fc gamma R-mediated phagocytosis;ko00562//Inositol phosphate metabolism	K00889;K00889;K00889;K00889;K00889;K00889;K00889;K00889;K00889;K00889	GO:0001726//ruffle;GO:0005634//nucleus;GO:0005654//nucleoplasm;GO:0005737//cytoplasm;GO:0005829//cytosol;GO:0005847//mRNA cleavage and polyadenylation specificity factor complex;GO:0005886//plasma membrane;GO:0005925//focal adhesion;GO:0016020//membrane;GO:0016607//nuclear speck;GO:0030027//lamellipodium;GO:0032587//ruffle membrane;GO:0042995//cell projection	GO:0000166//nucleotide binding;GO:0000285//1-phosphatidylinositol-3-phosphate 5-kinase activity;GO:0005515//protein binding;GO:0005524//ATP binding;GO:0016301//kinase activity;GO:0016307//phosphatidylinositol phosphate kinase activity;GO:0016308//1-phosphatidylinositol-4-phosphate 5-kinase activity;GO:0016740//transferase activity;GO:0019900//kinase binding;GO:0052742//phosphatidylinositol kinase…	GO:0006629//lipid metabolic process;GO:0006650//glycerophospholipid metabolic process;GO:0006661//phosphatidylinositol biosynthetic process;GO:0006909//phagocytosis;GO:0007165//signal transduction;GO:0008654//phospholipid biosynthetic process;GO:0010761//fibroblast migration;GO:0016310//phosphorylation;GO:0016477//cell migration;GO:0030036//actin cytoskeleton organization;GO:0030216//keratinocyte…
ENSG00000196505	GDAP2	0.0637542	0.0578225	0.0628876	0.0797812	0.0699222	0.0767547	0.0669907	0.104824	0.0937325	0.0863593	0.178402	GDAP2	ganglioside induced differentiation associated protein 2 [Source:HGNC Symbol;Acc:HGNC:18010]	-	-	-	-	GO:0005765//lysosomal membrane	GO:0005515//protein binding	GO:0032526//response to retinoic acid
ENSG00000287015	ENSG00000287015	0	0	0	0	0	0	0	0	0	0	0	ENSG00000287015	-	-	-	-	-	-	-	-
ENSG00000235526	ENSG00000235526	0	0	0	0	0	0	0	0	0	0	0	ENSG00000235526	-	-	-	-	-	-	-	-
ENSG00000134200	TSHB	0	0	0	0	0	0	0	0	0	0	0	TSHB	thyroid stimulating hormone subunit beta [Source:HGNC Symbol;Acc:HGNC:12372]	Environmental Information Processing;Environmental Information Processing;Organismal Systems;Organismal Systems;Human Diseases	Signaling molecules and interaction;Signal transduction;Endocrine system;Endocrine system;Immune disease	ko04080//Neuroactive ligand-receptor interaction;ko04024//cAMP signaling pathway;ko04918//Thyroid hormone synthesis;ko04923//Regulation of lipolysis in adipocytes;ko05320//Autoimmune thyroid disease	K05251;K05251;K05251;K05251;K05251	GO:0005576//extracellular region;GO:0005615//extracellular space;GO:0005737//cytoplasm	GO:0005102//signaling receptor binding;GO:0005179//hormone activity	GO:0007186//G protein-coupled receptor signaling pathway;GO:0007267//cell-cell signaling;GO:0009653//anatomical structure morphogenesis;GO:0033189//response to vitamin A;GO:0043627//response to estrogen;GO:0051592//response to calcium ion;GO:0051716//cellular response to stimulus
ENSG00000065183	WDR3	0.181022	0.16946	0.149493	0.176148	0.154402	0.165255	0.203606	0.200879	0.150834	0.096586	0.198999	WDR3	WD repeat domain 3 [Source:HGNC Symbol;Acc:HGNC:12755]	Genetic Information Processing	Translation	ko03008//Ribosome biogenesis in eukaryotes	K14556	GO:0005634//nucleus;GO:0005654//nucleoplasm;GO:0005730//nucleolus;GO:0031965//nuclear membrane;GO:0032040//small-subunit processome;GO:0034388//Pwp2p-containing subcomplex of 90S preribosome	GO:0003723//RNA binding;GO:0005515//protein binding;GO:0030515//snoRNA binding	GO:0030490//maturation of SSU-rRNA;GO:0042254//ribosome biogenesis;GO:0042274//ribosomal small subunit biogenesis
ENSG00000227082	LINC02798	0.0171709	0.0104084	0.0290528	0.0109209	0.0121074	0.00357707	0.00914134	0.0246034	0.0170229	0.0241887	0.0479254	LINC02798	-	-	-	-	-	-	-	-
ENSG00000163393	SLC22A15	0.092986	0.0382818	0.100281	0.082335	0.117823	0.121232	0.134258	0.304091	0.0702859	0.249946	0.0146023	SLC22A15	solute carrier family 22 member 15 [Source:HGNC Symbol;Acc:HGNC:20301]	-	-	-	-	GO:0005575//cellular_component;GO:0005886//plasma membrane;GO:0016020//membrane	GO:0003674//molecular_function;GO:0015199//amino-acid betaine transmembrane transporter activity;GO:0022857//transmembrane transporter activity	GO:0006811//ion transport;GO:0006865//amino acid transport;GO:0008150//biological_process;GO:0015838//amino-acid betaine transport;GO:0055085//transmembrane transport
ENSG00000163156	SCNM1	0.649464	0.5002	0.627733	0.743605	0.4966	0.4759	0.519394	0.799301	0.620967	0.4917	0.577174	SCNM1	sodium channel modifier 1 [Source:HGNC Symbol;Acc:HGNC:23136]	-	-	-	-	GO:0005634//nucleus;GO:0005654//nucleoplasm;GO:0005681//spliceosomal complex;GO:0016607//nuclear speck	GO:0005515//protein binding;GO:0019899//enzyme binding;GO:0046872//metal ion binding	GO:0000380//alternative mRNA splicing, via spliceosome;GO:0006397//mRNA processing;GO:0008380//RNA splicing
ENSG00000143631	FLG	0	0	0	0	0	0	0	0	0	0	0	FLG	filaggrin [Source:HGNC Symbol;Acc:HGNC:3748]	-	-	-	-	GO:0001533//cornified envelope;GO:0005634//nucleus;GO:0005829//cytosol;GO:0036457//keratohyalin granule;GO:0036464//cytoplasmic ribonucleoprotein granule;GO:0062023//collagen-containing extracellular matrix	GO:0005198//structural molecule activity;GO:0005509//calcium ion binding;GO:0005515//protein binding;GO:0030280//structural constituent of skin epidermis;GO:0046872//metal ion binding;GO:0046914//transition metal ion binding	GO:0018149//peptide cross-linking;GO:0030216//keratinocyte differentiation;GO:0061436//establishment of skin barrier
ENSG00000237975	FLG-AS1	0.064365	0.0381603	0.0511149	0.0324658	0.10299	0.070551	0.035139	0.127488	0.0413213	0.143273	0.0537841	FLG-AS1	-	-	-	-	-	-	-	-
ENSG00000261168	ENSG00000261168	0.0270704	0.011976	0.00535962	0.023729	0.00801608	0.0206922	0.0224312	0.0157619	0.0316313	0.00619502	0	ENSG00000261168	-	-	-	-	-	-	-	-
ENSG00000287980	ENSG00000287980	0	0	0	0	0	0	0	0	0	0	0	ENSG00000287980	-	-	-	-	-	-	-	-
ENSG00000229283	ENSG00000229283	0	0	0	0	0	0	0	0	0	0	0	ENSG00000229283	-	-	-	-	-	-	-	-
ENSG00000226172	ENSG00000226172	0	0	0	0	0	0	0	0	0	0	0	ENSG00000226172	-	-	-	-	-	-	-	-
ENSG00000079335	CDC14A	0.0065501	0.0326705	0.00643078	0.00276405	0.00291833	0.0141228	0.0282674	0	0.0369568	0.0169315	0.0453002	CDC14A	cell division cycle 14A [Source:HGNC Symbol;Acc:HGNC:1718]	Cellular Processes	Cell growth and death	ko04110//Cell cycle	K06639	GO:0000922//spindle pole;GO:0005634//nucleus;GO:0005654//nucleoplasm;GO:0005730//nucleolus;GO:0005737//cytoplasm;GO:0005813//centrosome;GO:0005819//spindle;GO:0005829//cytosol;GO:0005856//cytoskeleton;GO:0016604//nuclear body;GO:0032420//stereocilium;GO:0032426//stereocilium tip;GO:0042995//cell projection;GO:0043227//membrane-bounded organelle;GO:0043232//intracellular non-membrane-bounded organ…	GO:0004721//phosphoprotein phosphatase activity;GO:0004722//protein serine/threonine phosphatase activity;GO:0004725//protein tyrosine phosphatase activity;GO:0005515//protein binding;GO:0008138//protein tyrosine/serine/threonine phosphatase activity;GO:0016787//hydrolase activity;GO:0016791//phosphatase activity;GO:0017018//myosin phosphatase activity	GO:0000226//microtubule cytoskeleton organization;GO:0006470//protein dephosphorylation;GO:0007049//cell cycle;GO:0007096//regulation of exit from mitosis;GO:0007605//sensory perception of sound;GO:0016311//dephosphorylation;GO:0032467//positive regulation of cytokinesis;GO:0051301//cell division;GO:0060271//cilium assembly
ENSG00000143119	CD53	0.0239719	0.0358193	0.0100589	0	0.00602773	0.0324671	0	0	0.0242813	0.02509	0.0168862	CD53	CD53 molecule [Source:HGNC Symbol;Acc:HGNC:1686]	-	-	-	-	GO:0001772//immunological synapse;GO:0005886//plasma membrane;GO:0005911//cell-cell junction;GO:0009986//cell surface;GO:0016020//membrane;GO:0035579//specific granule membrane;GO:0070062//extracellular exosome;GO:0070161//anchoring junction;GO:0070821//tertiary granule membrane	GO:0005515//protein binding;GO:0042802//identical protein binding	GO:0007165//signal transduction;GO:1901741//positive regulation of myoblast fusion
ENSG00000143520	FLG2	0	0	0	0	0	0	0	0	0	0	0	FLG2	filaggrin 2 [Source:HGNC Symbol;Acc:HGNC:33276]	-	-	-	-	GO:0001533//cornified envelope;GO:0005576//extracellular region;GO:0005634//nucleus;GO:0005737//cytoplasm;GO:0036457//keratohyalin granule;GO:1904724//tertiary granule lumen	GO:0005198//structural molecule activity;GO:0005509//calcium ion binding;GO:0046872//metal ion binding;GO:0046914//transition metal ion binding	GO:0007155//cell adhesion;GO:0048730//epidermis morphogenesis;GO:0061436//establishment of skin barrier
ENSG00000171943	SRGAP2C	0.328679	0.192688	0.309946	0.327776	0.198001	0.33853	0.206384	0.431313	0.313659	0.380666	0.542839	SRGAP2C	SLIT-ROBO Rho GTPase activating protein 2C [Source:HGNC Symbol;Acc:HGNC:30584]	-	-	-	-	-	GO:0042803//protein homodimerization activity;GO:0046982//protein heterodimerization activity	GO:0007399//nervous system development;GO:0021816//extension of a leading process involved in cell motility in cerebral cortex radial glia guided migration;GO:0021987//cerebral cortex development;GO:0051490//negative regulation of filopodium assembly;GO:0061000//negative regulation of dendritic spine development;GO:1904861//excitatory synapse assembly;GO:1904862//inhibitory synapse assembly;GO:20…
ENSG00000155761	SPAG17	0.00337747	0.0198118	0	0.00792372	0.00527704	0	0.00345598	0	0.0222015	0	0.122913	SPAG17	sperm associated antigen 17 [Source:HGNC Symbol;Acc:HGNC:26620]	-	-	-	-	GO:0001669//acrosomal vesicle;GO:0002177//manchette;GO:0005576//extracellular region;GO:0005737//cytoplasm;GO:0005794//Golgi apparatus;GO:0005856//cytoskeleton;GO:0005874//microtubule;GO:0005929//cilium;GO:0031410//cytoplasmic vesicle;GO:0031514//motile cilium;GO:0042995//cell projection;GO:1990716//axonemal central apparatus	-	GO:0003351//epithelial cilium movement involved in extracellular fluid movement;GO:0007283//spermatogenesis;GO:0030030//cell projection organization;GO:0030154//cell differentiation;GO:0044458//motile cilium assembly;GO:0051649//establishment of localization in cell;GO:1904158//axonemal central apparatus assembly;GO:1905198//manchette assembly;GO:1990953//intramanchette transport
ENSG00000230806	SRGAP2-AS1	0	0	0	0	0	0	0	0	0	0	0	SRGAP2-AS1	-	-	-	-	-	-	-	-
ENSG00000116830	TTF2	0.00778869	0.0154022	0.0107371	0.017711	0.00849909	0.0221759	0.00450888	0.0541596	0.0308569	0	0.0146023	TTF2	transcription termination factor 2 [Source:HGNC Symbol;Acc:HGNC:12398]	Organismal Systems	Endocrine system	ko04918//Thyroid hormone synthesis	K15173	GO:0005634//nucleus;GO:0005681//spliceosomal complex;GO:0005737//cytoplasm;GO:0005829//cytosol;GO:0008023//transcription elongation factor complex	GO:0000166//nucleotide binding;GO:0003677//DNA binding;GO:0004386//helicase activity;GO:0005515//protein binding;GO:0005524//ATP binding;GO:0008094//ATP-dependent activity, acting on DNA;GO:0008270//zinc ion binding;GO:0016787//hydrolase activity;GO:0046872//metal ion binding;GO:0140658//ATP-dependent chromatin remodeler activity	GO:0006281//DNA repair;GO:0006338//chromatin remodeling;GO:0006353//DNA-templated transcription, termination;GO:0006369//termination of RNA polymerase II transcription;GO:0006397//mRNA processing;GO:0008380//RNA splicing
ENSG00000227091	SLC6A17-AS1	0	0	0	0	0	0	0	0	0	0	0	SLC6A17-AS1	-	-	-	-	-	-	-	-
ENSG00000081026	MAGI3	0.213693	0.0666187	0.211391	0.199809	0.180106	0.169309	0.149564	0.224784	0.19338	0.310177	0.251408	MAGI3	membrane associated guanylate kinase, WW and PDZ domain containing 3 [Source:HGNC Symbol;Acc:HGNC:29647]	Environmental Information Processing	Signal transduction	ko04015//Rap1 signaling pathway	K06112	GO:0005634//nucleus;GO:0005737//cytoplasm;GO:0005886//plasma membrane;GO:0005911//cell-cell junction;GO:0005923//bicellular tight junction;GO:0016020//membrane;GO:0030054//cell junction;GO:0070161//anchoring junction	GO:0000166//nucleotide binding;GO:0004385//guanylate kinase activity;GO:0005515//protein binding;GO:0005524//ATP binding	GO:0006915//apoptotic process;GO:0007165//signal transduction;GO:0035556//intracellular signal transduction;GO:0046037//GMP metabolic process;GO:0046710//GDP metabolic process
ENSG00000224965	KCNC4-DT	0	0	0	0	0	0	0	0	0	0	0	KCNC4-DT	-	-	-	-	-	-	-	-
ENSG00000228127	LINC01649	0	0	0	0	0	0	0.00963482	0	0	0	0	LINC01649	-	-	-	-	-	-	-	-
ENSG00000143458	GABPB2	0.0156343	0.00476954	0.0157009	0.0251538	0.0354179	0.0115765	0.0127445	0.0282435	0.120668	0.00466498	0.0713292	GABPB2	GA binding protein transcription factor subunit beta 2 [Source:HGNC Symbol;Acc:HGNC:28441]	-	-	-	-	GO:0005634//nucleus	GO:0000976//transcription cis-regulatory region binding;GO:0005515//protein binding;GO:0042802//identical protein binding	GO:0045944//positive regulation of transcription by RNA polymerase II
ENSG00000073754	CD5L	0	0.0263152	0	0	0	0.0285129	0	0	0	0.0155285	0	CD5L	CD5 molecule like [Source:HGNC Symbol;Acc:HGNC:1690]	-	-	-	-	GO:0005576//extracellular region;GO:0005615//extracellular space;GO:0005737//cytoplasm;GO:0005886//plasma membrane;GO:0009986//cell surface;GO:0016020//membrane;GO:0072562//blood microparticle	GO:0004252//serine-type endopeptidase activity;GO:0005044//scavenger receptor activity	GO:0002376//immune system process;GO:0006915//apoptotic process;GO:0006954//inflammatory response;GO:0006968//cellular defense response;GO:0030449//regulation of complement activation;GO:0031638//zymogen activation;GO:1903661//positive regulation of complement-dependent cytotoxicity
ENSG00000228826	ENSG00000228826	0	0	0	0	0	0	0	0	0	0	0	ENSG00000228826	-	-	-	-	-	-	-	-
ENSG00000233907	LINC01761	0	0	0	0	0	0	0	0	0	0	0	LINC01761	-	-	-	-	-	-	-	-
ENSG00000228420	LINC01768	0	0	0	0	0	0	0	0	0	0	0	LINC01768	-	-	-	-	-	-	-	-
ENSG00000230921	HAO2-IT1	0	0	0	0	0	0	0	0	0	0	0	HAO2-IT1	-	-	-	-	-	-	-	-
ENSG00000271736	LINC02772	0	0	0	0	0	0	0	0	0	0	0	LINC02772	-	-	-	-	-	-	-	-
ENSG00000163155	LYSMD1	0.140252	0.0555733	0.0889369	0.183709	0.088144	0.0429953	0.164697	0.218873	0.105035	0.136749	0.073105	LYSMD1	LysM domain containing 1 [Source:HGNC Symbol;Acc:HGNC:32070]	-	-	-	-	GO:0005654//nucleoplasm	GO:0005515//protein binding	-
ENSG00000116824	CD2	0	0	0	0	0	0	0.00370915	0	0	0	0.010346	CD2	CD2 molecule [Source:HGNC Symbol;Acc:HGNC:1639]	Environmental Information Processing;Organismal Systems	Signaling molecules and interaction;Immune system	ko04514//Cell adhesion molecules;ko04640//Hematopoietic cell lineage	K06449;K06449	GO:0005576//extracellular region;GO:0005654//nucleoplasm;GO:0005794//Golgi apparatus;GO:0005886//plasma membrane;GO:0005911//cell-cell junction;GO:0009897//external side of plasma membrane;GO:0009898//cytoplasmic side of plasma membrane;GO:0009986//cell surface;GO:0016020//membrane;GO:0032991//protein-containing complex	GO:0005102//signaling receptor binding;GO:0005515//protein binding;GO:0019901//protein kinase binding;GO:0030971//receptor tyrosine kinase binding;GO:0038023//signaling receptor activity;GO:0042802//identical protein binding;GO:0043621//protein self-association	GO:0001766//membrane raft polarization;GO:0006915//apoptotic process;GO:0007155//cell adhesion;GO:0007166//cell surface receptor signaling pathway;GO:0030101//natural killer cell activation;GO:0030887//positive regulation of myeloid dendritic cell activation;GO:0032729//positive regulation of interferon-gamma production;GO:0032757//positive regulation of interleukin-8 production;GO:0032760//posit…
ENSG00000235887	LINC02799	0	0	0	0	0	0	0	0	0	0	0	LINC02799	-	-	-	-	-	-	-	-
ENSG00000237460	LINC01661	0	0	0	0	0	0	0	0	0	0	0	LINC01661	-	-	-	-	-	-	-	-
ENSG00000024526	DEPDC1	0.0226098	0.04876	0.00376098	0.00772498	0.03371	0.0240375	0.0133593	0.019129	0.0379716	0.0575557	0.046107	DEPDC1	DEP domain containing 1 [Source:HGNC Symbol;Acc:HGNC:22949]	-	-	-	-	GO:0005634//nucleus;GO:0017053//transcription repressor complex	GO:0005096//GTPase activator activity;GO:0005515//protein binding	GO:0007165//signal transduction;GO:0035556//intracellular signal transduction;GO:0045892//negative regulation of transcription, DNA-templated
ENSG00000235005	ENSG00000235005	0	0	0	0	0	0	0	0	0	0	0	ENSG00000235005	-	-	-	-	-	-	-	-
ENSG00000225279	ENSG00000225279	0	0	0	0.00356323	0	0	0	0	0	0	0	ENSG00000225279	-	-	-	-	-	-	-	-
ENSG00000239216	ENSG00000239216	0	0	0	0	0	0	0	0	0	0	0	ENSG00000239216	-	-	-	-	-	-	-	-
ENSG00000283360	ENSG00000283360	0	0	0	0	0	0	0	0	0	0	0	ENSG00000283360	-	-	-	-	-	-	-	-
ENSG00000117262	GPR89A	0.121911	0.066034	0.140242	0.182043	0.098699	0.165623	0.122572	0.173276	0.103362	0.160762	0.251228	GPR89A	G protein-coupled receptor 89A [Source:HGNC Symbol;Acc:HGNC:31984]	-	-	-	-	GO:0000139//Golgi membrane;GO:0005794//Golgi apparatus;GO:0016020//membrane;GO:0030660//Golgi-associated vesicle membrane;GO:0032580//Golgi cisterna membrane;GO:0034702//ion channel complex	GO:0008308//voltage-gated anion channel activity	GO:0006811//ion transport;GO:0015031//protein transport;GO:0030217//T cell differentiation;GO:0034220//ion transmembrane transport;GO:0043123//positive regulation of I-kappaB kinase/NF-kappaB signaling;GO:0051452//intracellular pH reduction;GO:0098656//anion transmembrane transport
ENSG00000227907	ENSG00000227907	0	0	0	0	0	0	0	0	0	0	0	ENSG00000227907	-	-	-	-	-	-	-	-
ENSG00000261055	ENSG00000261055	0	0	0	0	0	0	0	0	0	0	0	ENSG00000261055	-	-	-	-	-	-	-	-
ENSG00000231613	ENSG00000231613	0	0	0	0	0	0	0	0	0	0	0	ENSG00000231613	-	-	-	-	-	-	-	-
ENSG00000137947	GTF2B	0.429978	0.238717	0.38091	0.483533	0.323415	0.186308	0.431725	0.792694	0.410866	0.285894	0.388781	GTF2B	general transcription factor IIB [Source:HGNC Symbol;Acc:HGNC:4648]	Human Diseases;Human Diseases;Genetic Information Processing	Cancer: overview;Neurodegenerative disease;Transcription	ko05203//Viral carcinogenesis;ko05017//Spinocerebellar ataxia;ko03022//Basal transcription factors	K03124;K03124;K03124	GO:0000776//kinetochore;GO:0000793//condensed chromosome;GO:0005634//nucleus;GO:0005654//nucleoplasm;GO:0005669//transcription factor TFIID complex;GO:0005694//chromosome;GO:0016604//nuclear body;GO:0032153//cell division site;GO:0032993//protein-DNA complex;GO:0042585//germinal vesicle;GO:0090575//RNA polymerase II transcription regulator complex;GO:0097550//transcription preinitiation complex	GO:0000979//RNA polymerase II core promoter sequence-specific DNA binding;GO:0000993//RNA polymerase II complex binding;GO:0003677//DNA binding;GO:0004402//histone acetyltransferase activity;GO:0005515//protein binding;GO:0008270//zinc ion binding;GO:0016251//RNA polymerase II general transcription initiation factor activity;GO:0016407//acetyltransferase activity;GO:0016740//transferase activity;…	GO:0001174//transcriptional start site selection at RNA polymerase II promoter;GO:0006338//chromatin remodeling;GO:0006352//DNA-templated transcription, initiation;GO:0006366//transcription by RNA polymerase II;GO:0006367//transcription initiation from RNA polymerase II promoter;GO:0006473//protein acetylation;GO:0010467//gene expression;GO:0019083//viral transcription;GO:0051123//RNA polymerase …
ENSG00000233589	ENSG00000233589	0	0	0	0	0	0	0	0	0	0	0	ENSG00000233589	-	-	-	-	-	-	-	-
ENSG00000117586	TNFSF4	0.00414528	0.00238322	0.00260449	0.00914906	0.0061484	0	0.00880232	0.0117553	0.021763	0.0144228	0	TNFSF4	TNF superfamily member 4 [Source:HGNC Symbol;Acc:HGNC:11934]	Environmental Information Processing	Signaling molecules and interaction	ko04060//Cytokine-cytokine receptor interaction	K05469	GO:0005615//extracellular space;GO:0005886//plasma membrane;GO:0009986//cell surface;GO:0016020//membrane	GO:0005102//signaling receptor binding;GO:0005125//cytokine activity;GO:0005164//tumor necrosis factor receptor binding;GO:0005515//protein binding;GO:0032813//tumor necrosis factor receptor superfamily binding	GO:0001819//positive regulation of cytokine production;GO:0002215//defense response to nematode;GO:0002526//acute inflammatory response;GO:0002639//positive regulation of immunoglobulin production;GO:0002726//positive regulation of T cell cytokine production;GO:0002819//regulation of adaptive immune response;GO:0002830//positive regulation of type 2 immune response;GO:0002891//positive regulation…
ENSG00000162728	KCNJ9	0.0158834	0	0.0622925	0.0166294	0.0432475	0.00998817	0.0358964	0.0128402	0.00751789	0.0209027	0	KCNJ9	potassium inwardly rectifying channel subfamily J member 9 [Source:HGNC Symbol;Acc:HGNC:6270]	Organismal Systems;Organismal Systems;Organismal Systems;Organismal Systems;Organismal Systems;Organismal Systems;Human Diseases;Organismal Systems	Endocrine system;Nervous system;Endocrine system;Nervous system;Nervous system;Environmental adaptation;Substance dependence;Endocrine system	ko04921//Oxytocin signaling pathway;ko04723//Retrograde endocannabinoid signaling;ko04915//Estrogen signaling pathway;ko04728//Dopaminergic synapse;ko04726//Serotonergic synapse;ko04713//Circadian entrainment;ko05032//Morphine addiction;ko04929//GnRH secretion	K05002;K05002;K05002;K05002;K05002;K05002;K05002;K05002	GO:0005886//plasma membrane;GO:0016020//membrane;GO:0034702//ion channel complex;GO:0042734//presynaptic membrane;GO:0098688//parallel fiber to Purkinje cell synapse	GO:0005242//inward rectifier potassium channel activity;GO:0005515//protein binding;GO:0015467//G-protein activated inward rectifier potassium channel activity	GO:0006811//ion transport;GO:0006813//potassium ion transport;GO:0034220//ion transmembrane transport;GO:0034765//regulation of ion transmembrane transport;GO:0099505//regulation of presynaptic membrane potential;GO:1990573//potassium ion import across plasma membrane
ENSG00000229021	ENSG00000229021	0	0	0	0	0	0	0	0	0	0	0	ENSG00000229021	-	-	-	-	-	-	-	-
ENSG00000184371	CSF1	0.0227436	0.127768	0.0103827	0.0250273	0.0278685	0.0216516	0.00712057	0.014027	0.0157703	0.0659438	0.0357611	CSF1	colony stimulating factor 1 [Source:HGNC Symbol;Acc:HGNC:2432]	Human Diseases;Human Diseases;Environmental Information Processing;Environmental Information Processing;Environmental Information Processing;Environmental Information Processing;Environmental Information Processing;Organismal Systems;Environmental Information Processing;Organismal Systems;Environmental Information Processing;Human Diseases	Neurodegenerative disease;Neurodegenerative disease;Signal transduction;Signaling molecules and interaction;Signal transduction;Signal transduction;Signal transduction;Development and regeneration;Signal transduction;Immune system;Signaling molecules and interaction;Immune disease	ko05022//Pathways of neurodegeneration - multiple diseases;ko05010//Alzheimer disease;ko04151//PI3K-Akt signaling pathway;ko04060//Cytokine-cytokine receptor interaction;ko04010//MAPK signaling pathway;ko04014//Ras signaling pathway;ko04015//Rap1 signaling pathway;ko04380//Osteoclast differentiation;ko04668//TNF signaling pathway;ko04640//Hematopoietic cell lineage;ko04061//Viral protein interact…	K05453;K05453;K05453;K05453;K05453;K05453;K05453;K05453;K05453;K05453;K05453;K05453	GO:0005576//extracellular region;GO:0005615//extracellular space;GO:0005788//endoplasmic reticulum lumen;GO:0005886//plasma membrane;GO:0016020//membrane;GO:0016604//nuclear body;GO:0048471//perinuclear region of cytoplasm;GO:1990682//CSF1-CSF1R complex	GO:0005125//cytokine activity;GO:0005157//macrophage colony-stimulating factor receptor binding;GO:0005515//protein binding;GO:0008083//growth factor activity;GO:0042802//identical protein binding;GO:0042803//protein homodimerization activity	GO:0001780//neutrophil homeostasis;GO:0001954//positive regulation of cell-matrix adhesion;GO:0002158//osteoclast proliferation;GO:0002376//immune system process;GO:0002687//positive regulation of leukocyte migration;GO:0002931//response to ischemia;GO:0003006//developmental process involved in reproduction;GO:0006954//inflammatory response;GO:0007165//signal transduction;GO:0007169//transmembran…
ENSG00000233203	DHCR24-DT	0.00133485	0	0	0	0	0	0	0	0	0	0	DHCR24-DT	-	-	-	-	-	-	-	-
ENSG00000232265	LINC02805	0.00414193	0	0	0	0	0	0	0	0	0.00932996	0	LINC02805	-	-	-	-	-	-	-	-
ENSG00000163154	TNFAIP8L2	0.00987515	0.0182852	0.0194041	0	0	0	0	0	0	0	0	TNFAIP8L2	TNF alpha induced protein 8 like 2 [Source:HGNC Symbol;Acc:HGNC:26277]	-	-	-	-	GO:0005634//nucleus;GO:0005737//cytoplasm;GO:0005764//lysosome	GO:0005515//protein binding	GO:0002376//immune system process;GO:0042110//T cell activation;GO:0042981//regulation of apoptotic process;GO:0045087//innate immune response;GO:0050728//negative regulation of inflammatory response;GO:0050868//negative regulation of T cell activation
ENSG00000232995	ENSG00000232995	0.00825982	0.0120614	0.00775948	0.0297496	0.0110597	0.00412728	0.0192478	0.0332635	0.00863218	0.0199105	0.010346	ENSG00000232995	-	-	-	-	-	-	-	-
ENSG00000238022	LMX1A-AS1	0	0	0	0	0	0	0	0	0	0	0	LMX1A-AS1	-	-	-	-	-	-	-	-
ENSG00000231671	LINC01307	0.00421101	0	0	0	0	0	0.00522938	0	0	0	0	LINC01307	-	-	-	-	-	-	-	-
ENSG00000162729	IGSF8	0.359936	0.153553	0.292082	0.424628	0.346932	0.320688	0.318494	0.399028	0.362707	0.470141	0.383725	IGSF8	immunoglobulin superfamily member 8 [Source:HGNC Symbol;Acc:HGNC:17813]	-	-	-	-	GO:0005886//plasma membrane;GO:0016020//membrane;GO:0043231//intracellular membrane-bounded organelle;GO:0070062//extracellular exosome	GO:0005515//protein binding	GO:0007338//single fertilization;GO:0007399//nervous system development;GO:0007519//skeletal muscle tissue development;GO:0048870//cell motility
ENSG00000143158	MPC2	1.21144	0.983865	1.41809	1.31237	1.2305	1.05655	1.39133	1.21497	1.15551	1.51689	1.6299	MPC2	mitochondrial pyruvate carrier 2 [Source:HGNC Symbol;Acc:HGNC:24515]	Human Diseases	Cardiovascular disease	ko05415//Diabetic cardiomyopathy	K22139	GO:0005634//nucleus;GO:0005739//mitochondrion;GO:0005743//mitochondrial inner membrane;GO:0016020//membrane;GO:0098800//inner mitochondrial membrane protein complex	GO:0005515//protein binding;GO:0042802//identical protein binding;GO:0050833//pyruvate transmembrane transporter activity	GO:0006086//acetyl-CoA biosynthetic process from pyruvate;GO:0006850//mitochondrial pyruvate transmembrane transport;GO:0035774//positive regulation of insulin secretion involved in cellular response to glucose stimulus
ENSG00000271092	TLCD4-RWDD3	0	0	0	0	0.00546742	0	0	0	0	0	0	TLCD4-RWDD3	TLCD4-RWDD3 readthrough [Source:HGNC Symbol;Acc:HGNC:49388]	-	-	-	-	GO:0016020//membrane	-	-
ENSG00000278811	LINC00624	0	0	0	0	0	0	0	0	0	0	0	LINC00624	-	-	-	-	-	-	-	-
ENSG00000000460	FIRRM	0.0178234	0.00734859	0.00444782	0.0405609	0.0243583	0.0543753	0.0138938	0.0744854	0.0637017	0	0.0836658	FIRRM	FIGNL1 interacting regulator of recombination and mitosis [Source:HGNC Symbol;Acc:HGNC:25565]	-	-	-	-	GO:0000775//chromosome, centromeric region;GO:0000776//kinetochore;GO:0005634//nucleus;GO:0005694//chromosome;GO:0005737//cytoplasm;GO:0005819//spindle;GO:0005856//cytoskeleton;GO:0030496//midbody;GO:0051233//spindle midzone	GO:0005515//protein binding;GO:0019901//protein kinase binding	GO:0000278//mitotic cell cycle;GO:0007059//chromosome segregation;GO:0036297//interstrand cross-link repair;GO:0045859//regulation of protein kinase activity
ENSG00000135862	LAMC1	0.15715	0.864482	0.173759	0.112493	0.143383	0.474265	0.143401	0.102999	0.284706	0.0933649	0.427508	LAMC1	laminin subunit gamma 1 [Source:HGNC Symbol;Acc:HGNC:6492]	Human Diseases;Environmental Information Processing;Human Diseases;Human Diseases;Cellular Processes;Human Diseases;Human Diseases;Human Diseases;Environmental Information Processing	Cancer: overview;Signal transduction;Infectious disease: viral;Neurodegenerative disease;Cellular community - eukaryotes;Infectious disease: parasitic;Infectious disease: parasitic;Cancer: specific types;Signaling molecules and interaction	ko05200//Pathways in cancer;ko04151//PI3K-Akt signaling pathway;ko05165//Human papillomavirus infection;ko05020//Prion disease;ko04510//Focal adhesion;ko05145//Toxoplasmosis;ko05146//Amoebiasis;ko05222//Small cell lung cancer;ko04512//ECM-receptor interaction	K05635;K05635;K05635;K05635;K05635;K05635;K05635;K05635;K05635	GO:0005576//extracellular region;GO:0005604//basement membrane;GO:0005606//laminin-1 complex;GO:0005615//extracellular space;GO:0005788//endoplasmic reticulum lumen;GO:0043259//laminin-10 complex;GO:0043260//laminin-11 complex;GO:0062023//collagen-containing extracellular matrix;GO:0070062//extracellular exosome;GO:0098637//protein complex involved in cell-matrix adhesion	GO:0005201//extracellular matrix structural constituent;GO:0030023//extracellular matrix constituent conferring elasticity	GO:0007155//cell adhesion;GO:0007492//endoderm development;GO:0016477//cell migration;GO:0022617//extracellular matrix disassembly;GO:0031581//hemidesmosome assembly;GO:0034446//substrate adhesion-dependent cell spreading;GO:0035633//maintenance of blood-brain barrier;GO:0045785//positive regulation of cell adhesion;GO:0050679//positive regulation of epithelial cell proliferation;GO:0051149//posi…
ENSG00000285922	ENSG00000285922	0	0	0	0.00914906	0	0	0.00448794	0.0091929	0.0168617	0	0	ENSG00000285922	-	-	-	-	-	-	-	-
ENSG00000143198	MGST3	3.56628	3.33826	5.73869	4.05801	4.70446	4.4317	4.52116	2.61353	3.41485	7.52873	4.87064	MGST3	microsomal glutathione S-transferase 3 [Source:HGNC Symbol;Acc:HGNC:7064]	Metabolism;Human Diseases;Human Diseases;Human Diseases;Human Diseases;Human Diseases;Metabolism;Metabolism;Human Diseases;Metabolism;Human Diseases;Metabolism	Global and overview maps;Cancer: overview;Cancer: overview;Cancer: overview;Cancer: specific types;Cardiovascular disease;Xenobiotics biodegradation and metabolism;Xenobiotics biodegradation and metabolism;Drug resistance: antineoplastic;Xenobiotics biodegradation and metabolism;Cancer: overview;Metabolism of other amino acids	ko01100//Metabolic pathways;ko05200//Pathways in cancer;ko05208//Chemical carcinogenesis - reactive oxygen species;ko05207//Chemical carcinogenesis - receptor activation;ko05225//Hepatocellular carcinoma;ko05418//Fluid shear stress and atherosclerosis;ko00983//Drug metabolism - other enzymes;ko00980//Metabolism of xenobiotics by cytochrome P450;ko01524//Platinum drug resistance;ko00982//Drug meta…	K00799;K00799;K00799;K00799;K00799;K00799;K00799;K00799;K00799;K00799;K00799;K00799	GO:0005635//nuclear envelope;GO:0005739//mitochondrion;GO:0005741//mitochondrial outer membrane;GO:0005783//endoplasmic reticulum;GO:0005789//endoplasmic reticulum membrane;GO:0016020//membrane;GO:0043231//intracellular membrane-bounded organelle	GO:0004364//glutathione transferase activity;GO:0004464//leukotriene-C4 synthase activity;GO:0004602//glutathione peroxidase activity;GO:0005515//protein binding;GO:0016491//oxidoreductase activity;GO:0016740//transferase activity;GO:0016829//lyase activity;GO:0042802//identical protein binding	GO:0006629//lipid metabolic process;GO:0006692//prostanoid metabolic process;GO:0019369//arachidonic acid metabolic process;GO:0019370//leukotriene biosynthetic process;GO:0098869//cellular oxidant detoxification
ENSG00000143318	CASQ1	0.011229	0.0170611	0	0.00862668	0.016215	0.00749203	0.0152527	0	0.063764	0.0224645	0.0535543	CASQ1	calsequestrin 1 [Source:HGNC Symbol;Acc:HGNC:1512]	Environmental Information Processing	Signal transduction	ko04020//Calcium signaling pathway	K23468	GO:0005739//mitochondrion;GO:0005759//mitochondrial matrix;GO:0005783//endoplasmic reticulum;GO:0005790//smooth endoplasmic reticulum;GO:0014802//terminal cisterna;GO:0014804//terminal cisterna lumen;GO:0016020//membrane;GO:0016529//sarcoplasmic reticulum;GO:0030016//myofibril;GO:0030018//Z disc;GO:0030315//T-tubule;GO:0031674//I band;GO:0033017//sarcoplasmic reticulum membrane;GO:0033018//sarcop…	GO:0005509//calcium ion binding;GO:0005515//protein binding;GO:0042802//identical protein binding;GO:0046872//metal ion binding	GO:0007029//endoplasmic reticulum organization;GO:0007519//skeletal muscle tissue development;GO:0009408//response to heat;GO:0010033//response to organic substance;GO:0010880//regulation of release of sequestered calcium ion into cytosol by sarcoplasmic reticulum;GO:0014809//regulation of skeletal muscle contraction by regulation of release of sequestered calcium ion;GO:0014870//response to musc…
ENSG00000232212	LINC01701	0	0	0	0	0	0	0	0	0	0	0	LINC01701	-	-	-	-	-	-	-	-
ENSG00000143621	ILF2	2.35366	1.57784	1.96772	2.85409	1.75191	1.62761	2.84734	3.55914	3.18574	1.58966	3.03063	ILF2	interleukin enhancer binding factor 2 [Source:HGNC Symbol;Acc:HGNC:6037]	-	-	-	-	GO:0005576//extracellular region;GO:0005634//nucleus;GO:0005654//nucleoplasm;GO:0005730//nucleolus;GO:0005737//cytoplasm;GO:0005829//cytosol;GO:0016020//membrane;GO:0035580//specific granule lumen;GO:1904724//tertiary granule lumen;GO:1904813//ficolin-1-rich granule lumen;GO:1990904//ribonucleoprotein complex	GO:0003677//DNA binding;GO:0003723//RNA binding;GO:0003725//double-stranded RNA binding;GO:0005515//protein binding	GO:0045893//positive regulation of transcription, DNA-templated
ENSG00000241042	ENSG00000241042	0	0	0	0	0	0	0	0	0	0	0	ENSG00000241042	-	-	-	-	-	-	-	-
ENSG00000260322	ENSG00000260322	0	0	0	0	0	0	0	0	0	0	0	ENSG00000260322	-	-	-	-	-	-	-	-
ENSG00000143156	NME7	0.30912	0.122929	0.165227	0.315839	0.240233	0.172968	0.28647	0.35319	0.358136	0.129457	0.30093	NME7	NME/NM23 family member 7 [Source:HGNC Symbol;Acc:HGNC:20461]	Metabolism;Metabolism;Metabolism;Metabolism	Global and overview maps;Nucleotide metabolism;Xenobiotics biodegradation and metabolism;Nucleotide metabolism	ko01100//Metabolic pathways;ko00230//Purine metabolism;ko00983//Drug metabolism - other enzymes;ko00240//Pyrimidine metabolism	K00940;K00940;K00940;K00940	GO:0005737//cytoplasm;GO:0005813//centrosome;GO:0005829//cytosol;GO:0005856//cytoskeleton;GO:0005879//axonemal microtubule;GO:0042995//cell projection	GO:0000166//nucleotide binding;GO:0004550//nucleoside diphosphate kinase activity;GO:0005515//protein binding;GO:0005524//ATP binding;GO:0016301//kinase activity;GO:0016740//transferase activity;GO:0046872//metal ion binding	GO:0006183//GTP biosynthetic process;GO:0006228//UTP biosynthetic process;GO:0006241//CTP biosynthetic process;GO:0009117//nucleotide metabolic process;GO:0016310//phosphorylation
ENSG00000198771	RCSD1	0.0456858	0.132924	0.0523935	0.0125414	0.0439392	0.0996666	0.0854793	0.0337421	0.0316595	0.0330123	0.0355968	RCSD1	RCSD domain containing 1 [Source:HGNC Symbol;Acc:HGNC:28310]	-	-	-	-	GO:0005769//early endosome;GO:0005829//cytosol;GO:0005884//actin filament;GO:0071203//WASH complex	GO:0051015//actin filament binding;GO:1901981//phosphatidylinositol phosphate binding;GO:1905394//retromer complex binding	GO:0003009//skeletal muscle contraction;GO:0036010//protein localization to endosome;GO:0042147//retrograde transport, endosome to Golgi;GO:0071474//cellular hyperosmotic response
ENSG00000237756	ENSG00000237756	0	0	0	0	0	0	0	0	0	0	0	ENSG00000237756	-	-	-	-	-	-	-	-
ENSG00000213064	SFT2D2	0.159045	0.165016	0.109709	0.151036	0.0639685	0.0702668	0.152169	0.111699	0.239272	0.151098	0.351538	SFT2D2	SFT2 domain containing 2 [Source:HGNC Symbol;Acc:HGNC:25140]	-	-	-	-	GO:0016020//membrane;GO:0070062//extracellular exosome	GO:0003674//molecular_function;GO:0005515//protein binding	GO:0008150//biological_process;GO:0015031//protein transport;GO:0016192//vesicle-mediated transport
ENSG00000143179	UCK2	0.331741	0.215034	0.234656	0.436099	0.231475	0.223428	0.252292	0.433789	0.451313	0.308048	0.268117	UCK2	uridine-cytidine kinase 2 [Source:HGNC Symbol;Acc:HGNC:12562]	Metabolism;Metabolism;Metabolism	Global and overview maps;Xenobiotics biodegradation and metabolism;Nucleotide metabolism	ko01100//Metabolic pathways;ko00983//Drug metabolism - other enzymes;ko00240//Pyrimidine metabolism	K00876;K00876;K00876	GO:0005575//cellular_component;GO:0005737//cytoplasm;GO:0005829//cytosol	GO:0000166//nucleotide binding;GO:0004849//uridine kinase activity;GO:0005524//ATP binding;GO:0016301//kinase activity;GO:0016740//transferase activity;GO:0042802//identical protein binding;GO:0043771//cytidine kinase activity	GO:0009224//CMP biosynthetic process;GO:0016310//phosphorylation;GO:0044206//UMP salvage;GO:0044211//CTP salvage;GO:1901564//organonitrogen compound metabolic process
ENSG00000143315	PIGM	0.0698635	0.0916992	0.0563867	0.075394	0.122092	0.202707	0.131882	0.151963	0.203402	0.0939665	0.0418577	PIGM	phosphatidylinositol glycan anchor biosynthesis class M [Source:HGNC Symbol;Acc:HGNC:18858]	Metabolism;Metabolism	Global and overview maps;Glycan biosynthesis and metabolism	ko01100//Metabolic pathways;ko00563//Glycosylphosphatidylinositol (GPI)-anchor biosynthesis	K05284;K05284	GO:0005783//endoplasmic reticulum;GO:0005789//endoplasmic reticulum membrane;GO:0016020//membrane;GO:1990529//glycosylphosphatidylinositol-mannosyltransferase I complex	GO:0000030//mannosyltransferase activity;GO:0004376//glycolipid mannosyltransferase activity;GO:0016740//transferase activity;GO:0016757//glycosyltransferase activity;GO:0051751//alpha-1,4-mannosyltransferase activity	GO:0006506//GPI anchor biosynthetic process
ENSG00000231175	LINC01720	0	0	0	0	0	0	0	0	0	0	0	LINC01720	-	-	-	-	-	-	-	-
ENSG00000143185	XCL2	0	0	0	0	0	0	0	0	0	0	0	XCL2	X-C motif chemokine ligand 2 [Source:HGNC Symbol;Acc:HGNC:10646]	Environmental Information Processing;Organismal Systems;Environmental Information Processing	Signaling molecules and interaction;Immune system;Signaling molecules and interaction	ko04060//Cytokine-cytokine receptor interaction;ko04062//Chemokine signaling pathway;ko04061//Viral protein interaction with cytokine and cytokine receptor	K22675;K22675;K22675	GO:0005576//extracellular region;GO:0005615//extracellular space	GO:0005125//cytokine activity;GO:0005515//protein binding;GO:0008009//chemokine activity;GO:0048020//CCR chemokine receptor binding	GO:0002548//monocyte chemotaxis;GO:0006935//chemotaxis;GO:0006954//inflammatory response;GO:0006955//immune response;GO:0007165//signal transduction;GO:0007186//G protein-coupled receptor signaling pathway;GO:0008015//blood circulation;GO:0010820//positive regulation of T cell chemotaxis;GO:0030593//neutrophil chemotaxis;GO:0048245//eosinophil chemotaxis;GO:0048247//lymphocyte chemotaxis;GO:00700…
ENSG00000272931	LRRC8D-DT	0.00722008	0.00307409	0.00414425	0.00345446	0.0240858	0	0.0111186	0.0324898	0	0	0	LRRC8D-DT	-	-	-	-	-	-	-	-
ENSG00000143190	POU2F1	0.166098	0.129419	0.253704	0.186745	0.222806	0.389986	0.20515	0.280036	0.371484	0.162799	0.478717	POU2F1	POU class 2 homeobox 1 [Source:HGNC Symbol;Acc:HGNC:9212]	Human Diseases;Human Diseases	Infectious disease: viral;Cardiovascular disease	ko05168//Herpes simplex virus 1 infection;ko05417//Lipid and atherosclerosis	K09364;K09364	GO:0000785//chromatin;GO:0005634//nucleus;GO:0005654//nucleoplasm;GO:0005783//endoplasmic reticulum;GO:0043231//intracellular membrane-bounded organelle;GO:0090575//RNA polymerase II transcription regulator complex	GO:0000978//RNA polymerase II cis-regulatory region sequence-specific DNA binding;GO:0000979//RNA polymerase II core promoter sequence-specific DNA binding;GO:0000981//DNA-binding transcription factor activity, RNA polymerase II-specific;GO:0001228//DNA-binding transcription activator activity, RNA polymerase II-specific;GO:0003677//DNA binding;GO:0003700//DNA-binding transcription factor activit…	GO:0006355//regulation of transcription, DNA-templated;GO:0006357//regulation of transcription by RNA polymerase II;GO:0045892//negative regulation of transcription, DNA-templated;GO:0045944//positive regulation of transcription by RNA polymerase II;GO:1902895//positive regulation of pri-miRNA transcription by RNA polymerase II
ENSG00000075945	KIFAP3	1.55612	0.544727	1.64724	1.72978	2.05404	1.40293	1.46702	1.65916	1.20399	2.42446	0.973019	KIFAP3	kinesin associated protein 3 [Source:HGNC Symbol;Acc:HGNC:17060]	-	-	-	-	GO:0000794//condensed nuclear chromosome;GO:0001750//photoreceptor outer segment;GO:0001917//photoreceptor inner segment;GO:0005783//endoplasmic reticulum;GO:0005794//Golgi apparatus;GO:0005813//centrosome;GO:0005829//cytosol;GO:0005871//kinesin complex;GO:0005876//spindle microtubule;GO:0005929//cilium;GO:0005930//axoneme;GO:0015630//microtubule cytoskeleton;GO:0016939//kinesin II complex;GO:003…	GO:0005515//protein binding;GO:0019894//kinesin binding;GO:0019903//protein phosphatase binding;GO:0120170//intraciliary transport particle B binding	GO:0006915//apoptotic process;GO:0007017//microtubule-based process;GO:0007018//microtubule-based movement;GO:0007165//signal transduction;GO:0007405//neuroblast proliferation;GO:0007406//negative regulation of neuroblast proliferation;GO:0008104//protein localization;GO:0008283//cell population proliferation;GO:0010659//cardiac muscle cell apoptotic process;GO:0010667//negative regulation of car…
ENSG00000235303	ENSG00000235303	0	0	0	0	0	0	0	0	0	0	0	ENSG00000235303	-	-	-	-	-	-	-	-
ENSG00000234810	ENSG00000234810	0.0026224	0.0143161	0.0158905	0.00702677	0.0185733	0	0	0	0	0	0	ENSG00000234810	-	-	-	-	-	-	-	-
ENSG00000224468	LAMC1-AS1	0	0	0	0	0	0	0	0	0	0	0	LAMC1-AS1	-	-	-	-	-	-	-	-
ENSG00000092607	TBX15	0.0152747	0.0683544	0.00969233	0.00636618	0.0509527	0	0.0161706	0.0387031	0.012957	0	0	TBX15	T-box transcription factor 15 [Source:HGNC Symbol;Acc:HGNC:11594]	-	-	-	-	GO:0000785//chromatin;GO:0005634//nucleus;GO:0090571//RNA polymerase II transcription repressor complex	GO:0000978//RNA polymerase II cis-regulatory region sequence-specific DNA binding;GO:0000981//DNA-binding transcription factor activity, RNA polymerase II-specific;GO:0001227//DNA-binding transcription repressor activity, RNA polymerase II-specific;GO:0003677//DNA binding;GO:0003700//DNA-binding transcription factor activity;GO:0005515//protein binding;GO:0042803//protein homodimerization activit…	GO:0000122//negative regulation of transcription by RNA polymerase II;GO:0001708//cell fate specification;GO:0006355//regulation of transcription, DNA-templated;GO:0006357//regulation of transcription by RNA polymerase II;GO:0045893//positive regulation of transcription, DNA-templated;GO:0048701//embryonic cranial skeleton morphogenesis;GO:0048704//embryonic skeletal system morphogenesis
ENSG00000238270	ENSG00000238270	0	0	0	0	0	0	0	0	0	0	0	ENSG00000238270	-	-	-	-	-	-	-	-
ENSG00000285894	ENSG00000285894	0	0	0	0	0	0	0	0	0	0	0	ENSG00000285894	-	-	-	-	-	-	-	-
ENSG00000230704	ENSG00000230704	0	0	0	0	0	0	0	0	0	0	0	ENSG00000230704	-	-	-	-	-	-	-	-
ENSG00000283255	ENSG00000283255	0	0	0	0	0	0	0	0	0	0	0	ENSG00000283255	-	-	-	-	-	-	-	-
ENSG00000227741	ENSG00000227741	0.00661586	0	0.00163435	0.00390371	0	0	0	0	0	0	0	ENSG00000227741	-	-	-	-	-	-	-	-
ENSG00000286754	ENSG00000286754	0	0	0	0	0	0	0	0	0	0	0	ENSG00000286754	-	-	-	-	-	-	-	-
ENSG00000117091	CD48	0	0	0	0	0	0	0	0	0	0	0	CD48	CD48 molecule [Source:HGNC Symbol;Acc:HGNC:1683]	Organismal Systems	Immune system	ko04650//Natural killer cell mediated cytotoxicity	K06479	GO:0005576//extracellular region;GO:0005886//plasma membrane;GO:0016020//membrane;GO:0045121//membrane raft;GO:0070062//extracellular exosome;GO:0098552//side of membrane	GO:0005515//protein binding	GO:0006952//defense response
ENSG00000143171	RXRG	0.0539395	0.0824847	0.0771737	0.0514292	0.0688492	0.11744	0.0861862	0.100457	0.122656	0.486584	0.277241	RXRG	retinoid X receptor gamma [Source:HGNC Symbol;Acc:HGNC:10479]	Human Diseases;Human Diseases;Human Diseases;Human Diseases;Human Diseases;Organismal Systems;Organismal Systems;Organismal Systems;Human Diseases;Organismal Systems;Human Diseases;Organismal Systems;Human Diseases	Cancer: overview;Cardiovascular disease;Cancer: overview;Cancer: overview;Cancer: specific types;Endocrine system;Endocrine system;Immune system;Cancer: specific types;Endocrine system;Cancer: specific types;Endocrine system;Cancer: specific types	ko05200//Pathways in cancer;ko05417//Lipid and atherosclerosis;ko05207//Chemical carcinogenesis - receptor activation;ko05202//Transcriptional misregulation in cancer;ko05226//Gastric cancer;ko04919//Thyroid hormone signaling pathway;ko04928//Parathyroid hormone synthesis, secretion and action;ko04659//Th17 cell differentiation;ko05222//Small cell lung cancer;ko03320//PPAR signaling pathway;ko052…	K08526;K08526;K08526;K08526;K08526;K08526;K08526;K08526;K08526;K08526;K08526;K08526;K08526	GO:0000785//chromatin;GO:0005634//nucleus;GO:0005654//nucleoplasm;GO:0005737//cytoplasm;GO:0090575//RNA polymerase II transcription regulator complex	GO:0000981//DNA-binding transcription factor activity, RNA polymerase II-specific;GO:0003677//DNA binding;GO:0003700//DNA-binding transcription factor activity;GO:0003707//steroid hormone receptor activity;GO:0004879//nuclear receptor activity;GO:0005515//protein binding;GO:0008270//zinc ion binding;GO:0043565//sequence-specific DNA binding;GO:0044323//retinoic acid-responsive element binding;GO:…	GO:0006355//regulation of transcription, DNA-templated;GO:0030154//cell differentiation;GO:0032526//response to retinoic acid;GO:0043401//steroid hormone mediated signaling pathway;GO:0045944//positive regulation of transcription by RNA polymerase II;GO:0048384//retinoic acid receptor signaling pathway;GO:0048856//anatomical structure development
ENSG00000047410	TPR	0.377566	0.346166	0.326496	0.39661	0.441058	0.429087	0.395062	0.512221	0.490925	0.493874	0.455214	TPR	translocated promoter region, nuclear basket protein [Source:HGNC Symbol;Acc:HGNC:12017]	Human Diseases;Human Diseases;Genetic Information Processing;Human Diseases	Cancer: overview;Neurodegenerative disease;Translation;Cancer: specific types	ko05200//Pathways in cancer;ko05014//Amyotrophic lateral sclerosis;ko03013//Nucleocytoplasmic transport;ko05216//Thyroid cancer	K09291;K09291;K09291;K09291	GO:0000775//chromosome, centromeric region;GO:0000776//kinetochore;GO:0005634//nucleus;GO:0005635//nuclear envelope;GO:0005643//nuclear pore;GO:0005654//nucleoplasm;GO:0005694//chromosome;GO:0005737//cytoplasm;GO:0005819//spindle;GO:0005856//cytoskeleton;GO:0005868//cytoplasmic dynein complex;GO:0016020//membrane;GO:0031965//nuclear membrane;GO:0034399//nuclear periphery;GO:0042405//nuclear inclu…	GO:0003682//chromatin binding;GO:0003723//RNA binding;GO:0003729//mRNA binding;GO:0005515//protein binding;GO:0015631//tubulin binding;GO:0017056//structural constituent of nuclear pore;GO:0031072//heat shock protein binding;GO:0042803//protein homodimerization activity;GO:0051019//mitogen-activated protein kinase binding;GO:0070840//dynein complex binding	GO:0000122//negative regulation of transcription by RNA polymerase II;GO:0006404//RNA import into nucleus;GO:0006405//RNA export from nucleus;GO:0006406//mRNA export from nucleus;GO:0006606//protein import into nucleus;GO:0006913//nucleocytoplasmic transport;GO:0006999//nuclear pore organization;GO:0007049//cell cycle;GO:0007094//mitotic spindle assembly checkpoint signaling;GO:0010965//regulatio…
ENSG00000231992	ENSG00000231992	0	0	0	0	0	0	0	0	0	0	0	ENSG00000231992	-	-	-	-	-	-	-	-
ENSG00000018625	ATP1A2	0.247249	1.44211	0.413422	0.174444	0.314348	0.637809	0.634489	0.0835949	1.976	0.362022	2.8513	ATP1A2	ATPase Na+/K+ transporting subunit alpha 2 [Source:HGNC Symbol;Acc:HGNC:800]	Environmental Information Processing;Environmental Information Processing;Organismal Systems;Organismal Systems;Organismal Systems;Organismal Systems;Organismal Systems;Organismal Systems;Organismal Systems;Organismal Systems;Organismal Systems;Organismal Systems;Organismal Systems;Organismal Systems;Organismal Systems;Organismal Systems;Organismal Systems;Organismal Systems	Signal transduction;Signal transduction;Circulatory system;Endocrine system;Digestive system;Endocrine system;Digestive system;Digestive system;Digestive system;Circulatory system;Endocrine system;Digestive system;Endocrine system;Digestive system;Excretory system;Digestive system;Excretory system;Excretory system	ko04024//cAMP signaling pathway;ko04022//cGMP-PKG signaling pathway;ko04261//Adrenergic signaling in cardiomyocytes;ko04919//Thyroid hormone signaling pathway;ko04974//Protein digestion and absorption;ko04925//Aldosterone synthesis and secretion;ko04972//Pancreatic secretion;ko04970//Salivary secretion;ko04976//Bile secretion;ko04260//Cardiac muscle contraction;ko04911//Insulin secretion;ko04971/…	K01539;K01539;K01539;K01539;K01539;K01539;K01539;K01539;K01539;K01539;K01539;K01539;K01539;K01539;K01539;K01539;K01539;K01539	GO:0005737//cytoplasm;GO:0005768//endosome;GO:0005886//plasma membrane;GO:0005890//sodium:potassium-exchanging ATPase complex;GO:0005901//caveola;GO:0014704//intercalated disc;GO:0016020//membrane;GO:0030315//T-tubule;GO:0031090//organelle membrane;GO:0042383//sarcolemma;GO:0042995//cell projection;GO:0043025//neuronal cell body;GO:0043197//dendritic spine;GO:1903561//extracellular vesicle	GO:0000166//nucleotide binding;GO:0005215//transporter activity;GO:0005391//P-type sodium:potassium-exchanging transporter activity;GO:0005496//steroid binding;GO:0005515//protein binding;GO:0005524//ATP binding;GO:0008556//P-type potassium transmembrane transporter activity;GO:0016791//phosphatase activity;GO:0016887//ATP hydrolysis activity;GO:0019829//ATPase-coupled cation transmembrane transp…	GO:0001504//neurotransmitter uptake;GO:0001662//behavioral fear response;GO:0002026//regulation of the force of heart contraction;GO:0002087//regulation of respiratory gaseous exchange by nervous system process;GO:0006811//ion transport;GO:0006813//potassium ion transport;GO:0006814//sodium ion transport;GO:0006883//cellular sodium ion homeostasis;GO:0006937//regulation of muscle contraction;GO:0…
ENSG00000171806	METTL18	0.0769833	0.0454957	0.0620339	0.0702684	0.061702	0.0660379	0.0578448	0.0939311	0.0535596	0.0250207	0.138667	METTL18	methyltransferase 18, RPL3 N3-histidine [Source:HGNC Symbol;Acc:HGNC:28793]	-	-	-	-	GO:0005634//nucleus;GO:0005730//nucleolus;GO:0005737//cytoplasm;GO:0005829//cytosol;GO:0032991//protein-containing complex	GO:0005515//protein binding;GO:0008168//methyltransferase activity;GO:0008757//S-adenosylmethionine-dependent methyltransferase activity;GO:0016740//transferase activity;GO:0018064//protein-L-histidine N-tele-methyltransferase activity;GO:0031072//heat shock protein binding	GO:0006417//regulation of translation;GO:0006448//regulation of translational elongation;GO:0018026//peptidyl-lysine monomethylation;GO:0032259//methylation;GO:0090069//regulation of ribosome biogenesis;GO:2000232//regulation of rRNA processing
ENSG00000287919	ENSG00000287919	0	0	0	0	0	0.0134338	0	0.0084048	0	0	0	ENSG00000287919	-	-	-	-	-	-	-	-
ENSG00000233882	LINC01680	0	0	0	0	0	0	0	0	0	0	0	LINC01680	-	-	-	-	-	-	-	-
ENSG00000134216	CHIA	0	0	0	0	0	0	0	0	0	0	0	CHIA	chitinase acidic [Source:HGNC Symbol;Acc:HGNC:17432]	Metabolism;Metabolism	Global and overview maps;Carbohydrate metabolism	ko01100//Metabolic pathways;ko00520//Amino sugar and nucleotide sugar metabolism	K01183;K01183	GO:0005576//extracellular region;GO:0005615//extracellular space;GO:0005737//cytoplasm	GO:0004553//hydrolase activity, hydrolyzing O-glycosyl compounds;GO:0004568//chitinase activity;GO:0005515//protein binding;GO:0008061//chitin binding;GO:0016787//hydrolase activity;GO:0016798//hydrolase activity, acting on glycosyl bonds;GO:0019900//kinase binding	GO:0000272//polysaccharide catabolic process;GO:0002376//immune system process;GO:0002532//production of molecular mediator involved in inflammatory response;GO:0005975//carbohydrate metabolic process;GO:0006030//chitin metabolic process;GO:0006032//chitin catabolic process;GO:0006915//apoptotic process;GO:0006954//inflammatory response;GO:0008152//metabolic process;GO:0032722//positive regulatio…
ENSG00000254154	CRYZL2P-SEC16B	0	0	0	0	0	0	0	0	0	0	0	CRYZL2P-SEC16B	-	-	-	-	-	-	-	-
ENSG00000162694	EXTL2	0.30076	0.201785	0.256518	0.30891	0.285942	0.416263	0.378838	0.253873	0.357444	0.448346	0.576033	EXTL2	exostosin like glycosyltransferase 2 [Source:HGNC Symbol;Acc:HGNC:3516]	Metabolism;Metabolism	Global and overview maps;Glycan biosynthesis and metabolism	ko01100//Metabolic pathways;ko00534//Glycosaminoglycan biosynthesis - heparan sulfate / heparin	K02369;K02369	GO:0005576//extracellular region;GO:0005654//nucleoplasm;GO:0005783//endoplasmic reticulum;GO:0005789//endoplasmic reticulum membrane;GO:0005829//cytosol;GO:0016020//membrane	GO:0001888//glucuronyl-galactosyl-proteoglycan 4-alpha-N-acetylglucosaminyltransferase activity;GO:0005515//protein binding;GO:0005539//glycosaminoglycan binding;GO:0016740//transferase activity;GO:0016757//glycosyltransferase activity;GO:0016758//hexosyltransferase activity;GO:0030145//manganese ion binding;GO:0035248//alpha-1,4-N-acetylgalactosaminyltransferase activity;GO:0046872//metal ion bi…	GO:0006044//N-acetylglucosamine metabolic process;GO:0015012//heparan sulfate proteoglycan biosynthetic process;GO:0019276//UDP-N-acetylgalactosamine metabolic process
ENSG00000118197	DDX59	0.125784	0.0719157	0.038101	0.115624	0.0942171	0.0974336	0.102775	0.108219	0.15518	0.083998	0.0808734	DDX59	DEAD-box helicase 59 [Source:HGNC Symbol;Acc:HGNC:25360]	-	-	-	-	GO:0005634//nucleus;GO:0005737//cytoplasm;GO:0016020//membrane	GO:0000166//nucleotide binding;GO:0003676//nucleic acid binding;GO:0003723//RNA binding;GO:0003724//RNA helicase activity;GO:0004386//helicase activity;GO:0005524//ATP binding;GO:0016787//hydrolase activity;GO:0016887//ATP hydrolysis activity;GO:0046872//metal ion binding	-
ENSG00000135842	NIBAN1	0.015546	0.0450785	0.0377226	0.00314342	0.00554422	0.0273478	0.00455054	0	0	0.0208594	0	NIBAN1	niban apoptosis regulator 1 [Source:HGNC Symbol;Acc:HGNC:16784]	-	-	-	-	GO:0005737//cytoplasm;GO:0005829//cytosol;GO:0005886//plasma membrane;GO:0016020//membrane;GO:0070062//extracellular exosome	GO:0003674//molecular_function;GO:0005515//protein binding	GO:0001933//negative regulation of protein phosphorylation;GO:0001934//positive regulation of protein phosphorylation;GO:0006417//regulation of translation;GO:0034976//response to endoplasmic reticulum stress;GO:0045727//positive regulation of translation
ENSG00000229258	LPGAT1-AS1	0	0	0	0	0	0	0	0	0	0	0	LPGAT1-AS1	-	-	-	-	-	-	-	-
ENSG00000287472	ENSG00000287472	0	0	0	0	0	0	0	0	0	0	0	ENSG00000287472	-	-	-	-	-	-	-	-
ENSG00000184155	OR10J5	0	0	0	0	0	0	0	0	0	0	0	OR10J5	olfactory receptor family 10 subfamily J member 5 [Source:HGNC Symbol;Acc:HGNC:14993]	Organismal Systems	Sensory system	ko04740//Olfactory transduction	K04257	GO:0005886//plasma membrane;GO:0016020//membrane	GO:0004930//G protein-coupled receptor activity;GO:0004984//olfactory receptor activity	GO:0001525//angiogenesis;GO:0006935//chemotaxis;GO:0007165//signal transduction;GO:0007186//G protein-coupled receptor signaling pathway;GO:0007187//G protein-coupled receptor signaling pathway, coupled to cyclic nucleotide second messenger;GO:0007517//muscle organ development;GO:0007608//sensory perception of smell;GO:0045765//regulation of angiogenesis;GO:0050896//response to stimulus;GO:005091…
ENSG00000058085	LAMC2	0.0038195	0.00410092	0.00164598	0	0.0251806	0	0	0.0180573	0	0.00619502	0	LAMC2	laminin subunit gamma 2 [Source:HGNC Symbol;Acc:HGNC:6493]	Human Diseases;Environmental Information Processing;Human Diseases;Cellular Processes;Human Diseases;Human Diseases;Human Diseases;Environmental Information Processing	Cancer: overview;Signal transduction;Infectious disease: viral;Cellular community - eukaryotes;Infectious disease: parasitic;Infectious disease: parasitic;Cancer: specific types;Signaling molecules and interaction	ko05200//Pathways in cancer;ko04151//PI3K-Akt signaling pathway;ko05165//Human papillomavirus infection;ko04510//Focal adhesion;ko05145//Toxoplasmosis;ko05146//Amoebiasis;ko05222//Small cell lung cancer;ko04512//ECM-receptor interaction	K06246;K06246;K06246;K06246;K06246;K06246;K06246;K06246	GO:0005576//extracellular region;GO:0005604//basement membrane;GO:0005607//laminin-2 complex;GO:0005615//extracellular space;GO:0005938//cell cortex;GO:0048471//perinuclear region of cytoplasm;GO:0062023//collagen-containing extracellular matrix	GO:0005201//extracellular matrix structural constituent;GO:0008201//heparin binding	GO:0007155//cell adhesion;GO:0008284//positive regulation of cell population proliferation;GO:0008544//epidermis development;GO:0030335//positive regulation of cell migration
ENSG00000260088	DDX59-AS1	0	0	0	0	0	0	0	0	0	0	0	DDX59-AS1	-	-	-	-	-	-	-	-
ENSG00000116815	CD58	0.0316317	0.115902	0.0375194	0.0269941	0.0690748	0.0714615	0.0509948	0.0325919	0.110433	0.0337282	0.264937	CD58	CD58 molecule [Source:HGNC Symbol;Acc:HGNC:1688]	Human Diseases;Environmental Information Processing	Infectious disease: viral;Signaling molecules and interaction	ko05169//Epstein-Barr virus infection;ko04514//Cell adhesion molecules	K06492;K06492	GO:0005886//plasma membrane;GO:0009986//cell surface;GO:0016020//membrane;GO:0030667//secretory granule membrane;GO:0070062//extracellular exosome;GO:0101003//ficolin-1-rich granule membrane	GO:0005102//signaling receptor binding;GO:0005515//protein binding	GO:0032757//positive regulation of interleukin-8 production;GO:0034113//heterotypic cell-cell adhesion;GO:0071346//cellular response to interferon-gamma;GO:0071356//cellular response to tumor necrosis factor;GO:0098609//cell-cell adhesion
ENSG00000143167	GPA33	0	0	0.00481851	0	0	0	0	0	0	0	0	GPA33	glycoprotein A33 [Source:HGNC Symbol;Acc:HGNC:4445]	-	-	-	-	GO:0005886//plasma membrane;GO:0016020//membrane;GO:0070062//extracellular exosome	GO:0005515//protein binding;GO:0038023//signaling receptor activity	-
ENSG00000143184	XCL1	0	0	0	0.0041173	0	0.00677693	0	0	0	0	0	XCL1	X-C motif chemokine ligand 1 [Source:HGNC Symbol;Acc:HGNC:10645]	Environmental Information Processing;Organismal Systems;Environmental Information Processing	Signaling molecules and interaction;Immune system;Signaling molecules and interaction	ko04060//Cytokine-cytokine receptor interaction;ko04062//Chemokine signaling pathway;ko04061//Viral protein interaction with cytokine and cytokine receptor	K05507;K05507;K05507	GO:0005576//extracellular region;GO:0005615//extracellular space	GO:0005125//cytokine activity;GO:0005515//protein binding;GO:0008009//chemokine activity;GO:0042379//chemokine receptor binding;GO:0042803//protein homodimerization activity;GO:0048020//CCR chemokine receptor binding	GO:0001916//positive regulation of T cell mediated cytotoxicity;GO:0002548//monocyte chemotaxis;GO:0002690//positive regulation of leukocyte chemotaxis;GO:0002725//negative regulation of T cell cytokine production;GO:0002726//positive regulation of T cell cytokine production;GO:0002826//negative regulation of T-helper 1 type immune response;GO:0006935//chemotaxis;GO:0006954//inflammatory response…
ENSG00000260976	LINC01633	0	0	0	0	0	0	0	0	0	0	0	LINC01633	-	-	-	-	-	-	-	-
ENSG00000235215	ENSG00000235215	0	0	0	0	0	0	0	0	0	0	0	ENSG00000235215	-	-	-	-	-	-	-	-
ENSG00000224691	ENSG00000224691	0	0	0	0	0	0	0	0	0	0	0	ENSG00000224691	-	-	-	-	-	-	-	-
ENSG00000286572	ENSG00000286572	0	0	0	0	0	0	0	0	0	0	0	ENSG00000286572	-	-	-	-	-	-	-	-
ENSG00000228215	LINC02770	0	0	0	0	0	0	0	0	0	0	0	LINC02770	-	-	-	-	-	-	-	-
ENSG00000177807	KCNJ10	0.0297682	0.0293369	0.0271256	0.0173782	0.036183	0.0849557	0.0652571	0.0173314	0.306791	0.0357119	0.432077	KCNJ10	potassium inwardly rectifying channel subfamily J member 10 [Source:HGNC Symbol;Acc:HGNC:6256]	Human Diseases;Organismal Systems	Neurodegenerative disease;Digestive system	ko05016//Huntington disease;ko04971//Gastric acid secretion	K05003;K05003	GO:0005886//plasma membrane;GO:0016020//membrane;GO:0016323//basolateral plasma membrane;GO:0034702//ion channel complex;GO:0044297//cell body;GO:0097449//astrocyte projection;GO:0097546//ciliary base;GO:0098793//presynapse	GO:0000166//nucleotide binding;GO:0005242//inward rectifier potassium channel activity;GO:0005267//potassium channel activity;GO:0005515//protein binding;GO:0005524//ATP binding;GO:0015272//ATP-activated inward rectifier potassium channel activity	GO:0006811//ion transport;GO:0006813//potassium ion transport;GO:0007601//visual perception;GO:0007628//adult walking behavior;GO:0014003//oligodendrocyte development;GO:0022010//central nervous system myelination;GO:0034220//ion transmembrane transport;GO:0034765//regulation of ion transmembrane transport;GO:0035865//cellular response to potassium ion;GO:0042391//regulation of membrane potential…
ENSG00000143228	NUF2	0.031588	0.0613129	0.023133	0.0387993	0.00851085	0.0539159	0.0313686	0.0306116	0.132212	0.0759759	0.110457	NUF2	NUF2 component of NDC80 kinetochore complex [Source:HGNC Symbol;Acc:HGNC:14621]	-	-	-	-	GO:0000775//chromosome, centromeric region;GO:0000776//kinetochore;GO:0005634//nucleus;GO:0005654//nucleoplasm;GO:0005694//chromosome;GO:0005829//cytosol;GO:0016020//membrane;GO:0031262//Ndc80 complex	GO:0003674//molecular_function;GO:0005515//protein binding;GO:0008017//microtubule binding;GO:0044877//protein-containing complex binding	GO:0007049//cell cycle;GO:0007052//mitotic spindle organization;GO:0007059//chromosome segregation;GO:0007094//mitotic spindle assembly checkpoint signaling;GO:0008608//attachment of spindle microtubules to kinetochore;GO:0045132//meiotic chromosome segregation;GO:0051301//cell division;GO:0051315//attachment of mitotic spindle microtubules to kinetochore;GO:0051383//kinetochore organization
ENSG00000231714	ENSG00000231714	0	0	0	0	0	0	0	0	0	0	0	ENSG00000231714	-	-	-	-	-	-	-	-
ENSG00000174514	MFSD4A	0.116869	0.0426924	0.166798	0.127001	0.174736	0.192337	0.0582095	0.0372995	0.0274153	0.181089	0.0704784	MFSD4A	major facilitator superfamily domain containing 4A [Source:HGNC Symbol;Acc:HGNC:25433]	-	-	-	-	GO:0016020//membrane	GO:0005355//glucose transmembrane transporter activity;GO:0022857//transmembrane transporter activity	GO:0055085//transmembrane transport;GO:1904659//glucose transmembrane transport
ENSG00000143178	TBX19	0.00375866	0.011586	0	0.0134874	0	0.0318576	0.0273556	0.0155277	0	0	0.0168862	TBX19	T-box transcription factor 19 [Source:HGNC Symbol;Acc:HGNC:11596]	-	-	-	-	GO:0000785//chromatin;GO:0005634//nucleus	GO:0000978//RNA polymerase II cis-regulatory region sequence-specific DNA binding;GO:0000981//DNA-binding transcription factor activity, RNA polymerase II-specific;GO:0000987//cis-regulatory region sequence-specific DNA binding;GO:0001228//DNA-binding transcription activator activity, RNA polymerase II-specific;GO:0003677//DNA binding;GO:0003700//DNA-binding transcription factor activity;GO:00055…	GO:0001707//mesoderm formation;GO:0001708//cell fate specification;GO:0003007//heart morphogenesis;GO:0006355//regulation of transcription, DNA-templated;GO:0006357//regulation of transcription by RNA polymerase II;GO:0009653//anatomical structure morphogenesis;GO:0021983//pituitary gland development;GO:0042127//regulation of cell population proliferation;GO:0045165//cell fate commitment;GO:00455…
ENSG00000116833	NR5A2	0.00390454	0.00568222	0.0613783	0	0.05338	0.0431469	0.0155983	0	0	0.0176849	0	NR5A2	nuclear receptor subfamily 5 group A member 2 [Source:HGNC Symbol;Acc:HGNC:7984]	Human Diseases	Endocrine and metabolic disease	ko04950//Maturity onset diabetes of the young	K08027	GO:0000785//chromatin;GO:0005634//nucleus;GO:0005654//nucleoplasm;GO:0005737//cytoplasm;GO:0090575//RNA polymerase II transcription regulator complex	GO:0000976//transcription cis-regulatory region binding;GO:0000978//RNA polymerase II cis-regulatory region sequence-specific DNA binding;GO:0000981//DNA-binding transcription factor activity, RNA polymerase II-specific;GO:0001221//transcription coregulator binding;GO:0001228//DNA-binding transcription activator activity, RNA polymerase II-specific;GO:0003677//DNA binding;GO:0003682//chromatin bi…	GO:0006355//regulation of transcription, DNA-templated;GO:0006357//regulation of transcription by RNA polymerase II;GO:0008206//bile acid metabolic process;GO:0009755//hormone-mediated signaling pathway;GO:0009792//embryo development ending in birth or egg hatching;GO:0009888//tissue development;GO:0030522//intracellular receptor signaling pathway;GO:0042127//regulation of cell population prolife…
ENSG00000227740	LINC02803	0.00770113	0	0	0.00862651	0	0	0.00448794	0	0.0104023	0	0.0232606	LINC02803	-	-	-	-	-	-	-	-
ENSG00000000457	SCYL3	0.0860278	0.0441509	0.0464107	0.0804495	0.0739172	0.0551739	0.0881131	0.0998926	0.136594	0.145688	0.110322	SCYL3	SCY1 like pseudokinase 3 [Source:HGNC Symbol;Acc:HGNC:19285]	-	-	-	-	GO:0000139//Golgi membrane;GO:0005737//cytoplasm;GO:0005783//endoplasmic reticulum;GO:0005794//Golgi apparatus;GO:0005829//cytosol;GO:0030027//lamellipodium;GO:0042995//cell projection	GO:0004672//protein kinase activity;GO:0005515//protein binding;GO:0005524//ATP binding;GO:0042802//identical protein binding	GO:0006468//protein phosphorylation;GO:0006954//inflammatory response;GO:0008104//protein localization;GO:0016477//cell migration;GO:0021522//spinal cord motor neuron differentiation;GO:0048666//neuron development
ENSG00000143507	DUSP10	0.0202884	0.0259195	0.063196	0.00872137	0.00810877	0.00542359	0.0404343	0	0.0108784	0.0304865	0.0614708	DUSP10	dual specificity phosphatase 10 [Source:HGNC Symbol;Acc:HGNC:3065]	Environmental Information Processing	Signal transduction	ko04010//MAPK signaling pathway	K20216	GO:0005634//nucleus;GO:0005654//nucleoplasm;GO:0005737//cytoplasm;GO:0005829//cytosol	GO:0004721//phosphoprotein phosphatase activity;GO:0004722//protein serine/threonine phosphatase activity;GO:0004725//protein tyrosine phosphatase activity;GO:0005515//protein binding;GO:0008138//protein tyrosine/serine/threonine phosphatase activity;GO:0008330//protein tyrosine/threonine phosphatase activity;GO:0008432//JUN kinase binding;GO:0016787//hydrolase activity;GO:0016791//phosphatase ac…	GO:0002819//regulation of adaptive immune response;GO:0006470//protein dephosphorylation;GO:0010033//response to organic substance;GO:0010633//negative regulation of epithelial cell migration;GO:0016311//dephosphorylation;GO:0030336//negative regulation of cell migration;GO:0032496//response to lipopolysaccharide;GO:0032873//negative regulation of stress-activated MAPK cascade;GO:0035970//peptidy…
ENSG00000285638	ENSG00000285638	0	0	0	0	0	0	0	0	0	0	0	ENSG00000285638	-	-	-	-	-	-	-	-
ENSG00000232527	LINC02802	0	0	0	0	0	0	0	0	0	0	0	LINC02802	-	-	-	-	-	-	-	-
ENSG00000223344	ENSG00000223344	0	0	0	0	0	0	0	0	0	0	0	ENSG00000223344	-	-	-	-	-	-	-	-
ENSG00000157064	NMNAT2	0.831079	0.232176	0.78524	0.871446	1.01177	0.478395	0.702942	1.15486	0.363324	0.849761	0.372691	NMNAT2	nicotinamide nucleotide adenylyltransferase 2 [Source:HGNC Symbol;Acc:HGNC:16789]	Metabolism;Metabolism	Global and overview maps;Metabolism of cofactors and vitamins	ko01100//Metabolic pathways;ko00760//Nicotinate and nicotinamide metabolism	K06210;K06210	GO:0000139//Golgi membrane;GO:0005737//cytoplasm;GO:0005770//late endosome;GO:0005794//Golgi apparatus;GO:0005802//trans-Golgi network;GO:0005829//cytosol;GO:0016020//membrane;GO:0030424//axon;GO:0030659//cytoplasmic vesicle membrane;GO:0031410//cytoplasmic vesicle;GO:0042995//cell projection;GO:0045202//synapse	GO:0000166//nucleotide binding;GO:0000309//nicotinamide-nucleotide adenylyltransferase activity;GO:0003824//catalytic activity;GO:0004515//nicotinate-nucleotide adenylyltransferase activity;GO:0005524//ATP binding;GO:0016740//transferase activity;GO:0016779//nucleotidyltransferase activity	GO:0009058//biosynthetic process;GO:0009165//nucleotide biosynthetic process;GO:0009435//NAD biosynthetic process;GO:0019363//pyridine nucleotide biosynthetic process;GO:0061564//axon development;GO:2000766//negative regulation of cytoplasmic translation
ENSG00000215808	LINC01139	0.00174765	0.0925349	0.00888895	0.00294847	0.0032744	0	0.00922938	0	0	0	0	LINC01139	-	-	-	-	-	-	-	-
ENSG00000059588	TARBP1	0.317234	0.187317	0.273578	0.344178	0.183639	0.131106	0.261974	0.550876	0.261526	0.342923	0.34697	TARBP1	TAR (HIV-1) RNA binding protein 1 [Source:HGNC Symbol;Acc:HGNC:11568]	-	-	-	-	GO:0005634//nucleus	GO:0003723//RNA binding;GO:0008168//methyltransferase activity;GO:0008173//RNA methyltransferase activity;GO:0016423//tRNA (guanine) methyltransferase activity;GO:0016740//transferase activity	GO:0006357//regulation of transcription by RNA polymerase II;GO:0006396//RNA processing;GO:0030488//tRNA methylation;GO:0032259//methylation
ENSG00000232959	KIFAP3-AS1	0	0	0	0	0	0	0	0	0	0	0	KIFAP3-AS1	-	-	-	-	-	-	-	-
ENSG00000122224	LY9	0	0	0	0	0.00290007	0	0	0	0	0	0	LY9	lymphocyte antigen 9 [Source:HGNC Symbol;Acc:HGNC:6730]	-	-	-	-	GO:0005886//plasma membrane;GO:0009897//external side of plasma membrane;GO:0009986//cell surface;GO:0016020//membrane	GO:0003674//molecular_function;GO:0005515//protein binding	GO:0002250//adaptive immune response;GO:0002376//immune system process;GO:0007155//cell adhesion;GO:0032740//positive regulation of interleukin-17 production;GO:0042110//T cell activation;GO:0045087//innate immune response;GO:0072540//T-helper 17 cell lineage commitment
ENSG00000162782	TDRD5	0.00871098	0.014023	0.00537331	0.0136466	0.00885472	0.00357707	0.019896	0.00495381	0.0106241	0	0.0217069	TDRD5	tudor domain containing 5 [Source:HGNC Symbol;Acc:HGNC:20614]	-	-	-	-	GO:0005737//cytoplasm;GO:0033391//chromatoid body;GO:0043186//P granule;GO:0045202//synapse;GO:0071546//pi-body	-	GO:0007281//germ cell development;GO:0007283//spermatogenesis;GO:0007286//spermatid development;GO:0030154//cell differentiation;GO:0030719//P granule organization;GO:0034587//piRNA metabolic process
ENSG00000143653	SCCPDH	0.691202	0.498179	0.884106	0.756495	0.750949	0.619155	0.698217	0.740258	0.651395	0.914377	1.0445	SCCPDH	saccharopine dehydrogenase (putative) [Source:HGNC Symbol;Acc:HGNC:24275]	-	-	-	-	GO:0005576//extracellular region;GO:0005634//nucleus;GO:0005739//mitochondrion;GO:0005811//lipid droplet;GO:0016020//membrane;GO:0030496//midbody;GO:0031093//platelet alpha granule lumen	GO:0016491//oxidoreductase activity	GO:0009247//glycolipid biosynthetic process
ENSG00000158711	ELK4	0.0693906	0.130016	0.0568108	0.0586292	0.0541321	0.138444	0.0722752	0.114999	0.141687	0.011185	0.131655	ELK4	ETS transcription factor ELK4 [Source:HGNC Symbol;Acc:HGNC:3326]	Environmental Information Processing;Human Diseases;Human Diseases	Signal transduction;Infectious disease: viral;Cancer: overview	ko04010//MAPK signaling pathway;ko05166//Human T-cell leukemia virus 1 infection;ko05202//Transcriptional misregulation in cancer	K04376;K04376;K04376	GO:0000785//chromatin;GO:0005634//nucleus;GO:0005654//nucleoplasm;GO:0005829//cytosol	GO:0000978//RNA polymerase II cis-regulatory region sequence-specific DNA binding;GO:0000981//DNA-binding transcription factor activity, RNA polymerase II-specific;GO:0001228//DNA-binding transcription activator activity, RNA polymerase II-specific;GO:0003677//DNA binding;GO:0003682//chromatin binding;GO:0003700//DNA-binding transcription factor activity;GO:0005515//protein binding;GO:0043565//se…	GO:0000122//negative regulation of transcription by RNA polymerase II;GO:0006355//regulation of transcription, DNA-templated;GO:0006357//regulation of transcription by RNA polymerase II;GO:0045944//positive regulation of transcription by RNA polymerase II
ENSG00000162851	TFB2M	0.0803143	0.034942	0.106284	0.131194	0.136804	0.0624813	0.0919575	0.0662047	0.087169	0.093911	0.0519112	TFB2M	transcription factor B2, mitochondrial [Source:HGNC Symbol;Acc:HGNC:18559]	-	-	-	-	GO:0005739//mitochondrion;GO:0005759//mitochondrial matrix;GO:0042645//mitochondrial nucleoid	GO:0000179//rRNA (adenine-N6,N6-)-dimethyltransferase activity;GO:0003723//RNA binding;GO:0008168//methyltransferase activity;GO:0008649//rRNA methyltransferase activity;GO:0008757//S-adenosylmethionine-dependent methyltransferase activity;GO:0016740//transferase activity;GO:0034246//mitochondrial transcription factor activity	GO:0000154//rRNA modification;GO:0006364//rRNA processing;GO:0006390//mitochondrial transcription;GO:0006391//transcription initiation from mitochondrial promoter;GO:0031167//rRNA methylation;GO:0032259//methylation
ENSG00000271427	ENSG00000271427	0	0	0.00431924	0	0.00557334	0.0243656	0.00521365	0	0.00894996	0	0	ENSG00000271427	-	-	-	-	-	-	-	-
ENSG00000143353	LYPLAL1	0.202454	0.184474	0.167453	0.180464	0.248036	0.118474	0.199768	0.19407	0.319837	0.243503	0.281171	LYPLAL1	lysophospholipase like 1 [Source:HGNC Symbol;Acc:HGNC:20440]	-	-	-	-	GO:0005737//cytoplasm;GO:0005829//cytosol	GO:0004622//lysophospholipase activity;GO:0005515//protein binding;GO:0008474//palmitoyl-(protein) hydrolase activity;GO:0016787//hydrolase activity;GO:0016788//hydrolase activity, acting on ester bonds;GO:0052689//carboxylic ester hydrolase activity	GO:0008150//biological_process;GO:0098734//macromolecule depalmitoylation
ENSG00000197965	MPZL1	0.778924	0.674248	0.903267	0.776501	0.985683	0.968714	0.83007	0.747085	0.647308	1.15274	0.610212	MPZL1	myelin protein zero like 1 [Source:HGNC Symbol;Acc:HGNC:7226]	Environmental Information Processing	Signaling molecules and interaction	ko04514//Cell adhesion molecules	K06770	GO:0005886//plasma membrane;GO:0005925//focal adhesion;GO:0009986//cell surface;GO:0016020//membrane	GO:0005198//structural molecule activity;GO:0005515//protein binding	GO:0007169//transmembrane receptor protein tyrosine kinase signaling pathway;GO:0007267//cell-cell signaling
ENSG00000143493	INTS7	0.126643	0.0584266	0.116301	0.117233	0.132883	0.123885	0.124397	0.193311	0.170585	0.238922	0.192482	INTS7	integrator complex subunit 7 [Source:HGNC Symbol;Acc:HGNC:24484]	-	-	-	-	GO:0005634//nucleus;GO:0005654//nucleoplasm;GO:0005694//chromosome;GO:0005737//cytoplasm;GO:0016604//nuclear body;GO:0032039//integrator complex	GO:0005515//protein binding	GO:0000077//DNA damage checkpoint signaling;GO:0006974//cellular response to DNA damage stimulus;GO:0016180//snRNA processing;GO:0034243//regulation of transcription elongation from RNA polymerase II promoter;GO:0034472//snRNA 3'-end processing;GO:0071479//cellular response to ionizing radiation
ENSG00000179397	CATSPERE	0.00753488	0.00238322	0.00464473	0	0.0377859	0.00335177	0	0.00722541	0.0110879	0	0	CATSPERE	catsper channel auxiliary subunit epsilon [Source:HGNC Symbol;Acc:HGNC:28491]	-	-	-	-	GO:0005886//plasma membrane;GO:0005929//cilium;GO:0016020//membrane;GO:0031514//motile cilium;GO:0036128//CatSper complex;GO:0042995//cell projection;GO:0097228//sperm principal piece	-	GO:0030317//flagellated sperm motility;GO:0048240//sperm capacitation
ENSG00000117592	PRDX6	0.757636	1.5221	0.909052	0.731801	0.926724	1.34022	1.25719	0.556544	1.4668	1.27164	1.97903	PRDX6	peroxiredoxin 6 [Source:HGNC Symbol;Acc:HGNC:16753]	Metabolism;Metabolism	Global and overview maps;Metabolism of other amino acids	ko01100//Metabolic pathways;ko00480//Glutathione metabolism	K11188;K11188	GO:0005576//extracellular region;GO:0005615//extracellular space;GO:0005634//nucleus;GO:0005737//cytoplasm;GO:0005739//mitochondrion;GO:0005764//lysosome;GO:0005829//cytosol;GO:0016020//membrane;GO:0035578//azurophil granule lumen;GO:0048471//perinuclear region of cytoplasm;GO:0070062//extracellular exosome	GO:0003824//catalytic activity;GO:0004601//peroxidase activity;GO:0004602//glutathione peroxidase activity;GO:0004623//phospholipase A2 activity;GO:0005515//protein binding;GO:0016209//antioxidant activity;GO:0016491//oxidoreductase activity;GO:0016740//transferase activity;GO:0016787//hydrolase activity;GO:0031625//ubiquitin protein ligase binding;GO:0042802//identical protein binding;GO:0045296…	GO:0006629//lipid metabolic process;GO:0006979//response to oxidative stress;GO:0008152//metabolic process;GO:0016042//lipid catabolic process;GO:0045454//cell redox homeostasis;GO:0046475//glycerophospholipid catabolic process;GO:0048026//positive regulation of mRNA splicing, via spliceosome;GO:0098869//cellular oxidant detoxification
ENSG00000186197	EDARADD	0.0020425	0.00307409	0.00286222	0	0.00555466	0.00868561	0.00521365	0.00699115	0	0	0	EDARADD	EDAR associated via death domain [Source:HGNC Symbol;Acc:HGNC:14341]	Environmental Information Processing	Signal transduction	ko04064//NF-kappa B signaling pathway	K23324	GO:0005737//cytoplasm;GO:0005829//cytosol	GO:0005515//protein binding	GO:0007165//signal transduction;GO:0030154//cell differentiation
ENSG00000261182	ENSG00000261182	0	0	0	0	0	0	0	0	0	0	0	ENSG00000261182	-	-	-	-	-	-	-	-
ENSG00000227925	LINC01655	0	0	0	0	0	0	0	0	0	0	0	LINC01655	-	-	-	-	-	-	-	-
ENSG00000162670	BRINP3	0.252193	0.0469231	0.360138	0.232812	0.464729	0.248753	0.302053	0.211762	0.207337	0.211367	0.209696	BRINP3	BMP/retinoic acid inducible neural specific 3 [Source:HGNC Symbol;Acc:HGNC:22393]	-	-	-	-	GO:0005576//extracellular region;GO:0005737//cytoplasm;GO:0005739//mitochondrion;GO:0030425//dendrite;GO:0043025//neuronal cell body	-	GO:0007049//cell cycle;GO:0007399//nervous system development;GO:0021953//central nervous system neuron differentiation;GO:0045666//positive regulation of neuron differentiation;GO:0045786//negative regulation of cell cycle;GO:0045930//negative regulation of mitotic cell cycle;GO:0051726//regulation of cell cycle;GO:0071300//cellular response to retinoic acid
ENSG00000162761	LMX1A	0.00607218	0.0149642	0	0	0	0.0134338	0	0	0.104153	0	0	LMX1A	LIM homeobox transcription factor 1 alpha [Source:HGNC Symbol;Acc:HGNC:6653]	-	-	-	-	GO:0000785//chromatin;GO:0005634//nucleus	GO:0000977//RNA polymerase II transcription regulatory region sequence-specific DNA binding;GO:0000981//DNA-binding transcription factor activity, RNA polymerase II-specific;GO:0001228//DNA-binding transcription activator activity, RNA polymerase II-specific;GO:0003677//DNA binding;GO:0005515//protein binding;GO:0043565//sequence-specific DNA binding;GO:0046872//metal ion binding;GO:1990837//sequ…	GO:0001558//regulation of cell growth;GO:0006355//regulation of transcription, DNA-templated;GO:0006357//regulation of transcription by RNA polymerase II;GO:0007411//axon guidance;GO:0007417//central nervous system development;GO:0007613//memory;GO:0007626//locomotory behavior;GO:0010468//regulation of gene expression;GO:0021542//dentate gyrus development;GO:0021549//cerebellum development;GO:002…
ENSG00000143199	ADCY10	0.00194126	0	0	0	0.00288668	0	0	0	0	0	0	ADCY10	adenylate cyclase 10 [Source:HGNC Symbol;Acc:HGNC:21285]	Metabolism;Organismal Systems;Environmental Information Processing;Environmental Information Processing;Metabolism;Organismal Systems;Organismal Systems	Global and overview maps;Environmental adaptation;Signal transduction;Signal transduction;Nucleotide metabolism;Endocrine system;Environmental adaptation	ko01100//Metabolic pathways;ko04714//Thermogenesis;ko04024//cAMP signaling pathway;ko04371//Apelin signaling pathway;ko00230//Purine metabolism;ko04935//Growth hormone synthesis, secretion and action;ko04713//Circadian entrainment	K11265;K11265;K11265;K11265;K11265;K11265;K11265	GO:0005576//extracellular region;GO:0005634//nucleus;GO:0005737//cytoplasm;GO:0005739//mitochondrion;GO:0005829//cytosol;GO:0005856//cytoskeleton;GO:0005886//plasma membrane;GO:0005929//cilium;GO:0015630//microtubule cytoskeleton;GO:0016020//membrane;GO:0016324//apical plasma membrane;GO:0030424//axon;GO:0030425//dendrite;GO:0030426//growth cone;GO:0031514//motile cilium;GO:0042995//cell projecti…	GO:0000166//nucleotide binding;GO:0000287//magnesium ion binding;GO:0004016//adenylate cyclase activity;GO:0005524//ATP binding;GO:0016829//lyase activity;GO:0030145//manganese ion binding;GO:0046872//metal ion binding;GO:0051117//ATPase binding;GO:0071890//bicarbonate binding	GO:0003351//epithelial cilium movement involved in extracellular fluid movement;GO:0006007//glucose catabolic process;GO:0006171//cAMP biosynthetic process;GO:0007283//spermatogenesis;GO:0007286//spermatid development;GO:0009190//cyclic nucleotide biosynthetic process;GO:0010613//positive regulation of cardiac muscle hypertrophy;GO:0010666//positive regulation of cardiac muscle cell apoptotic pro…
ENSG00000007908	SELE	0.00203656	0.00391675	0	0	0.00306216	0	0	0	0	0	0	SELE	selectin E [Source:HGNC Symbol;Acc:HGNC:10718]	Human Diseases;Environmental Information Processing;Human Diseases;Environmental Information Processing;Human Diseases;Human Diseases;Human Diseases	Cardiovascular disease;Signaling molecules and interaction;Cardiovascular disease;Signal transduction;Endocrine and metabolic disease;Infectious disease: parasitic;Infectious disease: parasitic	ko05417//Lipid and atherosclerosis;ko04514//Cell adhesion molecules;ko05418//Fluid shear stress and atherosclerosis;ko04668//TNF signaling pathway;ko04933//AGE-RAGE signaling pathway in diabetic complications;ko05144//Malaria;ko05143//African trypanosomiasis	K06494;K06494;K06494;K06494;K06494;K06494;K06494	GO:0005615//extracellular space;GO:0005886//plasma membrane;GO:0005901//caveola;GO:0005905//clathrin-coated pit;GO:0009897//external side of plasma membrane;GO:0016020//membrane;GO:0030863//cortical cytoskeleton;GO:0045121//membrane raft;GO:0048471//perinuclear region of cytoplasm	GO:0004888//transmembrane signaling receptor activity;GO:0005515//protein binding;GO:0030246//carbohydrate binding;GO:0033691//sialic acid binding;GO:0043274//phospholipase binding;GO:0046872//metal ion binding;GO:0070492//oligosaccharide binding	GO:0002092//positive regulation of receptor internalization;GO:0002523//leukocyte migration involved in inflammatory response;GO:0002687//positive regulation of leukocyte migration;GO:0006954//inflammatory response;GO:0007155//cell adhesion;GO:0007157//heterophilic cell-cell adhesion via plasma membrane cell adhesion molecules;GO:0007159//leukocyte cell-cell adhesion;GO:0007202//activation of pho…
ENSG00000092978	GPATCH2	0.137573	0.121191	0.129703	0.115899	0.13806	0.122354	0.14256	0.20305	0.195553	0.222952	0.17907	GPATCH2	G-patch domain containing 2 [Source:HGNC Symbol;Acc:HGNC:25499]	-	-	-	-	GO:0005634//nucleus;GO:0005730//nucleolus;GO:0016607//nuclear speck	GO:0003676//nucleic acid binding;GO:0005515//protein binding	-
ENSG00000143499	SMYD2	0.224026	0.208466	0.323349	0.274117	0.343366	0.365487	0.216141	0.135788	0.138309	0.463588	0.250064	SMYD2	SET and MYND domain containing 2 [Source:HGNC Symbol;Acc:HGNC:20982]	Metabolism;Metabolism	Global and overview maps;Amino acid metabolism	ko01100//Metabolic pathways;ko00310//Lysine degradation	K11426;K11426	GO:0005634//nucleus;GO:0005654//nucleoplasm;GO:0005737//cytoplasm;GO:0005829//cytosol	GO:0000993//RNA polymerase II complex binding;GO:0002039//p53 binding;GO:0005515//protein binding;GO:0008168//methyltransferase activity;GO:0016278//lysine N-methyltransferase activity;GO:0016279//protein-lysine N-methyltransferase activity;GO:0016740//transferase activity;GO:0042054//histone methyltransferase activity;GO:0046872//metal ion binding;GO:0046975//histone methyltransferase activity (…	GO:0000122//negative regulation of transcription by RNA polymerase II;GO:0006325//chromatin organization;GO:0006338//chromatin remodeling;GO:0007507//heart development;GO:0008285//negative regulation of cell population proliferation;GO:0018026//peptidyl-lysine monomethylation;GO:0018027//peptidyl-lysine dimethylation;GO:0032259//methylation;GO:0034968//histone lysine methylation;GO:0043516//regul…
ENSG00000188404	SELL	0	0.0161597	0.0269887	0	0.0695468	0.0880979	0.435538	0	0.0167741	0.0271721	0.511074	SELL	selectin L [Source:HGNC Symbol;Acc:HGNC:10720]	Environmental Information Processing	Signaling molecules and interaction	ko04514//Cell adhesion molecules	K06495	GO:0005615//extracellular space;GO:0005886//plasma membrane;GO:0009897//external side of plasma membrane;GO:0016020//membrane;GO:0030667//secretory granule membrane	GO:0002020//protease binding;GO:0005509//calcium ion binding;GO:0005515//protein binding;GO:0008201//heparin binding;GO:0030246//carbohydrate binding;GO:0033691//sialic acid binding;GO:0043208//glycosphingolipid binding;GO:0046872//metal ion binding;GO:0070492//oligosaccharide binding	GO:0007155//cell adhesion;GO:0007157//heterophilic cell-cell adhesion via plasma membrane cell adhesion molecules;GO:0007159//leukocyte cell-cell adhesion;GO:0016339//calcium-dependent cell-cell adhesion via plasma membrane cell adhesion molecules;GO:0034097//response to cytokine;GO:0050900//leukocyte migration;GO:0050901//leukocyte tethering or rolling
ENSG00000143196	DPT	0.00372451	0.044337	0.00355439	0	0	0	0	0.0116584	0	0	0	DPT	dermatopontin [Source:HGNC Symbol;Acc:HGNC:3011]	-	-	-	-	GO:0005576//extracellular region;GO:0005615//extracellular space;GO:0062023//collagen-containing extracellular matrix	GO:0005201//extracellular matrix structural constituent;GO:0005515//protein binding	GO:0007155//cell adhesion;GO:0008285//negative regulation of cell population proliferation;GO:0030199//collagen fibril organization
ENSG00000228504	LINC01760	0	0	0	0	0	0	0	0	0	0	0	LINC01760	-	-	-	-	-	-	-	-
ENSG00000287205	ENSG00000287205	0	0	0	0	0	0	0	0	0	0	0	ENSG00000287205	-	-	-	-	-	-	-	-
ENSG00000203697	CAPN8	0.00239661	0	0	0	0	0	0	0.0219954	0	0	0	CAPN8	calpain 8 [Source:HGNC Symbol;Acc:HGNC:1485]	-	-	-	-	GO:0005737//cytoplasm;GO:0005794//Golgi apparatus	GO:0004198//calcium-dependent cysteine-type endopeptidase activity;GO:0005509//calcium ion binding;GO:0008233//peptidase activity;GO:0008234//cysteine-type peptidase activity;GO:0016787//hydrolase activity;GO:0046872//metal ion binding	GO:0006508//proteolysis
ENSG00000116574	RHOU	0.194764	0.203162	0.148007	0.238491	0.151972	0.190809	0.233122	0.214793	0.243521	0.178848	0.183636	RHOU	ras homolog family member U [Source:HGNC Symbol;Acc:HGNC:17794]	-	-	-	-	GO:0000139//Golgi membrane;GO:0002102//podosome;GO:0005794//Golgi apparatus;GO:0005829//cytosol;GO:0005886//plasma membrane;GO:0005925//focal adhesion;GO:0010008//endosome membrane;GO:0016020//membrane;GO:0042995//cell projection;GO:0070161//anchoring junction	GO:0000166//nucleotide binding;GO:0003924//GTPase activity;GO:0005085//guanyl-nucleotide exchange factor activity;GO:0005515//protein binding;GO:0005525//GTP binding;GO:0019901//protein kinase binding;GO:0046872//metal ion binding	GO:0000082//G1/S transition of mitotic cell cycle;GO:0006897//endocytosis;GO:0007010//cytoskeleton organization;GO:0007015//actin filament organization;GO:0007163//establishment or maintenance of cell polarity;GO:0007264//small GTPase mediated signal transduction;GO:0008360//regulation of cell shape;GO:0016601//Rac protein signal transduction;GO:0030036//actin cytoskeleton organization;GO:0032488…
ENSG00000287929	ENSG00000287929	0.0019019	0	0	0.00919045	0	0	0	0	0	0	0	ENSG00000287929	-	-	-	-	-	-	-	-
ENSG00000121481	RNF2	0.516828	0.328971	0.427676	0.539946	0.510574	0.427201	0.591499	0.596049	0.431831	0.566428	0.345087	RNF2	ring finger protein 2 [Source:HGNC Symbol;Acc:HGNC:10061]	-	-	-	-	GO:0000151//ubiquitin ligase complex;GO:0000791//euchromatin;GO:0000792//heterochromatin;GO:0001739//sex chromatin;GO:0005634//nucleus;GO:0005654//nucleoplasm;GO:0005694//chromosome;GO:0005737//cytoplasm;GO:0016604//nuclear body;GO:0031519//PcG protein complex;GO:0035102//PRC1 complex;GO:0071339//MLL1 complex	GO:0003682//chromatin binding;GO:0004842//ubiquitin-protein transferase activity;GO:0005515//protein binding;GO:0008270//zinc ion binding;GO:0016740//transferase activity;GO:0046872//metal ion binding;GO:0061630//ubiquitin protein ligase activity;GO:0071535//RING-like zinc finger domain binding	GO:0000122//negative regulation of transcription by RNA polymerase II;GO:0000278//mitotic cell cycle;GO:0001702//gastrulation with mouth forming second;GO:0006325//chromatin organization;GO:0006338//chromatin remodeling;GO:0007281//germ cell development;GO:0009948//anterior/posterior axis specification;GO:0010467//gene expression;GO:0016567//protein ubiquitination;GO:0035518//histone H2A monoubiq…
ENSG00000227940	LINC01696	0	0	0	0	0	0	0	0	0	0	0	LINC01696	-	-	-	-	-	-	-	-
ENSG00000143248	RGS5	0.121367	0.23542	0.0390296	0.0281489	0.0776945	0.171463	0.134355	0.0159521	0.0732147	0.0466026	0.149438	RGS5	regulator of G protein signaling 5 [Source:HGNC Symbol;Acc:HGNC:10001]	-	-	-	-	GO:0005737//cytoplasm;GO:0005829//cytosol;GO:0005886//plasma membrane;GO:0016020//membrane;GO:0043231//intracellular membrane-bounded organelle	GO:0003924//GTPase activity;GO:0005096//GTPase activator activity;GO:0005515//protein binding	GO:0007186//G protein-coupled receptor signaling pathway;GO:0008277//regulation of G protein-coupled receptor signaling pathway;GO:0009968//negative regulation of signal transduction
ENSG00000162814	SPATA17	0.0159306	0.0130399	0.0175323	0.0136819	0.00489626	0.00770435	0.029364	0.0416144	0.152235	0	0.145793	SPATA17	spermatogenesis associated 17 [Source:HGNC Symbol;Acc:HGNC:25184]	-	-	-	-	GO:0000922//spindle pole;GO:0005737//cytoplasm	GO:0005515//protein binding;GO:0005516//calmodulin binding	GO:0000278//mitotic cell cycle;GO:0007051//spindle organization;GO:0051295//establishment of meiotic spindle localization
ENSG00000225172	ENSG00000225172	0	0	0	0.0059865	0	0	0	0	0	0.00474502	0	ENSG00000225172	-	-	-	-	-	-	-	-
ENSG00000261642	ENSG00000261642	0	0	0	0	0	0	0	0	0	0	0	ENSG00000261642	-	-	-	-	-	-	-	-
ENSG00000228239	ENSG00000228239	0	0	0	0	0	0	0	0	0	0	0	ENSG00000228239	-	-	-	-	-	-	-	-
ENSG00000237283	ENSG00000237283	0	0	0	0	0	0	0	0	0	0	0	ENSG00000237283	-	-	-	-	-	-	-	-
ENSG00000116132	PRRX1	0.0447347	0.30877	0.0163443	0.0397414	0.0788231	0.0739464	0.0183517	0.0319272	0	0.0122327	0.0355968	PRRX1	paired related homeobox 1 [Source:HGNC Symbol;Acc:HGNC:9142]	-	-	-	-	GO:0000785//chromatin;GO:0005634//nucleus;GO:0005654//nucleoplasm;GO:0005829//cytosol	GO:0000978//RNA polymerase II cis-regulatory region sequence-specific DNA binding;GO:0000981//DNA-binding transcription factor activity, RNA polymerase II-specific;GO:0001227//DNA-binding transcription repressor activity, RNA polymerase II-specific;GO:0001228//DNA-binding transcription activator activity, RNA polymerase II-specific;GO:0003677//DNA binding;GO:0005515//protein binding;GO:0016251//R…	GO:0000122//negative regulation of transcription by RNA polymerase II;GO:0002053//positive regulation of mesenchymal cell proliferation;GO:0006355//regulation of transcription, DNA-templated;GO:0006357//regulation of transcription by RNA polymerase II;GO:0006366//transcription by RNA polymerase II;GO:0007224//smoothened signaling pathway;GO:0010463//mesenchymal cell proliferation;GO:0030326//embr…
ENSG00000238042	LINC02257	0	0	0	0	0	0	0	0	0	0	0	LINC02257	-	-	-	-	-	-	-	-
ENSG00000231877	ENSG00000231877	0	0	0	0	0	0	0	0	0.0128694	0	0	ENSG00000231877	-	-	-	-	-	-	-	-
ENSG00000116679	IVNS1ABP	0.717101	0.326248	0.525518	0.702957	0.554326	0.414707	0.725592	0.959219	0.769577	0.263962	0.591445	IVNS1ABP	influenza virus NS1A binding protein [Source:HGNC Symbol;Acc:HGNC:16951]	-	-	-	-	GO:0005634//nucleus;GO:0005654//nucleoplasm;GO:0005667//transcription regulator complex;GO:0005681//spliceosomal complex;GO:0005737//cytoplasm;GO:0005829//cytosol;GO:0005856//cytoskeleton	GO:0005515//protein binding	GO:0006383//transcription by RNA polymerase III;GO:0008380//RNA splicing;GO:0009615//response to virus;GO:0031397//negative regulation of protein ubiquitination;GO:0097193//intrinsic apoptotic signaling pathway;GO:2001243//negative regulation of intrinsic apoptotic signaling pathway
ENSG00000228536	LYPLAL1-AS1	0	0	0	0	0	0	0	0	0.0117397	0	0.0292046	LYPLAL1-AS1	-	-	-	-	-	-	-	-
ENSG00000230550	ERLNC1	0	0	0	0	0	0	0	0	0	0	0	ERLNC1	-	-	-	-	-	-	-	-
ENSG00000229242	ENSG00000229242	0	0	0	0	0	0	0	0	0	0	0	ENSG00000229242	-	-	-	-	-	-	-	-
ENSG00000228470	ENSG00000228470	0	0	0	0	0	0	0	0	0	0	0	ENSG00000228470	-	-	-	-	-	-	-	-
ENSG00000152092	ASTN1	0.512984	0.149891	0.458431	0.482864	0.535194	0.36791	0.480514	0.503444	0.929353	1.13638	1.12945	ASTN1	astrotactin 1 [Source:HGNC Symbol;Acc:HGNC:773]	-	-	-	-	GO:0005575//cellular_component;GO:0005768//endosome;GO:0005886//plasma membrane;GO:0009897//external side of plasma membrane;GO:0016020//membrane;GO:0030136//clathrin-coated vesicle;GO:0031410//cytoplasmic vesicle;GO:0043204//perikaryon	GO:0005515//protein binding	GO:0001764//neuron migration;GO:0007155//cell adhesion;GO:0007158//neuron cell-cell adhesion;GO:0007626//locomotory behavior;GO:0016477//cell migration;GO:0098609//cell-cell adhesion
ENSG00000231648	LINC01698	0	0	0	0	0	0	0	0	0	0	0	LINC01698	-	-	-	-	-	-	-	-
ENSG00000229983	ENSG00000229983	0	0	0	0	0	0	0	0	0	0	0	ENSG00000229983	-	-	-	-	-	-	-	-
ENSG00000143476	DTL	0.0176316	0.0171654	0.0222467	0.00319797	0.00507513	0	0.0180488	0.0106456	0.0269443	0.109217	0.06993	DTL	denticleless E3 ubiquitin protein ligase homolog [Source:HGNC Symbol;Acc:HGNC:30288]	-	-	-	-	GO:0005634//nucleus;GO:0005654//nucleoplasm;GO:0005694//chromosome;GO:0005730//nucleolus;GO:0005737//cytoplasm;GO:0005813//centrosome;GO:0005829//cytosol;GO:0005856//cytoskeleton;GO:0016020//membrane;GO:0031464//Cul4A-RING E3 ubiquitin ligase complex;GO:0031465//Cul4B-RING E3 ubiquitin ligase complex;GO:0031965//nuclear membrane;GO:0080008//Cul4-RING E3 ubiquitin ligase complex	GO:0004842//ubiquitin-protein transferase activity;GO:0005515//protein binding;GO:0030674//protein-macromolecule adaptor activity	GO:0000209//protein polyubiquitination;GO:0006260//DNA replication;GO:0006511//ubiquitin-dependent protein catabolic process;GO:0006513//protein monoubiquitination;GO:0006974//cellular response to DNA damage stimulus;GO:0007095//mitotic G2 DNA damage checkpoint signaling;GO:0009411//response to UV;GO:0010971//positive regulation of G2/M transition of mitotic cell cycle;GO:0016567//protein ubiquit…
ENSG00000121486	TRMT1L	0.096577	0.100696	0.0706496	0.0987245	0.0941762	0.0373022	0.125347	0.121138	0.0790756	0.112025	0.141155	TRMT1L	tRNA methyltransferase 1 like [Source:HGNC Symbol;Acc:HGNC:16782]	-	-	-	-	GO:0005634//nucleus	GO:0000049//tRNA binding;GO:0003723//RNA binding;GO:0004809//tRNA (guanine-N2-)-methyltransferase activity;GO:0005515//protein binding;GO:0008168//methyltransferase activity;GO:0008757//S-adenosylmethionine-dependent methyltransferase activity;GO:0016740//transferase activity;GO:0046872//metal ion binding	GO:0002940//tRNA N2-guanine methylation;GO:0007610//behavior;GO:0008033//tRNA processing;GO:0030488//tRNA methylation;GO:0032259//methylation
ENSG00000228437	LINC02474	0	0	0	0	0	0	0	0	0	0	0	LINC02474	-	-	-	-	-	-	-	-
ENSG00000057252	SOAT1	0.0671861	0.0765209	0.0933096	0.0497352	0.12589	0.0466263	0.0768597	0.105355	0.150834	0.0156344	0.285868	SOAT1	sterol O-acyltransferase 1 [Source:HGNC Symbol;Acc:HGNC:11177]	Organismal Systems;Metabolism	Digestive system;Lipid metabolism	ko04979//Cholesterol metabolism;ko00100//Steroid biosynthesis	K00637;K00637	GO:0005783//endoplasmic reticulum;GO:0005789//endoplasmic reticulum membrane;GO:0016020//membrane	GO:0000062//fatty-acyl-CoA binding;GO:0004772//sterol O-acyltransferase activity;GO:0005515//protein binding;GO:0008374//O-acyltransferase activity;GO:0015485//cholesterol binding;GO:0016740//transferase activity;GO:0016746//acyltransferase activity;GO:0034736//cholesterol O-acyltransferase activity;GO:0042802//identical protein binding	GO:0006629//lipid metabolic process;GO:0008202//steroid metabolic process;GO:0008203//cholesterol metabolic process;GO:0010742//macrophage derived foam cell differentiation;GO:0010878//cholesterol storage;GO:0033344//cholesterol efflux;GO:0034379//very-low-density lipoprotein particle assembly;GO:0034383//low-density lipoprotein particle clearance;GO:0042632//cholesterol homeostasis;GO:0042986//p…
ENSG00000285718	ENSG00000285718	0	0	0	0	0	0	0	0	0	0	0	ENSG00000285718	-	-	-	-	-	-	-	-
ENSG00000234070	SPATA17-AS1	0	0	0	0	0	0	0	0	0	0	0	SPATA17-AS1	-	-	-	-	-	-	-	-
ENSG00000233620	USH2A-AS2	0	0	0	0	0	0	0	0	0	0	0	USH2A-AS2	-	-	-	-	-	-	-	-
ENSG00000162852	CNST	0.204073	0.21681	0.237732	0.267994	0.245631	0.299877	0.259575	0.328618	0.332371	0.282218	0.189809	CNST	consortin, connexin sorting protein [Source:HGNC Symbol;Acc:HGNC:26486]	-	-	-	-	GO:0005794//Golgi apparatus;GO:0005802//trans-Golgi network;GO:0005886//plasma membrane;GO:0016020//membrane;GO:0030133//transport vesicle;GO:0031410//cytoplasmic vesicle;GO:0032991//protein-containing complex;GO:0043231//intracellular membrane-bounded organelle	GO:0005515//protein binding;GO:0019902//phosphatase binding;GO:0071253//connexin binding	GO:0042998//positive regulation of Golgi to plasma membrane protein transport
ENSG00000273004	ENSG00000273004	0.00562367	0	0	0	0.0162102	0	0.0118268	0	0.013351	0	0	ENSG00000273004	-	-	-	-	-	-	-	-
ENSG00000143842	SOX13	0.0599127	0.0873922	0.0344276	0.0505144	0.0415985	0.0760923	0.0871805	0.0442631	0.149659	0.0608986	0.228804	SOX13	SRY-box transcription factor 13 [Source:HGNC Symbol;Acc:HGNC:11192]	-	-	-	-	GO:0000785//chromatin;GO:0005634//nucleus;GO:0005654//nucleoplasm;GO:0005737//cytoplasm	GO:0000976//transcription cis-regulatory region binding;GO:0000977//RNA polymerase II transcription regulatory region sequence-specific DNA binding;GO:0000978//RNA polymerase II cis-regulatory region sequence-specific DNA binding;GO:0000981//DNA-binding transcription factor activity, RNA polymerase II-specific;GO:0001217//DNA-binding transcription repressor activity;GO:0001227//DNA-binding transc…	GO:0000122//negative regulation of transcription by RNA polymerase II;GO:0006355//regulation of transcription, DNA-templated;GO:0006357//regulation of transcription by RNA polymerase II;GO:0009653//anatomical structure morphogenesis;GO:0021529//spinal cord oligodendrocyte cell differentiation;GO:0030154//cell differentiation;GO:0042492//gamma-delta T cell differentiation;GO:0045165//cell fate com…
ENSG00000116962	NID1	0.161186	1.3143	0.188244	0.0697427	0.292041	0.520448	0.122074	0.0992091	0.208506	0.203363	0.478496	NID1	nidogen 1 [Source:HGNC Symbol;Acc:HGNC:7821]	-	-	-	-	GO:0005576//extracellular region;GO:0005604//basement membrane;GO:0031012//extracellular matrix;GO:0062023//collagen-containing extracellular matrix;GO:0070062//extracellular exosome;GO:0071944//cell periphery;GO:0098637//protein complex involved in cell-matrix adhesion	GO:0005201//extracellular matrix structural constituent;GO:0005509//calcium ion binding;GO:0005518//collagen binding;GO:0017147//Wnt-protein binding;GO:0042813//Wnt-activated receptor activity;GO:0043236//laminin binding;GO:0043237//laminin-1 binding;GO:0043394//proteoglycan binding;GO:0050840//extracellular matrix binding	GO:0007155//cell adhesion;GO:0007160//cell-matrix adhesion;GO:0010811//positive regulation of cell-substrate adhesion;GO:0030198//extracellular matrix organization;GO:0032836//glomerular basement membrane development;GO:0045785//positive regulation of cell adhesion;GO:0051149//positive regulation of muscle cell differentiation;GO:0060070//canonical Wnt signaling pathway;GO:0071711//basement membr…
ENSG00000288078	ENSG00000288078	0	0	0	0	0	0	0	0	0	0	0	ENSG00000288078	-	-	-	-	-	-	-	-
ENSG00000232679	LINC01705	0	0	0	0	0	0	0	0	0	0	0	LINC01705	-	-	-	-	-	-	-	-
ENSG00000181450	ZNF678	0.0589646	0.0628586	0.0346145	0.0990659	0.097618	0.0628002	0.114643	0.116838	0.15243	0.106983	0.0963885	ZNF678	zinc finger protein 678 [Source:HGNC Symbol;Acc:HGNC:28652]	-	-	-	-	GO:0005634//nucleus	GO:0000978//RNA polymerase II cis-regulatory region sequence-specific DNA binding;GO:0000981//DNA-binding transcription factor activity, RNA polymerase II-specific;GO:0003677//DNA binding;GO:0046872//metal ion binding	GO:0006355//regulation of transcription, DNA-templated;GO:0006357//regulation of transcription by RNA polymerase II
ENSG00000286285	ENSG00000286285	0	0	0	0	0	0	0	0	0	0.00807539	0	ENSG00000286285	-	-	-	-	-	-	-	-
ENSG00000225300	ENSG00000225300	0	0	0	0	0	0	0	0	0	0	0	ENSG00000225300	-	-	-	-	-	-	-	-
ENSG00000223842	ENSG00000223842	0	0	0	0	0	0	0	0	0	0	0	ENSG00000223842	-	-	-	-	-	-	-	-
ENSG00000162753	SLC9C2	0.00226092	0	0	0	0.00328694	0.00248533	0.00995418	0	0	0	0	SLC9C2	solute carrier family 9 member C2 (putative) [Source:HGNC Symbol;Acc:HGNC:28664]	-	-	-	-	GO:0005886//plasma membrane;GO:0016020//membrane	GO:0015297//antiporter activity;GO:0015385//sodium:proton antiporter activity;GO:0015386//potassium:proton antiporter activity	GO:0006811//ion transport;GO:0006812//cation transport;GO:0006814//sodium ion transport;GO:0051453//regulation of intracellular pH;GO:0055085//transmembrane transport;GO:0071805//potassium ion transmembrane transport;GO:0098719//sodium ion import across plasma membrane;GO:1902600//proton transmembrane transport
ENSG00000231424	ENSG00000231424	0	0	0	0	0	0	0	0	0	0	0	ENSG00000231424	-	-	-	-	-	-	-	-
ENSG00000143355	LHX9	0.211885	0.00857448	0.0650639	0.118243	0.0841519	0	0.127724	0	0.052947	0.0207249	0	LHX9	LIM homeobox 9 [Source:HGNC Symbol;Acc:HGNC:14222]	-	-	-	-	GO:0000785//chromatin;GO:0005634//nucleus	GO:0000977//RNA polymerase II transcription regulatory region sequence-specific DNA binding;GO:0000981//DNA-binding transcription factor activity, RNA polymerase II-specific;GO:0003677//DNA binding;GO:0005515//protein binding;GO:0043565//sequence-specific DNA binding;GO:0046872//metal ion binding;GO:1990837//sequence-specific double-stranded DNA binding	GO:0006355//regulation of transcription, DNA-templated;GO:0006357//regulation of transcription by RNA polymerase II;GO:0008283//cell population proliferation;GO:0008584//male gonad development;GO:0008585//female gonad development;GO:0030182//neuron differentiation;GO:0035262//gonad morphogenesis;GO:0045892//negative regulation of transcription, DNA-templated;GO:0097380//dorsal spinal cord interne…
ENSG00000287177	ENSG00000287177	0	0	0	0	0	0	0	0	0	0	0	ENSG00000287177	-	-	-	-	-	-	-	-
ENSG00000121644	DESI2	0.128369	0.217875	0.127507	0.186302	0.166493	0.223728	0.225001	0.235616	0.200182	0.162976	0.258387	DESI2	desumoylating isopeptidase 2 [Source:HGNC Symbol;Acc:HGNC:24264]	-	-	-	-	GO:0005737//cytoplasm	GO:0004843//thiol-dependent deubiquitinase;GO:0005515//protein binding;GO:0008233//peptidase activity;GO:0016787//hydrolase activity;GO:0061578//Lys63-specific deubiquitinase activity;GO:0101005//deubiquitinase activity;GO:1990380//Lys48-specific deubiquitinase activity	GO:0006508//proteolysis
ENSG00000174502	SLC26A9	0.00208951	0	0	0	0	0	0	0	0	0	0	SLC26A9	solute carrier family 26 member 9 [Source:HGNC Symbol;Acc:HGNC:14469]	Human Diseases;Organismal Systems	Cancer: overview;Digestive system	ko05208//Chemical carcinogenesis - reactive oxygen species;ko04978//Mineral absorption	K14706;K14706	GO:0000139//Golgi membrane;GO:0005789//endoplasmic reticulum membrane;GO:0005886//plasma membrane;GO:0009986//cell surface;GO:0010008//endosome membrane;GO:0012505//endomembrane system;GO:0016020//membrane;GO:0016324//apical plasma membrane;GO:0070062//extracellular exosome	GO:0005254//chloride channel activity;GO:0005452//inorganic anion exchanger activity;GO:0005515//protein binding;GO:0015106//bicarbonate transmembrane transporter activity;GO:0015108//chloride transmembrane transporter activity;GO:0015116//sulfate transmembrane transporter activity;GO:0019531//oxalate transmembrane transporter activity;GO:0051117//ATPase binding	GO:0006811//ion transport;GO:0006820//anion transport;GO:0006821//chloride transport;GO:0010628//positive regulation of gene expression;GO:0015701//bicarbonate transport;GO:0019532//oxalate transport;GO:0055085//transmembrane transport;GO:1902358//sulfate transmembrane transport;GO:1902476//chloride transmembrane transport
ENSG00000224286	LINC01142	0	0	0	0	0.0140693	0	0	0	0	0	0	LINC01142	-	-	-	-	-	-	-	-
ENSG00000158715	SLC45A3	0.00289629	0.0224446	0.0033305	0.00406167	0	0	0	0	0.00713811	0	0	SLC45A3	solute carrier family 45 member 3 [Source:HGNC Symbol;Acc:HGNC:8642]	Human Diseases;Human Diseases	Cancer: overview;Cancer: overview	ko05202//Transcriptional misregulation in cancer;ko05206//MicroRNAs in cancer	K15379;K15379	GO:0005886//plasma membrane;GO:0016020//membrane	GO:0008506//sucrose:proton symporter activity;GO:0015293//symporter activity;GO:0022857//transmembrane transporter activity;GO:0051119//sugar transmembrane transporter activity	GO:0008645//hexose transmembrane transport;GO:0010907//positive regulation of glucose metabolic process;GO:0015770//sucrose transport;GO:0045723//positive regulation of fatty acid biosynthetic process;GO:0048713//regulation of oligodendrocyte differentiation;GO:0055085//transmembrane transport
ENSG00000143195	ILDR2	0.110236	0.0780479	0.111724	0.0344694	0.101474	0.244193	0.121633	0.0370541	0.173401	0.194872	0.322962	ILDR2	immunoglobulin like domain containing receptor 2 [Source:HGNC Symbol;Acc:HGNC:18131]	-	-	-	-	GO:0005634//nucleus;GO:0005783//endoplasmic reticulum;GO:0005789//endoplasmic reticulum membrane;GO:0005923//bicellular tight junction;GO:0016020//membrane;GO:0070160//tight junction;GO:0070161//anchoring junction	-	GO:0009749//response to glucose;GO:0030073//insulin secretion;GO:0030154//cell differentiation;GO:0031016//pancreas development;GO:0043484//regulation of RNA splicing;GO:0048873//homeostasis of number of cells within a tissue;GO:0050868//negative regulation of T cell activation
ENSG00000162849	KIF26B	0.363939	0.232717	0.525051	0.384303	0.689541	0.503185	0.378674	0.520189	0.126687	0.65963	0.350651	KIF26B	kinesin family member 26B [Source:HGNC Symbol;Acc:HGNC:25484]	-	-	-	-	GO:0005737//cytoplasm;GO:0005856//cytoskeleton;GO:0005874//microtubule	GO:0000166//nucleotide binding;GO:0003774//cytoskeletal motor activity;GO:0003777//microtubule motor activity;GO:0005524//ATP binding;GO:0008017//microtubule binding	GO:0007018//microtubule-based movement;GO:0022409//positive regulation of cell-cell adhesion;GO:0030010//establishment of cell polarity;GO:0072092//ureteric bud invasion
ENSG00000273416	ENSG00000273416	0.00607689	0	0.0040791	0	0.00584028	0.00357707	0.00569498	0.0150735	0	0.0186455	0.0275554	ENSG00000273416	-	-	-	-	-	-	-	-
ENSG00000282111	LINC02815	0	0	0	0	0	0	0	0	0	0	0	LINC02815	-	-	-	-	-	-	-	-
ENSG00000233410	LINC01222	0	0	0	0	0	0	0	0	0	0	0	LINC01222	-	-	-	-	-	-	-	-
ENSG00000067533	RRP15	0.149047	0.119002	0.20167	0.147045	0.199943	0.17015	0.210238	0.130647	0.168438	0.242653	0.220142	RRP15	ribosomal RNA processing 15 homolog [Source:HGNC Symbol;Acc:HGNC:24255]	-	-	-	-	GO:0030687//preribosome, large subunit precursor	-	GO:0000460//maturation of 5.8S rRNA;GO:0000470//maturation of LSU-rRNA;GO:0006364//rRNA processing
ENSG00000224702	LMX1A-AS2	0	0	0	0	0	0	0	0	0	0	0	LMX1A-AS2	-	-	-	-	-	-	-	-
ENSG00000271811	ENSG00000271811	0	0	0	0	0	0	0	0	0	0	0	ENSG00000271811	-	-	-	-	-	-	-	-
ENSG00000235492	LINC01221	0	0	0	0	0	0	0	0	0	0	0	LINC01221	-	-	-	-	-	-	-	-
ENSG00000287808	DHX9-AS1	0.0294385	0.0166508	0.0244717	0.0530455	0.00870007	0	0.0104402	0	0.0425585	0.00949004	0.0136947	DHX9-AS1	-	-	-	-	-	-	-	-
ENSG00000226486	LINC01035	0	0	0	0	0	0	0	0	0	0	0	LINC01035	-	-	-	-	-	-	-	-
ENSG00000227687	ENSG00000227687	0	0	0	0	0	0	0	0	0	0	0	ENSG00000227687	-	-	-	-	-	-	-	-
ENSG00000231814	LINC00210	0	0	0	0	0	0	0	0	0	0	0	LINC00210	-	-	-	-	-	-	-	-
ENSG00000286210	ENSG00000286210	0	0	0	0	0	0	0	0	0	0	0	ENSG00000286210	-	-	-	-	-	-	-	-
ENSG00000287364	ENSG00000287364	0	0	0	0	0	0	0	0	0	0	0	ENSG00000287364	-	-	-	-	-	-	-	-
ENSG00000260698	ENSG00000260698	0	0	0	0	0	0	0.00872015	0	0	0	0	ENSG00000260698	-	-	-	-	-	-	-	-
ENSG00000277007	ENSG00000277007	0.0102816	0	0.00254286	0.00397541	0	0.0240876	0	0.00877021	0.0110879	0.0144228	0	ENSG00000277007	-	-	-	-	-	-	-	-
ENSG00000152104	PTPN14	0.0263967	0.254541	0.0543571	0.0519841	0.0703336	0.127189	0.0735991	0.0140431	0.20432	0.0592952	0.213275	PTPN14	protein tyrosine phosphatase non-receptor type 14 [Source:HGNC Symbol;Acc:HGNC:9647]	-	-	-	-	GO:0005634//nucleus;GO:0005654//nucleoplasm;GO:0005737//cytoplasm;GO:0005856//cytoskeleton	GO:0003712//transcription coregulator activity;GO:0004721//phosphoprotein phosphatase activity;GO:0004725//protein tyrosine phosphatase activity;GO:0005515//protein binding;GO:0016787//hydrolase activity;GO:0016791//phosphatase activity;GO:0030971//receptor tyrosine kinase binding	GO:0001946//lymphangiogenesis;GO:0006355//regulation of transcription, DNA-templated;GO:0006470//protein dephosphorylation;GO:0008285//negative regulation of cell population proliferation;GO:0016311//dephosphorylation;GO:0046825//regulation of protein export from nucleus
ENSG00000236975	LINC02814	0	0	0.0075847	0	0.00290456	0	0	0	0	0	0	LINC02814	-	-	-	-	-	-	-	-
ENSG00000286541	ENSG00000286541	0	0	0	0	0	0	0	0	0	0	0	ENSG00000286541	-	-	-	-	-	-	-	-
ENSG00000117650	NEK2	0.0164374	0.0775513	0.0167157	0.0156108	0.0502483	0.0387747	0.0339267	0	0.0922614	0.00949004	0.171173	NEK2	NIMA related kinase 2 [Source:HGNC Symbol;Acc:HGNC:7745]	-	-	-	-	GO:0000775//chromosome, centromeric region;GO:0000776//kinetochore;GO:0000794//condensed nuclear chromosome;GO:0000922//spindle pole;GO:0005634//nucleus;GO:0005654//nucleoplasm;GO:0005694//chromosome;GO:0005730//nucleolus;GO:0005737//cytoplasm;GO:0005813//centrosome;GO:0005829//cytosol;GO:0005856//cytoskeleton;GO:0005874//microtubule;GO:0030496//midbody;GO:0032991//protein-containing complex	GO:0000166//nucleotide binding;GO:0004672//protein kinase activity;GO:0004674//protein serine/threonine kinase activity;GO:0005515//protein binding;GO:0005524//ATP binding;GO:0016301//kinase activity;GO:0016740//transferase activity;GO:0019903//protein phosphatase binding;GO:0046872//metal ion binding;GO:0106310//protein serine kinase activity	GO:0000070//mitotic sister chromatid segregation;GO:0000278//mitotic cell cycle;GO:0001824//blastocyst development;GO:0006468//protein phosphorylation;GO:0007049//cell cycle;GO:0007059//chromosome segregation;GO:0007088//regulation of mitotic nuclear division;GO:0016310//phosphorylation;GO:0032212//positive regulation of telomere maintenance via telomerase;GO:0046602//regulation of mitotic centro…
ENSG00000235021	ENSG00000235021	0	0	0	0	0	0	0	0	0	0	0	ENSG00000235021	-	-	-	-	-	-	-	-
ENSG00000203724	C1orf53	0.0926878	0.0974971	0.0790503	0.0990183	0.105298	0.0914112	0.0759908	0.0116584	0.00751789	0.10475	0.115266	C1orf53	chromosome 1 open reading frame 53 [Source:HGNC Symbol;Acc:HGNC:30003]	-	-	-	-	-	-	-
ENSG00000225006	ENSG00000225006	0	0	0	0	0	0	0	0	0	0	0	ENSG00000225006	-	-	-	-	-	-	-	-
ENSG00000287633	ENSG00000287633	0	0	0.00495588	0	0	0	0	0	0	0	0	ENSG00000287633	-	-	-	-	-	-	-	-
ENSG00000230714	ENSG00000230714	0	0	0	0	0	0	0	0	0	0	0	ENSG00000230714	-	-	-	-	-	-	-	-
ENSG00000261065	ENSG00000261065	0	0	0	0	0	0	0	0	0	0	0	ENSG00000261065	-	-	-	-	-	-	-	-
ENSG00000260855	ENSG00000260855	0.0184727	0.00785492	0.0382909	0.00261781	0.0109409	0	0.00800394	0.0194192	0.0359644	0	0.0450555	ENSG00000260855	-	-	-	-	-	-	-	-
ENSG00000236206	ENSG00000236206	0.00148134	0	0	0	0	0	0	0	0.00894996	0	0	ENSG00000236206	-	-	-	-	-	-	-	-
ENSG00000168118	RAB4A	0.837066	0.652366	1.07855	0.974205	0.899958	0.711132	0.805083	0.816701	0.80711	1.05653	0.889584	RAB4A	RAB4A, member RAS oncogene family [Source:HGNC Symbol;Acc:HGNC:9781]	Cellular Processes	Transport and catabolism	ko04144//Endocytosis	K07879	GO:0005737//cytoplasm;GO:0005768//endosome;GO:0016020//membrane;GO:0030659//cytoplasmic vesicle membrane;GO:0031901//early endosome membrane;GO:0031982//vesicle;GO:0032593//insulin-responsive compartment;GO:0048471//perinuclear region of cytoplasm;GO:0055038//recycling endosome membrane;GO:0070062//extracellular exosome;GO:0098837//postsynaptic recycling endosome	GO:0000166//nucleotide binding;GO:0003924//GTPase activity;GO:0003925//G protein activity;GO:0005515//protein binding;GO:0005525//GTP binding;GO:0016787//hydrolase activity;GO:0019003//GDP binding	GO:0007264//small GTPase mediated signal transduction;GO:0015031//protein transport;GO:0016192//vesicle-mediated transport;GO:0019882//antigen processing and presentation;GO:0030100//regulation of endocytosis;GO:0032482//Rab protein signal transduction
ENSG00000173726	TOMM20	1.7302	1.44254	1.57688	2.13121	1.45536	1.659	1.57208	2.57109	1.77865	1.9358	1.08758	TOMM20	translocase of outer mitochondrial membrane 20 [Source:HGNC Symbol;Acc:HGNC:20947]	-	-	-	-	GO:0005739//mitochondrion;GO:0005740//mitochondrial envelope;GO:0005741//mitochondrial outer membrane;GO:0005742//mitochondrial outer membrane translocase complex;GO:0016020//membrane;GO:0044233//mitochondria-associated endoplasmic reticulum membrane;GO:0071944//cell periphery;GO:0097225//sperm midpiece;GO:0140494//migrasome	GO:0005515//protein binding;GO:0008320//protein transmembrane transporter activity;GO:0015450//protein-transporting ATPase activity;GO:0030943//mitochondrion targeting sequence binding;GO:0051082//unfolded protein binding	GO:0006605//protein targeting;GO:0006626//protein targeting to mitochondrion;GO:0006886//intracellular protein transport;GO:0015031//protein transport;GO:0016031//tRNA import into mitochondrion;GO:0030150//protein import into mitochondrial matrix;GO:0045040//protein insertion into mitochondrial outer membrane
ENSG00000152382	TADA1	0.285299	0.0972591	0.234322	0.321386	0.236877	0.145945	0.383387	0.520923	0.377162	0.243825	0.209178	TADA1	transcriptional adaptor 1 [Source:HGNC Symbol;Acc:HGNC:30631]	-	-	-	-	GO:0000124//SAGA complex;GO:0005634//nucleus;GO:0005654//nucleoplasm;GO:0005829//cytosol;GO:0005925//focal adhesion;GO:0070461//SAGA-type complex	GO:0003713//transcription coactivator activity	GO:0006282//regulation of DNA repair;GO:0006357//regulation of transcription by RNA polymerase II;GO:0043484//regulation of RNA splicing;GO:0045893//positive regulation of transcription, DNA-templated
ENSG00000143839	REN	0	0	0	0	0	0	0	0	0	0	0	REN	renin [Source:HGNC Symbol;Acc:HGNC:9958]	Human Diseases;Organismal Systems;Organismal Systems	Cardiovascular disease;Endocrine system;Endocrine system	ko05415//Diabetic cardiomyopathy;ko04924//Renin secretion;ko04614//Renin-angiotensin system	K01380;K01380;K01380	GO:0005576//extracellular region;GO:0005615//extracellular space;GO:0005886//plasma membrane;GO:0016020//membrane;GO:0045177//apical part of cell	GO:0004175//endopeptidase activity;GO:0004190//aspartic-type endopeptidase activity;GO:0005102//signaling receptor binding;GO:0005159//insulin-like growth factor receptor binding;GO:0005515//protein binding;GO:0008233//peptidase activity;GO:0016787//hydrolase activity	GO:0001822//kidney development;GO:0001823//mesonephros development;GO:0002003//angiotensin maturation;GO:0002016//regulation of blood volume by renin-angiotensin;GO:0002018//renin-angiotensin regulation of aldosterone production;GO:0006508//proteolysis;GO:0008217//regulation of blood pressure;GO:0008584//male gonad development;GO:0009410//response to xenobiotic stimulus;GO:0009755//hormone-mediat…
ENSG00000232100	LINC01653	0	0	0	0	0	0	0	0	0	0	0	LINC01653	-	-	-	-	-	-	-	-
ENSG00000176754	LINC00303	0	0	0	0.0057561	0	0	0	0	0	0	0	LINC00303	-	-	-	-	-	-	-	-
ENSG00000227953	LINC01341	0.0224165	0.0149663	0.0389771	0.0138886	0.0184677	0	0.0143076	0.0184453	0.0186401	0.0108535	0.0282058	LINC01341	-	-	-	-	-	-	-	-
ENSG00000135829	DHX9	0.92312	0.577417	0.805845	0.920767	0.909556	0.70918	1.02202	1.23467	1.48804	0.73291	0.992154	DHX9	DExH-box helicase 9 [Source:HGNC Symbol;Acc:HGNC:2750]	-	-	-	-	GO:0005634//nucleus;GO:0005654//nucleoplasm;GO:0005726//perichromatin fibrils;GO:0005730//nucleolus;GO:0005737//cytoplasm;GO:0005813//centrosome;GO:0005829//cytosol;GO:0005844//polysome;GO:0005856//cytoskeleton;GO:0015629//actin cytoskeleton;GO:0016020//membrane;GO:0016442//RISC complex;GO:0016604//nuclear body;GO:0032991//protein-containing complex;GO:0036464//cytoplasmic ribonucleoprotein granu…	GO:0000166//nucleotide binding;GO:0000978//RNA polymerase II cis-regulatory region sequence-specific DNA binding;GO:0000993//RNA polymerase II complex binding;GO:0001069//regulatory region RNA binding;GO:0003676//nucleic acid binding;GO:0003677//DNA binding;GO:0003678//DNA helicase activity;GO:0003688//DNA replication origin binding;GO:0003690//double-stranded DNA binding;GO:0003697//single-stran…	GO:0000380//alternative mRNA splicing, via spliceosome;GO:0001649//osteoblast differentiation;GO:0002376//immune system process;GO:0006260//DNA replication;GO:0006353//DNA-templated transcription, termination;GO:0006357//regulation of transcription by RNA polymerase II;GO:0006397//mRNA processing;GO:0006417//regulation of translation;GO:0006954//inflammatory response;GO:0008380//RNA splicing;GO:0…
ENSG00000134717	BTF3L4	1.27279	0.644477	1.25176	1.5408	1.29235	1.11915	1.34809	1.69291	1.25638	1.04556	1.19159	BTF3L4	basic transcription factor 3 like 4 [Source:HGNC Symbol;Acc:HGNC:30547]	-	-	-	-	-	GO:0005515//protein binding	-
ENSG00000116668	SWT1	0.0822508	0.0341558	0.0543164	0.078492	0.0741938	0.0249225	0.0281273	0.0458623	0.0881287	0.135306	0.0310065	SWT1	SWT1 RNA endoribonuclease homolog [Source:HGNC Symbol;Acc:HGNC:16785]	-	-	-	-	GO:0005634//nucleus	-	-
ENSG00000287676	ENSG00000287676	0	0	0	0	0	0	0	0	0	0	0	ENSG00000287676	-	-	-	-	-	-	-	-
ENSG00000143207	COP1	0.54286	0.294722	0.40165	0.549687	0.398309	0.469283	0.459873	0.712499	0.417099	0.307784	0.398136	COP1	COP1 E3 ubiquitin ligase [Source:HGNC Symbol;Acc:HGNC:17440]	Genetic Information Processing;Cellular Processes	Folding, sorting and degradation;Cell growth and death	ko04120//Ubiquitin mediated proteolysis;ko04115//p53 signaling pathway	K10143;K10143	GO:0005634//nucleus;GO:0005654//nucleoplasm;GO:0005737//cytoplasm;GO:0005829//cytosol;GO:0016020//membrane;GO:0016607//nuclear speck;GO:0031464//Cul4A-RING E3 ubiquitin ligase complex	GO:0004842//ubiquitin-protein transferase activity;GO:0005515//protein binding;GO:0016740//transferase activity;GO:0046872//metal ion binding;GO:0061630//ubiquitin protein ligase activity	GO:0010212//response to ionizing radiation;GO:0016567//protein ubiquitination;GO:0032436//positive regulation of proteasomal ubiquitin-dependent protein catabolic process;GO:0043161//proteasome-mediated ubiquitin-dependent protein catabolic process
ENSG00000238224	ENSG00000238224	0	0	0	0	0	0	0	0	0	0	0	ENSG00000238224	-	-	-	-	-	-	-	-
ENSG00000286775	ENSG00000286775	0	0	0	0	0	0	0	0	0	0	0	ENSG00000286775	-	-	-	-	-	-	-	-
ENSG00000230404	ENSG00000230404	0	0	0	0	0	0	0	0	0	0	0	ENSG00000230404	-	-	-	-	-	-	-	-
ENSG00000236230	ENSG00000236230	0	0	0	0	0	0	0	0	0	0	0	ENSG00000236230	-	-	-	-	-	-	-	-
ENSG00000026751	SLAMF7	0	0	0	0	0	0	0	0	0	0	0	SLAMF7	SLAM family member 7 [Source:HGNC Symbol;Acc:HGNC:21394]	-	-	-	-	GO:0005783//endoplasmic reticulum;GO:0005886//plasma membrane;GO:0009897//external side of plasma membrane;GO:0016020//membrane	GO:0042802//identical protein binding	GO:0002250//adaptive immune response;GO:0002376//immune system process;GO:0007155//cell adhesion;GO:0030101//natural killer cell activation;GO:0042110//T cell activation;GO:0042267//natural killer cell mediated cytotoxicity;GO:0045087//innate immune response
ENSG00000150681	RGS18	0	0.0230283	0.010867	0	0	0.00765937	0	0	0	0	0	RGS18	regulator of G protein signaling 18 [Source:HGNC Symbol;Acc:HGNC:14261]	-	-	-	-	GO:0005737//cytoplasm;GO:0005886//plasma membrane	GO:0003924//GTPase activity;GO:0005096//GTPase activator activity;GO:0005515//protein binding	GO:0007186//G protein-coupled receptor signaling pathway;GO:0008277//regulation of G protein-coupled receptor signaling pathway;GO:0009968//negative regulation of signal transduction
ENSG00000116906	GNPAT	0.393981	0.357829	0.451538	0.341831	0.383055	0.361863	0.555931	0.336695	0.883491	0.562107	0.660714	GNPAT	glyceronephosphate O-acyltransferase [Source:HGNC Symbol;Acc:HGNC:4416]	Metabolism;Cellular Processes	Lipid metabolism;Transport and catabolism	ko00564//Glycerophospholipid metabolism;ko04146//Peroxisome	K00649;K00649	GO:0005777//peroxisome;GO:0005778//peroxisomal membrane;GO:0005782//peroxisomal matrix;GO:0005829//cytosol;GO:0016020//membrane;GO:0031966//mitochondrial membrane	GO:0003824//catalytic activity;GO:0004366//glycerol-3-phosphate O-acyltransferase activity;GO:0008374//O-acyltransferase activity;GO:0016287//glycerone-phosphate O-acyltransferase activity;GO:0016740//transferase activity;GO:0016746//acyltransferase activity	GO:0006631//fatty acid metabolic process;GO:0006650//glycerophospholipid metabolic process;GO:0006654//phosphatidic acid biosynthetic process;GO:0007416//synapse assembly;GO:0007584//response to nutrient;GO:0008611//ether lipid biosynthetic process;GO:0008654//phospholipid biosynthetic process;GO:0009410//response to xenobiotic stimulus;GO:0019432//triglyceride biosynthetic process;GO:0021587//ce…
ENSG00000092969	TGFB2	0.0523037	0.0260925	0.01303	0.00965651	0.0054748	0.0218694	0.00415065	0.0230547	0.0128522	0.0161508	0.0606853	TGFB2	transforming growth factor beta 2 [Source:HGNC Symbol;Acc:HGNC:11768]	Human Diseases;Environmental Information Processing;Environmental Information Processing;Human Diseases;Human Diseases;Human Diseases;Human Diseases;Human Diseases;Human Diseases;Human Diseases;Cellular Processes;Environmental Information Processing;Human Diseases;Environmental Information Processing;Cellular Processes;Organismal Systems;Human Diseases;Human Diseases;Human Diseases;Human Diseases…	Cancer: overview;Signaling molecules and interaction;Signal transduction;Infectious disease: viral;Cardiovascular disease;Cancer: overview;Infectious disease: bacterial;Cancer: specific types;Infectious disease: viral;Cancer: overview;Cell growth and death;Signal transduction;Cancer: specific types;Signal transduction;Cell growth and death;Development and regeneration;Infectious disease: parasiti…	ko05200//Pathways in cancer;ko04060//Cytokine-cytokine receptor interaction;ko04010//MAPK signaling pathway;ko05166//Human T-cell leukemia virus 1 infection;ko05415//Diabetic cardiomyopathy;ko05205//Proteoglycans in cancer;ko05152//Tuberculosis;ko05225//Hepatocellular carcinoma;ko05161//Hepatitis B;ko05206//MicroRNAs in cancer;ko04218//Cellular senescence;ko04390//Hippo signaling pathway;ko05226/…	K13376;K13376;K13376;K13376;K13376;K13376;K13376;K13376;K13376;K13376;K13376;K13376;K13376;K13376;K13376;K13376;K13376;K13376;K13376;K13376;K13376;K13376;K13376;K13376;K13376;K13376;K13376;K13376;K13376;K13376;K13376	GO:0005576//extracellular region;GO:0005615//extracellular space;GO:0030424//axon;GO:0031093//platelet alpha granule lumen;GO:0043025//neuronal cell body;GO:0062023//collagen-containing extracellular matrix	GO:0001540//amyloid-beta binding;GO:0005102//signaling receptor binding;GO:0005114//type II transforming growth factor beta receptor binding;GO:0005125//cytokine activity;GO:0005160//transforming growth factor beta receptor binding;GO:0005515//protein binding;GO:0008083//growth factor activity;GO:0034714//type III transforming growth factor beta receptor binding;GO:0042803//protein homodimerizati…	GO:0000902//cell morphogenesis;GO:0001501//skeletal system development;GO:0001654//eye development;GO:0001666//response to hypoxia;GO:0001822//kidney development;GO:0001837//epithelial to mesenchymal transition;GO:0001843//neural tube closure;GO:0001942//hair follicle development;GO:0003007//heart morphogenesis;GO:0003148//outflow tract septum morphogenesis;GO:0003149//membranous septum morphogen…
ENSG00000157181	ODR4	0.0830082	0.0876751	0.0856801	0.0880805	0.0700313	0.148234	0.119151	0.0697005	0.15362	0.122551	0.199652	ODR4	odr-4 GPCR localization factor homolog [Source:HGNC Symbol;Acc:HGNC:24299]	-	-	-	-	GO:0016020//membrane	-	GO:0008104//protein localization
ENSG00000236720	LINC01741	0	0	0	0	0	0	0	0	0	0	0	LINC01741	-	-	-	-	-	-	-	-
ENSG00000227421	LINC01724	0	0	0	0	0	0	0	0	0	0.0211451	0	LINC01724	-	-	-	-	-	-	-	-
ENSG00000227240	ENSG00000227240	0	0	0	0	0	0	0	0	0	0	0	ENSG00000227240	-	-	-	-	-	-	-	-
ENSG00000076258	FMO4	0	0.00402654	0	0	0	0	0.00370915	0	0.0267912	0	0	FMO4	flavin containing dimethylaniline monoxygenase 4 [Source:HGNC Symbol;Acc:HGNC:3772]	Metabolism;Metabolism	Xenobiotics biodegradation and metabolism;Metabolism of other amino acids	ko00982//Drug metabolism - cytochrome P450;ko00430//Taurine and hypotaurine metabolism	K00485;K00485	GO:0005783//endoplasmic reticulum;GO:0005789//endoplasmic reticulum membrane;GO:0016020//membrane;GO:0043231//intracellular membrane-bounded organelle	GO:0004497//monooxygenase activity;GO:0004499//N,N-dimethylaniline monooxygenase activity;GO:0005515//protein binding;GO:0016491//oxidoreductase activity;GO:0047822//hypotaurine dehydrogenase activity;GO:0050660//flavin adenine dinucleotide binding;GO:0050661//NADP binding	GO:0042178//xenobiotic catabolic process;GO:0046322//negative regulation of fatty acid oxidation;GO:0097009//energy homeostasis
ENSG00000117697	NSL1	0.269559	0.25956	0.213789	0.259942	0.208811	0.294903	0.322469	0.442375	0.277179	0.265344	0.391708	NSL1	NSL1 component of MIS12 kinetochore complex [Source:HGNC Symbol;Acc:HGNC:24548]	-	-	-	-	GO:0000444//MIS12/MIND type complex;GO:0000775//chromosome, centromeric region;GO:0000776//kinetochore;GO:0000922//spindle pole;GO:0005634//nucleus;GO:0005694//chromosome;GO:0005829//cytosol;GO:0016607//nuclear speck	GO:0005515//protein binding	GO:0000070//mitotic sister chromatid segregation;GO:0007049//cell cycle;GO:0007059//chromosome segregation;GO:0008608//attachment of spindle microtubules to kinetochore;GO:0051301//cell division
ENSG00000162669	HFM1	0.0306256	0	0.0324195	0.0363901	0.00829017	0.0241877	0.0193728	0.0230111	0.0932564	0.0194579	0.0272322	HFM1	helicase for meiosis 1 [Source:HGNC Symbol;Acc:HGNC:20193]	-	-	-	-	GO:0005634//nucleus	GO:0000166//nucleotide binding;GO:0003676//nucleic acid binding;GO:0003678//DNA helicase activity;GO:0004386//helicase activity;GO:0005524//ATP binding;GO:0016787//hydrolase activity;GO:0016887//ATP hydrolysis activity	GO:0000712//resolution of meiotic recombination intermediates;GO:0032508//DNA duplex unwinding;GO:0051321//meiotic cell cycle;GO:0071840//cellular component organization or biogenesis;GO:0090304//nucleic acid metabolic process
ENSG00000132681	ATP1A4	0	0	0	0	0	0	0	0	0	0	0	ATP1A4	ATPase Na+/K+ transporting subunit alpha 4 [Source:HGNC Symbol;Acc:HGNC:14073]	Environmental Information Processing;Environmental Information Processing;Organismal Systems;Organismal Systems;Organismal Systems;Organismal Systems;Organismal Systems;Organismal Systems;Organismal Systems;Organismal Systems;Organismal Systems;Organismal Systems;Organismal Systems;Organismal Systems;Organismal Systems;Organismal Systems;Organismal Systems;Organismal Systems	Signal transduction;Signal transduction;Circulatory system;Endocrine system;Digestive system;Endocrine system;Digestive system;Digestive system;Digestive system;Circulatory system;Endocrine system;Digestive system;Endocrine system;Digestive system;Excretory system;Digestive system;Excretory system;Excretory system	ko04024//cAMP signaling pathway;ko04022//cGMP-PKG signaling pathway;ko04261//Adrenergic signaling in cardiomyocytes;ko04919//Thyroid hormone signaling pathway;ko04974//Protein digestion and absorption;ko04925//Aldosterone synthesis and secretion;ko04972//Pancreatic secretion;ko04970//Salivary secretion;ko04976//Bile secretion;ko04260//Cardiac muscle contraction;ko04911//Insulin secretion;ko04971/…	K01539;K01539;K01539;K01539;K01539;K01539;K01539;K01539;K01539;K01539;K01539;K01539;K01539;K01539;K01539;K01539;K01539;K01539	GO:0005886//plasma membrane;GO:0005890//sodium:potassium-exchanging ATPase complex;GO:0016020//membrane;GO:0042995//cell projection;GO:0045121//membrane raft;GO:0097225//sperm midpiece;GO:0097733//photoreceptor cell cilium;GO:0120200//rod photoreceptor outer segment	GO:0000166//nucleotide binding;GO:0005215//transporter activity;GO:0005391//P-type sodium:potassium-exchanging transporter activity;GO:0005515//protein binding;GO:0005524//ATP binding;GO:0008556//P-type potassium transmembrane transporter activity;GO:0016887//ATP hydrolysis activity;GO:0019829//ATPase-coupled cation transmembrane transporter activity;GO:0019900//kinase binding;GO:0046872//metal i…	GO:0006811//ion transport;GO:0006813//potassium ion transport;GO:0006814//sodium ion transport;GO:0006883//cellular sodium ion homeostasis;GO:0007166//cell surface receptor signaling pathway;GO:0007283//spermatogenesis;GO:0009566//fertilization;GO:0010248//establishment or maintenance of transmembrane electrochemical gradient;GO:0030007//cellular potassium ion homeostasis;GO:0030317//flagellated …
ENSG00000143641	GALNT2	0.305951	0.339904	0.349252	0.301511	0.417978	0.2908	0.496063	0.375237	0.388824	0.673648	1.05672	GALNT2	polypeptide N-acetylgalactosaminyltransferase 2 [Source:HGNC Symbol;Acc:HGNC:4124]	Metabolism;Metabolism;Metabolism	Global and overview maps;Glycan biosynthesis and metabolism;Glycan biosynthesis and metabolism	ko01100//Metabolic pathways;ko00514//Other types of O-glycan biosynthesis;ko00512//Mucin type O-glycan biosynthesis	K00710;K00710;K00710	GO:0000139//Golgi membrane;GO:0005576//extracellular region;GO:0005789//endoplasmic reticulum membrane;GO:0005794//Golgi apparatus;GO:0005795//Golgi stack;GO:0016020//membrane;GO:0032580//Golgi cisterna membrane;GO:0048471//perinuclear region of cytoplasm	GO:0004653//polypeptide N-acetylgalactosaminyltransferase activity;GO:0005515//protein binding;GO:0016740//transferase activity;GO:0016757//glycosyltransferase activity;GO:0030145//manganese ion binding;GO:0030246//carbohydrate binding;GO:0046872//metal ion binding	GO:0006486//protein glycosylation;GO:0006493//protein O-linked glycosylation;GO:0016266//O-glycan processing;GO:0018242//protein O-linked glycosylation via serine;GO:0018243//protein O-linked glycosylation via threonine;GO:0051604//protein maturation
ENSG00000227630	LINC01132	0	0	0.0100589	0	0	0.0253433	0.00450006	0	0.0128979	0	0	LINC01132	-	-	-	-	-	-	-	-
ENSG00000228830	ENSG00000228830	0	0	0	0	0.00328694	0	0	0	0	0	0	ENSG00000228830	-	-	-	-	-	-	-	-
ENSG00000010932	FMO1	0.00152798	0.117199	0.0155265	0.0149563	0.0140693	0.00820294	0.0105792	0	0	0	0	FMO1	flavin containing dimethylaniline monoxygenase 1 [Source:HGNC Symbol;Acc:HGNC:3769]	Metabolism;Metabolism	Xenobiotics biodegradation and metabolism;Metabolism of other amino acids	ko00982//Drug metabolism - cytochrome P450;ko00430//Taurine and hypotaurine metabolism	K00485;K00485	GO:0005783//endoplasmic reticulum;GO:0005788//endoplasmic reticulum lumen;GO:0005789//endoplasmic reticulum membrane;GO:0016020//membrane	GO:0004497//monooxygenase activity;GO:0004499//N,N-dimethylaniline monooxygenase activity;GO:0005515//protein binding;GO:0016491//oxidoreductase activity;GO:0034899//trimethylamine monooxygenase activity;GO:0047822//hypotaurine dehydrogenase activity;GO:0050660//flavin adenine dinucleotide binding;GO:0050661//NADP binding	GO:0000098//sulfur amino acid catabolic process;GO:0006082//organic acid metabolic process;GO:0006805//xenobiotic metabolic process;GO:0009404//toxin metabolic process;GO:0032496//response to lipopolysaccharide;GO:0042412//taurine biosynthetic process;GO:0046322//negative regulation of fatty acid oxidation;GO:0070995//NADPH oxidation;GO:0097009//energy homeostasis
ENSG00000282849	ENSG00000282849	0	0	0	0	0	0	0	0	0	0	0	ENSG00000282849	-	-	-	-	-	-	-	-
ENSG00000226640	ENSG00000226640	0	0	0	0	0	0	0	0	0	0	0	ENSG00000226640	-	-	-	-	-	-	-	-
ENSG00000010072	SPRTN	0.0538371	0.020132	0.0395136	0.0246116	0.0617794	0.0645485	0.0765129	0.0520573	0.120495	0.110669	0.0792114	SPRTN	SprT-like N-terminal domain [Source:HGNC Symbol;Acc:HGNC:25356]	-	-	-	-	GO:0000785//chromatin;GO:0005634//nucleus;GO:0005654//nucleoplasm;GO:0005694//chromosome;GO:0016607//nuclear speck	GO:0003677//DNA binding;GO:0003690//double-stranded DNA binding;GO:0003697//single-stranded DNA binding;GO:0004222//metalloendopeptidase activity;GO:0005515//protein binding;GO:0008233//peptidase activity;GO:0008237//metallopeptidase activity;GO:0016787//hydrolase activity;GO:0031593//polyubiquitin modification-dependent protein binding;GO:0043130//ubiquitin binding;GO:0046872//metal ion binding;…	GO:0006281//DNA repair;GO:0006508//proteolysis;GO:0006974//cellular response to DNA damage stimulus;GO:0009411//response to UV;GO:0016540//protein autoprocessing;GO:0019985//translesion synthesis;GO:0031398//positive regulation of protein ubiquitination;GO:0051716//cellular response to stimulus;GO:0106300//protein-DNA covalent cross-linking repair
ENSG00000135766	EGLN1	0.420723	0.224239	0.365813	0.364849	0.458423	0.387067	0.399658	0.552918	0.382297	0.415748	0.442127	EGLN1	egl-9 family hypoxia inducible factor 1 [Source:HGNC Symbol;Acc:HGNC:1232]	Human Diseases;Environmental Information Processing;Human Diseases	Cancer: overview;Signal transduction;Cancer: specific types	ko05200//Pathways in cancer;ko04066//HIF-1 signaling pathway;ko05211//Renal cell carcinoma	K09592;K09592;K09592	GO:0005634//nucleus;GO:0005737//cytoplasm;GO:0005829//cytosol;GO:0014069//postsynaptic density;GO:0043231//intracellular membrane-bounded organelle;GO:0098978//glutamatergic synapse	GO:0005506//iron ion binding;GO:0005515//protein binding;GO:0008198//ferrous iron binding;GO:0016491//oxidoreductase activity;GO:0016705//oxidoreductase activity, acting on paired donors, with incorporation or reduction of molecular oxygen;GO:0016706//2-oxoglutarate-dependent dioxygenase activity;GO:0019899//enzyme binding;GO:0031418//L-ascorbic acid binding;GO:0031543//peptidyl-proline dioxygena…	GO:0001666//response to hypoxia;GO:0006879//cellular iron ion homeostasis;GO:0018401//peptidyl-proline hydroxylation to 4-hydroxy-L-proline;GO:0032364//oxygen homeostasis;GO:0043433//negative regulation of DNA-binding transcription factor activity;GO:0045765//regulation of angiogenesis;GO:0045944//positive regulation of transcription by RNA polymerase II;GO:0051344//negative regulation of cyclic-…
ENSG00000279261	LINC02961	0	0	0	0	0	0	0	0	0	0	0	LINC02961	-	-	-	-	-	-	-	-
ENSG00000238054	ENSG00000238054	0	0	0	0	0	0	0	0	0	0	0	ENSG00000238054	-	-	-	-	-	-	-	-
ENSG00000163534	FCRL1	0	0	0	0	0	0	0	0	0	0	0	FCRL1	Fc receptor like 1 [Source:HGNC Symbol;Acc:HGNC:18509]	-	-	-	-	GO:0005886//plasma membrane;GO:0009986//cell surface;GO:0016020//membrane	GO:0015026//coreceptor activity	GO:0042113//B cell activation
ENSG00000168243	GNG4	1.51987	0.451678	1.20536	1.58004	1.41342	1.07844	1.16819	2.23031	1.2303	1.44345	0.933716	GNG4	G protein subunit gamma 4 [Source:HGNC Symbol;Acc:HGNC:4407]	Human Diseases;Environmental Information Processing;Environmental Information Processing;Human Diseases;Human Diseases;Human Diseases;Organismal Systems;Human Diseases;Organismal Systems;Environmental Information Processing;Organismal Systems;Organismal Systems;Organismal Systems;Organismal Systems;Organismal Systems;Organismal Systems;Human Diseases;Organismal Systems	Cancer: overview;Signal transduction;Signal transduction;Infectious disease: viral;Infectious disease: viral;Infectious disease: viral;Immune system;Substance dependence;Nervous system;Signal transduction;Nervous system;Endocrine system;Nervous system;Nervous system;Nervous system;Environmental adaptation;Substance dependence;Nervous system	ko05200//Pathways in cancer;ko04151//PI3K-Akt signaling pathway;ko04014//Ras signaling pathway;ko05163//Human cytomegalovirus infection;ko05170//Human immunodeficiency virus 1 infection;ko05167//Kaposi sarcoma-associated herpesvirus infection;ko04062//Chemokine signaling pathway;ko05034//Alcoholism;ko04723//Retrograde endocannabinoid signaling;ko04371//Apelin signaling pathway;ko04728//Dopaminerg…	K04541;K04541;K04541;K04541;K04541;K04541;K04541;K04541;K04541;K04541;K04541;K04541;K04541;K04541;K04541;K04541;K04541;K04541	GO:0005834//heterotrimeric G-protein complex;GO:0005886//plasma membrane;GO:0016020//membrane;GO:0070062//extracellular exosome	GO:0005515//protein binding;GO:0031681//G-protein beta-subunit binding	GO:0007165//signal transduction;GO:0007186//G protein-coupled receptor signaling pathway;GO:0008277//regulation of G protein-coupled receptor signaling pathway;GO:0030308//negative regulation of cell growth
ENSG00000281453	TGFB2-OT1	0	0	0	0	0	0	0	0	0	0	0	TGFB2-OT1	-	-	-	-	-	-	-	-
ENSG00000224939	LINC00184	0	0	0	0	0	0	0	0	0	0	0	LINC00184	-	-	-	-	-	-	-	-
ENSG00000116183	PAPPA2	0.0101157	0.00789076	0.0202395	0	0.0140366	0.0106186	0.00508546	0	0.0726755	0	0.0854657	PAPPA2	pappalysin 2 [Source:HGNC Symbol;Acc:HGNC:14615]	-	-	-	-	GO:0005576//extracellular region;GO:0005615//extracellular space;GO:0016324//apical plasma membrane;GO:0070062//extracellular exosome	GO:0004222//metalloendopeptidase activity;GO:0005515//protein binding;GO:0008233//peptidase activity;GO:0008237//metallopeptidase activity;GO:0008270//zinc ion binding;GO:0016787//hydrolase activity;GO:0046872//metal ion binding	GO:0001558//regulation of cell growth;GO:0006508//proteolysis;GO:0007166//cell surface receptor signaling pathway;GO:0009651//response to salt stress;GO:0019538//protein metabolic process;GO:0060349//bone morphogenesis
ENSG00000232194	ENSG00000232194	0	0	0	0	0	0	0	0	0	0	0	ENSG00000232194	-	-	-	-	-	-	-	-
ENSG00000231612	ENSG00000231612	0	0	0	0	0	0	0	0	0	0	0	ENSG00000231612	-	-	-	-	-	-	-	-
ENSG00000170382	LRRN2	0.395227	0.165609	0.308043	0.354043	0.392172	0.443989	0.467717	0.294961	1.08845	0.562773	1.0534	LRRN2	leucine rich repeat neuronal 2 [Source:HGNC Symbol;Acc:HGNC:16914]	-	-	-	-	GO:0005615//extracellular space;GO:0016020//membrane;GO:0031012//extracellular matrix	GO:0005515//protein binding;GO:0038023//signaling receptor activity	GO:0007155//cell adhesion;GO:0007165//signal transduction
ENSG00000226868	ENSG00000226868	0	0	0	0	0	0	0	0	0	0	0	ENSG00000226868	-	-	-	-	-	-	-	-
ENSG00000272362	ENSG00000272362	0	0	0	0	0	0	0	0	0	0	0	ENSG00000272362	-	-	-	-	-	-	-	-
ENSG00000237011	ENSG00000237011	0	0	0	0	0	0	0	0	0	0	0	ENSG00000237011	-	-	-	-	-	-	-	-
ENSG00000066027	PPP2R5A	0.0580145	0.0425745	0.0897558	0.0348849	0.0160625	0.153831	0.0903061	0.0191972	0.266361	0.105489	0.624764	PPP2R5A	protein phosphatase 2 regulatory subunit B'alpha [Source:HGNC Symbol;Acc:HGNC:9309]	Environmental Information Processing;Human Diseases;Organismal Systems;Organismal Systems;Cellular Processes;Environmental Information Processing;Environmental Information Processing;Genetic Information Processing	Signal transduction;Infectious disease: viral;Circulatory system;Nervous system;Cell growth and death;Signal transduction;Signal transduction;Translation	ko04151//PI3K-Akt signaling pathway;ko05165//Human papillomavirus infection;ko04261//Adrenergic signaling in cardiomyocytes;ko04728//Dopaminergic synapse;ko04114//Oocyte meiosis;ko04152//AMPK signaling pathway;ko04071//Sphingolipid signaling pathway;ko03015//mRNA surveillance pathway	K11584;K11584;K11584;K11584;K11584;K11584;K11584;K11584	GO:0000159//protein phosphatase type 2A complex;GO:0000775//chromosome, centromeric region;GO:0005634//nucleus;GO:0005694//chromosome;GO:0005737//cytoplasm;GO:0005813//centrosome;GO:0005829//cytosol;GO:0005886//plasma membrane;GO:0030018//Z disc;GO:0031430//M band	GO:0004721//phosphoprotein phosphatase activity;GO:0005515//protein binding;GO:0019888//protein phosphatase regulator activity;GO:0019900//kinase binding;GO:0072542//protein phosphatase activator activity	GO:0006470//protein dephosphorylation;GO:0007165//signal transduction;GO:0035307//positive regulation of protein dephosphorylation;GO:0090219//negative regulation of lipid kinase activity;GO:1903077//negative regulation of protein localization to plasma membrane
ENSG00000286263	ENSG00000286263	0.00629013	0.00307409	0	0	0.00683659	0	0	0	0	0	0	ENSG00000286263	-	-	-	-	-	-	-	-
ENSG00000227006	ENSG00000227006	0	0	0	0	0	0	0	0	0	0	0.0154107	ENSG00000227006	-	-	-	-	-	-	-	-
ENSG00000224525	ENSG00000224525	0.0026224	0	0	0	0.0100854	0	0.00835471	0	0	0	0.016664	ENSG00000224525	-	-	-	-	-	-	-	-
ENSG00000173728	SPMIP3	0	0	0	0	0	0	0	0	0	0	0	SPMIP3	sperm associated microtubule inner protein 3 [Source:HGNC Symbol;Acc:HGNC:30435]	-	-	-	-	-	-	-
ENSG00000225811	ENSG00000225811	0	0	0	0	0	0	0	0	0	0	0	ENSG00000225811	-	-	-	-	-	-	-	-
ENSG00000273093	ENSG00000273093	0	0	0	0	0	0	0	0	0	0	0	ENSG00000273093	-	-	-	-	-	-	-	-
ENSG00000227818	ENSG00000227818	0	0	0	0	0	0	0	0	0	0	0	ENSG00000227818	-	-	-	-	-	-	-	-
ENSG00000135828	RNASEL	0.0173899	0.0484505	0.0202592	0.00861811	0.0236969	0.0272587	0.0146668	0.0183558	0.029048	0.0389468	0.0353659	RNASEL	ribonuclease L [Source:HGNC Symbol;Acc:HGNC:10050]	Human Diseases;Organismal Systems;Human Diseases;Human Diseases	Infectious disease: viral;Immune system;Infectious disease: viral;Infectious disease: viral	ko05168//Herpes simplex virus 1 infection;ko04621//NOD-like receptor signaling pathway;ko05164//Influenza A;ko05160//Hepatitis C	K01165;K01165;K01165;K01165	GO:0005575//cellular_component;GO:0005737//cytoplasm;GO:0005739//mitochondrion;GO:0005759//mitochondrial matrix;GO:0005829//cytosol;GO:0016363//nuclear matrix	GO:0000166//nucleotide binding;GO:0003723//RNA binding;GO:0004518//nuclease activity;GO:0004519//endonuclease activity;GO:0004521//endoribonuclease activity;GO:0004540//ribonuclease activity;GO:0004672//protein kinase activity;GO:0005515//protein binding;GO:0005524//ATP binding;GO:0016787//hydrolase activity;GO:0019843//rRNA binding;GO:0042802//identical protein binding;GO:0043021//ribonucleoprot…	GO:0006364//rRNA processing;GO:0006396//RNA processing;GO:0006397//mRNA processing;GO:0006468//protein phosphorylation;GO:0043488//regulation of mRNA stability;GO:0045071//negative regulation of viral genome replication;GO:0045444//fat cell differentiation;GO:0045944//positive regulation of transcription by RNA polymerase II;GO:0046326//positive regulation of glucose import;GO:0051252//regulation…
ENSG00000286398	ENSG00000286398	0	0	0	0	0	0	0	0	0	0	0	ENSG00000286398	-	-	-	-	-	-	-	-
ENSG00000185523	SPATA45	0.00412464	0	0	0	0	0	0	0	0	0.00713142	0	SPATA45	spermatogenesis associated 45 [Source:HGNC Symbol;Acc:HGNC:33709]	-	-	-	-	-	-	-
ENSG00000116711	PLA2G4A	0.00168919	0.0164347	0.00336485	0.00261781	0.00301635	0.0169493	0	0	0.0106808	0.010678	0	PLA2G4A	phospholipase A2 group IVA [Source:HGNC Symbol;Acc:HGNC:9035]	Metabolism;Environmental Information Processing;Environmental Information Processing;Cellular Processes;Organismal Systems;Environmental Information Processing;Organismal Systems;Organismal Systems;Organismal Systems;Organismal Systems;Organismal Systems;Human Diseases;Metabolism;Organismal Systems;Organismal Systems;Organismal Systems;Metabolism;Environmental Information Processing;Organismal Sy…	Global and overview maps;Signal transduction;Signal transduction;Cell growth and death;Endocrine system;Signal transduction;Circulatory system;Immune system;Nervous system;Nervous system;Sensory system;Cancer: overview;Lipid metabolism;Immune system;Endocrine system;Immune system;Lipid metabolism;Signal transduction;Nervous system;Endocrine system;Lipid metabolism;Lipid metabolism;Lipid metabolism	ko01100//Metabolic pathways;ko04010//MAPK signaling pathway;ko04014//Ras signaling pathway;ko04217//Necroptosis;ko04921//Oxytocin signaling pathway;ko04072//Phospholipase D signaling pathway;ko04270//Vascular smooth muscle contraction;ko04611//Platelet activation;ko04724//Glutamatergic synapse;ko04726//Serotonergic synapse;ko04750//Inflammatory mediator regulation of TRP channels;ko05231//Choline…	K16342;K16342;K16342;K16342;K16342;K16342;K16342;K16342;K16342;K16342;K16342;K16342;K16342;K16342;K16342;K16342;K16342;K16342;K16342;K16342;K16342;K16342;K16342	GO:0000139//Golgi membrane;GO:0005634//nucleus;GO:0005635//nuclear envelope;GO:0005737//cytoplasm;GO:0005743//mitochondrial inner membrane;GO:0005783//endoplasmic reticulum;GO:0005789//endoplasmic reticulum membrane;GO:0005794//Golgi apparatus;GO:0005829//cytosol;GO:0016020//membrane;GO:0043231//intracellular membrane-bounded organelle	GO:0004620//phospholipase activity;GO:0004622//lysophospholipase activity;GO:0004623//phospholipase A2 activity;GO:0005509//calcium ion binding;GO:0005544//calcium-dependent phospholipid binding;GO:0008289//lipid binding;GO:0008374//O-acyltransferase activity;GO:0010314//phosphatidylinositol-5-phosphate binding;GO:0016787//hydrolase activity;GO:0032266//phosphatidylinositol-3-phosphate binding;GO…	GO:0001516//prostaglandin biosynthetic process;GO:0002827//positive regulation of T-helper 1 type immune response;GO:0006071//glycerol metabolic process;GO:0006629//lipid metabolic process;GO:0006631//fatty acid metabolic process;GO:0006633//fatty acid biosynthetic process;GO:0006640//monoacylglycerol biosynthetic process;GO:0006650//glycerophospholipid metabolic process;GO:0006663//platelet acti…
ENSG00000228208	LINC02869	0	0.0044427	0	0	0	0	0	0	0	0	0	LINC02869	-	-	-	-	-	-	-	-
ENSG00000273384	ENSG00000273384	0	0	0.00890057	0.00337188	0.0148904	0	0.0131432	0	0.0325194	0	0	ENSG00000273384	-	-	-	-	-	-	-	-
ENSG00000234915	ENSG00000234915	0	0	0	0	0	0	0	0	0	0	0	ENSG00000234915	-	-	-	-	-	-	-	-
ENSG00000143845	ETNK2	0.528041	0.200457	0.567187	0.477188	0.652173	0.463816	0.468074	0.321862	0.239833	1.08086	0.203171	ETNK2	ethanolamine kinase 2 [Source:HGNC Symbol;Acc:HGNC:25575]	Metabolism;Metabolism	Global and overview maps;Lipid metabolism	ko01100//Metabolic pathways;ko00564//Glycerophospholipid metabolism	K00894;K00894	GO:0005575//cellular_component;GO:0005737//cytoplasm;GO:0005829//cytosol	GO:0000166//nucleotide binding;GO:0004305//ethanolamine kinase activity;GO:0005515//protein binding;GO:0005524//ATP binding;GO:0016301//kinase activity;GO:0016740//transferase activity	GO:0001701//in utero embryonic development;GO:0001890//placenta development;GO:0006629//lipid metabolic process;GO:0006646//phosphatidylethanolamine biosynthetic process;GO:0008150//biological_process;GO:0008654//phospholipid biosynthetic process;GO:0009791//post-embryonic development;GO:0016310//phosphorylation;GO:0035264//multicellular organism growth
ENSG00000157060	SHCBP1L	0	0	0	0	0.00367053	0	0	0	0	0	0	SHCBP1L	SHC binding and spindle associated 1 like [Source:HGNC Symbol;Acc:HGNC:16788]	-	-	-	-	GO:0005737//cytoplasm;GO:0005819//spindle;GO:0005856//cytoskeleton;GO:0072687//meiotic spindle	GO:0005515//protein binding	GO:0007112//male meiosis cytokinesis;GO:0007283//spermatogenesis;GO:0030154//cell differentiation;GO:2001252//positive regulation of chromosome organization
ENSG00000224260	ENSG00000224260	0	0	0	0	0	0	0	0	0	0	0	ENSG00000224260	-	-	-	-	-	-	-	-
ENSG00000230063	ENSG00000230063	0	0	0	0	0	0	0	0	0	0	0	ENSG00000230063	-	-	-	-	-	-	-	-
ENSG00000123684	LPGAT1	0.261332	0.181387	0.231537	0.214923	0.260562	0.168724	0.182623	0.244242	0.113171	0.326534	0.226828	LPGAT1	lysophosphatidylglycerol acyltransferase 1 [Source:HGNC Symbol;Acc:HGNC:28985]	Metabolism	Lipid metabolism	ko00564//Glycerophospholipid metabolism	K13514	GO:0005737//cytoplasm;GO:0005783//endoplasmic reticulum;GO:0005789//endoplasmic reticulum membrane;GO:0012505//endomembrane system;GO:0016020//membrane	GO:0003841//1-acylglycerol-3-phosphate O-acyltransferase activity;GO:0003846//2-acylglycerol O-acyltransferase activity;GO:0016740//transferase activity;GO:0016746//acyltransferase activity;GO:0047144//2-acylglycerol-3-phosphate O-acyltransferase activity;GO:0047190//2-acylglycerophosphocholine O-acyltransferase activity;GO:0071617//lysophospholipid acyltransferase activity;GO:0071618//lysophosph…	GO:0006629//lipid metabolic process;GO:0008654//phospholipid biosynthetic process;GO:0019432//triglyceride biosynthetic process;GO:0036148//phosphatidylglycerol acyl-chain remodeling;GO:0036149//phosphatidylinositol acyl-chain remodeling;GO:0036152//phosphatidylethanolamine acyl-chain remodeling;GO:0045723//positive regulation of fatty acid biosynthetic process
ENSG00000228044	ENSG00000228044	0.00212829	0	0.0038486	0	0	0	0	0	0	0	0	ENSG00000228044	-	-	-	-	-	-	-	-
ENSG00000224407	ENSG00000224407	0	0	0	0	0	0	0	0	0	0	0	ENSG00000224407	-	-	-	-	-	-	-	-
ENSG00000237457	BRINP3-DT	0.00985991	0.00584544	0.00546394	0.0108104	0.0302564	0.0352836	0.00766329	0	0.0228834	0.00670193	0.017802	BRINP3-DT	-	-	-	-	-	-	-	-
ENSG00000123836	PFKFB2	0.0343892	0.0204046	0.0212824	0.058318	0.0317945	0.0998293	0.0390003	0.0362574	0.072255	0.046454	0.126268	PFKFB2	6-phosphofructo-2-kinase/fructose-2,6-biphosphatase 2 [Source:HGNC Symbol;Acc:HGNC:8873]	Metabolism;Environmental Information Processing;Organismal Systems;Metabolism	Global and overview maps;Signal transduction;Endocrine system;Carbohydrate metabolism	ko01100//Metabolic pathways;ko04152//AMPK signaling pathway;ko04919//Thyroid hormone signaling pathway;ko00051//Fructose and mannose metabolism	K19029;K19029;K19029;K19029	GO:0005654//nucleoplasm;GO:0005829//cytosol	GO:0000166//nucleotide binding;GO:0003824//catalytic activity;GO:0003873//6-phosphofructo-2-kinase activity;GO:0004331//fructose-2,6-bisphosphate 2-phosphatase activity;GO:0005515//protein binding;GO:0005524//ATP binding;GO:0016301//kinase activity;GO:0016740//transferase activity;GO:0016787//hydrolase activity;GO:0019900//kinase binding;GO:0019901//protein kinase binding	GO:0006000//fructose metabolic process;GO:0006003//fructose 2,6-bisphosphate metabolic process;GO:0006007//glucose catabolic process;GO:0006089//lactate metabolic process;GO:0006090//pyruvate metabolic process;GO:0006096//glycolytic process;GO:0008152//metabolic process;GO:0009749//response to glucose;GO:0016310//phosphorylation;GO:0032024//positive regulation of insulin secretion;GO:0046835//car…
ENSG00000229832	ENSG00000229832	0	0	0	0	0	0	0	0	0	0	0	ENSG00000229832	-	-	-	-	-	-	-	-
ENSG00000225233	ENSG00000225233	0	0	0	0	0	0	0	0	0	0	0	ENSG00000225233	-	-	-	-	-	-	-	-
ENSG00000287856	ENSG00000287856	0	0	0	0	0	0	0	0	0	0	0	ENSG00000287856	novel protein	-	-	-	-	-	GO:0005506//iron ion binding;GO:0016491//oxidoreductase activity;GO:0016705//oxidoreductase activity, acting on paired donors, with incorporation or reduction of molecular oxygen;GO:0031418//L-ascorbic acid binding;GO:0046872//metal ion binding;GO:0051213//dioxygenase activity	-
ENSG00000226375	ENSG00000226375	0	0	0	0	0	0	0	0	0	0	0	ENSG00000226375	-	-	-	-	-	-	-	-
ENSG00000203705	TATDN3	0.14568	0.104414	0.118249	0.199641	0.146344	0.0428636	0.170917	0.30362	0.149623	0.180358	0.0877437	TATDN3	TatD DNase domain containing 3 [Source:HGNC Symbol;Acc:HGNC:27010]	-	-	-	-	GO:0005634//nucleus	GO:0004518//nuclease activity;GO:0016787//hydrolase activity;GO:0016788//hydrolase activity, acting on ester bonds;GO:0046872//metal ion binding	-
ENSG00000228686	ENSG00000228686	0	0	0	0	0	0	0	0	0	0	0	ENSG00000228686	-	-	-	-	-	-	-	-
ENSG00000174175	SELP	0	0.0114398	0.00499404	0.00621649	0	0	0.00370915	0	0	0	0	SELP	selectin P [Source:HGNC Symbol;Acc:HGNC:10721]	Human Diseases;Human Diseases;Organismal Systems;Environmental Information Processing;Human Diseases;Human Diseases	Infectious disease: viral;Cardiovascular disease;Immune system;Signaling molecules and interaction;Infectious disease: bacterial;Infectious disease: parasitic	ko05171//Coronavirus disease - COVID-19;ko05417//Lipid and atherosclerosis;ko04613//Neutrophil extracellular trap formation;ko04514//Cell adhesion molecules;ko05150//Staphylococcus aureus infection;ko05144//Malaria	K06496;K06496;K06496;K06496;K06496;K06496	GO:0005615//extracellular space;GO:0005886//plasma membrane;GO:0009897//external side of plasma membrane;GO:0016020//membrane;GO:0031088//platelet dense granule membrane;GO:0031092//platelet alpha granule membrane	GO:0001530//lipopolysaccharide binding;GO:0005509//calcium ion binding;GO:0005515//protein binding;GO:0008201//heparin binding;GO:0030246//carbohydrate binding;GO:0033691//sialic acid binding;GO:0042806//fucose binding;GO:0043208//glycosphingolipid binding;GO:0046872//metal ion binding;GO:0048306//calcium-dependent protein binding;GO:0070492//oligosaccharide binding	GO:0002687//positive regulation of leukocyte migration;GO:0006954//inflammatory response;GO:0007155//cell adhesion;GO:0007157//heterophilic cell-cell adhesion via plasma membrane cell adhesion molecules;GO:0007159//leukocyte cell-cell adhesion;GO:0010572//positive regulation of platelet activation;GO:0016339//calcium-dependent cell-cell adhesion via plasma membrane cell adhesion molecules;GO:0032…
ENSG00000241475	ENSG00000241475	0	0	0	0	0	0	0	0	0	0	0	ENSG00000241475	-	-	-	-	-	-	-	-
ENSG00000286421	ENSG00000286421	0	0	0	0	0	0	0	0	0	0	0	ENSG00000286421	-	-	-	-	-	-	-	-
ENSG00000008118	CAMK1G	0.0761104	0.00870793	0.121575	0.0701458	0.0979089	0.0953346	0.0124742	0.0686433	0.0440955	0.13076	0.0156511	CAMK1G	calcium/calmodulin dependent protein kinase IG [Source:HGNC Symbol;Acc:HGNC:14585]	Environmental Information Processing;Organismal Systems;Organismal Systems;Human Diseases	Signal transduction;Endocrine system;Endocrine system;Cancer: specific types	ko04020//Calcium signaling pathway;ko04921//Oxytocin signaling pathway;ko04925//Aldosterone synthesis and secretion;ko05214//Glioma	K08794;K08794;K08794;K08794	GO:0000139//Golgi membrane;GO:0005737//cytoplasm;GO:0005794//Golgi apparatus;GO:0005886//plasma membrane;GO:0005954//calcium- and calmodulin-dependent protein kinase complex;GO:0012505//endomembrane system;GO:0016020//membrane	GO:0000166//nucleotide binding;GO:0003824//catalytic activity;GO:0004672//protein kinase activity;GO:0004674//protein serine/threonine kinase activity;GO:0004683//calmodulin-dependent protein kinase activity;GO:0005515//protein binding;GO:0005516//calmodulin binding;GO:0005524//ATP binding;GO:0016301//kinase activity;GO:0016740//transferase activity;GO:0106310//protein serine kinase activity	GO:0006468//protein phosphorylation;GO:0008152//metabolic process;GO:0016310//phosphorylation
ENSG00000171161	ZNF672	0.356597	0.145254	0.238494	0.253299	0.213445	0.146533	0.313229	0.367587	0.320331	0.196138	0.333778	ZNF672	zinc finger protein 672 [Source:HGNC Symbol;Acc:HGNC:26179]	-	-	-	-	GO:0005634//nucleus;GO:0005654//nucleoplasm	GO:0000981//DNA-binding transcription factor activity, RNA polymerase II-specific;GO:0003677//DNA binding;GO:0005515//protein binding;GO:0043565//sequence-specific DNA binding;GO:0046872//metal ion binding	GO:0006357//regulation of transcription by RNA polymerase II
ENSG00000241505	ENSG00000241505	0	0	0	0	0	0	0	0	0	0	0	ENSG00000241505	-	-	-	-	-	-	-	-
ENSG00000282097	ENSG00000282097	0	0	0	0	0	0	0	0	0	0	0	ENSG00000282097	-	-	-	-	-	-	-	-
ENSG00000261453	LINC01735	0	0	0	0	0	0	0	0	0	0	0	LINC01735	-	-	-	-	-	-	-	-
ENSG00000196878	LAMB3	0.12349	0.0284734	0.0700505	0.111694	0.0676096	0.0595907	0.0992569	0.118733	0.0478496	0.0174923	0.0495692	LAMB3	laminin subunit beta 3 [Source:HGNC Symbol;Acc:HGNC:6490]	Human Diseases;Environmental Information Processing;Human Diseases;Cellular Processes;Human Diseases;Human Diseases;Human Diseases;Environmental Information Processing	Cancer: overview;Signal transduction;Infectious disease: viral;Cellular community - eukaryotes;Infectious disease: parasitic;Infectious disease: parasitic;Cancer: specific types;Signaling molecules and interaction	ko05200//Pathways in cancer;ko04151//PI3K-Akt signaling pathway;ko05165//Human papillomavirus infection;ko04510//Focal adhesion;ko05145//Toxoplasmosis;ko05146//Amoebiasis;ko05222//Small cell lung cancer;ko04512//ECM-receptor interaction	K06244;K06244;K06244;K06244;K06244;K06244;K06244;K06244	GO:0005576//extracellular region;GO:0005604//basement membrane;GO:0005610//laminin-5 complex;GO:0062023//collagen-containing extracellular matrix	GO:0005198//structural molecule activity;GO:0005201//extracellular matrix structural constituent;GO:0005515//protein binding;GO:0044877//protein-containing complex binding	GO:0007155//cell adhesion;GO:0008544//epidermis development;GO:0035987//endodermal cell differentiation;GO:0050873//brown fat cell differentiation
ENSG00000225561	LINC01710	0	0	0	0	0	0	0	0	0	0	0	LINC01710	-	-	-	-	-	-	-	-
ENSG00000074964	ARHGEF10L	0.27275	0.0808575	0.146424	0.264321	0.190369	0.203885	0.161457	0.349504	0.380342	0.19333	0.590274	ARHGEF10L	Rho guanine nucleotide exchange factor 10 like [Source:HGNC Symbol;Acc:HGNC:25540]	-	-	-	-	GO:0005737//cytoplasm;GO:0005829//cytosol	GO:0005085//guanyl-nucleotide exchange factor activity;GO:0005096//GTPase activator activity;GO:0005515//protein binding	GO:0030036//actin cytoskeleton organization;GO:0032933//SREBP signaling pathway;GO:0051056//regulation of small GTPase mediated signal transduction;GO:0051496//positive regulation of stress fiber assembly
ENSG00000259815	LINC02769	0	0	0	0	0	0	0	0	0	0	0	LINC02769	-	-	-	-	-	-	-	-
ENSG00000240963	ENSG00000240963	0	0	0	0	0	0	0	0	0	0	0	ENSG00000240963	-	-	-	-	-	-	-	-
ENSG00000198929	NOS1AP	0.0698312	0.00416115	0.0293129	0.0304407	0.0276951	0.0355288	0.0511029	0.0437496	0.0398862	0.0968393	0.0173118	NOS1AP	nitric oxide synthase 1 adaptor protein [Source:HGNC Symbol;Acc:HGNC:16859]	Organismal Systems	Environmental adaptation	ko04713//Circadian entrainment	K16513	GO:0002102//podosome;GO:0005634//nucleus;GO:0005739//mitochondrion;GO:0005829//cytosol;GO:0005901//caveola;GO:0030018//Z disc;GO:0030175//filopodium;GO:0030315//T-tubule;GO:0031965//nuclear membrane;GO:0033017//sarcoplasmic reticulum membrane;GO:0042383//sarcolemma;GO:0042995//cell projection;GO:0048471//perinuclear region of cytoplasm;GO:0070161//anchoring junction;GO:0098978//glutamatergic syna…	GO:0005515//protein binding;GO:0035591//signaling adaptor activity;GO:0050998//nitric-oxide synthase binding	GO:0003062//regulation of heart rate by chemical signal;GO:0010628//positive regulation of gene expression;GO:0010750//positive regulation of nitric oxide mediated signal transduction;GO:0045428//regulation of nitric oxide biosynthetic process;GO:0045429//positive regulation of nitric oxide biosynthetic process;GO:0050999//regulation of nitric-oxide synthase activity;GO:0051000//positive regulati…
ENSG00000230628	ENSG00000230628	0	0	0	0	0	0	0	0	0	0	0	ENSG00000230628	-	-	-	-	-	-	-	-
ENSG00000227579	ENSG00000227579	0.00309861	0	0	0	0	0	0	0	0	0.00841611	0	ENSG00000227579	-	-	-	-	-	-	-	-
ENSG00000174606	ANGEL2	0.18472	0.117493	0.130773	0.149742	0.096436	0.121936	0.152475	0.304994	0.161024	0.0418881	0.251341	ANGEL2	angel homolog 2 [Source:HGNC Symbol;Acc:HGNC:30534]	-	-	-	-	GO:0005737//cytoplasm;GO:0015030//Cajal body	GO:0000175//3'-5'-exoribonuclease activity;GO:0003730//mRNA 3'-UTR binding;GO:0003824//catalytic activity	GO:0045930//negative regulation of mitotic cell cycle;GO:0070935//3'-UTR-mediated mRNA stabilization
ENSG00000121446	RGSL1	0	0	0	0	0	0	0	0	0	0	0	RGSL1	regulator of G protein signaling like 1 [Source:HGNC Symbol;Acc:HGNC:18636]	-	-	-	-	GO:0016020//membrane	-	-
ENSG00000233304	LINC01346	0.0311747	0.0165298	0.0268188	0.0792696	0.0385905	0	0.030247	0.0635871	0	0	0	LINC01346	-	-	-	-	-	-	-	-
ENSG00000116903	EXOC8	0.0647336	0.0710148	0.132295	0.0890609	0.0760481	0.0350866	0.0674612	0.106419	0.102311	0.0795251	0.0931068	EXOC8	exocyst complex component 8 [Source:HGNC Symbol;Acc:HGNC:24659]	-	-	-	-	GO:0000145//exocyst;GO:0005737//cytoplasm;GO:0005770//late endosome;GO:0005829//cytosol;GO:0005886//plasma membrane;GO:0016020//membrane;GO:0030426//growth cone;GO:0031252//cell leading edge;GO:0042995//cell projection;GO:0048471//perinuclear region of cytoplasm;GO:0110165//cellular anatomical entity	GO:0005515//protein binding;GO:0031267//small GTPase binding;GO:0035091//phosphatidylinositol binding	GO:0000281//mitotic cytokinesis;GO:0006887//exocytosis;GO:0006893//Golgi to plasma membrane transport;GO:0006904//vesicle docking involved in exocytosis;GO:0007032//endosome organization;GO:0008104//protein localization;GO:0015031//protein transport;GO:0016241//regulation of macroautophagy;GO:0022617//extracellular matrix disassembly;GO:0090148//membrane fission;GO:0090522//vesicle tethering invo…
ENSG00000287354	ENSG00000287354	0	0	0	0	0	0	0	0	0	0	0	ENSG00000287354	-	-	-	-	-	-	-	-
ENSG00000198797	BRINP2	0.164465	0.0104021	0.0910565	0.123803	0.213473	0.152663	0.129351	0.158046	0.116558	0.191475	0.0821548	BRINP2	BMP/retinoic acid inducible neural specific 2 [Source:HGNC Symbol;Acc:HGNC:13746]	-	-	-	-	GO:0005576//extracellular region;GO:0005737//cytoplasm;GO:0030425//dendrite;GO:0043025//neuronal cell body	-	GO:0007049//cell cycle;GO:0007399//nervous system development;GO:0021953//central nervous system neuron differentiation;GO:0045666//positive regulation of neuron differentiation;GO:0045786//negative regulation of cell cycle;GO:0045930//negative regulation of mitotic cell cycle;GO:0051726//regulation of cell cycle;GO:0071300//cellular response to retinoic acid
ENSG00000151414	NEK7	0.0311607	0.120782	0.0735085	0.0233618	0.0566502	0.110137	0.0943211	0	0.160335	0.146307	0.203778	NEK7	NIMA related kinase 7 [Source:HGNC Symbol;Acc:HGNC:13386]	Organismal Systems	Immune system	ko04621//NOD-like receptor signaling pathway	K20876	GO:0000922//spindle pole;GO:0005634//nucleus;GO:0005654//nucleoplasm;GO:0005737//cytoplasm;GO:0005813//centrosome;GO:0005815//microtubule organizing center;GO:0005856//cytoskeleton;GO:0005874//microtubule	GO:0000166//nucleotide binding;GO:0004672//protein kinase activity;GO:0004674//protein serine/threonine kinase activity;GO:0005515//protein binding;GO:0005524//ATP binding;GO:0016301//kinase activity;GO:0016740//transferase activity;GO:0046872//metal ion binding;GO:0106310//protein serine kinase activity;GO:0140677//molecular function activator activity	GO:0006468//protein phosphorylation;GO:0007346//regulation of mitotic cell cycle;GO:0016310//phosphorylation;GO:0032212//positive regulation of telomere maintenance via telomerase;GO:0035865//cellular response to potassium ion;GO:0051225//spindle assembly;GO:0051973//positive regulation of telomerase activity;GO:1900227//positive regulation of NLRP3 inflammasome complex assembly;GO:1904355//posit…
ENSG00000177614	PGBD5	0.327585	0.156409	0.232729	0.316752	0.301508	0.232115	0.288166	0.352447	0.256732	0.352537	0.215943	PGBD5	piggyBac transposable element derived 5 [Source:HGNC Symbol;Acc:HGNC:19405]	-	-	-	-	GO:0005634//nucleus;GO:0005654//nucleoplasm	GO:0004518//nuclease activity;GO:0004519//endonuclease activity;GO:0004803//transposase activity;GO:0016787//hydrolase activity	GO:0032196//transposition;GO:0098038//non-replicative transposition, DNA-mediated
ENSG00000287157	ENSG00000287157	0	0	0	0	0	0	0	0	0	0	0	ENSG00000287157	-	-	-	-	-	-	-	-
ENSG00000233920	ENSG00000233920	0	0	0	0	0	0	0	0	0	0	0	ENSG00000233920	-	-	-	-	-	-	-	-
ENSG00000183831	ANKRD45	0.0524114	0.0239343	0.0263329	0.0440654	0.019337	0.0247116	0.0374901	0.0781906	0.0364718	0.00469435	0.0675906	ANKRD45	ankyrin repeat domain 45 [Source:HGNC Symbol;Acc:HGNC:24786]	-	-	-	-	GO:0005737//cytoplasm;GO:0030496//midbody;GO:0032154//cleavage furrow;GO:0090543//Flemming body	GO:0003674//molecular_function;GO:0005515//protein binding	GO:0008283//cell population proliferation
ENSG00000197472	ZNF695	0.0355707	0.00238322	0.0181674	0.0179539	0.0243877	0.0144914	0.00887923	0.0101441	0	0.00469435	0.0150344	ZNF695	zinc finger protein 695 [Source:HGNC Symbol;Acc:HGNC:30954]	-	-	-	-	GO:0005634//nucleus	GO:0000978//RNA polymerase II cis-regulatory region sequence-specific DNA binding;GO:0000981//DNA-binding transcription factor activity, RNA polymerase II-specific;GO:0005515//protein binding;GO:0046872//metal ion binding	GO:0006355//regulation of transcription, DNA-templated;GO:0006357//regulation of transcription by RNA polymerase II
ENSG00000230184	SMYD3-IT1	0	0	0	0	0	0	0	0	0	0	0	SMYD3-IT1	-	-	-	-	-	-	-	-
ENSG00000232436	ENSG00000232436	0	0	0	0	0	0	0	0	0	0	0	ENSG00000232436	-	-	-	-	-	-	-	-
ENSG00000231718	LINC02789	0	0	0	0	0	0	0	0	0	0	0	LINC02789	-	-	-	-	-	-	-	-
ENSG00000136643	RPS6KC1	0.19897	0.150736	0.200153	0.179049	0.255861	0.213421	0.22135	0.18998	0.189698	0.114612	0.174351	RPS6KC1	ribosomal protein S6 kinase C1 [Source:HGNC Symbol;Acc:HGNC:10439]	-	-	-	-	GO:0005737//cytoplasm;GO:0005764//lysosome;GO:0005768//endosome;GO:0005769//early endosome;GO:0016020//membrane	GO:0000166//nucleotide binding;GO:0004672//protein kinase activity;GO:0004674//protein serine/threonine kinase activity;GO:0005515//protein binding;GO:0005524//ATP binding;GO:0008289//lipid binding;GO:0016301//kinase activity;GO:0016740//transferase activity;GO:0035091//phosphatidylinositol binding;GO:0106310//protein serine kinase activity	GO:0006468//protein phosphorylation;GO:0007165//signal transduction;GO:0016310//phosphorylation
ENSG00000232537	ENSG00000232537	0	0	0	0	0.00217056	0	0	0	0	0	0	ENSG00000232537	-	-	-	-	-	-	-	-
ENSG00000285521	ENSG00000285521	0	0	0	0	0	0	0	0	0	0	0	ENSG00000285521	-	-	-	-	-	-	-	-
ENSG00000162877	PM20D1	0.00174765	0	0	0	0	0	0	0	0	0	0	PM20D1	peptidase M20 domain containing 1 [Source:HGNC Symbol;Acc:HGNC:26518]	-	-	-	-	GO:0005576//extracellular region;GO:0005615//extracellular space;GO:0070062//extracellular exosome	GO:0004046//aminoacylase activity;GO:0008233//peptidase activity;GO:0016787//hydrolase activity;GO:0016811//hydrolase activity, acting on carbon-nitrogen (but not peptide) bonds, in linear amides;GO:0016829//lyase activity;GO:0046872//metal ion binding	GO:0006508//proteolysis;GO:0006520//cellular amino acid metabolic process;GO:0006629//lipid metabolic process;GO:0006631//fatty acid metabolic process;GO:0006807//nitrogen compound metabolic process;GO:0043604//amide biosynthetic process;GO:0043605//cellular amide catabolic process;GO:0044255//cellular lipid metabolic process;GO:0097009//energy homeostasis;GO:1990845//adaptive thermogenesis
ENSG00000135747	ZNF670-ZNF695	0	0	0.00517477	0	0	0	0.0115897	0	0	0	0	ZNF670-ZNF695	ZNF670-ZNF695 readthrough (NMD candidate) [Source:HGNC Symbol;Acc:HGNC:49200]	-	-	-	-	-	-	GO:0006355//regulation of transcription, DNA-templated
ENSG00000227237	ZNF692-DT	0	0	0	0	0	0	0	0	0	0	0	ZNF692-DT	-	-	-	-	-	-	-	-
ENSG00000069248	NUP133	0.355971	0.238806	0.286078	0.319284	0.283661	0.32839	0.43041	0.313807	0.367231	0.475915	0.416665	NUP133	nucleoporin 133 [Source:HGNC Symbol;Acc:HGNC:18016]	Human Diseases;Genetic Information Processing	Neurodegenerative disease;Translation	ko05014//Amyotrophic lateral sclerosis;ko03013//Nucleocytoplasmic transport	K14300;K14300	GO:0000775//chromosome, centromeric region;GO:0000776//kinetochore;GO:0005634//nucleus;GO:0005635//nuclear envelope;GO:0005643//nuclear pore;GO:0005694//chromosome;GO:0005829//cytosol;GO:0016020//membrane;GO:0031080//nuclear pore outer ring;GO:0031965//nuclear membrane	GO:0005515//protein binding;GO:0017056//structural constituent of nuclear pore	GO:0000972//transcription-dependent tethering of RNA polymerase II gene DNA at nuclear periphery;GO:0006406//mRNA export from nucleus;GO:0006606//protein import into nucleus;GO:0006913//nucleocytoplasmic transport;GO:0006999//nuclear pore organization;GO:0015031//protein transport;GO:0016973//poly(A)+ mRNA export from nucleus;GO:0021915//neural tube development;GO:0022008//neurogenesis;GO:0048339…
ENSG00000232812	LINC01717	0	0	0	0	0	0	0	0	0	0	0	LINC01717	-	-	-	-	-	-	-	-
ENSG00000242042	LINC01743	0	0	0	0	0	0	0	0	0	0	0	LINC01743	-	-	-	-	-	-	-	-
ENSG00000234464	ENSG00000234464	0	0	0	0	0	0	0	0	0	0	0	ENSG00000234464	-	-	-	-	-	-	-	-
ENSG00000253148	RGS21	0	0	0.00296612	0.00525643	0	0	0	0	0	0	0	RGS21	regulator of G protein signaling 21 [Source:HGNC Symbol;Acc:HGNC:26839]	-	-	-	-	GO:0005886//plasma membrane	GO:0003924//GTPase activity	GO:0007186//G protein-coupled receptor signaling pathway;GO:0009968//negative regulation of signal transduction;GO:0019226//transmission of nerve impulse;GO:0050913//sensory perception of bitter taste;GO:0050916//sensory perception of sweet taste;GO:0050917//sensory perception of umami taste
ENSG00000227751	RCC2-AS1	0	0	0	0	0	0	0	0	0	0	0	RCC2-AS1	-	-	-	-	-	-	-	-
ENSG00000090104	RGS1	0.00157421	0.0206706	0	0	0.00290007	0	0	0.00982094	0	0	0	RGS1	regulator of G protein signaling 1 [Source:HGNC Symbol;Acc:HGNC:9991]	-	-	-	-	GO:0005737//cytoplasm;GO:0005829//cytosol;GO:0005886//plasma membrane;GO:0009898//cytoplasmic side of plasma membrane;GO:0016020//membrane	GO:0001965//G-protein alpha-subunit binding;GO:0003924//GTPase activity;GO:0005096//GTPase activator activity;GO:0005516//calmodulin binding	GO:0006955//immune response;GO:0007165//signal transduction;GO:0007186//G protein-coupled receptor signaling pathway;GO:0007193//adenylate cyclase-inhibiting G protein-coupled receptor signaling pathway;GO:0009617//response to bacterium;GO:0009968//negative regulation of signal transduction;GO:0043547//positive regulation of GTPase activity;GO:0061737//leukotriene signaling pathway
ENSG00000285280	ENSG00000285280	0.0136354	0.00893768	0.00316221	0.00503628	0	0.0253979	0	0	0	0.0365861	0	ENSG00000285280	-	-	-	-	-	-	-	-
ENSG00000232892	RGS5-AS1	0	0	0	0	0	0	0	0.0140431	0	0	0	RGS5-AS1	-	-	-	-	-	-	-	-
ENSG00000236950	LINC01774	0	0	0	0	0	0	0	0	0	0	0	LINC01774	-	-	-	-	-	-	-	-
ENSG00000185220	PGBD2	0.0373022	0.00818157	0.0481165	0.0402117	0.0559134	0.0254942	0.05666	0.0545893	0.0104441	0	0.0146023	PGBD2	piggyBac transposable element derived 2 [Source:HGNC Symbol;Acc:HGNC:19399]	-	-	-	-	-	GO:0043565//sequence-specific DNA binding	-
ENSG00000162769	FLVCR1	0.211539	0.0827945	0.167923	0.186354	0.30185	0.179021	0.213879	0.20284	0.255251	0.220434	0.280809	FLVCR1	FLVCR heme transporter 1 [Source:HGNC Symbol;Acc:HGNC:24682]	-	-	-	-	GO:0005739//mitochondrion;GO:0005743//mitochondrial inner membrane;GO:0005886//plasma membrane;GO:0016020//membrane;GO:0031966//mitochondrial membrane	GO:0005515//protein binding;GO:0015232//heme transmembrane transporter activity;GO:0020037//heme binding;GO:0022857//transmembrane transporter activity	GO:0001568//blood vessel development;GO:0001701//in utero embryonic development;GO:0006783//heme biosynthetic process;GO:0006839//mitochondrial transport;GO:0006879//cellular iron ion homeostasis;GO:0015886//heme transport;GO:0030218//erythrocyte differentiation;GO:0035108//limb morphogenesis;GO:0035264//multicellular organism growth;GO:0042733//embryonic digit morphogenesis;GO:0043249//erythrocy…
ENSG00000133065	SLC41A1	0.0778854	0.254412	0.0876602	0.0394324	0.0809205	0.172587	0.0504535	0.0629036	0.184935	0.10795	0.163157	SLC41A1	solute carrier family 41 member 1 [Source:HGNC Symbol;Acc:HGNC:19429]	-	-	-	-	GO:0005886//plasma membrane;GO:0016020//membrane;GO:0016323//basolateral plasma membrane;GO:0032991//protein-containing complex	GO:0005515//protein binding;GO:0008324//cation transmembrane transporter activity;GO:0015095//magnesium ion transmembrane transporter activity;GO:0022857//transmembrane transporter activity;GO:0022890//inorganic cation transmembrane transporter activity;GO:0061768//magnesium:sodium antiporter activity	GO:0006811//ion transport;GO:0006812//cation transport;GO:0010961//cellular magnesium ion homeostasis;GO:0015693//magnesium ion transport;GO:0030001//metal ion transport;GO:0035725//sodium ion transmembrane transport;GO:0071286//cellular response to magnesium ion;GO:0098655//cation transmembrane transport;GO:1903830//magnesium ion transmembrane transport
ENSG00000042781	USH2A	0	0	0	0	0	0.00248533	0	0	0	0	0	USH2A	usherin [Source:HGNC Symbol;Acc:HGNC:12601]	-	-	-	-	GO:0001917//photoreceptor inner segment;GO:0002141//stereocilia ankle link;GO:0002142//stereocilia ankle link complex;GO:0005576//extracellular region;GO:0005604//basement membrane;GO:0005737//cytoplasm;GO:0005886//plasma membrane;GO:0016020//membrane;GO:0016324//apical plasma membrane;GO:0032391//photoreceptor connecting cilium;GO:0032421//stereocilium bundle;GO:0036064//ciliary basal body;GO:00…	GO:0005515//protein binding;GO:0005518//collagen binding;GO:0017022//myosin binding;GO:0042802//identical protein binding	GO:0007601//visual perception;GO:0007605//sensory perception of sound;GO:0035315//hair cell differentiation;GO:0042491//inner ear auditory receptor cell differentiation;GO:0045184//establishment of protein localization;GO:0045494//photoreceptor cell maintenance;GO:0048496//maintenance of animal organ identity;GO:0048856//anatomical structure development;GO:0050896//response to stimulus;GO:0050953…
ENSG00000234754	LINC02817	0	0	0	0	0	0	0	0	0	0	0	LINC02817	-	-	-	-	-	-	-	-
ENSG00000287046	ENSG00000287046	0	0	0	0	0	0	0	0	0.00894996	0.00619502	0	ENSG00000287046	-	-	-	-	-	-	-	-
ENSG00000228863	ENSG00000228863	0	0	0	0	0	0	0	0	0	0	0	ENSG00000228863	-	-	-	-	-	-	-	-
ENSG00000233332	ENSG00000233332	0	0	0	0	0	0	0	0	0	0	0	ENSG00000233332	-	-	-	-	-	-	-	-
ENSG00000226876	SMYD3-AS1	0	0	0	0	0	0	0	0	0	0	0	SMYD3-AS1	-	-	-	-	-	-	-	-
ENSG00000277462	ZNF670	0.0291645	0.0338899	0.0443183	0.0882698	0.0313827	0.0189692	0.0599693	0.151857	0.113207	0.026382	0.0483674	ZNF670	zinc finger protein 670 [Source:HGNC Symbol;Acc:HGNC:28167]	Human Diseases	Infectious disease: viral	ko05168//Herpes simplex virus 1 infection	K09228	GO:0005634//nucleus	GO:0000978//RNA polymerase II cis-regulatory region sequence-specific DNA binding;GO:0000981//DNA-binding transcription factor activity, RNA polymerase II-specific;GO:0003677//DNA binding;GO:0005515//protein binding;GO:0046872//metal ion binding	GO:0006355//regulation of transcription, DNA-templated;GO:0006357//regulation of transcription by RNA polymerase II;GO:0006629//lipid metabolic process;GO:0044255//cellular lipid metabolic process
ENSG00000035687	ADSS2	0.483365	0.261659	0.667998	0.523657	0.554098	0.382178	0.580002	0.65276	0.40272	0.710164	0.499253	ADSS2	adenylosuccinate synthase 2 [Source:HGNC Symbol;Acc:HGNC:292]	Metabolism;Metabolism;Metabolism	Global and overview maps;Nucleotide metabolism;Amino acid metabolism	ko01100//Metabolic pathways;ko00230//Purine metabolism;ko00250//Alanine, aspartate and glutamate metabolism	K01939;K01939;K01939	GO:0005737//cytoplasm;GO:0005739//mitochondrion;GO:0005829//cytosol;GO:0070062//extracellular exosome	GO:0000166//nucleotide binding;GO:0000287//magnesium ion binding;GO:0004019//adenylosuccinate synthase activity;GO:0005515//protein binding;GO:0005525//GTP binding;GO:0016874//ligase activity;GO:0042301//phosphate ion binding;GO:0046872//metal ion binding	GO:0002376//immune system process;GO:0006164//purine nucleotide biosynthetic process;GO:0006167//AMP biosynthetic process;GO:0006531//aspartate metabolic process;GO:0014074//response to purine-containing compound;GO:0044208//'de novo' AMP biosynthetic process;GO:0046040//IMP metabolic process;GO:0060359//response to ammonium ion;GO:0071257//cellular response to electrical stimulus
ENSG00000180287	PLD5	0.0700237	0.00967118	0.0807583	0.0662483	0.100855	0.1433	0.033454	0.0792651	0.0899101	0.086695	0.111534	PLD5	phospholipase D family member 5 [Source:HGNC Symbol;Acc:HGNC:26879]	-	-	-	-	GO:0016020//membrane	GO:0003824//catalytic activity	-
ENSG00000231272	ENSG00000231272	0	0	0	0	0	0	0	0	0	0	0	ENSG00000231272	-	-	-	-	-	-	-	-
ENSG00000230124	ACBD6	0.707415	0.402835	0.598564	0.791923	0.656877	0.495654	0.641082	1.0606	0.547533	0.652416	0.427095	ACBD6	acyl-CoA binding domain containing 6 [Source:HGNC Symbol;Acc:HGNC:23339]	-	-	-	-	GO:0005737//cytoplasm;GO:0005829//cytosol	GO:0000062//fatty-acyl-CoA binding;GO:0005515//protein binding;GO:0008289//lipid binding	-
ENSG00000272672	ENSG00000272672	0.00311	0	0	0	0	0	0	0	0	0	0	ENSG00000272672	-	-	-	-	-	-	-	-
ENSG00000235096	ENSG00000235096	0	0	0	0	0	0	0	0	0	0	0	ENSG00000235096	-	-	-	-	-	-	-	-
ENSG00000007341	ST7L	0.137788	0.0935908	0.112026	0.178298	0.27124	0.126328	0.180293	0.199053	0.162459	0.0755975	0.353109	ST7L	suppression of tumorigenicity 7 like [Source:HGNC Symbol;Acc:HGNC:18441]	-	-	-	-	GO:0016020//membrane	GO:0005515//protein binding	GO:0030308//negative regulation of cell growth
ENSG00000286747	ENSG00000286747	0.00614373	0	0.0131959	0.0146077	0	0.030414	0.00544838	0	0.0128979	0	0.0146023	ENSG00000286747	-	-	-	-	-	-	-	-
ENSG00000236069	ENSG00000236069	0	0	0	0	0	0	0	0	0	0	0	ENSG00000236069	-	-	-	-	-	-	-	-
ENSG00000236244	SLC35F3-AS1	0	0	0	0	0	0	0	0	0	0	0	SLC35F3-AS1	-	-	-	-	-	-	-	-
ENSG00000272865	ENSG00000272865	0	0	0	0.00271835	0	0.0147712	0	0	0.0108784	0	0.0335109	ENSG00000272865	-	-	-	-	-	-	-	-
ENSG00000143324	XPR1	1.63636	0.453224	1.53521	1.56858	1.80146	1.19453	1.44451	1.88707	0.973364	1.24448	0.667822	XPR1	xenotropic and polytropic retrovirus receptor 1 [Source:HGNC Symbol;Acc:HGNC:12827]	-	-	-	-	GO:0005737//cytoplasm;GO:0005794//Golgi apparatus;GO:0005886//plasma membrane;GO:0016020//membrane	GO:0000822//inositol hexakisphosphate binding;GO:0001618//virus receptor activity;GO:0015114//phosphate ion transmembrane transporter activity;GO:0015562//efflux transmembrane transporter activity	GO:0006817//phosphate ion transport;GO:0009615//response to virus;GO:0016036//cellular response to phosphate starvation;GO:0030643//cellular phosphate ion homeostasis;GO:0035435//phosphate ion transmembrane transport;GO:0046718//viral entry into host cell
ENSG00000118193	KIF14	0	0.0336764	0.0237079	0	0.0108349	0.0179601	0.0267451	0.0179995	0.0539985	0.0196898	0.0349654	KIF14	kinesin family member 14 [Source:HGNC Symbol;Acc:HGNC:19181]	-	-	-	-	GO:0005634//nucleus;GO:0005737//cytoplasm;GO:0005819//spindle;GO:0005829//cytosol;GO:0005856//cytoskeleton;GO:0005871//kinesin complex;GO:0005874//microtubule;GO:0005886//plasma membrane;GO:0016020//membrane;GO:0030496//midbody;GO:0051233//spindle midzone;GO:0090543//Flemming body	GO:0000166//nucleotide binding;GO:0003777//microtubule motor activity;GO:0005515//protein binding;GO:0005524//ATP binding;GO:0008017//microtubule binding;GO:0008574//plus-end-directed microtubule motor activity;GO:0015631//tubulin binding;GO:0016887//ATP hydrolysis activity;GO:0019901//protein kinase binding;GO:0030165//PDZ domain binding	GO:0001558//regulation of cell growth;GO:0007018//microtubule-based movement;GO:0007080//mitotic metaphase plate congression;GO:0008284//positive regulation of cell population proliferation;GO:0010389//regulation of G2/M transition of mitotic cell cycle;GO:0021685//cerebellar granular layer structural organization;GO:0021693//cerebellar Purkinje cell layer structural organization;GO:0021695//cere…
ENSG00000198842	STYXL2	0.0215889	0	0	0.00213776	0.0141951	0.0202809	0	0	0.0092172	0	0	STYXL2	serine/threonine/tyrosine interacting like 2 [Source:HGNC Symbol;Acc:HGNC:25034]	-	-	-	-	GO:0005737//cytoplasm;GO:0030017//sarcomere	GO:0008138//protein tyrosine/serine/threonine phosphatase activity;GO:0016791//phosphatase activity;GO:0033549//MAP kinase phosphatase activity	GO:0006470//protein dephosphorylation;GO:0016311//dephosphorylation;GO:0043409//negative regulation of MAPK cascade
ENSG00000286619	PM20D1-AS1	0	0	0	0	0	0	0	0	0	0	0	PM20D1-AS1	-	-	-	-	-	-	-	-
ENSG00000198756	COLGALT2	0.196693	0.0668795	0.13073	0.144859	0.17239	0.0939095	0.105513	0.062301	0.0612153	0.214869	0.117096	COLGALT2	collagen beta(1-O)galactosyltransferase 2 [Source:HGNC Symbol;Acc:HGNC:16790]	Metabolism;Metabolism;Metabolism	Global and overview maps;Amino acid metabolism;Glycan biosynthesis and metabolism	ko01100//Metabolic pathways;ko00310//Lysine degradation;ko00514//Other types of O-glycan biosynthesis	K11703;K11703;K11703	GO:0005783//endoplasmic reticulum;GO:0005788//endoplasmic reticulum lumen	GO:0005515//protein binding;GO:0016740//transferase activity;GO:0016757//glycosyltransferase activity;GO:0050211//procollagen galactosyltransferase activity	GO:0030199//collagen fibril organization
ENSG00000227554	ENSG00000227554	0	0	0	0	0	0	0	0	0	0	0	ENSG00000227554	-	-	-	-	-	-	-	-
ENSG00000054282	SDCCAG8	0.416475	0.298182	0.444062	0.395199	0.472794	0.393588	0.372966	0.278144	0.211278	0.326072	0.385773	SDCCAG8	SHH signaling and ciliogenesis regulator SDCCAG8 [Source:HGNC Symbol;Acc:HGNC:10671]	-	-	-	-	GO:0005737//cytoplasm;GO:0005813//centrosome;GO:0005814//centriole;GO:0005829//cytosol;GO:0005856//cytoskeleton;GO:0005911//cell-cell junction;GO:0034451//centriolar satellite;GO:0036064//ciliary basal body;GO:0042995//cell projection;GO:0070161//anchoring junction;GO:0097733//photoreceptor cell cilium	GO:0005515//protein binding	GO:0001764//neuron migration;GO:0007098//centrosome cycle;GO:0030010//establishment of cell polarity;GO:0030030//cell projection organization;GO:0031023//microtubule organizing center organization;GO:0035148//tube formation;GO:1902017//regulation of cilium assembly
ENSG00000183780	SLC35F3	0.0534003	0.0281879	0.10318	0.0488478	0.0652799	0.0398749	0.0487649	0.0778751	0	0.129889	0	SLC35F3	solute carrier family 35 member F3 [Source:HGNC Symbol;Acc:HGNC:23616]	-	-	-	-	GO:0016020//membrane	-	GO:0015888//thiamine transport
ENSG00000162702	ZNF281	0.178709	0.078419	0.166113	0.216839	0.147449	0.11288	0.154233	0.220829	0.178604	0.130472	0.156815	ZNF281	zinc finger protein 281 [Source:HGNC Symbol;Acc:HGNC:13075]	-	-	-	-	GO:0005634//nucleus;GO:0005654//nucleoplasm	GO:0000976//transcription cis-regulatory region binding;GO:0000978//RNA polymerase II cis-regulatory region sequence-specific DNA binding;GO:0000981//DNA-binding transcription factor activity, RNA polymerase II-specific;GO:0001227//DNA-binding transcription repressor activity, RNA polymerase II-specific;GO:0003677//DNA binding;GO:0003700//DNA-binding transcription factor activity;GO:0005515//prot…	GO:0000122//negative regulation of transcription by RNA polymerase II;GO:0006355//regulation of transcription, DNA-templated;GO:0010172//embryonic body morphogenesis;GO:0010629//negative regulation of gene expression;GO:0030154//cell differentiation;GO:0045892//negative regulation of transcription, DNA-templated;GO:0045893//positive regulation of transcription, DNA-templated;GO:0048863//stem cell…
ENSG00000238272	ENSG00000238272	0	0	0	0	0	0	0	0	0	0	0	ENSG00000238272	-	-	-	-	-	-	-	-
ENSG00000143194	MAEL	0.0156295	0.00726709	0.039359	0.0258651	0.0157207	0.00254049	0.00940413	0	0	0.0401202	0	MAEL	maelstrom spermatogenic transposon silencer [Source:HGNC Symbol;Acc:HGNC:25929]	-	-	-	-	GO:0000785//chromatin;GO:0001673//male germ cell nucleus;GO:0001741//XY body;GO:0005634//nucleus;GO:0005737//cytoplasm;GO:0030849//autosome;GO:0033391//chromatoid body;GO:0043186//P granule;GO:0048471//perinuclear region of cytoplasm;GO:0071547//piP-body	GO:0003677//DNA binding;GO:0043565//sequence-specific DNA binding	GO:0000122//negative regulation of transcription by RNA polymerase II;GO:0000902//cell morphogenesis;GO:0006915//apoptotic process;GO:0006974//cellular response to DNA damage stimulus;GO:0007129//homologous chromosome pairing at meiosis;GO:0007140//male meiotic nuclear division;GO:0007283//spermatogenesis;GO:0008630//intrinsic apoptotic signaling pathway in response to DNA damage;GO:0009566//fert…
ENSG00000054267	ARID4B	0.369814	0.282466	0.262793	0.317268	0.36736	0.336949	0.243134	0.367032	0.288353	0.273038	0.25031	ARID4B	AT-rich interaction domain 4B [Source:HGNC Symbol;Acc:HGNC:15550]	-	-	-	-	GO:0005634//nucleus;GO:0005654//nucleoplasm;GO:0005737//cytoplasm;GO:0005739//mitochondrion;GO:0005829//cytosol;GO:0016580//Sin3 complex	GO:0000976//transcription cis-regulatory region binding;GO:0003674//molecular_function;GO:0003677//DNA binding;GO:0005515//protein binding	GO:0000122//negative regulation of transcription by RNA polymerase II;GO:0006306//DNA methylation;GO:0006325//chromatin organization;GO:0006357//regulation of transcription by RNA polymerase II;GO:0006366//transcription by RNA polymerase II;GO:0007283//spermatogenesis;GO:0008150//biological_process;GO:0030336//negative regulation of cell migration;GO:0030512//negative regulation of transforming g…
ENSG00000287921	ENSG00000287921	0	0	0	0	0	0	0	0	0	0	0	ENSG00000287921	-	-	-	-	-	-	-	-
ENSG00000177800	TMEM78	0	0	0	0	0	0	0	0	0	0	0	TMEM78	-	-	-	-	-	-	-	-
ENSG00000175137	SH3BP5L	0.186369	0.0638317	0.167892	0.204362	0.102657	0.137229	0.169689	0.282667	0.233334	0.173939	0.157989	SH3BP5L	SH3 binding domain protein 5 like [Source:HGNC Symbol;Acc:HGNC:29360]	-	-	-	-	GO:0005737//cytoplasm	GO:0004860//protein kinase inhibitor activity;GO:0005085//guanyl-nucleotide exchange factor activity;GO:0005515//protein binding	GO:0035556//intracellular signal transduction
ENSG00000134245	WNT2B	0.0473573	0.343966	0.0199628	0.0239435	0.00292829	0	0.0236551	0.0432212	0.0389537	0.00841611	0	WNT2B	Wnt family member 2B [Source:HGNC Symbol;Acc:HGNC:12781]	Human Diseases;Human Diseases;Human Diseases;Human Diseases;Human Diseases;Environmental Information Processing;Human Diseases;Environmental Information Processing;Environmental Information Processing;Human Diseases;Human Diseases;Human Diseases;Cellular Processes;Organismal Systems;Human Diseases	Cancer: overview;Neurodegenerative disease;Neurodegenerative disease;Infectious disease: viral;Cancer: overview;Signal transduction;Cancer: specific types;Signal transduction;Signal transduction;Endocrine and metabolic disease;Cancer: specific types;Cancer: specific types;Cellular community - eukaryotes;Endocrine system;Cancer: specific types	ko05200//Pathways in cancer;ko05022//Pathways of neurodegeneration - multiple diseases;ko05010//Alzheimer disease;ko05165//Human papillomavirus infection;ko05205//Proteoglycans in cancer;ko04310//Wnt signaling pathway;ko05225//Hepatocellular carcinoma;ko04390//Hippo signaling pathway;ko04150//mTOR signaling pathway;ko04934//Cushing syndrome;ko05226//Gastric cancer;ko05224//Breast cancer;ko04550//…	K00182;K00182;K00182;K00182;K00182;K00182;K00182;K00182;K00182;K00182;K00182;K00182;K00182;K00182;K00182	GO:0005576//extracellular region;GO:0005615//extracellular space;GO:0043231//intracellular membrane-bounded organelle;GO:0062023//collagen-containing extracellular matrix	GO:0005102//signaling receptor binding;GO:0005109//frizzled binding;GO:0005125//cytokine activity	GO:0002062//chondrocyte differentiation;GO:0002088//lens development in camera-type eye;GO:0007275//multicellular organism development;GO:0008584//male gonad development;GO:0009267//cellular response to starvation;GO:0016055//Wnt signaling pathway;GO:0021871//forebrain regionalization;GO:0030182//neuron differentiation;GO:0045165//cell fate commitment;GO:0060070//canonical Wnt signaling pathway;G…
ENSG00000227373	RABGAP1L-DT	0.0034263	0	0.0373988	0	0.0141417	0.0103504	0.00425229	0	0	0	0	RABGAP1L-DT	-	-	-	-	-	-	-	-
ENSG00000069275	NUCKS1	1.89537	2.00551	1.5522	1.55963	2.20972	1.94288	1.69996	1.6959	1.85334	2.07003	1.56026	NUCKS1	nuclear casein kinase and cyclin dependent kinase substrate 1 [Source:HGNC Symbol;Acc:HGNC:29923]	-	-	-	-	GO:0000785//chromatin;GO:0005634//nucleus;GO:0005654//nucleoplasm;GO:0005694//chromosome;GO:0005730//nucleolus;GO:0005737//cytoplasm	GO:0003682//chromatin binding;GO:0003690//double-stranded DNA binding;GO:0003697//single-stranded DNA binding;GO:0003713//transcription coactivator activity;GO:0003723//RNA binding;GO:0140297//DNA-binding transcription factor binding	GO:0000724//double-strand break repair via homologous recombination;GO:0001678//cellular glucose homeostasis;GO:0006275//regulation of DNA replication;GO:0006281//DNA repair;GO:0006325//chromatin organization;GO:0006974//cellular response to DNA damage stimulus;GO:0031297//replication fork processing;GO:0035822//gene conversion;GO:0036297//interstrand cross-link repair;GO:0042593//glucose homeost…
ENSG00000187889	FYB2	0	0	0	0	0	0	0	0	0.0408692	0	0	FYB2	FYN binding protein 2 [Source:HGNC Symbol;Acc:HGNC:27295]	-	-	-	-	GO:0001772//immunological synapse;GO:0005886//plasma membrane;GO:0016020//membrane;GO:0045121//membrane raft	GO:0005515//protein binding	GO:0007229//integrin-mediated signaling pathway;GO:0033627//cell adhesion mediated by integrin;GO:0050852//T cell receptor signaling pathway;GO:0072659//protein localization to plasma membrane
ENSG00000097046	CDC7	0.105961	0.0634219	0.127924	0.0868784	0.16514	0.111344	0.11684	0.126069	0.183722	0.241583	0.175871	CDC7	cell division cycle 7 [Source:HGNC Symbol;Acc:HGNC:1745]	Cellular Processes	Cell growth and death	ko04110//Cell cycle	K02214	GO:0005634//nucleus;GO:0005654//nucleoplasm;GO:0005737//cytoplasm;GO:0045171//intercellular bridge;GO:0072686//mitotic spindle	GO:0000166//nucleotide binding;GO:0004672//protein kinase activity;GO:0004674//protein serine/threonine kinase activity;GO:0005515//protein binding;GO:0005524//ATP binding;GO:0016301//kinase activity;GO:0016740//transferase activity;GO:0046872//metal ion binding;GO:0106310//protein serine kinase activity	GO:0000082//G1/S transition of mitotic cell cycle;GO:0000727//double-strand break repair via break-induced replication;GO:0006468//protein phosphorylation;GO:0007049//cell cycle;GO:0007165//signal transduction;GO:0008284//positive regulation of cell population proliferation;GO:0010571//positive regulation of nuclear cell cycle DNA replication;GO:0010971//positive regulation of G2/M transition of …
ENSG00000232113	TEX50	0	0	0	0	0	0	0	0	0	0	0	TEX50	testis expressed 50 [Source:HGNC Symbol;Acc:HGNC:52382]	-	-	-	-	GO:0016020//membrane	-	-
ENSG00000282718	ENSG00000282718	0	0	0	0	0	0	0	0	0	0	0	ENSG00000282718	-	-	-	-	-	-	-	-
ENSG00000224857	LINC01691	0	0	0	0	0	0	0	0	0	0	0	LINC01691	-	-	-	-	-	-	-	-
ENSG00000273367	ENSG00000273367	0.00884815	0.0242013	0.00511604	0.0135829	0	0.00357707	0.0160186	0.0421501	0	0.0339949	0.010346	ENSG00000273367	-	-	-	-	-	-	-	-
ENSG00000231605	LINC01363	0	0	0	0	0	0	0	0	0	0	0	LINC01363	-	-	-	-	-	-	-	-
ENSG00000236358	ENSG00000236358	0	0	0	0	0	0	0	0	0	0	0	ENSG00000236358	-	-	-	-	-	-	-	-
ENSG00000203737	GPR52	0	0	0	0	0	0	0	0	0	0	0	GPR52	G protein-coupled receptor 52 [Source:HGNC Symbol;Acc:HGNC:4508]	-	-	-	-	GO:0005886//plasma membrane;GO:0016020//membrane	GO:0004930//G protein-coupled receptor activity;GO:0005515//protein binding;GO:0008020//G protein-coupled photoreceptor activity	GO:0007165//signal transduction;GO:0007186//G protein-coupled receptor signaling pathway;GO:0007602//phototransduction;GO:0007626//locomotory behavior;GO:0009410//response to xenobiotic stimulus;GO:0009584//detection of visible light;GO:0071482//cellular response to light stimulus
ENSG00000185420	SMYD3	0.309653	0.132664	0.344364	0.317657	0.327653	0.192317	0.367561	0.443831	0.383458	0.574661	0.308121	SMYD3	SET and MYND domain containing 3 [Source:HGNC Symbol;Acc:HGNC:15513]	Metabolism;Metabolism	Global and overview maps;Amino acid metabolism	ko01100//Metabolic pathways;ko00310//Lysine degradation	K11426;K11426	GO:0005634//nucleus;GO:0005654//nucleoplasm;GO:0005737//cytoplasm;GO:0005829//cytosol	GO:0000978//RNA polymerase II cis-regulatory region sequence-specific DNA binding;GO:0000993//RNA polymerase II complex binding;GO:0001162//RNA polymerase II intronic transcription regulatory region sequence-specific DNA binding;GO:0005515//protein binding;GO:0008168//methyltransferase activity;GO:0016740//transferase activity;GO:0042054//histone methyltransferase activity;GO:0046872//metal ion b…	GO:0006325//chromatin organization;GO:0006334//nucleosome assembly;GO:0014904//myotube cell development;GO:0032259//methylation;GO:0033138//positive regulation of peptidyl-serine phosphorylation;GO:0034968//histone lysine methylation;GO:0045184//establishment of protein localization;GO:0045944//positive regulation of transcription by RNA polymerase II;GO:0071549//cellular response to dexamethason…
ENSG00000076321	KLHL20	0.133051	0.0999077	0.12022	0.135032	0.097419	0.169452	0.142434	0.177904	0.0839692	0.0807939	0.184656	KLHL20	kelch like family member 20 [Source:HGNC Symbol;Acc:HGNC:25056]	-	-	-	-	GO:0005634//nucleus;GO:0005737//cytoplasm;GO:0005794//Golgi apparatus;GO:0005802//trans-Golgi network;GO:0005829//cytosol;GO:0015629//actin cytoskeleton;GO:0016605//PML body;GO:0030424//axon;GO:0030425//dendrite;GO:0031463//Cul3-RING ubiquitin ligase complex;GO:0042995//cell projection;GO:0048471//perinuclear region of cytoplasm	GO:0003779//actin binding;GO:0004842//ubiquitin-protein transferase activity;GO:0005515//protein binding;GO:0019964//interferon-gamma binding	GO:0006895//Golgi to endosome transport;GO:0007010//cytoskeleton organization;GO:0015031//protein transport;GO:0016567//protein ubiquitination;GO:0035455//response to interferon-alpha;GO:0043066//negative regulation of apoptotic process;GO:0043161//proteasome-mediated ubiquitin-dependent protein catabolic process;GO:1990390//protein K33-linked ubiquitination
ENSG00000272175	ENSG00000272175	0.00653503	0	0.00613017	0.0147359	0.00886992	0	0	0.0235783	0	0	0	ENSG00000272175	-	-	-	-	-	-	-	-
ENSG00000282265	ENSG00000282265	0	0	0	0	0	0	0	0	0	0	0	ENSG00000282265	-	-	-	-	-	-	-	-
ENSG00000117280	RAB29	0.0117923	0.0610099	0.022043	0.00999744	0.0089827	0.0989455	0.00864168	0.0248765	0	0	0.0581499	RAB29	RAB29, member RAS oncogene family [Source:HGNC Symbol;Acc:HGNC:9789]	-	-	-	-	GO:0005737//cytoplasm;GO:0005739//mitochondrion;GO:0005769//early endosome;GO:0005773//vacuole;GO:0005794//Golgi apparatus;GO:0005801//cis-Golgi network;GO:0005802//trans-Golgi network;GO:0005829//cytosol;GO:0005856//cytoskeleton;GO:0005886//plasma membrane;GO:0012505//endomembrane system;GO:0016020//membrane;GO:0031982//vesicle;GO:0042470//melanosome;GO:0043231//intracellular membrane-bounded or…	GO:0000166//nucleotide binding;GO:0003924//GTPase activity;GO:0005515//protein binding;GO:0005525//GTP binding;GO:0019003//GDP binding;GO:0019894//kinesin binding;GO:0031267//small GTPase binding;GO:0070840//dynein complex binding	GO:0001921//positive regulation of receptor recycling;GO:0006886//intracellular protein transport;GO:0007005//mitochondrion organization;GO:0007030//Golgi organization;GO:0007416//synapse assembly;GO:0009617//response to bacterium;GO:0010977//negative regulation of neuron projection development;GO:0015031//protein transport;GO:0016192//vesicle-mediated transport;GO:0030154//cell differentiation;G…
ENSG00000233985	LINC01681	0	0	0	0	0	0	0	0	0	0	0	LINC01681	-	-	-	-	-	-	-	-
ENSG00000236719	OVAAL	0	0	0	0	0	0	0	0	0	0	0	OVAAL	-	-	-	-	-	-	-	-
ENSG00000136636	KCTD3	0.307114	0.158921	0.358887	0.307325	0.37607	0.255413	0.424324	0.36341	0.35823	0.245622	0.484447	KCTD3	potassium channel tetramerization domain containing 3 [Source:HGNC Symbol;Acc:HGNC:21305]	-	-	-	-	GO:0005886//plasma membrane;GO:0016020//membrane	GO:0005515//protein binding	GO:0051260//protein homooligomerization
ENSG00000227043	LINC01682	0	0	0	0	0	0	0	0	0	0	0	LINC01682	-	-	-	-	-	-	-	-
ENSG00000163874	ZC3H12A	0.00476968	0.00676633	0.00322099	0	0	0	0.0119523	0	0	0.00971455	0.016664	ZC3H12A	zinc finger CCCH-type containing 12A [Source:HGNC Symbol;Acc:HGNC:26259]	-	-	-	-	GO:0000932//P-body;GO:0005634//nucleus;GO:0005654//nucleoplasm;GO:0005737//cytoplasm;GO:0005783//endoplasmic reticulum;GO:0005791//rough endoplasmic reticulum;GO:0005856//cytoskeleton;GO:0016020//membrane;GO:0030867//rough endoplasmic reticulum membrane;GO:0032991//protein-containing complex;GO:0036464//cytoplasmic ribonucleoprotein granule	GO:0003677//DNA binding;GO:0003682//chromatin binding;GO:0003723//RNA binding;GO:0003729//mRNA binding;GO:0003730//mRNA 3'-UTR binding;GO:0004518//nuclease activity;GO:0004519//endonuclease activity;GO:0004521//endoribonuclease activity;GO:0004532//exoribonuclease activity;GO:0004540//ribonuclease activity;GO:0004843//thiol-dependent deubiquitinase;GO:0005515//protein binding;GO:0016787//hydrolas…	GO:0000184//nuclear-transcribed mRNA catabolic process, nonsense-mediated decay;GO:0001525//angiogenesis;GO:0001933//negative regulation of protein phosphorylation;GO:0002230//positive regulation of defense response to virus by host;GO:0002376//immune system process;GO:0002757//immune response-activating signal transduction;GO:0006402//mRNA catabolic process;GO:0006915//apoptotic process;GO:00069…
ENSG00000285777	ENSG00000285777	0	0	0	0	0	0	0	0.00703126	0	0	0	ENSG00000285777	novel protein	-	-	-	-	-	-	-
ENSG00000286109	ENSG00000286109	0	0	0	0	0	0	0	0	0	0	0	ENSG00000286109	-	-	-	-	-	-	-	-
ENSG00000054392	HHAT	0.0126611	0.00380064	0.0251336	0.00893556	0.0165718	0.0354631	0.0273519	0	0.0368925	0.0208594	0.0146023	HHAT	hedgehog acyltransferase [Source:HGNC Symbol;Acc:HGNC:18270]	Environmental Information Processing	Signal transduction	ko04340//Hedgehog signaling pathway	K24678	GO:0000139//Golgi membrane;GO:0005783//endoplasmic reticulum;GO:0005789//endoplasmic reticulum membrane;GO:0005794//Golgi apparatus;GO:0016020//membrane	GO:0000166//nucleotide binding;GO:0005515//protein binding;GO:0005525//GTP binding;GO:0008374//O-acyltransferase activity;GO:0016409//palmitoyltransferase activity;GO:0016740//transferase activity;GO:0016746//acyltransferase activity	GO:0007224//smoothened signaling pathway;GO:0018009//N-terminal peptidyl-L-cysteine N-palmitoylation
ENSG00000188739	RBM34	0.050871	0.00999317	0.038881	0.0790018	0.0645655	0.0784602	0.0555626	0.0749948	0.0304809	0.0678742	0.0522403	RBM34	RNA binding motif protein 34 [Source:HGNC Symbol;Acc:HGNC:28965]	-	-	-	-	GO:0005634//nucleus;GO:0005654//nucleoplasm;GO:0005694//chromosome;GO:0005730//nucleolus	GO:0003676//nucleic acid binding;GO:0003723//RNA binding;GO:0019843//rRNA binding	GO:0000463//maturation of LSU-rRNA from tricistronic rRNA transcript (SSU-rRNA, 5.8S rRNA, LSU-rRNA)
ENSG00000286666	ENSG00000286666	0	0	0	0	0	0	0	0	0	0	0	ENSG00000286666	-	-	-	-	-	-	-	-
ENSG00000273198	ENSG00000273198	0.00260156	0	0	0	0.00634369	0	0.00455054	0.0101197	0	0.0108569	0	ENSG00000273198	-	-	-	-	-	-	-	-
ENSG00000203730	TEDDM1	0	0	0	0	0	0	0	0	0	0	0	TEDDM1	transmembrane epididymal protein 1 [Source:HGNC Symbol;Acc:HGNC:30233]	-	-	-	-	GO:0016020//membrane	-	-
ENSG00000273483	ENSG00000273483	0.0114947	0.00252422	0.00314649	0.00916634	0.0078594	0.00498147	0.01834	0.0282422	0.0102526	0	0	ENSG00000273483	-	-	-	-	-	-	-	-
ENSG00000203729	LINC00272	0	0	0	0	0	0	0	0	0	0	0	LINC00272	-	-	-	-	-	-	-	-
ENSG00000285981	ENSG00000285981	0	0	0	0	0	0	0	0	0	0	0	ENSG00000285981	-	-	-	-	-	-	-	-
ENSG00000261729	ENSG00000261729	0	0	0	0	0	0	0	0	0	0	0	ENSG00000261729	-	-	-	-	-	-	-	-
ENSG00000233047	LINC01677	0	0	0	0	0	0	0	0	0	0	0	LINC01677	-	-	-	-	-	-	-	-
ENSG00000143341	HMCN1	0.0419961	0.113811	0.00901551	0.037942	0.0290979	0.00820294	0.0413116	0.0300844	0.139685	0.0427006	0.0702644	HMCN1	hemicentin 1 [Source:HGNC Symbol;Acc:HGNC:19194]	-	-	-	-	GO:0005576//extracellular region;GO:0005604//basement membrane;GO:0005737//cytoplasm;GO:0005912//adherens junction;GO:0005927//muscle tendon junction;GO:0005938//cell cortex;GO:0030054//cell junction;GO:0032154//cleavage furrow;GO:0062023//collagen-containing extracellular matrix;GO:0070062//extracellular exosome;GO:0070161//anchoring junction	GO:0005201//extracellular matrix structural constituent;GO:0005509//calcium ion binding;GO:0005515//protein binding	GO:0007049//cell cycle;GO:0007156//homophilic cell adhesion via plasma membrane adhesion molecules;GO:0007157//heterophilic cell-cell adhesion via plasma membrane cell adhesion molecules;GO:0007601//visual perception;GO:0009617//response to bacterium;GO:0030036//actin cytoskeleton organization;GO:0050896//response to stimulus;GO:0051301//cell division;GO:0071711//basement membrane organization
ENSG00000228309	LINC01350	0	0	0	0	0	0	0	0	0	0	0	LINC01350	-	-	-	-	-	-	-	-
ENSG00000229739	PDC-AS1	0.00210136	0	0.0016213	0.0232154	0.00410721	0.0101539	0	0	0	0.0316837	0	PDC-AS1	-	-	-	-	-	-	-	-
ENSG00000116703	PDC	0	0	0	0	0	0	0	0	0	0	0	PDC	phosducin [Source:HGNC Symbol;Acc:HGNC:8759]	-	-	-	-	GO:0001750//photoreceptor outer segment;GO:0001917//photoreceptor inner segment;GO:0005634//nucleus;GO:0005737//cytoplasm;GO:0005829//cytosol;GO:0005929//cilium;GO:0042995//cell projection	GO:0004859//phospholipase inhibitor activity	GO:0007186//G protein-coupled receptor signaling pathway;GO:0007601//visual perception;GO:0007602//phototransduction;GO:0008277//regulation of G protein-coupled receptor signaling pathway;GO:0050896//response to stimulus
ENSG00000225545	ENSG00000225545	0	0	0	0	0	0	0	0	0	0	0	ENSG00000225545	-	-	-	-	-	-	-	-
ENSG00000273365	ENSG00000273365	0.00395156	0	0	0	0	0	0	0	0	0	0	ENSG00000273365	-	-	-	-	-	-	-	-
ENSG00000224358	TMCO1-AS1	0	0.00332461	0	0.00525643	0	0	0	0	0	0	0	TMCO1-AS1	-	-	-	-	-	-	-	-
ENSG00000162545	CAMK2N1	3.15747	0.717683	2.27157	2.74438	3.60393	3.01301	2.49656	3.39772	1.61117	4.62814	1.6576	CAMK2N1	calcium/calmodulin dependent protein kinase II inhibitor 1 [Source:HGNC Symbol;Acc:HGNC:24190]	-	-	-	-	GO:0005575//cellular_component;GO:0014069//postsynaptic density;GO:0030425//dendrite;GO:0042995//cell projection;GO:0045202//synapse	GO:0004860//protein kinase inhibitor activity;GO:0008427//calcium-dependent protein kinase inhibitor activity;GO:0019901//protein kinase binding	GO:0007616//long-term memory;GO:0050729//positive regulation of inflammatory response
ENSG00000090432	MUL1	0.194257	0.157308	0.281867	0.23304	0.267048	0.227202	0.24071	0.265088	0.215451	0.207269	0.275249	MUL1	mitochondrial E3 ubiquitin protein ligase 1 [Source:HGNC Symbol;Acc:HGNC:25762]	-	-	-	-	GO:0005739//mitochondrion;GO:0005741//mitochondrial outer membrane;GO:0005777//peroxisome;GO:0016020//membrane;GO:0030424//axon;GO:0043025//neuronal cell body	GO:0002039//p53 binding;GO:0004842//ubiquitin-protein transferase activity;GO:0005515//protein binding;GO:0016740//transferase activity;GO:0019789//SUMO transferase activity;GO:0031625//ubiquitin protein ligase binding;GO:0042802//identical protein binding;GO:0046872//metal ion binding;GO:0061630//ubiquitin protein ligase activity	GO:0000209//protein polyubiquitination;GO:0000266//mitochondrial fission;GO:0006915//apoptotic process;GO:0006919//activation of cysteine-type endopeptidase activity involved in apoptotic process;GO:0006996//organelle organization;GO:0010637//negative regulation of mitochondrial fusion;GO:0010821//regulation of mitochondrion organization;GO:0016567//protein ubiquitination;GO:0016925//protein sumo…
ENSG00000183114	FAM43B	0.120065	0.0305449	0.124541	0.0887464	0.166067	0.099591	0.110774	0.0600605	0.0285728	0.228025	0.0709756	FAM43B	family with sequence similarity 43 member B [Source:HGNC Symbol;Acc:HGNC:31791]	-	-	-	-	-	-	-
ENSG00000158825	CDA	0.0275665	0.0328055	0	0.027998	0	0	0.0124285	0.0106456	0	0.0197447	0.0217069	CDA	cytidine deaminase [Source:HGNC Symbol;Acc:HGNC:1712]	Metabolism;Metabolism;Metabolism	Global and overview maps;Xenobiotics biodegradation and metabolism;Nucleotide metabolism	ko01100//Metabolic pathways;ko00983//Drug metabolism - other enzymes;ko00240//Pyrimidine metabolism	K01489;K01489;K01489	GO:0005576//extracellular region;GO:0005829//cytosol;GO:0034774//secretory granule lumen;GO:1904724//tertiary granule lumen;GO:1904813//ficolin-1-rich granule lumen	GO:0001882//nucleoside binding;GO:0003824//catalytic activity;GO:0004126//cytidine deaminase activity;GO:0005515//protein binding;GO:0008270//zinc ion binding;GO:0016787//hydrolase activity;GO:0042802//identical protein binding;GO:0042803//protein homodimerization activity;GO:0046872//metal ion binding;GO:0047844//deoxycytidine deaminase activity	GO:0007166//cell surface receptor signaling pathway;GO:0008655//pyrimidine-containing compound salvage;GO:0009972//cytidine deamination;GO:0019858//cytosine metabolic process;GO:0030308//negative regulation of cell growth;GO:0044206//UMP salvage;GO:0045980//negative regulation of nucleotide metabolic process;GO:0046898//response to cycloheximide;GO:0071217//cellular response to external biotic st…
ENSG00000158828	PINK1	0.91749	0.622037	1.19887	0.879673	1.42185	1.13948	1.15673	0.880693	0.941966	1.78245	1.05961	PINK1	PTEN induced kinase 1 [Source:HGNC Symbol;Acc:HGNC:14581]	Human Diseases;Human Diseases;Human Diseases;Cellular Processes	Neurodegenerative disease;Neurodegenerative disease;Neurodegenerative disease;Transport and catabolism	ko05022//Pathways of neurodegeneration - multiple diseases;ko05014//Amyotrophic lateral sclerosis;ko05012//Parkinson disease;ko04137//Mitophagy - animal	K05688;K05688;K05688;K05688	GO:0000785//chromatin;GO:0005634//nucleus;GO:0005737//cytoplasm;GO:0005739//mitochondrion;GO:0005741//mitochondrial outer membrane;GO:0005743//mitochondrial inner membrane;GO:0005758//mitochondrial intermembrane space;GO:0005783//endoplasmic reticulum;GO:0005829//cytosol;GO:0005856//cytoskeleton;GO:0016020//membrane;GO:0030424//axon;GO:0030426//growth cone;GO:0044297//cell body;GO:0048471//perinu…	GO:0000166//nucleotide binding;GO:0000287//magnesium ion binding;GO:0002020//protease binding;GO:0004672//protein kinase activity;GO:0004674//protein serine/threonine kinase activity;GO:0005515//protein binding;GO:0005524//ATP binding;GO:0010857//calcium-dependent protein kinase activity;GO:0016301//kinase activity;GO:0016504//peptidase activator activity;GO:0016740//transferase activity;GO:00316…	GO:0000422//autophagy of mitochondrion;GO:0000423//mitophagy;GO:0001934//positive regulation of protein phosphorylation;GO:0002082//regulation of oxidative phosphorylation;GO:0002931//response to ischemia;GO:0006468//protein phosphorylation;GO:0006511//ubiquitin-dependent protein catabolic process;GO:0006914//autophagy;GO:0006979//response to oxidative stress;GO:0007005//mitochondrion organizatio…
ENSG00000117242	PINK1-AS	0.00554862	0.00925502	0.00780312	0.00566217	0.00559552	0.00248533	0.0200984	0	0.0222898	0.0139511	0.0150891	PINK1-AS	-	-	-	-	-	-	-	-
ENSG00000134371	CDC73	0.192412	0.133971	0.118114	0.226756	0.0596517	0.159827	0.140147	0.19562	0.180283	0.0963101	0.271219	CDC73	cell division cycle 73 [Source:HGNC Symbol;Acc:HGNC:16783]	-	-	-	-	GO:0000781//chromosome, telomeric region;GO:0005634//nucleus;GO:0005654//nucleoplasm;GO:0005829//cytosol;GO:0016593//Cdc73/Paf1 complex	GO:0000993//RNA polymerase II complex binding;GO:0005515//protein binding	GO:0000122//negative regulation of transcription by RNA polymerase II;GO:0001558//regulation of cell growth;GO:0001711//endodermal cell fate commitment;GO:0006357//regulation of transcription by RNA polymerase II;GO:0006368//transcription elongation from RNA polymerase II promoter;GO:0006378//mRNA polyadenylation;GO:0007049//cell cycle;GO:0008285//negative regulation of cell population proliferat…
ENSG00000162630	B3GALT2	0.330427	0.0949678	0.429322	0.442216	0.338666	0.244731	0.266752	0.421702	0.191401	0.146663	0.0820758	B3GALT2	beta-1,3-galactosyltransferase 2 [Source:HGNC Symbol;Acc:HGNC:917]	Metabolism;Metabolism	Global and overview maps;Glycan biosynthesis and metabolism	ko01100//Metabolic pathways;ko00601//Glycosphingolipid biosynthesis - lacto and neolacto series	K07820;K07820	GO:0000139//Golgi membrane;GO:0005794//Golgi apparatus;GO:0016020//membrane;GO:0031090//organelle membrane	GO:0008499//UDP-galactose:beta-N-acetylglucosamine beta-1,3-galactosyltransferase activity;GO:0016740//transferase activity;GO:0016757//glycosyltransferase activity;GO:0016758//hexosyltransferase activity;GO:0047275//glucosaminylgalactosylglucosylceramide beta-galactosyltransferase activity	GO:0006486//protein glycosylation;GO:0006493//protein O-linked glycosylation;GO:0006629//lipid metabolic process;GO:0006682//galactosylceramide biosynthetic process;GO:0009312//oligosaccharide biosynthetic process
ENSG00000232077	LINC01031	0	0	0	0	0	0	0	0	0	0	0	LINC01031	-	-	-	-	-	-	-	-
ENSG00000229639	LINC01758	0	0	0	0	0	0	0	0	0	0	0	LINC01758	-	-	-	-	-	-	-	-
ENSG00000287453	ENSG00000287453	0	0	0	0	0	0	0	0	0	0	0	ENSG00000287453	-	-	-	-	-	-	-	-
ENSG00000287283	ENSG00000287283	0	0	0	0	0	0	0	0	0	0	0	ENSG00000287283	-	-	-	-	-	-	-	-
ENSG00000237919	LRRC7-AS1	0	0	0	0	0	0	0	0	0	0	0	LRRC7-AS1	-	-	-	-	-	-	-	-
ENSG00000066557	LRRC40	0.332827	0.184073	0.360809	0.317142	0.457366	0.317999	0.311295	0.32581	0.44423	0.545069	0.248639	LRRC40	leucine rich repeat containing 40 [Source:HGNC Symbol;Acc:HGNC:26004]	-	-	-	-	GO:0016020//membrane	GO:0005515//protein binding	GO:0007165//signal transduction
ENSG00000228988	ENSG00000228988	0	0	0	0	0	0	0	0	0	0	0	ENSG00000228988	-	-	-	-	-	-	-	-
ENSG00000118454	ANKRD13C	0.233079	0.156725	0.148919	0.244784	0.258793	0.229186	0.178212	0.336555	0.294559	0.435585	0.323391	ANKRD13C	ankyrin repeat domain 13C [Source:HGNC Symbol;Acc:HGNC:25374]	-	-	-	-	GO:0005737//cytoplasm;GO:0005783//endoplasmic reticulum;GO:0005789//endoplasmic reticulum membrane;GO:0016020//membrane;GO:0048471//perinuclear region of cytoplasm	GO:0005102//signaling receptor binding;GO:0005515//protein binding	GO:0006621//protein retention in ER lumen;GO:0010469//regulation of signaling receptor activity;GO:2000209//regulation of anoikis
ENSG00000226088	LINC03102	0	0	0	0	0	0	0	0	0	0	0	LINC03102	-	-	-	-	-	-	-	-
ENSG00000116761	CTH	0.0251219	0.0155528	0.0356389	0.0289896	0.0279943	0.0744377	0.017972	0.0440805	0.106327	0.045495	0.067007	CTH	cystathionine gamma-lyase [Source:HGNC Symbol;Acc:HGNC:2501]	Metabolism;Metabolism;Metabolism;Metabolism;Metabolism	Global and overview maps;Global and overview maps;Amino acid metabolism;Amino acid metabolism;Metabolism of other amino acids	ko01100//Metabolic pathways;ko01230//Biosynthesis of amino acids;ko00270//Cysteine and methionine metabolism;ko00260//Glycine, serine and threonine metabolism;ko00450//Selenocompound metabolism	K01758;K01758;K01758;K01758;K01758	GO:0005737//cytoplasm;GO:0005829//cytosol;GO:0070062//extracellular exosome	GO:0003824//catalytic activity;GO:0004123//cystathionine gamma-lyase activity;GO:0005515//protein binding;GO:0005516//calmodulin binding;GO:0016829//lyase activity;GO:0030170//pyridoxal phosphate binding;GO:0042802//identical protein binding;GO:0044540//L-cystine L-cysteine-lyase (deaminating);GO:0047982//homocysteine desulfhydrase activity;GO:0080146//L-cysteine desulfhydrase activity;GO:0098606…	GO:0006534//cysteine metabolic process;GO:0006629//lipid metabolic process;GO:0008652//cellular amino acid biosynthetic process;GO:0018272//protein-pyridoxal-5-phosphate linkage via peptidyl-N6-pyridoxal phosphate-L-lysine;GO:0019343//cysteine biosynthetic process via cystathionine;GO:0019344//cysteine biosynthetic process;GO:0019346//transsulfuration;GO:0030968//endoplasmic reticulum unfolded pr…
ENSG00000271992	ENSG00000271992	0.00817557	0.00556506	0.00753219	0	0.00334961	0.0645094	0	0.0091929	0	0	0	ENSG00000271992	-	-	-	-	-	-	-	-
ENSG00000226208	ENSG00000226208	0	0	0	0	0	0	0	0	0	0	0	ENSG00000226208	-	-	-	-	-	-	-	-
ENSG00000007968	E2F2	0.0034744	0.00252422	0.0109044	0	0.00714492	0.00357707	0	0.00718727	0.0367931	0.00532186	0.0200439	E2F2	E2F transcription factor 2 [Source:HGNC Symbol;Acc:HGNC:3114]	Human Diseases;Human Diseases;Human Diseases;Human Diseases;Human Diseases;Human Diseases;Human Diseases;Human Diseases;Cellular Processes;Human Diseases;Human Diseases;Human Diseases;Human Diseases;Cellular Processes;Human Diseases;Human Diseases;Human Diseases;Human Diseases;Human Diseases;Human Diseases;Human Diseases;Human Diseases;Human Diseases	Cancer: overview;Infectious disease: viral;Infectious disease: viral;Infectious disease: viral;Infectious disease: viral;Cancer: specific types;Infectious disease: viral;Cancer: overview;Cell growth and death;Infectious disease: viral;Endocrine and metabolic disease;Cancer: specific types;Cancer: specific types;Cell growth and death;Cancer: specific types;Drug resistance: antineoplastic;Cancer: s…	ko05200//Pathways in cancer;ko05163//Human cytomegalovirus infection;ko05166//Human T-cell leukemia virus 1 infection;ko05169//Epstein-Barr virus infection;ko05167//Kaposi sarcoma-associated herpesvirus infection;ko05225//Hepatocellular carcinoma;ko05161//Hepatitis B;ko05206//MicroRNAs in cancer;ko04218//Cellular senescence;ko05160//Hepatitis C;ko04934//Cushing syndrome;ko05226//Gastric cancer;ko…	K09389;K09389;K09389;K09389;K09389;K09389;K09389;K09389;K09389;K09389;K09389;K09389;K09389;K09389;K09389;K09389;K09389;K09389;K09389;K09389;K09389;K09389;K09389	GO:0000785//chromatin;GO:0005634//nucleus;GO:0005654//nucleoplasm;GO:0005667//transcription regulator complex;GO:0035189//Rb-E2F complex;GO:0090575//RNA polymerase II transcription regulator complex	GO:0000977//RNA polymerase II transcription regulatory region sequence-specific DNA binding;GO:0000978//RNA polymerase II cis-regulatory region sequence-specific DNA binding;GO:0000981//DNA-binding transcription factor activity, RNA polymerase II-specific;GO:0000987//cis-regulatory region sequence-specific DNA binding;GO:0001228//DNA-binding transcription activator activity, RNA polymerase II-spe…	GO:0000083//regulation of transcription involved in G1/S transition of mitotic cell cycle;GO:0006355//regulation of transcription, DNA-templated;GO:0006357//regulation of transcription by RNA polymerase II;GO:0006367//transcription initiation from RNA polymerase II promoter;GO:0007049//cell cycle;GO:0045944//positive regulation of transcription by RNA polymerase II;GO:0051726//regulation of cell …
ENSG00000235052	ENSG00000235052	0	0.00412965	0	0	0	0	0	0	0	0.00775565	0	ENSG00000235052	-	-	-	-	-	-	-	-
ENSG00000117318	ID3	0.565211	4.70967	1.11212	0.553561	0.770941	2.20577	1.48631	0.565999	1.26016	1.44067	3.38181	ID3	inhibitor of DNA binding 3 [Source:HGNC Symbol;Acc:HGNC:5362]	Cellular Processes;Environmental Information Processing	Cellular community - eukaryotes;Signal transduction	ko04550//Signaling pathways regulating pluripotency of stem cells;ko04350//TGF-beta signaling pathway	K17694;K17694	GO:0005634//nucleus;GO:0005654//nucleoplasm;GO:0005737//cytoplasm	GO:0005515//protein binding;GO:0019904//protein domain specific binding;GO:0043425//bHLH transcription factor binding;GO:0046983//protein dimerization activity;GO:0140416//transcription regulator inhibitor activity;GO:1901707//leptomycin B binding	GO:0000122//negative regulation of transcription by RNA polymerase II;GO:0001656//metanephros development;GO:0006275//regulation of DNA replication;GO:0007417//central nervous system development;GO:0007507//heart development;GO:0007517//muscle organ development;GO:0007623//circadian rhythm;GO:0010628//positive regulation of gene expression;GO:0010629//negative regulation of gene expression;GO:003…
ENSG00000285802	ENSG00000285802	0	0.00204344	0	0	0	0	0	0	0	0	0	ENSG00000285802	-	-	-	-	-	-	-	-
ENSG00000142676	RPL11	29.8116	28.1707	24.0291	26.0023	26.0876	24.7562	26.8768	24.2952	26.0156	19.6245	19.704	RPL11	ribosomal protein L11 [Source:HGNC Symbol;Acc:HGNC:10301]	Human Diseases;Genetic Information Processing	Infectious disease: viral;Translation	ko05171//Coronavirus disease - COVID-19;ko03010//Ribosome	K02868;K02868	GO:0005634//nucleus;GO:0005654//nucleoplasm;GO:0005730//nucleolus;GO:0005737//cytoplasm;GO:0005829//cytosol;GO:0005840//ribosome;GO:0016020//membrane;GO:0022625//cytosolic large ribosomal subunit;GO:0022626//cytosolic ribosome;GO:0032991//protein-containing complex;GO:0042788//polysomal ribosome;GO:0070062//extracellular exosome;GO:1990904//ribonucleoprotein complex	GO:0003723//RNA binding;GO:0003735//structural constituent of ribosome;GO:0005515//protein binding;GO:0008097//5S rRNA binding;GO:0019843//rRNA binding;GO:0031625//ubiquitin protein ligase binding;GO:1990948//ubiquitin ligase inhibitor activity	GO:0000027//ribosomal large subunit assembly;GO:0002181//cytoplasmic translation;GO:0006364//rRNA processing;GO:0006412//translation;GO:0006605//protein targeting;GO:0010628//positive regulation of gene expression;GO:0032092//positive regulation of protein binding;GO:0032435//negative regulation of proteasomal ubiquitin-dependent protein catabolic process;GO:0034504//protein localization to nucle…
ENSG00000057757	PITHD1	1.76003	0.647858	1.7099	1.9182	1.59941	1.33152	1.94096	2.10353	1.38175	1.6809	0.991572	PITHD1	PITH domain containing 1 [Source:HGNC Symbol;Acc:HGNC:25022]	-	-	-	-	GO:0005634//nucleus;GO:0005737//cytoplasm;GO:0097598//sperm cytoplasmic droplet	-	GO:0007286//spermatid development;GO:0007341//penetration of zona pellucida;GO:0045654//positive regulation of megakaryocyte differentiation;GO:0045893//positive regulation of transcription, DNA-templated;GO:0061136//regulation of proteasomal protein catabolic process;GO:0061956//penetration of cumulus oophorus
ENSG00000011009	LYPLA2	0.758798	0.324849	0.776112	0.807294	0.545245	0.499707	0.821307	0.862948	0.74696	0.629702	1.12344	LYPLA2	lysophospholipase 2 [Source:HGNC Symbol;Acc:HGNC:6738]	Metabolism	Lipid metabolism	ko00564//Glycerophospholipid metabolism	K06130	GO:0005654//nucleoplasm;GO:0005737//cytoplasm;GO:0005795//Golgi stack;GO:0005829//cytosol;GO:0070062//extracellular exosome	GO:0004622//lysophospholipase activity;GO:0005515//protein binding;GO:0008474//palmitoyl-(protein) hydrolase activity;GO:0016787//hydrolase activity;GO:0045296//cadherin binding;GO:0052689//carboxylic ester hydrolase activity	GO:0002084//protein depalmitoylation;GO:0006629//lipid metabolic process;GO:0006631//fatty acid metabolic process;GO:0007411//axon guidance;GO:0046464//acylglycerol catabolic process;GO:0098734//macromolecule depalmitoylation;GO:1905344//prostaglandin catabolic process
ENSG00000117308	GALE	0.322864	0.13589	0.255647	0.363381	0.239273	0.203723	0.277664	0.412137	0.221947	0.255132	0.257351	GALE	UDP-galactose-4-epimerase [Source:HGNC Symbol;Acc:HGNC:4116]	Metabolism;Metabolism;Metabolism	Global and overview maps;Carbohydrate metabolism;Carbohydrate metabolism	ko01100//Metabolic pathways;ko00520//Amino sugar and nucleotide sugar metabolism;ko00052//Galactose metabolism	K01784;K01784;K01784	GO:0005829//cytosol	GO:0003974//UDP-N-acetylglucosamine 4-epimerase activity;GO:0003978//UDP-glucose 4-epimerase activity;GO:0016853//isomerase activity;GO:0042802//identical protein binding;GO:0042803//protein homodimerization activity	GO:0005975//carbohydrate metabolic process;GO:0006012//galactose metabolic process;GO:0019388//galactose catabolic process;GO:0033499//galactose catabolic process via UDP-galactose
ENSG00000230260	ENSG00000230260	0	0	0	0	0	0	0	0	0	0	0	ENSG00000230260	-	-	-	-	-	-	-	-
ENSG00000226919	ENSG00000226919	0.00175765	0.00664103	0	0	0	0	0	0	0	0	0	ENSG00000226919	-	-	-	-	-	-	-	-
ENSG00000286496	ENSG00000286496	0.020259	0.0294016	0.0259777	0.0420424	0.0332707	0.0252516	0.0425872	0.0520758	0.0106808	0.00807539	0.010346	ENSG00000286496	-	-	-	-	-	-	-	-
ENSG00000287516	ENSG00000287516	0.0239849	0.0160497	0.0717112	0.0475403	0.0325392	0.0183725	0.0530099	0.0442778	0	0.0845982	0.0168862	ENSG00000287516	-	-	-	-	-	-	-	-
ENSG00000287738	ENSG00000287738	0	0	0	0	0	0	0	0	0	0	0	ENSG00000287738	-	-	-	-	-	-	-	-
ENSG00000132703	APCS	0	0	0	0	0	0	0	0	0	0	0	APCS	amyloid P component, serum [Source:HGNC Symbol;Acc:HGNC:584]	-	-	-	-	GO:0005576//extracellular region;GO:0005615//extracellular space;GO:0005634//nucleus;GO:0062023//collagen-containing extracellular matrix;GO:0070062//extracellular exosome;GO:0072562//blood microparticle	GO:0001849//complement component C1q complex binding;GO:0005509//calcium ion binding;GO:0005515//protein binding;GO:0030246//carbohydrate binding;GO:0042802//identical protein binding;GO:0046790//virion binding;GO:0046872//metal ion binding;GO:0051082//unfolded protein binding	GO:0002674//negative regulation of acute inflammatory response;GO:0006457//protein folding;GO:0006953//acute-phase response;GO:0044869//negative regulation by host of viral exo-alpha-sialidase activity;GO:0044871//negative regulation by host of viral glycoprotein metabolic process;GO:0045087//innate immune response;GO:0045656//negative regulation of monocyte differentiation;GO:0046597//negative r…
ENSG00000132693	CRP	0	0.00219342	0	0	0.00214089	0	0	0	0	0	0	CRP	C-reactive protein [Source:HGNC Symbol;Acc:HGNC:2367]	-	-	-	-	GO:0005576//extracellular region;GO:0005615//extracellular space	GO:0001849//complement component C1q complex binding;GO:0005509//calcium ion binding;GO:0005515//protein binding;GO:0030169//low-density lipoprotein particle binding;GO:0033265//choline binding;GO:0042802//identical protein binding;GO:0046872//metal ion binding;GO:0050750//low-density lipoprotein particle receptor binding	GO:0006953//acute-phase response;GO:0006954//inflammatory response;GO:0008228//opsonization;GO:0010628//positive regulation of gene expression;GO:0010745//negative regulation of macrophage derived foam cell differentiation;GO:0010888//negative regulation of lipid storage;GO:0032677//regulation of interleukin-8 production;GO:0032930//positive regulation of superoxide anion generation;GO:0032945//n…
ENSG00000158716	DUSP23	0.335568	0.348047	0.38491	0.319314	0.371917	0.257862	0.332636	0.276655	0.251312	0.366645	0.252367	DUSP23	dual specificity phosphatase 23 [Source:HGNC Symbol;Acc:HGNC:21480]	-	-	-	-	GO:0005634//nucleus;GO:0005654//nucleoplasm;GO:0005737//cytoplasm;GO:0005829//cytosol	GO:0004721//phosphoprotein phosphatase activity;GO:0004722//protein serine/threonine phosphatase activity;GO:0004725//protein tyrosine phosphatase activity;GO:0005515//protein binding;GO:0008138//protein tyrosine/serine/threonine phosphatase activity;GO:0016787//hydrolase activity;GO:0016791//phosphatase activity;GO:0017018//myosin phosphatase activity	GO:0006470//protein dephosphorylation;GO:0016311//dephosphorylation;GO:0060271//cilium assembly
ENSG00000181036	FCRL6	0	0	0	0	0	0	0	0	0	0	0	FCRL6	Fc receptor like 6 [Source:HGNC Symbol;Acc:HGNC:31910]	-	-	-	-	GO:0005886//plasma membrane;GO:0009897//external side of plasma membrane;GO:0016020//membrane	GO:0004888//transmembrane signaling receptor activity;GO:0005515//protein binding;GO:0019902//phosphatase binding;GO:0019903//protein phosphatase binding;GO:0042289//MHC class II protein binding	GO:0007166//cell surface receptor signaling pathway
[truncated: 39,230 more rows]
