# Supplementary material for: Molecular signatures of cell diversity modulated by long noncoding RNAs in the human fetal spinal cord
Source: iScience. 2026 Mar 17;29(4):115399. doi: 10.1016/j.isci.2026.115399 (PMC13090696; doi:10.1016/j.isci.2026.115399)
Supplement: Table S14. The spot density of RTCD analysis, related to Figures 1E and 1F [file mmc15.xlsx]

## Sheet: Table.S14  RTCD
Slides	Astros	Ependymal	fibro	IN1	IN2	IN3	NSCs	MN1	MN2	MN3	NPC1	pre_Oligo	pre_Astro	NPC2	NSC1	NSC2	oligos	pre_IN1	pre_IN2	pre_IN3	pre_MN
GW_8	0.0072	0.0217	0.0943	0.0081	0.0206	0.0041	0.0058	0.179	0.0033	0.0179	0.0076	0.0044	0.0035	0.1058	0.0068	0.011	0.0026	0.0031	0.0095	0.4816	0.0021
GW_10	0.0053	0.0158	0.0388	0.0109	0.0247	0.002	0.0037	0.204	0.005	0.006	0.0078	0.0051	0.0029	0.0948	0.0097	0.0079	0.0042	0.0026	0.0036	0.5406	0.0044
GW_12	0.0072	0.0215	0.1662	0.009	0.0146	0.004	0.0088	0.1584	0.0031	0.0118	0.0035	0.005	0.0029	0.1609	0.0042	0.0142	0.0027	0.0039	0.0059	0.3898	0.0024
