# Supplementary material for: Molecular signatures of cell diversity modulated by long noncoding RNAs in the human fetal spinal cord
Source: iScience. 2026 Mar 17;29(4):115399. doi: 10.1016/j.isci.2026.115399 (PMC13090696; doi:10.1016/j.isci.2026.115399)
Supplement: Table S15. The spots values in each stack of RTCD analysis, related to Figures 1E and 1F [file mmc16.xlsx]

## Sheet: Table.S15 RTCD Proption.results
Spots	Major_celltype	Astros	Ependymal	fibro	IN1	IN2	IN3	NSCs	MN1	MN2	MN3	NPC1	pre_Astro	pre_Oligo	NPC2	NSC1	NSC2	oligos	pre_IN1	pre_IN2	pre_IN3	pre_MN
GW_8_AAATAAGGTAGTGCCC	pre_IN3	4.67841e-05	4.67841e-05	0.264281	4.67841e-05	4.67841e-05	4.67841e-05	0.00613777	4.67841e-05	4.67841e-05	4.67841e-05	4.67841e-05	4.67841e-05	4.67841e-05	0.171281	4.67841e-05	0.0216344	4.67841e-05	4.67841e-05	4.67841e-05	0.535918	4.67841e-05
GW_8_AAATAGCTTAGACTTT	MN1	6.45908e-05	0.0466365	6.45908e-05	6.45908e-05	6.45908e-05	6.45908e-05	0.00869817	0.711906	6.45908e-05	6.45908e-05	6.45908e-05	6.45908e-05	0.0129955	0.218621	6.45908e-05	6.45908e-05	6.45908e-05	6.45908e-05	6.45908e-05	0.000173743	6.45908e-05
GW_8_AAATTACCTATCGATG	pre_IN3	3.07233e-05	3.07233e-05	0.0295798	3.07233e-05	0.0252078	0.0347115	3.07233e-05	0.11435	3.07233e-05	3.07233e-05	3.07233e-05	3.07233e-05	3.07233e-05	3.07233e-05	3.07233e-05	3.07233e-05	0.0226789	0.00208503	3.07233e-05	0.770957	3.07233e-05
GW_8_AACATATCAACTGGTG	pre_IN3	7.22911e-05	7.22911e-05	0.015227	7.22911e-05	7.22911e-05	7.22911e-05	7.22911e-05	0.458845	7.22911e-05	0.0128475	7.22911e-05	7.22911e-05	7.22911e-05	7.22911e-05	7.22911e-05	7.22911e-05	0.000435858	7.22911e-05	7.22911e-05	0.511488	7.22911e-05
GW_8_AACCCTACTGTCAATA	pre_IN3	5.63492e-05	5.63492e-05	0.0547875	0.0449392	5.63492e-05	5.63492e-05	0.0112831	0.0549684	5.63492e-05	0.0271352	5.63492e-05	5.63492e-05	5.63492e-05	5.63492e-05	5.63492e-05	5.63492e-05	0.0210834	0.0144429	5.63492e-05	0.770628	5.63492e-05
GW_8_AACTCTCAATAGAGCG	pre_IN3	5.43455e-05	5.43455e-05	0.0041391	5.43455e-05	0.13307	5.43455e-05	0.0375554	5.43455e-05	0.0105589	5.43455e-05	0.104675	5.43455e-05	5.43455e-05	0.137532	5.43455e-05	5.43455e-05	5.43455e-05	5.43455e-05	0.0446774	0.527085	5.43455e-05
GW_8_AAGATTGGCGGAACGT	pre_IN3	3.96165e-05	3.96165e-05	0.00980275	0.132768	0.216208	0.0217963	3.96165e-05	0.00438445	3.96165e-05	3.96165e-05	3.96165e-05	3.96165e-05	3.96165e-05	3.96165e-05	3.96165e-05	3.96165e-05	0.0102378	3.96165e-05	3.96165e-05	0.604248	3.96165e-05
GW_8_AAGGATCGATCGCTTG	pre_IN3	4.56274e-05	4.56274e-05	0.205935	4.56274e-05	4.56274e-05	4.56274e-05	4.56274e-05	0.0512464	4.56274e-05	4.56274e-05	4.56274e-05	4.56274e-05	4.56274e-05	0.10062	4.56274e-05	0.0173453	4.56274e-05	4.56274e-05	4.56274e-05	0.624123	4.56274e-05
GW_8_AAGGATGAGGGACCTC	pre_IN3	2.83172e-05	2.83172e-05	0.054976	0.157816	2.83172e-05	2.83172e-05	2.83172e-05	0.0135249	2.83172e-05	2.83172e-05	2.83172e-05	2.83172e-05	0.0012745	2.83881e-05	2.83172e-05	2.83172e-05	2.83172e-05	2.83172e-05	2.83172e-05	0.771955	2.83172e-05
GW_8_AAGGGACAGATTCTGT	pre_IN3	3.74351e-05	3.74351e-05	0.00807399	3.74351e-05	0.197871	0.112991	3.74351e-05	0.0181958	3.74351e-05	3.74351e-05	3.74351e-05	3.74351e-05	3.74351e-05	3.74351e-05	3.74351e-05	3.74351e-05	3.74351e-05	0.00129812	3.74351e-05	0.661009	3.74351e-05
GW_8_AATATCGAGGGTTCTC	pre_IN3	6.85873e-05	0.00139258	0.000407385	6.85873e-05	6.85873e-05	6.85873e-05	6.85873e-05	0.42209	6.85873e-05	0.00563915	6.85873e-05	6.85873e-05	0.00176179	0.0180213	6.85873e-05	6.85873e-05	6.85873e-05	6.85873e-05	6.85873e-05	0.503145	0.046651
GW_8_AATCTATGCCGGAGCC	pre_IN3	8.9561e-05	8.9561e-05	0.0606555	8.9561e-05	8.9561e-05	8.9561e-05	8.9561e-05	0.00398362	8.9561e-05	0.226126	8.9561e-05	8.9561e-05	8.9561e-05	0.0585563	8.9561e-05	8.9561e-05	8.9561e-05	8.9561e-05	8.9561e-05	0.649246	8.9561e-05
GW_8_AATCTGCGTTGGGACG	pre_IN3	5.53697e-05	5.53697e-05	0.00345452	5.53697e-05	0.224442	5.53697e-05	0.00197266	5.53697e-05	5.53697e-05	5.53697e-05	0.006053	5.53697e-05	5.53697e-05	0.0716571	5.53697e-05	0.0052746	5.53697e-05	0.00565111	0.172261	0.50857	5.53697e-05
GW_8_AATGATGCGACTCCTG	pre_IN3	7.77511e-05	7.77511e-05	0.054724	7.77511e-05	7.77511e-05	7.77511e-05	7.77511e-05	7.77511e-05	7.77511e-05	0.0803751	7.77511e-05	7.77511e-05	7.77511e-05	7.77511e-05	7.77511e-05	7.77511e-05	7.77511e-05	7.77511e-05	7.77511e-05	0.863501	7.77511e-05
GW_8_ACAATTTGAGCAGTGG	fibro	2.48922e-05	4.09824e-05	0.541744	2.48922e-05	2.48922e-05	2.48922e-05	0.0148291	2.48922e-05	2.48922e-05	2.48922e-05	2.48922e-05	2.48922e-05	2.48922e-05	7.67068e-05	2.48922e-05	0.023737	2.48922e-05	2.48922e-05	2.48922e-05	0.419199	2.48922e-05
GW_8_ACATGGCGCCAAAGTA	pre_IN3	6.24301e-05	6.24301e-05	0.0819421	6.24301e-05	6.24301e-05	6.24301e-05	6.24301e-05	0.0516621	6.24301e-05	0.0174236	6.24301e-05	6.24301e-05	0.0546498	6.24301e-05	6.24301e-05	6.24301e-05	6.24301e-05	6.24301e-05	6.24301e-05	0.793324	6.24301e-05
GW_8_ACCACCAATGTAACAA	fibro	5.063e-05	5.39185e-05	0.489101	5.063e-05	5.063e-05	5.063e-05	0.0124848	5.063e-05	5.063e-05	0.147746	5.063e-05	5.063e-05	5.063e-05	0.035693	5.063e-05	5.063e-05	5.063e-05	5.063e-05	5.063e-05	0.314161	5.063e-05
GW_8_ACCCAACGCCCGTGGC	pre_IN3	8.3471e-05	8.3471e-05	0.0925156	8.3471e-05	8.3471e-05	8.3471e-05	0.00120441	8.3471e-05	8.3471e-05	0.0559963	8.3471e-05	8.3471e-05	8.3471e-05	0.00914963	8.3471e-05	8.3471e-05	8.3471e-05	8.3471e-05	8.3471e-05	0.839798	8.3471e-05
GW_8_ACCCGGATGACGCATC	MN1	4.26675e-05	4.26675e-05	0.00695976	0.0148017	4.26675e-05	4.26675e-05	4.26675e-05	0.856117	4.26675e-05	0.00587257	4.26675e-05	4.26675e-05	9.88653e-05	0.0362551	4.26675e-05	4.26675e-05	4.26675e-05	0.00142923	4.26675e-05	0.0779114	4.26675e-05
GW_8_ACCGATGGTAGCATCG	pre_IN3	5.71234e-05	5.71234e-05	0.000450583	0.0128064	0.16454	5.71234e-05	0.00249956	5.71234e-05	0.00801042	5.71234e-05	0.0749254	5.71234e-05	5.71234e-05	0.115544	5.71234e-05	0.0212087	5.71234e-05	5.71234e-05	0.0564823	0.542904	5.71234e-05
GW_8_ACCTCCGTTATTCACC	pre_IN3	5.78446e-05	0.107423	0.092584	5.78446e-05	5.78446e-05	5.78446e-05	0.0206413	5.78446e-05	5.78446e-05	5.78446e-05	5.78446e-05	5.78446e-05	5.78446e-05	0.315417	5.78446e-05	5.78446e-05	5.78446e-05	5.78446e-05	5.78446e-05	0.463009	5.78446e-05
GW_8_ACGAGTACGGATGCCC	MN1	7.03743e-05	0.0136633	0.01585	7.03743e-05	7.03743e-05	7.03743e-05	7.03743e-05	0.677224	7.03743e-05	0.0111949	7.03743e-05	7.03743e-05	0.025296	0.0455995	7.03743e-05	7.03743e-05	0.0101243	7.03743e-05	7.03743e-05	0.200133	7.03743e-05
GW_8_ACGATCATCTTGTAAA	MN1	0.0260574	0.0286331	4.8058e-05	4.01707e-05	4.01707e-05	4.01707e-05	4.01707e-05	0.559607	0.0167737	4.01707e-05	4.01707e-05	4.01707e-05	4.01707e-05	0.314025	4.01707e-05	4.01707e-05	4.01707e-05	0.00825416	4.01707e-05	0.0460797	4.01707e-05
GW_8_ACGCAATCACTACAGC	pre_IN3	9.44847e-05	9.44847e-05	0.0961746	9.44847e-05	9.44847e-05	9.44847e-05	9.44847e-05	9.44847e-05	9.44847e-05	0.201009	9.44847e-05	9.44847e-05	9.44847e-05	0.0478297	9.44847e-05	9.44847e-05	0.0100844	9.44847e-05	9.44847e-05	0.643391	9.44847e-05
GW_8_ACGCTAGTGATACACT	MN1	7.00567e-05	7.00567e-05	0.00614585	7.00567e-05	7.00567e-05	7.00567e-05	7.00567e-05	0.53588	0.0110697	7.00567e-05	7.00567e-05	7.00567e-05	7.00567e-05	7.00567e-05	7.00567e-05	7.00567e-05	7.00567e-05	7.00567e-05	7.00567e-05	0.439107	0.00667631
GW_8_ACGTATTACTCCGATC	pre_IN3	6.10215e-05	0.032327	0.373062	6.10215e-05	6.10215e-05	6.10215e-05	0.0272299	6.10215e-05	6.10215e-05	0.0442976	6.10215e-05	6.10215e-05	6.10215e-05	6.10215e-05	6.10215e-05	6.10215e-05	6.10215e-05	6.10215e-05	6.10215e-05	0.522107	6.10215e-05
GW_8_ACGTTCGCAATCAATT	fibro	6.2789e-05	0.145281	0.433542	6.2789e-05	6.2789e-05	6.2789e-05	6.2789e-05	6.2789e-05	6.2789e-05	6.2789e-05	6.2789e-05	6.2789e-05	6.2789e-05	0.164578	6.2789e-05	0.183665	6.2789e-05	6.2789e-05	6.2789e-05	0.0719288	6.2789e-05
GW_8_ACTATCCAGGGCATGG	MN1	4.11521e-05	0.0141203	0.0342095	4.11521e-05	4.11521e-05	0.00636344	4.11521e-05	0.663172	0.00704338	0.00293694	4.11521e-05	4.11521e-05	4.11521e-05	0.134679	4.11521e-05	4.11521e-05	0.0081075	4.11521e-05	4.11521e-05	0.105093	0.0238231
GW_8_ACTCCCGAATTCGTTT	NPC4	0.0178807	0.0310351	3.74634e-05	3.74634e-05	3.74634e-05	3.74634e-05	3.74634e-05	0.125686	0.0362677	3.74634e-05	3.74634e-05	3.74634e-05	3.74634e-05	0.672562	3.74634e-05	3.74634e-05	3.74634e-05	3.74634e-05	3.74634e-05	0.116006	3.74634e-05
GW_8_ACTTATACTTACCCGG	pre_IN3	3.93354e-05	3.93354e-05	0.00472171	3.93354e-05	0.193462	0.00679202	0.0080694	0.000162377	3.93354e-05	3.93354e-05	0.041832	0.0156542	3.93354e-05	0.191595	3.93354e-05	3.93354e-05	3.93354e-05	0.00148534	3.93354e-05	0.535794	3.93354e-05
GW_8_ACTTTACCCTCATGAA	pre_IN3	0.0956224	0.0783277	0.00859794	6.44905e-05	6.44905e-05	6.44905e-05	0.00411038	0.128875	6.44905e-05	6.44905e-05	6.44905e-05	6.44905e-05	6.44905e-05	0.311435	6.44905e-05	6.44905e-05	6.44905e-05	6.44905e-05	6.44905e-05	0.372129	6.44905e-05
GW_8_AGAAGAGCGCCGTTCC	pre_IN3	4.43709e-05	4.43709e-05	4.43709e-05	4.43709e-05	4.43709e-05	0.0315424	4.43709e-05	0.139615	4.43709e-05	4.43709e-05	4.43709e-05	4.43709e-05	4.43709e-05	4.43709e-05	4.43709e-05	4.43709e-05	4.43709e-05	4.43709e-05	4.43709e-05	0.828044	4.43709e-05
GW_8_AGAATTATGGATTCGA	pre_IN3	5.59721e-05	0.00900541	0.00126945	5.59721e-05	0.0214699	5.59721e-05	5.59721e-05	0.000120995	5.59721e-05	5.59721e-05	0.0464985	5.59721e-05	5.59721e-05	0.309641	0.0251515	0.0964018	5.59721e-05	5.59721e-05	0.0687846	0.421041	5.59721e-05
GW_8_AGAGAACCGTCTAGGA	pre_IN3	4.54533e-05	4.54533e-05	0.283713	4.54533e-05	4.54533e-05	4.54533e-05	4.54533e-05	4.54533e-05	4.54533e-05	4.54533e-05	4.54533e-05	4.54533e-05	4.54533e-05	4.54533e-05	4.54533e-05	4.54533e-05	4.54533e-05	4.54533e-05	4.54533e-05	0.715423	4.54533e-05
GW_8_AGATGATGGAGTCTGG	NPC4	0.00241442	0.264406	0.0423172	6.02117e-05	6.02117e-05	6.02117e-05	0.0159149	6.02117e-05	6.02117e-05	6.02117e-05	0.0105145	6.02117e-05	6.02117e-05	0.348681	6.02117e-05	6.02117e-05	0.00750946	6.02117e-05	6.02117e-05	0.30746	6.02117e-05
GW_8_AGCAACATATCTTATT	pre_IN3	6.24296e-05	6.24296e-05	0.265392	6.24296e-05	6.24296e-05	6.24296e-05	0.0267147	6.24296e-05	6.24296e-05	0.0180036	6.24296e-05	6.24296e-05	6.24296e-05	6.24296e-05	6.24296e-05	6.24296e-05	0.00442288	6.24296e-05	6.24296e-05	0.684468	6.24296e-05
GW_8_AGCGCGGGTGCCAATG	pre_IN3	6.10249e-05	6.10249e-05	0.0762638	0.148196	0.0143137	0.0077349	0.0200875	8.07968e-05	6.10249e-05	6.10249e-05	6.10249e-05	6.10249e-05	6.10249e-05	6.10249e-05	6.10249e-05	6.10249e-05	6.10249e-05	6.10249e-05	6.10249e-05	0.732469	6.10249e-05
GW_8_AGCTCTTCGTAACCTT	MN1	6.54338e-05	6.54338e-05	0.0449692	6.54338e-05	6.54338e-05	6.54338e-05	6.54338e-05	0.523286	6.54338e-05	6.54338e-05	6.54338e-05	6.54338e-05	0.0209161	0.0532693	6.54338e-05	6.54338e-05	0.000388226	6.54338e-05	6.54338e-05	0.35619	6.54338e-05
GW_8_AGGGACCGGCTGCGTT	MN1	4.26869e-05	0.0611208	0.0273895	4.26869e-05	4.26869e-05	4.26869e-05	4.26869e-05	0.651003	4.26869e-05	0.00972758	4.26869e-05	4.26869e-05	4.26869e-05	0.161419	4.26869e-05	4.26869e-05	4.26869e-05	4.26869e-05	4.26869e-05	0.0462219	0.0425199
GW_8_AGGGAGACATACTTCG	pre_IN3	6.39329e-05	6.39329e-05	0.0558858	6.39329e-05	6.39329e-05	6.39329e-05	6.39329e-05	0.304658	6.39329e-05	6.39329e-05	6.39329e-05	6.39329e-05	6.39329e-05	0.0535363	6.39329e-05	6.39329e-05	0.0037449	6.39329e-05	6.39329e-05	0.581152	6.39329e-05
GW_8_AGGGTCGATGCGAACT	pre_IN3	6.29931e-05	0.00565112	0.0128465	0.00605028	6.29931e-05	6.29931e-05	6.29931e-05	0.239023	0.0216703	6.29931e-05	6.29931e-05	6.29931e-05	6.29931e-05	0.163199	6.29931e-05	6.29931e-05	6.29931e-05	0.00163459	6.29931e-05	0.549107	6.29931e-05
GW_8_AGGGTGCTCTCGAGGG	NSC2	5.38039e-05	0.000398829	5.38039e-05	5.38039e-05	5.38039e-05	5.38039e-05	0.0530057	5.38039e-05	5.38039e-05	5.38039e-05	0.222424	5.88074e-05	5.38039e-05	0.230013	0.0374166	0.272625	5.38039e-05	5.38039e-05	0.112903	0.0705092	5.38039e-05
GW_8_AGGGTTCCCTTTGGTT	pre_IN3	2.70979e-05	2.70979e-05	0.00669069	0.120514	0.125001	0.0453647	2.70979e-05	0.0246393	2.70979e-05	2.70979e-05	2.70979e-05	2.70979e-05	0.00120236	0.0322886	2.70979e-05	2.70979e-05	0.00692886	2.70979e-05	2.70979e-05	0.637046	2.70979e-05
GW_8_AGGTATAATTGATAGT	NPC4	3.85541e-05	0.0235183	0.0344154	3.85541e-05	3.85541e-05	3.85541e-05	3.85541e-05	0.275433	3.85541e-05	3.85541e-05	3.85541e-05	3.85541e-05	3.85541e-05	0.582364	0.00318726	3.85541e-05	3.85541e-05	3.85541e-05	0.0127408	0.0678015	3.85541e-05
GW_8_AGGTCGCGGAGTTACT	pre_IN3	7.74588e-05	7.74588e-05	0.0448436	7.74588e-05	7.74588e-05	7.74588e-05	7.74588e-05	0.307861	7.74588e-05	0.0587072	7.74588e-05	7.74588e-05	0.0058715	0.0647605	7.74588e-05	7.74588e-05	7.74588e-05	7.74588e-05	7.74588e-05	0.516795	7.74588e-05
GW_8_AGTACATCATTTATCA	MN1	6.80031e-05	6.80031e-05	0.00713789	6.80031e-05	6.80031e-05	6.80031e-05	6.80031e-05	0.685084	6.80031e-05	6.80031e-05	6.80031e-05	6.80031e-05	0.00958719	0.0683181	6.80031e-05	6.80031e-05	0.0176041	6.80031e-05	6.80031e-05	0.211248	6.80031e-05
GW_8_AGTCGACGGTCTCAAG	pre_IN3	4.49058e-05	0.00253927	0.0242124	0.0351266	0.0400665	4.49058e-05	0.00506785	0.000169129	4.49058e-05	4.49058e-05	4.49058e-05	4.49058e-05	4.49058e-05	0.0602676	4.49058e-05	4.49058e-05	4.49058e-05	4.49058e-05	0.0149148	0.817097	4.49058e-05
GW_8_AGTCTAAAGTATACTC	MN1	6.15975e-05	6.15975e-05	0.0155547	6.15975e-05	6.15975e-05	6.15975e-05	6.15975e-05	0.542822	6.15975e-05	6.53637e-05	6.15975e-05	6.15975e-05	6.15975e-05	0.00169697	0.000107236	6.15975e-05	0.0154679	6.15975e-05	6.15975e-05	0.423424	6.15975e-05
GW_8_AGTGAGACTTCCAGTA	pre_IN3	2.7985e-05	2.7985e-05	0.0134166	0.10608	0.071223	0.00804002	2.7985e-05	0.0126429	2.7985e-05	2.7985e-05	2.7985e-05	2.7985e-05	2.7985e-05	2.7985e-05	2.7985e-05	2.7985e-05	2.7985e-05	2.7985e-05	2.7985e-05	0.788178	2.7985e-05
GW_8_AGTGAGCCTCGCCGCC	MN1	7.07727e-05	7.07727e-05	0.00406727	7.07727e-05	7.07727e-05	7.07727e-05	7.07727e-05	0.566042	7.07727e-05	7.07727e-05	7.07727e-05	7.07727e-05	0.006136	0.00804328	7.07727e-05	7.07727e-05	0.0159911	7.07727e-05	7.07727e-05	0.398659	7.07727e-05
GW_8_AGTGATTCAAGCAGGA	pre_IN3	7.19557e-05	0.0373365	0.0250145	7.19557e-05	7.19557e-05	7.19557e-05	0.00480284	7.19557e-05	7.19557e-05	7.19557e-05	7.19557e-05	7.19557e-05	7.19557e-05	0.258446	0.101902	0.00773079	7.19557e-05	7.19557e-05	7.19557e-05	0.56376	7.19557e-05
GW_8_AGTGGCGGCAATTTGA	pre_IN3	4.14231e-05	4.14231e-05	0.0659091	0.139163	0.0125209	4.14231e-05	4.14231e-05	0.000143422	4.14231e-05	4.14231e-05	4.14231e-05	4.14231e-05	4.14231e-05	4.14231e-05	4.14231e-05	4.14231e-05	0.00401359	4.14231e-05	4.14231e-05	0.777628	4.14231e-05
GW_8_ATAACGCCGGAGGGTC	pre_IN3	5.17534e-05	0.0871557	0.27142	5.17534e-05	5.17534e-05	5.17534e-05	0.0256017	5.17534e-05	5.17534e-05	5.17534e-05	5.17534e-05	5.17534e-05	5.17534e-05	0.0049111	5.17534e-05	5.17534e-05	5.17534e-05	5.17534e-05	5.17534e-05	0.610083	5.17534e-05
GW_8_ATAAGTAGGATTCAGA	MN1	4.25944e-05	4.25944e-05	0.00248672	4.25944e-05	8.53875e-05	4.25944e-05	4.25944e-05	0.889473	4.25944e-05	4.25944e-05	4.25944e-05	4.25944e-05	0.0218779	4.25944e-05	4.25944e-05	4.25944e-05	0.00609946	4.25944e-05	4.25944e-05	0.0793058	7.53575e-05
GW_8_ATAAGTAGGGCGACTC	MN1	4.4214e-05	0.0270227	0.0143906	4.4214e-05	4.4214e-05	4.4214e-05	4.4214e-05	0.645097	4.4214e-05	4.4214e-05	4.4214e-05	4.4214e-05	4.4214e-05	0.245725	4.4214e-05	4.4214e-05	0.000753617	4.4214e-05	4.4214e-05	0.0347647	0.0316271
GW_8_ATAGACAACGGGACCT	pre_IN3	4.12942e-05	4.12942e-05	0.0116854	4.12942e-05	0.0700681	0.0338133	4.12942e-05	0.0181115	4.12942e-05	4.12942e-05	4.12942e-05	4.12942e-05	4.12942e-05	4.12942e-05	4.12942e-05	4.12942e-05	4.12942e-05	0.0425895	4.12942e-05	0.823113	4.12942e-05
GW_8_ATAGAGTTATCAACTT	pre_IN3	4.41542e-05	4.41542e-05	0.0193947	4.41542e-05	0.0222849	0.0146491	0.00224646	0.000103857	4.41542e-05	0.0166096	4.41542e-05	4.41542e-05	4.41542e-05	4.41542e-05	4.41542e-05	4.41542e-05	4.41542e-05	0.0423664	4.41542e-05	0.881771	4.41542e-05
GW_8_ATAGGCTAGCTTCGCA	pre_IN3	7.43417e-05	7.43417e-05	0.122375	7.43417e-05	7.43417e-05	7.43417e-05	7.43417e-05	7.64068e-05	7.43417e-05	0.0138116	7.43417e-05	7.43417e-05	7.43417e-05	0.0226044	7.43417e-05	7.43417e-05	0.00132423	7.43417e-05	7.43417e-05	0.838693	7.43417e-05
GW_8_ATAGTTCCACCCACTC	MN1	4.48548e-05	4.48548e-05	0.0137205	4.48548e-05	4.48548e-05	4.48548e-05	0.00413281	0.744836	0.00533073	4.48548e-05	4.48548e-05	4.48548e-05	0.00762722	0.0977145	4.48548e-05	4.48548e-05	0.00463235	4.48548e-05	4.48548e-05	0.121422	4.55744e-05
GW_8_ATATCAACCTACAGAG	MN1	5.84882e-05	0.0129252	0.00752283	5.84882e-05	5.84882e-05	5.84882e-05	5.84882e-05	0.643101	5.84882e-05	5.84882e-05	5.84882e-05	5.84882e-05	0.00428824	0.0686674	5.84882e-05	5.84882e-05	5.84882e-05	5.84882e-05	5.84882e-05	0.219933	0.0427435
GW_8_ATATCGGTAGGGAGAT	MN1	6.03462e-05	6.03462e-05	0.0737066	6.03462e-05	6.03462e-05	6.03462e-05	6.03462e-05	0.414299	6.03462e-05	0.0267256	6.03462e-05	6.03462e-05	0.0181058	0.0868491	6.03462e-05	6.03462e-05	0.0188484	6.03462e-05	6.03462e-05	0.36062	6.03462e-05
GW_8_ATATGTCTCCCTAGCC	pre_IN3	1.8329e-05	0.00744329	0.00373957	0.00462445	6.21783e-05	1.8329e-05	0.00489882	0.0614298	0.00477142	1.8329e-05	0.0373797	0.00335639	1.8329e-05	0.205602	1.8329e-05	1.8329e-05	1.8329e-05	1.8329e-05	0.0346845	0.631843	1.8329e-05
GW_8_ATCTGCACCTCTGCGA	pre_IN3	7.00151e-05	7.00151e-05	0.00899815	7.00151e-05	7.00151e-05	7.00151e-05	7.00151e-05	0.382645	7.00151e-05	7.00151e-05	7.00151e-05	7.00151e-05	0.0229079	7.00151e-05	7.00151e-05	7.00151e-05	0.00442892	0.00446406	7.00151e-05	0.575506	7.00151e-05
GW_8_ATCTTGACTTGTCCAA	MN1	0.0136088	6.33507e-05	0.00219405	6.33507e-05	6.33507e-05	6.33507e-05	6.33507e-05	0.720604	6.33507e-05	6.33507e-05	6.33507e-05	6.33507e-05	6.33507e-05	0.158768	0.00544087	6.33507e-05	0.0119304	6.33507e-05	6.33507e-05	0.0865673	6.33507e-05
GW_8_ATGTAAGGCTGCTCTT	pre_IN3	5.93387e-05	0.165535	0.0671752	5.93387e-05	5.93387e-05	5.93387e-05	5.93387e-05	5.93387e-05	5.93387e-05	5.93387e-05	5.93387e-05	5.93387e-05	5.93387e-05	0.227591	5.93387e-05	5.93387e-05	0.00690616	5.93387e-05	5.93387e-05	0.531843	5.93387e-05
GW_8_ATTAGATTCCTCAGCA	pre_IN3	8.79347e-05	8.79347e-05	0.0772536	8.79347e-05	8.79347e-05	8.79347e-05	0.00120141	8.79347e-05	8.79347e-05	0.131065	8.79347e-05	8.79347e-05	8.79347e-05	0.0707502	8.79347e-05	8.79347e-05	0.00521137	8.79347e-05	8.79347e-05	0.713199	8.79347e-05
GW_8_ATTGATGAGTCCTAAC	NPC4	0.161062	0.0291835	3.69423e-05	3.69423e-05	3.69423e-05	3.69423e-05	0.0931961	3.69423e-05	3.69423e-05	3.69423e-05	0.0310034	0.258677	3.69423e-05	0.349843	0.00550267	0.0710521	3.69423e-05	3.69423e-05	3.69423e-05	3.69423e-05	3.69423e-05
GW_8_ATTGTACAACTCGGCT	NPC4	0.0791274	0.0384708	0.0025331	5.55984e-05	5.55984e-05	5.55984e-05	0.00315069	0.250682	5.55984e-05	5.55984e-05	5.55984e-05	5.55984e-05	5.55984e-05	0.453451	0.00613644	0.0265487	5.55984e-05	5.55984e-05	5.55984e-05	0.136491	0.00279676
GW_8_ATTTACTAAGTCCATT	pre_IN3	0.00874616	2.86948e-05	0.0204829	2.86948e-05	2.86948e-05	2.86948e-05	2.86948e-05	0.134964	2.86948e-05	0.0270211	2.86948e-05	2.86948e-05	0.00604596	0.17843	2.86948e-05	2.86948e-05	0.00638129	2.86948e-05	2.86948e-05	0.566869	0.0507156
GW_8_CAAGGTCCTATAGGCT	pre_IN3	0.00614626	0.127844	0.0625672	5.89101e-05	5.89101e-05	5.89101e-05	5.89101e-05	5.89101e-05	5.89101e-05	5.89101e-05	0.00755439	5.89101e-05	5.89101e-05	0.289962	5.89101e-05	5.89101e-05	0.0366844	5.89101e-05	5.89101e-05	0.468417	5.89101e-05
GW_8_CAAGTGTGGTTGCAAA	pre_IN3	3.96187e-05	3.96187e-05	0.0184932	3.96187e-05	5.16238e-05	0.000952364	3.96187e-05	0.364291	0.035964	3.96187e-05	3.96187e-05	3.96187e-05	0.0186571	0.00646608	3.96187e-05	3.96187e-05	3.96187e-05	3.96187e-05	3.96187e-05	0.548034	0.00661524
GW_8_CAATGGATCTCTACCA	pre_IN3	2.96085e-05	2.96085e-05	0.0541383	0.0424718	2.96085e-05	2.96085e-05	0.00104667	0.000268722	2.96085e-05	2.96085e-05	2.96085e-05	2.96085e-05	0.00192356	2.96085e-05	2.96085e-05	2.96085e-05	2.96085e-05	2.96085e-05	2.96085e-05	0.899707	2.96085e-05
GW_8_CACACGCGCTGTCTTA	pre_IN3	6.24665e-05	0.00405943	0.0117922	6.24665e-05	7.20768e-05	6.24665e-05	6.24665e-05	6.24665e-05	7.13147e-05	6.24665e-05	0.0135317	6.24665e-05	6.24665e-05	0.15162	6.24665e-05	0.0184382	6.24665e-05	6.24665e-05	0.19223	0.607435	6.24665e-05
GW_8_CACCCAAATCTTATGT	NPC4	0.0298403	0.0413816	0.0104851	5.93628e-05	5.93628e-05	5.93628e-05	0.00607323	0.340461	5.93628e-05	5.93628e-05	5.93628e-05	5.93628e-05	5.93628e-05	0.52222	5.93628e-05	5.93628e-05	5.93628e-05	5.93628e-05	5.93628e-05	0.0487082	5.93628e-05
GW_8_CAGACCTGTAAGTGTT	MN1	6.18614e-05	6.18614e-05	0.00269323	6.18614e-05	6.18614e-05	6.18614e-05	6.18614e-05	0.495672	6.18614e-05	6.18614e-05	6.18614e-05	6.18614e-05	0.00554885	0.0839234	6.18614e-05	6.18614e-05	6.18614e-05	6.18614e-05	6.18614e-05	0.411173	6.18614e-05
GW_8_CAGCTCGACAAGTTAA	pre_IN3	4.03416e-05	4.03416e-05	0.0138652	0.0318561	0.237084	4.03416e-05	4.03416e-05	0.00022283	4.03416e-05	4.03416e-05	4.03416e-05	4.03416e-05	4.03416e-05	4.03416e-05	4.03416e-05	4.03416e-05	4.03416e-05	4.03416e-05	4.03416e-05	0.716326	4.03416e-05
GW_8_CAGTAGCCCACGCGGT	pre_IN3	1.9996e-05	1.9996e-05	0.0897847	0.0248122	0.0330537	1.9996e-05	1.9996e-05	0.000357961	1.9996e-05	0.0162044	1.9996e-05	1.9996e-05	1.9996e-05	0.0110506	1.9996e-05	1.9996e-05	1.9996e-05	1.9996e-05	1.9996e-05	0.824457	1.9996e-05
GW_8_CAGTCGAGGATGCAAT	pre_IN3	7.63487e-05	7.63487e-05	0.0930279	7.63487e-05	7.63487e-05	7.63487e-05	0.0169322	7.63487e-05	7.63487e-05	0.0357306	7.63487e-05	7.63487e-05	7.63487e-05	0.050842	7.63487e-05	0.00204071	7.63487e-05	7.63487e-05	7.63487e-05	0.800281	7.63487e-05
GW_8_CATAACGGACAGTCGT	pre_IN3	5.68315e-05	5.68315e-05	5.68315e-05	0.0188798	6.56041e-05	5.68315e-05	0.0472374	0.000235625	0.00554129	5.68315e-05	0.00760018	5.68315e-05	5.68315e-05	0.119327	5.68315e-05	0.00159503	5.68315e-05	5.68315e-05	0.0576057	0.741287	5.68315e-05
GW_8_CATACTTAGGCAATAC	pre_IN3	5.77522e-05	5.77522e-05	0.168037	5.77522e-05	5.77522e-05	5.77522e-05	0.00167893	0.0200767	5.77522e-05	5.77522e-05	5.77522e-05	5.77522e-05	5.77522e-05	0.126807	5.77522e-05	5.77522e-05	0.00998592	5.77522e-05	5.77522e-05	0.672549	5.77522e-05
GW_8_CATCTTACACCACCTC	MN1	6.30431e-05	6.30431e-05	0.0121399	0.00122673	6.30431e-05	6.30431e-05	6.30431e-05	0.440219	6.37732e-05	6.30431e-05	6.30431e-05	6.30431e-05	6.30431e-05	0.167804	6.30431e-05	6.30431e-05	6.30431e-05	0.0185235	6.30431e-05	0.35914	6.30431e-05
GW_8_CATGACTTCGCTGAAT	pre_IN3	4.66355e-05	4.66355e-05	0.145733	4.66355e-05	4.66355e-05	4.66355e-05	4.66355e-05	5.87415e-05	4.66355e-05	0.0683413	4.66355e-05	4.66355e-05	4.66355e-05	4.66355e-05	4.66355e-05	4.66355e-05	4.66355e-05	4.66355e-05	4.66355e-05	0.785074	4.66355e-05
GW_8_CATGCGACCAGTTTAA	pre_IN3	7.86582e-05	7.86582e-05	0.0698515	7.86582e-05	7.86582e-05	7.86582e-05	7.86582e-05	7.86582e-05	7.86582e-05	0.0720731	7.86582e-05	7.86582e-05	7.86582e-05	7.86582e-05	7.86582e-05	7.86582e-05	7.86582e-05	7.86582e-05	7.86582e-05	0.85666	7.86582e-05
GW_8_CCACAATGTACGTCTT	pre_IN3	8.11028e-05	0.0266418	0.127373	8.11028e-05	8.11028e-05	8.11028e-05	8.11028e-05	8.11028e-05	8.11028e-05	8.11028e-05	8.11028e-05	8.11028e-05	8.11028e-05	8.11028e-05	0.0116865	8.11028e-05	8.11028e-05	8.11028e-05	8.11028e-05	0.83292	8.11028e-05
GW_8_CCACGGTGCCCGGTAG	NPC4	6.15316e-05	0.0660147	0.00894794	6.15316e-05	6.15316e-05	6.15316e-05	6.15316e-05	0.333935	6.15316e-05	6.15316e-05	6.15316e-05	6.15316e-05	6.15316e-05	0.509852	6.15316e-05	6.15316e-05	6.15316e-05	6.15316e-05	6.15316e-05	0.0802656	6.15316e-05
GW_8_CCACTATCCGGGTCAC	pre_IN3	4.64731e-05	4.83316e-05	0.300058	4.64731e-05	4.64731e-05	4.64731e-05	0.00710901	4.64731e-05	4.64731e-05	4.64731e-05	4.64731e-05	4.64731e-05	4.64731e-05	0.141058	4.64731e-05	4.64731e-05	4.64731e-05	4.64731e-05	4.64731e-05	0.550983	4.64731e-05
GW_8_CCAGATAGTTGAGTGA	pre_IN3	5.70982e-05	5.70982e-05	0.358981	5.70982e-05	5.70982e-05	5.70982e-05	5.70982e-05	5.70982e-05	5.70982e-05	0.0135332	5.70982e-05	5.70982e-05	5.70982e-05	0.0433359	5.70982e-05	5.70982e-05	0.00530356	5.70982e-05	5.70982e-05	0.577932	5.70982e-05
GW_8_CCAGTAGTCTGATCCA	pre_IN3	2.80316e-05	2.80316e-05	0.0161718	0.00957391	0.0902378	0.043097	2.80316e-05	0.000219567	2.80316e-05	2.80316e-05	2.80316e-05	2.80316e-05	2.80316e-05	2.80316e-05	2.80316e-05	2.80316e-05	2.80316e-05	2.80316e-05	2.80316e-05	0.84028	2.80316e-05
GW_8_CCATACCTTTACTTGT	MN1	6.8406e-05	6.8406e-05	0.00944254	6.8406e-05	6.8406e-05	6.8406e-05	6.8406e-05	0.463019	6.8406e-05	6.8406e-05	6.8406e-05	6.8406e-05	6.8406e-05	0.0709554	6.8406e-05	6.8406e-05	6.8406e-05	6.8406e-05	6.8406e-05	0.443499	0.0119893
GW_8_CCATCTCACCAGTGAA	pre_IN3	6.47778e-05	6.47778e-05	0.0288853	0.0235218	6.47778e-05	6.47778e-05	0.00794249	0.291601	6.47778e-05	6.47778e-05	6.47778e-05	6.47778e-05	6.47778e-05	0.0831492	6.47778e-05	6.47778e-05	0.00130287	6.47778e-05	6.47778e-05	0.554973	0.00778208
GW_8_CCCAAACATGCTGCTC	pre_IN3	6.56762e-05	0.0258232	0.0231788	6.56762e-05	6.56762e-05	6.56762e-05	0.0169537	6.56762e-05	6.56762e-05	6.56762e-05	6.56762e-05	6.56762e-05	6.56762e-05	0.296552	0.00702493	0.00418512	6.56762e-05	6.56762e-05	0.0610617	0.564367	6.56762e-05
GW_8_CCGATCTCAACCTTAT	pre_IN3	6.18967e-05	6.18967e-05	0.0072992	6.18967e-05	6.18967e-05	6.18967e-05	6.18967e-05	0.378031	6.18967e-05	6.18967e-05	6.18967e-05	6.18967e-05	0.0283562	0.0946825	6.18967e-05	6.18967e-05	6.18967e-05	6.18967e-05	6.18967e-05	0.490641	6.18967e-05
GW_8_CCGCTTGCTGACATGG	pre_IN3	7.97742e-05	7.97742e-05	0.0453912	7.97742e-05	7.97742e-05	7.97742e-05	7.97742e-05	0.059945	7.97742e-05	0.0980384	7.97742e-05	7.97742e-05	7.97742e-05	0.136811	7.97742e-05	7.97742e-05	7.97742e-05	7.97742e-05	7.97742e-05	0.658538	7.97742e-05
GW_8_CCGGCACGACCGTTTC	pre_IN3	3.8843e-05	0.0659444	0.0638301	3.8843e-05	3.8843e-05	3.8843e-05	0.0133778	0.137597	3.8843e-05	0.0118884	3.8843e-05	3.8843e-05	3.8843e-05	0.291214	3.8843e-05	0.0384664	0.00422842	3.8843e-05	3.8843e-05	0.372988	3.8843e-05
GW_8_CCGGGCTGCTCCATAC	pre_IN3	3.99428e-05	3.99428e-05	0.0213882	0.0137355	0.022042	0.00427517	3.99428e-05	0.000134685	3.99428e-05	3.99428e-05	3.99428e-05	3.99428e-05	0.0048777	3.99428e-05	3.99428e-05	3.99428e-05	0.0128335	0.0253547	3.99428e-05	0.894879	3.99428e-05
GW_8_CCGTGGAACGATCCAA	pre_IN3	0.000120914	0.0136158	0.12024	0.000120914	0.000120914	0.000120914	0.000120914	0.000120914	0.000120914	0.0837043	0.000120914	0.000120914	0.000120914	0.00680619	0.000120914	0.000120914	0.00850028	0.000120914	0.000120914	0.76532	0.000120914
GW_8_CCTAGGCGTAGCGATC	pre_IN3	5.95148e-05	5.95148e-05	0.013356	0.0257263	0.202948	0.00630028	5.95148e-05	0.000187361	5.95148e-05	5.95148e-05	5.95148e-05	5.95148e-05	5.95148e-05	0.012227	5.95148e-05	5.95148e-05	0.00245509	0.0134127	5.95148e-05	0.722673	5.95148e-05
GW_8_CCTATGAAGTGGTGCC	pre_IN3	0.00220738	2.72841e-05	0.079003	2.72841e-05	2.72841e-05	2.72841e-05	0.000514048	0.202516	2.72841e-05	5.37431e-05	2.72841e-05	2.72841e-05	2.72841e-05	0.0970042	2.72841e-05	2.72841e-05	2.72841e-05	2.72841e-05	2.72841e-05	0.604022	0.0143247
GW_8_CCTCACCTGAGGGAGC	MN1	7.01089e-05	7.01089e-05	0.0110567	7.01089e-05	7.01089e-05	7.01089e-05	7.01089e-05	0.540467	0.00694553	7.01089e-05	7.01089e-05	7.01089e-05	0.026423	0.0257912	7.01089e-05	7.01089e-05	7.01089e-05	7.01089e-05	7.01089e-05	0.388265	7.01089e-05
GW_8_CCTCACCTTAGCATCG	pre_IN3	4.59566e-05	4.59566e-05	0.0181574	4.59566e-05	0.0579411	4.59566e-05	4.59566e-05	0.297969	4.59566e-05	4.59566e-05	4.59566e-05	4.59566e-05	0.0132161	0.015383	4.59566e-05	4.59566e-05	4.59566e-05	0.00185177	4.59566e-05	0.594839	4.59566e-05
GW_8_CCTGAACGATATATTC	pre_IN3	2.74767e-05	2.74767e-05	0.0209849	0.0827233	0.00760798	0.0752837	2.74767e-05	0.109848	2.74767e-05	2.74767e-05	2.74767e-05	2.74767e-05	2.74767e-05	2.74767e-05	2.74767e-05	2.74767e-05	2.74767e-05	2.74767e-05	2.74767e-05	0.70314	2.74767e-05
GW_8_CCTGTCCCTCACGTTA	pre_IN3	4.14941e-05	0.00922799	0.277172	4.14941e-05	4.14941e-05	4.14941e-05	4.14941e-05	4.14941e-05	4.14941e-05	4.14941e-05	4.14941e-05	4.14941e-05	4.14941e-05	0.0737146	4.14941e-05	0.00670083	4.14941e-05	4.14941e-05	4.14941e-05	0.63252	4.14941e-05
GW_8_CCTTTCAATGAAGAAA	pre_IN3	3.02175e-05	3.02175e-05	0.0423163	0.0455869	3.29682e-05	0.0731994	3.02175e-05	0.0407898	3.02175e-05	3.02175e-05	3.02175e-05	3.02175e-05	3.02175e-05	3.02175e-05	3.02175e-05	3.02175e-05	3.02175e-05	3.02175e-05	0.0194754	0.778176	3.02175e-05
GW_8_CGACTTTGTATAGCCT	NPC4	6.72853e-05	0.182873	0.0960849	6.72853e-05	6.72853e-05	6.72853e-05	0.0307707	6.72853e-05	6.72853e-05	6.72853e-05	6.72853e-05	6.72853e-05	6.72853e-05	0.338317	6.72853e-05	6.72853e-05	0.0193081	6.72853e-05	6.72853e-05	0.331637	6.72853e-05
GW_8_CGAGTTCTGTCCCACC	fibro	3.64637e-05	0.00958747	0.574863	3.64637e-05	3.64637e-05	3.64637e-05	0.00436461	3.64637e-05	3.64637e-05	3.64637e-05	3.64637e-05	3.64637e-05	3.64637e-05	3.64637e-05	3.64637e-05	3.64637e-05	3.64637e-05	3.64637e-05	3.64637e-05	0.410565	3.64637e-05
GW_8_CGAGTTTATCGGACTG	pre_IN3	1.88455e-05	1.88455e-05	0.00550499	1.88455e-05	0.0700788	1.88455e-05	1.88455e-05	0.131613	0.0920959	1.88455e-05	0.0123267	1.88455e-05	1.88455e-05	0.0805939	1.88455e-05	1.88455e-05	1.88455e-05	1.88455e-05	1.88455e-05	0.607523	1.88455e-05
GW_8_CGCACATGTCCACTAC	pre_IN3	2.84782e-05	0.0185309	0.108205	0.0535945	0.0529753	0.0288546	2.84782e-05	0.000107285	2.84782e-05	2.84782e-05	2.84782e-05	2.84782e-05	2.84782e-05	2.84782e-05	2.84782e-05	2.84782e-05	2.84782e-05	2.84782e-05	2.84782e-05	0.737334	2.84782e-05
GW_8_CGCACGTGCGCTATCA	pre_IN3	6.59829e-05	6.59829e-05	0.025875	6.59829e-05	6.59829e-05	6.59829e-05	0.00515764	0.40986	6.59829e-05	6.59829e-05	6.59829e-05	6.59829e-05	0.00494249	0.0844705	6.59829e-05	6.59829e-05	0.000118859	6.59829e-05	6.59829e-05	0.427145	0.0415725
GW_8_CGCATCCATCAGCCAG	pre_IN3	2.12785e-05	2.12785e-05	0.477108	2.12785e-05	2.12785e-05	2.12785e-05	0.00783551	5.851e-05	2.12785e-05	8.24999e-05	2.12785e-05	2.12785e-05	2.12785e-05	0.000133216	2.12785e-05	9.05555e-05	0.00442902	2.12785e-05	2.12785e-05	0.509986	2.12785e-05
GW_8_CGCTAGAGACCGCTGC	pre_IN3	6.49812e-05	6.49812e-05	0.0313834	6.49812e-05	6.49812e-05	6.49812e-05	0.000173726	0.353336	6.49812e-05	6.49812e-05	6.49812e-05	6.49812e-05	6.49812e-05	0.00455064	6.49812e-05	6.49812e-05	6.49812e-05	6.49812e-05	6.49812e-05	0.568634	0.0409477
GW_8_CGCTTTCTTGCATTCG	pre_IN3	7.26612e-05	7.26612e-05	0.0830563	7.26612e-05	7.26612e-05	7.26612e-05	7.26612e-05	7.26612e-05	7.26612e-05	7.26612e-05	7.26612e-05	7.26612e-05	7.26612e-05	0.181001	0.0277009	7.26612e-05	7.26612e-05	7.26612e-05	7.26612e-05	0.707007	7.26612e-05
GW_8_CGGCAGGGTCGGGTTG	pre_IN3	3.90428e-05	3.90428e-05	0.000914411	0.00566256	0.207748	3.90428e-05	0.000925743	0.0930481	3.90428e-05	3.90428e-05	3.90428e-05	0.0138548	3.90428e-05	0.0611763	3.90428e-05	0.0455243	3.90428e-05	3.90428e-05	0.0222268	0.548489	3.90428e-05
GW_8_CGGCCCAACCTGTAGT	pre_IN3	7.1364e-05	0.0211485	0.0336258	7.1364e-05	7.1364e-05	7.1364e-05	7.1364e-05	0.347435	7.1364e-05	0.0517524	7.1364e-05	7.1364e-05	7.1364e-05	0.0474779	7.1364e-05	7.1364e-05	7.1364e-05	7.1364e-05	7.1364e-05	0.49749	7.1364e-05
GW_8_CGGGTGTACCCATTTA	pre_IN3	7.87879e-05	0.0524552	0.0938523	7.87879e-05	7.87879e-05	7.87879e-05	0.0018994	7.87879e-05	7.87879e-05	7.87879e-05	7.87879e-05	7.87879e-05	7.87879e-05	0.191286	0.0882181	7.87879e-05	7.87879e-05	7.87879e-05	7.87879e-05	0.571107	7.87879e-05
GW_8_CGGTTATCCAACAGTG	pre_IN3	6.45577e-05	6.45577e-05	0.00708218	6.45577e-05	6.45577e-05	6.45577e-05	6.45577e-05	0.194018	0.0606454	6.45577e-05	6.45577e-05	6.45577e-05	6.45577e-05	6.45577e-05	6.45577e-05	6.45577e-05	0.00982449	6.45577e-05	6.45577e-05	0.727397	6.45577e-05
GW_8_CGGTTCAAGTAGGTGT	pre_IN3	7.39379e-05	7.39379e-05	0.184269	7.39379e-05	7.39379e-05	7.39379e-05	7.39379e-05	7.39379e-05	7.39379e-05	7.39379e-05	7.39379e-05	7.39379e-05	0.000267428	7.39379e-05	7.39379e-05	7.39379e-05	0.00842528	7.39379e-05	7.39379e-05	0.805781	7.39379e-05
GW_8_CGTCGGATAGTGTTGA	pre_IN3	5.19772e-05	0.00526335	0.000448705	5.19772e-05	0.0979663	5.19772e-05	0.0117412	5.19772e-05	5.19772e-05	5.19772e-05	0.112832	0.00999788	5.19772e-05	0.180454	0.0135384	0.12755	5.19772e-05	5.19772e-05	0.0646166	0.375072	5.19772e-05
GW_8_CGTTGTAAGATTGATT	pre_IN3	8.58071e-05	8.58071e-05	0.0651421	8.58071e-05	8.58071e-05	8.58071e-05	0.00449037	0.000119033	8.58071e-05	0.134774	8.58071e-05	8.58071e-05	8.58071e-05	0.0661599	8.58071e-05	8.58071e-05	0.00548579	8.58071e-05	8.58071e-05	0.722628	8.58071e-05
GW_8_CTAACGAAACTTGCTG	MN1	5.9681e-05	5.9681e-05	5.9681e-05	5.9681e-05	0.0648481	0.00316961	5.9681e-05	0.430732	0.0354673	0.00159895	5.9681e-05	5.9681e-05	0.00478939	0.0560859	5.9681e-05	0.0151414	5.9681e-05	0.0362465	5.9681e-05	0.351264	5.9681e-05
GW_8_CTAATTCTCAGATATT	MN1	7.13329e-05	7.13329e-05	0.0099233	7.13329e-05	7.13329e-05	7.13329e-05	7.13329e-05	0.567873	7.13329e-05	0.0281563	7.13329e-05	7.13329e-05	0.0102475	0.0816755	7.13329e-05	7.13329e-05	0.0424712	7.13329e-05	7.13329e-05	0.258654	7.13329e-05
GW_8_CTACCCTAAGGTCATA	pre_IN3	4.02777e-05	4.02777e-05	0.00323881	0.0259185	0.162666	4.02777e-05	4.02777e-05	0.000131538	4.02777e-05	4.02777e-05	4.02777e-05	4.02777e-05	4.02777e-05	0.018318	4.02777e-05	4.02777e-05	0.0103675	4.02777e-05	0.01508	0.763756	4.02777e-05
GW_8_CTACTATCTTTCAGAG	pre_IN3	6.13433e-05	6.13433e-05	6.13433e-05	6.13433e-05	0.148524	0.00185416	6.13433e-05	0.232647	6.13433e-05	0.00730276	6.13433e-05	6.13433e-05	0.0100595	0.00483349	6.13433e-05	6.13433e-05	6.13433e-05	0.080704	6.13433e-05	0.513278	6.13433e-05
GW_8_CTAGATGTGAGTGTAA	Ependymal	0.102172	0.619556	0.00530183	2.66642e-05	2.66642e-05	2.66642e-05	0.0590487	2.66642e-05	2.66642e-05	2.66642e-05	2.66642e-05	2.66642e-05	2.66642e-05	0.213455	2.74702e-05	6.53017e-05	2.66642e-05	2.66642e-05	2.66642e-05	2.66642e-05	2.66642e-05
GW_8_CTAGCCGATGTTATGA	pre_IN3	3.44333e-05	0.000835448	0.405742	3.44333e-05	3.44333e-05	3.44333e-05	3.44333e-05	3.44333e-05	3.44333e-05	4.25628e-05	3.44333e-05	3.44333e-05	3.44333e-05	0.000153516	3.44333e-05	3.44333e-05	3.44333e-05	3.44333e-05	3.44333e-05	0.592675	3.44333e-05
GW_8_CTAGGTCTGAAGGAAT	MN1	4.27642e-05	4.27642e-05	0.00431311	4.27642e-05	4.27642e-05	4.27642e-05	0.012096	0.582915	4.27642e-05	4.27642e-05	4.27642e-05	4.27642e-05	0.0093133	0.333752	4.27642e-05	4.27642e-05	0.000904347	4.27642e-05	4.27642e-05	0.0561069	4.27642e-05
GW_8_CTATAAGAGCCAATCG	pre_IN3	7.39809e-05	7.39809e-05	0.0257298	7.39809e-05	7.39809e-05	7.39809e-05	7.39809e-05	0.359864	7.39809e-05	7.39809e-05	7.39809e-05	7.39809e-05	7.39809e-05	0.0111376	7.39809e-05	7.39809e-05	0.00849409	7.39809e-05	7.39809e-05	0.593591	7.39809e-05
GW_8_CTATTTGGTTACGGAT	pre_IN3	7.1515e-05	7.1515e-05	0.245902	7.1515e-05	7.1515e-05	7.1515e-05	0.0202579	7.1515e-05	7.1515e-05	7.1515e-05	7.1515e-05	7.1515e-05	7.1515e-05	0.0271334	7.1515e-05	7.1515e-05	7.1515e-05	7.1515e-05	7.1515e-05	0.705491	7.1515e-05
GW_8_CTCAGTCACGACAAAT	pre_IN3	6.45995e-05	0.00012114	0.128667	6.45995e-05	6.45995e-05	6.45995e-05	0.0177336	6.45995e-05	6.45995e-05	6.45995e-05	6.45995e-05	6.45995e-05	6.45995e-05	6.93781e-05	0.0564909	6.45995e-05	0.00269496	6.45995e-05	6.45995e-05	0.793319	6.45995e-05
GW_8_CTCGATATTTGCGAGC	fibro	2.32316e-05	2.32316e-05	0.515178	2.32316e-05	2.32316e-05	2.32316e-05	2.32316e-05	2.32316e-05	2.32316e-05	2.32316e-05	2.32316e-05	3.49004e-05	2.32316e-05	4.99804e-05	2.32316e-05	2.32316e-05	2.32316e-05	2.32316e-05	2.32316e-05	0.484342	2.32316e-05
GW_8_CTCTAATGCATTGATC	fibro	3.77692e-05	3.77692e-05	0.579109	3.77692e-05	3.77692e-05	3.77692e-05	0.0910993	3.77692e-05	3.77692e-05	0.0874462	3.77692e-05	3.77692e-05	3.77692e-05	0.0788606	3.77692e-05	0.000117689	0.00631024	3.77692e-05	3.77692e-05	0.156528	3.77692e-05
GW_8_CTGACTGCGCAGCTCG	MN1	6.83483e-05	6.83483e-05	0.0100647	6.83483e-05	6.83483e-05	6.83483e-05	6.83483e-05	0.513195	6.83483e-05	6.83483e-05	6.83483e-05	6.83483e-05	0.00248158	0.110783	6.83483e-05	6.83483e-05	6.83483e-05	6.83483e-05	6.83483e-05	0.340518	0.0219329
GW_8_CTGGCGCACAGGTCTG	pre_IN3	6.60041e-05	6.60041e-05	0.0208601	0.0335722	0.0494986	6.60041e-05	0.00155063	0.000107597	6.60041e-05	6.60041e-05	6.60041e-05	6.60041e-05	6.60041e-05	0.119661	6.60041e-05	6.60041e-05	6.60041e-05	6.60041e-05	6.60041e-05	0.773826	6.60041e-05
GW_8_CTGGGATAAATAATGG	pre_IN3	3.13983e-05	5.21157e-05	0.428459	3.13983e-05	3.13983e-05	3.13983e-05	0.0180589	4.0558e-05	0.0430802	3.13983e-05	3.13983e-05	3.13983e-05	3.13983e-05	9.05348e-05	3.13983e-05	3.13983e-05	3.13983e-05	3.13983e-05	3.13983e-05	0.509779	3.13983e-05
GW_8_CTGGTAACGAGCTCTT	MN1	4.49904e-05	4.49904e-05	4.49904e-05	4.49904e-05	6.49989e-05	4.49904e-05	4.49904e-05	0.519785	0.0150484	4.49904e-05	4.49904e-05	4.49904e-05	0.00615178	4.49904e-05	4.49904e-05	4.49904e-05	4.49904e-05	0.0138474	4.49904e-05	0.444428	4.49904e-05
GW_8_CTTAGTAGGCCTACAG	NPC4	0.109693	0.0369077	3.96148e-05	3.96148e-05	3.96148e-05	3.96148e-05	0.0200478	0.119419	3.96148e-05	3.96148e-05	3.96148e-05	3.96148e-05	3.96148e-05	0.404335	3.96148e-05	3.96148e-05	3.96148e-05	3.96148e-05	3.96148e-05	0.309003	3.96148e-05
GW_8_CTTGAGTTAGGGTAAT	MN1	5.9479e-05	5.9479e-05	0.0151457	5.9479e-05	5.9479e-05	5.9479e-05	5.9479e-05	0.421724	0.0290668	5.9479e-05	5.9479e-05	5.9479e-05	0.0441915	0.0854058	5.9479e-05	5.9479e-05	0.0051669	5.9479e-05	5.9479e-05	0.398466	5.9479e-05
GW_8_GAAACAGATGACCACC	pre_IN3	4.05887e-05	4.05887e-05	0.0466824	0.00431632	4.05887e-05	4.05887e-05	0.000382103	6.12888e-05	0.045941	0.00311169	4.05887e-05	4.05887e-05	4.05887e-05	4.05887e-05	4.05887e-05	4.05887e-05	4.05887e-05	4.05887e-05	4.05887e-05	0.898937	4.05887e-05
GW_8_GAAACCATGGTGCGCT	pre_IN3	7.73169e-05	7.73169e-05	0.0222966	7.73169e-05	7.73169e-05	7.73169e-05	7.73169e-05	0.204051	7.73169e-05	0.0679809	7.73169e-05	7.73169e-05	7.73169e-05	0.0550066	7.73169e-05	7.73169e-05	7.73169e-05	7.73169e-05	7.73169e-05	0.649428	7.73169e-05
GW_8_GAAAGAACAGCGTTAT	pre_IN3	4.12064e-05	0.000255799	0.00779101	4.12064e-05	4.12064e-05	4.12064e-05	4.12064e-05	0.338532	4.12064e-05	4.12064e-05	4.12064e-05	4.12064e-05	4.12064e-05	0.0967163	4.12064e-05	4.12064e-05	4.12064e-05	4.12064e-05	4.12064e-05	0.541926	0.0141615
GW_8_GAACGTCTCATGGTCG	pre_IN3	4.5024e-05	0.0305502	0.0426562	0.0657032	4.5024e-05	0.0408392	4.5024e-05	0.000217518	4.5024e-05	4.5024e-05	4.5024e-05	4.5024e-05	4.5024e-05	4.5024e-05	4.5024e-05	4.5024e-05	4.5024e-05	4.5024e-05	4.5024e-05	0.819358	4.5024e-05
GW_8_GAAGTCTCCCTAGCGA	pre_IN3	6.3734e-05	6.3734e-05	0.00494027	6.3734e-05	0.0686226	6.3734e-05	6.3734e-05	0.000112547	6.3734e-05	6.3734e-05	6.3734e-05	6.3734e-05	6.3734e-05	0.0980299	6.3734e-05	6.3734e-05	6.3734e-05	6.3734e-05	0.067864	0.759475	6.3734e-05
GW_8_GACCGACGTGAAAGCA	pre_IN3	4.05517e-05	0.00849927	0.149915	0.00621459	4.05517e-05	4.05517e-05	4.05517e-05	0.112153	0.0278287	0.00842327	4.05517e-05	4.05517e-05	0.0132739	0.0261513	4.05517e-05	4.05517e-05	4.05517e-05	4.05517e-05	4.05517e-05	0.647054	4.05517e-05
GW_8_GACGGTCAATAGAAGC	MN1	6.78105e-05	6.78105e-05	0.00515995	6.78105e-05	6.78105e-05	6.78105e-05	6.78105e-05	0.555676	0.00850257	6.78105e-05	6.78105e-05	6.78105e-05	0.00550495	0.00880988	6.78105e-05	6.78105e-05	0.0105579	6.78105e-05	6.78105e-05	0.404839	6.78105e-05
GW_8_GACTCACCCACGTGAG	MN1	4.34274e-05	4.34274e-05	0.0218212	4.34274e-05	4.34274e-05	4.34274e-05	4.34274e-05	0.829361	4.34274e-05	0.0151418	4.34274e-05	4.34274e-05	4.34274e-05	0.0577779	4.34274e-05	4.34274e-05	4.34274e-05	4.34274e-05	4.34274e-05	0.075203	4.34274e-05
GW_8_GACTCCCAGAATAAGG	pre_IN3	0.000119838	0.0467609	0.0375931	0.000119838	0.000119838	0.000119838	0.000119838	0.237338	0.000119838	0.150305	0.000119838	0.000119838	0.000119838	0.107436	0.000119838	0.000119838	0.00579826	0.000119838	0.000119838	0.413091	0.000119838
GW_8_GACTCGCGGGAATGAC	pre_IN3	4.43241e-05	4.43241e-05	0.000314267	0.0309851	4.43241e-05	0.00295568	4.43241e-05	0.456377	0.0270182	4.43241e-05	4.43241e-05	4.43241e-05	4.43241e-05	4.43241e-05	4.43241e-05	4.43241e-05	4.43241e-05	4.43241e-05	4.43241e-05	0.481685	4.43241e-05
GW_8_GAGCTAAGGGCATATC	pre_IN3	8.12866e-05	8.12866e-05	0.163959	8.12866e-05	8.12866e-05	8.12866e-05	0.0131875	8.12866e-05	8.12866e-05	0.0375371	8.12866e-05	8.12866e-05	8.12866e-05	8.12866e-05	8.12866e-05	8.12866e-05	8.12866e-05	8.12866e-05	8.12866e-05	0.783934	8.12866e-05
GW_8_GAGGGCGCAGCTCTGC	pre_IN3	4.25709e-05	4.25709e-05	0.000941239	0.0482132	0.0192827	0.0332581	4.25709e-05	0.30482	4.25709e-05	4.25709e-05	4.25709e-05	4.25709e-05	0.0215794	4.25709e-05	4.25709e-05	4.25709e-05	4.25709e-05	4.25709e-05	4.25709e-05	0.57131	4.25709e-05
GW_8_GATAACTCGCACTGTG	pre_IN3	2.82165e-05	2.82165e-05	0.0215021	0.00793442	0.152143	2.82165e-05	2.82165e-05	0.00848384	2.82165e-05	2.82165e-05	2.82165e-05	2.82165e-05	2.82165e-05	2.82165e-05	2.82165e-05	2.82165e-05	2.82165e-05	0.0485733	2.82165e-05	0.76094	2.82165e-05
GW_8_GATATTGAGATTGGCG	NPC4	0.0172755	0.0628048	0.00613881	3.47404e-05	0.0136255	3.47404e-05	0.019751	3.47404e-05	3.47404e-05	3.47404e-05	0.0703845	0.313843	3.47404e-05	0.479258	0.0164723	6.50987e-05	3.47404e-05	3.47404e-05	3.47404e-05	3.47404e-05	3.47404e-05
GW_8_GATCCTAAATCGGGAC	pre_IN3	3.09106e-05	3.09106e-05	0.0217567	3.09106e-05	0.0372588	0.0376742	3.09106e-05	0.0765324	3.09106e-05	3.09106e-05	3.09106e-05	3.09106e-05	0.00606763	3.09106e-05	3.09106e-05	3.09106e-05	0.00253634	3.09106e-05	3.09106e-05	0.817741	3.09106e-05
GW_8_GCAGACCCAGCACGTA	MN1	4.53511e-05	0.00593286	0.0179261	4.53511e-05	4.53511e-05	4.53511e-05	4.53511e-05	0.805675	4.53511e-05	4.53511e-05	4.53511e-05	4.53511e-05	0.0301874	0.0199662	4.53511e-05	4.53511e-05	4.53511e-05	4.53511e-05	4.53511e-05	0.119632	4.53511e-05
GW_8_GCAGCCTATATCACAT	pre_IN3	4.10609e-05	0.0287686	0.121036	4.10609e-05	4.10609e-05	0.00244578	0.00509394	0.0112142	4.10609e-05	4.10609e-05	0.00665765	0.0393327	4.10609e-05	0.253221	0.0119675	0.0207653	4.10609e-05	4.10609e-05	4.10609e-05	0.499087	4.10609e-05
GW_8_GCATGAGGGACGCGGC	pre_IN3	2.75645e-05	2.75645e-05	0.00616096	0.0262051	0.152407	0.0368087	2.75645e-05	0.000391699	0.0016515	2.75645e-05	2.75645e-05	2.75645e-05	0.0010668	2.75645e-05	2.75645e-05	2.75645e-05	0.00468173	0.030061	2.75645e-05	0.740263	2.75645e-05
GW_8_GCATTCAAGGCAACGC	MN1	4.75179e-05	4.75179e-05	4.75179e-05	4.75179e-05	4.75179e-05	4.75179e-05	4.75179e-05	0.795083	4.75179e-05	0.00955929	4.75179e-05	4.75179e-05	4.75179e-05	0.0300952	4.75179e-05	4.75179e-05	0.0103229	4.75179e-05	4.75179e-05	0.154179	4.75179e-05
GW_8_GCATTTCCAAGGCTCC	pre_IN3	6.54044e-05	0.203666	0.162323	6.54044e-05	6.54044e-05	6.54044e-05	0.0206507	6.54044e-05	6.54044e-05	6.54044e-05	6.54044e-05	6.54044e-05	6.54044e-05	0.260815	6.54044e-05	6.54044e-05	6.54044e-05	6.54044e-05	6.54044e-05	0.351499	6.54044e-05
GW_8_GCCAACCATTTCCGGA	pre_IN3	8.29689e-05	8.29689e-05	0.0488801	8.29689e-05	8.29689e-05	8.29689e-05	8.29689e-05	0.0847241	8.29689e-05	0.146679	8.29689e-05	8.29689e-05	0.00191368	0.0148649	8.29689e-05	8.29689e-05	0.007719	8.29689e-05	8.29689e-05	0.68709	0.00705085
GW_8_GCCAATAGGGCATCTC	pre_IN3	8.04169e-05	8.04169e-05	0.0705019	8.04169e-05	8.04169e-05	8.04169e-05	8.04169e-05	8.04169e-05	8.04169e-05	0.113526	8.04169e-05	8.04169e-05	8.04169e-05	0.0184323	8.04169e-05	8.04169e-05	0.0225762	8.04169e-05	8.04169e-05	0.773677	8.04169e-05
GW_8_GCCATCGATGCTGCAT	pre_IN3	5.86244e-05	0.0269339	0.0508626	5.86244e-05	5.86244e-05	5.86244e-05	0.00380604	0.000102172	5.86244e-05	5.86244e-05	0.0450671	5.86244e-05	5.86244e-05	0.364573	5.86244e-05	5.86244e-05	5.86244e-05	5.86244e-05	5.86244e-05	0.507834	5.86244e-05
GW_8_GCCTATAGTGTCAGGG	pre_IN3	4.02664e-05	4.02664e-05	0.00278216	0.0449461	0.218329	4.02664e-05	4.02664e-05	0.105265	4.02664e-05	4.02664e-05	4.02664e-05	4.02664e-05	4.02664e-05	0.00221108	4.02664e-05	4.02664e-05	0.0034867	4.02664e-05	4.02664e-05	0.622416	4.02664e-05
GW_8_GCCTCATCTGGAAATA	pre_IN3	6.77993e-05	6.77993e-05	0.27268	6.77993e-05	6.77993e-05	6.77993e-05	0.0234195	6.77993e-05	0.00187467	0.0490256	6.77993e-05	6.77993e-05	6.77993e-05	0.0369246	6.77993e-05	6.77993e-05	6.77993e-05	6.77993e-05	6.77993e-05	0.615059	6.77993e-05
GW_8_GCGACATGTAAACATC	MN1	4.52932e-05	4.52932e-05	0.00911621	4.52932e-05	4.52932e-05	4.52932e-05	4.52932e-05	0.702189	4.52932e-05	4.52932e-05	4.52932e-05	4.52932e-05	0.0219298	0.207048	4.52932e-05	4.52932e-05	4.52932e-05	4.52932e-05	4.52932e-05	0.058992	4.52932e-05
GW_8_GCGAGAGTTGCGTCCA	Ependymal	6.2255e-05	0.422879	0.0569569	6.2255e-05	6.2255e-05	6.2255e-05	0.0178614	6.2255e-05	6.2255e-05	6.2255e-05	6.2255e-05	6.2255e-05	6.2255e-05	0.276561	6.2255e-05	9.10308e-05	6.2255e-05	6.2255e-05	6.2255e-05	0.224717	6.2255e-05
GW_8_GCGAGCGCATGCTCCC	MN1	4.39188e-05	0.0476648	0.0247858	4.39188e-05	4.6428e-05	4.39188e-05	4.39188e-05	0.708094	7.12542e-05	0.00528209	4.39188e-05	4.39188e-05	0.014447	0.0378549	4.39188e-05	4.39188e-05	0.000942299	4.39188e-05	4.39188e-05	0.160328	4.39188e-05
GW_8_GCGCAAGAGCGCGCTG	pre_IN3	4.55728e-05	4.55728e-05	0.0824575	4.55728e-05	4.55728e-05	4.55728e-05	4.55728e-05	0.283054	4.55728e-05	4.55728e-05	4.55728e-05	4.55728e-05	0.0114193	0.0108199	4.55728e-05	4.55728e-05	4.55728e-05	4.55728e-05	4.55728e-05	0.589866	0.0216998
GW_8_GCGCATCCAGTCAGCA	pre_IN3	6.40069e-05	6.40069e-05	0.0110433	6.40069e-05	0.0068881	6.40069e-05	6.40069e-05	0.372783	0.017859	0.0329522	6.40069e-05	6.40069e-05	6.40069e-05	6.40069e-05	6.40069e-05	6.40069e-05	6.40069e-05	0.00861567	6.40069e-05	0.548962	6.40069e-05
GW_8_GCGCTGCTTTGCATTT	pre_IN3	4.16331e-05	4.16331e-05	4.16331e-05	0.0980922	0.0346658	4.16331e-05	4.16331e-05	0.296955	4.16331e-05	4.16331e-05	4.16331e-05	4.16331e-05	4.16331e-05	4.16331e-05	4.16331e-05	4.16331e-05	0.00453423	0.0297772	4.16331e-05	0.535351	4.16331e-05
GW_8_GCGTAAATGGCCATAA	NPC4	0.348795	0.133856	0.00507277	3.78604e-05	3.78604e-05	3.78604e-05	0.0400947	3.78604e-05	3.78604e-05	3.78604e-05	3.78604e-05	3.78604e-05	3.78604e-05	0.440847	3.78604e-05	4.62109e-05	3.78604e-05	3.78604e-05	3.78604e-05	0.0307587	3.78604e-05
GW_8_GCGTGGTACTGGGTTA	pre_IN3	3.80589e-05	3.80589e-05	0.00176546	3.80589e-05	0.0557896	3.80589e-05	0.00969	0.000154347	3.80589e-05	3.80589e-05	3.80589e-05	3.80589e-05	3.80589e-05	0.0783582	0.0401194	3.80589e-05	3.80589e-05	3.80589e-05	0.155592	0.658037	3.80589e-05
GW_8_GCTCGCTCATGTCCAA	pre_IN3	7.89554e-05	7.89554e-05	0.221133	7.89554e-05	7.89554e-05	7.89554e-05	7.89554e-05	7.89554e-05	7.89554e-05	0.206561	7.89554e-05	7.89554e-05	7.89554e-05	0.125796	7.89554e-05	0.0367663	0.021092	7.89554e-05	7.89554e-05	0.387469	7.89554e-05
GW_8_GCTGTTGCTACCGAAC	pre_IN3	2.88224e-05	2.88224e-05	0.0139772	2.88224e-05	4.59208e-05	0.0112834	2.88224e-05	0.197144	0.0121515	2.88224e-05	2.88224e-05	2.88224e-05	0.00703262	2.88224e-05	2.88224e-05	2.88224e-05	2.88224e-05	0.0337251	2.88224e-05	0.724265	2.88224e-05
GW_8_GCTTACGTAGTTAGTA	pre_IN3	0.0237323	2.62713e-05	0.0468314	2.62713e-05	0.00573848	2.62713e-05	0.00475547	0.270221	2.62713e-05	2.62713e-05	2.62713e-05	2.62713e-05	2.62713e-05	0.200645	2.62713e-05	2.62713e-05	2.62713e-05	0.0149855	0.0168089	0.415966	2.62713e-05
GW_8_GCTTATGAAGCAGGAA	pre_IN3	6.21321e-05	6.21321e-05	0.0144277	6.21321e-05	0.104263	0.00112321	0.00916114	0.000165904	6.21321e-05	6.21321e-05	6.21321e-05	6.21321e-05	6.21321e-05	0.0998533	0.0111768	6.21321e-05	6.21321e-05	0.070152	6.21321e-05	0.688931	6.21321e-05
GW_8_GCTTGGATCGATTAGG	MN1	4.475e-05	4.475e-05	0.0021326	4.475e-05	4.475e-05	4.475e-05	4.475e-05	0.751298	0.0266738	4.475e-05	4.475e-05	4.475e-05	0.0387897	0.0834782	4.475e-05	4.475e-05	4.475e-05	4.475e-05	4.475e-05	0.0969561	4.475e-05
GW_8_GCTTTCAGAGGAGGTG	NPC1	5.28543e-05	0.00183166	5.28543e-05	5.28543e-05	0.0157806	5.28543e-05	0.0244381	5.28543e-05	0.00611864	5.28543e-05	0.259345	5.62495e-05	5.28543e-05	0.249926	0.014556	0.186414	5.28543e-05	5.28543e-05	0.240952	5.28543e-05	5.28543e-05
GW_8_GGATCCGGAATATACT	pre_IN3	6.61656e-05	6.61656e-05	0.121172	6.61656e-05	6.61656e-05	6.61656e-05	6.61656e-05	6.61656e-05	6.61656e-05	6.61656e-05	6.61656e-05	6.61656e-05	6.61656e-05	0.205117	0.190611	0.0397824	6.61656e-05	6.61656e-05	6.61656e-05	0.442259	6.61656e-05
GW_8_GGATGTCCTTACCGCA	pre_IN3	5.98217e-05	5.98217e-05	0.00891961	0.0239893	0.266146	0.0311732	5.98217e-05	0.000121813	5.98217e-05	5.98217e-05	5.98217e-05	5.98217e-05	0.00985048	0.0800401	5.98217e-05	5.98217e-05	5.98217e-05	5.98217e-05	5.98217e-05	0.578982	5.98217e-05
GW_8_GGATTTCACTTCTATA	pre_IN3	6.92498e-05	0.0630382	0.15262	6.92498e-05	6.92498e-05	6.92498e-05	6.92498e-05	6.92498e-05	6.92498e-05	6.92498e-05	6.92498e-05	6.92498e-05	6.92498e-05	0.249716	0.17592	6.92498e-05	6.92498e-05	6.92498e-05	6.92498e-05	0.357598	6.92498e-05
GW_8_GGCTCGCGTTGAGGTA	pre_IN3	5.70961e-05	5.70961e-05	0.00945423	0.0311883	0.075134	5.70961e-05	0.0078851	0.204402	5.70961e-05	5.70961e-05	5.70961e-05	5.70961e-05	5.70961e-05	0.0565671	5.70961e-05	5.70961e-05	5.70961e-05	5.70961e-05	0.0240691	0.590559	5.70961e-05
GW_8_GGGCCGGCCGAAGTAC	pre_IN3	4.8138e-05	4.8138e-05	0.0838242	4.8138e-05	4.8138e-05	0.00924184	0.0070285	0.000151771	4.8138e-05	4.8138e-05	4.8138e-05	4.8138e-05	4.8138e-05	4.8138e-05	4.8138e-05	4.8138e-05	4.8138e-05	4.8138e-05	4.8138e-05	0.898984	4.8138e-05
GW_8_GGGCTCATCGAACCCA	fibro	2.24161e-05	5.10332e-05	0.65116	2.24161e-05	2.24161e-05	2.24161e-05	0.000888744	2.24161e-05	2.24161e-05	2.24161e-05	2.24161e-05	2.24161e-05	2.24161e-05	0.0311633	2.24161e-05	2.24161e-05	2.24161e-05	2.24161e-05	2.24161e-05	0.316378	2.24161e-05
GW_8_GGGTCGTGGCAAGTGT	pre_IN3	9.23844e-05	0.0210337	0.0864662	9.23844e-05	9.23844e-05	9.23844e-05	9.23844e-05	9.23844e-05	9.23844e-05	0.213334	9.23844e-05	9.23844e-05	9.23844e-05	0.0788224	9.23844e-05	9.23844e-05	9.23844e-05	9.23844e-05	9.23844e-05	0.598866	9.23844e-05
GW_8_GGGTGCATATGAAAGC	MN1	6.02211e-05	6.02211e-05	0.0411122	6.02211e-05	6.02211e-05	6.02211e-05	6.02211e-05	0.486963	6.02211e-05	6.02211e-05	6.02211e-05	6.02211e-05	6.02211e-05	0.106813	6.02211e-05	6.02211e-05	0.0134828	6.02211e-05	6.02211e-05	0.338084	0.0126413
GW_8_GGTACCATTAAGACGG	MN1	6.77488e-05	6.77488e-05	0.00285099	6.77488e-05	6.77488e-05	6.77488e-05	6.77488e-05	0.702158	6.77488e-05	6.77488e-05	6.77488e-05	6.77488e-05	0.0258646	0.0416748	6.77488e-05	6.77488e-05	0.00308906	6.77488e-05	6.77488e-05	0.223347	6.77488e-05
GW_8_GGTATAGTGACACATA	fibro	2.23838e-05	0.017966	0.618399	2.23838e-05	2.23838e-05	2.23838e-05	0.0689007	2.23838e-05	2.23838e-05	2.23838e-05	2.23838e-05	2.23838e-05	2.23838e-05	0.0907266	2.23838e-05	0.0795477	2.23838e-05	2.23838e-05	2.23838e-05	0.124125	2.23838e-05
GW_8_GGTCGGATAAACGGCG	fibro	3.92117e-05	3.92117e-05	0.550546	3.92117e-05	3.92117e-05	3.92117e-05	3.92117e-05	3.92117e-05	3.92117e-05	3.92117e-05	3.92117e-05	3.92117e-05	3.92117e-05	0.0419305	3.92117e-05	3.92117e-05	3.92117e-05	3.92117e-05	3.92117e-05	0.406818	3.92117e-05
GW_8_GGTCGGCCAGGAGCTT	NPC4	3.62596e-05	4.36575e-05	0.0252207	3.62596e-05	3.62596e-05	3.62596e-05	3.62596e-05	3.62596e-05	3.62596e-05	3.62596e-05	3.62596e-05	0.155673	3.62596e-05	0.465142	0.292894	0.0124723	3.62596e-05	3.62596e-05	3.62596e-05	0.0480463	3.62596e-05
GW_8_GGTTCTACTCGTCTGA	MN1	6.49653e-05	6.49653e-05	0.0434542	6.49653e-05	6.49653e-05	6.49653e-05	6.49653e-05	0.525375	6.49653e-05	6.49653e-05	6.49653e-05	6.49653e-05	6.49653e-05	0.0140341	6.49653e-05	6.49653e-05	6.49653e-05	6.49653e-05	6.49653e-05	0.416032	6.49653e-05
GW_8_GGTTTCAATCGGTCAG	pre_IN3	5.51108e-05	5.51108e-05	5.51108e-05	5.51108e-05	0.187365	5.51108e-05	5.51108e-05	0.000104064	5.51108e-05	5.51108e-05	0.0230782	5.51108e-05	5.51108e-05	0.150544	5.51108e-05	0.110676	5.51108e-05	5.51108e-05	0.172324	0.355138	5.51108e-05
GW_8_GTAATAAAGGGCTCCC	MN1	6.10749e-05	6.10749e-05	6.10749e-05	6.10749e-05	6.10749e-05	6.10749e-05	6.10749e-05	0.740057	6.14116e-05	6.10749e-05	6.10749e-05	6.10749e-05	0.0235637	0.169837	6.10749e-05	6.10749e-05	0.000760854	6.10749e-05	6.10749e-05	0.0648033	6.10749e-05
GW_8_GTACAGAGGCAAGGGT	pre_IN3	1.85825e-05	1.85825e-05	0.0715489	0.0188311	1.85825e-05	0.0844222	0.00158293	0.000683754	1.85825e-05	1.85825e-05	1.85825e-05	1.85825e-05	1.85825e-05	1.85825e-05	1.85825e-05	1.85825e-05	1.85825e-05	1.85825e-05	1.85825e-05	0.822652	1.85825e-05
GW_8_GTACTCCTGGGTATGC	MN1	7.45404e-05	7.45404e-05	0.0193775	7.45404e-05	7.45404e-05	7.45404e-05	7.45404e-05	0.573582	7.45404e-05	7.45404e-05	7.45404e-05	7.45404e-05	7.45404e-05	0.0365254	7.45404e-05	7.45404e-05	7.45404e-05	7.45404e-05	7.45404e-05	0.369248	7.45404e-05
GW_8_GTAGCTTCCTCTTGTT	pre_IN3	4.25131e-05	4.25131e-05	0.024513	4.25131e-05	0.0461951	0.0422633	4.25131e-05	4.25131e-05	4.25131e-05	4.25131e-05	4.25131e-05	4.25131e-05	4.25131e-05	0.00574961	0.00614495	4.25131e-05	0.00783705	4.25131e-05	4.25131e-05	0.866702	4.25131e-05
GW_8_GTATGTGGGTCTAGTT	pre_IN3	5.13822e-05	5.13822e-05	5.13822e-05	5.13822e-05	0.0898833	5.13822e-05	0.0047887	5.13822e-05	5.13822e-05	5.13822e-05	5.13822e-05	0.00153849	0.000410501	0.162154	5.13822e-05	5.13822e-05	5.13822e-05	0.00409054	0.147672	0.588794	5.13822e-05
GW_8_GTCGTGTCTGGTCATC	MN1	4.57042e-05	4.57042e-05	0.0190092	4.57042e-05	4.57042e-05	4.57042e-05	4.57042e-05	0.73458	4.57042e-05	0.00353956	4.57042e-05	4.57042e-05	4.57042e-05	0.0284971	4.57042e-05	4.57042e-05	4.57042e-05	4.57042e-05	4.57042e-05	0.213643	4.57042e-05
GW_8_GTCTCGACTAAGTTTG	fibro	8.95394e-05	0.0371102	0.303534	8.95394e-05	8.95394e-05	8.95394e-05	0.0112583	8.95394e-05	8.95394e-05	0.251958	8.95394e-05	8.95394e-05	8.95394e-05	0.11402	8.95394e-05	0.00835571	8.95394e-05	8.95394e-05	8.95394e-05	0.272511	8.95394e-05
GW_8_GTGAACTCCCATTCGA	MN1	6.92347e-05	6.92347e-05	0.000380954	6.92347e-05	6.92347e-05	6.92347e-05	6.92347e-05	0.776337	6.92347e-05	0.00172419	6.92347e-05	6.92347e-05	0.0140999	0.0464686	6.92347e-05	6.92347e-05	0.00981387	6.92347e-05	6.92347e-05	0.150206	6.92347e-05
GW_8_GTGACCGCACACTACG	pre_IN3	4.34028e-05	4.34028e-05	0.0536791	4.34028e-05	0.125264	0.0209525	0.00781435	0.000161594	4.34028e-05	4.34028e-05	4.34028e-05	4.34028e-05	0.00983227	4.7584e-05	4.34028e-05	4.34028e-05	4.34028e-05	4.34028e-05	4.34028e-05	0.781684	4.34028e-05
GW_8_GTGACGAGGGTGACCC	fibro	2.25998e-05	0.00202065	0.560999	2.25998e-05	2.25998e-05	2.25998e-05	0.00205259	2.25998e-05	2.25998e-05	2.25998e-05	2.25998e-05	2.25998e-05	2.25998e-05	0.145728	2.25998e-05	0.017403	2.25998e-05	2.25998e-05	2.25998e-05	0.271457	2.25998e-05
GW_8_GTGCGACAGGGAGTGT	NPC4	0.0564337	0.037764	0.0119419	5.65607e-05	5.65607e-05	5.65607e-05	0.0345448	0.0333619	0.0312277	5.65607e-05	0.0179041	5.65607e-05	5.65607e-05	0.589711	5.65607e-05	5.65607e-05	5.65607e-05	5.65607e-05	0.0117021	0.174787	5.65607e-05
GW_8_GTGGTTACTTCTTTCG	MN1	0.00352558	0.0169112	0.00315423	6.69285e-05	6.69285e-05	6.69285e-05	6.69285e-05	0.664736	6.69285e-05	6.69285e-05	6.69285e-05	6.69285e-05	6.69285e-05	0.310368	6.69285e-05	6.69285e-05	6.69285e-05	6.69285e-05	6.69285e-05	0.000301632	6.69285e-05
GW_8_GTGTGAATAACTTAGG	NPC4	5.97287e-05	5.97287e-05	0.0618701	5.97287e-05	5.97287e-05	5.97287e-05	0.000499632	5.97287e-05	5.97287e-05	5.97287e-05	5.97287e-05	0.0133334	5.97287e-05	0.331716	0.237689	5.97287e-05	5.97287e-05	5.97287e-05	0.0428075	0.311249	5.97287e-05
GW_8_GTTAGCCGTAAATCAA	MN1	6.64376e-05	0.00920587	0.0155025	6.64376e-05	6.64376e-05	6.64376e-05	6.64376e-05	0.680033	6.64376e-05	0.0275922	6.64376e-05	6.64376e-05	6.64376e-05	0.170954	6.64376e-05	6.64376e-05	0.001679	6.64376e-05	6.64376e-05	0.0941033	6.64376e-05
GW_8_GTTCATCGTTTGGCTG	Ependymal	0.0186656	0.617684	0.00571924	2.85177e-05	2.85177e-05	2.85177e-05	0.0286362	2.85177e-05	2.85177e-05	2.85177e-05	2.85177e-05	2.85177e-05	2.85177e-05	0.272752	4.43922e-05	2.85177e-05	2.85177e-05	2.85177e-05	2.85177e-05	0.0560997	2.85177e-05
GW_8_GTTCGGGCGTACCATT	pre_IN3	0.0556118	0.0576198	0.024674	3.98436e-05	3.98436e-05	3.98436e-05	3.98436e-05	0.000212291	3.98436e-05	3.98436e-05	0.00589471	3.98436e-05	3.98436e-05	0.356829	0.0180037	3.98436e-05	3.98436e-05	3.98436e-05	0.00151474	0.479161	3.98436e-05
GW_8_GTTGGATTGAGAACAC	pre_IN3	7.05891e-05	7.05891e-05	0.0445597	7.05891e-05	0.029435	7.05891e-05	0.00502613	7.05891e-05	7.05891e-05	7.05891e-05	7.05891e-05	7.05891e-05	7.05891e-05	0.151724	0.108419	0.00522949	7.05891e-05	7.05891e-05	0.0061991	0.64849	7.05891e-05
GW_8_TAAAGCGTTAGGAGAA	pre_IN3	5.39612e-05	5.39612e-05	0.00140995	0.0411199	0.10824	0.0461187	5.39612e-05	0.30671	5.39612e-05	5.39612e-05	5.39612e-05	5.39612e-05	0.0273509	5.39612e-05	5.39612e-05	5.39612e-05	5.39612e-05	5.39612e-05	5.39612e-05	0.468295	5.39612e-05
GW_8_TAACCTACCGTCCGAG	NPC4	0.329434	0.19273	0.00124211	3.85179e-05	3.85179e-05	3.85179e-05	0.0160318	3.85179e-05	3.85179e-05	3.85179e-05	0.0367915	5.15467e-05	3.85179e-05	0.371286	4.14368e-05	0.0425899	3.85179e-05	3.85179e-05	0.00937776	3.85179e-05	3.85179e-05
GW_8_TAACTATTACGCCAAA	MN1	4.45051e-05	0.00641131	0.0105175	4.45051e-05	4.45051e-05	0.000596231	4.45051e-05	0.675898	4.45051e-05	4.45051e-05	4.45051e-05	4.45051e-05	4.45051e-05	0.023333	4.45051e-05	4.45051e-05	0.0218327	4.45051e-05	4.45051e-05	0.247202	0.0136308
GW_8_TAATCGATCCGTACGT	pre_IN3	4.23358e-05	4.23358e-05	0.0399646	0.0706891	4.23358e-05	0.00429464	4.23358e-05	0.113123	4.23358e-05	4.23358e-05	4.23358e-05	4.23358e-05	4.23358e-05	4.23358e-05	4.23358e-05	4.23358e-05	0.00474514	4.23358e-05	4.23358e-05	0.766549	4.23358e-05
GW_8_TACCGCGGACTTGCAG	NPC4	7.87253e-05	7.87253e-05	0.00325992	7.87253e-05	0.0266264	7.87253e-05	0.0463312	7.87253e-05	0.0211106	7.87253e-05	0.240362	0.0678744	7.87253e-05	0.322594	0.0182378	0.173751	7.87253e-05	7.87253e-05	0.0747115	0.00435364	7.87253e-05
GW_8_TACGCTATAGAAACCT	Ependymal	0.0251553	0.743124	0.00846809	1.757e-05	1.757e-05	1.757e-05	0.00212759	1.757e-05	1.757e-05	1.757e-05	1.757e-05	1.757e-05	1.757e-05	0.144451	4.03493e-05	0.0763869	1.757e-05	1.757e-05	1.757e-05	1.757e-05	1.757e-05
GW_8_TACTTGTTAGTAGTCC	pre_IN3	4.56014e-05	0.0021322	0.0414825	4.56014e-05	8.78092e-05	0.0201399	4.56014e-05	4.56014e-05	4.56014e-05	4.56014e-05	4.56014e-05	4.56014e-05	0.00115138	4.56014e-05	4.56014e-05	4.56014e-05	0.00175852	0.0146945	4.56014e-05	0.91796	4.56014e-05
GW_8_TACTTTACTGAGCCGG	pre_IN3	6.73958e-05	6.73958e-05	0.000527753	6.73958e-05	7.6651e-05	6.73958e-05	6.73958e-05	0.416463	6.73958e-05	6.73958e-05	6.73958e-05	6.73958e-05	0.0069064	0.00553707	6.73958e-05	6.73958e-05	0.000318161	0.0144877	6.73958e-05	0.554807	6.73958e-05
GW_8_TAGACGCCCGTACCGG	pre_IN3	5.62298e-05	5.62298e-05	0.00718756	5.62298e-05	0.279671	0.0115133	5.62298e-05	8.05616e-05	5.62298e-05	5.62298e-05	5.62298e-05	5.62298e-05	5.62298e-05	0.13695	0.0044919	5.62298e-05	5.62298e-05	0.0243091	5.62298e-05	0.535065	5.62298e-05
GW_8_TAGACTACCTAGCGTT	MN1	4.58518e-05	4.58518e-05	0.0230157	4.58518e-05	4.58518e-05	4.58518e-05	0.00160248	0.731159	0.0099709	4.58518e-05	4.58518e-05	4.58518e-05	4.58518e-05	0.0428326	4.58518e-05	4.58518e-05	0.00357809	4.58518e-05	4.58518e-05	0.187199	4.58518e-05
GW_8_TAGCCGGCGGTCAGCG	pre_IN3	7.0004e-05	0.0168304	0.0594262	7.0004e-05	7.0004e-05	7.0004e-05	7.0004e-05	7.0004e-05	7.0004e-05	7.0004e-05	7.0004e-05	7.0004e-05	7.0004e-05	0.269441	0.0759254	0.00591854	7.0004e-05	7.0004e-05	7.0004e-05	0.571409	7.0004e-05
GW_8_TAGGGAGCTTGGGATG	pre_IN3	4.121e-05	4.121e-05	0.00135445	4.121e-05	0.0138712	4.121e-05	4.121e-05	0.258087	4.121e-05	4.121e-05	4.121e-05	4.121e-05	4.121e-05	0.0602283	4.121e-05	4.121e-05	0.001398	0.00529968	4.121e-05	0.659184	4.121e-05
GW_8_TAGGTCGCCGGAACTG	MN1	5.85736e-05	0.00298336	0.000259636	5.85736e-05	5.85736e-05	5.85736e-05	0.00346534	0.401435	5.85736e-05	5.85736e-05	0.0100782	5.85736e-05	5.85736e-05	0.378464	5.85736e-05	5.85736e-05	0.00183727	5.85736e-05	0.0441545	0.149623	0.00705448
GW_8_TAGTCTGTGACGTTGC	pre_IN3	8.05707e-05	0.0192723	0.284842	8.05707e-05	8.05707e-05	8.05707e-05	8.05707e-05	8.05707e-05	8.05707e-05	0.0671193	8.05707e-05	8.05707e-05	8.05707e-05	8.05707e-05	8.05707e-05	8.05707e-05	0.000524093	8.05707e-05	8.05707e-05	0.626953	8.05707e-05
GW_8_TATAGATGGTCGCAGT	MN1	6.28487e-05	6.28487e-05	0.0253755	6.28487e-05	6.28487e-05	6.28487e-05	6.28487e-05	0.724439	6.28487e-05	6.28487e-05	6.28487e-05	6.28487e-05	0.0295143	0.00526828	6.28487e-05	6.28487e-05	0.000387374	6.28487e-05	6.28487e-05	0.211911	0.00222447
GW_8_TATATCCCTGGGAGGA	MN1	5.7552e-05	0.00201569	5.7552e-05	5.7552e-05	5.7552e-05	5.7552e-05	5.7552e-05	0.367375	6.98771e-05	5.7552e-05	0.0216799	0.0371303	5.7552e-05	0.294637	5.7552e-05	5.7552e-05	5.7552e-05	0.0339611	0.00600348	0.236437	5.7552e-05
GW_8_TATCACCCAACCGACC	pre_IN3	8.03701e-05	8.03701e-05	0.203179	8.03701e-05	8.03701e-05	8.03701e-05	8.03701e-05	8.03701e-05	8.03701e-05	8.03701e-05	8.03701e-05	8.03701e-05	8.03701e-05	0.0432768	8.03701e-05	8.03701e-05	8.03701e-05	8.03701e-05	8.03701e-05	0.752098	8.03701e-05
GW_8_TATGATCCGGCACGCC	pre_IN3	9.25781e-05	9.25781e-05	0.0545317	9.25781e-05	9.25781e-05	9.25781e-05	9.25781e-05	9.25781e-05	9.25781e-05	0.270901	9.25781e-05	9.25781e-05	9.25781e-05	0.0842688	9.25781e-05	9.25781e-05	9.25781e-05	9.25781e-05	9.25781e-05	0.588724	9.25781e-05
GW_8_TATGGTTAGTGGGAGA	pre_IN3	5.73505e-05	5.73505e-05	0.374683	5.73505e-05	5.73505e-05	5.73505e-05	5.73505e-05	5.73505e-05	5.73505e-05	0.0693417	5.73505e-05	5.73505e-05	5.73505e-05	0.083469	5.73505e-05	0.00563805	5.73505e-05	5.73505e-05	5.73505e-05	0.46595	5.73505e-05
GW_8_TATGTCTCATTGTGCC	pre_IN3	7.80016e-05	7.80016e-05	0.280567	7.80016e-05	7.80016e-05	7.80016e-05	0.00771289	7.80016e-05	7.80016e-05	7.80016e-05	7.80016e-05	7.80016e-05	7.80016e-05	7.80016e-05	0.00577352	0.00673811	7.80016e-05	7.80016e-05	7.80016e-05	0.697961	7.80016e-05
GW_8_TATTACCATCCTGCTT	pre_IN3	4.3502e-05	4.3502e-05	0.0206365	0.0143659	4.3502e-05	4.3502e-05	4.3502e-05	0.353061	5.17613e-05	4.3502e-05	4.3502e-05	4.3502e-05	0.022592	0.0414766	4.3502e-05	4.3502e-05	4.3502e-05	4.3502e-05	4.3502e-05	0.547207	4.3502e-05
GW_8_TCAAGAAATACTAGCT	NPC4	0.0253515	0.17432	0.0270519	5.97601e-05	5.97601e-05	5.97601e-05	0.0278855	5.97601e-05	5.97601e-05	5.97601e-05	5.97601e-05	5.97601e-05	5.97601e-05	0.442115	5.97601e-05	5.97601e-05	5.97601e-05	5.97601e-05	5.97601e-05	0.302379	5.97601e-05
GW_8_TCACCGCTCGGCACTC	pre_IN3	3.81904e-05	3.81904e-05	3.81904e-05	3.81904e-05	0.145288	3.81904e-05	3.81904e-05	0.0161322	3.81904e-05	3.81904e-05	3.81904e-05	3.81904e-05	3.81904e-05	3.81904e-05	3.81904e-05	3.81904e-05	3.81904e-05	0.0457978	3.81904e-05	0.792133	3.81904e-05
GW_8_TCAGAACCTCCACAGG	MN1	4.62571e-05	4.62571e-05	0.0113531	4.62571e-05	4.62571e-05	4.62571e-05	4.62571e-05	0.760862	4.62571e-05	4.62571e-05	4.62571e-05	4.62571e-05	4.62571e-05	0.122167	4.62571e-05	4.62571e-05	4.62571e-05	4.62571e-05	4.62571e-05	0.104831	4.62571e-05
GW_8_TCATTTAAGTCTCCGA	NPC4	0.160391	0.0577151	3.66107e-05	3.66107e-05	0.00407101	3.66107e-05	3.66107e-05	3.66107e-05	3.66107e-05	3.66107e-05	0.0385323	0.155933	3.66107e-05	0.497282	0.0170604	0.0685386	3.66107e-05	3.66107e-05	3.66107e-05	3.76149e-05	3.66107e-05
GW_8_TCCCACTCTCTTCCGG	pre_IN3	6.2627e-05	0.00221837	0.0141258	6.2627e-05	6.2627e-05	6.2627e-05	6.2627e-05	0.356622	6.2627e-05	6.2627e-05	6.2627e-05	6.2627e-05	6.2627e-05	0.232583	6.2627e-05	6.2627e-05	6.2627e-05	6.2627e-05	6.2627e-05	0.393449	6.2627e-05
GW_8_TCCCGTCGCGTCATAG	fibro	2.40627e-05	2.40627e-05	0.606254	2.40627e-05	2.40627e-05	2.40627e-05	0.00364292	2.40627e-05	2.40627e-05	0.0164355	2.40627e-05	2.40627e-05	2.40627e-05	0.00535834	2.40627e-05	0.00667832	2.40627e-05	2.40627e-05	2.40627e-05	0.36127	2.40627e-05
GW_8_TCCCTAGATCAATAGG	pre_IN3	6.87066e-05	6.87066e-05	0.104875	6.87066e-05	6.87066e-05	6.87066e-05	6.87066e-05	0.0210411	6.87066e-05	0.0521823	6.87066e-05	6.87066e-05	6.87066e-05	6.87066e-05	6.87066e-05	6.87066e-05	0.0131907	6.87066e-05	6.87066e-05	0.807611	6.87066e-05
GW_8_TCCGAATGGTCCTGAG	pre_IN3	4.33223e-05	0.00203253	0.0830277	4.33223e-05	4.33223e-05	4.33223e-05	0.0196989	0.00593572	4.33223e-05	4.33223e-05	4.33223e-05	4.33223e-05	4.33223e-05	0.196773	4.33223e-05	4.33223e-05	4.33223e-05	4.33223e-05	4.33223e-05	0.691882	4.33223e-05
GW_8_TCCGCGGCAGCATCTG	pre_IN3	7.02878e-05	7.02878e-05	0.0784485	0.0121365	7.02878e-05	7.02878e-05	7.02878e-05	7.02878e-05	7.02878e-05	0.0157448	7.02878e-05	7.02878e-05	7.02878e-05	0.236465	0.118185	7.02878e-05	7.02878e-05	7.02878e-05	7.02878e-05	0.537966	7.02878e-05
GW_8_TCCGGCCTAGCGTACA	MN1	6.41523e-05	6.41523e-05	0.0141357	6.41523e-05	6.41523e-05	6.41523e-05	6.41523e-05	0.527287	7.87096e-05	6.41523e-05	6.41523e-05	6.41523e-05	0.0325058	0.00535272	6.41523e-05	6.41523e-05	6.41523e-05	0.014278	6.41523e-05	0.405464	6.41523e-05
GW_8_TCCGTTTAGCCTTGAA	pre_IN3	3.05993e-05	3.05993e-05	0.0135721	3.05993e-05	0.0474047	0.0260813	3.05993e-05	0.0489263	3.05993e-05	3.05993e-05	3.05993e-05	3.05993e-05	3.05993e-05	3.05993e-05	3.05993e-05	3.05993e-05	0.00569952	0.0181062	3.05993e-05	0.839782	3.05993e-05
GW_8_TCGCTCGGCACCAGCG	pre_IN3	9.90115e-05	9.90115e-05	0.237235	9.90115e-05	9.90115e-05	9.90115e-05	0.00420252	9.90115e-05	9.90115e-05	0.171436	9.90115e-05	9.90115e-05	9.90115e-05	0.128429	9.90115e-05	9.90115e-05	9.90115e-05	9.90115e-05	9.90115e-05	0.457113	9.90115e-05
GW_8_TCGGGAACGTGCCTAG	MN1	6.24428e-05	6.24428e-05	0.00646541	6.24428e-05	6.24428e-05	6.24428e-05	6.24428e-05	0.42206	6.24428e-05	0.0220365	6.24428e-05	6.24428e-05	6.24428e-05	0.153024	6.24428e-05	6.24428e-05	0.00699776	6.24428e-05	6.24428e-05	0.38848	6.24428e-05
GW_8_TCGGGCCGTCGTGGTA	pre_IN3	2.86728e-05	2.86728e-05	0.223629	0.0311554	0.0138818	2.86728e-05	0.0102366	0.000210008	3.09385e-05	2.86728e-05	2.86728e-05	2.86728e-05	2.86728e-05	6.46473e-05	2.86728e-05	3.6099e-05	2.86728e-05	2.86728e-05	2.86728e-05	0.720412	2.86728e-05
GW_8_TCTAGGTGGCGACGCT	MN1	6.60351e-05	6.60351e-05	0.013277	6.60351e-05	6.60351e-05	6.60351e-05	6.60351e-05	0.535092	0.0224047	6.60351e-05	6.60351e-05	6.60351e-05	0.0355239	6.60351e-05	6.60351e-05	6.60351e-05	6.60351e-05	6.60351e-05	6.60351e-05	0.357445	0.035267
GW_8_TCTGAATTCCGTACAA	NPC4	5.47335e-05	5.47335e-05	5.47335e-05	5.47335e-05	0.0374408	5.47335e-05	5.47335e-05	5.47335e-05	0.0275141	5.47335e-05	0.0356481	5.47335e-05	5.47335e-05	0.346957	0.00303082	0.173101	5.47335e-05	5.47335e-05	0.16143	0.214168	5.47335e-05
GW_8_TCTGGGAACCTTTGAA	pre_IN3	4.31821e-05	4.31821e-05	0.0858229	4.31821e-05	4.31821e-05	4.31821e-05	4.31821e-05	0.143584	0.0184391	4.31821e-05	4.31821e-05	4.31821e-05	0.0115457	4.31821e-05	4.31821e-05	4.31821e-05	0.026169	4.31821e-05	4.31821e-05	0.672118	0.041717
GW_8_TCTTAGAGCTCCAATT	pre_IN3	7.00545e-05	7.00545e-05	0.221714	7.00545e-05	7.00545e-05	7.00545e-05	0.00077832	7.00545e-05	7.00545e-05	0.099748	7.00545e-05	7.00545e-05	7.00545e-05	0.102137	7.00545e-05	7.00545e-05	7.00545e-05	7.00545e-05	7.00545e-05	0.574502	7.00545e-05
GW_8_TCTTCCCATGGGCACA	pre_IN3	5.82544e-05	0.00440647	5.82544e-05	0.00893669	0.0265214	5.82544e-05	0.035185	0.329006	6.53412e-05	5.82544e-05	0.0383806	5.82544e-05	5.82544e-05	0.0838072	5.82544e-05	0.0325285	5.82544e-05	5.82544e-05	0.0381774	0.402403	5.82544e-05
GW_8_TCTTTAAGACTATGAA	pre_IN3	5.37529e-05	5.37529e-05	0.000291819	5.37529e-05	0.0550277	5.37529e-05	0.0313709	5.37529e-05	5.37529e-05	5.37529e-05	0.145482	5.37529e-05	5.37529e-05	0.230464	5.37529e-05	0.072804	5.37529e-05	5.37529e-05	0.201828	0.262033	5.37529e-05
GW_8_TGAAAGGACCTGACTC	pre_IN3	6.95123e-05	6.95123e-05	0.121665	0.0195538	6.95123e-05	6.95123e-05	6.95123e-05	8.02951e-05	6.95123e-05	6.95123e-05	6.95123e-05	6.95123e-05	6.95123e-05	0.107229	6.95123e-05	6.95123e-05	6.95123e-05	6.95123e-05	6.95123e-05	0.75036	6.95123e-05
GW_8_TGACATCGAGCGGACC	NPC4	0.243623	0.188598	0.00203971	3.87895e-05	0.00856869	3.87895e-05	0.0260641	0.0401612	3.87895e-05	3.87895e-05	0.0641989	3.87895e-05	3.87895e-05	0.423744	7.056e-05	3.87895e-05	3.87895e-05	3.87895e-05	0.000430868	0.00211307	3.87895e-05
GW_8_TGACGATGCACTAGAA	pre_IN3	4.18372e-05	4.18372e-05	0.00985367	0.0143705	4.18372e-05	4.18372e-05	0.000312583	0.240965	0.0407771	4.18372e-05	4.18372e-05	4.18372e-05	0.0164591	0.0472922	4.18372e-05	4.18372e-05	4.18372e-05	4.18372e-05	4.18372e-05	0.629426	4.18372e-05
GW_8_TGAGTGGTCCGTGACG	pre_IN3	7.51052e-05	7.51052e-05	0.119951	7.51052e-05	7.51052e-05	7.51052e-05	7.51052e-05	7.51052e-05	7.51052e-05	0.0374558	7.51052e-05	7.51052e-05	7.51052e-05	0.0550396	7.51052e-05	7.51052e-05	7.51052e-05	7.51052e-05	7.51052e-05	0.786277	7.51052e-05
GW_8_TGATCCCAGCATTAGT	MN1	0.000109072	0.00717533	0.0229026	0.000109072	0.000109072	0.000109072	0.000109072	0.44206	0.000109072	0.0438075	0.000109072	0.000109072	0.0157273	0.0197268	0.000109072	0.000109072	0.00967176	0.000109072	0.000109072	0.43751	0.000109072
GW_8_TGATGGCTGTTTCTGA	pre_IN3	4.14989e-05	4.14989e-05	0.120407	4.14989e-05	4.14989e-05	4.14989e-05	4.14989e-05	0.196893	4.14989e-05	4.14989e-05	4.14989e-05	4.14989e-05	4.14989e-05	0.144006	4.14989e-05	4.14989e-05	4.14989e-05	4.14989e-05	4.14989e-05	0.516499	0.02153
GW_8_TGCAGTTTCCTCCCAT	pre_IN3	4.46555e-05	4.46555e-05	0.13143	4.46555e-05	0.020418	4.46555e-05	0.0215997	0.000190875	0.0099945	0.00898622	4.46555e-05	4.46555e-05	4.46555e-05	4.46555e-05	4.46555e-05	4.46555e-05	4.46555e-05	0.0380105	4.46555e-05	0.76879	4.46555e-05
GW_8_TGCATATGTCTGTCAC	pre_IN3	4.09981e-05	4.09981e-05	0.0177485	0.0738152	0.000119023	0.0119814	4.09981e-05	0.00022921	4.09981e-05	4.09981e-05	4.09981e-05	4.09981e-05	4.09981e-05	4.09981e-05	4.09981e-05	4.09981e-05	0.00725351	0.0225983	4.09981e-05	0.865722	4.09981e-05
GW_8_TGGAACCACTGACACA	pre_IN3	8.31439e-05	8.31439e-05	0.155182	8.31439e-05	8.31439e-05	8.31439e-05	8.31439e-05	8.31439e-05	8.31439e-05	0.081528	8.31439e-05	8.31439e-05	8.31439e-05	0.0609607	8.31439e-05	8.31439e-05	0.0230433	8.31439e-05	8.31439e-05	0.677956	8.31439e-05
GW_8_TGGAATATCCTTGACC	fibro	6.34132e-05	6.34132e-05	0.643393	6.34132e-05	6.34132e-05	6.34132e-05	6.34132e-05	6.34132e-05	6.34132e-05	0.110785	6.34132e-05	6.34132e-05	6.34132e-05	0.060846	6.34132e-05	6.34132e-05	6.34132e-05	6.34132e-05	6.34132e-05	0.183898	6.34132e-05
GW_8_TGGTTAAGGGCGCTGG	fibro	3.7867e-05	3.7867e-05	0.610912	3.7867e-05	3.7867e-05	3.7867e-05	0.0265207	3.7867e-05	3.7867e-05	0.0962517	3.7867e-05	3.7867e-05	3.7867e-05	0.000112696	3.7867e-05	0.0281788	3.7867e-05	3.7867e-05	3.7867e-05	0.237456	3.7867e-05
GW_8_TGTAGGAGAAATTTCC	pre_IN3	6.76107e-05	0.00509303	0.0479704	6.76107e-05	6.76107e-05	6.76107e-05	0.013027	6.76107e-05	6.76107e-05	6.76107e-05	0.00553682	6.76107e-05	6.76107e-05	0.197339	0.0452571	6.76107e-05	6.76107e-05	6.76107e-05	6.76107e-05	0.68483	6.76107e-05
GW_8_TGTGGCAAAGCGTATG	pre_IN3	4.28035e-05	4.28035e-05	0.0106183	0.111955	4.28035e-05	0.0418978	4.28035e-05	0.000313069	4.28035e-05	4.28035e-05	4.28035e-05	4.28035e-05	0.00841684	4.28035e-05	4.28035e-05	4.28035e-05	0.00139887	4.28035e-05	4.28035e-05	0.824801	4.28035e-05
GW_8_TTAAACTCGAATTCAT	pre_IN3	4.05623e-05	4.05623e-05	0.00371828	0.0332842	6.31437e-05	4.05623e-05	4.05623e-05	0.333571	4.76779e-05	4.05623e-05	4.05623e-05	4.05623e-05	0.00963529	4.05623e-05	4.05623e-05	4.05623e-05	4.05623e-05	0.0132092	0.00674892	0.599236	4.05623e-05
GW_8_TTACAGACCTAAATGA	pre_IN3	4.62859e-05	0.0171472	0.0345887	4.62859e-05	4.62859e-05	4.62859e-05	4.62859e-05	0.000242141	4.62859e-05	0.0302368	4.62859e-05	4.62859e-05	4.62859e-05	0.000323956	4.62859e-05	4.62859e-05	0.00479933	0.00825125	0.0105788	0.893276	4.62859e-05
GW_8_TTACATGCCACAACTA	pre_IN3	5.40738e-05	0.0102904	0.405408	5.40738e-05	5.40738e-05	5.40738e-05	5.40738e-05	5.40738e-05	5.40738e-05	0.0637115	5.40738e-05	5.40738e-05	5.40738e-05	0.0160747	5.40738e-05	0.00587479	0.00816406	5.40738e-05	5.40738e-05	0.489719	5.40738e-05
GW_8_TTACGGATGGTTCGAG	NPC4	5.51714e-05	5.51714e-05	0.000365139	5.51714e-05	0.102063	5.51714e-05	6.60041e-05	5.51714e-05	0.00704034	5.51714e-05	0.175891	5.78841e-05	5.51714e-05	0.305047	5.51714e-05	0.269204	5.51714e-05	5.51714e-05	0.139604	5.51714e-05	5.51714e-05
GW_8_TTAGCTGATTTGCCGT	pre_IN3	5.54512e-05	5.54512e-05	0.0058168	5.54512e-05	0.038219	5.54512e-05	0.00121294	0.248096	5.54512e-05	5.54512e-05	5.54512e-05	5.54512e-05	0.01424	0.148071	5.54512e-05	5.54512e-05	5.54512e-05	5.54512e-05	0.0616644	0.481959	5.54512e-05
GW_8_TTCAATACTCTGAATC	pre_IN3	4.25163e-05	4.25163e-05	0.071638	0.0367476	6.95235e-05	0.0471571	4.25163e-05	0.04143	4.25163e-05	4.25163e-05	4.25163e-05	4.25163e-05	0.0282352	4.25163e-05	4.25163e-05	4.25163e-05	4.25163e-05	4.25163e-05	4.25163e-05	0.774127	4.25163e-05
GW_8_TTCCAATCAGAGCTAG	fibro	2.82504e-05	0.00914029	0.687641	2.82504e-05	2.82504e-05	2.82504e-05	0.00514291	2.82504e-05	2.82504e-05	0.00627665	2.82504e-05	2.82504e-05	2.82504e-05	7.78231e-05	2.82504e-05	0.0404473	2.82504e-05	2.82504e-05	2.82504e-05	0.250879	2.82504e-05
GW_8_TTCCAGACGAGATTTA	fibro	3.86105e-05	0.0217053	0.616299	3.86105e-05	3.86105e-05	3.86105e-05	3.86105e-05	3.86105e-05	3.86105e-05	3.86105e-05	3.86105e-05	3.86105e-05	3.86105e-05	0.000131447	3.86105e-05	0.00183986	0.000150794	3.86105e-05	3.86105e-05	0.359295	3.86105e-05
GW_8_TTCGTTCAACGAAGTT	pre_IN3	9.76848e-05	9.76848e-05	0.282536	9.76848e-05	9.76848e-05	9.76848e-05	0.00316237	9.76848e-05	9.76848e-05	0.24969	9.76848e-05	9.76848e-05	9.76848e-05	0.0646885	9.76848e-05	9.76848e-05	9.76848e-05	9.76848e-05	9.76848e-05	0.39836	9.76848e-05
GW_8_TTCTAACCGAAGCTTA	NSC2	3.61061e-05	3.61061e-05	3.61061e-05	3.61061e-05	3.61061e-05	3.61061e-05	0.0634625	3.61061e-05	3.61061e-05	3.61061e-05	0.0929335	0.10629	3.61061e-05	0.224394	0.0541678	0.39334	3.61061e-05	3.61061e-05	0.0113834	0.0535598	3.61061e-05
GW_8_TTCTGCTAGACTCCAA	MN1	6.4637e-05	6.4637e-05	0.000700266	6.4637e-05	6.4637e-05	6.4637e-05	6.4637e-05	0.832818	6.4637e-05	6.4637e-05	6.4637e-05	6.4637e-05	0.026863	0.00859496	6.4637e-05	6.4637e-05	0.00564514	6.4637e-05	6.4637e-05	0.124409	6.4637e-05
GW_8_TTCTTGCTAGCATCTC	fibro	2.83376e-05	5.98116e-05	0.776385	2.83376e-05	2.83376e-05	2.83376e-05	2.83376e-05	2.83376e-05	2.83376e-05	3.28563e-05	0.0229741	2.83376e-05	2.83376e-05	0.0317466	7.42988e-05	0.0886097	2.83376e-05	2.83376e-05	2.83376e-05	0.0797492	2.83376e-05
GW_8_TTCTTTGGTCGCGACG	pre_IN3	8.13982e-05	8.13982e-05	0.0820709	8.13982e-05	8.13982e-05	8.13982e-05	8.13982e-05	8.13982e-05	8.13982e-05	0.101686	8.13982e-05	8.13982e-05	8.13982e-05	8.13982e-05	8.13982e-05	8.13982e-05	8.13982e-05	8.13982e-05	8.13982e-05	0.814778	8.13982e-05
GW_8_TTGAATTCACGTGAGG	MN1	4.11227e-05	4.11227e-05	0.0190164	4.11227e-05	4.11227e-05	4.11227e-05	4.11227e-05	0.444827	0.0770005	4.11227e-05	4.11227e-05	4.11227e-05	0.00592976	4.11227e-05	4.11227e-05	4.11227e-05	0.00018143	0.0291423	4.11227e-05	0.423327	4.11227e-05
GW_8_TTGACGCTCCATGAGC	pre_IN3	7.45766e-05	7.45766e-05	0.242714	7.45766e-05	7.45766e-05	7.45766e-05	0.0135343	7.45766e-05	7.45766e-05	0.125127	7.45766e-05	7.45766e-05	7.45766e-05	7.45766e-05	7.45766e-05	7.45766e-05	7.45766e-05	7.45766e-05	7.45766e-05	0.617356	7.45766e-05
GW_8_TTGATAGTCAATACAT	fibro	2.44347e-05	5.52659e-05	0.835632	2.44347e-05	2.44347e-05	2.44347e-05	2.44347e-05	2.44347e-05	2.44347e-05	2.44347e-05	2.44347e-05	2.44347e-05	2.44347e-05	4.90948e-05	3.10401e-05	3.92829e-05	2.44347e-05	2.44347e-05	2.44347e-05	0.163827	2.44347e-05
GW_10_AAACAAGTATCTCCCA	pre_IN3	5.96985e-05	0.0470199	0.238845	5.96985e-05	5.96985e-05	5.96985e-05	0.0196049	0.0412395	5.96985e-05	0.0723305	5.96985e-05	5.96985e-05	5.96985e-05	0.110471	5.96985e-05	5.96985e-05	0.00567252	5.96985e-05	5.96985e-05	0.464041	5.96985e-05
GW_10_AAACGAGACGGTTGAT	MN1	0.0149389	0.00500297	6.15887e-05	6.15887e-05	6.15887e-05	6.15887e-05	6.15887e-05	0.467076	6.15887e-05	0.0331888	0.0121406	6.15887e-05	6.15887e-05	0.375969	6.15887e-05	0.000234689	6.15887e-05	6.15887e-05	0.028505	0.0622051	6.15887e-05
GW_10_AAACTGCTGGCTCCAA	pre_IN3	0.0366489	6.32475e-05	0.0579406	6.32475e-05	6.32475e-05	6.32475e-05	6.32475e-05	6.32475e-05	6.32475e-05	6.32475e-05	6.32475e-05	6.32475e-05	0.00880019	0.11215	6.32475e-05	0.00555051	0.0549623	6.32475e-05	6.32475e-05	0.723062	6.32475e-05
GW_10_AAAGTGTGATTTATCT	pre_IN3	0.000134411	0.0354492	0.0218826	0.000134411	0.000134411	0.000134411	0.000134411	0.331978	0.000134411	0.000134411	0.000134411	0.000134411	0.000134411	0.0846692	0.000134411	0.000134411	0.0139789	0.000134411	0.000134411	0.471072	0.0390877
GW_10_AAAGTTGACTCCCGTA	pre_IN3	6.39073e-05	0.00881186	0.0137296	6.39073e-05	6.39073e-05	6.39073e-05	6.39073e-05	0.4034	6.39073e-05	6.39073e-05	6.39073e-05	6.39073e-05	0.0220443	0.0586487	6.39073e-05	6.39073e-05	0.000765187	6.39073e-05	6.39073e-05	0.490438	0.00133246
GW_10_AAATAGCTTAGACTTT	pre_IN3	4.11231e-05	4.11231e-05	0.0152278	4.11231e-05	4.11231e-05	4.11231e-05	0.00614265	0.000307945	0.00922733	4.11231e-05	4.11231e-05	4.11231e-05	4.11231e-05	0.0180718	4.11231e-05	4.11231e-05	0.00723466	0.0295662	6.99952e-05	0.893488	0.020211
GW_10_AAATTAACGGGTAGCT	pre_IN3	0.000107844	0.0191215	0.359927	0.000107844	0.000107844	0.000107844	0.000107844	0.000107844	0.000107844	0.00624575	0.000107844	0.000107844	0.000107844	0.089108	0.000107844	0.16005	0.000159391	0.000107844	0.000107844	0.363878	0.000107844
GW_10_AAATTACCTATCGATG	pre_IN3	5.95316e-05	5.95316e-05	0.000663852	5.95316e-05	0.0435099	5.95316e-05	5.95316e-05	0.130333	0.0371092	5.95316e-05	5.95316e-05	5.95316e-05	5.95316e-05	0.0123507	5.95316e-05	5.95316e-05	5.95316e-05	5.95316e-05	5.95316e-05	0.775141	5.95316e-05
GW_10_AACATATCAACTGGTG	pre_IN3	4.51e-05	4.51e-05	4.51e-05	0.0107271	0.0173281	0.00409718	4.51e-05	0.0743453	4.51e-05	4.51e-05	4.51e-05	4.51e-05	0.00555764	0.0135208	4.51e-05	4.51e-05	4.51e-05	4.51e-05	4.51e-05	0.873793	4.51e-05
GW_10_AACCCTACTGTCAATA	MN1	6.43846e-05	6.43846e-05	0.00905496	6.43846e-05	6.43846e-05	6.43846e-05	6.43846e-05	0.602415	0.0134788	6.43846e-05	6.43846e-05	6.43846e-05	0.000700554	0.0921023	6.43846e-05	6.43846e-05	6.43846e-05	6.43846e-05	6.43846e-05	0.277758	0.00358907
GW_10_AACCGAGCTTGGTCAT	pre_IN3	6.20808e-05	6.20808e-05	0.00104058	0.0110616	0.146663	0.0163293	6.20808e-05	0.105163	6.20808e-05	6.20808e-05	6.20808e-05	6.20808e-05	6.20808e-05	6.20808e-05	6.20808e-05	6.20808e-05	6.20808e-05	6.20808e-05	6.20808e-05	0.718812	6.20808e-05
GW_10_AACCGCTAAGGGATGC	MN1	0.0167821	0.0146839	0.0154726	5.93469e-05	5.93469e-05	5.93469e-05	0.00617244	0.534514	5.93469e-05	0.0347001	5.93469e-05	5.93469e-05	5.93469e-05	0.11059	5.93469e-05	5.93469e-05	0.0123297	5.93469e-05	5.93469e-05	0.254043	5.93469e-05
GW_10_AACGATATGTCAACTG	pre_IN3	6.31227e-05	6.31227e-05	0.00405584	6.31227e-05	0.042442	6.31227e-05	6.31227e-05	0.246505	0.0321596	6.31227e-05	6.31227e-05	6.31227e-05	6.31227e-05	6.31227e-05	6.31227e-05	6.31227e-05	6.31227e-05	6.31227e-05	6.31227e-05	0.673828	6.31227e-05
GW_10_AACGTGCGAAAGTCTC	MN1	6.68087e-05	0.0119169	0.00488962	6.68087e-05	6.68087e-05	6.68087e-05	6.68087e-05	0.597029	6.68087e-05	0.00477849	6.68087e-05	6.68087e-05	0.0077684	0.107241	6.68087e-05	6.68087e-05	0.00155665	0.00557572	6.68087e-05	0.24633	0.012179
GW_10_AACTCTCAATAGAGCG	MN1	4.29145e-05	4.29145e-05	0.0017187	4.29145e-05	0.00748561	4.29145e-05	4.29145e-05	0.5641	4.29145e-05	4.29145e-05	4.29145e-05	4.29145e-05	0.00288027	4.29145e-05	4.29145e-05	4.29145e-05	4.29145e-05	4.29145e-05	4.29145e-05	0.423128	4.29145e-05
GW_10_AAGACTGCAAGCTACT	MN1	6.82369e-05	6.82369e-05	6.82369e-05	6.82369e-05	6.82369e-05	6.82369e-05	6.82369e-05	0.824324	6.82369e-05	0.000420981	6.82369e-05	6.82369e-05	0.0148135	0.016884	6.82369e-05	6.82369e-05	6.82369e-05	6.82369e-05	6.82369e-05	0.142466	6.82369e-05
GW_10_AAGAGCTCTTTATCGG	MN1	6.46478e-05	0.00816897	0.00034918	6.46478e-05	6.46478e-05	6.46478e-05	6.46478e-05	0.569297	0.000400442	6.46478e-05	6.46478e-05	6.46478e-05	6.46478e-05	0.177623	0.00254322	6.46478e-05	6.46478e-05	6.46478e-05	6.46478e-05	0.240713	6.46478e-05
GW_10_AAGAGGCATGGATCGC	NPC4	0.303776	0.00512526	0.000826838	4.02658e-05	4.02658e-05	4.02658e-05	0.0120099	0.158258	4.02658e-05	0.00545707	0.0327962	4.02658e-05	4.02658e-05	0.457831	4.31784e-05	4.02658e-05	4.02658e-05	4.02658e-05	4.02658e-05	0.0234327	4.02658e-05
GW_10_AAGATTGGCGGAACGT	pre_IN3	5.68109e-05	5.68109e-05	0.00285573	5.68109e-05	0.165674	5.68109e-05	5.68109e-05	0.172143	0.00235872	5.68109e-05	5.68109e-05	5.68109e-05	5.68109e-05	0.0176145	5.68109e-05	5.68109e-05	5.68109e-05	5.68109e-05	5.68109e-05	0.638502	5.68109e-05
GW_10_AAGCTCGTGCCAAGTC	MN1	6.60422e-05	0.00622709	6.60422e-05	6.60422e-05	6.60422e-05	6.60422e-05	6.60422e-05	0.714001	6.60422e-05	6.60422e-05	6.60422e-05	6.60422e-05	0.00690484	0.0390134	6.60422e-05	6.60422e-05	6.60422e-05	6.60422e-05	6.60422e-05	0.232797	6.60422e-05
GW_10_AAGGATGAGGGACCTC	pre_IN3	4.1449e-05	4.1449e-05	4.1449e-05	4.1449e-05	0.0396859	4.1449e-05	4.1449e-05	0.0283133	0.0100839	4.1449e-05	0.0493423	0.0171721	4.1449e-05	0.174415	0.0253986	4.1449e-05	4.1449e-05	4.1449e-05	0.0546033	0.600488	4.1449e-05
GW_10_AAGGGACAGATTCTGT	pre_IN3	4.18613e-05	4.18613e-05	4.18613e-05	4.18613e-05	0.0548663	4.18613e-05	4.18613e-05	0.283424	4.18613e-05	4.18613e-05	4.18613e-05	4.18613e-05	4.18613e-05	0.0281516	4.18613e-05	4.18613e-05	0.0037163	0.000281842	4.18613e-05	0.628932	4.18613e-05
GW_10_AAGGTATCCTAATATA	pre_IN3	4.15469e-05	4.15469e-05	0.000658721	4.15469e-05	0.0796154	4.15469e-05	4.15469e-05	0.324768	4.15469e-05	4.15469e-05	4.15469e-05	4.15469e-05	4.15469e-05	4.15469e-05	4.15469e-05	4.15469e-05	4.15469e-05	4.15469e-05	4.15469e-05	0.594252	4.15469e-05
GW_10_AAGGTGATAAACCAGC	MN1	6.67448e-05	6.67448e-05	0.00812721	6.67448e-05	6.67448e-05	6.67448e-05	6.67448e-05	0.664229	6.67448e-05	0.0164055	6.67448e-05	6.67448e-05	6.67448e-05	0.0728695	6.67448e-05	6.67448e-05	6.67448e-05	6.67448e-05	6.67448e-05	0.214758	0.0226094
GW_10_AAGTCAATTGTCGTCA	pre_IN3	2.82269e-05	2.82269e-05	0.0339249	2.82269e-05	2.82269e-05	2.82269e-05	0.00128639	0.127761	2.82269e-05	2.82269e-05	0.0655809	2.82269e-05	2.82269e-05	0.168953	2.82269e-05	2.82269e-05	2.82269e-05	2.82269e-05	2.82269e-05	0.602071	2.82269e-05
GW_10_AAGTGCCTTGACTGTA	pre_IN3	2.98498e-05	2.98498e-05	0.0326646	2.98498e-05	2.98498e-05	2.98498e-05	2.98498e-05	0.00026051	2.98498e-05	0.0311137	2.98498e-05	2.98498e-05	0.0409261	0.201642	2.98498e-05	2.98498e-05	0.0123415	2.98498e-05	2.98498e-05	0.637394	0.0432697
GW_10_AATAGAATCTGTTTCA	pre_IN3	0.0534999	4.64078e-05	0.0400607	4.34643e-05	4.34643e-05	4.34643e-05	0.0773269	0.00029296	4.34643e-05	4.34643e-05	4.34643e-05	4.34643e-05	0.00376649	0.0684006	0.0321075	4.34643e-05	0.0197754	4.34643e-05	4.34643e-05	0.664279	0.0400091
GW_10_AATATCGAGGGTTCTC	pre_IN3	4.18096e-05	4.18096e-05	0.00212376	4.18096e-05	0.118483	0.0103151	4.18096e-05	0.0155251	4.18096e-05	4.18096e-05	4.18096e-05	4.18096e-05	4.18096e-05	4.18096e-05	4.18096e-05	4.18096e-05	4.18096e-05	0.00230205	4.18096e-05	0.850624	4.18096e-05
GW_10_AATCGCCTCAGCGCCA	Ependymal	0.0620828	0.604925	0.0031342	1.84885e-05	1.84885e-05	1.84885e-05	0.000202571	1.84885e-05	1.84885e-05	1.84885e-05	0.0210597	1.84885e-05	1.84885e-05	0.298942	0.00939477	1.84885e-05	1.84885e-05	1.84885e-05	1.84885e-05	1.84885e-05	1.84885e-05
GW_10_AATCTATGCCGGAGCC	pre_IN3	2.95166e-05	2.95166e-05	0.00490258	0.0452043	2.95166e-05	0.00241735	2.95166e-05	0.000216607	2.95166e-05	2.95166e-05	2.95166e-05	2.95166e-05	2.95166e-05	2.95166e-05	2.95166e-05	2.95166e-05	2.95166e-05	0.0395905	5.98546e-05	0.907196	2.95166e-05
GW_10_AATCTGCGTTGGGACG	pre_IN3	4.25894e-05	4.25894e-05	4.25894e-05	4.25894e-05	0.0195972	0.00661179	0.00108724	0.240999	0.00613808	4.25894e-05	4.25894e-05	4.25894e-05	4.25894e-05	0.0768831	4.25894e-05	0.0354926	4.25894e-05	4.25894e-05	4.25894e-05	0.612637	4.25894e-05
GW_10_AATGACGTAGGATGTC	pre_IN3	6.07209e-05	0.0460709	0.0239216	6.07209e-05	6.07209e-05	6.07209e-05	0.0217586	0.242284	6.07209e-05	6.57669e-05	6.07209e-05	6.07209e-05	0.000894811	0.0980658	6.07209e-05	6.07209e-05	0.0397943	6.07209e-05	6.07209e-05	0.526415	6.07209e-05
GW_10_AATGATGATACGCTAT	pre_IN3	2.8184e-05	2.8184e-05	2.8184e-05	0.0119319	0.0754251	2.8184e-05	2.8184e-05	0.0113006	0.0169477	2.8184e-05	0.00307831	2.8184e-05	2.8184e-05	2.8184e-05	0.00239436	2.8184e-05	2.8184e-05	2.8184e-05	2.8184e-05	0.878527	2.8184e-05
GW_10_AATGATGCGACTCCTG	pre_IN3	3.78784e-05	3.78784e-05	0.0169863	0.0165514	0.0807099	3.78784e-05	3.78784e-05	5.17017e-05	3.78784e-05	3.78784e-05	3.78784e-05	3.78784e-05	3.78784e-05	3.78784e-05	3.78784e-05	3.78784e-05	3.78784e-05	3.78784e-05	3.78784e-05	0.885095	3.78784e-05
GW_10_AATGCACCAAGCAATG	pre_IN3	0.0241486	0.0405624	0.275532	4.37965e-05	4.37965e-05	4.37965e-05	4.37965e-05	4.37965e-05	4.37965e-05	4.37965e-05	4.37965e-05	4.37965e-05	4.37965e-05	0.0174747	0.07092	0.058794	4.37965e-05	4.37965e-05	4.37965e-05	0.511955	4.37965e-05
GW_10_AATTCATAAGGGATCT	pre_IN3	4.04157e-05	4.04157e-05	0.00968306	4.04157e-05	0.0323955	4.04157e-05	0.00103209	6.64201e-05	0.0163246	4.04157e-05	4.04157e-05	0.0210023	4.04157e-05	0.0740227	0.00751827	4.04157e-05	4.04157e-05	4.04157e-05	4.04157e-05	0.83747	4.04157e-05
GW_10_AATTGAACGCTCTGGT	pre_IN3	6.4139e-05	0.0236448	0.00671153	6.4139e-05	6.4139e-05	6.4139e-05	0.0222987	0.284032	6.4139e-05	6.4139e-05	6.4139e-05	6.4139e-05	0.00677289	0.243776	6.4139e-05	6.4139e-05	6.4139e-05	6.4139e-05	6.4139e-05	0.402663	0.00926766
GW_10_ACAAATGGTAGTGTTT	MN1	0.00782663	0.0127922	0.00303187	6.52401e-05	6.52401e-05	6.52401e-05	6.52401e-05	0.464722	6.52401e-05	0.00156815	6.52401e-05	6.52401e-05	6.52401e-05	0.158616	6.52401e-05	6.52401e-05	0.000786912	6.52401e-05	6.52401e-05	0.324027	0.0258456
GW_10_ACAACAGCATGAGCTA	MN1	6.72999e-05	6.72999e-05	0.0070141	6.72999e-05	6.72999e-05	6.72999e-05	6.72999e-05	0.676421	0.0108982	6.72999e-05	6.72999e-05	6.72999e-05	0.0110684	0.0122267	6.72999e-05	6.72999e-05	6.72999e-05	0.000613592	6.72999e-05	0.280816	6.72999e-05
GW_10_ACAAGGGCAGGCTCTG	MN1	6.18684e-05	0.000128126	0.00271359	6.18684e-05	6.18684e-05	6.18684e-05	0.00962623	0.37755	6.18684e-05	0.0640668	6.18684e-05	6.18684e-05	6.18684e-05	0.207424	6.18684e-05	6.18684e-05	0.00430277	6.18684e-05	6.18684e-05	0.259862	0.0735847
GW_10_ACAATTTGAGCAGTGG	pre_IN3	3.84482e-05	0.00294838	0.0033574	3.84482e-05	0.0681764	3.84482e-05	3.84482e-05	0.110443	3.84482e-05	3.84482e-05	0.0476765	3.84482e-05	3.84482e-05	0.108741	3.84482e-05	3.84482e-05	3.84482e-05	3.84482e-05	0.0971021	0.561056	3.84482e-05
GW_10_ACACACCAGGACCAGT	MN1	6.57015e-05	6.57015e-05	0.00397032	6.57015e-05	6.57015e-05	6.57015e-05	6.57015e-05	0.610034	6.57015e-05	0.0030805	6.57015e-05	6.57015e-05	0.0127803	0.12719	6.57015e-05	6.57015e-05	0.000296865	6.57015e-05	6.57015e-05	0.208633	0.0331611
GW_10_ACACGAGACTCCTTCT	pre_IN3	6.72444e-05	0.00467688	0.00745935	6.72444e-05	7.1011e-05	0.00418683	6.72444e-05	0.270121	6.72444e-05	6.72444e-05	6.72444e-05	6.72444e-05	6.72444e-05	0.0378512	6.72444e-05	6.72444e-05	0.00239422	0.00587332	6.72444e-05	0.666559	6.72444e-05
GW_10_ACACGGGAACTTAGGG	pre_IN3	4.42454e-05	4.42454e-05	4.42454e-05	4.42454e-05	0.12647	0.0302902	4.42454e-05	0.0321729	4.42454e-05	4.42454e-05	4.42454e-05	4.42454e-05	4.42454e-05	4.42454e-05	4.42454e-05	4.42454e-05	4.42454e-05	4.42454e-05	4.42454e-05	0.810315	4.42454e-05
GW_10_ACATCCTGGTAACTGT	pre_IN3	0.00217438	4.06404e-05	0.046576	4.06404e-05	4.06404e-05	4.06404e-05	4.06404e-05	0.0996684	4.06404e-05	4.06404e-05	4.06404e-05	4.06404e-05	4.06404e-05	0.248111	4.06404e-05	4.06404e-05	0.000380335	4.06404e-05	0.061311	0.43996	0.10129
GW_10_ACATCGATCGTTTACC	pre_IN3	8.35561e-05	8.35561e-05	0.240879	8.35561e-05	8.35561e-05	8.35561e-05	8.35561e-05	8.35561e-05	8.35561e-05	8.35561e-05	8.35561e-05	8.35561e-05	8.35561e-05	0.218805	8.35561e-05	8.35561e-05	0.0062116	8.35561e-05	8.35561e-05	0.532684	8.35561e-05
GW_10_ACATCGTATGCAATGG	pre_IN3	4.11746e-05	0.0554904	0.0219387	4.11746e-05	4.11746e-05	4.11746e-05	0.00671734	0.0273535	4.11746e-05	0.0444752	4.11746e-05	4.11746e-05	4.11746e-05	0.198056	0.000486052	4.11746e-05	0.0622834	4.11746e-05	4.11746e-05	0.546995	0.0357512
GW_10_ACATGGCGCCAAAGTA	pre_IN3	4.45068e-05	0.00403024	0.0147477	4.45068e-05	4.45068e-05	4.45068e-05	0.0183498	0.22602	4.45068e-05	4.45068e-05	4.45068e-05	4.45068e-05	4.45068e-05	0.201219	4.45068e-05	4.45068e-05	0.0274302	4.45068e-05	4.45068e-05	0.48345	0.0241751
GW_10_ACCAGTGCGGGAGACG	pre_IN3	5.57815e-05	0.0887308	0.0280971	5.57815e-05	5.57815e-05	5.57815e-05	0.018897	0.225265	5.57815e-05	5.57815e-05	5.57815e-05	5.57815e-05	5.57815e-05	0.268139	5.57815e-05	5.57815e-05	5.57815e-05	5.57815e-05	5.57815e-05	0.362997	0.0070919
GW_10_ACCCAACGCCCGTGGC	pre_IN3	5.05375e-05	5.05375e-05	0.00725208	5.05375e-05	6.03531e-05	5.05375e-05	5.05375e-05	9.32745e-05	5.05375e-05	5.05375e-05	0.110794	5.05375e-05	5.05375e-05	0.102051	5.05375e-05	0.0621832	5.05375e-05	5.05375e-05	0.0064854	0.710424	5.05375e-05
GW_10_ACCCGGATGACGCATC	pre_IN3	4.37039e-05	4.37039e-05	0.00269853	4.37039e-05	4.37039e-05	4.37039e-05	4.37039e-05	0.324136	4.37039e-05	0.0137095	4.37039e-05	4.37039e-05	4.37039e-05	0.101428	4.37039e-05	4.37039e-05	4.37039e-05	4.37039e-05	0.03181	0.525562	4.37039e-05
GW_10_ACCCTCCCTTGCTATT	pre_IN3	4.1023e-05	4.1023e-05	0.0659618	4.1023e-05	4.1023e-05	4.1023e-05	0.0211046	0.000305839	4.1023e-05	4.1023e-05	4.1023e-05	4.1023e-05	4.1023e-05	0.201491	4.1023e-05	4.1023e-05	0.0759752	4.1023e-05	4.1023e-05	0.6085	0.0260876
GW_10_ACCGACTGAGTCCCAC	pre_IN3	4.87793e-05	0.0110508	0.00586571	4.87793e-05	0.044533	0.0471565	4.87793e-05	0.0846554	4.87793e-05	4.87793e-05	4.87793e-05	4.87793e-05	4.87793e-05	0.00493753	4.87793e-05	4.87793e-05	0.00122885	4.87793e-05	4.87793e-05	0.799938	4.87793e-05
GW_10_ACCGATGGTAGCATCG	pre_IN3	6.19634e-05	0.011961	0.012477	6.19634e-05	6.19634e-05	0.00132384	6.19634e-05	0.221674	0.00269043	7.80061e-05	6.19634e-05	6.19634e-05	0.0043363	0.0498174	0.00214451	6.19634e-05	0.00119201	6.19634e-05	6.19634e-05	0.686231	0.00551717
GW_10_ACCGGGCCTTTGTTGA	pre_IN3	4.3125e-05	4.3125e-05	0.0164687	4.3125e-05	4.3125e-05	4.3125e-05	0.00366671	0.201544	4.3125e-05	4.3125e-05	4.3125e-05	4.3125e-05	0.0159179	0.234259	4.3125e-05	4.3125e-05	0.00173503	4.3125e-05	4.3125e-05	0.515807	0.0100413
GW_10_ACGAGTACGGATGCCC	pre_IN3	5.83845e-05	5.83845e-05	5.83845e-05	0.0280575	0.106282	0.00941923	5.83845e-05	0.138997	5.83845e-05	5.83845e-05	5.83845e-05	5.83845e-05	5.83845e-05	5.83845e-05	5.83845e-05	5.83845e-05	0.00099165	0.0059945	5.83845e-05	0.709441	5.83845e-05
GW_10_ACGATACATAGAACTA	pre_IN3	3.94257e-05	3.94257e-05	3.94257e-05	3.94257e-05	0.133607	3.94257e-05	3.94257e-05	0.0325477	0.0599053	3.94257e-05	3.94257e-05	3.94257e-05	3.94257e-05	3.94257e-05	3.94257e-05	3.94257e-05	3.94257e-05	3.94257e-05	3.94257e-05	0.773269	3.94257e-05
GW_10_ACGATCATACATAGAG	pre_IN3	4.34611e-05	4.34611e-05	0.061589	0.0557722	4.34611e-05	4.34611e-05	4.34611e-05	4.34611e-05	4.34611e-05	4.34611e-05	4.34611e-05	4.34611e-05	4.34611e-05	4.34611e-05	4.34611e-05	4.34611e-05	4.34611e-05	4.34611e-05	4.34611e-05	0.881857	4.34611e-05
GW_10_ACGATCATCTTGTAAA	pre_IN3	6.06208e-05	0.0053923	6.06208e-05	6.06208e-05	6.06208e-05	0.0156151	6.06208e-05	0.250171	0.0306458	0.00502227	6.06208e-05	6.06208e-05	6.06208e-05	0.0781998	6.06208e-05	6.06208e-05	6.06208e-05	0.0268425	6.06208e-05	0.587323	6.06208e-05
GW_10_ACGCAATCACTACAGC	pre_IN3	4.20417e-05	0.00912946	0.0702295	0.0797011	4.20417e-05	4.20417e-05	0.0250738	0.000102773	4.20417e-05	5.68883e-05	4.20417e-05	4.20417e-05	4.20417e-05	4.20417e-05	0.00106023	4.20417e-05	4.20417e-05	4.20417e-05	4.20417e-05	0.8141	4.20417e-05
GW_10_ACGCATTCGTGAGTAC	pre_IN3	6.86467e-05	0.0281223	0.0457293	6.86467e-05	6.86467e-05	6.86467e-05	6.86467e-05	6.86467e-05	6.86467e-05	6.86467e-05	6.86467e-05	6.86467e-05	6.86467e-05	0.117072	0.0449053	6.86467e-05	6.86467e-05	6.86467e-05	6.86467e-05	0.763073	6.86467e-05
GW_10_ACGCCGCTAGACGACC	MN1	6.55631e-05	0.00874703	0.00637679	6.55631e-05	6.55631e-05	6.55631e-05	6.55631e-05	0.706873	6.55631e-05	0.0863661	6.55631e-05	6.55631e-05	6.55631e-05	0.0899932	6.55631e-05	6.55631e-05	0.00725576	6.55631e-05	6.55631e-05	0.0934704	6.55631e-05
GW_10_ACGCGGGCCAAGGACA	pre_IN3	6.40401e-05	0.0834056	0.0340339	6.40401e-05	6.40401e-05	6.40401e-05	6.40401e-05	6.40401e-05	6.40401e-05	6.40401e-05	6.40401e-05	6.40401e-05	6.40401e-05	0.112749	6.40401e-05	6.40401e-05	6.40401e-05	6.40401e-05	6.40401e-05	0.768723	6.40401e-05
GW_10_ACGCTAGTGATACACT	pre_IN3	4.21475e-05	4.21475e-05	4.21475e-05	4.21475e-05	0.185775	4.21475e-05	4.21475e-05	0.0744958	4.21475e-05	4.21475e-05	4.21475e-05	4.21475e-05	4.21475e-05	4.21475e-05	4.21475e-05	4.21475e-05	4.21475e-05	4.21475e-05	4.21475e-05	0.73897	4.21475e-05
GW_10_ACGTAGATTGCTGATG	pre_IN3	4.67096e-05	0.0378867	0.00259996	4.67096e-05	4.67096e-05	4.67096e-05	4.67096e-05	0.271399	4.67096e-05	4.67096e-05	4.67096e-05	4.67096e-05	4.67096e-05	0.0313399	4.67096e-05	4.67096e-05	4.67096e-05	4.67096e-05	4.67096e-05	0.638898	0.0171751
GW_10_ACGTATTACTCCGATC	pre_IN3	6.41366e-05	0.00593252	0.0060014	6.41366e-05	6.41366e-05	6.41366e-05	6.41366e-05	0.328791	6.41366e-05	0.0154351	6.41366e-05	6.41366e-05	0.0260883	0.0590268	6.41366e-05	6.41366e-05	0.00127858	6.41366e-05	6.41366e-05	0.556612	6.41366e-05
GW_10_ACGTTAATGTCGAAGA	MN1	6.60709e-05	6.60709e-05	0.00433745	6.60709e-05	6.60709e-05	6.60709e-05	6.60709e-05	0.606405	6.60709e-05	0.0112341	6.60709e-05	6.60709e-05	0.0114015	0.0334308	6.60709e-05	6.60709e-05	6.60709e-05	6.60709e-05	6.60709e-05	0.3322	6.60709e-05
GW_10_ACTCAATAAAGGCACG	pre_IN3	4.44764e-05	4.44764e-05	0.000901646	0.00287528	0.114404	0.0329151	4.44764e-05	0.071122	4.44764e-05	4.44764e-05	4.44764e-05	4.44764e-05	4.44764e-05	4.44764e-05	4.44764e-05	4.44764e-05	4.44764e-05	0.0385788	4.44764e-05	0.73858	4.44764e-05
GW_10_ACTCCCGAATTCGTTT	pre_IN3	4.12294e-05	4.12294e-05	4.12294e-05	0.0493427	0.0765263	0.0174489	4.12294e-05	0.0683147	4.12294e-05	4.12294e-05	4.12294e-05	4.12294e-05	4.12294e-05	4.12294e-05	4.12294e-05	4.12294e-05	4.12294e-05	4.12294e-05	4.12294e-05	0.787708	4.12294e-05
GW_10_ACTCCCTAGAATAGTA	pre_IN3	6.04768e-05	0.0313069	0.158923	6.04768e-05	6.04768e-05	6.04768e-05	6.04768e-05	6.04768e-05	6.04768e-05	6.04768e-05	0.0672688	6.04768e-05	6.04768e-05	0.000729547	0.0321141	0.00738714	0.00840889	6.04768e-05	6.04768e-05	0.693076	6.04768e-05
GW_10_ACTCGTCAGTAATCCC	MN1	6.4933e-05	0.0311989	6.4933e-05	6.4933e-05	6.4933e-05	6.4933e-05	0.00145866	0.436401	6.4933e-05	0.0129112	6.4933e-05	6.4933e-05	6.4933e-05	0.218185	6.4933e-05	6.4933e-05	0.00961446	6.4933e-05	6.4933e-05	0.289322	6.4933e-05
GW_10_ACTCTCTGACTTAGGT	pre_IN3	6.67442e-05	0.0730502	0.010963	6.67442e-05	6.67442e-05	6.67442e-05	0.00340898	0.15439	6.67442e-05	0.00623631	6.67442e-05	6.67442e-05	0.0298513	0.150911	6.67442e-05	0.00825651	0.0177646	6.67442e-05	6.67442e-05	0.544434	6.67442e-05
GW_10_ACTCTTGTATAGTAAC	MN1	6.96796e-05	0.00651319	0.00491385	6.96796e-05	6.96796e-05	6.96796e-05	0.00363004	0.527885	6.96796e-05	6.96796e-05	6.96796e-05	6.96796e-05	0.00743177	0.107307	6.96796e-05	6.96796e-05	0.00957217	6.96796e-05	6.96796e-05	0.331841	6.96796e-05
GW_10_ACTGAATGGCGAAAGT	pre_IN3	0.010502	0.0387425	0.0412124	4.12775e-05	4.12775e-05	4.12775e-05	0.01099	0.0834349	4.12775e-05	4.12775e-05	4.12775e-05	4.12775e-05	4.12775e-05	0.256401	4.12775e-05	0.0179118	0.0347463	4.12775e-05	4.12775e-05	0.458894	0.0467109
GW_10_ACTGTACGATACACAT	pre_IN3	4.35303e-05	4.35303e-05	4.35303e-05	4.35303e-05	4.35303e-05	4.35303e-05	4.35303e-05	0.287935	0.0145811	4.35303e-05	4.35303e-05	4.35303e-05	4.35303e-05	0.118084	4.35303e-05	4.35303e-05	4.35303e-05	4.35303e-05	4.35303e-05	0.578659	4.35303e-05
GW_10_ACTGTCTTCTTTAGAA	pre_IN3	6.89517e-05	6.89517e-05	0.0143598	6.89517e-05	6.89517e-05	0.0113121	0.00152514	0.0684467	6.89517e-05	6.89517e-05	6.89517e-05	6.89517e-05	0.00751437	0.057413	6.89517e-05	6.89517e-05	6.89517e-05	6.89517e-05	6.89517e-05	0.838464	6.89517e-05
GW_10_ACTTATACTTACCCGG	MN1	6.63774e-05	0.00268295	0.00324881	6.63774e-05	6.63774e-05	0.00543837	6.63774e-05	0.581971	0.022245	6.63774e-05	6.63774e-05	6.63774e-05	0.0251306	0.0855641	6.63774e-05	6.63774e-05	6.63774e-05	6.63774e-05	6.63774e-05	0.272856	6.63774e-05
GW_10_ACTTATTTATGTGCCA	MN1	6.20655e-05	0.00858598	0.00987575	6.20655e-05	6.20655e-05	6.20655e-05	6.20655e-05	0.599371	6.20655e-05	0.024235	6.20655e-05	6.20655e-05	6.20655e-05	0.0786104	6.20655e-05	6.20655e-05	0.0102806	6.20655e-05	6.20655e-05	0.235657	0.0325777
GW_10_ACTTCGCCATACGCAC	pre_IN3	6.20849e-05	6.20849e-05	0.00167717	6.20849e-05	0.0826423	6.20849e-05	0.000654896	0.347568	0.0334036	6.20849e-05	6.20849e-05	6.20849e-05	6.20849e-05	0.00217635	6.20849e-05	6.20849e-05	6.20849e-05	0.0103199	6.20849e-05	0.520751	6.20849e-05
GW_10_ACTTGACTCCCTCTTT	MN1	4.36341e-05	4.36341e-05	0.0138601	4.36341e-05	4.36341e-05	4.36341e-05	4.36341e-05	0.620367	4.36341e-05	0.0503884	4.36341e-05	4.36341e-05	0.0015503	0.135473	4.36341e-05	0.014018	0.00411782	4.36341e-05	4.36341e-05	0.158402	0.00129948
GW_10_ACTTTACCCTCATGAA	pre_IN3	2.86596e-05	2.86596e-05	0.000495231	0.174983	0.156642	2.86596e-05	2.86596e-05	0.0360687	2.86596e-05	2.86596e-05	2.86596e-05	2.86596e-05	2.86596e-05	2.86596e-05	2.86596e-05	2.86596e-05	2.86596e-05	0.0214864	2.86596e-05	0.609895	2.86596e-05
GW_10_ACTTTCCTATAGCTTC	pre_IN3	4.42047e-05	0.0018908	0.0178104	0.0807153	4.42047e-05	4.42047e-05	0.00555664	0.000187393	4.42047e-05	4.42047e-05	4.42047e-05	4.42047e-05	4.42047e-05	4.42047e-05	4.42047e-05	4.42047e-05	4.42047e-05	4.42047e-05	4.42047e-05	0.893176	4.42047e-05
GW_10_AGAACGTGGTACATTC	pre_IN3	4.33761e-05	4.33761e-05	0.00108962	4.33761e-05	0.100577	0.0271062	4.33761e-05	0.143196	4.33761e-05	0.01106	4.33761e-05	4.33761e-05	4.33761e-05	4.33761e-05	4.33761e-05	4.33761e-05	4.33761e-05	4.33761e-05	4.33761e-05	0.716321	4.33761e-05
GW_10_AGAAGAGCGCCGTTCC	MN1	6.70129e-05	6.70129e-05	6.70129e-05	6.70129e-05	6.70129e-05	6.70129e-05	6.70129e-05	0.472011	0.00948519	0.00907568	6.70129e-05	6.70129e-05	0.00956056	0.125488	6.70129e-05	6.70129e-05	6.70129e-05	6.70129e-05	6.70129e-05	0.373375	6.70129e-05
GW_10_AGAATTATGGATTCGA	pre_IN3	4.25399e-05	4.25399e-05	4.25399e-05	0.00041037	0.0672713	4.25399e-05	4.25399e-05	0.0998018	0.00197183	4.25399e-05	4.25399e-05	4.25399e-05	4.25399e-05	0.000201233	4.25399e-05	4.25399e-05	0.00141753	0.00937012	0.0011429	0.817903	4.25399e-05
GW_10_AGAGAACCGTCTAGGA	pre_IN3	5.83428e-05	5.83428e-05	0.00110475	5.83428e-05	0.0608414	5.83428e-05	0.000647044	0.159535	0.0355925	5.83428e-05	0.00321926	5.83428e-05	5.83428e-05	0.148542	5.83428e-05	0.000997733	5.83428e-05	5.83428e-05	0.0177182	0.57116	5.83428e-05
GW_10_AGATACTCAAGATCGA	pre_IN3	6.54262e-05	0.0275503	0.0455615	6.54262e-05	6.54262e-05	6.54262e-05	0.00466897	0.109618	6.54262e-05	0.0101189	6.54262e-05	6.54262e-05	6.54262e-05	0.34001	6.54262e-05	6.54262e-05	0.00597731	6.54262e-05	6.54262e-05	0.455645	6.54262e-05
GW_10_AGATCGTGCATAAGAT	pre_IN3	5.69915e-05	5.69915e-05	0.0237078	5.69915e-05	5.69915e-05	5.69915e-05	0.00350532	5.69915e-05	0.0135463	5.69915e-05	0.0169137	0.00981909	5.69915e-05	0.0418294	0.0857894	5.69915e-05	5.69915e-05	0.0219618	5.69915e-05	0.782243	5.69915e-05
GW_10_AGATCTCAGGTGTGAT	pre_IN3	4.31438e-05	4.31438e-05	4.31438e-05	4.31438e-05	0.0272613	4.31438e-05	4.31438e-05	0.42207	4.31438e-05	4.31438e-05	4.31438e-05	4.31438e-05	4.31438e-05	0.0367233	4.31438e-05	4.31438e-05	4.31438e-05	4.31438e-05	4.31438e-05	0.513212	4.31438e-05
GW_10_AGATGATGGAGTCTGG	pre_IN3	4.09619e-05	4.09619e-05	4.09619e-05	0.141586	4.85767e-05	4.09619e-05	4.09619e-05	9.74872e-05	4.09619e-05	4.09619e-05	4.09619e-05	4.09619e-05	4.09619e-05	4.09619e-05	4.09619e-05	4.09619e-05	4.09619e-05	4.09619e-05	4.09619e-05	0.857572	4.09619e-05
GW_10_AGCAACATATCTTATT	MN1	6.38439e-05	6.38439e-05	0.00753397	6.38439e-05	6.38439e-05	6.38439e-05	6.38439e-05	0.645095	6.38439e-05	6.38439e-05	6.38439e-05	6.38439e-05	0.0154845	0.0831904	6.38439e-05	6.38439e-05	6.38439e-05	0.00835167	6.38439e-05	0.234511	0.00493944
GW_10_AGCACCAGTACTCACG	pre_IN3	4.08906e-05	4.08906e-05	0.0032078	0.101969	0.0684029	4.08906e-05	4.08906e-05	0.0198845	4.08906e-05	0.000574559	4.08906e-05	4.08906e-05	4.08906e-05	4.08906e-05	4.08906e-05	4.08906e-05	4.08906e-05	0.0115351	4.08906e-05	0.793853	4.08906e-05
GW_10_AGCCACTCCCGTGCTT	pre_IN3	4.14945e-05	4.14945e-05	4.14945e-05	4.14945e-05	0.114931	4.14945e-05	4.14945e-05	0.229238	4.14945e-05	4.14945e-05	4.14945e-05	4.14945e-05	4.14945e-05	4.14945e-05	4.14945e-05	4.14945e-05	4.14945e-05	4.14945e-05	4.14945e-05	0.655083	4.14945e-05
GW_10_AGCGCGGGTGCCAATG	pre_IN3	4.04304e-05	4.04304e-05	0.000932297	4.04304e-05	0.0112045	4.04304e-05	4.04304e-05	0.109861	0.025404	4.04304e-05	4.04304e-05	4.04304e-05	4.04304e-05	0.0179086	4.04304e-05	4.04304e-05	4.04304e-05	0.0115638	4.04304e-05	0.82256	4.04304e-05
GW_10_AGCGTGGTATTCTACT	pre_IN3	6.39907e-05	6.39907e-05	0.00565897	6.39907e-05	6.39907e-05	6.39907e-05	0.00515386	0.205247	6.39907e-05	0.0734253	6.39907e-05	6.39907e-05	6.39907e-05	0.25405	6.39907e-05	6.39907e-05	0.0179694	6.39907e-05	6.39907e-05	0.437599	6.39907e-05
GW_10_AGCTAGAAGCAGAAGT	pre_IN3	5.72272e-05	0.00491166	0.0618192	5.72272e-05	5.72272e-05	5.72272e-05	5.72272e-05	5.72272e-05	5.72272e-05	5.72272e-05	5.72272e-05	0.0171057	0.0031936	0.106355	5.72272e-05	0.00855324	5.72272e-05	0.00392724	5.72272e-05	0.793391	5.72272e-05
GW_10_AGCTCTAGACGTTCCA	MN1	6.50721e-05	0.0155054	0.00441345	6.50721e-05	6.50721e-05	6.50721e-05	6.50721e-05	0.698924	6.50721e-05	6.50721e-05	6.50721e-05	6.50721e-05	0.000620042	0.156212	6.50721e-05	6.50721e-05	6.50721e-05	6.50721e-05	6.50721e-05	0.12335	6.50721e-05
GW_10_AGCTCTTCCCAGTGCA	pre_IN3	5.74923e-05	5.74923e-05	0.0852878	5.74923e-05	5.74923e-05	5.74923e-05	0.0100672	7.1834e-05	5.74923e-05	5.74923e-05	5.74923e-05	5.74923e-05	5.74923e-05	0.0382278	5.74923e-05	5.74923e-05	0.0304013	0.010227	5.74923e-05	0.824912	5.74923e-05
GW_10_AGCTGAAGTAAACCAA	pre_IN3	4.1243e-05	0.0165926	0.0135437	0.0322724	4.1243e-05	4.1243e-05	4.1243e-05	0.000293768	0.00135317	4.1243e-05	4.1243e-05	4.1243e-05	4.1243e-05	4.1243e-05	4.1243e-05	4.1243e-05	4.1243e-05	0.0138141	4.1243e-05	0.921553	4.1243e-05
GW_10_AGGACAGTCGAATCCC	MN1	6.51128e-05	0.0144935	0.00329073	6.51128e-05	6.51128e-05	6.51128e-05	6.51128e-05	0.589928	6.51128e-05	6.51128e-05	6.51128e-05	6.51128e-05	0.0124747	0.198069	6.51128e-05	6.51128e-05	6.51128e-05	6.51128e-05	6.51128e-05	0.176547	0.00428514
GW_10_AGGATATAGGGATTTA	pre_IN3	5.92116e-05	0.0155621	0.0161834	5.92116e-05	5.92116e-05	5.92116e-05	0.00172863	0.315014	5.92116e-05	0.00806544	5.92116e-05	5.92116e-05	5.92116e-05	0.220465	5.92116e-05	5.92116e-05	0.00538784	5.92116e-05	5.92116e-05	0.334073	0.0828103
GW_10_AGGCAGATGCGTAAAC	NPC4	8.02214e-05	8.02214e-05	0.00237566	8.02214e-05	0.0995014	8.02214e-05	8.02214e-05	0.0836717	0.0048208	8.02214e-05	0.194553	8.02214e-05	8.02214e-05	0.392575	0.0285122	0.044777	8.02214e-05	8.02214e-05	0.0841083	0.0642226	8.02214e-05
GW_10_AGGCATTGTCGTAGGG	pre_IN3	3.75182e-05	3.75182e-05	0.14115	3.75182e-05	3.75182e-05	3.75182e-05	3.75182e-05	0.107168	3.75182e-05	0.0320834	0.00252956	3.75182e-05	3.75182e-05	0.0367183	3.75182e-05	0.0584126	3.75182e-05	3.75182e-05	0.0122428	0.609207	3.75182e-05
GW_10_AGGGCTGCAGTTACAG	pre_IN3	6.83837e-05	0.0400853	0.00275224	6.83837e-05	6.83837e-05	6.83837e-05	6.83837e-05	0.140715	6.83837e-05	6.83837e-05	6.83837e-05	6.83837e-05	0.0132343	0.149884	6.83837e-05	6.83837e-05	6.83837e-05	6.83837e-05	6.83837e-05	0.650479	0.00189327
GW_10_AGGGTCGATGCGAACT	MN1	6.40757e-05	6.40757e-05	6.40757e-05	6.40757e-05	6.40757e-05	6.40757e-05	6.40757e-05	0.485108	0.0153161	0.00259393	6.40757e-05	6.40757e-05	0.00270986	0.066277	6.40757e-05	6.40757e-05	6.40757e-05	6.40757e-05	6.40757e-05	0.426588	0.000509582
GW_10_AGGGTGCTCTCGAGGG	pre_IN3	4.27708e-05	0.00152875	0.0123389	4.27708e-05	0.0174428	4.27708e-05	4.27708e-05	0.338315	0.0142599	4.27708e-05	4.27708e-05	4.27708e-05	4.27708e-05	0.0630821	4.27708e-05	4.27708e-05	4.27708e-05	4.27708e-05	4.27708e-05	0.552434	4.27708e-05
GW_10_AGGGTTCCCTTTGGTT	pre_IN3	4.04886e-05	4.04886e-05	0.0107139	4.04886e-05	0.0928872	4.04886e-05	4.04886e-05	0.199596	0.00908817	4.04886e-05	0.0225139	4.04886e-05	4.04886e-05	0.0624485	4.04886e-05	4.04886e-05	4.04886e-05	4.04886e-05	0.00319775	0.599028	4.04886e-05
GW_10_AGGGTTTAGTTCGGGA	pre_IN3	6.6819e-05	0.0518101	0.0339403	6.6819e-05	6.6819e-05	6.6819e-05	6.6819e-05	0.0598128	6.6819e-05	6.6819e-05	6.6819e-05	6.6819e-05	6.6819e-05	0.0979643	6.6819e-05	6.6819e-05	6.6819e-05	6.6819e-05	6.6819e-05	0.755403	6.6819e-05
GW_10_AGGTCGCGGAGTTACT	pre_IN3	4.11626e-05	4.11626e-05	4.11626e-05	0.0562731	0.197283	0.0283665	4.11626e-05	0.000235953	4.11626e-05	4.11626e-05	4.11626e-05	4.11626e-05	4.11626e-05	4.11626e-05	4.11626e-05	4.11626e-05	4.11626e-05	4.11626e-05	4.11626e-05	0.717182	4.11626e-05
GW_10_AGGTTGAGGCACGCTT	pre_IN3	6.20939e-05	6.20939e-05	0.000656369	0.0109863	0.109888	6.20939e-05	6.20939e-05	0.171716	6.20939e-05	6.20939e-05	6.20939e-05	6.20939e-05	6.20939e-05	6.20939e-05	6.20939e-05	6.20939e-05	0.00223641	0.00870978	6.20939e-05	0.694937	6.20939e-05
GW_10_AGGTTTCACACACCTT	pre_IN3	6.52268e-05	6.52268e-05	0.0262053	6.52268e-05	6.52268e-05	6.52268e-05	6.52268e-05	0.116726	6.52268e-05	6.52268e-05	6.52268e-05	6.52268e-05	6.52268e-05	0.0624099	6.52268e-05	6.52268e-05	6.52268e-05	6.52268e-05	6.52268e-05	0.793549	6.52268e-05
GW_10_AGTACATCATTTATCA	pre_IN3	4.4276e-05	4.4276e-05	0.00496564	0.0901471	0.0642323	0.00160938	4.4276e-05	0.000146765	4.4276e-05	4.4276e-05	0.00866403	4.4276e-05	4.4276e-05	4.4276e-05	4.4276e-05	4.4276e-05	4.4276e-05	4.4276e-05	6.1438e-05	0.829598	4.4276e-05
GW_10_AGTACGGGCACCTGGC	MN1	6.66311e-05	6.66311e-05	0.00141736	6.66311e-05	6.66311e-05	6.66311e-05	6.66311e-05	0.512682	0.0412152	6.66311e-05	6.66311e-05	6.66311e-05	6.66311e-05	0.0606013	6.66311e-05	6.66311e-05	6.66311e-05	6.66311e-05	6.66311e-05	0.383018	6.66311e-05
GW_10_AGTCAAGATGACACTT	pre_IN3	4.04349e-05	0.0384298	0.0535486	4.04349e-05	4.04349e-05	4.04349e-05	0.0150458	0.102597	4.04349e-05	0.00146653	4.04349e-05	4.04349e-05	4.04349e-05	0.197481	4.04349e-05	4.04349e-05	4.04349e-05	4.04349e-05	4.04349e-05	0.447338	0.143568
GW_10_AGTCCATTGGCTGATG	pre_IN3	5.39788e-05	0.0266218	0.0146066	5.39788e-05	5.39788e-05	5.39788e-05	5.39788e-05	0.0678488	5.39788e-05	5.39788e-05	5.39788e-05	5.39788e-05	5.39788e-05	0.0794146	5.39788e-05	0.0154388	0.00824478	5.39788e-05	0.0118091	0.775314	5.39788e-05
GW_10_AGTCGACGGTCTCAAG	MN1	6.6984e-05	6.6984e-05	0.00339966	6.6984e-05	6.6984e-05	6.6984e-05	6.6984e-05	0.769538	0.00170854	6.6984e-05	6.6984e-05	6.6984e-05	0.00618828	0.0841712	6.6984e-05	6.6984e-05	6.6984e-05	6.6984e-05	6.6984e-05	0.133989	6.6984e-05
GW_10_AGTCTTCTCCTCAAAT	pre_IN3	4.2938e-05	4.2938e-05	0.00462494	0.116188	0.0785258	4.2938e-05	4.2938e-05	0.000113078	4.2938e-05	4.2938e-05	4.2938e-05	4.2938e-05	4.2938e-05	4.2938e-05	4.2938e-05	4.2938e-05	4.2938e-05	4.2938e-05	4.2938e-05	0.799861	4.2938e-05
GW_10_AGTGAACAAACTTCTC	pre_IN3	3.94294e-05	0.0149487	0.0306957	3.94294e-05	3.94294e-05	3.94294e-05	3.94294e-05	0.160824	3.94294e-05	3.94294e-05	3.94294e-05	3.94294e-05	3.94294e-05	0.127627	3.94294e-05	3.94294e-05	0.0325891	0.0108847	3.94294e-05	0.621879	3.94294e-05
GW_10_AGTGAGACTTCCAGTA	pre_IN3	6.10379e-05	6.10379e-05	0.00416245	6.10379e-05	6.10379e-05	6.10379e-05	6.10379e-05	0.322021	6.10379e-05	6.10379e-05	6.10379e-05	6.10379e-05	6.10379e-05	0.120334	6.10379e-05	6.10379e-05	0.00689582	6.10379e-05	6.10379e-05	0.529283	0.0163878
GW_10_AGTGAGCCTCGCCGCC	pre_IN3	2.78693e-05	0.000473134	0.00198359	2.78693e-05	0.0806835	2.78693e-05	2.78693e-05	0.145417	2.78693e-05	0.00792835	2.78693e-05	2.78693e-05	2.78693e-05	2.78693e-05	2.78693e-05	2.78693e-05	2.78693e-05	0.00130913	2.78693e-05	0.761815	2.78693e-05
GW_10_AGTGATTCAAGCAGGA	pre_IN3	5.45164e-05	5.45164e-05	5.45164e-05	5.45164e-05	5.76813e-05	5.45164e-05	5.45164e-05	0.216724	0.011157	5.45164e-05	0.0171533	0.0237741	5.45164e-05	0.145161	5.45164e-05	5.45164e-05	5.45164e-05	0.0136779	5.49214e-05	0.571586	5.45164e-05
GW_10_AGTGCTTGCACGAATA	MN1	6.47971e-05	0.0121933	0.00462298	6.47971e-05	6.47971e-05	6.47971e-05	6.47971e-05	0.530825	6.47971e-05	6.47971e-05	6.47971e-05	6.47971e-05	0.00812852	0.267607	6.47971e-05	6.47971e-05	0.000961781	6.47971e-05	6.47971e-05	0.174755	6.47971e-05
GW_10_AGTGGCGGCAATTTGA	pre_IN3	4.08765e-05	4.08765e-05	4.08765e-05	0.0816124	0.162853	0.00985395	4.08765e-05	0.214578	0.0010956	4.08765e-05	4.08765e-05	4.08765e-05	4.08765e-05	4.08765e-05	4.08765e-05	4.08765e-05	4.08765e-05	4.08765e-05	4.08765e-05	0.529394	4.08765e-05
GW_10_AGTTCCTATTTATGTT	pre_IN3	7.39338e-05	7.39338e-05	0.0734667	7.39338e-05	7.39338e-05	7.39338e-05	7.39338e-05	7.39338e-05	7.39338e-05	7.39338e-05	7.39338e-05	7.39338e-05	7.39338e-05	0.163906	7.39338e-05	7.39338e-05	0.0201564	7.39338e-05	7.39338e-05	0.741214	7.39338e-05
GW_10_ATAACGCCGGAGGGTC	NPC4	0.241236	0.003515	0.0057704	5.91716e-05	5.91716e-05	5.91716e-05	0.0123288	0.139455	5.91716e-05	5.91716e-05	0.0374429	9.56414e-05	5.91716e-05	0.433171	5.91716e-05	0.000118473	5.91716e-05	5.91716e-05	0.00251238	0.123763	5.91716e-05
GW_10_ATAACGGAGTCCAACG	pre_IN3	5.91895e-05	5.91895e-05	0.000726366	5.91895e-05	0.0945678	0.0374534	5.91895e-05	0.252688	0.00761664	5.91895e-05	5.91895e-05	5.91895e-05	0.00419879	5.91895e-05	5.91895e-05	5.91895e-05	5.91895e-05	5.91895e-05	5.91895e-05	0.60192	5.91895e-05
GW_10_ATAAGTAGGATTCAGA	pre_IN3	2.85903e-05	2.85903e-05	2.85903e-05	0.058037	0.11371	0.0125445	2.85903e-05	0.120114	2.85903e-05	2.85903e-05	2.85903e-05	2.85903e-05	2.85903e-05	2.85903e-05	2.85903e-05	2.85903e-05	2.85903e-05	2.85903e-05	2.85903e-05	0.695137	2.85903e-05
GW_10_ATACGCCGGCGAAACC	NPC4	0.00907551	0.0615359	0.00944302	8.88146e-05	8.88146e-05	8.88146e-05	0.0088729	0.263245	8.88146e-05	8.88146e-05	8.88146e-05	8.88146e-05	8.88146e-05	0.330326	8.88146e-05	0.00464391	0.0205701	8.88146e-05	0.0113827	0.279928	8.88146e-05
GW_10_ATACGGGTTTCGATTG	pre_IN3	6.35612e-05	6.35612e-05	0.00229275	6.35612e-05	7.17898e-05	0.0110031	6.35612e-05	0.366494	0.000823525	0.0105605	6.35612e-05	6.35612e-05	6.35612e-05	0.0121702	6.35612e-05	6.35612e-05	6.35612e-05	6.35612e-05	6.35612e-05	0.595758	6.35612e-05
GW_10_ATACGTCCACTCCTGT	pre_IN3	6.17127e-05	0.0302555	0.0540451	6.17127e-05	6.17127e-05	6.17127e-05	0.0116268	0.315996	6.17127e-05	0.0468633	0.0218294	6.17127e-05	0.0314313	0.053765	6.17127e-05	6.17127e-05	0.0267037	6.17127e-05	6.17127e-05	0.406805	6.17127e-05
GW_10_ATAGACAACGGGACCT	pre_IN3	4.44008e-05	4.44008e-05	0.0054507	4.44008e-05	0.0225582	4.44008e-05	4.44008e-05	0.1848	0.0145099	0.00308814	4.44008e-05	4.44008e-05	0.00226231	0.0940857	4.44008e-05	4.44008e-05	4.44008e-05	4.44008e-05	0.00195907	0.670753	4.44008e-05
GW_10_ATAGAGTTATCAACTT	pre_IN3	4.1892e-05	4.1892e-05	5.10558e-05	4.1892e-05	0.0548953	4.1892e-05	4.1892e-05	0.227359	4.1892e-05	4.1892e-05	4.1892e-05	4.1892e-05	4.1892e-05	0.00137938	4.1892e-05	4.1892e-05	4.1892e-05	4.1892e-05	4.1892e-05	0.715645	4.1892e-05
GW_10_ATAGGCTAGCTTCGCA	pre_IN3	4.2763e-05	4.2763e-05	4.2763e-05	4.2763e-05	0.116373	4.2763e-05	4.2763e-05	0.0643	4.2763e-05	4.2763e-05	4.2763e-05	4.2763e-05	4.2763e-05	4.2763e-05	4.2763e-05	4.2763e-05	4.2763e-05	4.2763e-05	4.2763e-05	0.818557	4.2763e-05
GW_10_ATAGGGATATCCTTGA	pre_IN3	4.18138e-05	4.18138e-05	4.18138e-05	0.079319	0.20593	4.18138e-05	4.18138e-05	0.0832414	4.18138e-05	4.18138e-05	4.18138e-05	4.18138e-05	4.18138e-05	4.18138e-05	4.18138e-05	4.18138e-05	4.18138e-05	0.0215174	4.18138e-05	0.609323	4.18138e-05
GW_10_ATAGGTTGGGCAGATG	pre_IN3	4.0623e-05	4.0623e-05	0.000121123	0.0379944	0.0475186	4.0623e-05	4.0623e-05	0.000154063	4.0623e-05	4.0623e-05	4.0623e-05	4.0623e-05	4.0623e-05	4.0623e-05	4.0623e-05	4.0623e-05	4.0623e-05	4.0623e-05	4.0623e-05	0.913562	4.0623e-05
GW_10_ATAGTTCCACCCACTC	pre_IN3	6.24997e-05	0.0290827	0.00688794	6.24997e-05	6.24997e-05	6.24997e-05	6.24997e-05	0.275135	6.24997e-05	6.24997e-05	6.24997e-05	6.24997e-05	6.24997e-05	0.19133	6.24997e-05	6.24997e-05	6.24997e-05	6.24997e-05	6.24997e-05	0.446101	0.0505256
GW_10_ATATCAACCTACAGAG	pre_IN3	2.90878e-05	0.0169851	0.0135296	0.0150915	2.90878e-05	2.90878e-05	0.00444917	0.0898308	0.0257542	2.90878e-05	0.0684669	2.90878e-05	0.0125584	0.037751	2.90878e-05	2.90878e-05	2.90878e-05	2.90878e-05	2.90878e-05	0.715263	2.90878e-05
GW_10_ATATCTCCCTCGTTAA	pre_IN3	6.64034e-05	6.64034e-05	0.0148404	6.64034e-05	6.64034e-05	6.64034e-05	6.64034e-05	6.64034e-05	6.64034e-05	6.64034e-05	6.64034e-05	6.64034e-05	6.64034e-05	6.64034e-05	0.0692724	6.64034e-05	0.0118259	0.0149324	6.64034e-05	0.888066	6.64034e-05
GW_10_ATATCTTAGGGCCTTC	pre_IN3	6.58759e-05	0.00699105	0.0535382	6.58759e-05	6.58759e-05	6.58759e-05	6.58759e-05	6.58759e-05	6.58759e-05	6.58759e-05	6.58759e-05	6.58759e-05	6.58759e-05	0.123078	6.58759e-05	6.58759e-05	0.0250645	6.58759e-05	6.58759e-05	0.790274	6.58759e-05
GW_10_ATATGTCTCCCTAGCC	pre_IN3	6.59548e-05	6.59548e-05	0.0281691	6.59548e-05	6.59548e-05	6.59548e-05	6.59548e-05	0.375996	0.00621946	6.59548e-05	6.59548e-05	6.59548e-05	0.00327032	6.59548e-05	6.59548e-05	0.00323115	6.59548e-05	0.00268273	6.59548e-05	0.579508	6.59548e-05
GW_10_ATCAATCTGGGCTGCA	pre_IN3	4.96091e-05	0.0312051	0.0116568	4.96091e-05	4.96091e-05	4.96091e-05	0.00160216	0.0563117	4.96091e-05	4.96091e-05	4.96091e-05	4.96091e-05	4.96091e-05	0.166774	4.96091e-05	4.96091e-05	4.96091e-05	4.96091e-05	4.96091e-05	0.731706	4.96091e-05
GW_10_ATCACATTAGAATATC	pre_IN3	2.81635e-05	2.81635e-05	0.0268417	0.0494449	0.0459771	0.000826622	2.81635e-05	0.000151195	2.81635e-05	2.81635e-05	2.81635e-05	2.81635e-05	2.81635e-05	2.81635e-05	2.81635e-05	2.81635e-05	2.81635e-05	2.81635e-05	2.81635e-05	0.876336	2.81635e-05
GW_10_ATCAGTAGGCAGGGAT	NPC4	5.24098e-05	5.24098e-05	0.00426208	5.24098e-05	0.0150798	5.24098e-05	0.00227654	5.24098e-05	5.24098e-05	0.0114	0.166996	0.115705	5.24098e-05	0.403717	0.191206	0.0131319	5.24098e-05	5.24098e-05	0.0756485	5.24098e-05	5.24098e-05
GW_10_ATCATCCAATATTTGT	fibro	6.34433e-05	6.34433e-05	0.529626	6.34433e-05	6.34433e-05	6.34433e-05	0.0231218	6.34433e-05	6.34433e-05	0.000665903	6.34433e-05	6.34433e-05	6.34433e-05	0.0523463	6.34433e-05	0.128551	6.34433e-05	6.34433e-05	6.34433e-05	0.264737	6.34433e-05
GW_10_ATCGACCCAATACAGA	pre_IN3	0.0682228	7.68284e-05	0.218628	7.68284e-05	7.68284e-05	7.68284e-05	7.68284e-05	7.68284e-05	7.68284e-05	7.68284e-05	7.68284e-05	7.68284e-05	7.68284e-05	0.194316	7.68284e-05	0.0302215	0.0114591	7.68284e-05	7.68284e-05	0.476	7.68284e-05
GW_10_ATCGGCAAGCAGTCCA	pre_IN3	5.42777e-05	6.32737e-05	0.0513945	5.42777e-05	5.42777e-05	5.42777e-05	0.00566459	7.11909e-05	5.42777e-05	5.42777e-05	0.0520342	0.00688335	5.42777e-05	0.169774	0.0370197	5.42777e-05	5.42777e-05	0.0343025	5.42777e-05	0.642195	5.42777e-05
GW_10_ATCTGCACCTCTGCGA	pre_IN3	4.30037e-05	4.30037e-05	0.000969603	4.30037e-05	0.112954	0.0435002	4.30037e-05	7.37133e-05	4.30037e-05	4.30037e-05	4.30037e-05	4.30037e-05	4.30037e-05	4.30037e-05	4.30037e-05	4.30037e-05	4.30037e-05	4.30037e-05	4.30037e-05	0.841814	4.30037e-05
GW_10_ATCTGGTTAAGACTGT	pre_IN3	6.11954e-05	6.11954e-05	0.000832878	6.11954e-05	0.110636	0.00126526	6.11954e-05	0.334335	0.0125443	6.11954e-05	6.11954e-05	6.11954e-05	6.11954e-05	0.00550531	6.11954e-05	6.11954e-05	6.11954e-05	6.11954e-05	6.11954e-05	0.534025	6.11954e-05
GW_10_ATCTTGACTTGTCCAA	pre_IN3	4.0896e-05	4.0896e-05	4.0896e-05	0.0744196	5.46962e-05	0.000860252	4.0896e-05	0.000110792	4.0896e-05	4.0896e-05	4.0896e-05	4.0896e-05	4.0896e-05	4.0896e-05	4.0896e-05	4.0896e-05	4.0896e-05	0.00568123	4.0896e-05	0.91826	4.0896e-05
GW_10_ATGACTATGCGACATT	pre_IN3	0.0458139	4.23841e-05	0.0516365	4.23841e-05	4.23841e-05	4.23841e-05	4.23841e-05	0.0591646	4.23841e-05	0.0566993	4.23841e-05	4.23841e-05	4.23841e-05	0.165403	4.23841e-05	4.23841e-05	0.00318588	4.23841e-05	4.23841e-05	0.617503	4.23841e-05
GW_10_ATGCATGATCCAGGAT	pre_IN3	4.09109e-05	4.09109e-05	0.0126794	0.180245	0.131774	4.09109e-05	4.09109e-05	0.000154495	4.09109e-05	4.09109e-05	4.09109e-05	4.09109e-05	4.09109e-05	4.09109e-05	4.09109e-05	4.09109e-05	4.09109e-05	4.09109e-05	4.09109e-05	0.674493	4.09109e-05
GW_10_ATGCCATTTGCGACCA	MN1	6.58091e-05	0.00353738	0.00512362	6.58091e-05	6.58091e-05	6.58091e-05	6.58091e-05	0.741104	6.58091e-05	6.58091e-05	6.58091e-05	6.58091e-05	6.58091e-05	0.0590937	6.58091e-05	6.58091e-05	6.58091e-05	6.58091e-05	6.58091e-05	0.190088	6.58091e-05
GW_10_ATGCCGGTCTTGCATA	MN1	4.50318e-05	4.50318e-05	4.50318e-05	4.50318e-05	0.0527198	6.17199e-05	4.50318e-05	0.506547	0.0161662	4.50318e-05	4.50318e-05	4.50318e-05	4.50318e-05	0.00373482	4.50318e-05	4.50318e-05	4.50318e-05	4.50318e-05	4.50318e-05	0.420095	4.50318e-05
GW_10_ATGCCGGTTGATGGGA	pre_IN3	4.06209e-05	4.06209e-05	0.02733	4.84166e-05	4.06209e-05	4.06209e-05	4.06209e-05	0.000107522	4.06209e-05	4.06209e-05	4.06209e-05	4.06209e-05	4.06209e-05	0.0133885	4.06209e-05	4.06209e-05	4.06209e-05	0.0596136	4.06209e-05	0.898903	4.06209e-05
GW_10_ATGCGACAGTCCCATT	MN1	6.97342e-05	6.97342e-05	0.00194693	6.97342e-05	6.97342e-05	6.97342e-05	6.97342e-05	0.878751	6.97342e-05	6.97342e-05	6.97342e-05	6.97342e-05	6.97342e-05	0.0196304	6.97342e-05	6.97342e-05	0.00364941	6.97342e-05	6.97342e-05	0.0949066	6.97342e-05
GW_10_ATGGAGCAGGCCGTGA	MN1	6.5619e-05	6.5619e-05	0.00800352	6.5619e-05	6.5619e-05	6.5619e-05	6.5619e-05	0.603445	6.5619e-05	0.0014721	6.5619e-05	6.5619e-05	0.0175117	0.0163716	6.5619e-05	6.5619e-05	6.5619e-05	6.5619e-05	6.5619e-05	0.352211	6.5619e-05
GW_10_ATGGATCCGGCGTCCG	pre_IN3	6.10817e-05	6.10817e-05	0.0182191	6.10817e-05	6.10817e-05	6.10817e-05	6.10817e-05	6.10817e-05	6.10817e-05	6.10817e-05	6.10817e-05	6.10817e-05	6.10817e-05	0.00544852	6.10817e-05	6.10817e-05	6.10817e-05	0.132488	6.10817e-05	0.842806	6.10817e-05
GW_10_ATGGGCCTCGGCCTCT	MN1	6.55535e-05	6.55535e-05	0.0123292	6.55535e-05	6.55535e-05	6.55535e-05	6.55535e-05	0.509855	6.55535e-05	0.0240319	6.55535e-05	6.55535e-05	0.00218121	0.0865866	6.55535e-05	6.55535e-05	6.55535e-05	6.55535e-05	6.55535e-05	0.305532	0.0585666
GW_10_ATGGTCGCGTGGTTTC	MN1	6.85305e-05	6.85305e-05	6.85305e-05	6.85305e-05	6.85305e-05	6.85305e-05	6.85305e-05	0.653432	6.85305e-05	0.0363964	6.85305e-05	6.85305e-05	6.85305e-05	0.144306	6.85305e-05	6.85305e-05	0.00448093	6.85305e-05	6.85305e-05	0.127167	0.0331898
GW_10_ATTAATGAACCAGTCG	pre_IN3	6.14176e-05	6.14176e-05	0.000347568	0.0123229	0.151255	6.14176e-05	6.14176e-05	0.135095	6.14176e-05	6.14176e-05	6.14176e-05	6.14176e-05	6.14176e-05	6.14176e-05	0.00247847	6.14176e-05	6.14176e-05	6.14176e-05	0.00948853	0.688152	6.14176e-05
GW_10_ATTACTTACTGGGCAT	pre_IN3	0.0149206	5.69737e-05	0.0248424	0.00433424	0.0644736	5.69737e-05	0.00231087	5.69737e-05	5.69737e-05	5.69737e-05	5.69737e-05	0.0047711	0.0132513	8.32602e-05	5.69737e-05	5.69737e-05	0.000369467	5.69737e-05	5.69737e-05	0.870016	5.69737e-05
GW_10_ATTAGATTCCTCAGCA	pre_IN3	4.12711e-05	4.12711e-05	0.00575948	0.111066	0.0478087	4.12711e-05	4.12711e-05	0.000114444	4.12711e-05	0.00129294	4.12711e-05	4.12711e-05	4.12711e-05	4.12711e-05	4.12711e-05	4.12711e-05	4.12711e-05	4.12711e-05	4.12711e-05	0.83334	4.12711e-05
GW_10_ATTAGGCGATGCTTTC	MN1	6.70032e-05	0.0320507	0.00491771	6.70032e-05	6.70032e-05	6.70032e-05	6.70032e-05	0.707142	6.70032e-05	6.70032e-05	6.70032e-05	6.70032e-05	0.0084286	0.0744601	6.70032e-05	6.70032e-05	0.00659013	6.70032e-05	6.70032e-05	0.165472	6.70032e-05
GW_10_ATTATACTTTGCTCGT	pre_IN3	8.83249e-05	8.83249e-05	0.0470654	8.83249e-05	8.83249e-05	8.83249e-05	0.0157892	8.83249e-05	8.83249e-05	0.0335811	8.83249e-05	8.83249e-05	8.83249e-05	0.0198769	0.0736325	8.83249e-05	8.83249e-05	0.0346082	8.83249e-05	0.77421	8.83249e-05
GW_10_ATTCAGGACCTATTTC	pre_IN3	6.30823e-05	6.30823e-05	0.142107	6.30823e-05	6.30823e-05	6.30823e-05	0.0158725	6.30823e-05	0.0178423	6.30823e-05	6.30823e-05	6.30823e-05	6.30823e-05	0.117929	0.00439725	6.30823e-05	0.0033539	6.30823e-05	6.30823e-05	0.697615	6.30823e-05
GW_10_ATTGATGAGTCCTAAC	pre_IN3	4.37675e-05	4.37675e-05	0.000749334	0.0171828	4.37675e-05	4.37675e-05	0.00231372	0.183211	4.37675e-05	0.00335737	4.37675e-05	4.37675e-05	4.37675e-05	0.0653603	4.37675e-05	4.37675e-05	0.00255804	0.0337342	4.37675e-05	0.691008	4.37675e-05
GW_10_ATTGTACAACTCGGCT	pre_IN3	2.89848e-05	2.89848e-05	0.0022327	2.89848e-05	0.014584	0.00799424	2.89848e-05	0.160382	2.89848e-05	2.89848e-05	2.89848e-05	2.89848e-05	0.00235684	0.0557961	2.89848e-05	2.89848e-05	2.89848e-05	0.000606225	0.00546309	0.750237	2.89848e-05
GW_10_ATTTGTCTTGGGAGCT	NPC4	0.0747274	0.130025	6.18628e-05	6.18628e-05	6.18628e-05	6.18628e-05	6.18628e-05	0.28052	6.18628e-05	6.18628e-05	6.18628e-05	6.18628e-05	6.18628e-05	0.415926	6.18628e-05	6.18628e-05	6.18628e-05	6.18628e-05	6.18628e-05	0.0978115	6.18628e-05
GW_10_ATTTGTTCCAGGGCTC	pre_IN3	7.22053e-05	7.22053e-05	0.257806	7.22053e-05	7.22053e-05	7.22053e-05	0.0338013	7.22053e-05	7.22053e-05	7.22053e-05	7.22053e-05	7.22053e-05	7.22053e-05	0.0198722	0.0100589	7.22053e-05	7.22053e-05	7.22053e-05	7.22053e-05	0.677306	7.22053e-05
GW_10_CAAGAGGGCGGAGTAC	pre_IN3	2.63583e-05	0.0105565	0.0361667	2.63583e-05	2.63583e-05	2.63583e-05	2.63583e-05	0.0237619	2.63583e-05	0.121431	2.63583e-05	2.63583e-05	2.63583e-05	0.138546	2.63583e-05	2.63583e-05	0.144176	2.63583e-05	2.63583e-05	0.524993	2.63583e-05
GW_10_CAAGATATTATAACGT	MN1	6.40129e-05	6.40129e-05	0.00670504	6.40129e-05	6.40129e-05	6.40129e-05	6.40129e-05	0.558957	6.40129e-05	0.0780797	6.40129e-05	6.40129e-05	6.40129e-05	0.0781966	6.40129e-05	6.40129e-05	0.00975565	6.40129e-05	6.40129e-05	0.267346	6.40129e-05
GW_10_CAAGGATCGCATGTTC	pre_IN3	6.63892e-05	6.63892e-05	0.0141038	6.63892e-05	6.63892e-05	6.63892e-05	6.63892e-05	0.451147	6.63892e-05	6.63892e-05	6.63892e-05	6.63892e-05	0.000941469	0.0623591	6.63892e-05	6.63892e-05	0.007003	6.63892e-05	6.63892e-05	0.454889	0.00862723
GW_10_CAAGTGTGGTTGCAAA	MN1	6.20069e-05	6.20069e-05	0.00537022	6.20069e-05	6.20069e-05	6.20069e-05	6.20069e-05	0.576063	6.20069e-05	6.20069e-05	6.20069e-05	6.20069e-05	0.0122031	0.0388053	6.20069e-05	0.00153582	0.00311794	6.20069e-05	6.20069e-05	0.362036	6.20069e-05
GW_10_CAATAAACCTTGGCCC	pre_IN3	4.58208e-05	4.58208e-05	4.58208e-05	4.58208e-05	0.0724182	4.58208e-05	4.58208e-05	0.149369	4.58208e-05	4.58208e-05	4.58208e-05	4.58208e-05	4.58208e-05	0.00453452	4.58208e-05	4.58208e-05	4.58208e-05	0.00186003	4.58208e-05	0.771085	4.58208e-05
GW_10_CAATGGATCTCTACCA	NPC4	8.01987e-05	0.00925118	0.0109259	8.01987e-05	0.0134653	8.01987e-05	0.0158531	8.01987e-05	8.01987e-05	8.01987e-05	0.303625	0.00653675	8.01987e-05	0.313891	0.0751905	8.01987e-05	8.01987e-05	8.01987e-05	0.00922127	0.241158	8.01987e-05
GW_10_CAATTAAGGGTGATGA	pre_IN3	4.57251e-05	4.57251e-05	0.00692086	4.57251e-05	0.107722	0.0102661	4.57251e-05	0.138364	4.57251e-05	4.57251e-05	4.57251e-05	4.57251e-05	4.57251e-05	0.0458778	4.57251e-05	4.57251e-05	4.57251e-05	4.57251e-05	4.57251e-05	0.690163	4.57251e-05
GW_10_CAATTTCGTATAAGGG	pre_IN3	7.14806e-05	7.14806e-05	0.0811604	7.14806e-05	7.14806e-05	7.14806e-05	0.00378598	7.14806e-05	7.14806e-05	0.00968476	7.14806e-05	7.14806e-05	7.14806e-05	0.087056	7.14806e-05	7.14806e-05	7.14806e-05	7.14806e-05	7.14806e-05	0.817169	7.14806e-05
GW_10_CACACGCGCTGTCTTA	pre_IN3	4.3452e-05	4.3452e-05	0.000149677	4.3452e-05	4.3452e-05	4.3452e-05	4.3452e-05	0.358268	0.00938506	4.3452e-05	4.3452e-05	4.3452e-05	4.3452e-05	0.0740501	4.3452e-05	4.3452e-05	4.3452e-05	4.3452e-05	4.3452e-05	0.557452	4.3452e-05
GW_10_CACAGCACCCACGGCA	pre_IN3	5.71423e-05	0.0318574	0.358131	5.71423e-05	5.71423e-05	5.71423e-05	0.0258167	5.71423e-05	5.71423e-05	5.71423e-05	5.71423e-05	5.71423e-05	5.71423e-05	0.162785	5.71423e-05	5.71423e-05	5.71423e-05	5.71423e-05	5.71423e-05	0.420496	5.71423e-05
GW_10_CACATGATTCAGCAAC	pre_IN3	6.86726e-05	6.86726e-05	0.0425923	6.86726e-05	6.86726e-05	6.86726e-05	0.0106022	0.00976674	6.86726e-05	6.86726e-05	6.86726e-05	6.86726e-05	6.86726e-05	0.0707444	6.86726e-05	0.00709581	6.86726e-05	6.86726e-05	6.86726e-05	0.829282	0.0289555
GW_10_CACATTCTTTCGATGG	pre_IN3	4.48232e-05	4.48232e-05	0.211548	4.48232e-05	4.48232e-05	4.48232e-05	4.48232e-05	4.48232e-05	4.48232e-05	4.48232e-05	4.48232e-05	4.48232e-05	4.48232e-05	0.121145	0.145025	0.0033088	4.48232e-05	4.48232e-05	4.48232e-05	0.518256	4.48232e-05
GW_10_CACCCAAATCTTATGT	pre_IN3	4.22783e-05	4.22783e-05	0.000931466	0.0752482	4.22783e-05	0.00540132	0.00169293	0.0785728	4.22783e-05	4.22783e-05	4.22783e-05	4.22783e-05	0.00797288	4.22783e-05	4.22783e-05	4.22783e-05	4.22783e-05	0.042363	4.22783e-05	0.787268	4.22783e-05
GW_10_CACCCACGAGGCAATT	pre_IN3	4.25181e-05	0.00855205	0.0284632	4.25181e-05	4.41386e-05	0.00728444	4.25181e-05	0.0002507	0.0406765	4.25181e-05	4.25181e-05	4.25181e-05	4.25181e-05	0.00426362	0.0233319	4.25181e-05	4.25181e-05	0.0429492	4.25181e-05	0.843717	4.25181e-05
GW_10_CACCTAATCAGTTTAC	pre_IN3	4.34883e-05	4.34883e-05	0.0125608	0.0847512	4.34883e-05	4.34883e-05	4.34883e-05	0.000273006	4.34883e-05	0.0136062	4.34883e-05	4.34883e-05	4.34883e-05	4.34883e-05	4.34883e-05	4.34883e-05	4.34883e-05	4.34883e-05	4.34883e-05	0.888113	4.34883e-05
GW_10_CACCTTGCGAAACTCG	pre_IN3	3.99965e-05	3.99965e-05	0.000736489	3.99965e-05	0.0622072	3.99965e-05	3.99965e-05	0.279221	0.0509297	3.99965e-05	0.000178508	3.99965e-05	0.00131389	0.0444116	3.99965e-05	3.99965e-05	0.0014456	3.99965e-05	3.99965e-05	0.559076	3.99965e-05
GW_10_CACCTTGGCGCCTTTG	pre_IN3	1.77974e-05	1.77974e-05	0.0247442	0.0144741	1.77974e-05	1.77974e-05	0.0241216	0.119113	2.1145e-05	1.77974e-05	1.77974e-05	1.77974e-05	0.0386776	0.0696988	1.77974e-05	1.77974e-05	1.77974e-05	1.77974e-05	1.77974e-05	0.708918	1.77974e-05
GW_10_CACGCACAGCGCAGCT	pre_IN3	6.39226e-05	6.39226e-05	0.00178735	6.39226e-05	0.127089	0.0108739	6.39226e-05	0.184166	6.39226e-05	6.39226e-05	6.39226e-05	6.39226e-05	6.39226e-05	0.00109519	6.39226e-05	6.39226e-05	6.39226e-05	6.39226e-05	6.39226e-05	0.67403	6.39226e-05
GW_10_CACGCGGAACTGTTGC	pre_IN3	5.94143e-05	5.94143e-05	0.00669337	5.94143e-05	5.94143e-05	5.94143e-05	5.94143e-05	0.258535	5.94143e-05	5.94143e-05	5.94143e-05	5.94143e-05	0.00587702	0.159767	5.94143e-05	5.94143e-05	0.00596314	5.94143e-05	0.000173672	0.525547	0.036671
GW_10_CACGTTCGTGCTCTAG	NPC4	0.346393	0.0798943	0.00120255	3.66334e-05	3.66334e-05	3.66334e-05	0.0211968	0.0392586	3.66334e-05	3.66334e-05	0.0293204	3.66334e-05	3.66334e-05	0.456278	3.66334e-05	0.013793	3.66334e-05	3.66334e-05	0.0122238	3.66334e-05	3.66334e-05
GW_10_CAGACCTGTAAGTGTT	pre_IN3	4.28991e-05	4.28991e-05	0.00386619	4.28991e-05	0.00922903	0.0343741	4.28991e-05	0.13504	4.28991e-05	4.28991e-05	4.28991e-05	4.28991e-05	4.28991e-05	4.28991e-05	4.28991e-05	4.28991e-05	4.28991e-05	4.28991e-05	4.28991e-05	0.816805	4.28991e-05
GW_10_CAGAGCATGAGCTTGC	pre_IN3	4.4045e-05	4.4045e-05	4.4045e-05	4.4045e-05	0.152307	0.0414838	4.4045e-05	0.119011	4.4045e-05	4.4045e-05	4.4045e-05	4.4045e-05	4.4045e-05	4.4045e-05	4.4045e-05	4.4045e-05	4.4045e-05	0.017969	4.4045e-05	0.668524	4.4045e-05
GW_10_CAGATCATTTAAAGTC	pre_IN3	4.95616e-05	4.95616e-05	0.387791	4.95616e-05	4.95616e-05	4.95616e-05	0.0109727	4.95616e-05	4.95616e-05	4.95616e-05	4.95616e-05	4.95616e-05	4.95616e-05	0.0197944	0.0156737	5.79637e-05	4.95616e-05	4.95616e-05	4.95616e-05	0.564967	4.95616e-05
GW_10_CAGCAGCCCGTTCCTT	pre_IN3	6.25421e-05	6.25421e-05	0.0013824	6.25421e-05	6.25421e-05	6.25421e-05	6.25421e-05	0.460525	0.0151644	0.00393968	0.00255978	6.25421e-05	6.25421e-05	0.0262885	6.25421e-05	6.25421e-05	6.25421e-05	6.25421e-05	6.25421e-05	0.489264	6.25421e-05
GW_10_CAGCCTCCTGCAGAGG	pre_IN3	6.3568e-05	6.3568e-05	6.3568e-05	0.0118619	0.0634341	6.3568e-05	6.3568e-05	0.0449149	0.0415572	6.3568e-05	6.3568e-05	6.3568e-05	6.3568e-05	6.3568e-05	6.3568e-05	6.3568e-05	6.3568e-05	0.00241097	6.3568e-05	0.834867	6.3568e-05
GW_10_CAGCTCACTGAGACAT	pre_IN3	7.97199e-05	0.0273985	0.200836	7.97199e-05	7.97199e-05	7.97199e-05	7.97199e-05	7.97199e-05	7.97199e-05	7.97199e-05	7.97199e-05	7.97199e-05	7.97199e-05	0.103856	7.97199e-05	0.0756826	7.97199e-05	7.97199e-05	7.97199e-05	0.590952	7.97199e-05
GW_10_CAGCTCGACAAGTTAA	pre_IN3	6.24868e-05	6.24868e-05	0.00140103	6.24868e-05	0.0315732	6.24868e-05	6.24868e-05	0.377371	0.0114187	6.24868e-05	6.24868e-05	6.24868e-05	6.24868e-05	0.0587695	6.24868e-05	6.24868e-05	6.24868e-05	6.24868e-05	6.24868e-05	0.518529	6.24868e-05
GW_10_CAGTACATTCTCTAAA	pre_IN3	5.1261e-05	5.1261e-05	0.34008	5.1261e-05	5.1261e-05	5.1261e-05	5.1261e-05	5.1261e-05	5.1261e-05	5.1261e-05	5.1261e-05	5.1261e-05	5.1261e-05	0.00685454	5.1261e-05	0.21781	5.1261e-05	5.1261e-05	5.1261e-05	0.434384	5.1261e-05
GW_10_CAGTAGCCCACGCGGT	pre_IN3	4.20982e-05	4.20982e-05	8.16642e-05	4.20982e-05	0.164487	4.20982e-05	4.20982e-05	0.313282	0.0194794	4.20982e-05	4.20982e-05	4.20982e-05	4.20982e-05	4.20982e-05	4.20982e-05	4.20982e-05	4.20982e-05	4.20982e-05	0.00975882	0.49228	4.20982e-05
GW_10_CAGTCGAGGATGCAAT	pre_IN3	3.16445e-05	3.16445e-05	3.16445e-05	0.0197805	0.114324	3.16445e-05	3.16445e-05	0.114137	3.16445e-05	3.16445e-05	3.16445e-05	3.16445e-05	3.16445e-05	3.16445e-05	3.16445e-05	3.16445e-05	3.16445e-05	3.16445e-05	3.16445e-05	0.75122	3.16445e-05
GW_10_CAGTCTGTATACTGGG	pre_IN3	7.03759e-05	7.03759e-05	0.0687924	7.03759e-05	7.03759e-05	7.03759e-05	0.0223888	7.03759e-05	7.03759e-05	7.03759e-05	7.03759e-05	7.03759e-05	7.03759e-05	0.0938303	7.03759e-05	7.03759e-05	0.0122881	7.03759e-05	7.03759e-05	0.801574	7.03759e-05
GW_10_CAGTGAATAAATGACT	pre_IN3	3.9224e-05	3.9224e-05	3.9224e-05	3.9224e-05	0.0922462	3.9224e-05	3.9224e-05	0.248643	0.0662036	3.9224e-05	3.9224e-05	7.94844e-05	3.9224e-05	0.078253	3.9224e-05	3.9224e-05	3.9224e-05	3.9224e-05	3.9224e-05	0.513986	3.9224e-05
GW_10_CATAACGGACAGTCGT	pre_IN3	6.48321e-05	6.48321e-05	0.00731066	6.48321e-05	0.00646528	6.48321e-05	6.48321e-05	0.391605	0.0100996	6.48321e-05	6.48321e-05	6.48321e-05	0.016732	0.0260044	6.48321e-05	6.48321e-05	6.48321e-05	6.48321e-05	6.48321e-05	0.540876	6.48321e-05
GW_10_CATACGGCGTCTGGGC	pre_IN3	7.70042e-05	7.70042e-05	0.0746501	7.70042e-05	7.70042e-05	7.70042e-05	0.00369859	7.70042e-05	7.70042e-05	7.96148e-05	7.70042e-05	7.70042e-05	0.00162014	0.0413916	7.70042e-05	7.70042e-05	0.0223573	7.70042e-05	7.70042e-05	0.855125	7.70042e-05
GW_10_CATCTTACACCACCTC	pre_IN3	6.09736e-05	6.09736e-05	0.00458795	6.09736e-05	6.09736e-05	6.09736e-05	6.09736e-05	0.359873	0.064108	6.09736e-05	6.09736e-05	6.09736e-05	6.09736e-05	0.0368119	6.09736e-05	6.09736e-05	6.09736e-05	6.09736e-05	6.09736e-05	0.533643	6.09736e-05
GW_10_CATGACTTCGCTGAAT	pre_IN3	1.89291e-05	0.0569603	1.89291e-05	0.0236445	1.89291e-05	2.16833e-05	1.89291e-05	0.122859	1.89291e-05	1.89291e-05	0.0525981	0.00218725	1.89291e-05	0.136829	0.0130598	1.89291e-05	1.89291e-05	1.89291e-05	1.89291e-05	0.577019	0.0146127
GW_10_CATGATGCACAATTCT	pre_IN3	4.11948e-05	4.11948e-05	4.11948e-05	0.137439	0.0734077	4.11948e-05	4.11948e-05	0.000126643	4.11948e-05	4.11948e-05	4.11948e-05	4.11948e-05	4.11948e-05	4.11948e-05	4.11948e-05	4.11948e-05	4.11948e-05	0.00520297	4.11948e-05	0.783165	4.11948e-05
GW_10_CATGATGGAAGTTAGC	pre_IN3	4.10044e-05	0.0411287	0.0171785	4.10044e-05	4.10044e-05	4.10044e-05	4.10044e-05	0.143018	4.10044e-05	4.10044e-05	4.10044e-05	4.10044e-05	4.10044e-05	0.168763	4.10044e-05	0.0297699	4.10044e-05	0.0460076	4.10044e-05	0.553561	4.10044e-05
GW_10_CATGCGACCAGTTTAA	pre_IN3	4.54714e-05	4.54714e-05	0.0255707	4.54714e-05	0.04941	0.00397443	4.54714e-05	0.0367127	4.54714e-05	0.0117226	4.54714e-05	4.54714e-05	4.54714e-05	0.0320513	4.54714e-05	4.54714e-05	4.54714e-05	4.54714e-05	4.54714e-05	0.839922	4.54714e-05
GW_10_CATGGGTCGGGTGTGG	pre_IN3	2.98531e-05	2.98531e-05	0.0115481	0.0206172	0.0331988	2.98531e-05	2.98531e-05	0.0915846	0.0257197	2.98531e-05	2.98531e-05	2.98531e-05	2.98531e-05	2.98531e-05	0.0179992	2.98531e-05	2.98531e-05	0.0117313	2.98531e-05	0.787213	2.98531e-05
GW_10_CATGGTAAGTAGCGTT	pre_IN3	6.06248e-05	0.00774302	6.06248e-05	6.06248e-05	6.06248e-05	6.06248e-05	0.00595864	0.146698	6.06248e-05	0.0766363	6.06248e-05	6.06248e-05	6.06248e-05	0.186949	6.06248e-05	0.038944	0.0204165	6.06248e-05	6.06248e-05	0.398928	0.116999
GW_10_CATGGTCTAGATACCG	pre_IN3	6.09321e-05	6.09321e-05	6.09321e-05	0.129323	0.0909502	0.0181626	6.09321e-05	0.0509118	6.09321e-05	6.09321e-05	6.09321e-05	6.09321e-05	6.09321e-05	6.09321e-05	6.09321e-05	6.09321e-05	6.09321e-05	0.000725872	6.09321e-05	0.709012	6.09321e-05
GW_10_CATGTCTCATTTATGG	pre_IN3	8.9086e-05	0.0200859	0.0967807	8.9086e-05	8.9086e-05	8.9086e-05	8.9086e-05	8.9086e-05	8.9086e-05	0.036566	0.00596141	8.9086e-05	0.0340084	0.0409443	8.9086e-05	0.0403355	0.0198009	8.9086e-05	8.9086e-05	0.704448	8.9086e-05
GW_10_CATTTAGCGGACCATG	NPC4	8.05452e-05	0.00796397	8.05452e-05	8.05452e-05	0.0191012	8.05452e-05	8.05452e-05	8.05452e-05	8.05452e-05	8.05452e-05	0.145856	0.0778228	8.05452e-05	0.354911	0.0274341	0.11386	8.05452e-05	8.05452e-05	0.0875251	0.164559	8.05452e-05
GW_10_CCAAGCGTAACTCGTA	pre_IN3	4.41848e-05	4.41848e-05	0.000314976	4.41848e-05	4.41848e-05	4.41848e-05	4.41848e-05	0.386241	0.015576	4.41848e-05	4.41848e-05	4.41848e-05	4.41848e-05	0.0411815	4.41848e-05	4.41848e-05	0.000651175	4.41848e-05	4.41848e-05	0.555373	4.41848e-05
GW_10_CCAATTACGGGTCGAG	pre_IN3	5.70746e-05	0.00302101	0.0629115	5.70746e-05	5.70746e-05	5.70746e-05	0.00109401	6.35792e-05	5.70746e-05	5.70746e-05	5.70746e-05	5.70746e-05	5.70746e-05	0.0676444	0.204254	5.70746e-05	5.70746e-05	5.70746e-05	5.70746e-05	0.660213	5.70746e-05
GW_10_CCACAATGTACGTCTT	NPC4	5.34534e-05	5.34534e-05	0.000702022	5.34534e-05	0.0373624	5.34534e-05	5.34534e-05	5.34534e-05	5.34534e-05	5.34534e-05	0.19452	0.0310037	5.34534e-05	0.383525	0.102812	0.169089	5.34534e-05	5.34534e-05	0.0675997	0.012745	5.34534e-05
GW_10_CCACAGTACCCATCCT	pre_IN3	3.97893e-05	0.034615	0.0511373	5.22739e-05	3.97893e-05	3.97893e-05	3.97893e-05	0.198677	3.97893e-05	3.97893e-05	3.97893e-05	3.97893e-05	3.97893e-05	0.208708	0.00354035	0.0565731	3.97893e-05	3.97893e-05	0.00173665	0.42089	0.0236329
GW_10_CCACCCAAGGAAAGTG	MN1	6.54322e-05	0.0194301	0.00345375	6.54322e-05	6.54322e-05	6.54322e-05	6.54322e-05	0.649864	6.54322e-05	6.54322e-05	6.54322e-05	6.54322e-05	0.00420892	0.132651	6.54322e-05	6.54322e-05	6.54322e-05	6.54322e-05	0.0031302	0.186346	6.54322e-05
GW_10_CCACGGTGCCCGGTAG	pre_IN3	1.94513e-05	1.94513e-05	0.016769	1.94513e-05	1.94513e-05	1.94513e-05	1.94513e-05	0.103345	1.94513e-05	1.94513e-05	0.000751027	0.0118459	1.94513e-05	6.12891e-05	1.94513e-05	1.94513e-05	1.94513e-05	1.94513e-05	0.0393695	0.827586	1.94513e-05
GW_10_CCAGATAGTTGAGTGA	NPC4	5.87403e-05	5.87403e-05	5.87403e-05	5.87403e-05	5.87403e-05	5.87403e-05	0.00651772	5.87403e-05	0.00142015	5.87403e-05	0.131111	0.081612	5.87403e-05	0.460644	0.0612128	0.059913	5.87403e-05	5.87403e-05	5.87403e-05	0.196805	5.87403e-05
GW_10_CCAGCCTGGACCAATA	pre_IN3	6.53193e-05	6.53193e-05	0.0105682	6.53193e-05	6.53193e-05	6.53193e-05	6.53193e-05	0.16877	6.53193e-05	6.53193e-05	6.53193e-05	6.53193e-05	0.0325338	0.0255336	6.53193e-05	6.53193e-05	0.00329725	6.53193e-05	6.53193e-05	0.758318	6.53193e-05
GW_10_CCAGTAGTCTGATCCA	pre_IN3	4.08046e-05	4.08046e-05	4.08046e-05	4.08046e-05	0.13473	4.08046e-05	4.08046e-05	0.261755	4.08046e-05	4.08046e-05	4.08046e-05	4.08046e-05	4.08046e-05	0.0191598	4.08046e-05	4.08046e-05	4.08046e-05	4.08046e-05	4.08046e-05	0.583662	4.08046e-05
GW_10_CCAGTCTAGACGGCGC	NPC4	5.30649e-05	5.30649e-05	5.30649e-05	5.30649e-05	0.043116	5.30649e-05	0.0355097	5.30649e-05	5.30649e-05	0.0167556	0.125916	0.112444	5.30649e-05	0.42616	0.103308	0.0943856	5.30649e-05	5.30649e-05	0.0417686	5.30649e-05	5.30649e-05
GW_10_CCATACCTTTACTTGT	pre_IN3	4.14895e-05	4.14895e-05	4.14895e-05	4.14895e-05	0.0293504	0.0707949	4.14895e-05	0.0612467	4.14895e-05	4.14895e-05	4.14895e-05	4.14895e-05	4.14895e-05	4.14895e-05	4.14895e-05	4.14895e-05	4.14895e-05	4.14895e-05	4.14895e-05	0.837903	4.14895e-05
GW_10_CCATCTCACCAGTGAA	pre_IN3	6.02033e-05	6.02033e-05	0.00449411	6.02033e-05	6.02033e-05	6.02033e-05	6.02033e-05	0.455805	6.02033e-05	6.02033e-05	6.02033e-05	6.02033e-05	0.0146055	0.0636797	6.02033e-05	6.02033e-05	6.02033e-05	6.02033e-05	6.02033e-05	0.45765	0.00286181
GW_10_CCCAAACATGCTGCTC	pre_IN3	4.37441e-05	4.37441e-05	0.00161071	4.37441e-05	4.37441e-05	4.37441e-05	4.37441e-05	0.368906	4.37441e-05	4.37441e-05	4.37441e-05	4.37441e-05	4.37441e-05	0.095815	4.37441e-05	4.37441e-05	4.37441e-05	4.37441e-05	4.37441e-05	0.532924	4.37441e-05
GW_10_CCCAGAGGAGGGCGTA	pre_IN3	6.09263e-05	6.09263e-05	0.405868	6.09263e-05	6.09263e-05	6.09263e-05	6.09263e-05	6.09263e-05	6.09263e-05	6.09263e-05	6.09263e-05	6.09263e-05	6.09263e-05	0.0193861	6.09263e-05	0.140068	6.09263e-05	6.09263e-05	6.09263e-05	0.433642	6.09263e-05
GW_10_CCCAGTTAAGGCGCCG	pre_IN3	7.06002e-05	0.0887352	0.0208952	7.06002e-05	7.06002e-05	7.06002e-05	7.06002e-05	0.152017	7.06002e-05	0.023682	7.06002e-05	7.06002e-05	7.06002e-05	0.280023	7.06002e-05	7.06002e-05	0.0329633	7.06002e-05	7.06002e-05	0.400695	7.06002e-05
GW_10_CCCGACCATAGTCCGC	pre_IN3	2.98245e-05	2.98245e-05	0.00968288	0.105139	0.107795	2.98245e-05	2.98245e-05	0.000219968	2.98245e-05	0.000507099	2.98245e-05	2.98245e-05	2.98245e-05	2.98245e-05	2.98245e-05	2.98245e-05	2.98245e-05	0.0101304	2.98245e-05	0.766108	2.98245e-05
GW_10_CCCTCCTCGCTCGTAT	pre_IN3	6.09168e-05	0.0204099	0.149279	6.09168e-05	0.0546267	6.09168e-05	6.09168e-05	0.294122	6.09168e-05	9.66353e-05	6.09168e-05	0.0679776	6.09168e-05	0.0559615	6.09168e-05	6.09168e-05	0.0217106	6.09168e-05	6.09168e-05	0.335085	6.09168e-05
GW_10_CCGATCTCAACCTTAT	pre_IN3	0.0131781	4.1914e-05	0.0106356	4.1914e-05	4.1914e-05	4.1914e-05	0.00501761	0.28526	0.0389918	4.1914e-05	4.1914e-05	4.1914e-05	0.0135449	0.0111575	0.00976699	4.1914e-05	0.00264352	4.1914e-05	4.1914e-05	0.590877	0.0185072
GW_10_CCGCACAAAGACCAAC	MN1	6.61436e-05	0.0162834	0.00401278	6.61436e-05	6.61436e-05	6.61436e-05	0.00519658	0.532807	6.61436e-05	0.0217973	6.61436e-05	6.61436e-05	6.61436e-05	0.152989	6.61436e-05	6.61436e-05	0.0123847	6.61436e-05	6.61436e-05	0.25367	6.61436e-05
GW_10_CCGCTATCAGCACCAG	pre_IN3	7.70364e-05	7.70364e-05	0.305801	0.0148352	7.70364e-05	7.70364e-05	7.70364e-05	7.70364e-05	7.70364e-05	0.0478078	0.000401243	7.70364e-05	7.70364e-05	0.00088626	7.70364e-05	0.131621	0.0046427	7.70364e-05	0.00532082	0.487759	7.70364e-05
GW_10_CCGGGCGGTCTCGTCA	MN1	6.3613e-05	6.3613e-05	0.000810629	6.3613e-05	9.63261e-05	0.0101316	6.3613e-05	0.778879	0.0949817	6.3613e-05	6.3613e-05	6.3613e-05	0.0194877	0.0138223	6.3613e-05	6.3613e-05	6.3613e-05	6.3613e-05	6.3613e-05	0.0809638	6.3613e-05
GW_10_CCGGGCTGCTCCATAC	MN1	0.0113826	0.00446323	0.00150573	6.37235e-05	6.37235e-05	6.37235e-05	0.00177367	0.45097	0.0068406	0.0047928	0.0128152	6.37235e-05	6.37235e-05	0.271902	6.37235e-05	6.37235e-05	6.37235e-05	6.37235e-05	0.00670445	0.226212	6.37235e-05
GW_10_CCGTAAGTTGGTCCCA	MN1	6.35702e-05	0.0166713	0.00650438	6.35702e-05	6.35702e-05	6.35702e-05	0.000178771	0.430476	0.0339411	6.35702e-05	6.35702e-05	6.35702e-05	0.00935147	0.115189	6.35702e-05	6.35702e-05	6.35702e-05	6.35702e-05	6.35702e-05	0.386861	6.35702e-05
GW_10_CCGTGGAACGATCCAA	pre_IN3	6.14724e-05	6.14724e-05	0.0596698	6.14724e-05	6.14724e-05	6.14724e-05	0.00162366	7.74273e-05	6.14724e-05	6.14724e-05	0.001309	6.14724e-05	0.00576499	6.14724e-05	6.14724e-05	0.00389215	0.00795548	0.00850215	6.14724e-05	0.910468	6.14724e-05
GW_10_CCGTTACGTTAGAACA	NSC1	5.20047e-05	0.022737	0.00743851	5.20047e-05	5.20047e-05	5.20047e-05	5.20047e-05	0.00136769	5.20047e-05	5.20047e-05	5.20047e-05	5.20047e-05	5.20047e-05	0.0977992	0.636207	5.20047e-05	5.20047e-05	5.20047e-05	5.20047e-05	0.233671	5.20047e-05
GW_10_CCTAAATTAACGGTTC	pre_IN3	7.0497e-05	0.00560244	0.0235528	7.0497e-05	7.0497e-05	7.0497e-05	7.0497e-05	0.395137	7.0497e-05	7.0497e-05	7.0497e-05	7.0497e-05	7.0497e-05	0.0697392	7.0497e-05	0.000676284	0.00954769	7.0497e-05	7.0497e-05	0.44841	0.0464189
GW_10_CCTAACCCAAACAAGT	pre_IN3	4.22496e-05	0.0290506	0.0786733	4.22496e-05	4.22496e-05	4.22496e-05	0.0249287	0.0636762	4.22496e-05	4.22496e-05	4.22496e-05	4.22496e-05	4.22496e-05	0.258727	4.22496e-05	4.22496e-05	0.00664739	4.22496e-05	4.22496e-05	0.537705	4.22496e-05
GW_10_CCTAACTAAGGCTCTA	pre_IN3	3.94801e-05	0.0113081	0.0233061	3.94801e-05	3.94801e-05	3.94801e-05	3.94801e-05	6.42278e-05	0.00582335	3.94801e-05	3.94801e-05	0.0411565	3.94801e-05	0.0429612	0.067403	3.94801e-05	3.94801e-05	3.94801e-05	3.94801e-05	0.807464	3.94801e-05
GW_10_CCTAGGCGTAGCGATC	pre_IN3	6.22822e-05	0.00630032	6.22822e-05	6.22822e-05	6.22822e-05	6.22822e-05	6.22822e-05	0.372925	0.0282677	0.00188961	6.22822e-05	6.22822e-05	6.22822e-05	0.125471	6.22822e-05	6.22822e-05	6.22822e-05	0.00335372	6.22822e-05	0.460921	6.22822e-05
GW_10_CCTATCTATATCGGAA	pre_IN3	4.24361e-05	4.24361e-05	0.0513487	0.0599653	4.24361e-05	4.24361e-05	4.24361e-05	6.07082e-05	4.24361e-05	0.000100836	4.24361e-05	4.24361e-05	4.24361e-05	4.24361e-05	4.24361e-05	4.24361e-05	4.24361e-05	0.00644563	4.24361e-05	0.881442	4.24361e-05
GW_10_CCTATGGGTTACCGTC	pre_IN3	4.71675e-05	4.71675e-05	4.71675e-05	4.71675e-05	4.71675e-05	4.71675e-05	4.71675e-05	0.36349	4.71675e-05	4.71675e-05	4.71675e-05	4.71675e-05	4.71675e-05	4.71675e-05	4.71675e-05	4.71675e-05	4.71675e-05	4.71675e-05	4.71675e-05	0.635613	4.71675e-05
GW_10_CCTCACCTGAGGGAGC	pre_IN3	4.0834e-05	4.0834e-05	0.00106472	4.0834e-05	0.203081	0.0208856	4.0834e-05	0.00701576	4.0834e-05	4.0834e-05	4.0834e-05	4.0834e-05	4.0834e-05	4.0834e-05	4.0834e-05	4.0834e-05	4.0834e-05	4.0834e-05	4.0834e-05	0.767299	4.0834e-05
GW_10_CCTCACCTTAGCATCG	pre_IN3	6.50439e-05	6.50439e-05	0.00490321	6.50439e-05	0.0708402	6.50439e-05	6.50439e-05	0.270975	6.50439e-05	6.50439e-05	6.50439e-05	6.50439e-05	6.50439e-05	0.00958455	6.50439e-05	6.50439e-05	6.50439e-05	0.00543496	6.50439e-05	0.637286	6.50439e-05
GW_10_CCTCGCGCGATATAGG	pre_IN3	3.9504e-05	3.9504e-05	0.0276209	3.9504e-05	3.9504e-05	3.9504e-05	0.0105896	7.0762e-05	0.0266491	3.9504e-05	0.0244047	0.0280674	3.9504e-05	0.0811419	3.9504e-05	3.9504e-05	3.9504e-05	3.9504e-05	3.9504e-05	0.800942	3.9504e-05
GW_10_CCTCGGACCGGGATAG	MN1	6.4131e-05	0.0228224	0.0103053	6.4131e-05	6.4131e-05	6.4131e-05	6.4131e-05	0.489096	6.4131e-05	6.4131e-05	6.4131e-05	6.4131e-05	0.00211526	0.244164	6.4131e-05	6.4131e-05	6.4131e-05	6.4131e-05	6.4131e-05	0.230535	6.4131e-05
GW_10_CCTCTAATCTGCCAAG	pre_IN3	3.09036e-05	3.09036e-05	0.00238216	3.09036e-05	0.107159	0.00776896	3.09036e-05	0.021883	3.09036e-05	3.09036e-05	3.09036e-05	3.09036e-05	3.09036e-05	3.09036e-05	3.09036e-05	3.09036e-05	3.09036e-05	0.0171563	3.09036e-05	0.843187	3.09036e-05
GW_10_CCTGAACGATATATTC	NPC4	0.285277	0.00489486	0.002951	3.79357e-05	3.79357e-05	3.79357e-05	0.000155791	0.0230435	3.79357e-05	0.023906	0.0613553	0.000100226	3.79357e-05	0.589304	5.14504e-05	0.00739078	3.79357e-05	3.79357e-05	0.00122946	3.79357e-05	3.79357e-05
GW_10_CCTGAATATTTACATA	pre_IN3	4.21554e-05	4.21554e-05	4.90188e-05	0.0269911	0.102117	0.00981752	4.21554e-05	0.226202	4.21554e-05	4.21554e-05	4.21554e-05	4.21554e-05	4.21554e-05	4.21554e-05	4.21554e-05	4.21554e-05	0.00371566	4.21554e-05	4.21554e-05	0.630517	4.21554e-05
GW_10_CCTGTCACCCGGGCTC	pre_IN3	4.63855e-05	4.63855e-05	0.00739859	4.63855e-05	4.63855e-05	4.63855e-05	4.63855e-05	0.144628	4.63855e-05	0.0141261	4.63855e-05	4.63855e-05	4.63855e-05	4.63855e-05	4.63855e-05	4.63855e-05	4.63855e-05	4.63855e-05	4.63855e-05	0.833059	4.63855e-05
GW_10_CCTGTCGCCCGTAAAT	pre_IN3	6.58209e-05	0.00630236	0.063441	6.58209e-05	6.58209e-05	6.58209e-05	6.58209e-05	6.77762e-05	6.58209e-05	6.58209e-05	6.58209e-05	6.58209e-05	6.58209e-05	0.0622247	6.58209e-05	0.00365991	0.00361397	6.58209e-05	6.58209e-05	0.859769	6.58209e-05
GW_10_CCTTCTTGATCCAGTG	pre_IN3	4.36396e-05	0.013353	0.0717979	4.36396e-05	4.36396e-05	4.36396e-05	0.00689181	4.36396e-05	4.36396e-05	4.36396e-05	4.36396e-05	4.36396e-05	4.36396e-05	4.36396e-05	4.36396e-05	4.36396e-05	4.36396e-05	4.36396e-05	4.36396e-05	0.907215	4.36396e-05
GW_10_CCTTTCAATGAAGAAA	pre_IN3	2.90173e-05	2.90173e-05	2.90173e-05	2.90173e-05	0.0248926	0.00355895	2.90173e-05	0.198694	0.00363226	2.90173e-05	2.90173e-05	2.90173e-05	2.90173e-05	2.90173e-05	2.90173e-05	2.90173e-05	2.90173e-05	2.90173e-05	2.90173e-05	0.768758	2.90173e-05
GW_10_CGACAATTTGATCTAA	pre_IN3	5.789e-05	0.0132448	0.0103783	5.789e-05	5.789e-05	5.789e-05	5.789e-05	0.255188	5.789e-05	5.789e-05	5.789e-05	5.789e-05	0.0116332	0.0667571	5.789e-05	5.789e-05	6.95548e-05	0.0133226	5.789e-05	0.606195	0.0225169
GW_10_CGACACGCTCCGACAG	pre_IN3	4.17292e-05	0.103921	4.17292e-05	4.17292e-05	4.17292e-05	4.17292e-05	4.17292e-05	0.244669	4.17292e-05	4.17292e-05	4.17292e-05	4.17292e-05	0.0259572	0.171873	4.17292e-05	0.0431967	4.17292e-05	4.17292e-05	4.17292e-05	0.409757	4.17292e-05
GW_10_CGACTCAGGATGTTAT	pre_IN3	3.75774e-05	3.75774e-05	0.00467878	3.75774e-05	3.75774e-05	3.75774e-05	3.75774e-05	0.0163316	0.0132114	3.75774e-05	0.0644852	3.75774e-05	3.75774e-05	0.238226	0.0359273	0.0259831	3.75774e-05	3.75774e-05	0.0717852	0.52892	3.75774e-05
GW_10_CGAGACCCTAGAGTGT	pre_IN3	6.22238e-05	0.00773936	0.384418	6.22238e-05	6.22238e-05	6.22238e-05	6.22238e-05	6.22238e-05	6.22238e-05	6.22238e-05	6.22238e-05	6.22238e-05	6.22238e-05	0.0576763	0.0497425	0.0784202	0.00271308	6.22238e-05	6.22238e-05	0.418419	6.22238e-05
GW_10_CGAGAGATGTGAACCT	MN1	6.73805e-05	6.73805e-05	0.00323013	6.73805e-05	6.73805e-05	6.73805e-05	6.73805e-05	0.514893	6.73805e-05	6.73805e-05	6.73805e-05	6.73805e-05	6.73805e-05	0.00959244	6.73805e-05	6.73805e-05	6.73805e-05	6.73805e-05	6.73805e-05	0.471139	6.73805e-05
GW_10_CGAGGCTAAATATGGC	pre_IN3	6.26727e-05	6.26727e-05	0.0068225	6.26727e-05	0.0101191	6.26727e-05	6.26727e-05	0.279396	6.26727e-05	0.0271844	6.26727e-05	6.26727e-05	6.26727e-05	0.0155099	6.26727e-05	6.26727e-05	6.26727e-05	6.26727e-05	6.26727e-05	0.660028	6.26727e-05
GW_10_CGAGGGACTGCGGTCG	NPC4	6.57301e-05	0.0250809	0.000230162	6.57301e-05	6.57301e-05	6.57301e-05	0.00269528	0.456108	6.57301e-05	6.57301e-05	0.00652241	6.57301e-05	6.57301e-05	0.469546	6.57301e-05	6.57301e-05	0.0388564	6.57301e-05	6.57301e-05	0.000105957	6.57301e-05
GW_10_CGAGTTCTGTCCCACC	NPC4	5.66714e-05	5.97857e-05	5.66714e-05	5.66714e-05	0.00485125	5.66714e-05	5.66714e-05	5.66714e-05	5.66714e-05	0.00339622	0.0991119	0.275051	5.66714e-05	0.48038	0.063331	0.0730819	5.66714e-05	5.66714e-05	5.66714e-05	5.66714e-05	5.66714e-05
GW_10_CGAGTTTATCGGACTG	MN1	6.57572e-05	6.57572e-05	0.00330295	6.57572e-05	6.57572e-05	6.57572e-05	6.57572e-05	0.740362	0.0114296	6.57572e-05	6.57572e-05	6.57572e-05	0.00599374	0.0672619	6.57572e-05	6.57572e-05	0.0044465	6.57572e-05	6.57572e-05	0.166282	6.57572e-05
GW_10_CGATGGACCCTACGCC	pre_IN3	3.95458e-05	0.0034227	0.018491	0.0257919	0.0110753	3.95458e-05	3.95458e-05	0.000119117	3.95458e-05	4.92226e-05	0.0065834	3.95458e-05	0.00516811	0.0599277	0.0110523	0.0501878	3.95458e-05	3.95458e-05	0.0336618	0.774153	3.95458e-05
GW_10_CGCACATGTCCACTAC	MN1	6.54339e-05	0.00444441	0.010879	6.54339e-05	6.54339e-05	6.54339e-05	0.00037443	0.734487	0.00912601	6.54339e-05	6.54339e-05	6.54339e-05	6.54339e-05	0.202216	6.54339e-05	6.54339e-05	6.54339e-05	0.00173589	6.54339e-05	0.0358865	6.54339e-05
GW_10_CGCACGTGCGCTATCA	pre_IN3	5.94287e-05	0.0206716	5.94287e-05	5.94287e-05	5.94287e-05	5.94287e-05	5.94287e-05	0.356051	5.94287e-05	5.94287e-05	5.94287e-05	5.94287e-05	0.00889329	0.0221699	5.94287e-05	0.0151932	0.0117887	5.94287e-05	5.94287e-05	0.564401	5.94287e-05
GW_10_CGCATGGTGCGATGCT	pre_IN3	6.88646e-05	0.0153483	0.0447758	6.88646e-05	6.88646e-05	6.88646e-05	0.0173424	0.00568839	6.88646e-05	0.0293093	6.88646e-05	6.88646e-05	0.00583077	0.050858	6.88646e-05	6.88646e-05	0.00101572	6.88646e-05	6.88646e-05	0.829005	6.88646e-05
GW_10_CGCCATCCGATTATGA	MN1	4.33026e-05	4.33026e-05	0.00335857	0.0027093	0.0207962	4.33026e-05	4.33026e-05	0.692684	0.018674	4.33026e-05	4.33026e-05	4.33026e-05	4.33026e-05	0.0134805	4.33026e-05	4.33026e-05	4.33026e-05	4.33026e-05	4.33026e-05	0.247691	4.33026e-05
GW_10_CGCCCGCTTCCGTACA	pre_IN3	6.00851e-05	6.00851e-05	0.0711221	0.0276979	6.64194e-05	6.00851e-05	0.00730981	9.97993e-05	6.00851e-05	6.00851e-05	6.00851e-05	6.00851e-05	6.00851e-05	0.00373239	6.00851e-05	6.00851e-05	6.00851e-05	6.00851e-05	0.0131935	0.875997	6.00851e-05
GW_10_CGCCGCCCATGCCTGT	NPC4	0.366491	0.221033	0.00653044	3.87519e-05	3.87519e-05	3.87519e-05	0.0240105	3.87519e-05	3.87519e-05	3.87519e-05	3.87519e-05	3.87519e-05	3.87519e-05	0.3813	3.87519e-05	5.36433e-05	3.87519e-05	3.87519e-05	3.87519e-05	3.87519e-05	3.87519e-05
GW_10_CGCCTCCCTCCTCTAT	MN1	6.49191e-05	6.49191e-05	0.0195605	6.49191e-05	6.49191e-05	6.49191e-05	0.000411885	0.442614	6.49191e-05	0.0381981	6.49191e-05	6.49191e-05	6.49191e-05	0.12487	6.49191e-05	0.00986858	0.00752982	6.49191e-05	6.49191e-05	0.282226	0.0739418
GW_10_CGCGCCCGACTTAATA	pre_IN3	2.78817e-05	2.78817e-05	0.00776009	0.0849794	0.071636	2.78817e-05	2.78817e-05	0.00021748	2.78817e-05	2.78817e-05	2.78817e-05	2.78817e-05	2.78817e-05	2.78817e-05	2.78817e-05	2.78817e-05	2.78817e-05	2.78817e-05	2.78817e-05	0.834961	2.78817e-05
GW_10_CGCGGCTCAACTTGAA	pre_IN3	5.87345e-05	0.0233332	0.0202792	5.87345e-05	5.87345e-05	5.87345e-05	0.0256172	0.08139	5.87345e-05	5.87345e-05	5.87345e-05	5.87345e-05	5.87345e-05	0.0794507	5.87345e-05	5.87345e-05	5.87345e-05	5.87345e-05	0.0173234	0.735183	0.0166601
GW_10_CGCGGGAATTAGGCAG	pre_IN3	5.81996e-05	0.00752186	0.00327315	5.81996e-05	0.0614349	5.81996e-05	5.81996e-05	0.138969	5.81996e-05	5.81996e-05	5.81996e-05	5.81996e-05	5.81996e-05	0.073367	0.00147252	5.81996e-05	5.81996e-05	5.81996e-05	5.81996e-05	0.713147	5.81996e-05
GW_10_CGCTAGAGACCGCTGC	pre_IN3	4.55241e-05	4.55241e-05	4.55241e-05	4.55241e-05	4.55241e-05	4.55241e-05	4.55241e-05	0.203441	4.55241e-05	4.55241e-05	4.55241e-05	4.55241e-05	0.0286246	0.0899395	4.55241e-05	4.55241e-05	0.00128359	4.55241e-05	4.55241e-05	0.666378	0.0096509
GW_10_CGCTATTCTTAGGCTC	fibro	5.57513e-05	5.57513e-05	0.392838	5.57513e-05	5.57513e-05	5.57513e-05	0.044041	5.57513e-05	5.57513e-05	5.57513e-05	5.57513e-05	5.57513e-05	5.57513e-05	0.13619	5.57513e-05	0.0248951	0.00899521	5.57513e-05	5.57513e-05	0.392204	5.57513e-05
GW_10_CGCTTTCTTGCATTCG	pre_IN3	5.17459e-05	5.17459e-05	0.00751883	5.17459e-05	5.17459e-05	5.17459e-05	5.17459e-05	8.02079e-05	5.17459e-05	5.17459e-05	0.17178	0.0525502	5.17459e-05	0.326312	0.00168677	0.102898	5.17459e-05	5.17459e-05	0.00860551	0.327948	5.17459e-05
GW_10_CGGAGCATGGCGATCC	pre_IN3	6.63859e-05	6.63859e-05	0.0183222	6.63859e-05	6.63859e-05	6.63859e-05	6.63859e-05	0.371811	6.63859e-05	6.63859e-05	6.63859e-05	6.63859e-05	0.0148275	0.0591427	6.63859e-05	6.63859e-05	0.000827494	6.63859e-05	6.63859e-05	0.534073	6.63859e-05
GW_10_CGGCAGGGTCGGGTTG	pre_IN3	4.15807e-05	4.15807e-05	0.00358855	4.15807e-05	0.036872	4.15807e-05	4.15807e-05	0.370598	0.0346225	4.15807e-05	4.15807e-05	4.15807e-05	4.15807e-05	4.15807e-05	4.15807e-05	4.15807e-05	0.00280752	4.15807e-05	4.15807e-05	0.550888	4.15807e-05
GW_10_CGGCCACGCACAAAGT	pre_IN3	7.34991e-05	7.34991e-05	0.194151	7.34991e-05	7.34991e-05	7.34991e-05	0.00403046	7.34991e-05	7.34991e-05	0.0130083	0.0142271	7.34991e-05	7.34991e-05	0.0524177	0.0115161	0.0795816	0.0134264	7.34991e-05	7.34991e-05	0.616759	7.34991e-05
GW_10_CGGCCCAACCTGTAGT	pre_IN3	4.24985e-05	4.24985e-05	0.070305	0.0319939	4.52505e-05	4.24985e-05	4.24985e-05	0.000128186	0.0626814	0.0309089	4.24985e-05	4.24985e-05	4.24985e-05	0.0111525	4.24985e-05	4.24985e-05	4.24985e-05	4.24985e-05	4.7949e-05	0.792227	4.24985e-05
GW_10_CGGCCCAGGTATATCC	pre_IN3	2.90529e-05	2.90529e-05	0.0663335	2.90529e-05	2.90529e-05	2.90529e-05	2.90529e-05	0.000385511	2.90529e-05	2.90529e-05	2.90529e-05	2.90529e-05	2.90529e-05	0.0812224	0.0162444	0.0401554	2.90529e-05	2.90529e-05	0.00424793	0.760937	0.0300958
GW_10_CGGGAATTTATGTAAA	pre_IN3	0.0412122	6.35241e-05	0.184151	6.35241e-05	6.35241e-05	6.35241e-05	0.0214569	6.35241e-05	6.35241e-05	6.35241e-05	6.35241e-05	6.35241e-05	6.35241e-05	0.000192034	6.35241e-05	0.000133616	0.0959264	6.35241e-05	6.35241e-05	0.656039	6.35241e-05
GW_10_CGGGAGCTTCAGTGTA	pre_IN3	5.7502e-05	0.0429547	0.0763565	5.7502e-05	5.7502e-05	5.7502e-05	5.7502e-05	0.16538	5.7502e-05	0.0439371	5.7502e-05	5.7502e-05	5.7502e-05	0.214967	5.7502e-05	5.7502e-05	0.0211295	5.7502e-05	5.7502e-05	0.428829	0.00569852
GW_10_CGGGTGTACCCATTTA	pre_IN3	5.42592e-05	0.00223163	0.00531724	5.42592e-05	0.0316388	5.42592e-05	0.0244303	0.0274068	5.42592e-05	0.00587649	0.0758267	5.42592e-05	5.42592e-05	0.0739584	5.42592e-05	0.0232756	5.42592e-05	5.42592e-05	5.42592e-05	0.729441	5.42592e-05
GW_10_CGGTACTAGAATCAAA	NPC4	0.00882685	0.00574189	0.00433452	8.93137e-05	8.93137e-05	8.93137e-05	0.0294705	0.297477	8.93137e-05	0.00240744	8.93137e-05	8.93137e-05	0.0274182	0.343012	8.93137e-05	0.00420509	8.93137e-05	8.93137e-05	8.93137e-05	0.276124	8.93137e-05
GW_10_CGGTAGAGGTGCAGGT	pre_IN3	2.77811e-05	2.77811e-05	0.00799527	2.77811e-05	2.77811e-05	2.77811e-05	2.77811e-05	0.000156284	0.0290633	0.00133242	2.77811e-05	0.0102132	2.77811e-05	0.129353	0.0453861	2.77811e-05	2.77811e-05	2.77811e-05	0.0131128	0.763054	2.77811e-05
GW_10_CGGTCAAGTGGGAACC	pre_IN3	6.03374e-05	6.03374e-05	6.03374e-05	0.00719735	0.0193023	6.03374e-05	6.03374e-05	0.169804	0.0204449	6.03374e-05	6.03374e-05	0.00262944	6.03374e-05	0.0504243	6.03374e-05	6.03374e-05	6.03374e-05	6.03374e-05	6.03374e-05	0.729353	6.03374e-05
GW_10_CGGTCTATCAACCCGT	pre_IN3	4.06102e-05	0.00843324	0.0558781	4.06102e-05	4.06102e-05	4.06102e-05	0.0166551	4.06102e-05	4.06102e-05	7.08045e-05	4.06102e-05	4.06102e-05	4.06102e-05	4.06102e-05	0.00180718	4.06102e-05	4.06102e-05	4.06102e-05	4.06102e-05	0.916546	4.06102e-05
GW_10_CGGTTATCCAACAGTG	pre_IN3	4.28292e-05	4.28292e-05	4.28292e-05	4.28292e-05	0.139929	4.28292e-05	4.28292e-05	0.0701515	4.28292e-05	4.28292e-05	4.28292e-05	4.28292e-05	4.28292e-05	4.28292e-05	4.28292e-05	4.28292e-05	4.28292e-05	4.28292e-05	4.28292e-05	0.789149	4.28292e-05
GW_10_CGGTTCAAGTAGGTGT	pre_IN3	4.3089e-05	4.3089e-05	0.00105732	0.0580364	0.120644	0.000829041	0.0001008	0.000119825	4.3089e-05	4.3089e-05	4.3089e-05	4.3089e-05	4.3089e-05	4.3089e-05	4.3089e-05	4.3089e-05	4.3089e-05	0.000712017	4.3089e-05	0.817941	4.3089e-05
GW_10_CGTACCTGATAGGCCT	pre_IN3	4.14542e-05	4.14542e-05	0.00555786	0.137469	0.205755	4.14542e-05	4.14542e-05	6.57762e-05	4.14542e-05	4.14542e-05	4.14542e-05	4.14542e-05	4.14542e-05	4.14542e-05	4.14542e-05	4.14542e-05	4.14542e-05	4.14542e-05	4.14542e-05	0.650489	4.14542e-05
GW_10_CGTCGGATAGTGTTGA	pre_IN3	4.47218e-05	4.47218e-05	0.00037802	4.47218e-05	0.00189461	4.47218e-05	4.47218e-05	0.381776	0.0168584	4.47218e-05	4.47218e-05	4.47218e-05	4.47218e-05	0.000728235	4.47218e-05	4.47218e-05	4.47218e-05	4.47218e-05	4.47218e-05	0.597694	4.47218e-05
GW_10_CGTGCAGACTGGGACA	MN1	6.52955e-05	6.52955e-05	6.52955e-05	6.52955e-05	6.52955e-05	6.52955e-05	0.0055002	0.646683	6.52955e-05	0.00151841	6.52955e-05	6.52955e-05	6.52955e-05	0.210554	6.52955e-05	6.52955e-05	6.52955e-05	6.52955e-05	6.52955e-05	0.1347	6.52955e-05
GW_10_CGTGCCCTCCCGAAGA	pre_IN3	6.06988e-05	6.06988e-05	0.00875179	6.06988e-05	6.06988e-05	6.06988e-05	6.06988e-05	0.358266	6.06988e-05	0.0155289	6.06988e-05	6.06988e-05	0.00370099	0.101093	6.06988e-05	0.0177806	0.0123789	6.06988e-05	6.06988e-05	0.449128	0.0326443
GW_10_CGTTGAGCGACCGTCG	MN1	9.41917e-05	9.41917e-05	0.00327331	9.41917e-05	9.41917e-05	9.41917e-05	9.41917e-05	0.394007	9.41917e-05	0.0379575	9.41917e-05	9.41917e-05	0.0126483	0.208722	9.41917e-05	0.0354166	0.00287282	9.41917e-05	9.41917e-05	0.269284	0.034689
GW_10_CGTTGTAAGATTGATT	pre_IN3	4.47442e-05	4.47442e-05	0.0229973	0.0856755	8.53072e-05	0.0562745	0.00698589	0.000217374	4.47442e-05	4.47442e-05	4.47442e-05	4.47442e-05	4.47442e-05	0.0215095	4.47442e-05	4.47442e-05	4.47442e-05	0.0120581	4.47442e-05	0.79366	4.47442e-05
GW_10_CGTTTCACTTCGGGCG	pre_IN3	4.88168e-05	0.0472069	0.314547	4.88168e-05	4.88168e-05	4.88168e-05	4.88168e-05	4.88168e-05	4.88168e-05	4.88168e-05	4.88168e-05	4.88168e-05	4.88168e-05	0.0263314	0.123091	0.0528053	4.88168e-05	4.88168e-05	4.88168e-05	0.435286	4.88168e-05
GW_10_CTAAAGGGAAATAGGA	fibro	5.99156e-05	5.99156e-05	0.51873	5.99156e-05	5.99156e-05	5.99156e-05	0.0928298	5.99156e-05	5.99156e-05	5.99156e-05	5.99156e-05	5.99156e-05	5.99156e-05	0.0596701	0.0236385	5.99156e-05	5.99156e-05	5.99156e-05	5.99156e-05	0.304173	5.99156e-05
GW_10_CTAAATCCTATTCCGG	pre_IN3	5.6324e-05	5.6324e-05	0.00567187	5.6324e-05	0.0750439	5.6324e-05	5.6324e-05	5.6324e-05	0.0118183	5.6324e-05	0.192612	5.6324e-05	5.6324e-05	0.299728	0.00450081	0.0624748	5.6324e-05	5.6324e-05	0.0428957	0.304579	5.6324e-05
GW_10_CTAACGAAACTTGCTG	pre_IN3	4.52136e-05	4.52136e-05	0.00790228	0.00631468	0.0545024	4.52136e-05	4.52136e-05	0.0855007	0.00229236	4.52136e-05	4.52136e-05	4.52136e-05	4.52136e-05	0.078828	4.52136e-05	4.52136e-05	4.52136e-05	0.0193431	4.52136e-05	0.744729	4.52136e-05
GW_10_CTAAGGGAATGATTGG	MN1	4.78157e-05	4.78157e-05	0.00541563	4.78157e-05	4.78157e-05	4.78157e-05	4.78157e-05	0.695227	4.78157e-05	0.105868	4.78157e-05	4.78157e-05	4.78157e-05	0.0942475	4.78157e-05	4.78157e-05	0.000369204	4.78157e-05	4.78157e-05	0.0981557	4.78157e-05
GW_10_CTAATTCTCAGATATT	pre_IN3	5.78652e-05	5.78652e-05	0.00205312	0.0783804	0.223103	5.78652e-05	5.78652e-05	5.78652e-05	5.78652e-05	5.78652e-05	5.78652e-05	5.78652e-05	5.78652e-05	5.78652e-05	5.78652e-05	5.78652e-05	5.78652e-05	5.78652e-05	5.78652e-05	0.69548	5.78652e-05
GW_10_CTACCCTAAGGTCATA	pre_IN3	4.24134e-05	0.00490579	0.00723845	4.24134e-05	4.24134e-05	4.24134e-05	4.24134e-05	0.335849	0.00119621	4.24134e-05	4.24134e-05	4.24134e-05	4.24134e-05	0.0403636	4.24134e-05	0.0227982	4.24134e-05	4.24134e-05	4.24134e-05	0.587055	4.24134e-05
GW_10_CTACGCACGGAGTACC	fibro	0.000156297	0.0444668	0.433942	0.000156297	0.000156297	0.000156297	0.000156297	0.000156297	0.000156297	0.0867921	0.000156297	0.000156297	0.000156297	0.0919853	0.000156297	0.107219	0.000156297	0.000156297	0.000156297	0.233251	0.000156297
GW_10_CTACTATCTTTCAGAG	pre_IN3	4.53913e-05	0.00464308	4.53913e-05	0.00484079	0.0323372	0.0112719	4.53913e-05	0.116171	0.0552204	4.53913e-05	4.53913e-05	4.53913e-05	4.53913e-05	0.0445375	4.53913e-05	4.53913e-05	0.00429171	4.53913e-05	4.53913e-05	0.726141	4.53913e-05
GW_10_CTACTGCCACCTGACC	pre_IN3	4.07214e-05	4.07214e-05	0.00987131	0.179611	8.59749e-05	4.07214e-05	4.07214e-05	0.000145039	4.07214e-05	0.00246512	4.07214e-05	4.07214e-05	4.07214e-05	4.07214e-05	4.07214e-05	4.07214e-05	4.07214e-05	4.07214e-05	4.07214e-05	0.807211	4.07214e-05
GW_10_CTAGATGTGAGTGTAA	pre_IN3	4.12849e-05	4.12849e-05	8.25565e-05	0.0137057	0.000126447	0.0486064	4.12849e-05	0.149999	4.12849e-05	4.12849e-05	4.12849e-05	4.12849e-05	4.12849e-05	4.12849e-05	4.12849e-05	4.12849e-05	4.12849e-05	0.0190181	4.12849e-05	0.767884	4.12849e-05
GW_10_CTAGATTTACGACGGC	MN1	6.30546e-05	6.30546e-05	0.0138848	6.30546e-05	6.30546e-05	6.30546e-05	6.30546e-05	0.594993	6.30546e-05	0.00229922	6.30546e-05	6.30546e-05	0.0260288	0.167445	6.30546e-05	6.30546e-05	0.00613179	6.30546e-05	6.30546e-05	0.152422	0.0359754
GW_10_CTAGCATAGTATAATG	pre_IN3	4.63724e-05	0.0335864	0.00902289	4.63724e-05	4.63724e-05	4.63724e-05	4.63724e-05	0.154242	4.63724e-05	4.63724e-05	4.63724e-05	4.63724e-05	0.00461626	0.112906	4.63724e-05	4.63724e-05	0.00522814	4.63724e-05	4.63724e-05	0.668677	0.0111188
GW_10_CTAGCCGATGTTATGA	pre_IN3	2.7722e-05	0.00275047	0.000979834	0.154704	0.0417684	2.7722e-05	2.7722e-05	0.000154354	2.7722e-05	2.7722e-05	2.7722e-05	2.7722e-05	2.7722e-05	2.7722e-05	2.7722e-05	2.7722e-05	2.7722e-05	2.7722e-05	2.7722e-05	0.799227	2.7722e-05
GW_10_CTAGGTCTGAAGGAAT	pre_IN3	4.34545e-05	4.34545e-05	0.0078013	0.0172749	0.000347513	4.34545e-05	0.00610843	0.204372	4.34545e-05	4.34545e-05	4.34545e-05	4.34545e-05	4.34545e-05	0.0525105	4.34545e-05	4.34545e-05	0.0071021	4.34545e-05	0.000853319	0.703109	4.34545e-05
GW_10_CTAGTCACGTCTTAAG	MN1	6.56331e-05	6.56331e-05	0.00472705	6.56331e-05	6.56331e-05	6.56331e-05	6.56331e-05	0.853726	6.56331e-05	6.56331e-05	6.56331e-05	6.56331e-05	0.00829712	0.013764	6.56331e-05	6.56331e-05	6.56331e-05	6.56331e-05	6.56331e-05	0.118253	0.000248114
GW_10_CTAGTTGGGCCCGGTA	pre_IN3	6.42018e-05	6.42018e-05	0.017932	0.0327474	0.139042	0.00482948	6.42018e-05	0.112771	6.42018e-05	0.00437045	6.42018e-05	6.42018e-05	6.42018e-05	6.42018e-05	6.42018e-05	6.42018e-05	6.42018e-05	6.42018e-05	6.42018e-05	0.687409	6.42018e-05
GW_10_CTATAAGAGCCAATCG	pre_IN3	2.98034e-05	2.98034e-05	0.00147905	0.020935	0.0675862	2.98034e-05	2.98034e-05	0.0120318	2.98034e-05	2.98034e-05	2.98034e-05	2.98034e-05	0.00355872	2.98034e-05	2.98034e-05	2.98034e-05	6.82787e-05	2.98034e-05	2.98034e-05	0.893924	2.98034e-05
GW_10_CTATCGGGTCTCAACA	MN1	6.9284e-05	0.00546375	0.00829456	6.9284e-05	6.9284e-05	6.9284e-05	6.9284e-05	0.493481	6.9284e-05	6.9284e-05	6.9284e-05	6.9284e-05	0.0135242	0.0560438	6.9284e-05	6.9284e-05	0.00537603	6.9284e-05	6.9284e-05	0.416847	6.9284e-05
GW_10_CTATGTCACTAGCCCA	pre_IN3	4.67345e-05	0.00722031	0.0063755	4.67345e-05	4.67345e-05	4.67345e-05	4.67345e-05	0.14918	0.0211743	4.67345e-05	4.67345e-05	4.67345e-05	4.67345e-05	0.0517726	4.67345e-05	4.67345e-05	4.67345e-05	4.67345e-05	4.67345e-05	0.763576	4.67345e-05
GW_10_CTATTTGGTTACGGAT	NPC4	0.274098	0.013052	0.0140586	3.66029e-05	3.66029e-05	3.66029e-05	0.015368	0.0865139	3.66029e-05	3.66029e-05	0.0713013	3.66029e-05	3.66029e-05	0.427109	0.0823661	5.3523e-05	0.00797659	3.66029e-05	3.66029e-05	0.00773795	3.66029e-05
GW_10_CTCAGTCACGACAAAT	pre_IN3	4.01688e-05	4.01688e-05	4.01688e-05	0.0220095	0.0419107	4.01688e-05	4.01688e-05	0.0464151	0.00312047	4.01688e-05	4.01688e-05	4.01688e-05	4.01688e-05	4.01688e-05	4.01688e-05	4.01688e-05	4.01688e-05	4.01688e-05	4.01688e-05	0.885902	4.01688e-05
GW_10_CTCCTTTACGCAAGTC	pre_IN3	4.93479e-05	0.00284955	0.353137	4.93479e-05	4.93479e-05	4.93479e-05	0.0598353	4.93479e-05	4.93479e-05	4.93479e-05	4.93479e-05	4.93479e-05	4.93479e-05	0.0525467	0.000635399	0.0179902	0.00467389	4.93479e-05	4.93479e-05	0.50769	4.93479e-05
GW_10_CTCGATATTTGCGAGC	pre_IN3	7.12358e-05	7.12358e-05	0.0277113	0.0501185	7.12358e-05	7.12358e-05	7.12358e-05	7.12358e-05	7.12358e-05	7.12358e-05	7.12358e-05	7.12358e-05	7.12358e-05	0.0280673	7.12358e-05	0.0133873	7.12358e-05	7.12358e-05	7.12358e-05	0.879576	7.12358e-05
GW_10_CTCGCACCTATATAGT	pre_IN3	6.22628e-05	6.22628e-05	0.00349661	0.06157	0.25718	0.0165103	6.22628e-05	0.200903	6.22628e-05	6.22628e-05	6.22628e-05	6.22628e-05	6.22628e-05	6.22628e-05	6.22628e-05	6.22628e-05	0.000103097	0.000569663	6.22628e-05	0.458858	6.22628e-05
GW_10_CTCGGTACCACTGCTC	Ependymal	3.14532e-05	0.719365	0.0108029	3.14532e-05	3.14532e-05	3.14532e-05	3.14532e-05	0.0846802	3.14532e-05	3.14532e-05	3.14532e-05	3.14532e-05	3.14532e-05	0.0610103	3.14532e-05	3.14532e-05	0.0168138	3.14532e-05	3.14532e-05	0.106856	3.14532e-05
GW_10_CTCGTTTCTAATGTTT	pre_IN3	4.47701e-05	4.47701e-05	0.199253	4.47701e-05	4.47701e-05	4.47701e-05	4.47701e-05	4.47701e-05	4.47701e-05	4.47701e-05	4.47701e-05	4.47701e-05	4.47701e-05	0.0121542	0.0749072	0.024052	4.47701e-05	4.47701e-05	4.47701e-05	0.688918	4.47701e-05
GW_10_CTCTAATGCATTGATC	pre_IN3	8.32963e-05	0.0232773	0.346484	8.32963e-05	8.32963e-05	8.32963e-05	8.32963e-05	8.32963e-05	8.32963e-05	0.0152152	8.32963e-05	8.32963e-05	8.32963e-05	0.000137292	8.32963e-05	0.116218	8.32963e-05	8.32963e-05	8.32963e-05	0.497419	8.32963e-05
GW_10_CTCTCACAATCGATGA	pre_IN3	6.78828e-05	6.78828e-05	0.0102212	6.78828e-05	6.78828e-05	6.78828e-05	6.78828e-05	0.429661	6.78828e-05	0.00503713	6.78828e-05	6.78828e-05	0.00061658	0.0356076	6.78828e-05	6.78828e-05	6.78828e-05	6.78828e-05	6.78828e-05	0.517838	6.78828e-05
GW_10_CTCTGGACGCCTGGTG	pre_IN3	0.0101138	0.00554135	0.0318949	6.81095e-05	6.81095e-05	6.81095e-05	0.004992	0.000108154	6.81095e-05	6.81095e-05	6.81095e-05	6.81095e-05	6.81095e-05	0.0923154	6.81095e-05	6.81095e-05	0.00262952	6.81095e-05	6.81095e-05	0.851519	6.81095e-05
GW_10_CTCTTCTATTGACTGG	pre_IN3	3.02633e-05	0.0190219	0.0587569	3.02633e-05	3.02633e-05	3.02633e-05	0.00197341	0.024097	3.02633e-05	0.0389447	3.02633e-05	3.02633e-05	0.0388209	0.123162	3.02633e-05	3.02633e-05	0.0298801	3.02633e-05	3.02633e-05	0.66498	3.02633e-05
GW_10_CTGAATTTATTGCCAG	pre_IN3	5.04158e-05	5.04158e-05	0.366487	5.04158e-05	5.04158e-05	5.04158e-05	5.04158e-05	5.04158e-05	5.04158e-05	5.04158e-05	5.04158e-05	5.04158e-05	5.04158e-05	0.0352978	5.04158e-05	0.0644755	5.04158e-05	5.04158e-05	5.04158e-05	0.532882	5.04158e-05
GW_10_CTGACTGCGCAGCTCG	pre_IN3	4.55615e-05	4.55615e-05	0.000283519	4.55615e-05	0.100429	0.0439595	4.55615e-05	0.114546	4.55615e-05	4.55615e-05	4.55615e-05	4.55615e-05	4.55615e-05	0.0165603	4.55615e-05	4.55615e-05	4.55615e-05	4.55615e-05	4.55615e-05	0.723538	4.55615e-05
GW_10_CTGCCAAGGTTGGAAG	pre_IN3	4.33142e-05	4.33142e-05	0.000214036	0.234796	0.18869	4.33142e-05	4.33142e-05	0.070384	4.33142e-05	0.00701942	4.33142e-05	4.33142e-05	4.33142e-05	4.33142e-05	0.00167109	4.33142e-05	4.33142e-05	0.0152543	4.33142e-05	0.481408	4.33142e-05
GW_10_CTGCCATGCATCACAT	pre_IN3	8.32757e-05	8.32757e-05	0.205894	8.32757e-05	8.32757e-05	8.32757e-05	0.0223397	8.32757e-05	8.32757e-05	8.32757e-05	8.32757e-05	8.32757e-05	8.32757e-05	0.231038	8.32757e-05	8.32757e-05	0.0252764	8.32757e-05	8.32757e-05	0.51412	8.32757e-05
GW_10_CTGGCGACATAAGTCC	pre_IN3	4.44889e-05	4.44889e-05	0.331485	4.44889e-05	4.44889e-05	4.44889e-05	0.0461943	4.44889e-05	4.44889e-05	4.44889e-05	4.44889e-05	4.44889e-05	4.44889e-05	0.0988914	0.00346768	0.00952094	4.44889e-05	4.44889e-05	4.44889e-05	0.509773	4.44889e-05
GW_10_CTGGCGCACAGGTCTG	MN1	6.64543e-05	6.64543e-05	0.00264912	6.64543e-05	6.64543e-05	6.64543e-05	0.00181955	0.585102	6.64543e-05	0.000360949	6.64543e-05	6.64543e-05	0.00254155	0.0995052	6.64543e-05	6.64543e-05	6.64543e-05	6.64543e-05	6.64543e-05	0.307091	6.64543e-05
GW_10_CTGGCTGATTCATCCT	pre_IN3	5.9126e-05	0.0261419	0.0140848	5.9126e-05	5.9126e-05	5.9126e-05	5.9126e-05	0.092089	5.9126e-05	0.00897522	5.9126e-05	5.9126e-05	5.9126e-05	0.104084	5.9126e-05	5.9126e-05	0.0156031	5.9126e-05	5.9126e-05	0.668858	0.0693949
GW_10_CTGGGATAAATAATGG	NPC4	0.258927	0.126311	0.00429985	3.89179e-05	3.89179e-05	3.89179e-05	0.0103257	0.0579896	3.89179e-05	3.89179e-05	0.00987213	3.89179e-05	3.89179e-05	0.51713	3.89179e-05	0.0146343	3.89179e-05	3.89179e-05	3.89179e-05	4.3418e-05	3.89179e-05
GW_10_CTGGGTAGGCAGTTAA	pre_IN3	7.40338e-05	0.0977873	0.0112628	7.40338e-05	7.40338e-05	7.40338e-05	0.0183931	0.178017	7.40338e-05	0.00161531	7.40338e-05	7.40338e-05	7.40338e-05	0.234975	7.40338e-05	0.0357313	0.0458822	7.40338e-05	7.40338e-05	0.375447	7.40338e-05
GW_10_CTGGTAACACATAGAA	MN1	6.43333e-05	0.039263	0.013312	6.43333e-05	6.43333e-05	6.43333e-05	6.43333e-05	0.419172	6.43333e-05	6.43333e-05	0.0172013	6.43333e-05	6.43333e-05	0.167323	6.43333e-05	6.43333e-05	0.00779475	6.43333e-05	6.43333e-05	0.308224	0.0268733
GW_10_CTGGTAACGAGCTCTT	pre_IN3	6.00073e-05	6.00073e-05	6.00073e-05	0.0210564	0.169218	6.00073e-05	6.00073e-05	0.133731	6.00073e-05	6.00073e-05	6.00073e-05	6.00073e-05	6.00073e-05	6.00073e-05	6.00073e-05	6.00073e-05	6.00073e-05	0.000363318	6.00073e-05	0.674671	6.00073e-05
GW_10_CTGGTTTCGAGCAAGA	MN1	0.00837435	0.00592106	0.0272769	8.73274e-05	8.73274e-05	8.73274e-05	0.0510419	0.317686	8.73274e-05	0.0466095	8.73274e-05	8.73274e-05	8.73274e-05	0.258086	8.73274e-05	0.0159056	0.0015251	8.73274e-05	8.73274e-05	0.225382	0.0413193
GW_10_CTGTCAAATGGCTCGG	pre_IN3	4.11237e-05	4.11237e-05	0.0033803	4.11237e-05	0.104214	0.0108941	4.11237e-05	0.387736	0.0012366	4.11237e-05	4.11237e-05	4.11237e-05	4.11237e-05	4.11237e-05	4.11237e-05	4.11237e-05	4.11237e-05	0.0050394	4.11237e-05	0.486924	4.11237e-05
GW_10_CTGTGCAGGGTAGGTC	MN1	6.55319e-05	6.55319e-05	0.00562565	6.55319e-05	6.55319e-05	6.55319e-05	6.55319e-05	0.672581	6.55319e-05	0.0940995	6.55319e-05	6.55319e-05	6.55319e-05	0.156196	6.55319e-05	6.55319e-05	6.55319e-05	6.55319e-05	6.55319e-05	0.0704497	6.55319e-05
GW_10_CTTAGCCTTCCACATG	pre_IN3	5.95819e-05	5.95819e-05	5.95819e-05	0.00312051	0.149475	5.95819e-05	5.95819e-05	0.0431595	5.95819e-05	5.95819e-05	5.95819e-05	5.95819e-05	0.0104408	5.95819e-05	5.95819e-05	5.95819e-05	5.95819e-05	5.95819e-05	5.95819e-05	0.792851	5.95819e-05
GW_10_CTTAGTAGGCCTACAG	pre_IN3	3.08099e-05	3.08099e-05	0.00374581	3.08099e-05	0.0281825	0.0210351	3.08099e-05	0.101719	3.08099e-05	3.08099e-05	3.08099e-05	3.08099e-05	3.08099e-05	3.08099e-05	3.08099e-05	3.08099e-05	3.08099e-05	3.08099e-05	3.08099e-05	0.844824	3.08099e-05
GW_10_CTTCATTGTCAGTGGA	pre_IN3	6.93259e-05	6.93259e-05	0.144111	6.93259e-05	6.93259e-05	6.93259e-05	6.93259e-05	6.93259e-05	6.93259e-05	0.0144568	6.93259e-05	6.93259e-05	0.00654928	0.0597823	6.93259e-05	0.0253527	0.0129391	6.93259e-05	6.93259e-05	0.735838	6.93259e-05
GW_10_CTTGAGTTAGGGTAAT	MN1	6.30418e-05	6.30418e-05	6.30418e-05	6.30418e-05	6.30418e-05	6.30418e-05	6.30418e-05	0.562196	6.30418e-05	6.30418e-05	6.30418e-05	6.30418e-05	6.30418e-05	0.0643512	6.30418e-05	6.30418e-05	0.00204502	0.00505957	6.30418e-05	0.35057	0.0148321
GW_10_CTTGTGCTCACCGATT	pre_IN3	4.13393e-05	4.13393e-05	0.00240962	0.0301338	0.0230514	4.13393e-05	4.13393e-05	0.000195311	4.13393e-05	4.13393e-05	0.00816246	4.13393e-05	0.0143254	0.0368004	0.0220867	4.13393e-05	0.000556202	0.00493834	4.13393e-05	0.856927	4.13393e-05
GW_10_CTTGTTGCTGAGTCAA	NPC4	0.190545	0.302084	3.64865e-05	3.64865e-05	3.64865e-05	3.64865e-05	0.0455858	0.0082762	3.64865e-05	3.64865e-05	0.0223473	3.64865e-05	3.64865e-05	0.42918	4.65028e-05	4.35726e-05	0.00145342	3.64865e-05	3.64865e-05	3.64865e-05	3.64865e-05
GW_10_CTTTAACTTTCAAAGG	pre_IN3	3.95314e-05	3.95314e-05	0.00235034	0.12314	0.101286	3.95314e-05	3.95314e-05	0.000121373	3.95314e-05	3.95314e-05	3.95314e-05	3.95314e-05	3.95314e-05	3.95314e-05	3.95314e-05	3.95314e-05	3.95314e-05	3.95314e-05	3.95314e-05	0.77247	3.95314e-05
GW_10_CTTTAGGAACACTGTT	MN1	6.197e-05	0.00270455	0.000488982	6.197e-05	6.197e-05	6.197e-05	6.197e-05	0.511644	6.197e-05	6.197e-05	6.197e-05	6.197e-05	0.0163586	0.125145	6.197e-05	6.197e-05	0.00692727	6.197e-05	6.197e-05	0.335863	6.197e-05
GW_10_CTTTAGTGCTATTATT	pre_IN3	7.83313e-05	7.83313e-05	0.156297	7.83313e-05	7.83313e-05	7.83313e-05	7.83313e-05	7.83313e-05	7.83313e-05	7.83313e-05	7.83313e-05	7.83313e-05	7.83313e-05	0.173405	7.83313e-05	7.83313e-05	7.83313e-05	7.83313e-05	7.83313e-05	0.668888	7.83313e-05
GW_10_GAAACAGATGACCACC	MN1	6.54429e-05	6.54429e-05	0.00310881	6.54429e-05	6.54429e-05	6.54429e-05	6.54429e-05	0.763438	6.54429e-05	6.54429e-05	6.54429e-05	6.54429e-05	6.54429e-05	0.0610072	6.54429e-05	6.54429e-05	0.00900604	6.54429e-05	6.54429e-05	0.162393	6.54429e-05
GW_10_GAAACCATGGTGCGCT	pre_IN3	4.34955e-05	4.34955e-05	0.0141592	0.0170652	0.00702232	4.34955e-05	4.34955e-05	0.000220536	4.34955e-05	0.0088337	4.34955e-05	4.34955e-05	4.34955e-05	4.34955e-05	0.00579301	4.34955e-05	0.00212184	0.00108811	0.0242056	0.919012	4.34955e-05
GW_10_GAAAGAACAGCGTTAT	pre_IN3	4.10922e-05	4.10922e-05	0.0174253	4.10922e-05	4.10922e-05	4.10922e-05	4.10922e-05	0.221267	0.0512683	0.0282735	4.10922e-05	4.10922e-05	4.10922e-05	0.0700516	0.0158327	4.10922e-05	4.10922e-05	0.0118194	4.10922e-05	0.551681	0.0318887
GW_10_GAACGTCTCATGGTCG	pre_IN3	5.48185e-05	5.48185e-05	5.48185e-05	5.48185e-05	0.0428839	5.48185e-05	0.00225364	0.0771609	5.48185e-05	0.00887304	0.0205936	5.48185e-05	5.48185e-05	0.0915635	5.48185e-05	5.48185e-05	5.48185e-05	5.48185e-05	0.0143478	0.741611	5.48185e-05
GW_10_GAAGCGTGAGGAATTT	pre_IN3	6.95742e-05	0.0745862	0.091188	6.95742e-05	6.95742e-05	6.95742e-05	0.00279449	6.95742e-05	6.95742e-05	6.95742e-05	6.95742e-05	6.95742e-05	6.95742e-05	0.194692	6.95742e-05	6.95742e-05	6.95742e-05	6.95742e-05	6.95742e-05	0.635626	6.95742e-05
GW_10_GAAGTCTCCCTAGCGA	MN1	0.0010076	0.00124638	6.32239e-05	6.32239e-05	6.32239e-05	6.32239e-05	6.32239e-05	0.445881	6.32239e-05	6.32239e-05	0.00187636	6.32239e-05	6.32239e-05	0.0990415	6.32239e-05	6.32239e-05	6.32239e-05	0.0154331	6.32239e-05	0.434629	6.32239e-05
GW_10_GAATAGACGCGACCCA	MN1	6.5069e-05	0.00184022	6.5069e-05	6.5069e-05	6.5069e-05	6.5069e-05	6.5069e-05	0.77845	6.5069e-05	6.5069e-05	6.5069e-05	6.5069e-05	6.5069e-05	0.0611671	6.5069e-05	6.5069e-05	6.5069e-05	6.5069e-05	6.5069e-05	0.144918	0.0125842
GW_10_GAATCTGAACATTCTC	pre_IN3	7.95566e-05	7.95566e-05	0.0923856	7.95566e-05	7.95566e-05	7.95566e-05	0.00772351	7.95566e-05	7.95566e-05	7.95566e-05	7.95566e-05	7.95566e-05	7.95566e-05	0.0132891	7.95566e-05	7.95566e-05	7.95566e-05	7.95566e-05	7.95566e-05	0.885249	7.95566e-05
GW_10_GAATGTGGTCCGGATT	pre_IN3	6.50392e-05	0.0699602	0.0132244	6.50392e-05	6.50392e-05	6.50392e-05	0.00329443	6.50392e-05	6.50392e-05	6.50392e-05	6.50392e-05	6.50392e-05	6.50392e-05	0.157184	6.50392e-05	6.50392e-05	0.0408394	6.50392e-05	6.50392e-05	0.714522	6.50392e-05
GW_10_GAATGTTGGGTAATCT	pre_IN3	4.16785e-05	4.16785e-05	4.16785e-05	0.0966476	0.234395	8.32277e-05	4.16785e-05	0.028354	4.16785e-05	4.16785e-05	4.16785e-05	4.16785e-05	4.16785e-05	4.16785e-05	4.16785e-05	4.16785e-05	4.16785e-05	0.00659871	4.16785e-05	0.633297	4.16785e-05
GW_10_GAATTATAGTGAAAGG	pre_IN3	7.05434e-05	0.0147775	0.0107265	7.05434e-05	7.05434e-05	7.05434e-05	7.05434e-05	0.294443	7.05434e-05	7.05434e-05	7.05434e-05	7.05434e-05	0.0113793	0.0977785	7.05434e-05	7.05434e-05	0.00354625	7.05434e-05	7.05434e-05	0.566361	7.05434e-05
GW_10_GACAAACATATGCAGG	pre_IN3	0.0159561	0.0313065	0.0307451	4.63358e-05	2.75341e-05	2.75341e-05	0.0110641	0.0592321	2.75341e-05	2.75341e-05	2.75341e-05	2.75341e-05	0.0105943	0.113928	2.75341e-05	2.75341e-05	0.00500743	2.75341e-05	2.75341e-05	0.673475	0.0483699
GW_10_GACAACGACCATTGAA	pre_IN3	6.15941e-05	6.15941e-05	0.00529981	6.15941e-05	0.0496134	6.15941e-05	6.15941e-05	0.300237	0.0181651	6.15941e-05	6.15941e-05	6.15941e-05	6.15941e-05	6.15941e-05	6.15941e-05	6.15941e-05	6.15941e-05	6.15941e-05	6.15941e-05	0.625699	6.15941e-05
GW_10_GACACAAGGGAAGAAA	pre_IN3	4.5007e-05	4.5007e-05	0.00202322	4.5007e-05	0.0490862	4.5007e-05	4.5007e-05	0.231002	0.0100025	4.5007e-05	4.5007e-05	4.5007e-05	0.00354597	0.0353059	4.5007e-05	4.5007e-05	0.00312863	4.5007e-05	4.5007e-05	0.66532	4.5007e-05
GW_10_GACAGCCAGACCTGAC	MN1	6.41566e-05	0.0665235	0.00912293	6.41566e-05	6.41566e-05	6.41566e-05	6.41566e-05	0.419514	6.41566e-05	0.00324803	6.41566e-05	6.41566e-05	6.41566e-05	0.190493	6.41566e-05	0.00280401	6.41566e-05	6.41566e-05	6.41566e-05	0.304165	0.00329476
GW_10_GACGGTCAATAGAAGC	pre_IN3	4.25094e-05	0.000515363	4.25094e-05	4.25094e-05	0.113732	0.0280448	4.25094e-05	0.0307615	4.25094e-05	4.25094e-05	4.25094e-05	4.25094e-05	4.25094e-05	4.25094e-05	4.25094e-05	4.25094e-05	4.25094e-05	0.00783981	4.25094e-05	0.818469	4.25094e-05
GW_10_GACTCCCAGAATAAGG	pre_IN3	2.77753e-05	2.77753e-05	0.0372303	0.0278133	2.77753e-05	2.77753e-05	0.000327104	0.000119299	0.000596381	2.77753e-05	2.77753e-05	2.77753e-05	2.77753e-05	2.77753e-05	2.77753e-05	2.77753e-05	0.0131257	2.77753e-05	0.104144	0.816283	2.77753e-05
GW_10_GACTCGCGGGAATGAC	pre_IN3	4.3918e-05	4.3918e-05	4.3918e-05	4.3918e-05	0.104794	4.3918e-05	4.3918e-05	0.0127761	0.00600437	4.3918e-05	4.3918e-05	4.3918e-05	9.81217e-05	4.3918e-05	4.3918e-05	4.3918e-05	4.3918e-05	4.3918e-05	4.3918e-05	0.875625	4.3918e-05
GW_10_GACTGCACCAGCCCAG	pre_IN3	4.4528e-05	4.4528e-05	0.0252612	4.4528e-05	4.4528e-05	4.4528e-05	0.00999772	0.100807	4.4528e-05	0.0174436	4.4528e-05	4.4528e-05	0.0320731	0.290287	4.4528e-05	4.4528e-05	0.0324712	4.4528e-05	4.4528e-05	0.49108	4.4528e-05
GW_10_GAGATCTGTCACTCCG	pre_IN3	4.10849e-05	4.10849e-05	0.000872787	4.10849e-05	0.0263878	4.10849e-05	4.10849e-05	0.265987	4.10849e-05	4.10849e-05	4.10849e-05	4.10849e-05	0.000228782	4.10849e-05	4.10849e-05	4.10849e-05	4.10849e-05	4.10849e-05	4.10849e-05	0.705866	4.10849e-05
GW_10_GAGATCTTCCATGACA	pre_IN3	5.92519e-05	0.0848457	0.0488872	5.92519e-05	5.92519e-05	5.92519e-05	0.0174488	0.296688	5.92519e-05	0.0119799	5.92519e-05	5.92519e-05	5.92519e-05	0.150288	5.92519e-05	5.92519e-05	0.0458061	5.92519e-05	5.92519e-05	0.343286	5.92519e-05
GW_10_GAGCTAAGGGCATATC	NPC4	3.71058e-05	0.033476	0.00213099	3.71058e-05	3.71058e-05	3.71058e-05	0.0228027	3.71058e-05	3.71058e-05	3.71058e-05	0.135878	0.146862	3.71058e-05	0.508471	0.00796335	0.0694737	3.71058e-05	3.71058e-05	0.0358584	0.0366748	3.71058e-05
GW_10_GAGGGCGCAGCTCTGC	pre_IN3	4.49253e-05	0.0120029	0.00319302	4.49253e-05	0.0176269	4.49253e-05	4.49253e-05	0.0154372	4.49253e-05	4.49253e-05	4.49253e-05	0.0294085	4.49253e-05	0.124213	0.0195156	4.49253e-05	4.49253e-05	4.49253e-05	0.0330271	0.745036	4.49253e-05
GW_10_GAGTGTGCGGTACCCA	MN1	6.37178e-05	6.37178e-05	0.0147559	6.37178e-05	6.37178e-05	6.37178e-05	6.37178e-05	0.585603	6.37178e-05	0.0345231	6.37178e-05	6.37178e-05	6.37178e-05	0.171614	6.37178e-05	6.37178e-05	0.00308891	6.37178e-05	6.37178e-05	0.159869	0.0296543
GW_10_GATAACTCGCACTGTG	MN1	6.79496e-05	0.00630249	0.00598964	6.79496e-05	6.79496e-05	6.79496e-05	6.79496e-05	0.635673	6.79496e-05	0.00568238	6.79496e-05	6.79496e-05	6.79496e-05	0.123858	6.79496e-05	6.79496e-05	0.00284512	6.79496e-05	0.000708686	0.218057	6.79496e-05
GW_10_GATATGAGACACTAAC	Ependymal	0.0113766	0.863461	0.00681249	1.8041e-05	1.8041e-05	1.8041e-05	0.00725362	1.8041e-05	1.8041e-05	1.8041e-05	0.00939501	1.8041e-05	1.8041e-05	0.0940424	0.00740669	1.8041e-05	1.8041e-05	1.8041e-05	1.8041e-05	1.8041e-05	1.8041e-05
GW_10_GATATGCGGTAGCCAA	pre_IN3	6.81248e-05	0.0371789	0.048175	6.81248e-05	6.81248e-05	6.81248e-05	6.81248e-05	6.81248e-05	6.81248e-05	6.81248e-05	6.81248e-05	6.81248e-05	6.81248e-05	0.0555008	0.324662	6.81248e-05	0.00782476	6.81248e-05	6.81248e-05	0.525637	6.81248e-05
GW_10_GATATTGAGATTGGCG	pre_IN3	4.47084e-05	4.47084e-05	0.00561487	4.47084e-05	4.47084e-05	4.47084e-05	4.47084e-05	0.300743	4.47084e-05	4.47084e-05	4.47084e-05	4.47084e-05	0.00302209	0.0419735	4.47084e-05	4.47084e-05	4.47084e-05	4.47084e-05	4.47084e-05	0.647931	4.47084e-05
GW_10_GATCCGGGAATTAACA	MN1	6.36171e-05	6.36171e-05	0.000716727	6.36171e-05	6.36171e-05	6.36171e-05	6.36171e-05	0.591201	6.36171e-05	6.36171e-05	6.36171e-05	6.36171e-05	0.00216754	0.0781145	6.36171e-05	6.36171e-05	6.36171e-05	6.36171e-05	6.36171e-05	0.280422	0.0464239
GW_10_GATCCTAAATCGGGAC	pre_IN3	4.33303e-05	4.33303e-05	0.0007669	4.33303e-05	0.0203161	4.33303e-05	4.33303e-05	0.197794	0.0335589	4.33303e-05	4.33303e-05	4.33303e-05	0.0057806	4.33303e-05	4.33303e-05	4.33303e-05	4.33303e-05	4.33303e-05	4.33303e-05	0.741133	4.33303e-05
GW_10_GATCGGTGGCCATAAC	pre_IN3	4.71894e-05	4.71894e-05	4.71894e-05	4.71894e-05	0.0207689	0.00461803	0.000168937	0.17529	4.71894e-05	4.71894e-05	4.71894e-05	4.71894e-05	4.71894e-05	4.71894e-05	4.71894e-05	4.71894e-05	4.71894e-05	4.71894e-05	4.71894e-05	0.798399	4.71894e-05
GW_10_GATCGTGACTGATATC	MN1	6.83937e-05	0.00155423	0.00578749	6.83937e-05	6.83937e-05	6.83937e-05	6.83937e-05	0.818233	6.83937e-05	6.83937e-05	6.83937e-05	6.83937e-05	0.00572257	0.0482331	6.83937e-05	6.83937e-05	0.00367693	6.83937e-05	6.83937e-05	0.115835	6.83937e-05
GW_10_GATCTTGGAGGGCATA	pre_IN3	6.2337e-05	6.2337e-05	0.0193474	6.2337e-05	6.2337e-05	6.2337e-05	0.00079624	0.432365	6.2337e-05	0.013666	6.2337e-05	6.2337e-05	6.2337e-05	0.0676968	6.2337e-05	6.2337e-05	0.000233581	6.2337e-05	6.2337e-05	0.435642	0.0294426
GW_10_GATGCTGTATTTCATC	MN1	7.08334e-05	7.08334e-05	0.00536138	7.08334e-05	7.08334e-05	7.08334e-05	7.08334e-05	0.655546	7.08334e-05	0.0300197	7.08334e-05	7.08334e-05	7.08334e-05	0.151879	7.08334e-05	7.08334e-05	0.00237937	7.08334e-05	7.08334e-05	0.153753	7.08334e-05
GW_10_GATTCCCTTGTCGCAG	pre_IN3	5.93284e-05	5.93284e-05	5.93284e-05	0.0751883	0.141961	0.0074722	5.93284e-05	0.0819104	5.93284e-05	5.93284e-05	5.93284e-05	5.93284e-05	5.93284e-05	5.93284e-05	5.93284e-05	5.93284e-05	5.93284e-05	5.93284e-05	5.93284e-05	0.692519	5.93284e-05
GW_10_GATTCGACGGTTCACG	MN1	6.57577e-05	0.00405569	0.00305006	6.57577e-05	6.57577e-05	6.57577e-05	0.00966108	0.744575	6.57577e-05	0.0329155	6.57577e-05	6.57577e-05	0.00228984	0.0703813	6.57577e-05	6.57577e-05	0.00178663	6.57577e-05	6.57577e-05	0.130496	6.57577e-05
GW_10_GCAAACCCTACATTAT	pre_IN3	4.19997e-05	4.19997e-05	0.0712078	4.19997e-05	4.19997e-05	4.19997e-05	4.19997e-05	0.113098	4.19997e-05	4.19997e-05	4.19997e-05	4.19997e-05	4.19997e-05	0.195962	4.19997e-05	4.19997e-05	0.0480037	4.19997e-05	4.19997e-05	0.571056	4.19997e-05
GW_10_GCAGACCCAGCACGTA	pre_IN3	0.0152624	6.15296e-05	0.020021	6.15296e-05	6.15296e-05	6.15296e-05	6.15296e-05	0.140661	0.0150323	6.15296e-05	6.15296e-05	0.0186709	6.15296e-05	0.0120121	0.0414121	6.15296e-05	6.15296e-05	6.15296e-05	6.15296e-05	0.736129	6.15296e-05
GW_10_GCAGATTAGGGATATC	pre_IN3	7.60634e-05	7.60634e-05	0.128079	7.60634e-05	7.60634e-05	7.60634e-05	7.60634e-05	7.60634e-05	7.60634e-05	0.062425	7.60634e-05	7.60634e-05	7.60634e-05	7.60634e-05	7.60634e-05	7.60634e-05	0.0616521	7.60634e-05	7.60634e-05	0.746551	7.60634e-05
GW_10_GCATAGAGCACTCAGG	pre_IN3	5.16921e-05	0.0406492	0.340656	5.16921e-05	5.16921e-05	5.16921e-05	0.00785205	5.16921e-05	5.16921e-05	0.043067	0.00425272	5.16921e-05	5.16921e-05	9.22054e-05	5.16921e-05	0.0500075	0.0165214	5.16921e-05	5.16921e-05	0.496282	5.16921e-05
GW_10_GCATGAGGGACGCGGC	pre_IN3	4.26791e-05	4.26791e-05	0.00107177	4.26791e-05	0.0128748	0.00410493	4.26791e-05	0.338933	0.0124948	4.26791e-05	4.26791e-05	4.26791e-05	0.00117585	0.0730378	0.00145973	4.26791e-05	4.26791e-05	4.26791e-05	4.26791e-05	0.554336	4.26791e-05
GW_10_GCATTCAAGGCAACGC	pre_IN3	4.17191e-05	4.17191e-05	0.00350776	0.0733426	4.17191e-05	4.17191e-05	4.17191e-05	0.165793	4.17191e-05	4.17191e-05	4.17191e-05	4.17191e-05	4.17191e-05	4.17191e-05	0.0044043	4.17191e-05	4.17191e-05	0.016494	4.17191e-05	0.735832	4.17191e-05
GW_10_GCCAACCATTTCCGGA	pre_IN3	2.99857e-05	2.99857e-05	2.99857e-05	0.0671308	0.0237145	0.0245063	2.99857e-05	0.000175023	2.99857e-05	2.99857e-05	2.99857e-05	2.99857e-05	2.99857e-05	2.99857e-05	2.99857e-05	2.99857e-05	2.99857e-05	0.0262974	2.99857e-05	0.857726	2.99857e-05
GW_10_GCCAATAGGGCATCTC	pre_IN3	3.92723e-05	3.92723e-05	0.00557343	0.0741018	0.234748	0.00109979	3.92723e-05	8.61194e-05	3.92723e-05	3.92723e-05	3.92723e-05	3.92723e-05	3.92723e-05	3.92723e-05	3.92723e-05	3.92723e-05	3.92723e-05	3.92723e-05	3.92723e-05	0.683802	3.92723e-05
GW_10_GCCAGGAGTAACCGAT	NSC1	3.75134e-05	3.75134e-05	0.0075809	3.75134e-05	3.75134e-05	3.75134e-05	3.75134e-05	3.75134e-05	3.75134e-05	3.75134e-05	5.50107e-05	4.2948e-05	3.75134e-05	0.222201	0.592804	3.75134e-05	3.75134e-05	3.75134e-05	3.75134e-05	0.176753	3.75134e-05
GW_10_GCCATATTGCACACAG	pre_IN3	3.69156e-05	3.69156e-05	0.000587043	0.00928913	0.00213799	3.69156e-05	0.00451399	0.135728	0.0326014	3.69156e-05	3.69156e-05	3.69156e-05	0.00351295	0.121554	0.113933	3.69156e-05	3.69156e-05	3.69156e-05	3.69156e-05	0.575737	3.69156e-05
GW_10_GCCCGTAATACCTTCT	pre_IN3	6.29787e-05	0.00564121	0.00526092	6.29787e-05	0.0347685	6.29787e-05	6.29787e-05	0.331508	0.0224585	6.29787e-05	6.29787e-05	6.29787e-05	6.29787e-05	0.0410479	6.29787e-05	6.29787e-05	6.29787e-05	6.29787e-05	6.29787e-05	0.558434	6.29787e-05
GW_10_GCCGATTGGCCAAGCT	pre_IN3	8.44851e-05	0.0105792	0.304587	8.44851e-05	8.44851e-05	8.44851e-05	0.0610498	8.44851e-05	8.44851e-05	8.44851e-05	8.44851e-05	8.44851e-05	0.0083159	0.175787	8.44851e-05	8.44851e-05	0.0118546	8.44851e-05	8.44851e-05	0.426644	8.44851e-05
GW_10_GCCGGGTTAGGGTCGC	fibro	6.93241e-05	6.93241e-05	0.71388	6.93241e-05	6.93241e-05	6.93241e-05	6.93241e-05	6.93241e-05	6.93241e-05	6.93241e-05	6.93241e-05	6.93241e-05	6.93241e-05	0.000136425	6.93241e-05	0.164307	6.93241e-05	6.93241e-05	6.93241e-05	0.120498	6.93241e-05
GW_10_GCCTATAGTGTCAGGG	pre_IN3	5.64858e-05	5.64858e-05	0.00258832	5.64858e-05	0.0554226	5.64858e-05	5.64858e-05	0.20343	0.00877206	5.64858e-05	5.64858e-05	0.00771277	5.64858e-05	0.0322895	5.64858e-05	5.64858e-05	5.64858e-05	5.64858e-05	5.64858e-05	0.688994	5.64858e-05
GW_10_GCCTCATCTGGAAATA	MN1	6.40692e-05	6.40692e-05	0.00293195	6.40692e-05	6.40692e-05	6.40692e-05	6.40692e-05	0.468977	6.40692e-05	6.40692e-05	6.40692e-05	6.40692e-05	0.0166437	0.138288	6.40692e-05	6.40692e-05	6.40692e-05	6.40692e-05	6.40692e-05	0.346187	0.0260122
GW_10_GCGAAACTTAACTGGA	pre_IN3	6.71384e-05	0.00749099	0.041136	6.71384e-05	6.71384e-05	6.71384e-05	0.0160597	0.197746	6.71384e-05	0.0251989	6.71384e-05	6.71384e-05	6.71384e-05	0.167694	6.71384e-05	6.71384e-05	0.0486171	6.71384e-05	6.71384e-05	0.495184	6.71384e-05
GW_10_GCGAAGCCATACCCGT	pre_IN3	7.04916e-05	0.00908881	0.0737858	7.04916e-05	7.04916e-05	7.04916e-05	0.0199445	7.04916e-05	7.04916e-05	7.04916e-05	7.04916e-05	7.04916e-05	7.04916e-05	0.0728258	7.04916e-05	7.04916e-05	0.00253292	7.04916e-05	7.04916e-05	0.820765	7.04916e-05
GW_10_GCGAGAGTTGCGTCCA	pre_IN3	2.77933e-05	2.77933e-05	2.77933e-05	0.161906	0.0470618	2.77933e-05	0.00204597	0.000219235	2.77933e-05	2.77933e-05	2.77933e-05	2.77933e-05	2.77933e-05	2.77933e-05	2.77933e-05	2.77933e-05	2.77933e-05	2.77933e-05	2.77933e-05	0.788322	2.77933e-05
GW_10_GCGAGTTCTGCAAAGA	pre_IN3	7.27123e-05	0.0638036	0.0642291	7.27123e-05	7.27123e-05	7.27123e-05	0.000173717	7.27123e-05	7.27123e-05	7.27123e-05	7.27123e-05	7.27123e-05	7.27123e-05	0.18394	7.27123e-05	7.27123e-05	7.27123e-05	7.27123e-05	7.27123e-05	0.686691	7.27123e-05
GW_10_GCGATTGTTAACGTTA	MN1	6.43353e-05	0.0110182	6.43353e-05	6.43353e-05	6.43353e-05	6.43353e-05	6.43353e-05	0.624877	0.00741895	6.43353e-05	6.43353e-05	6.43353e-05	0.00244057	0.218256	6.43353e-05	6.43353e-05	0.0105122	0.00592926	6.43353e-05	0.111845	0.00693048
GW_10_GCGCAAGAGCGCGCTG	pre_IN3	4.13588e-05	0.0128729	0.0154603	4.13588e-05	4.13588e-05	4.13588e-05	0.00646145	0.203003	0.0163365	4.13588e-05	4.13588e-05	4.13588e-05	4.13588e-05	0.198761	4.13588e-05	4.13588e-05	4.13588e-05	4.13588e-05	0.0138047	0.518935	0.0138692
GW_10_GCGCATCCAGTCAGCA	pre_IN3	4.15452e-05	4.15452e-05	4.15452e-05	4.15452e-05	0.203883	4.15452e-05	4.15452e-05	0.146432	4.15452e-05	4.15452e-05	4.15452e-05	4.15452e-05	4.15452e-05	4.15452e-05	4.15452e-05	4.15452e-05	4.15452e-05	0.00562542	4.15452e-05	0.643354	4.15452e-05
GW_10_GCGCCGTTCCACGATA	pre_IN3	6.31639e-05	6.31639e-05	0.0636995	6.31639e-05	6.31639e-05	6.31639e-05	0.00125753	6.31639e-05	6.31639e-05	6.31639e-05	6.31639e-05	6.31639e-05	6.31639e-05	0.25261	6.31639e-05	6.31639e-05	6.31639e-05	6.31639e-05	6.31639e-05	0.681359	6.31639e-05
GW_10_GCGCTAATTGAATAGA	MN1	6.6516e-05	6.6516e-05	0.00754876	6.6516e-05	6.6516e-05	6.6516e-05	6.6516e-05	0.599702	6.6516e-05	6.6516e-05	6.6516e-05	6.6516e-05	0.0134487	0.0507533	6.6516e-05	6.6516e-05	6.6516e-05	6.6516e-05	6.6516e-05	0.327483	6.6516e-05
GW_10_GCGCTGATCCAGACTC	fibro	6.78158e-05	6.78158e-05	0.457401	6.78158e-05	6.78158e-05	6.78158e-05	6.78158e-05	6.78158e-05	6.78158e-05	6.78158e-05	6.78158e-05	6.78158e-05	6.78158e-05	0.0416951	0.0257077	0.118738	6.78158e-05	6.78158e-05	6.78158e-05	0.355374	6.78158e-05
GW_10_GCGCTGCTTTGCATTT	pre_IN3	4.10494e-05	4.10494e-05	0.00335953	4.10494e-05	0.038008	4.10494e-05	4.10494e-05	0.125625	0.0313319	4.10494e-05	4.10494e-05	4.10494e-05	4.10494e-05	0.0116746	4.10494e-05	4.10494e-05	4.10494e-05	0.00437778	4.10494e-05	0.785048	4.10494e-05
GW_10_GCGGAGAGGGAGAACG	pre_IN3	2.83817e-05	2.83817e-05	0.0217701	0.0126642	2.83817e-05	2.83817e-05	2.83817e-05	0.131509	2.83817e-05	0.112379	2.83817e-05	2.83817e-05	2.83817e-05	0.102864	2.83817e-05	2.83817e-05	0.00876024	2.83817e-05	0.0234374	0.559781	0.026494
GW_10_GCGGTGAACTGCGCTC	pre_IN3	4.25865e-05	4.25865e-05	0.0459603	4.25865e-05	4.25865e-05	4.25865e-05	4.25865e-05	7.83717e-05	4.25865e-05	4.25865e-05	0.00229535	0.0360988	4.25865e-05	0.0838634	0.0743314	4.25865e-05	4.25865e-05	0.0458037	0.0149261	0.696132	4.25865e-05
GW_10_GCGTAAATGGCCATAA	pre_IN3	4.21429e-05	4.21429e-05	0.00385831	4.21429e-05	4.21429e-05	4.21429e-05	4.21429e-05	0.285274	4.21429e-05	0.0264381	4.21429e-05	4.21429e-05	4.21429e-05	0.00715467	4.21429e-05	4.21429e-05	0.00321466	4.21429e-05	4.21429e-05	0.673428	4.21429e-05
GW_10_GCGTGGTACTGGGTTA	pre_IN3	6.1172e-05	6.1172e-05	0.0011583	6.1172e-05	0.0134175	6.1172e-05	6.1172e-05	0.26308	0.031385	6.1172e-05	6.1172e-05	6.1172e-05	6.1172e-05	0.0252956	6.1172e-05	6.1172e-05	0.00457941	6.1172e-05	6.1172e-05	0.660227	6.1172e-05
GW_10_GCTAAGTAGTTTCTCT	NPC4	5.91063e-05	0.0052816	0.00872467	5.91063e-05	5.91063e-05	5.91063e-05	0.013685	0.261976	0.00187673	0.0135826	0.0745076	0.00296807	5.91063e-05	0.345797	5.91063e-05	5.91063e-05	5.91063e-05	5.91063e-05	5.91063e-05	0.27095	5.91063e-05
GW_10_GCTACGACTTATTGGG	MN1	6.44395e-05	6.44395e-05	0.00162908	6.44395e-05	6.44395e-05	6.44395e-05	6.44395e-05	0.652562	6.44395e-05	0.0572659	6.44395e-05	6.44395e-05	0.00467797	0.0858384	6.44395e-05	6.44395e-05	6.44395e-05	6.44395e-05	6.44395e-05	0.182774	0.0143499
GW_10_GCTACTATAGTAGAGT	pre_IN3	3.27488e-05	0.0241512	0.399271	3.27488e-05	3.27488e-05	3.27488e-05	3.27488e-05	3.27488e-05	3.27488e-05	0.0588172	3.27488e-05	3.27488e-05	3.27488e-05	0.000168654	3.27488e-05	0.0942826	3.27488e-05	3.27488e-05	0.00505543	0.417796	3.27488e-05
GW_10_GCTAGACCGTCTACTG	pre_IN3	1.93261e-05	1.93261e-05	0.0200044	1.93261e-05	1.93261e-05	1.93261e-05	1.93261e-05	0.0687328	1.93261e-05	1.93261e-05	1.93261e-05	1.93261e-05	0.0386444	0.0943159	1.93261e-05	1.93261e-05	1.93261e-05	1.93261e-05	1.93261e-05	0.708094	0.0699187
GW_10_GCTAGTAGAGCTTGTA	pre_IN3	4.17803e-05	4.17803e-05	0.0246097	4.17803e-05	4.17803e-05	4.17803e-05	4.17803e-05	0.042173	4.17803e-05	4.17803e-05	4.17803e-05	4.17803e-05	0.0133886	0.0349169	4.17803e-05	0.0191456	0.00530282	4.17803e-05	4.17803e-05	0.800877	0.0590436
GW_10_GCTCGCTCATGTCCAA	pre_IN3	0.0290876	4.28023e-05	0.000434965	0.0129223	4.28023e-05	4.28023e-05	4.28023e-05	0.296014	4.28023e-05	4.28023e-05	4.28023e-05	4.28023e-05	4.28023e-05	0.069377	4.28023e-05	0.0124123	4.28023e-05	4.28023e-05	4.28023e-05	0.579117	7.89947e-05
GW_10_GCTCGGAATTTAAAGC	pre_IN3	6.07244e-05	6.07244e-05	0.00667866	6.07244e-05	0.0544548	0.00329636	6.07244e-05	0.376692	0.0328226	6.07244e-05	6.07244e-05	6.07244e-05	0.00321814	0.052312	6.07244e-05	6.07244e-05	6.07244e-05	6.07244e-05	6.07244e-05	0.469736	6.07244e-05
GW_10_GCTGAGGCGTGAGTAT	pre_IN3	6.45089e-05	0.00915639	0.0918732	6.45089e-05	6.45089e-05	6.45089e-05	6.45089e-05	6.45089e-05	6.45089e-05	6.45089e-05	6.45089e-05	6.45089e-05	0.034256	6.45089e-05	6.45089e-05	6.45089e-05	0.0032863	6.45089e-05	6.45089e-05	0.860396	6.45089e-05
GW_10_GCTGCACGGTTTCTTA	MN1	6.47155e-05	6.47155e-05	0.00657721	6.47155e-05	6.47155e-05	6.47155e-05	0.00342229	0.553594	6.47155e-05	6.47155e-05	6.47155e-05	6.47155e-05	6.47155e-05	0.191916	6.47155e-05	6.47155e-05	6.47155e-05	6.47155e-05	6.47155e-05	0.236091	0.00742925
GW_10_GCTGCTCTCCGGACAC	pre_IN3	7.01504e-05	7.01504e-05	0.0322989	7.01504e-05	7.01504e-05	7.01504e-05	0.0100966	7.01504e-05	0.00311355	7.01504e-05	7.01504e-05	7.01504e-05	7.01504e-05	0.121144	7.01504e-05	7.01504e-05	7.01504e-05	7.01504e-05	7.01504e-05	0.832225	7.01504e-05
GW_10_GCTGTTGCTACCGAAC	MN1	6.60857e-05	6.60857e-05	0.00649571	6.60857e-05	6.60857e-05	6.60857e-05	6.60857e-05	0.74186	0.0580691	6.60857e-05	6.60857e-05	6.60857e-05	0.011077	0.0548024	6.60857e-05	6.60857e-05	0.00735485	6.60857e-05	6.60857e-05	0.119416	6.60857e-05
GW_10_GCTTAATGTAACTAAC	MN1	6.45149e-05	0.0568219	0.0054308	6.45149e-05	6.45149e-05	6.45149e-05	0.00502331	0.603876	0.00229487	6.45149e-05	6.45149e-05	6.45149e-05	0.0152646	0.189503	6.45149e-05	6.45149e-05	6.45149e-05	6.45149e-05	6.45149e-05	0.120947	6.45149e-05
GW_10_GCTTATGAAGCAGGAA	pre_IN3	6.36083e-05	6.36083e-05	0.00184358	6.36083e-05	6.36083e-05	6.36083e-05	6.36083e-05	0.398035	0.0329747	0.000467041	6.36083e-05	6.36083e-05	0.00736205	0.0586857	6.36083e-05	6.36083e-05	6.36083e-05	6.36083e-05	6.36083e-05	0.499741	6.36083e-05
GW_10_GCTTCCGTCCCTAGAC	pre_IN3	4.39281e-05	4.39281e-05	0.000257604	4.39281e-05	4.49153e-05	4.39281e-05	4.39281e-05	0.286805	0.0215226	0.00461352	4.39281e-05	4.39281e-05	4.39281e-05	0.0384192	4.39281e-05	4.39281e-05	4.39281e-05	4.39281e-05	0.0212405	0.626526	4.39281e-05
GW_10_GCTTGGATCGATTAGG	pre_IN3	4.3629e-05	4.3629e-05	0.00183979	0.0216764	0.0203489	4.3629e-05	4.3629e-05	0.102071	4.3629e-05	4.3629e-05	4.3629e-05	4.3629e-05	4.3629e-05	0.0186312	4.3629e-05	4.3629e-05	0.00172211	4.3629e-05	4.3629e-05	0.8331	4.3629e-05
GW_10_GCTTTCAGAGGAGGTG	pre_IN3	2.80214e-05	2.80214e-05	2.80214e-05	2.80214e-05	6.38252e-05	2.80214e-05	2.80214e-05	0.316043	0.02926	2.80214e-05	2.80214e-05	2.80214e-05	2.80214e-05	2.80214e-05	2.80214e-05	2.80214e-05	2.80214e-05	2.80214e-05	0.00668558	0.647499	2.80214e-05
GW_10_GGAAAGTGCCCATGCC	NSC1	5.72967e-05	0.00996805	0.0122119	5.72967e-05	5.72967e-05	5.72967e-05	5.72967e-05	5.72967e-05	0.0146752	5.72967e-05	5.72967e-05	5.72967e-05	5.72967e-05	0.161783	0.482944	0.00370952	5.72967e-05	5.72967e-05	5.72967e-05	0.313907	5.72967e-05
GW_10_GGAATGCGCTAGCGTG	NPC4	5.51514e-05	5.51514e-05	0.00233893	5.51514e-05	0.000761099	5.51514e-05	5.51514e-05	5.51514e-05	5.51514e-05	0.0103132	0.164735	0.104464	5.51514e-05	0.576023	0.0111956	5.51514e-05	5.51514e-05	5.51514e-05	0.0210116	0.108496	5.51514e-05
GW_10_GGAGACGACACCTTTG	pre_IN3	6.26691e-05	0.0173459	0.0519888	6.26691e-05	6.26691e-05	6.26691e-05	0.00918804	8.88625e-05	6.26691e-05	6.26691e-05	6.26691e-05	6.26691e-05	6.26691e-05	0.0563638	6.26691e-05	6.26691e-05	0.00190422	6.26691e-05	6.26691e-05	0.862243	6.26691e-05
GW_10_GGAGCACCAAGAACTA	pre_IN3	5.54179e-05	5.54179e-05	0.000736337	5.54179e-05	0.0959208	5.54179e-05	5.54179e-05	0.0853614	0.00753659	0.00705816	0.0082042	5.54179e-05	5.54179e-05	0.0089723	5.54179e-05	5.54179e-05	5.54179e-05	5.54179e-05	5.54179e-05	0.78549	5.54179e-05
GW_10_GGAGGGCTTGGTTGGC	pre_IN3	4.23147e-05	4.23147e-05	0.000135376	4.23147e-05	4.23147e-05	4.23147e-05	4.23147e-05	0.267169	0.0279473	4.23147e-05	4.23147e-05	4.23147e-05	4.23147e-05	0.10193	4.23147e-05	4.23147e-05	0.000423988	4.23147e-05	4.23147e-05	0.60176	4.23147e-05
GW_10_GGATCCGGAATATACT	NPC4	5.64937e-05	0.0366359	0.0105436	5.64937e-05	5.64937e-05	5.64937e-05	0.0120611	0.0370281	5.64937e-05	5.64937e-05	0.00524628	0.196221	5.64937e-05	0.423367	0.00930947	5.64937e-05	5.64937e-05	5.64937e-05	5.64937e-05	0.268909	5.64937e-05
GW_10_GGATGAAGATCGCTGA	MN1	4.61987e-05	4.61987e-05	0.00108031	4.61987e-05	4.61987e-05	4.61987e-05	4.61987e-05	0.87957	4.61987e-05	4.61987e-05	4.61987e-05	4.61987e-05	4.61987e-05	0.105405	4.61987e-05	4.61987e-05	0.00189784	4.61987e-05	4.61987e-05	0.0113081	4.61987e-05
GW_10_GGATGTCCTTACCGCA	MN1	6.48643e-05	6.48643e-05	0.0014877	6.48643e-05	0.00876645	0.00503352	0.00207092	0.610709	0.00452245	6.48643e-05	6.48643e-05	6.48643e-05	6.48643e-05	0.0852018	0.0002449	0.000359304	6.48643e-05	6.48643e-05	6.48643e-05	0.28089	6.48643e-05
GW_10_GGATTCCGCTATACCC	pre_IN3	3.89593e-05	0.00682722	0.0224076	3.89593e-05	8.20725e-05	3.89593e-05	0.000852277	8.19604e-05	3.89593e-05	6.27259e-05	3.89593e-05	3.89593e-05	3.89593e-05	9.22655e-05	0.00229136	3.89593e-05	3.89593e-05	0.0477189	3.89593e-05	0.919155	3.89593e-05
GW_10_GGATTTCACTTCTATA	NPC4	5.26785e-05	0.0150426	5.26785e-05	5.26785e-05	0.00457605	5.26785e-05	5.26785e-05	5.26785e-05	5.26785e-05	5.26785e-05	0.144722	0.261461	5.26785e-05	0.344158	0.0141017	0.0754828	5.26785e-05	5.26785e-05	0.0595961	0.0802277	5.26785e-05
GW_10_GGCAAGGCGAAATAGC	pre_IN3	5.9571e-05	0.00565759	0.0351867	5.9571e-05	5.9571e-05	5.9571e-05	5.9571e-05	5.9571e-05	5.9571e-05	5.9571e-05	5.9571e-05	5.9571e-05	5.9571e-05	0.132643	5.9571e-05	5.9571e-05	0.0589643	5.9571e-05	5.9571e-05	0.766595	5.9571e-05
GW_10_GGCAATAGTCAATGAG	pre_IN3	4.53086e-05	4.53086e-05	4.53086e-05	4.53086e-05	4.53086e-05	4.53086e-05	4.53086e-05	0.430098	4.53086e-05	4.53086e-05	4.53086e-05	4.53086e-05	0.00143598	4.53086e-05	4.53086e-05	4.53086e-05	0.00212711	0.0137902	4.53086e-05	0.551824	4.53086e-05
GW_10_GGCATATCGGTTCTGC	pre_IN3	6.56052e-05	0.0118812	0.265571	6.56052e-05	6.56052e-05	6.56052e-05	0.040895	6.56052e-05	6.56052e-05	6.56052e-05	6.56052e-05	6.56052e-05	6.56052e-05	8.74403e-05	0.0196181	0.0309318	6.56052e-05	6.56052e-05	6.56052e-05	0.630097	6.56052e-05
GW_10_GGCGAAATCTAACTTG	MN1	6.65512e-05	6.65512e-05	0.00309898	6.65512e-05	6.65512e-05	6.65512e-05	6.65512e-05	0.619155	6.65512e-05	0.00454499	6.65512e-05	6.65512e-05	0.0203947	0.200731	6.65512e-05	6.65512e-05	0.00563588	6.65512e-05	6.65512e-05	0.145507	6.65512e-05
GW_10_GGCGGTAGGATCATTG	MN1	6.74726e-05	6.74726e-05	0.00307072	6.74726e-05	6.74726e-05	6.74726e-05	6.74726e-05	0.574606	0.027848	6.74726e-05	6.74726e-05	6.74726e-05	6.74726e-05	6.74726e-05	6.74726e-05	6.74726e-05	0.00432363	6.74726e-05	6.74726e-05	0.389072	6.74726e-05
GW_10_GGCTCGCGTTGAGGTA	pre_IN3	4.43842e-05	4.43842e-05	0.0028623	4.43842e-05	4.43842e-05	4.43842e-05	4.43842e-05	0.0831371	0.0177173	0.0148149	4.43842e-05	4.43842e-05	4.43842e-05	0.0457269	4.43842e-05	4.43842e-05	4.43842e-05	4.43842e-05	4.43842e-05	0.835076	4.43842e-05
GW_10_GGCTCTGCTCCAACGC	pre_IN3	4.62892e-05	4.62892e-05	4.62892e-05	4.62892e-05	0.0708402	0.0244516	0.000320141	0.0972354	4.62892e-05	4.62892e-05	4.62892e-05	4.62892e-05	4.62892e-05	0.0399773	4.62892e-05	4.62892e-05	4.62892e-05	0.00584057	4.62892e-05	0.760687	4.62892e-05
GW_10_GGGACTGCATAGATAG	pre_IN3	7.12925e-05	0.0367685	0.117852	7.12925e-05	7.12925e-05	7.12925e-05	0.0254768	7.12925e-05	7.12925e-05	7.12925e-05	7.12925e-05	7.12925e-05	7.12925e-05	0.12224	7.12925e-05	7.12925e-05	7.12925e-05	7.12925e-05	7.12925e-05	0.696522	7.12925e-05
GW_10_GGGAGAACTCACAGTA	pre_IN3	6.79605e-05	0.0244794	0.0257727	6.79605e-05	6.79605e-05	6.79605e-05	6.79605e-05	6.79605e-05	6.79605e-05	6.79605e-05	6.79605e-05	6.79605e-05	6.79605e-05	0.152821	6.79605e-05	6.79605e-05	6.79605e-05	6.79605e-05	6.79605e-05	0.795771	6.79605e-05
GW_10_GGGAGTTAATGAGGCG	MN1	6.41889e-05	6.41889e-05	6.41889e-05	6.41889e-05	6.41889e-05	0.00155941	6.41889e-05	0.570455	0.0127345	0.00174213	6.41889e-05	6.41889e-05	0.00963141	0.0323815	6.41889e-05	6.41889e-05	6.41889e-05	6.41889e-05	6.41889e-05	0.370598	6.41889e-05
GW_10_GGGATTTACCGCACCT	MN1	6.42847e-05	0.00683867	0.00435106	6.42847e-05	6.42847e-05	6.42847e-05	6.42847e-05	0.640596	6.42847e-05	6.42847e-05	6.42847e-05	6.42847e-05	0.0125327	0.10057	6.42847e-05	6.42847e-05	6.42847e-05	6.42847e-05	6.42847e-05	0.215882	0.018329
GW_10_GGGCCGGCCGAAGTAC	NPC4	0.214184	0.0024929	3.88082e-05	3.88082e-05	3.88082e-05	3.88082e-05	0.0104081	0.0390318	3.88082e-05	0.000675891	0.00588254	0.142837	3.88082e-05	0.511157	0.0476191	0.0252855	3.88082e-05	3.88082e-05	3.88082e-05	3.88082e-05	3.88082e-05
GW_10_GGGCTCATCGAACCCA	pre_IN3	5.72187e-05	5.72187e-05	5.72187e-05	5.72187e-05	0.0449379	5.72187e-05	5.72187e-05	0.381107	0.0488873	5.72187e-05	0.00273028	5.72187e-05	5.72187e-05	0.0540836	5.72187e-05	5.72187e-05	5.72187e-05	0.00403577	5.72187e-05	0.463417	5.72187e-05
GW_10_GGGCTGCCTAGGGCGA	pre_IN3	6.87026e-05	0.00416285	0.00245142	6.87026e-05	6.87026e-05	6.87026e-05	6.87026e-05	0.44267	6.87026e-05	6.87026e-05	6.87026e-05	6.87026e-05	6.87026e-05	0.0603684	6.87026e-05	6.87026e-05	0.00023818	6.87026e-05	6.87026e-05	0.489079	6.87026e-05
GW_10_GGGTCGTGGCAAGTGT	pre_IN3	4.38616e-05	4.38616e-05	0.00768678	0.0854259	0.0145705	0.022495	4.38616e-05	0.0865287	4.38616e-05	4.38616e-05	4.38616e-05	4.38616e-05	4.38616e-05	4.38616e-05	0.0363418	4.38616e-05	0.00153702	0.0416279	4.38616e-05	0.70326	4.38616e-05
GW_10_GGTACCATTAAGACGG	pre_IN3	6.00985e-05	6.00985e-05	0.0104998	0.0830331	0.263593	0.00220446	6.00985e-05	0.0803301	6.00985e-05	6.00985e-05	6.00985e-05	6.00985e-05	6.00985e-05	6.00985e-05	6.00985e-05	6.00985e-05	6.00985e-05	6.00985e-05	6.00985e-05	0.559438	6.00985e-05
GW_10_GGTAGTGCTCGCACCA	MN1	6.61961e-05	6.61961e-05	0.00451691	6.61961e-05	6.61961e-05	6.61961e-05	6.61961e-05	0.634576	0.00178113	6.61961e-05	6.61961e-05	6.61961e-05	0.0111307	0.0375202	6.61961e-05	6.61961e-05	6.61961e-05	6.61961e-05	6.61961e-05	0.309482	6.61961e-05
GW_10_GGTCGGATAAACGGCG	pre_IN3	2.96426e-05	2.96426e-05	0.0016906	2.96426e-05	0.0560807	0.00964778	2.96426e-05	0.0568694	0.0271608	2.96426e-05	2.96426e-05	2.96426e-05	2.96426e-05	2.96426e-05	2.96426e-05	2.96426e-05	2.96426e-05	0.0224214	2.96426e-05	0.825714	2.96426e-05
GW_10_GGTCGGCCAGGAGCTT	NPC4	5.81379e-05	0.0102596	0.00570201	5.81379e-05	5.81379e-05	5.81379e-05	0.0430355	5.81379e-05	0.00762641	5.81379e-05	0.0749301	0.159683	5.81379e-05	0.472898	0.0200353	5.81379e-05	5.81379e-05	5.81379e-05	5.81379e-05	0.205132	5.81379e-05
GW_10_GGTCTGAGAATCTGGA	pre_IN3	2.73557e-05	2.73557e-05	2.73557e-05	2.73557e-05	0.00986153	2.73557e-05	2.73557e-05	0.160837	2.73557e-05	2.73557e-05	0.000226362	0.0212809	2.73557e-05	0.08752	2.73557e-05	2.73557e-05	2.73557e-05	2.73557e-05	0.0324318	0.687459	2.73557e-05
GW_10_GGTGATAAGGAGCAGT	NPC4	0.0275101	0.127515	0.00238002	8.64132e-05	8.64132e-05	8.64132e-05	0.00196111	0.185138	8.64132e-05	8.64132e-05	0.0402009	8.64132e-05	8.64132e-05	0.383732	8.64132e-05	0.0270206	0.00736942	8.64132e-05	8.64132e-05	0.196222	8.64132e-05
GW_10_GGTTAGCTATATGTCT	MN1	0.00537235	9.01539e-05	0.00765311	9.01539e-05	9.01539e-05	9.01539e-05	9.01539e-05	0.423212	9.01539e-05	0.0720537	9.01539e-05	9.01539e-05	0.00421657	0.208944	9.01539e-05	9.01539e-05	0.00227955	9.01539e-05	9.01539e-05	0.162736	0.11245
GW_10_GGTTCTACTCGTCTGA	pre_IN3	0.00323027	4.01983e-05	0.0364257	4.01983e-05	4.01983e-05	4.01983e-05	4.01983e-05	0.00722411	4.01983e-05	4.01983e-05	4.01983e-05	4.01983e-05	4.01983e-05	4.61884e-05	4.01983e-05	4.01983e-05	4.01983e-05	4.01983e-05	4.01983e-05	0.952431	4.01983e-05
GW_10_GGTTTACAATCTCAAT	pre_IN3	4.44248e-05	4.44248e-05	4.44248e-05	4.44248e-05	0.0644249	0.026132	4.44248e-05	0.0491756	4.44248e-05	4.44248e-05	4.44248e-05	4.44248e-05	4.44248e-05	4.44248e-05	4.44248e-05	4.44248e-05	4.44248e-05	4.44248e-05	4.44248e-05	0.859512	4.44248e-05
GW_10_GGTTTAGCCTTTCTTG	pre_IN3	3.82602e-05	0.0191164	0.0417906	3.82602e-05	3.82602e-05	3.82602e-05	0.0092901	0.0321768	3.82602e-05	3.82602e-05	3.82602e-05	3.82602e-05	3.82602e-05	0.100093	3.82602e-05	3.82602e-05	0.00280437	3.82602e-05	3.82602e-05	0.794193	3.82602e-05
GW_10_GGTTTCAATCGGTCAG	pre_IN3	4.30012e-05	4.30012e-05	4.30012e-05	4.30012e-05	4.30012e-05	4.30012e-05	0.00325278	0.359506	0.0260179	4.30012e-05	4.30012e-05	4.30012e-05	4.30012e-05	0.0306349	4.30012e-05	4.30012e-05	4.30012e-05	4.30012e-05	4.30012e-05	0.5799	4.30012e-05
GW_10_GTAAGTAACAGTCTGG	Ependymal	4.68143e-05	0.990767	0.00865262	1.84668e-05	1.84668e-05	1.84668e-05	1.84668e-05	1.84668e-05	1.84668e-05	1.84668e-05	1.84668e-05	1.84668e-05	1.84668e-05	0.000139331	7.77564e-05	3.95897e-05	1.84668e-05	1.84668e-05	1.84668e-05	1.84668e-05	1.84668e-05
GW_10_GTAATAAAGGGCTCCC	pre_IN3	4.01821e-05	4.01821e-05	4.01821e-05	0.00613504	0.108551	4.01821e-05	4.01821e-05	0.102984	4.01821e-05	4.01821e-05	4.01821e-05	4.01821e-05	4.01821e-05	4.01821e-05	4.01821e-05	4.01821e-05	4.01821e-05	0.00712564	4.01821e-05	0.774562	4.01821e-05
GW_10_GTACACTTACCTGAAG	pre_IN3	6.43352e-05	6.43352e-05	0.0357652	6.43352e-05	6.43352e-05	6.43352e-05	6.43352e-05	0.10322	6.43352e-05	0.00468856	6.43352e-05	6.43352e-05	0.0451585	6.43352e-05	6.43352e-05	6.43352e-05	0.00489582	6.43352e-05	6.43352e-05	0.802488	0.00288331
GW_10_GTACAGAGGCAAGGGT	NPC4	0.111749	0.0676818	0.00598207	5.57351e-05	5.57351e-05	5.57351e-05	0.00466399	0.146524	0.00233008	5.57351e-05	0.0085595	0.0410529	5.57351e-05	0.437507	0.00402875	0.0093732	5.57351e-05	5.57351e-05	0.000404144	0.159697	5.57351e-05
GW_10_GTACGCTTCATTGCAC	pre_IN3	2.72378e-05	2.72378e-05	0.122883	2.72378e-05	2.72378e-05	2.72378e-05	2.72378e-05	0.000257313	2.72378e-05	0.0860585	2.72378e-05	2.72378e-05	0.00858535	0.116686	2.72378e-05	0.0200721	0.0374611	2.72378e-05	2.72378e-05	0.592371	0.015299
GW_10_GTACGTTTGCCCGTCA	pre_IN3	6.08086e-05	0.00464516	0.026032	6.08086e-05	6.08086e-05	6.08086e-05	6.08086e-05	6.4553e-05	6.08086e-05	0.0483434	6.08086e-05	6.08086e-05	6.08086e-05	0.235146	6.08086e-05	6.08086e-05	6.08086e-05	6.08086e-05	6.08086e-05	0.630264	0.0546533
GW_10_GTACTCCTGGGTATGC	pre_IN3	5.79776e-05	5.79776e-05	0.000658872	0.00899735	0.123675	0.0289218	5.79776e-05	0.0794461	5.79776e-05	5.79776e-05	5.79776e-05	5.79776e-05	5.79776e-05	5.79776e-05	5.79776e-05	5.79776e-05	5.79776e-05	5.79776e-05	5.79776e-05	0.757431	5.79776e-05
GW_10_GTACTGGAGTTAGACC	NPC4	0.00168758	0.0190611	0.00497096	5.60848e-05	5.60848e-05	5.60848e-05	0.0124533	0.0964743	5.60848e-05	0.0120542	0.0672249	0.0583829	5.60848e-05	0.453608	5.60848e-05	5.60848e-05	5.60848e-05	5.60848e-05	0.057541	0.215981	5.60848e-05
GW_10_GTAGCGGCTATACACT	MN1	6.36792e-05	6.36792e-05	0.0010299	6.36792e-05	6.36792e-05	6.36792e-05	6.36792e-05	0.755679	6.36792e-05	6.36792e-05	6.36792e-05	6.36792e-05	0.010026	0.0387331	6.36792e-05	6.36792e-05	0.00557353	6.36792e-05	6.36792e-05	0.184145	0.00392137
GW_10_GTAGCTTCCTCTTGTT	pre_IN3	4.1617e-05	4.1617e-05	0.00515413	4.1617e-05	0.0290249	4.1617e-05	4.1617e-05	0.130449	0.0134052	4.1617e-05	0.0392978	4.1617e-05	4.1617e-05	0.126344	4.1617e-05	4.1617e-05	4.1617e-05	4.1617e-05	4.1617e-05	0.655742	4.1617e-05
GW_10_GTATGTGGGTCTAGTT	MN1	4.55508e-05	4.55508e-05	0.00438598	4.55508e-05	4.55508e-05	4.55508e-05	4.55508e-05	0.68725	4.55508e-05	4.55508e-05	4.55508e-05	4.55508e-05	0.00309097	0.0535628	4.55508e-05	4.55508e-05	4.55508e-05	4.55508e-05	4.55508e-05	0.250981	4.55508e-05
GW_10_GTCAAGCGGACTCGGG	MN1	6.59728e-05	0.0259333	0.00829939	6.59728e-05	6.59728e-05	6.59728e-05	6.59728e-05	0.468263	6.59728e-05	6.59728e-05	6.59728e-05	6.59728e-05	0.0103309	0.305054	6.59728e-05	6.59728e-05	0.0224863	6.59728e-05	6.59728e-05	0.15871	6.59728e-05
GW_10_GTCATGCACCTCCGTT	pre_IN3	7.67141e-05	7.67141e-05	0.125914	7.67141e-05	7.67141e-05	7.67141e-05	0.0162178	7.67141e-05	7.67141e-05	7.67141e-05	7.67141e-05	7.67141e-05	7.67141e-05	0.0736853	7.67141e-05	7.67141e-05	7.67141e-05	7.67141e-05	7.67141e-05	0.782878	7.67141e-05
GW_10_GTCATTAGAGCGAACG	pre_IN3	6.86752e-05	6.86752e-05	0.0115364	6.86752e-05	6.86752e-05	6.86752e-05	6.86752e-05	0.384886	6.86752e-05	6.86752e-05	6.86752e-05	6.86752e-05	6.86752e-05	0.0378736	6.86752e-05	6.86752e-05	6.86752e-05	6.86752e-05	6.86752e-05	0.542862	0.0217432
GW_10_GTCCATTACTGCTACG	pre_IN3	3.0223e-05	0.00811648	0.0225759	3.0223e-05	3.0223e-05	3.0223e-05	3.0223e-05	0.105967	3.0223e-05	0.0309511	3.0223e-05	0.00258088	3.0223e-05	0.140263	3.0223e-05	0.0211869	0.0101376	3.0223e-05	0.00170387	0.653358	0.00285764
GW_10_GTCCCAACGTAAAGTA	pre_IN3	6.27295e-05	6.27295e-05	0.00412812	6.27295e-05	6.27295e-05	6.27295e-05	6.27295e-05	0.351491	6.27295e-05	0.0087476	6.27295e-05	6.27295e-05	0.0031895	0.0288538	6.27295e-05	6.27295e-05	6.27295e-05	6.27295e-05	6.27295e-05	0.602649	6.27295e-05
GW_10_GTCGCGTAACCCGTTG	MN1	6.67748e-05	0.00576948	0.00493801	6.67748e-05	6.67748e-05	6.67748e-05	6.67748e-05	0.597595	6.67748e-05	6.67748e-05	6.67748e-05	6.67748e-05	0.00276802	0.164439	6.67748e-05	6.67748e-05	0.00231245	6.67748e-05	6.67748e-05	0.195797	0.0255126
GW_10_GTCGTATTGGCGTACA	pre_IN3	5.66605e-05	5.7962e-05	0.0957585	0.00203524	5.66605e-05	5.66605e-05	5.66605e-05	5.66605e-05	5.66605e-05	5.66605e-05	0.00274805	0.0288234	0.0186495	0.0497795	0.212032	5.66605e-05	5.66605e-05	5.66605e-05	5.66605e-05	0.589436	5.66605e-05
GW_10_GTCGTGTCTGGTCATC	pre_IN3	4.33295e-05	4.33295e-05	0.0347361	4.33295e-05	4.33295e-05	0.00262372	4.33295e-05	6.36827e-05	4.33295e-05	9.079e-05	0.0572811	4.33295e-05	0.00765834	0.0122227	4.33295e-05	4.33295e-05	4.33295e-05	0.015536	0.0761099	0.793201	4.33295e-05
GW_10_GTCTCGACTAAGTTTG	pre_IN3	5.86374e-05	5.86374e-05	0.101637	0.0207853	0.0450172	5.86374e-05	0.0171733	5.86374e-05	5.86374e-05	5.86374e-05	0.00106653	5.86374e-05	5.86374e-05	0.026348	5.86374e-05	5.86374e-05	0.00485809	0.0202018	5.86374e-05	0.762209	5.86374e-05
GW_10_GTCTCGATCTGCTTTC	pre_IN3	4.27079e-05	4.27079e-05	0.0111634	0.090549	5.34604e-05	4.27079e-05	4.27079e-05	0.000165888	4.27079e-05	4.27079e-05	0.0040281	4.27079e-05	4.27079e-05	4.27079e-05	4.27079e-05	4.27079e-05	0.00695331	0.0158708	4.27079e-05	0.870661	4.27079e-05
GW_10_GTGAAACGGCGCCACC	pre_IN3	5.54395e-05	5.54395e-05	0.000337474	5.54395e-05	0.0106078	5.54395e-05	0.0107121	7.92157e-05	0.000684115	5.54395e-05	0.114814	0.0253142	5.54395e-05	0.269095	0.094133	5.54395e-05	5.54395e-05	5.54395e-05	0.0101783	0.46349	5.54395e-05
GW_10_GTGAACTCCCATTCGA	pre_IN3	4.00848e-05	4.00848e-05	0.000162143	0.0201328	0.16721	0.0232206	4.00848e-05	0.121478	4.00848e-05	4.00848e-05	4.00848e-05	4.00848e-05	4.00848e-05	4.00848e-05	4.00848e-05	4.00848e-05	4.00848e-05	4.00848e-05	4.00848e-05	0.667195	4.00848e-05
GW_10_GTGAAGATTTCAAGTG	fibro	7.07575e-05	0.0115293	0.545988	7.07575e-05	7.07575e-05	7.07575e-05	7.07575e-05	7.07575e-05	7.07575e-05	7.07575e-05	7.07575e-05	7.07575e-05	7.07575e-05	0.139829	7.07575e-05	0.116797	7.07575e-05	7.07575e-05	7.07575e-05	0.184725	7.07575e-05
GW_10_GTGACCGCACACTACG	MN1	6.40945e-05	0.00387204	0.0075901	6.40945e-05	6.40945e-05	6.40945e-05	6.40945e-05	0.520482	6.40945e-05	6.40945e-05	6.40945e-05	6.40945e-05	0.00662684	0.072891	6.40945e-05	6.40945e-05	6.40945e-05	6.40945e-05	6.40945e-05	0.387577	6.40945e-05
GW_10_GTGAGGACACTTAAGG	MN1	6.44406e-05	0.0280076	0.00277212	6.44406e-05	6.44406e-05	6.44406e-05	0.0137123	0.357142	6.44406e-05	6.44406e-05	6.44406e-05	6.44406e-05	0.0111876	0.232935	6.44406e-05	6.44406e-05	0.00987413	6.44406e-05	6.44406e-05	0.343532	6.44406e-05
GW_10_GTGATCACTAACGCCT	pre_IN3	5.66154e-05	0.0778147	0.0180953	0.000901082	5.66154e-05	5.66154e-05	5.66154e-05	0.242825	5.66154e-05	0.0178153	5.66154e-05	5.66154e-05	5.66154e-05	0.225378	5.66154e-05	5.66154e-05	0.0192007	5.66154e-05	5.66154e-05	0.329577	0.0677134
GW_10_GTGCCCGTTCGGATTC	MN1	6.37796e-05	0.0292789	0.000493268	6.37796e-05	6.37796e-05	6.37796e-05	6.37796e-05	0.632824	6.37796e-05	0.00321337	6.37796e-05	6.37796e-05	6.37796e-05	0.293379	6.37796e-05	6.37796e-05	0.0307453	6.37796e-05	0.00913204	0.00010591	6.37796e-05
GW_10_GTGCGACAGGGAGTGT	MN1	6.52558e-05	6.52558e-05	6.52558e-05	6.52558e-05	6.52558e-05	6.52558e-05	6.52558e-05	0.485738	0.0134129	0.00343927	6.52558e-05	6.52558e-05	0.00531724	0.00900837	6.52558e-05	6.52558e-05	6.52558e-05	6.52558e-05	6.52558e-05	0.482105	6.52558e-05
GW_10_GTGCGTGTATATGAGC	NPC4	0.0704155	0.119792	0.00472011	6.17645e-05	6.17645e-05	6.17645e-05	6.17645e-05	0.168926	6.17645e-05	0.0550305	6.17645e-05	6.17645e-05	6.17645e-05	0.555635	0.000746192	0.000415162	0.00196427	6.17645e-05	6.17645e-05	0.0216755	6.17645e-05
GW_10_GTGGTGGCCAAGTGAA	pre_IN3	2.93386e-05	0.00956671	0.0419557	2.93386e-05	2.93386e-05	2.93386e-05	0.0156807	0.136616	2.93386e-05	0.00766532	2.93386e-05	2.93386e-05	0.00188263	0.081193	2.93386e-05	2.93386e-05	0.0717018	2.93386e-05	2.93386e-05	0.61058	0.0228361
GW_10_GTGGTTACTTCTTTCG	pre_IN3	5.65946e-05	5.65946e-05	0.000365971	0.111651	0.146586	0.0280262	5.65946e-05	5.65946e-05	5.65946e-05	5.65946e-05	5.65946e-05	5.65946e-05	5.65946e-05	5.65946e-05	5.65946e-05	5.65946e-05	5.65946e-05	5.65946e-05	5.65946e-05	0.712465	5.65946e-05
GW_10_GTGTACCTTGGCTACG	MN1	6.45931e-05	6.45931e-05	0.00272195	6.45931e-05	0.00456896	6.45931e-05	6.45931e-05	0.555836	0.0312519	6.45931e-05	6.45931e-05	6.45931e-05	6.45931e-05	0.0173584	6.45931e-05	6.45931e-05	6.45931e-05	6.45931e-05	6.45931e-05	0.387294	6.45931e-05
GW_10_GTGTGAATAACTTAGG	NPC4	5.63461e-05	0.00492377	0.0549087	5.63461e-05	5.63461e-05	5.63461e-05	0.0474738	0.0497044	0.00940105	5.63461e-05	0.0342567	0.179601	5.63461e-05	0.447349	5.63461e-05	5.63461e-05	5.63461e-05	5.63461e-05	0.00501507	0.166747	5.63461e-05
GW_10_GTGTTACTATGCGTCC	MN1	6.4802e-05	6.4802e-05	0.00211657	6.4802e-05	6.4802e-05	6.4802e-05	6.4802e-05	0.681173	6.4802e-05	6.4802e-05	6.4802e-05	6.4802e-05	0.00044687	0.234502	6.4802e-05	6.4802e-05	6.4802e-05	0.0286521	6.4802e-05	0.0521376	6.4802e-05
GW_10_GTTAAAGTAGGACTGG	pre_IN3	4.51392e-05	4.51392e-05	0.0643495	4.51392e-05	4.51392e-05	4.51392e-05	4.51392e-05	7.12944e-05	4.51392e-05	7.34115e-05	4.51392e-05	4.51392e-05	0.0224586	0.100656	4.51392e-05	0.0827648	0.0490818	4.51392e-05	4.51392e-05	0.679958	4.51392e-05
GW_10_GTTACCTACAACTTGC	pre_IN3	5.75099e-05	5.75099e-05	0.0360271	5.75099e-05	5.75099e-05	5.75099e-05	0.000919995	5.75099e-05	0.0429037	5.75099e-05	5.75099e-05	5.75099e-05	5.75099e-05	5.75099e-05	5.75099e-05	5.75099e-05	5.75099e-05	5.75099e-05	0.0940172	0.825212	5.75099e-05
GW_10_GTTCATCGTTTGGCTG	pre_IN3	5.65027e-05	5.65027e-05	5.65027e-05	0.151103	0.106936	5.65027e-05	5.65027e-05	0.071042	5.65027e-05	5.65027e-05	5.65027e-05	5.65027e-05	5.65027e-05	5.65027e-05	5.65027e-05	5.65027e-05	5.65027e-05	5.65027e-05	5.65027e-05	0.669958	5.65027e-05
GW_10_GTTCGGGCGTACCATT	pre_IN3	4.28105e-05	4.28105e-05	0.0054854	0.14197	4.28105e-05	4.28105e-05	4.28105e-05	0.000114983	4.28105e-05	0.0329399	4.28105e-05	4.28105e-05	4.28105e-05	4.28105e-05	4.28105e-05	4.28105e-05	4.28105e-05	4.28105e-05	4.28105e-05	0.818805	4.28105e-05
GW_10_GTTGGATTGAGAACAC	pre_IN3	4.15218e-05	4.15218e-05	4.15218e-05	4.15218e-05	0.0213121	4.15218e-05	4.15218e-05	0.162825	0.0066961	4.15218e-05	0.0258475	0.00247585	4.15218e-05	0.105575	0.0122861	4.15218e-05	4.15218e-05	4.15218e-05	4.15218e-05	0.662442	4.15218e-05
GW_10_GTTTCTGCAGTCTCCC	MN1	4.53491e-05	0.000306464	0.00717512	4.53491e-05	4.53491e-05	4.53491e-05	0.00251234	0.807835	4.53491e-05	0.006495	4.53491e-05	4.53491e-05	0.00850927	0.0999832	4.53491e-05	4.53491e-05	4.53491e-05	4.53491e-05	4.53491e-05	0.0665944	4.53491e-05
GW_10_GTTTGGCCCAAGTTAT	pre_IN3	7.30501e-05	0.256552	0.0160821	7.30501e-05	7.30501e-05	7.30501e-05	7.30501e-05	0.114688	7.30501e-05	0.0269884	7.30501e-05	7.30501e-05	7.30501e-05	0.149476	7.30501e-05	7.30501e-05	7.30501e-05	7.30501e-05	7.30501e-05	0.435117	7.30501e-05
GW_10_TAAAGCGTTAGGAGAA	pre_IN3	5.81129e-05	0.00834166	0.0103454	0.00900188	0.0851868	5.81129e-05	5.81129e-05	0.108857	0.0139487	5.81129e-05	5.81129e-05	5.81129e-05	5.81129e-05	0.0680877	5.81129e-05	0.00323116	5.81129e-05	5.81129e-05	0.0427377	0.649623	5.81129e-05
GW_10_TAACATACAATGTGGG	MN1	6.24992e-05	6.24992e-05	0.00376031	6.24992e-05	6.24992e-05	6.24992e-05	6.24992e-05	0.618072	6.24992e-05	6.24992e-05	6.24992e-05	6.24992e-05	0.0224411	0.014281	6.24992e-05	6.24992e-05	0.00320517	0.00499042	6.25641e-05	0.326748	0.00568918
GW_10_TAACCTACCGTCCGAG	pre_IN3	2.95213e-05	2.95213e-05	2.95213e-05	2.95213e-05	0.00548929	0.00626284	2.95213e-05	0.178224	2.95213e-05	0.0199641	2.95213e-05	2.95213e-05	2.95213e-05	2.95213e-05	2.95213e-05	2.95213e-05	0.000951807	0.0112347	2.95213e-05	0.77746	2.95213e-05
GW_10_TAACTATTACGCCAAA	pre_IN3	3.94445e-05	3.94445e-05	3.94445e-05	0.0914284	0.0534789	3.94445e-05	3.94445e-05	0.103892	3.94445e-05	3.94445e-05	3.94445e-05	3.94445e-05	3.94445e-05	3.94445e-05	3.94445e-05	3.94445e-05	3.94445e-05	0.0172926	3.94445e-05	0.733277	3.94445e-05
GW_10_TAAGGCAACATAAGAT	pre_IN3	6.15884e-05	6.15884e-05	0.00896681	6.15884e-05	0.150041	0.0103604	6.15884e-05	0.0764963	6.15884e-05	0.00622409	6.15884e-05	6.15884e-05	6.15884e-05	0.00702948	6.15884e-05	6.15884e-05	6.15884e-05	6.15884e-05	6.15884e-05	0.74002	6.15884e-05
GW_10_TAAGGCTGAATCCCTC	pre_IN3	5.84327e-05	0.0446034	0.0332101	5.84327e-05	5.84327e-05	5.84327e-05	5.84327e-05	0.15976	5.84327e-05	5.84327e-05	5.84327e-05	5.84327e-05	0.0400175	0.136118	5.84327e-05	5.84327e-05	0.022097	5.84327e-05	5.84327e-05	0.563376	5.84327e-05
GW_10_TAATAGTGACGACCAG	pre_IN3	2.79812e-05	2.79812e-05	2.79812e-05	2.79812e-05	0.0995051	2.79812e-05	2.79812e-05	0.08939	0.00435778	2.79812e-05	2.79812e-05	2.79812e-05	2.79812e-05	0.0965313	2.79812e-05	2.79812e-05	2.79812e-05	2.79812e-05	0.0460999	0.663696	2.79812e-05
GW_10_TAATCGATCCGTACGT	pre_IN3	4.27281e-05	4.27281e-05	4.27281e-05	4.27281e-05	0.109624	4.27281e-05	4.27281e-05	0.250618	0.0098538	0.00427408	4.27281e-05	4.27281e-05	4.27281e-05	0.0232966	4.27281e-05	0.017681	4.27281e-05	4.27281e-05	4.27281e-05	0.584054	4.27281e-05
GW_10_TACATAGGCATACACC	fibro	5.91927e-05	0.0687546	0.417154	5.91927e-05	5.91927e-05	5.91927e-05	5.91927e-05	5.91927e-05	5.91927e-05	5.91927e-05	5.91927e-05	5.91927e-05	5.91927e-05	0.0603411	5.91927e-05	0.11887	5.91927e-05	5.91927e-05	5.91927e-05	0.333934	5.91927e-05
GW_10_TACCGCGGACTTGCAG	pre_IN3	4.38413e-05	4.38413e-05	0.00731559	0.0175558	4.38413e-05	4.38413e-05	4.38413e-05	0.246584	0.0125973	0.01883	4.38413e-05	4.38413e-05	0.0028173	0.0294694	4.38413e-05	4.38413e-05	4.38413e-05	4.38413e-05	4.38413e-05	0.664261	4.38413e-05
GW_10_TACGACTGCCTCTTAG	pre_IN3	6.37164e-05	0.0532488	0.0945097	6.37164e-05	6.37164e-05	6.37164e-05	6.37164e-05	6.37164e-05	6.37164e-05	6.37164e-05	6.37164e-05	6.37164e-05	6.37164e-05	0.264929	6.37164e-05	0.0231911	0.0365128	6.37164e-05	6.37164e-05	0.526652	6.37164e-05
GW_10_TACGCCATATTCTAAT	fibro	6.56953e-05	0.0411086	0.503435	6.56953e-05	6.56953e-05	6.56953e-05	0.0455533	6.56953e-05	6.56953e-05	6.56953e-05	6.56953e-05	6.56953e-05	6.56953e-05	0.0725484	6.56953e-05	0.0195612	6.56953e-05	6.56953e-05	0.00828222	0.308591	6.56953e-05
GW_10_TACGCTATAGAAACCT	pre_IN3	4.00745e-05	4.00745e-05	4.4026e-05	0.117853	0.0549071	0.0129467	4.00745e-05	0.0562461	4.00745e-05	4.00745e-05	4.00745e-05	4.00745e-05	4.00745e-05	4.00745e-05	4.00745e-05	4.00745e-05	4.00745e-05	4.00745e-05	4.00745e-05	0.757402	4.00745e-05
GW_10_TACGGGATGCTAGCAG	pre_IN3	4.26742e-05	4.26742e-05	4.26742e-05	0.0366664	0.0808003	4.26742e-05	4.26742e-05	0.000258978	4.26742e-05	4.26742e-05	4.26742e-05	4.26742e-05	0.00714578	0.0101233	4.26742e-05	4.26742e-05	4.26742e-05	4.26742e-05	4.26742e-05	0.864365	4.26742e-05
GW_10_TACTCTCCGAACAAAT	pre_IN3	4.13782e-05	4.13782e-05	4.13782e-05	0.00442284	0.124267	0.00786815	4.13782e-05	0.131812	0.0391152	4.13782e-05	4.13782e-05	4.13782e-05	4.13782e-05	4.13782e-05	4.13782e-05	4.13782e-05	4.13782e-05	4.13782e-05	4.13782e-05	0.691894	4.13782e-05
GW_10_TACTGCAATCAATTAC	pre_IN3	5.78652e-05	5.78652e-05	0.0634725	5.78652e-05	6.14217e-05	5.78652e-05	0.0126574	0.00012174	5.78652e-05	6.57502e-05	0.0285449	5.78652e-05	5.78652e-05	0.0122294	5.78652e-05	5.78652e-05	0.00249658	0.0223298	5.78652e-05	0.857384	5.78652e-05
GW_10_TACTTGTTAGTAGTCC	MN1	6.40012e-05	0.0168579	0.00194158	6.40012e-05	6.40012e-05	6.40012e-05	0.00292963	0.594237	6.40012e-05	6.40012e-05	6.40012e-05	6.40012e-05	0.00578181	0.195504	6.40012e-05	6.40012e-05	0.00174941	6.40012e-05	6.40012e-05	0.180167	6.40012e-05
GW_10_TACTTTACTGAGCCGG	pre_IN3	4.35866e-05	4.35866e-05	0.00631638	4.35866e-05	0.0340118	0.0167567	4.35866e-05	0.217131	4.35866e-05	4.35866e-05	4.35866e-05	4.35866e-05	4.35866e-05	0.000692636	4.35866e-05	4.35866e-05	4.35866e-05	4.35866e-05	4.35866e-05	0.724437	4.35866e-05
GW_10_TAGAAAGGTGGCGCTA	pre_IN3	5.62143e-05	5.62143e-05	0.00229847	5.62143e-05	0.136632	5.62143e-05	5.62143e-05	0.254889	5.62143e-05	0.00692445	0.0412727	5.62143e-05	5.62143e-05	0.167075	5.62143e-05	0.0126693	5.62143e-05	5.62143e-05	0.0150267	0.362538	5.62143e-05
GW_10_TAGACGCCCGTACCGG	pre_IN3	4.07475e-05	4.07475e-05	4.07475e-05	0.00852658	4.07475e-05	4.07475e-05	4.07475e-05	0.246901	0.0214432	4.07475e-05	4.07475e-05	4.07475e-05	0.00375601	0.0345361	4.07475e-05	4.07475e-05	4.07475e-05	4.07475e-05	0.0003967	0.68387	4.07475e-05
GW_10_TAGACTACCTAGCGTT	pre_IN3	2.67063e-05	2.67063e-05	0.00888583	0.00406425	2.67063e-05	2.67063e-05	2.67063e-05	0.0351254	2.67063e-05	2.67063e-05	2.67063e-05	2.67063e-05	0.00250966	0.0482624	2.67063e-05	2.67063e-05	0.0169542	0.0379285	2.67063e-05	0.845923	2.67063e-05
GW_10_TAGCCATTTCAAAGTC	MN1	6.3899e-05	0.00342285	0.00306004	6.3899e-05	6.3899e-05	6.3899e-05	6.3899e-05	0.643777	6.3899e-05	6.3899e-05	6.3899e-05	6.3899e-05	0.00374805	0.078382	6.3899e-05	6.3899e-05	6.3899e-05	6.3899e-05	6.3899e-05	0.266652	6.3899e-05
GW_10_TAGCCGGCGGTCAGCG	NPC4	5.35413e-05	5.35413e-05	5.35413e-05	5.35413e-05	0.00229617	5.35413e-05	0.0663933	5.35413e-05	0.0121127	0.00241548	0.11414	0.233735	5.35413e-05	0.509995	5.56552e-05	0.000137683	5.35413e-05	5.35413e-05	0.0266065	0.031577	5.35413e-05
GW_10_TAGCGTTGGGTCTTAC	MN1	6.61262e-05	6.61262e-05	0.0109747	6.61262e-05	6.61262e-05	6.61262e-05	6.61262e-05	0.601363	6.61262e-05	6.61262e-05	6.61262e-05	6.61262e-05	0.00933665	0.0513787	6.61262e-05	6.61262e-05	6.61262e-05	6.61262e-05	6.61262e-05	0.298991	0.0269634
GW_10_TAGGCATGTTACGCCA	pre_IN3	0.0063613	3.97446e-05	0.0134645	3.97446e-05	3.99852e-05	3.97446e-05	0.000473822	0.126446	0.0266652	3.97446e-05	3.97446e-05	3.97446e-05	3.97446e-05	0.0866811	0.00837017	3.97446e-05	3.97446e-05	0.00865171	0.0354075	0.687041	3.97446e-05
GW_10_TAGGGAGCTTGGGATG	MN1	4.43856e-05	4.43856e-05	0.00484735	4.43856e-05	4.43856e-05	4.43856e-05	4.43856e-05	0.518719	0.00276397	4.43856e-05	4.43856e-05	4.43856e-05	4.43856e-05	0.0113488	4.43856e-05	4.43856e-05	4.43856e-05	4.43856e-05	4.43856e-05	0.461611	4.43856e-05
GW_10_TAGGTCGCCGGAACTG	pre_IN3	4.36745e-05	4.36745e-05	0.00327227	4.36745e-05	0.0348127	0.0021399	4.36745e-05	0.113086	4.36745e-05	4.36745e-05	4.36745e-05	4.36745e-05	4.36745e-05	0.0419408	4.36745e-05	4.36745e-05	4.36745e-05	4.36745e-05	4.36745e-05	0.804094	4.36745e-05
GW_10_TAGGTGCTCGCCTAGC	MN1	6.3068e-05	0.0448862	0.00905558	6.3068e-05	6.3068e-05	6.3068e-05	6.3068e-05	0.48178	0.00373925	0.011804	6.3068e-05	6.3068e-05	6.3068e-05	0.230657	6.3068e-05	6.3068e-05	6.3068e-05	6.3068e-05	6.3068e-05	0.192209	0.0250496
GW_10_TAGGTTCGAGTTCGTC	pre_IN3	6.96656e-05	0.0390229	0.0102384	6.96656e-05	6.96656e-05	6.96656e-05	6.96656e-05	0.242019	6.96656e-05	6.96656e-05	6.96656e-05	6.96656e-05	0.00101951	0.0633223	6.96656e-05	6.96656e-05	6.96656e-05	6.96656e-05	6.96656e-05	0.643333	6.96656e-05
GW_10_TAGTCTGTGACGTTGC	pre_IN3	6.24047e-05	6.24047e-05	0.0147723	0.0755029	6.24047e-05	6.24047e-05	6.24047e-05	6.24047e-05	6.24047e-05	6.24047e-05	6.24047e-05	6.24047e-05	0.0176964	6.24047e-05	6.24047e-05	6.24047e-05	6.24047e-05	0.00136071	6.24047e-05	0.889669	6.24047e-05
GW_10_TATAGATGGTCGCAGT	pre_IN3	4.49902e-05	0.0293207	0.00949187	4.49902e-05	4.49902e-05	4.49902e-05	0.0166999	0.149462	4.49902e-05	0.0665479	4.49902e-05	4.49902e-05	4.49902e-05	0.192463	4.49902e-05	4.49902e-05	4.49902e-05	4.49902e-05	4.49902e-05	0.535384	4.49902e-05
GW_10_TATATCCCTGGGAGGA	MN1	6.12485e-05	6.12485e-05	0.00395356	6.12485e-05	6.12485e-05	6.12485e-05	0.00129452	0.497218	0.0285919	6.12485e-05	6.12485e-05	6.12485e-05	6.12485e-05	0.0346977	6.12485e-05	6.12485e-05	6.12485e-05	6.12485e-05	6.12485e-05	0.433326	6.12485e-05
GW_10_TATCACCCAACCGACC	pre_IN3	2.91981e-05	2.91981e-05	0.00349804	0.0670545	0.0059717	0.0221626	2.91981e-05	0.000234548	2.91981e-05	2.91981e-05	2.91981e-05	2.91981e-05	2.91981e-05	2.91981e-05	2.91981e-05	2.91981e-05	2.91981e-05	2.91981e-05	2.91981e-05	0.900641	2.91981e-05
GW_10_TATCGATCTATGCATA	NSC1	3.76486e-05	3.76486e-05	0.00464971	3.76486e-05	3.76486e-05	3.76486e-05	0.00996344	3.76486e-05	0.00936097	3.76486e-05	0.0801375	0.051224	3.76486e-05	0.302005	0.528746	0.0134234	3.76486e-05	3.76486e-05	3.76486e-05	3.76486e-05	3.76486e-05
GW_10_TATCTACCACAGCGGG	fibro	6.33663e-05	6.33663e-05	0.424374	6.33663e-05	6.33663e-05	6.33663e-05	0.0587644	6.33663e-05	6.33663e-05	6.33663e-05	6.33663e-05	6.33663e-05	6.33663e-05	0.186044	6.33663e-05	6.33663e-05	6.33663e-05	6.33663e-05	6.33663e-05	0.32974	6.33663e-05
GW_10_TATGATCCGGCACGCC	pre_IN3	4.5974e-05	4.5974e-05	0.0711834	4.5974e-05	4.5974e-05	4.5974e-05	4.5974e-05	0.00014565	4.5974e-05	4.5974e-05	4.5974e-05	4.5974e-05	0.0536176	0.000133831	4.5974e-05	0.0216291	0.0392548	0.0155188	0.0115077	0.786457	4.5974e-05
GW_10_TATGGGTACGTATCGT	fibro	6.14209e-05	6.23455e-05	0.461705	6.14209e-05	6.14209e-05	6.14209e-05	6.14209e-05	6.14209e-05	6.14209e-05	6.14209e-05	6.14209e-05	6.14209e-05	6.14209e-05	0.125278	6.14209e-05	0.0978938	6.14209e-05	6.14209e-05	6.14209e-05	0.314078	6.14209e-05
GW_10_TATGGTCTGAGTAACA	pre_IN3	6.93499e-05	6.93499e-05	0.201124	6.93499e-05	6.93499e-05	6.93499e-05	6.93499e-05	6.93499e-05	6.93499e-05	6.93499e-05	6.93499e-05	6.93499e-05	6.93499e-05	6.93499e-05	0.0288347	0.0946781	6.93499e-05	6.93499e-05	6.93499e-05	0.674184	6.93499e-05
GW_10_TATGGTTAGTGGGAGA	pre_IN3	2.01383e-05	2.01383e-05	0.0215021	2.01383e-05	2.01383e-05	2.01383e-05	2.01383e-05	0.032079	0.0224823	2.01383e-05	2.01383e-05	2.01383e-05	0.0226428	0.0872263	2.01383e-05	0.0288938	0.0256894	2.01383e-05	2.01383e-05	0.753065	0.0061781
GW_10_TATGTCAAGACCGACT	pre_IN3	4.24417e-05	0.0153155	0.00663063	0.0374129	4.24417e-05	0.00463256	4.24417e-05	0.000245803	4.38152e-05	4.24417e-05	0.0229879	4.24417e-05	0.0124895	0.0605628	0.132159	4.24417e-05	4.24417e-05	4.24417e-05	4.73773e-05	0.693026	0.0141075
GW_10_TATGTCTCATTGTGCC	NPC4	5.51713e-05	0.000724197	5.51713e-05	5.51713e-05	0.046188	5.51713e-05	0.00510044	5.51713e-05	5.51713e-05	5.51713e-05	0.142305	0.0397174	5.51713e-05	0.357691	5.51713e-05	0.00418178	5.51713e-05	5.51713e-05	0.122663	0.280767	5.51713e-05
GW_10_TATTACCATCCTGCTT	MN1	6.59785e-05	6.59785e-05	0.008539	6.59785e-05	6.59785e-05	6.59785e-05	6.59785e-05	0.498657	0.0189518	6.59785e-05	6.59785e-05	6.59785e-05	0.0102642	0.0442747	6.59785e-05	6.59785e-05	0.00094576	6.59785e-05	6.59785e-05	0.417444	6.59785e-05
GW_10_TATTCAATTCTAATCC	MN1	6.39944e-05	6.39944e-05	0.000497485	6.39944e-05	6.39944e-05	0.0163695	6.39944e-05	0.690477	0.0175185	6.39944e-05	6.39944e-05	6.39944e-05	0.00847015	0.0317833	6.39944e-05	6.39944e-05	6.39944e-05	6.39944e-05	6.39944e-05	0.233988	6.39944e-05
GW_10_TATTCGTGCCAGAATA	pre_IN3	9.78682e-05	0.00779789	0.0202161	9.78682e-05	9.78682e-05	9.78682e-05	0.00346576	0.121466	9.78682e-05	9.78682e-05	9.78682e-05	9.78682e-05	9.78682e-05	0.164998	9.78682e-05	9.78682e-05	9.78682e-05	9.78682e-05	9.78682e-05	0.679326	0.00135951
GW_10_TCAAACTTAGATTGTT	pre_IN3	0.000100224	0.00230139	0.019654	0.000100224	0.000100224	0.000100224	0.000100224	0.0165959	0.0360594	0.0125192	0.000100224	0.000100224	0.000100224	0.172716	0.00663045	0.000100224	0.000100224	0.000100224	0.021173	0.711148	0.000100224
GW_10_TCACCGCTCGGCACTC	pre_IN3	4.34239e-05	4.34239e-05	4.34239e-05	4.34239e-05	0.0313898	4.34239e-05	4.34239e-05	0.236531	4.34239e-05	4.34239e-05	4.34239e-05	4.34239e-05	4.34239e-05	0.0358708	4.34239e-05	4.34239e-05	4.34239e-05	4.34239e-05	4.34239e-05	0.69547	4.34239e-05
GW_10_TCACGTGCCCGATTCA	pre_IN3	7.17206e-05	0.0158627	0.103901	7.17206e-05	7.17206e-05	7.17206e-05	7.17206e-05	7.17206e-05	7.17206e-05	7.17206e-05	7.17206e-05	7.17206e-05	7.17206e-05	0.0903492	7.17206e-05	7.17206e-05	7.17206e-05	7.17206e-05	7.17206e-05	0.788668	7.17206e-05
GW_10_TCAGAACCTCCACAGG	pre_IN3	5.69626e-05	5.69626e-05	0.000592999	0.102337	0.124469	5.69626e-05	5.69626e-05	0.028976	5.69626e-05	5.69626e-05	5.69626e-05	5.69626e-05	5.69626e-05	5.69626e-05	5.69626e-05	5.69626e-05	5.69626e-05	5.69626e-05	5.69626e-05	0.742714	5.69626e-05
GW_10_TCAGCAAATGCATCTC	pre_IN3	4.42502e-05	0.000841787	0.00609282	4.42502e-05	0.0229402	0.00384819	4.42502e-05	0.343986	0.0259143	4.42502e-05	4.42502e-05	4.42502e-05	0.000372778	0.0346175	4.42502e-05	4.42502e-05	4.42502e-05	4.42502e-05	4.42502e-05	0.560856	4.42502e-05
GW_10_TCAGGGTGTAACGTAA	pre_IN3	3.13632e-05	3.13632e-05	3.13632e-05	3.13632e-05	0.00961156	0.0188458	3.13632e-05	0.134262	3.13632e-05	3.13632e-05	3.13632e-05	3.13632e-05	3.13632e-05	3.13632e-05	3.13632e-05	3.13632e-05	3.13632e-05	3.13632e-05	3.13632e-05	0.836747	3.13632e-05
GW_10_TCATGCAGGTTCTCAT	pre_IN3	4.14418e-05	4.14418e-05	0.088672	4.14418e-05	4.14418e-05	4.14418e-05	0.00545627	4.14418e-05	4.14418e-05	4.6847e-05	4.14418e-05	4.14418e-05	4.14418e-05	7.51411e-05	4.14418e-05	4.14418e-05	4.14418e-05	4.14418e-05	4.14418e-05	0.905087	4.14418e-05
GW_10_TCATTTAAGTCTCCGA	MN1	4.64388e-05	4.64388e-05	6.95987e-05	4.64388e-05	4.64388e-05	4.64388e-05	4.64388e-05	0.534334	0.013655	4.64388e-05	4.64388e-05	4.64388e-05	4.64388e-05	4.64388e-05	4.64388e-05	4.64388e-05	4.64388e-05	4.64388e-05	4.64388e-05	0.451152	4.64388e-05
GW_10_TCCACTTTATCTAGGT	MN1	4.21083e-05	4.21083e-05	0.00198288	4.21083e-05	4.82494e-05	4.21083e-05	4.21083e-05	0.658958	4.21083e-05	4.21083e-05	4.21083e-05	4.21083e-05	4.21083e-05	0.116529	4.21083e-05	4.21083e-05	4.21083e-05	4.21083e-05	4.21083e-05	0.221808	4.21083e-05
GW_10_TCCAGAGCACCGGTTC	MN1	6.93014e-05	6.93014e-05	0.00483954	6.93014e-05	6.93014e-05	6.93014e-05	6.93014e-05	0.614787	6.93014e-05	0.00548157	6.93014e-05	6.93014e-05	0.0193658	0.0367702	6.93014e-05	6.93014e-05	6.93014e-05	6.93014e-05	6.93014e-05	0.300457	0.0173288
GW_10_TCCCACTCTCTTCCGG	pre_IN3	4.02417e-05	4.02417e-05	0.00177913	0.131141	0.0773789	4.02417e-05	4.02417e-05	8.58311e-05	4.02417e-05	4.02417e-05	4.02417e-05	4.02417e-05	4.02417e-05	4.02417e-05	4.02417e-05	4.02417e-05	0.00213634	4.02417e-05	4.02417e-05	0.786875	4.02417e-05
GW_10_TCCCGCGTACTCCTGG	pre_IN3	4.49672e-05	4.49672e-05	0.00177365	4.49672e-05	0.0752261	0.00488077	4.49672e-05	0.0661207	0.0046592	4.49672e-05	4.49672e-05	4.49672e-05	4.49672e-05	4.49672e-05	4.49672e-05	4.49672e-05	4.49672e-05	4.49672e-05	4.49672e-05	0.846665	4.49672e-05
GW_10_TCCCGTCAGTCCCGCA	pre_IN3	4.74715e-05	4.74715e-05	0.00145316	4.74715e-05	0.170114	0.0034425	4.74715e-05	0.107282	4.74715e-05	4.74715e-05	4.74715e-05	4.74715e-05	4.74715e-05	0.0106365	4.74715e-05	4.74715e-05	4.74715e-05	4.74715e-05	4.74715e-05	0.70636	4.74715e-05
GW_10_TCCCGTGTGCAATTTG	pre_IN3	6.60027e-05	0.0242651	0.00602039	6.60027e-05	6.60027e-05	6.60027e-05	0.0243346	0.0745956	6.60027e-05	6.60027e-05	6.60027e-05	6.60027e-05	6.60027e-05	0.268294	6.60027e-05	6.60027e-05	0.0786829	6.60027e-05	6.60027e-05	0.522883	6.60027e-05
GW_10_TCCCTTAGATTACTCG	pre_IN3	4.05462e-05	0.0120301	0.08612	4.05462e-05	4.05462e-05	4.05462e-05	0.0121176	4.51795e-05	4.05462e-05	0.0126075	0.010366	4.05462e-05	4.05462e-05	5.26216e-05	4.05462e-05	4.05462e-05	4.05462e-05	4.05462e-05	4.05462e-05	0.866134	4.05462e-05
GW_10_TCCGATGACTGAGCTC	pre_IN3	6.52255e-05	6.52255e-05	0.00205391	0.0346509	0.176346	6.52255e-05	6.52255e-05	0.171607	6.52255e-05	6.52255e-05	6.52255e-05	6.52255e-05	6.52255e-05	6.52255e-05	6.52255e-05	6.52255e-05	6.52255e-05	0.0124547	6.52255e-05	0.601909	6.52255e-05
GW_10_TCCGCGGCAGCATCTG	NPC4	5.42889e-05	0.0130716	0.0110312	5.42889e-05	5.42889e-05	5.42889e-05	0.0220131	5.42889e-05	5.42889e-05	5.42889e-05	0.11246	0.194944	5.42889e-05	0.545868	0.000304915	7.01168e-05	5.42889e-05	5.42889e-05	0.0212573	0.0783821	5.42889e-05
GW_10_TCCGCTGTCATCCCGG	pre_IN3	5.96886e-05	0.00611857	0.0361148	5.96886e-05	5.96886e-05	5.96886e-05	0.0142221	0.162993	5.96886e-05	5.96886e-05	5.96886e-05	5.96886e-05	5.96886e-05	0.339115	5.96886e-05	5.96886e-05	0.0578835	5.96886e-05	5.96886e-05	0.370969	0.0118082
GW_10_TCCGGCCTAGCGTACA	pre_IN3	4.35565e-05	4.35565e-05	0.0130828	0.00822335	0.0696289	4.35565e-05	4.35565e-05	9.77993e-05	4.35565e-05	0.00404742	4.35565e-05	4.35565e-05	4.35565e-05	4.35565e-05	4.35565e-05	0.00189735	4.35565e-05	4.35565e-05	4.35565e-05	0.902413	4.35565e-05
GW_10_TCCGTTTAGCCTTGAA	pre_IN3	4.02184e-05	0.00636569	0.0184187	4.02184e-05	0.0357112	4.02184e-05	4.02184e-05	0.0448855	4.02184e-05	4.02184e-05	0.0359584	4.02184e-05	4.02184e-05	0.067283	4.02184e-05	0.00786913	4.02184e-05	4.02184e-05	4.02184e-05	0.782986	4.02184e-05
GW_10_TCCTACATCCACGGCC	MN1	6.4062e-05	6.4062e-05	0.00722214	6.4062e-05	6.4062e-05	6.4062e-05	0.00463286	0.504318	6.4062e-05	0.0554782	6.4062e-05	6.4062e-05	6.4062e-05	0.152372	6.4062e-05	6.4062e-05	0.0137328	6.4062e-05	6.4062e-05	0.239756	0.0216548
GW_10_TCCTCGGGCTGGGCTT	MN1	6.93536e-05	6.93536e-05	0.00132317	6.93536e-05	6.93536e-05	6.93536e-05	6.93536e-05	0.573594	6.93536e-05	6.93536e-05	6.93536e-05	6.93536e-05	6.93536e-05	0.185228	6.93536e-05	6.93536e-05	0.00854608	6.93536e-05	6.93536e-05	0.230199	6.93536e-05
GW_10_TCCTTTCTTACGCTTA	pre_IN3	7.21252e-05	7.21252e-05	0.0422745	7.21252e-05	0.0107024	0.0111053	7.21252e-05	7.21252e-05	7.21252e-05	7.21252e-05	7.21252e-05	7.21252e-05	7.21252e-05	0.102643	7.21252e-05	7.21252e-05	7.21252e-05	7.21252e-05	7.21252e-05	0.832121	7.21252e-05
GW_10_TCGAAGAACCGAGCAC	pre_IN3	4.02422e-05	0.0495419	0.0193246	4.02422e-05	4.02422e-05	4.02422e-05	4.02422e-05	0.263019	4.02422e-05	0.000434118	4.02422e-05	4.02422e-05	0.00138338	0.135452	4.02422e-05	4.02422e-05	0.0250053	4.02422e-05	4.02422e-05	0.505317	4.02422e-05
GW_10_TCGCTAAACCGCTATC	NSC1	5.57047e-05	0.116335	0.0254086	5.57047e-05	5.57047e-05	5.57047e-05	5.57047e-05	5.57047e-05	5.57047e-05	5.57047e-05	5.57047e-05	5.57047e-05	5.57047e-05	0.0710156	0.462415	5.57047e-05	0.000551171	5.57047e-05	5.57047e-05	0.323439	5.57047e-05
GW_10_TCGCTCGATATATTCC	pre_IN3	6.74248e-05	6.74248e-05	0.0200422	6.74248e-05	0.0293248	6.74248e-05	0.00239166	6.74248e-05	6.74248e-05	6.74248e-05	6.74248e-05	6.74248e-05	6.74248e-05	0.036029	6.74248e-05	6.74248e-05	6.74248e-05	6.74248e-05	6.74248e-05	0.911134	6.74248e-05
GW_10_TCGCTCGGCACCAGCG	pre_IN3	6.5874e-05	6.5874e-05	0.212388	0.0162238	6.5874e-05	6.5874e-05	0.00222431	6.5874e-05	6.5874e-05	6.5874e-05	6.5874e-05	6.5874e-05	6.5874e-05	0.000112087	6.5874e-05	0.0633297	6.5874e-05	6.5874e-05	6.5874e-05	0.704734	6.5874e-05
GW_10_TCGCTGGGCGGATTGT	pre_IN3	6.16124e-05	6.16124e-05	0.00112002	6.16124e-05	6.16124e-05	6.16124e-05	6.16124e-05	0.288562	0.0183037	6.16124e-05	6.16124e-05	6.16124e-05	6.16124e-05	0.0248241	6.16124e-05	6.16124e-05	6.16124e-05	6.16124e-05	0.0103426	0.655924	6.16124e-05
GW_10_TCGCTTTAAACGTTTG	NPC4	8.05548e-05	8.05548e-05	0.00172188	8.05548e-05	0.0287309	8.05548e-05	0.00518665	0.00181981	0.0056691	8.05548e-05	0.151527	8.05548e-05	8.05548e-05	0.379314	0.0938001	0.0656064	8.05548e-05	8.05548e-05	0.179882	0.085936	8.05548e-05
GW_10_TCGGACGCCCAGCCCA	pre_IN3	4.17199e-05	0.00660807	0.000605449	4.17199e-05	4.17199e-05	4.17199e-05	4.17199e-05	0.339203	4.17199e-05	4.17199e-05	4.17199e-05	4.17199e-05	4.17199e-05	0.0657904	4.17199e-05	4.17199e-05	4.17199e-05	4.17199e-05	4.17199e-05	0.586311	0.000855714
GW_10_TCGGAGTACATGAGTA	pre_IN3	6.55557e-05	0.00272282	0.00184926	6.55557e-05	6.55557e-05	0.0143729	6.55557e-05	0.428211	0.012894	0.00207003	6.55557e-05	6.55557e-05	6.55557e-05	0.0578748	6.55557e-05	6.55557e-05	0.00114799	6.55557e-05	6.55557e-05	0.478071	6.55557e-05
GW_10_TCGGCGAACCCAAACC	pre_IN3	5.84862e-05	5.84862e-05	0.171162	0.0427665	5.84862e-05	5.84862e-05	0.0272853	0.190242	5.84862e-05	0.0225136	5.84862e-05	5.84862e-05	0.00392967	0.0795754	5.84862e-05	0.0955471	0.0400248	5.84862e-05	5.84862e-05	0.32631	5.84862e-05
GW_10_TCGGGAACGTGCCTAG	pre_IN3	4.29306e-05	4.29306e-05	0.0286672	0.0540716	4.29306e-05	4.29306e-05	0.00194838	0.000211128	4.29306e-05	0.0323644	4.29306e-05	4.29306e-05	4.29306e-05	4.29306e-05	4.29306e-05	4.29306e-05	4.29306e-05	0.0157736	4.29306e-05	0.866363	4.29306e-05
GW_10_TCGGGCCGTCGTGGTA	MN1	6.76601e-05	6.76601e-05	6.76601e-05	6.76601e-05	6.76601e-05	6.76601e-05	6.76601e-05	0.679038	6.76601e-05	6.76601e-05	6.76601e-05	6.76601e-05	0.000129775	0.180469	6.76601e-05	6.76601e-05	0.00719676	6.76601e-05	6.76601e-05	0.132085	6.76601e-05
GW_10_TCGTAAGACGACATTG	pre_IN3	2.80699e-05	2.80699e-05	2.80699e-05	2.80699e-05	2.80699e-05	2.80699e-05	2.80699e-05	0.196722	0.02498	2.80699e-05	2.80699e-05	2.80699e-05	2.80699e-05	0.00484595	2.80699e-05	2.80699e-05	2.80699e-05	2.80699e-05	2.80699e-05	0.772975	2.80699e-05
GW_10_TCTACCGTCCACAAGC	pre_IN3	4.10886e-05	4.10886e-05	4.10886e-05	4.10886e-05	0.0929588	0.0276089	4.10886e-05	0.0901164	4.10886e-05	4.10886e-05	4.10886e-05	4.10886e-05	4.10886e-05	4.10886e-05	4.10886e-05	4.10886e-05	4.10886e-05	4.10886e-05	4.10886e-05	0.788617	4.10886e-05
GW_10_TCTAGGTGGCGACGCT	pre_IN3	4.40788e-05	4.40788e-05	4.40788e-05	4.40788e-05	0.201851	4.40788e-05	4.40788e-05	0.0182198	4.40788e-05	4.40788e-05	4.40788e-05	4.40788e-05	4.40788e-05	0.0311855	4.40788e-05	4.40788e-05	4.40788e-05	4.40788e-05	4.40788e-05	0.747995	4.40788e-05
GW_10_TCTAGTGATATCGTGG	pre_IN3	4.00611e-05	0.00207585	0.0143158	4.00611e-05	4.00611e-05	4.00611e-05	0.00231427	0.086677	4.00611e-05	0.0996826	0.0131752	4.00611e-05	0.0606719	0.054141	4.00611e-05	4.00611e-05	4.00611e-05	4.00611e-05	4.00611e-05	0.666466	4.00611e-05
GW_10_TCTCATGAGATAGGGT	pre_IN3	4.41482e-05	4.41482e-05	0.0813461	4.41482e-05	4.41482e-05	4.41482e-05	4.41482e-05	6.06341e-05	4.41482e-05	4.48282e-05	4.41482e-05	4.41482e-05	4.41482e-05	0.284186	4.41482e-05	4.41482e-05	0.0297915	4.41482e-05	4.41482e-05	0.603909	4.41482e-05
GW_10_TCTCCAACGTAGGTTA	pre_IN3	4.30775e-05	4.30775e-05	0.00994579	0.0739135	5.22393e-05	4.30775e-05	4.30775e-05	0.000123926	4.30775e-05	0.0123085	4.30775e-05	4.30775e-05	0.00368773	4.30775e-05	4.30775e-05	4.30775e-05	4.30775e-05	0.037375	4.30775e-05	0.862033	4.30775e-05
GW_10_TCTGAACTCGTACCCG	pre_IN3	0.00198891	0.078038	0.028918	4.12108e-05	4.12108e-05	4.12108e-05	4.12108e-05	0.214104	4.12108e-05	0.0395625	4.12108e-05	4.12108e-05	4.12108e-05	0.15553	4.12108e-05	4.12108e-05	4.12108e-05	4.12108e-05	4.12108e-05	0.457629	0.0236934
GW_10_TCTGAATTCCGTACAA	MN1	4.34376e-05	4.34376e-05	4.34376e-05	4.34376e-05	0.0398911	4.34376e-05	4.34376e-05	0.575943	0.0274303	4.34376e-05	4.34376e-05	4.34376e-05	4.34376e-05	0.0325401	4.34376e-05	4.34376e-05	4.34376e-05	4.34376e-05	4.34376e-05	0.323501	4.34376e-05
GW_10_TCTGCCAGAAACTGCA	pre_IN3	6.80262e-05	0.219445	0.0139973	6.80262e-05	6.80262e-05	6.80262e-05	6.80262e-05	0.148613	6.80262e-05	0.00456663	6.80262e-05	6.80262e-05	6.80262e-05	0.190729	6.80262e-05	0.0352745	0.0249701	6.80262e-05	6.80262e-05	0.342286	0.019301
GW_10_TCTGGGAACCTTTGAA	MN1	0.011121	0.00658005	0.0147266	6.08872e-05	6.08872e-05	6.08872e-05	0.00197655	0.391815	6.08872e-05	6.08872e-05	6.08872e-05	6.08872e-05	6.08872e-05	0.141475	6.08872e-05	6.08872e-05	0.013503	6.08872e-05	0.0231108	0.359588	0.0354338
GW_10_TCTGTGCCATCATAGT	MN1	6.10837e-05	0.00088275	0.000559393	6.10837e-05	6.10837e-05	6.10837e-05	6.10837e-05	0.471839	0.00837624	6.10837e-05	0.0366268	0.0181677	6.10837e-05	0.171342	6.10837e-05	6.10837e-05	6.10837e-05	6.10837e-05	6.10837e-05	0.291412	6.10837e-05
GW_10_TCTTACCGGAACTCGT	pre_IN3	2.78183e-05	2.78183e-05	0.0106918	2.78183e-05	2.78183e-05	2.78183e-05	2.78183e-05	0.000224262	0.0220382	2.78183e-05	2.78183e-05	0.0183328	2.78183e-05	0.140081	0.0900055	2.78183e-05	2.78183e-05	0.0314697	4.39097e-05	0.686779	2.78183e-05
GW_10_TCTTACTTATGCCTCT	pre_IN3	6.34341e-05	0.00980209	0.0241264	6.34341e-05	6.34341e-05	6.34341e-05	0.0127421	0.199407	6.34341e-05	0.067949	6.34341e-05	6.34341e-05	6.34341e-05	0.139161	6.34341e-05	6.34341e-05	0.00692722	6.34341e-05	6.34341e-05	0.486066	0.0530579
GW_10_TCTTAGAGTGAACTCT	pre_IN3	6.11254e-05	0.00396306	0.00771043	6.11254e-05	6.11254e-05	6.11254e-05	6.11254e-05	6.11254e-05	6.11254e-05	0.0250166	6.11254e-05	6.11254e-05	0.0121315	0.248325	6.11254e-05	0.0173858	6.11254e-05	6.11254e-05	6.11254e-05	0.684612	6.11254e-05
GW_10_TCTTCCCATGGGCACA	pre_IN3	4.32518e-05	4.32518e-05	4.32518e-05	4.32518e-05	0.107197	4.32518e-05	4.32518e-05	0.227094	0.00479353	4.32518e-05	4.32518e-05	4.32518e-05	4.32518e-05	0.0107012	4.32518e-05	4.32518e-05	4.32518e-05	4.32518e-05	4.32518e-05	0.649522	4.32518e-05
GW_10_TCTTCGAATAGACGTT	MN1	6.68527e-05	0.000655169	0.00470066	6.68527e-05	6.68527e-05	6.68527e-05	0.000116621	0.549689	6.68527e-05	0.00728534	6.68527e-05	6.68527e-05	0.00960846	0.0760558	6.68527e-05	6.68527e-05	6.68527e-05	6.68527e-05	6.68527e-05	0.318289	0.0327979
GW_10_TCTTCGATACCAATAA	pre_IN3	4.95353e-05	0.0181261	0.0101923	4.95353e-05	4.95353e-05	4.95353e-05	4.95353e-05	0.0845632	4.95353e-05	4.95353e-05	4.95353e-05	4.95353e-05	0.00328536	0.0782206	4.95353e-05	4.95353e-05	0.00383733	4.95353e-05	4.95353e-05	0.801082	4.95353e-05
GW_10_TCTTGATGCGTAGCGA	MN1	6.92078e-05	0.011623	0.0102701	6.92078e-05	6.92078e-05	6.92078e-05	0.000518686	0.454588	0.0284457	6.92078e-05	6.92078e-05	6.92078e-05	6.92078e-05	0.0542274	6.92078e-05	6.92078e-05	0.00259739	6.92078e-05	6.92078e-05	0.43683	6.92078e-05
GW_10_TCTTTAAGACTATGAA	pre_IN3	6.34547e-05	6.34547e-05	6.34547e-05	6.34547e-05	0.0403858	6.34547e-05	6.34547e-05	0.33619	6.34547e-05	6.34547e-05	6.34547e-05	6.34547e-05	6.34547e-05	0.0297534	6.34547e-05	6.34547e-05	0.00745176	0.0219806	6.34547e-05	0.563286	6.34547e-05
GW_10_TGAAAGGACCTGACTC	NPC4	0.0744561	0.0371728	0.0171533	5.60828e-05	5.60828e-05	5.60828e-05	0.0356725	0.024713	0.0201997	5.60828e-05	0.0476758	0.120235	5.60828e-05	0.464089	0.0312595	5.60828e-05	5.60828e-05	5.60828e-05	0.00392775	0.122941	5.60828e-05
GW_10_TGACATCGAGCGGACC	pre_IN3	4.23363e-05	4.23363e-05	0.00818081	4.23363e-05	0.000454307	0.00689665	4.23363e-05	0.215342	0.00329179	4.23363e-05	4.23363e-05	4.23363e-05	4.23363e-05	0.0239698	4.23363e-05	4.23363e-05	4.23363e-05	0.0194286	4.23363e-05	0.721886	4.23363e-05
GW_10_TGACGATGCACTAGAA	MN1	6.2814e-05	6.2814e-05	0.00637256	0.000530044	6.2814e-05	6.2814e-05	6.2814e-05	0.465847	0.0193317	6.2814e-05	6.2814e-05	6.2814e-05	0.00221585	0.0715738	6.2814e-05	6.2814e-05	6.2814e-05	6.2814e-05	6.2814e-05	0.422277	0.0110348
GW_10_TGACTATAATCCTTTC	pre_IN3	5.95302e-05	5.95302e-05	0.0140165	5.95302e-05	5.95302e-05	5.95302e-05	0.00321799	5.95302e-05	0.127485	5.95302e-05	0.0289112	5.95302e-05	5.95302e-05	5.95302e-05	0.00193175	5.95302e-05	0.001627	5.95302e-05	0.00934263	0.812694	5.95302e-05
GW_10_TGAGAGATTTACCACG	MN1	6.45814e-05	6.45814e-05	0.00125228	6.45814e-05	6.45814e-05	6.45814e-05	6.45814e-05	0.644942	6.45814e-05	6.45814e-05	6.45814e-05	6.45814e-05	0.021654	0.0744851	6.45814e-05	6.45814e-05	6.45814e-05	6.45814e-05	6.45814e-05	0.256634	6.45814e-05
GW_10_TGAGCTTTAATGACGC	pre_IN3	4.18906e-05	4.18906e-05	0.0390915	4.18906e-05	4.18906e-05	4.18906e-05	4.18906e-05	7.40142e-05	4.18906e-05	4.18906e-05	4.18906e-05	4.18906e-05	4.18906e-05	0.00032568	0.0471393	0.00064638	4.18906e-05	0.0313891	4.18906e-05	0.880747	4.18906e-05
GW_10_TGAGTGGTCCGTGACG	NPC4	5.60084e-05	0.000486456	0.00318443	5.60084e-05	5.60084e-05	5.60084e-05	0.0638861	5.60084e-05	5.60084e-05	5.60084e-05	0.17052	0.235043	5.60084e-05	0.377327	5.60084e-05	0.108877	5.60084e-05	5.60084e-05	0.0152448	0.0247581	5.60084e-05
GW_10_TGATCCCAGCATTAGT	pre_IN3	4.68249e-05	4.68249e-05	0.00124733	0.0465466	0.078562	4.68249e-05	0.00151244	8.81972e-05	4.68249e-05	4.68249e-05	4.68249e-05	4.68249e-05	4.68249e-05	4.68249e-05	4.68249e-05	4.68249e-05	4.68249e-05	4.68249e-05	4.68249e-05	0.871341	4.68249e-05
GW_10_TGCAAGAATGACGTAA	pre_IN3	7.77746e-05	0.00248346	0.258348	7.77746e-05	7.77746e-05	7.77746e-05	0.0296729	7.77746e-05	7.77746e-05	7.77746e-05	7.77746e-05	7.77746e-05	7.77746e-05	0.0527381	7.77746e-05	7.77746e-05	7.77746e-05	7.77746e-05	7.77746e-05	0.655513	7.77746e-05
GW_10_TGCAGGATCGGCAAAG	pre_IN3	4.64832e-05	4.64832e-05	0.00261992	4.64832e-05	0.106523	0.0133766	4.64832e-05	0.000174407	4.64832e-05	4.64832e-05	4.64832e-05	4.64832e-05	4.64832e-05	4.64832e-05	4.64832e-05	4.64832e-05	4.64832e-05	4.64832e-05	4.64832e-05	0.876563	4.64832e-05
GW_10_TGCAGTTTCCTCCCAT	MN1	6.68872e-05	0.00704694	0.00626183	6.68872e-05	6.68872e-05	6.68872e-05	6.68872e-05	0.641868	6.68872e-05	6.68872e-05	6.68872e-05	6.68872e-05	0.00855393	0.16098	6.68872e-05	6.68872e-05	6.68872e-05	6.68872e-05	6.68872e-05	0.168271	0.00608194
GW_10_TGCATATGTCTGTCAC	NPC4	5.74521e-05	0.0346578	5.74521e-05	5.74521e-05	5.74521e-05	5.74521e-05	5.74521e-05	0.100827	0.0217617	5.74521e-05	0.110476	0.0710521	5.74521e-05	0.452485	5.74521e-05	5.74521e-05	5.74521e-05	5.74521e-05	0.0104062	0.197587	5.74521e-05
GW_10_TGCATGTGGTAATCTA	pre_IN3	3.4607e-05	3.4607e-05	0.000914813	3.4607e-05	0.12165	3.4607e-05	3.4607e-05	0.028169	3.4607e-05	3.4607e-05	0.0636182	3.4607e-05	3.4607e-05	0.0431308	3.4607e-05	3.4607e-05	3.4607e-05	3.4607e-05	0.00334688	0.738686	3.4607e-05
GW_10_TGCCACCTGGCGAAAC	pre_IN3	2.89807e-05	2.89807e-05	0.00906471	0.115674	0.0209079	2.89807e-05	2.89807e-05	0.000153412	2.89807e-05	2.89807e-05	2.89807e-05	2.89807e-05	2.89807e-05	2.89807e-05	2.89807e-05	2.89807e-05	2.89807e-05	0.0197717	2.89807e-05	0.833994	2.89807e-05
GW_10_TGCCATTACTAAAGAA	pre_IN3	3.82753e-05	0.00779504	0.00999623	3.82753e-05	4.11336e-05	3.82753e-05	3.82753e-05	0.225576	0.0285788	3.82753e-05	0.0128452	0.00937412	3.82753e-05	0.0646589	0.129872	3.82753e-05	3.82753e-05	3.82753e-05	0.0314033	0.479476	3.82753e-05
GW_10_TGCCCGTACCGTTAAA	pre_IN3	6.12071e-05	0.00341523	0.0264195	6.12071e-05	6.12071e-05	6.12071e-05	0.0145971	0.254795	6.12071e-05	0.0571585	6.12071e-05	6.12071e-05	6.12071e-05	0.1609	6.12071e-05	0.0161627	0.0233674	6.12071e-05	6.12071e-05	0.413278	0.0292337
GW_10_TGCCTGATCAAACGAT	pre_IN3	6.32092e-05	6.32092e-05	0.0396582	6.32092e-05	6.32092e-05	6.32092e-05	0.00140159	6.32092e-05	6.32092e-05	6.32092e-05	6.32092e-05	6.32092e-05	0.00371163	6.32092e-05	6.32092e-05	6.32092e-05	0.000250426	0.00597839	6.32092e-05	0.948052	6.32092e-05
GW_10_TGCGCAAAGCATTTGG	pre_IN3	6.92002e-05	0.017431	0.00340551	6.92002e-05	6.92002e-05	6.92002e-05	6.92002e-05	0.322029	6.92002e-05	6.92002e-05	6.92002e-05	6.92002e-05	6.92002e-05	0.0315501	6.92002e-05	6.92002e-05	6.92002e-05	6.92002e-05	6.92002e-05	0.624478	6.92002e-05
GW_10_TGCGGAGTAAAGGTGC	pre_IN3	2.84068e-05	2.84068e-05	0.00160291	0.074424	0.182917	0.020757	0.0156136	0.0842687	2.84068e-05	2.84068e-05	2.84068e-05	2.84068e-05	2.84068e-05	2.84068e-05	2.84068e-05	0.0224734	2.84068e-05	0.00871257	2.84068e-05	0.58889	2.84068e-05
GW_10_TGCGTTTGTTGACACT	pre_IN3	6.42155e-05	0.031559	0.00442941	6.42155e-05	6.42155e-05	6.42155e-05	0.0203958	0.138677	6.42155e-05	0.0184853	6.42155e-05	6.42155e-05	6.42155e-05	0.159754	6.42155e-05	6.42155e-05	6.42155e-05	6.42155e-05	6.42155e-05	0.6258	6.42155e-05
GW_10_TGCTCCACAGTTCTTA	pre_IN3	2.88089e-05	2.88089e-05	0.0219009	2.88089e-05	2.88089e-05	2.88089e-05	2.88089e-05	0.239633	2.88089e-05	2.88089e-05	2.88089e-05	2.88089e-05	0.00360992	0.136915	2.88089e-05	2.88089e-05	0.00250825	2.88089e-05	2.88089e-05	0.580948	0.0140812
GW_10_TGCTGTTGAAGAACTC	pre_IN3	6.75892e-05	6.75892e-05	0.00915242	6.75892e-05	6.75892e-05	6.75892e-05	6.75892e-05	0.477605	6.75892e-05	6.75892e-05	6.75892e-05	6.75892e-05	0.0161542	6.75892e-05	6.75892e-05	6.75892e-05	6.75892e-05	6.75892e-05	6.75892e-05	0.49594	6.75892e-05
GW_10_TGGAACCACTGACACA	pre_IN3	3.97695e-05	3.97695e-05	0.00153568	0.150862	0.141894	3.97695e-05	3.97695e-05	0.000254827	3.97695e-05	3.97695e-05	3.97695e-05	3.97695e-05	3.97695e-05	3.97695e-05	3.97695e-05	3.97695e-05	3.97695e-05	3.97695e-05	3.97695e-05	0.704816	3.97695e-05
GW_10_TGGAATATCCTTGACC	fibro	5.78234e-05	5.78234e-05	0.57465	5.78234e-05	5.78234e-05	5.78234e-05	5.78234e-05	5.78234e-05	5.78234e-05	5.78234e-05	5.78234e-05	5.78234e-05	5.78234e-05	0.0745357	5.78234e-05	0.0672946	5.78234e-05	5.78234e-05	5.78234e-05	0.282537	5.78234e-05
GW_10_TGGACTGTTCGCTCAA	MN1	6.51462e-05	0.0147596	0.0128755	6.51462e-05	6.51462e-05	6.51462e-05	6.51462e-05	0.58498	6.51462e-05	6.51462e-05	6.51462e-05	6.51462e-05	6.51462e-05	0.135859	6.51462e-05	6.51462e-05	6.51462e-05	6.51462e-05	6.51462e-05	0.250484	6.51462e-05
GW_10_TGGCAACTCGCGCGCC	pre_IN3	5.87981e-05	5.87981e-05	5.87981e-05	5.87981e-05	0.0109839	5.87981e-05	5.87981e-05	0.248198	0.0708989	5.87981e-05	5.87981e-05	5.87981e-05	5.87981e-05	0.0736196	0.013683	0.0150347	5.87981e-05	5.87981e-05	5.87981e-05	0.566759	5.87981e-05
GW_10_TGGCAGCAGTAATAGT	pre_IN3	7.85323e-05	0.00852353	0.23347	7.85323e-05	7.85323e-05	7.85323e-05	7.85323e-05	7.85323e-05	7.85323e-05	7.85323e-05	7.85323e-05	7.85323e-05	7.85323e-05	0.101629	7.85323e-05	0.00794923	7.85323e-05	7.85323e-05	7.85323e-05	0.647172	7.85323e-05
GW_10_TGGCCAAACTGAAGTA	pre_IN3	4.34039e-05	4.34039e-05	0.00156438	4.34039e-05	0.021027	4.34039e-05	4.34039e-05	0.3633	0.00138662	4.34039e-05	4.34039e-05	4.34039e-05	4.34039e-05	4.34039e-05	4.34039e-05	4.34039e-05	4.34039e-05	0.00420823	4.34039e-05	0.607863	4.34039e-05
GW_10_TGGGCCCATACTAATT	MN1	6.07233e-05	6.07233e-05	0.0268193	6.07233e-05	6.07233e-05	6.07233e-05	0.00483617	0.42218	6.07233e-05	0.0570963	6.07233e-05	6.07233e-05	6.07233e-05	0.181723	6.07233e-05	6.07233e-05	0.00470012	6.07233e-05	6.07233e-05	0.282044	0.0198118
GW_10_TGTACGAACAAATCCG	fibro	6.62228e-05	6.62228e-05	0.493473	6.62228e-05	6.62228e-05	6.62228e-05	6.62228e-05	6.62228e-05	6.62228e-05	6.62228e-05	6.62228e-05	6.62228e-05	6.62228e-05	0.12748	6.62228e-05	0.104966	6.62228e-05	6.62228e-05	6.62228e-05	0.272956	6.62228e-05
GW_10_TGTAGGAGAAATTTCC	pre_IN3	5.53067e-05	5.53067e-05	0.00291788	5.53067e-05	0.0438057	5.53067e-05	5.53067e-05	0.0830705	5.53067e-05	5.53067e-05	0.0245503	0.014168	5.53067e-05	0.170635	5.53067e-05	5.53067e-05	5.53067e-05	5.53067e-05	0.00991948	0.650214	5.53067e-05
GW_10_TGTATAACAGATCCTG	pre_IN3	2.76985e-05	2.76985e-05	2.76985e-05	2.76985e-05	0.0643053	2.76985e-05	2.76985e-05	0.145266	0.00307645	2.76985e-05	0.022462	2.76985e-05	2.76985e-05	0.0966914	0.000713444	2.76985e-05	2.76985e-05	2.76985e-05	2.76985e-05	0.667098	2.76985e-05
GW_10_TGTATGGCGCAGACAG	MN1	6.31725e-05	6.31725e-05	0.0072261	6.31725e-05	6.31725e-05	6.31725e-05	6.31725e-05	0.530777	6.31725e-05	0.00384845	6.31725e-05	6.31725e-05	6.31725e-05	0.0352357	6.31725e-05	6.31725e-05	6.31725e-05	6.31725e-05	6.31725e-05	0.420566	0.0013989
GW_10_TGTGACTACGCCAGTC	pre_IN3	4.14922e-05	4.14922e-05	0.000567184	0.0994943	0.0624959	4.14922e-05	4.14922e-05	0.000142298	4.14922e-05	4.14922e-05	4.14922e-05	4.14922e-05	4.14922e-05	4.14922e-05	4.14922e-05	4.14922e-05	4.14922e-05	0.00376466	4.14922e-05	0.832913	4.14922e-05
GW_10_TGTGGCAAAGCGTATG	pre_IN3	2.69058e-05	2.69058e-05	0.00262129	2.69058e-05	0.0800236	2.69058e-05	0.00137424	0.0745864	0.00023028	2.69058e-05	0.0124636	2.69058e-05	2.69058e-05	0.104601	2.69058e-05	0.0102465	2.69058e-05	2.69058e-05	0.074884	0.638674	2.69058e-05
GW_10_TGTTATTGTATGTGGC	MN1	0.0306023	0.00729709	0.00140128	6.10376e-05	6.10376e-05	6.10376e-05	0.00370328	0.675973	6.10376e-05	0.0171792	6.10376e-05	6.10376e-05	6.10376e-05	0.21928	6.10376e-05	6.10376e-05	6.10376e-05	6.10376e-05	6.10376e-05	0.0347437	0.00908778
GW_10_TGTTGTCAAGAAGTCT	MN1	6.10653e-05	6.10653e-05	0.000804921	6.10653e-05	0.181448	6.10653e-05	6.10653e-05	0.42897	0.0339272	6.10653e-05	6.10653e-05	6.10653e-05	6.10653e-05	6.10653e-05	6.10653e-05	6.10653e-05	6.10653e-05	6.10653e-05	6.10653e-05	0.353872	6.10653e-05
GW_10_TTAAACTCGAATTCAT	pre_IN3	3.96562e-05	3.96562e-05	3.96562e-05	0.0103578	0.115579	3.96562e-05	3.96562e-05	0.159747	0.0158648	3.96562e-05	3.96562e-05	3.96562e-05	3.96562e-05	0.00207059	3.96562e-05	3.96562e-05	3.96562e-05	0.0083186	3.96562e-05	0.687507	3.96562e-05
GW_10_TTAAGATAGGATTGAC	pre_IN3	4.18918e-05	4.18918e-05	0.0261884	4.18918e-05	4.18918e-05	4.18918e-05	0.00488709	0.151075	4.18918e-05	4.18918e-05	4.18918e-05	4.18918e-05	0.0293025	0.119573	4.18918e-05	4.18918e-05	4.18918e-05	4.18918e-05	0.000640309	0.667747	4.18918e-05
GW_10_TTAATCAGTACGTCAG	pre_IN3	7.00435e-05	7.00435e-05	0.149942	7.00435e-05	7.00435e-05	7.00435e-05	0.0162397	7.00435e-05	7.00435e-05	7.00435e-05	7.00435e-05	7.00435e-05	7.00435e-05	7.23179e-05	7.00435e-05	0.0750974	7.00435e-05	7.00435e-05	7.00435e-05	0.757528	7.00435e-05
GW_10_TTAATGTAGACCAGGT	pre_IN3	6.4871e-05	6.4871e-05	0.0065458	6.4871e-05	6.4871e-05	6.4871e-05	6.4871e-05	0.340899	0.00407158	0.0308211	6.4871e-05	6.4871e-05	6.4871e-05	0.0222951	6.4871e-05	6.4871e-05	6.4871e-05	6.4871e-05	6.4871e-05	0.594395	6.4871e-05
GW_10_TTACAGACCTAAATGA	pre_IN3	6.1213e-05	6.1213e-05	0.0028539	0.0325467	0.100436	6.23935e-05	6.1213e-05	0.06319	6.1213e-05	6.1213e-05	6.1213e-05	6.1213e-05	6.1213e-05	6.1213e-05	6.1213e-05	6.1213e-05	6.1213e-05	6.1213e-05	6.1213e-05	0.799993	6.1213e-05
GW_10_TTACATGCCACAACTA	pre_IN3	5.79159e-05	5.79159e-05	0.0172869	5.79159e-05	5.79159e-05	5.79159e-05	5.79159e-05	0.250983	0.00679082	0.0116514	0.0382935	5.79159e-05	0.00975883	0.264374	5.79159e-05	5.79159e-05	5.79159e-05	5.79159e-05	5.79159e-05	0.400109	5.79159e-05
GW_10_TTACCCATTGCCGGGT	fibro	0.000132828	0.000132828	0.475829	0.000132828	0.000132828	0.000132828	0.000132828	0.000132828	0.000132828	0.000132828	0.000132828	0.000132828	0.000132828	0.139822	0.000132828	0.140132	0.000132828	0.000132828	0.000132828	0.241959	0.000132828
GW_10_TTACGGATGGTTCGAG	pre_IN3	4.21134e-05	4.21134e-05	4.21134e-05	4.21134e-05	4.21134e-05	4.21134e-05	4.21134e-05	0.382576	0.00327754	4.21134e-05	4.21134e-05	4.21134e-05	0.000771572	0.0446084	4.21134e-05	4.21134e-05	0.00520612	4.21134e-05	4.21134e-05	0.562929	4.21134e-05
GW_10_TTACTCCGGCCGGGAA	MN1	6.35139e-05	0.00463838	0.001222	6.35139e-05	6.35139e-05	6.35139e-05	6.35139e-05	0.445111	0.00400637	0.0169513	6.35139e-05	6.35139e-05	0.000919315	0.148584	6.35139e-05	6.35139e-05	6.35139e-05	6.35139e-05	6.35139e-05	0.377741	6.35139e-05
GW_10_TTAGACGAGTCACCTC	pre_IN3	4.25089e-05	0.0224115	0.0416633	4.25089e-05	4.25089e-05	4.25089e-05	0.0085683	0.000210565	4.25089e-05	7.01682e-05	4.25089e-05	4.25089e-05	4.25089e-05	0.278922	4.25089e-05	4.25089e-05	4.25089e-05	4.25089e-05	0.0263979	0.587971	0.0332754
GW_10_TTAGAGTTTAGAAGGA	MN1	4.46864e-05	4.46864e-05	0.00893834	4.46864e-05	4.46864e-05	4.46864e-05	0.00132032	0.710503	4.46864e-05	0.0128456	4.46864e-05	4.46864e-05	0.00216536	0.165303	4.46864e-05	4.46864e-05	0.00596479	4.46864e-05	4.46864e-05	0.0783443	0.0140783
GW_10_TTAGCTAATACGATCT	pre_IN3	2.74021e-05	2.74021e-05	0.0313576	2.74021e-05	0.0272088	2.74021e-05	2.74021e-05	0.0114274	0.00240979	2.74021e-05	2.74021e-05	2.74021e-05	2.74021e-05	0.10607	0.0189957	2.74021e-05	0.0175443	0.0276267	2.74021e-05	0.757031	2.74021e-05
GW_10_TTAGCTGATTTGCCGT	MN1	6.57773e-05	0.00413321	0.00262036	6.57773e-05	6.57773e-05	6.57773e-05	6.57773e-05	0.445266	0.00741887	6.57773e-05	6.57773e-05	6.57773e-05	0.0122667	0.0747129	6.57773e-05	6.57773e-05	0.00459045	6.57773e-05	6.57773e-05	0.426141	0.022061
GW_10_TTAGTTATTCGTGGCA	pre_IN3	0.0314683	0.0207741	0.0151431	8.60298e-05	8.60298e-05	8.60298e-05	0.0128507	0.328871	8.60298e-05	0.0655494	8.60298e-05	8.60298e-05	8.60298e-05	0.148155	8.60298e-05	8.60298e-05	8.60298e-05	8.60298e-05	0.0143758	0.352325	0.00954099
GW_10_TTATATACGCTGTCAC	MN1	6.60513e-05	0.0118603	0.0048729	6.60513e-05	6.60513e-05	6.60513e-05	6.60513e-05	0.79005	6.60513e-05	6.60513e-05	6.60513e-05	6.60513e-05	0.00206753	0.10972	6.60513e-05	6.60513e-05	6.60513e-05	6.60513e-05	6.60513e-05	0.0804389	6.60513e-05
GW_10_TTATATTTGGCAATCC	pre_IN3	2.83955e-05	2.83955e-05	2.83955e-05	0.184638	0.145918	2.83955e-05	2.83955e-05	8.94595e-05	2.83955e-05	2.83955e-05	2.83955e-05	2.83955e-05	2.83955e-05	2.83955e-05	2.83955e-05	2.83955e-05	2.83955e-05	2.83955e-05	2.83955e-05	0.668872	2.83955e-05
GW_10_TTATGAATGAAAGGGA	pre_IN3	7.62143e-05	7.62143e-05	0.144096	7.62143e-05	7.62143e-05	7.62143e-05	7.62143e-05	7.62143e-05	7.62143e-05	7.62143e-05	7.62143e-05	7.62143e-05	7.62143e-05	0.0657052	7.62143e-05	7.62143e-05	7.62143e-05	7.62143e-05	7.62143e-05	0.788827	7.62143e-05
GW_10_TTATGATCTTAACGAA	NPC4	0.108898	0.272258	0.00952868	5.93352e-05	5.93352e-05	5.93352e-05	0.0149957	0.129524	5.93352e-05	5.93352e-05	5.93352e-05	5.93352e-05	5.93352e-05	0.365386	0.00433307	6.58528e-05	5.93352e-05	5.93352e-05	0.0167216	0.077636	5.93352e-05
GW_10_TTATTAGAGCGTGTTC	pre_IN3	3.92971e-05	3.92971e-05	0.0323383	3.92971e-05	3.92971e-05	3.92971e-05	0.00317643	3.92971e-05	0.0414363	0.0343094	0.0566939	3.92971e-05	3.92971e-05	0.0717243	0.0110046	3.92971e-05	0.0326673	3.92971e-05	0.01432	0.701897	3.92971e-05
GW_10_TTCAAAGTCTCTAGCC	MN1	6.91495e-05	0.00862797	0.00307532	6.91495e-05	6.91495e-05	6.91495e-05	6.91495e-05	0.584114	6.91495e-05	6.91495e-05	6.91495e-05	6.91495e-05	0.00130194	0.0791124	6.91495e-05	6.91495e-05	6.91495e-05	6.91495e-05	6.91495e-05	0.322731	6.91495e-05
GW_10_TTCAATACTCTGAATC	pre_IN3	0.0387617	0.0262856	0.00725882	8.55235e-05	8.55235e-05	8.55235e-05	8.55235e-05	0.221853	8.55235e-05	8.55235e-05	0.00572675	8.55235e-05	8.55235e-05	0.261443	8.55235e-05	8.55235e-05	0.000792556	8.55235e-05	0.0106386	0.426214	8.55235e-05
GW_10_TTCAGCCCTGGTCCAC	MN1	0.0494621	5.88435e-05	0.0348596	5.88435e-05	5.88435e-05	5.88435e-05	5.88435e-05	0.345592	5.88435e-05	0.0540258	5.88435e-05	5.88435e-05	5.88435e-05	0.245558	5.88435e-05	5.88435e-05	0.0114584	5.88435e-05	5.88435e-05	0.25463	0.00364895
GW_10_TTCATGGCGCAACAGG	pre_IN3	4.1112e-05	4.1112e-05	0.0172592	0.0767387	4.1112e-05	4.1112e-05	0.0160928	0.000131448	4.1112e-05	4.1112e-05	4.1112e-05	4.1112e-05	4.1112e-05	4.84007e-05	0.00605	4.1112e-05	0.0093887	0.0149979	4.1112e-05	0.8588	4.1112e-05
GW_10_TTCCAATCAGAGCTAG	pre_IN3	3.89645e-05	3.89645e-05	3.89645e-05	0.00325315	0.0476611	0.00698325	3.89645e-05	0.00560458	0.0458824	3.89645e-05	3.89645e-05	3.89645e-05	0.00548137	3.89645e-05	3.89645e-05	3.89645e-05	3.89645e-05	3.89645e-05	3.89645e-05	0.884589	3.89645e-05
GW_10_TTCCGCAGAGAAATAT	pre_IN3	4.43745e-05	4.43745e-05	0.233557	4.43745e-05	4.43745e-05	4.43745e-05	0.0193771	4.43745e-05	4.43745e-05	4.43745e-05	0.0291205	4.43745e-05	4.43745e-05	0.0530282	0.034873	0.0214497	4.43745e-05	4.43745e-05	4.43745e-05	0.607973	4.43745e-05
GW_10_TTCCGGTTACCCACTT	MN1	0.00163878	0.0248677	0.0054796	6.1461e-05	6.1461e-05	6.1461e-05	6.1461e-05	0.598333	6.1461e-05	0.0306822	6.1461e-05	6.1461e-05	0.00592975	0.155739	6.1461e-05	6.1461e-05	6.1461e-05	6.1461e-05	6.1461e-05	0.175796	0.000795836
GW_10_TTCGCTATCTGACGTG	pre_IN3	5.88052e-05	5.88052e-05	0.413678	5.88052e-05	5.88052e-05	5.88052e-05	0.00684006	5.88052e-05	5.88052e-05	5.88052e-05	5.88052e-05	5.88052e-05	5.88052e-05	0.0761271	0.0221696	0.0657856	5.88052e-05	5.88052e-05	5.88052e-05	0.414517	5.88052e-05
GW_10_TTCGGGACTAATCGCG	MN1	6.61713e-05	6.61713e-05	0.00527022	6.61713e-05	6.61713e-05	6.61713e-05	6.61713e-05	0.860691	6.61713e-05	6.61713e-05	6.61713e-05	6.61713e-05	0.0158311	0.0314663	6.61713e-05	6.61713e-05	6.61713e-05	6.61713e-05	6.61713e-05	0.0856826	6.61713e-05
GW_10_TTCGTTCAACGAAGTT	pre_IN3	6.99376e-05	6.99376e-05	0.17157	0.00412924	6.99376e-05	6.99376e-05	0.00530218	6.99376e-05	6.99376e-05	6.99376e-05	6.99376e-05	6.99376e-05	6.99376e-05	0.0175511	6.99376e-05	0.00288032	6.99376e-05	0.0183461	6.99376e-05	0.779242	6.99376e-05
GW_10_TTCTAACCGAAGCTTA	pre_IN3	6.29112e-05	6.29112e-05	0.00715413	6.29112e-05	6.29112e-05	6.29112e-05	6.29112e-05	0.22897	6.29112e-05	6.29112e-05	6.29112e-05	6.29112e-05	0.00359053	0.0366212	6.29112e-05	6.29112e-05	0.000834733	6.29112e-05	6.29112e-05	0.721886	6.29112e-05
GW_10_TTCTGCGGGTTAGCGG	Ependymal	3.88272e-05	0.973811	0.0120141	3.88272e-05	3.88272e-05	3.88272e-05	0.0134345	3.88272e-05	3.88272e-05	3.88272e-05	3.88272e-05	3.88272e-05	3.88272e-05	5.57601e-05	4.45587e-05	5.74433e-05	3.88272e-05	3.88272e-05	3.88272e-05	3.88272e-05	3.88272e-05
GW_10_TTCTGCTAGACTCCAA	pre_IN3	3.95914e-05	3.95914e-05	0.000420021	0.122708	0.0940911	3.95914e-05	3.95914e-05	4.77565e-05	3.95914e-05	3.95914e-05	3.95914e-05	3.95914e-05	3.95914e-05	3.95914e-05	3.95914e-05	3.95914e-05	3.95914e-05	3.95914e-05	3.95914e-05	0.7821	3.95914e-05
GW_10_TTCTTGGAGTAATGAG	pre_IN3	6.05653e-05	6.05653e-05	0.000322193	0.0369784	0.070457	6.05653e-05	6.05653e-05	0.0883408	6.05653e-05	6.05653e-05	6.05653e-05	6.05653e-05	6.05653e-05	6.05653e-05	6.05653e-05	6.05653e-05	6.05653e-05	0.00952071	6.05653e-05	0.793472	6.05653e-05
GW_10_TTCTTTGGTCGCGACG	pre_IN3	2.87852e-05	2.87852e-05	0.00867446	0.0966899	3.88099e-05	2.87852e-05	2.87852e-05	0.0447842	2.87852e-05	2.87852e-05	2.87852e-05	2.87852e-05	2.87852e-05	2.87852e-05	2.87852e-05	2.87852e-05	2.87852e-05	2.87852e-05	2.87852e-05	0.849352	2.87852e-05
GW_10_TTGAATATGGACTTTC	pre_IN3	6.57462e-05	0.0309872	0.00181079	6.57462e-05	6.57462e-05	6.57462e-05	6.57462e-05	0.388693	0.0139589	6.57462e-05	6.57462e-05	6.57462e-05	6.57462e-05	0.0987257	6.57462e-05	6.57462e-05	0.00194171	6.57462e-05	6.57462e-05	0.454493	0.00853514
GW_10_TTGAATTCACGTGAGG	pre_IN3	6.36212e-05	0.00519546	0.00871126	6.36212e-05	6.36212e-05	6.36212e-05	6.36212e-05	0.356429	0.00820373	6.36212e-05	6.36212e-05	6.36212e-05	0.0229175	0.0924084	6.36212e-05	6.36212e-05	6.36212e-05	6.36212e-05	6.36212e-05	0.505244	6.36212e-05
GW_10_TTGACAGGAGCTCCCG	pre_IN3	2.70402e-05	0.0827209	0.0330985	2.70402e-05	2.70402e-05	2.70402e-05	2.70402e-05	0.224043	2.70402e-05	2.70402e-05	2.70402e-05	2.70402e-05	0.0111794	0.0815797	2.70402e-05	2.70402e-05	2.70402e-05	2.70402e-05	2.70402e-05	0.537115	0.0298852
GW_10_TTGACCATGTTCTCCG	pre_IN3	4.31762e-05	4.31762e-05	0.00132594	4.31762e-05	0.027098	4.31762e-05	4.31762e-05	0.276082	0.0398591	4.31762e-05	4.31762e-05	4.31762e-05	4.31762e-05	4.31762e-05	4.31762e-05	4.31762e-05	4.31762e-05	4.31762e-05	4.31762e-05	0.654945	4.31762e-05
GW_10_TTGACGCTCCATGAGC	pre_IN3	6.23369e-05	6.23369e-05	0.0232929	6.23369e-05	6.23369e-05	6.23369e-05	6.23369e-05	0.383395	6.23369e-05	0.0138897	0.00182205	6.23369e-05	0.0202479	0.101981	0.00394613	0.0189432	0.00449734	6.23369e-05	0.00897214	0.418389	6.23369e-05
GW_10_TTGATGTGTAGTCCCG	MN1	6.09293e-05	6.09293e-05	0.00264773	6.09293e-05	0.164599	0.00066969	6.09293e-05	0.403221	0.0646477	6.09293e-05	6.09293e-05	6.09293e-05	6.09293e-05	0.0580472	6.09293e-05	6.09293e-05	0.00173715	6.09293e-05	6.09293e-05	0.303639	6.09293e-05
GW_10_TTGCTCCCATACCGGA	pre_IN3	4.16469e-05	4.16469e-05	4.16469e-05	0.0459929	0.202357	0.0198072	4.16469e-05	0.282711	4.16469e-05	4.16469e-05	4.16469e-05	4.16469e-05	4.16469e-05	4.16469e-05	4.16469e-05	4.16469e-05	0.001124	4.16469e-05	4.16469e-05	0.447383	4.16469e-05
GW_10_TTGGGACACTGCCCGC	pre_IN3	4.50098e-05	4.50098e-05	0.000344268	0.000338166	4.50098e-05	4.50098e-05	4.50098e-05	0.1824	4.50098e-05	4.50098e-05	4.50098e-05	4.50098e-05	4.50098e-05	4.50098e-05	4.50098e-05	4.50098e-05	4.50098e-05	4.50098e-05	4.50098e-05	0.816152	4.50098e-05
GW_10_TTGGGCGGCGGTTGCC	pre_IN3	6.36909e-05	6.36909e-05	0.000848737	6.36909e-05	0.00570794	6.36909e-05	6.36909e-05	0.358865	0.0153916	6.36909e-05	6.36909e-05	6.36909e-05	6.36909e-05	0.0798983	6.36909e-05	6.36909e-05	6.36909e-05	6.36909e-05	6.36909e-05	0.538333	6.36909e-05
GW_10_TTGTAAGGCCAGTTGG	pre_IN3	6.07931e-05	6.07931e-05	6.07931e-05	6.07931e-05	0.0806858	6.07931e-05	6.07931e-05	0.317944	6.07931e-05	6.07931e-05	0.00441538	6.07931e-05	6.07931e-05	0.0702053	6.07931e-05	6.07931e-05	0.000289465	0.0022015	6.07931e-05	0.523407	6.07931e-05
GW_10_TTGTTCAGTGTGCTAC	pre_IN3	6.50001e-05	0.00302695	0.0755736	0.0285475	6.50001e-05	6.50001e-05	6.50001e-05	6.50001e-05	6.50001e-05	6.50001e-05	6.50001e-05	6.50001e-05	6.50001e-05	6.50001e-05	0.0031761	6.50001e-05	6.50001e-05	6.50001e-05	6.50001e-05	0.888636	6.50001e-05
GW_10_TTGTTGTGTGTCAAGA	MN1	4.50077e-05	4.50077e-05	0.000463616	4.50077e-05	4.50077e-05	4.50077e-05	4.50077e-05	0.512067	0.0173913	4.50077e-05	4.50077e-05	4.50077e-05	4.50077e-05	0.0159653	4.50077e-05	4.50077e-05	4.50077e-05	4.50077e-05	4.50077e-05	0.453393	4.50077e-05
GW_12_AAACCGGGTAGGTACC	NPC4	0.0292673	5.82197e-05	0.0352851	5.82197e-05	5.82197e-05	5.82197e-05	0.00154048	0.29177	5.82197e-05	5.82197e-05	5.82197e-05	5.82197e-05	5.82197e-05	0.405629	5.82197e-05	0.0163289	5.82197e-05	5.82197e-05	5.82197e-05	0.219182	0.000239533
GW_12_AAACCTCATGAAGTTG	fibro	2.67624e-05	2.75556e-05	0.658421	2.67624e-05	2.67624e-05	2.67624e-05	0.0791801	2.67624e-05	2.67624e-05	2.67624e-05	2.67624e-05	2.67624e-05	2.67624e-05	0.0258313	2.67624e-05	0.0526146	2.67624e-05	2.67624e-05	2.67624e-05	0.183524	2.67624e-05
GW_12_AAATGGTCAATGTGCC	fibro	2.48082e-05	2.48082e-05	0.575244	2.48082e-05	2.48082e-05	2.48082e-05	2.48082e-05	2.48082e-05	2.48082e-05	0.00293688	2.48082e-05	2.48082e-05	2.48082e-05	0.00584223	2.48082e-05	0.0388456	2.48082e-05	2.48082e-05	2.48082e-05	0.376735	2.48082e-05
GW_12_AAATTTGCGGGTGTGG	fibro	2.8236e-05	2.8236e-05	0.764198	2.8236e-05	2.8236e-05	2.8236e-05	0.063254	2.8236e-05	2.8236e-05	2.8236e-05	2.8236e-05	2.8236e-05	2.8236e-05	0.0129508	2.8236e-05	2.8236e-05	2.8236e-05	2.8236e-05	2.8236e-05	0.159118	2.8236e-05
GW_12_AACAACTGGTAGTTGC	pre_IN3	3.24075e-05	3.24075e-05	0.120492	3.24075e-05	4.90858e-05	3.24075e-05	0.000568743	0.000298786	3.24075e-05	3.24075e-05	3.24075e-05	3.24075e-05	0.0122763	0.0610337	3.24075e-05	3.24075e-05	3.24075e-05	3.24075e-05	3.24075e-05	0.804827	3.24075e-05
GW_12_AACAATTACTCTACGC	pre_IN3	4.82126e-05	4.82126e-05	0.0343848	4.82126e-05	4.82126e-05	4.82126e-05	4.82126e-05	0.0784754	4.82126e-05	0.0422106	4.82126e-05	4.82126e-05	4.82126e-05	0.292684	4.82126e-05	0.0410487	0.011898	4.82126e-05	4.82126e-05	0.498624	4.82126e-05
GW_12_AACAGGATGGGCCGCG	MN1	6.47564e-05	0.00700079	0.0163322	6.47564e-05	6.47564e-05	6.47564e-05	0.012309	0.464533	6.47564e-05	0.00278701	6.47564e-05	6.47564e-05	0.0196893	0.0560645	6.47564e-05	6.47564e-05	0.00668656	6.47564e-05	6.47564e-05	0.41382	6.47564e-05
GW_12_AACCAAGACTTCTCTG	NPC4	0.0530699	3.79792e-05	0.0193952	3.79792e-05	3.79792e-05	3.79792e-05	0.00348199	0.0679442	3.79792e-05	0.0268943	3.79792e-05	3.79792e-05	0.00381743	0.493745	3.79792e-05	0.0418284	3.79792e-05	3.79792e-05	3.79792e-05	0.289368	3.79792e-05
GW_12_AACGGCCATCTCCGGT	fibro	7.64786e-05	7.64786e-05	0.569884	7.64786e-05	7.64786e-05	7.64786e-05	0.0149243	7.64786e-05	7.64786e-05	0.0722742	7.64786e-05	7.64786e-05	7.64786e-05	0.184134	7.64786e-05	0.00955294	7.64786e-05	7.64786e-05	7.64786e-05	0.148083	7.64786e-05
GW_12_AACTCAAGTTAATTGC	pre_IN3	4.18337e-05	4.18337e-05	4.18337e-05	0.0255266	0.0572684	0.0166115	4.18337e-05	0.377751	4.18337e-05	4.18337e-05	4.18337e-05	4.18337e-05	4.18337e-05	0.100812	4.18337e-05	4.18337e-05	4.18337e-05	0.0322839	4.18337e-05	0.389161	4.18337e-05
GW_12_AACTTGCCCGTATGCA	MN1	6.13465e-05	6.13465e-05	0.00736246	6.13465e-05	0.000104363	6.13465e-05	6.13465e-05	0.477455	6.13465e-05	0.00910757	6.13465e-05	6.13465e-05	6.13465e-05	0.276309	6.13465e-05	6.13465e-05	6.13465e-05	6.13465e-05	6.13465e-05	0.164065	0.0647368
GW_12_AAGAGATGAATCGGTA	pre_IN3	7.45602e-05	0.0677637	0.219117	7.45602e-05	7.45602e-05	7.45602e-05	7.45602e-05	7.45602e-05	7.45602e-05	7.45602e-05	7.45602e-05	7.45602e-05	7.45602e-05	0.189007	7.45602e-05	7.45602e-05	7.45602e-05	7.45602e-05	7.45602e-05	0.522844	7.45602e-05
GW_12_AAGAGGATGTACGCGA	MN1	6.21957e-05	0.0172732	0.00498799	6.21957e-05	6.21957e-05	6.21957e-05	0.00204317	0.689608	6.72622e-05	6.21957e-05	6.21957e-05	6.21957e-05	6.21957e-05	0.208328	6.21957e-05	6.21957e-05	6.21957e-05	0.00940011	6.21957e-05	0.0438484	0.0236981
GW_12_AAGGCTGTGCTCATCG	pre_IN3	6.03591e-05	6.03591e-05	0.485442	6.03591e-05	6.03591e-05	6.03591e-05	6.03591e-05	6.03591e-05	6.03591e-05	6.03591e-05	6.03591e-05	6.03591e-05	6.03591e-05	6.03591e-05	6.03591e-05	6.03591e-05	6.03591e-05	6.03591e-05	6.03591e-05	0.513411	6.03591e-05
GW_12_AAGTAGTGACGCGAGG	pre_IN3	4.21862e-05	4.21862e-05	0.0180871	0.00617873	4.21862e-05	4.21862e-05	4.21862e-05	0.261748	0.0306569	4.21862e-05	4.21862e-05	4.21862e-05	4.21862e-05	0.204945	4.21862e-05	4.21862e-05	0.00134784	4.21862e-05	4.21862e-05	0.44306	0.0334278
GW_12_AAGTGACGACCGAATT	pre_IN3	0.0947039	0.00667549	0.0553871	5.57159e-05	5.57159e-05	5.57159e-05	5.57159e-05	0.0353313	5.57159e-05	5.57159e-05	5.57159e-05	5.57159e-05	5.57159e-05	0.184244	5.57159e-05	5.57159e-05	0.012553	5.57159e-05	5.57159e-05	0.610326	5.57159e-05
GW_12_AAGTTCGGCCAACAGG	pre_IN3	8.672e-05	8.672e-05	0.282575	8.672e-05	8.672e-05	8.672e-05	0.00661242	8.672e-05	8.672e-05	0.0910479	8.672e-05	8.672e-05	8.672e-05	0.260031	8.672e-05	0.0461397	0.00833481	8.672e-05	8.672e-05	0.304045	8.672e-05
GW_12_AATAACAACGCTCGGC	Ependymal	0.275373	0.373709	3.55575e-05	3.55575e-05	3.55575e-05	3.55575e-05	3.55575e-05	3.55575e-05	3.55575e-05	3.55575e-05	3.55575e-05	4.24654e-05	3.55575e-05	0.350265	4.1981e-05	3.55575e-05	3.55575e-05	3.55575e-05	3.55575e-05	3.55575e-05	3.55575e-05
GW_12_AATATTGGAGTATTGA	pre_IN3	0.024689	0.0609918	0.0453658	5.36726e-05	5.36726e-05	5.36726e-05	5.36726e-05	0.0278117	5.36726e-05	5.36726e-05	0.00417314	0.0274151	5.36726e-05	0.237611	5.36726e-05	5.36726e-05	0.0191343	5.36726e-05	5.36726e-05	0.54362	0.00859758
GW_12_AATTAAAGGTCGGCGT	pre_IN3	6.75886e-05	6.75886e-05	0.168814	6.75886e-05	6.75886e-05	6.75886e-05	0.0197391	7.1189e-05	6.75886e-05	0.00663538	6.75886e-05	6.75886e-05	6.75886e-05	0.00665735	6.75886e-05	6.75886e-05	6.75886e-05	6.75886e-05	0.00742081	0.789716	6.75886e-05
GW_12_ACAAGCAGTGCCTAGC	MN1	6.8624e-05	6.8624e-05	0.0211591	6.8624e-05	6.8624e-05	6.8624e-05	6.8624e-05	0.431561	6.8624e-05	6.8624e-05	6.8624e-05	6.8624e-05	0.0157079	0.14309	6.8624e-05	6.8624e-05	6.8624e-05	6.8624e-05	6.8624e-05	0.387384	6.8624e-05
GW_12_ACAAGGACAAGAGGTT	pre_IN3	1.8882e-05	1.8882e-05	0.0162421	0.00625076	2.36048e-05	0.016405	1.8882e-05	0.103436	1.8882e-05	1.8882e-05	1.8882e-05	1.8882e-05	0.00390003	0.0122232	1.8882e-05	1.8882e-05	1.8882e-05	0.0629626	1.8882e-05	0.77833	1.8882e-05
GW_12_ACAATCCATTTAAACC	Ependymal	0.221886	0.577254	2.5909e-05	2.5909e-05	2.5909e-05	2.5909e-05	0.0329925	2.5909e-05	2.5909e-05	2.5909e-05	2.5909e-05	0.143027	2.5909e-05	0.024386	2.5909e-05	6.5375e-05	2.5909e-05	2.5909e-05	2.5909e-05	2.5909e-05	2.5909e-05
GW_12_ACATCGGTCAGCCGCG	MN1	6.70191e-05	6.70191e-05	0.00659935	6.70191e-05	7.25644e-05	0.00307017	6.70191e-05	0.701157	0.0261755	6.70191e-05	6.70191e-05	6.70191e-05	0.0200296	0.0975232	6.70191e-05	6.70191e-05	0.00752734	6.70191e-05	6.70191e-05	0.137041	6.70191e-05
GW_12_ACCATCGTATATGGTA	MN1	4.4234e-05	4.4234e-05	0.00771705	0.016503	4.4234e-05	4.4234e-05	4.4234e-05	0.758976	4.88155e-05	0.0327132	4.4234e-05	4.4234e-05	0.00102661	0.0756566	4.4234e-05	4.4234e-05	4.4234e-05	4.4234e-05	4.4234e-05	0.106784	4.4234e-05
GW_12_ACCCACCTACATGCTC	fibro	3.14613e-05	0.000127841	0.656949	3.14613e-05	3.14613e-05	3.14613e-05	0.0161683	3.14613e-05	3.14613e-05	3.14613e-05	3.14613e-05	3.14613e-05	3.14613e-05	0.130574	3.14613e-05	3.14613e-05	0.0092487	3.14613e-05	3.14613e-05	0.18646	3.14613e-05
GW_12_ACCCATCTTGAGGGTA	NPC4	5.19077e-05	5.19077e-05	0.00487325	5.19077e-05	0.241948	5.19077e-05	5.19077e-05	5.65204e-05	5.19077e-05	5.19077e-05	0.026594	0.00724521	5.19077e-05	0.391936	5.19077e-05	5.19077e-05	5.19077e-05	0.00532174	0.0113642	0.310038	5.19077e-05
GW_12_ACCCGGTTACACTTCC	pre_IN3	7.95528e-05	0.00833539	0.159664	7.95528e-05	7.95528e-05	7.95528e-05	7.95528e-05	7.95528e-05	7.95528e-05	0.0326523	7.95528e-05	7.95528e-05	7.95528e-05	0.126908	7.95528e-05	7.95528e-05	7.95528e-05	7.95528e-05	7.95528e-05	0.671167	7.95528e-05
GW_12_ACCTAATCGACTTCCT	MN1	6.04363e-05	6.04363e-05	0.0108937	6.04363e-05	6.04363e-05	6.04363e-05	6.04363e-05	0.598935	0.0112413	6.04363e-05	6.04363e-05	6.04363e-05	6.04363e-05	0.329068	6.04363e-05	6.04363e-05	0.0102321	0.0251921	6.04363e-05	0.00873115	0.00492129
GW_12_ACGAAATGGGCGGCAC	MN1	6.20945e-05	6.20945e-05	0.0108231	6.20945e-05	6.20945e-05	6.20945e-05	6.20945e-05	0.464117	6.20945e-05	0.0226665	6.20945e-05	6.20945e-05	6.20945e-05	0.21043	6.20945e-05	6.20945e-05	6.20945e-05	6.20945e-05	6.20945e-05	0.266402	0.0246297
GW_12_ACGATGCATATGTTAT	MN1	6.48538e-05	6.48538e-05	0.0122446	0.0361245	0.000161624	0.0572059	6.48538e-05	0.454729	6.48538e-05	6.48538e-05	6.48538e-05	6.48538e-05	6.48538e-05	0.31499	0.0226632	6.48538e-05	6.48538e-05	0.0114384	0.0495872	0.040142	6.48538e-05
GW_12_ACGCGCTACACAGGGT	MN1	4.3529e-05	4.3529e-05	0.0020934	4.3529e-05	5.57109e-05	4.3529e-05	4.3529e-05	0.693184	5.6117e-05	4.3529e-05	4.3529e-05	4.3529e-05	4.3529e-05	0.265801	4.3529e-05	4.3529e-05	4.3529e-05	4.3529e-05	4.3529e-05	8.12691e-05	0.0381196
GW_12_ACGTTAGATTTGCCCG	MN1	6.426e-05	0.0160221	6.426e-05	8.22686e-05	7.72852e-05	6.426e-05	6.426e-05	0.578292	0.0865688	6.426e-05	6.426e-05	6.426e-05	0.0146957	0.114351	6.426e-05	6.426e-05	6.426e-05	0.0112159	6.426e-05	0.177924	6.426e-05
GW_12_ACTACCAGCTCTCTGG	fibro	3.20236e-05	7.62938e-05	0.933863	3.20236e-05	3.20236e-05	3.20236e-05	0.00450479	3.20236e-05	3.20236e-05	3.20236e-05	3.20236e-05	3.20236e-05	3.20236e-05	4.7167e-05	3.20236e-05	0.000116739	3.20236e-05	3.20236e-05	3.20236e-05	0.0609113	3.20236e-05
GW_12_ACTGTAGCACTTTGGA	pre_IN3	3.1303e-05	3.1303e-05	0.0826256	0.0548295	0.0214909	3.1303e-05	3.1303e-05	0.000160367	3.1303e-05	3.1303e-05	3.1303e-05	3.1303e-05	3.1303e-05	3.28929e-05	3.1303e-05	3.1303e-05	3.1303e-05	0.0302162	3.1303e-05	0.810206	3.1303e-05
GW_12_ACTTATTAGGATCGGT	fibro	2.02178e-05	0.00146579	0.885044	2.02178e-05	2.02178e-05	2.02178e-05	0.00531933	2.02178e-05	2.02178e-05	2.02178e-05	2.02178e-05	2.02178e-05	2.02178e-05	7.11321e-05	2.02178e-05	0.070825	2.02178e-05	2.02178e-05	2.02178e-05	0.0369714	2.02178e-05
GW_12_AGAAGGTTGCCGAATT	pre_IN3	2.13797e-05	2.13797e-05	0.00579029	2.13797e-05	2.13797e-05	0.0176926	2.13797e-05	0.211546	2.13797e-05	2.13797e-05	2.13797e-05	2.13797e-05	0.00332225	0.00362348	2.13797e-05	2.13797e-05	2.13797e-05	0.0516698	0.0496018	0.656476	2.13797e-05
GW_12_AGACTAGCCTTCCAGA	fibro	2.59876e-05	0.0638194	0.629909	2.59876e-05	2.59876e-05	2.59876e-05	2.59876e-05	2.59876e-05	2.59876e-05	2.59876e-05	2.59876e-05	2.59876e-05	2.59876e-05	0.0001893	2.59876e-05	0.050783	2.59876e-05	2.59876e-05	2.59876e-05	0.254883	2.59876e-05
GW_12_AGATAACTTCAGGGCC	pre_IN3	4.14286e-05	0.00664015	0.0122609	0.0556912	0.0378563	0.0271028	4.14286e-05	0.0209602	4.14286e-05	4.14286e-05	4.14286e-05	4.14286e-05	0.00604622	0.00657947	4.14286e-05	4.14286e-05	4.14286e-05	0.00456317	4.14286e-05	0.821844	4.14286e-05
GW_12_AGATACCGGTGTTCAC	pre_IN3	5.92252e-05	5.92252e-05	0.00934674	5.92252e-05	8.9645e-05	0.00466397	5.92252e-05	0.367971	5.92252e-05	5.92252e-05	5.92252e-05	5.92252e-05	0.0192484	0.0189239	5.92252e-05	5.92252e-05	0.00330298	5.92252e-05	5.92252e-05	0.575684	5.92252e-05
GW_12_AGCACTACCGGCCTGT	pre_IN3	0.00231305	0.0359108	0.0926259	9.2548e-05	9.2548e-05	9.2548e-05	0.00306306	0.0034874	9.2548e-05	0.0565225	9.2548e-05	9.2548e-05	9.2548e-05	0.266021	0.000416017	9.2548e-05	9.2548e-05	9.2548e-05	9.2548e-05	0.53853	9.2548e-05
GW_12_AGCACTTAAGGACGCC	pre_IN3	6.28876e-05	6.28876e-05	0.00627059	0.0407261	8.33842e-05	6.28876e-05	6.28876e-05	0.376761	6.28876e-05	6.28876e-05	6.28876e-05	6.28876e-05	0.00460712	0.0859116	6.28876e-05	6.28876e-05	6.28876e-05	0.0102007	6.28876e-05	0.474622	6.28876e-05
GW_12_AGCCCATACATGTAAG	pre_IN3	0.0262993	0.00622391	0.0501342	4.0471e-05	4.0471e-05	4.0471e-05	4.0471e-05	0.0292924	0.00461827	0.00401705	4.14634e-05	4.0471e-05	0.0397523	0.344783	4.0471e-05	4.0471e-05	4.0471e-05	4.0471e-05	4.0471e-05	0.494393	4.0471e-05
GW_12_AGCTCTTTACTCAGTT	pre_IN3	1.97284e-05	1.97284e-05	0.015481	1.97284e-05	8.12727e-05	1.97284e-05	1.97284e-05	0.030736	1.97284e-05	1.97284e-05	1.97284e-05	1.97284e-05	1.97284e-05	1.97284e-05	1.97284e-05	1.97284e-05	1.97284e-05	0.1152	4.1802e-05	0.838164	1.97284e-05
GW_12_AGCTTGATCTTAACTT	NPC4	0.0451601	0.134125	0.254901	9.10188e-05	9.10188e-05	9.10188e-05	0.021278	9.10188e-05	9.10188e-05	0.00870341	9.10188e-05	9.10188e-05	9.10188e-05	0.310396	9.10188e-05	9.10188e-05	9.10188e-05	9.10188e-05	9.10188e-05	0.224162	9.10188e-05
GW_12_AGGACGACCCATTAGA	pre_IN3	4.89334e-05	4.89334e-05	0.0460866	4.89334e-05	4.89334e-05	0.0187195	0.00813533	0.000250917	4.89334e-05	0.0364645	4.89334e-05	4.89334e-05	4.89334e-05	0.0520757	4.89334e-05	4.89334e-05	4.89334e-05	0.0145014	4.89334e-05	0.82313	4.89334e-05
GW_12_AGGCCACCCGTTATGA	pre_IN3	4.05347e-05	4.05347e-05	0.0459293	0.037995	4.74198e-05	4.05347e-05	4.05347e-05	6.54351e-05	4.05347e-05	4.05347e-05	4.05347e-05	4.05347e-05	4.05347e-05	4.05347e-05	4.05347e-05	4.05347e-05	4.05347e-05	0.0112324	4.05347e-05	0.904122	4.05347e-05
GW_12_AGGCTATGGTTAGCTT	pre_IN3	5.70888e-05	0.0311003	0.351244	5.70888e-05	5.70888e-05	5.70888e-05	5.70888e-05	5.70888e-05	5.70888e-05	0.00305714	5.70888e-05	5.70888e-05	5.70888e-05	0.12675	5.70888e-05	5.70888e-05	5.70888e-05	5.70888e-05	5.70888e-05	0.486936	5.70888e-05
GW_12_AGGTAGGTACAAAGCT	NPC4	0.101685	0.0440293	5.58815e-05	5.58815e-05	5.58815e-05	5.58815e-05	0.0231717	0.122232	5.58815e-05	5.58815e-05	5.58815e-05	5.58815e-05	5.58815e-05	0.500151	5.58815e-05	5.58815e-05	5.58815e-05	5.58815e-05	0.0401965	0.167752	5.58815e-05
GW_12_AGTATAATACTAGGCA	fibro	2.81567e-05	2.81567e-05	0.62111	2.81567e-05	2.81567e-05	2.81567e-05	0.101592	2.81567e-05	2.81567e-05	2.81567e-05	2.81567e-05	2.81567e-05	2.81567e-05	0.205947	2.81567e-05	0.0368907	0.0243781	2.81567e-05	2.81567e-05	0.00965925	2.81567e-05
GW_12_AGTCAACACCACCATC	pre_IN3	2.00263e-05	2.00263e-05	0.0365922	0.0342094	0.0011706	2.00263e-05	2.00263e-05	0.000238003	2.00263e-05	2.00263e-05	2.00263e-05	2.00263e-05	2.00263e-05	0.0572544	2.00263e-05	2.00263e-05	2.00263e-05	0.0509915	2.00263e-05	0.819264	2.00263e-05
GW_12_AGTCGGCCCAAACGAC	fibro	4.1458e-05	0.0362539	0.491289	4.1458e-05	4.1458e-05	4.1458e-05	4.1458e-05	4.1458e-05	4.1458e-05	4.1458e-05	4.1458e-05	4.1458e-05	4.1458e-05	0.049871	4.1458e-05	0.237259	4.1458e-05	4.1458e-05	4.1458e-05	0.184664	4.1458e-05
GW_12_AGTGCGTAGCTCGTAA	pre_IN3	8.93926e-05	8.93926e-05	0.200831	8.93926e-05	8.93926e-05	8.93926e-05	8.93926e-05	8.93926e-05	8.93926e-05	0.0170611	8.93926e-05	8.93926e-05	8.93926e-05	0.244896	8.93926e-05	0.0994551	0.0262252	8.93926e-05	8.93926e-05	0.41019	8.93926e-05
GW_12_AGTTAAACACTTGCGA	pre_IN3	3.04485e-05	0.00226691	0.0142292	0.0196898	0.0123297	3.04485e-05	0.00433377	0.000306132	3.04485e-05	0.00379673	3.04485e-05	3.04485e-05	3.04485e-05	0.0673904	3.04485e-05	0.00220867	3.04485e-05	0.00620566	3.04485e-05	0.866938	3.04485e-05
GW_12_AGTTTGGCCAGACCTA	pre_IN3	0.000163577	0.0146858	0.221588	0.000163577	0.000163577	0.000163577	0.0113988	0.000163577	0.000163577	0.222134	0.000163577	0.000163577	0.000163577	0.149692	0.000163577	0.000163577	0.000163577	0.000163577	0.000163577	0.378048	0.000163577
GW_12_ATAAAGGCTCGGTCGT	pre_IN3	8.1069e-05	0.0284599	0.243897	8.1069e-05	8.1069e-05	8.1069e-05	0.0443438	8.1069e-05	8.1069e-05	0.00228221	8.1069e-05	8.1069e-05	8.1069e-05	0.0986507	8.1069e-05	8.1069e-05	8.1069e-05	8.1069e-05	8.1069e-05	0.58115	8.1069e-05
GW_12_ATAAATATTAGCAGCT	NPC4	0.0806774	0.091148	0.00388925	5.49389e-05	5.49389e-05	5.49389e-05	0.00770972	0.23782	5.49389e-05	0.0373085	5.49389e-05	5.49389e-05	5.49389e-05	0.531183	5.49389e-05	5.49389e-05	5.49389e-05	0.00936431	0.000241227	5.49389e-05	5.49389e-05
GW_12_ATACCACGGGCAACTT	MN1	5.93529e-05	0.0648524	0.00256327	5.93529e-05	5.93529e-05	5.93529e-05	0.0036846	0.44222	5.93529e-05	5.93529e-05	5.93529e-05	5.93529e-05	0.00304507	0.339813	5.93529e-05	5.93529e-05	0.00479797	5.93529e-05	5.93529e-05	0.138252	5.93529e-05
GW_12_ATAGACGAAGAGAAAG	pre_IN3	2.81581e-05	0.019168	0.0143385	0.00786478	2.81581e-05	0.0273108	0.00247721	0.00854091	2.94305e-05	2.81581e-05	2.81581e-05	2.81581e-05	2.81581e-05	0.0340816	2.81581e-05	2.81581e-05	0.000659002	0.00291167	2.81581e-05	0.882336	2.81581e-05
GW_12_ATAGGCGGCTATAGAA	MN1	6.35409e-05	6.35409e-05	0.00638985	6.35409e-05	6.35409e-05	6.35409e-05	6.35409e-05	0.665954	0.0105254	6.35409e-05	6.35409e-05	6.35409e-05	0.053123	0.112306	6.35409e-05	6.35409e-05	6.35409e-05	0.033299	0.000736046	0.107315	0.00959016
GW_12_ATATTCAGTTAAACCT	pre_IN3	7.89507e-05	7.89507e-05	0.0910484	7.89507e-05	7.89507e-05	7.89507e-05	0.0148765	7.89507e-05	7.89507e-05	0.0588466	7.89507e-05	7.89507e-05	7.89507e-05	0.247477	7.89507e-05	7.89507e-05	7.89507e-05	7.89507e-05	7.89507e-05	0.586488	7.89507e-05
GW_12_ATCACGTGCTAATTAA	pre_IN3	0.000121179	0.000121179	0.246824	0.000121179	0.000121179	0.000121179	0.044677	0.000121179	0.000121179	0.0392864	0.000121179	0.000121179	0.000121179	0.267468	0.000121179	0.00617093	0.0221113	0.000121179	0.000121179	0.371765	0.000121179
GW_12_ATCAGACGGCACGCCG	pre_IN3	7.42275e-05	7.42275e-05	0.0750939	7.42275e-05	7.42275e-05	7.42275e-05	7.42275e-05	7.42275e-05	7.42275e-05	0.0721064	7.42275e-05	7.42275e-05	7.42275e-05	0.120116	7.42275e-05	7.42275e-05	0.00675142	7.42275e-05	7.42275e-05	0.724744	7.42275e-05
GW_12_ATCCAACGCAGTCATA	fibro	3.82618e-05	3.82618e-05	0.530353	3.82618e-05	3.82618e-05	3.82618e-05	3.82618e-05	3.82618e-05	3.82618e-05	3.82618e-05	3.82618e-05	3.82618e-05	3.82618e-05	0.125688	3.82618e-05	0.0315893	3.82618e-05	3.82618e-05	3.82618e-05	0.311719	3.82618e-05
GW_12_ATCCAATGGAGGGTCC	pre_IN3	6.2312e-05	0.01089	0.126423	6.2312e-05	6.2312e-05	6.2312e-05	0.0267977	0.0577483	6.2312e-05	0.00683854	6.2312e-05	6.2312e-05	6.2312e-05	0.285309	6.2312e-05	0.00441642	0.0211857	6.2312e-05	6.2312e-05	0.459644	6.2312e-05
GW_12_ATCCAGGATTCGTGAA	pre_IN3	3.80643e-05	3.80643e-05	0.00488485	0.122476	0.022954	3.80643e-05	3.80643e-05	0.0163157	3.80643e-05	3.80643e-05	3.80643e-05	3.80643e-05	0.000296652	0.0202964	3.80643e-05	3.80643e-05	3.80643e-05	3.80643e-05	3.80643e-05	0.812243	3.80643e-05
GW_12_ATCCTACCTAAGCTCT	fibro	4.00995e-05	7.91314e-05	0.490174	4.00995e-05	4.00995e-05	4.00995e-05	0.0310241	4.00995e-05	4.00995e-05	4.00995e-05	4.00995e-05	4.00995e-05	4.00995e-05	0.224808	4.00995e-05	0.0859027	0.00292362	4.00995e-05	4.00995e-05	0.164528	4.00995e-05
GW_12_ATCCTGAATCGCTGCG	NPC4	0.0219696	0.122982	0.0429086	0.00469551	8.11791e-05	8.11791e-05	8.11791e-05	0.175573	8.11791e-05	8.11791e-05	8.11791e-05	0.038793	8.11791e-05	0.387607	8.11791e-05	8.11791e-05	0.00212765	8.11791e-05	0.00924229	0.160956	0.0323339
GW_12_ATCCTGCGTGGAATGG	fibro	5.98255e-05	5.98255e-05	0.471703	5.98255e-05	5.98255e-05	5.98255e-05	5.98255e-05	5.98255e-05	5.98255e-05	0.00621339	5.98255e-05	5.98255e-05	5.98255e-05	0.333737	5.98255e-05	0.0429238	0.0165229	5.98255e-05	5.98255e-05	0.128003	5.98255e-05
GW_12_ATCTTGACCTGCAACG	fibro	2.49045e-05	7.72681e-05	0.709911	2.49045e-05	2.49045e-05	2.49045e-05	0.0129378	2.49045e-05	2.49045e-05	2.49045e-05	2.49045e-05	2.49045e-05	2.49045e-05	2.49045e-05	0.00123977	0.0276548	2.49045e-05	2.49045e-05	2.49045e-05	0.247806	2.49045e-05
GW_12_ATGAGGAGTGTTAATC	fibro	6.32872e-05	6.32872e-05	0.498319	6.32872e-05	6.32872e-05	6.32872e-05	6.32872e-05	6.32872e-05	6.32872e-05	6.32872e-05	6.32872e-05	6.32872e-05	6.32872e-05	0.108377	6.32872e-05	0.0989919	0.00195724	6.32872e-05	6.32872e-05	0.291342	6.32872e-05
GW_12_ATGCACTACCGCATTG	fibro	2.70037e-05	6.02978e-05	0.592525	2.70037e-05	2.70037e-05	2.70037e-05	2.70037e-05	2.70037e-05	2.70037e-05	2.70037e-05	2.70037e-05	2.70037e-05	2.70037e-05	4.66339e-05	2.70037e-05	2.70037e-05	2.70037e-05	2.70037e-05	2.70037e-05	0.406909	2.70037e-05
GW_12_ATTACGCGCTGGCAGG	MN1	6.19206e-05	6.19206e-05	0.00827434	6.19206e-05	0.00720937	6.19206e-05	6.19206e-05	0.63019	6.19206e-05	6.19206e-05	6.19206e-05	6.19206e-05	0.00798252	0.230785	6.19206e-05	6.19206e-05	0.00427722	6.19206e-05	6.19206e-05	0.101902	0.00857413
GW_12_ATTCAGTAGCAGGGTC	pre_IN3	5.63676e-05	0.0116374	0.363017	5.63676e-05	5.63676e-05	5.63676e-05	0.0257783	5.63676e-05	5.63676e-05	5.63676e-05	5.63676e-05	5.63676e-05	5.63676e-05	0.144018	5.63676e-05	5.63676e-05	0.0205722	5.63676e-05	5.63676e-05	0.434132	5.63676e-05
GW_12_ATTCCCACATAAACAA	fibro	2.63358e-05	2.63358e-05	0.825914	2.63358e-05	2.63358e-05	2.63358e-05	0.00410547	2.63358e-05	2.63358e-05	2.63358e-05	2.63358e-05	2.63358e-05	2.63358e-05	0.0585354	2.63358e-05	0.0459536	0.00359937	2.63358e-05	2.63358e-05	0.0614972	2.63358e-05
GW_12_ATTCGACGCCGGGCCT	MN1	0.00118319	0.0575241	0.0141787	6.0722e-05	6.0722e-05	6.0722e-05	6.0722e-05	0.442164	6.0722e-05	0.0401905	6.0722e-05	6.0722e-05	6.0722e-05	0.28938	6.0722e-05	6.0722e-05	0.0021509	6.0722e-05	6.0722e-05	0.152439	6.0722e-05
GW_12_ATTGAAGATCTTAGTG	fibro	2.4347e-05	5.87502e-05	0.574464	2.4347e-05	2.4347e-05	2.4347e-05	0.0364011	2.4347e-05	2.4347e-05	2.4347e-05	2.4347e-05	2.4347e-05	2.4347e-05	0.0595378	2.4347e-05	2.4347e-05	2.4347e-05	2.4347e-05	2.4347e-05	0.329149	2.4347e-05
GW_12_ATTGCTGCTCCTCCAT	pre_IN3	4.0216e-05	0.0126495	4.0216e-05	4.0216e-05	4.54934e-05	4.0216e-05	0.0116646	0.00896359	0.0045816	4.0216e-05	0.053873	4.0216e-05	4.0216e-05	0.143515	0.0937924	0.0283637	0.00220195	4.0216e-05	0.0306191	0.609368	4.0216e-05
GW_12_ATTTACAGTTTACTGG	MN1	6.22589e-05	6.22589e-05	0.00509669	0.0899712	0.142692	0.0286789	6.22589e-05	0.46579	6.22589e-05	6.22589e-05	6.22589e-05	6.22589e-05	6.22589e-05	0.0694104	6.22589e-05	6.22589e-05	6.22589e-05	0.0485989	6.22589e-05	0.148952	6.22589e-05
GW_12_CAAACGGTCGCACTTT	pre_IN3	5.48483e-05	5.48483e-05	0.0117467	0.100039	0.130139	5.48483e-05	5.48483e-05	0.0226721	5.48483e-05	5.48483e-05	5.48483e-05	5.48483e-05	5.48483e-05	0.00894046	5.48483e-05	5.48483e-05	5.48483e-05	5.48483e-05	5.48483e-05	0.72564	5.48483e-05
GW_12_CAAGCAACGTCGGAGT	pre_IN3	5.82981e-05	0.00859811	0.00654137	0.0329983	0.0469106	0.0018971	5.82981e-05	0.330019	0.0119447	5.82981e-05	5.82981e-05	5.82981e-05	0.0116663	0.0899661	5.82981e-05	5.82981e-05	5.82981e-05	0.00956631	5.82981e-05	0.449309	5.82981e-05
GW_12_CACAATGAGCTGCTAT	fibro	5.40497e-05	5.40497e-05	0.666794	5.40497e-05	5.40497e-05	5.40497e-05	0.0214633	5.40497e-05	5.40497e-05	5.40497e-05	5.40497e-05	5.40497e-05	5.40497e-05	0.181283	5.40497e-05	0.107249	5.40497e-05	5.40497e-05	5.40497e-05	0.0223454	5.40497e-05
GW_12_CACACAGGGATAGATT	fibro	3.13543e-05	3.13543e-05	0.701268	3.13543e-05	3.13543e-05	3.13543e-05	0.093374	3.13543e-05	3.13543e-05	3.13543e-05	3.13543e-05	3.13543e-05	3.13543e-05	0.203666	3.13543e-05	3.13543e-05	0.00115941	3.13543e-05	3.13543e-05	3.13543e-05	3.13543e-05
GW_12_CACGAAAGTTAGTCCC	MN1	6.19648e-05	6.19648e-05	0.00681248	6.19648e-05	6.19648e-05	6.19648e-05	0.0181388	0.459421	0.0105601	6.19648e-05	6.19648e-05	6.19648e-05	0.00859042	0.19671	6.19648e-05	6.19648e-05	6.19648e-05	6.19648e-05	6.19648e-05	0.253794	0.0451669
GW_12_CACGCAGCGAGGCTTT	pre_IN3	3.71078e-05	3.71078e-05	0.0156342	0.116768	0.0693862	0.01458	3.71078e-05	0.00017218	3.71078e-05	3.71078e-05	3.71078e-05	3.71078e-05	3.71078e-05	0.00233693	3.71078e-05	3.71078e-05	3.71078e-05	3.71078e-05	3.71078e-05	0.780603	3.71078e-05
GW_12_CACTAAAGTTGCCTAT	pre_IN3	5.50391e-05	5.50391e-05	0.341723	5.50391e-05	5.50391e-05	5.50391e-05	0.0115402	5.50391e-05	5.50391e-05	5.50391e-05	5.50391e-05	5.50391e-05	5.50391e-05	0.049947	5.50391e-05	5.50391e-05	5.50391e-05	5.50391e-05	5.50391e-05	0.595854	5.50391e-05
GW_12_CACTTAATCAGACGGA	pre_IN3	5.14681e-05	0.0303883	0.0571385	5.14681e-05	5.14681e-05	5.14681e-05	0.00379068	0.000166546	5.14681e-05	0.00228471	0.00083767	5.14681e-05	5.14681e-05	0.106685	5.14681e-05	5.14681e-05	5.14681e-05	5.14681e-05	5.14681e-05	0.79804	5.14681e-05
GW_12_CAGCTTAGTAGGTAGC	MN1	6.56197e-05	0.00202021	0.00328299	6.56197e-05	6.56197e-05	6.56197e-05	6.56197e-05	0.655544	0.0171213	6.56197e-05	6.56197e-05	6.56197e-05	0.0207754	0.208501	6.56197e-05	6.56197e-05	0.0066393	6.56197e-05	6.56197e-05	0.0572578	0.0280705
GW_12_CAGGCCGTTTGGGTGT	pre_IN3	5.79933e-05	5.79933e-05	5.79933e-05	0.0201976	0.0447671	0.0392989	5.79933e-05	0.285635	5.79933e-05	5.79933e-05	5.79933e-05	5.79933e-05	5.79933e-05	0.0751614	5.79933e-05	5.79933e-05	5.79933e-05	5.79933e-05	5.79933e-05	0.534071	5.79933e-05
GW_12_CAGTTCCGCGGGTCGA	fibro	4.04407e-05	0.00693914	0.470283	4.04407e-05	4.04407e-05	4.04407e-05	0.110467	4.04407e-05	4.04407e-05	4.04407e-05	4.04407e-05	4.04407e-05	4.04407e-05	0.209207	4.04407e-05	0.0116295	0.00193574	4.04407e-05	4.04407e-05	0.188973	4.04407e-05
GW_12_CATACCCGTACCCAGT	Ependymal	0.218761	0.432527	0.00794944	2.54326e-05	2.54326e-05	2.54326e-05	0.0172259	2.54326e-05	2.54326e-05	2.54326e-05	2.54326e-05	2.54326e-05	2.54326e-05	0.300947	4.73176e-05	8.02363e-05	2.54326e-05	2.54326e-05	2.54326e-05	0.0221309	2.54326e-05
GW_12_CATACTATGTAATTGT	pre_IN3	4.38647e-05	4.38647e-05	0.0175126	0.0760733	4.38647e-05	4.38647e-05	4.38647e-05	0.000322117	4.38647e-05	0.00131589	4.38647e-05	4.38647e-05	0.0078691	4.38647e-05	4.38647e-05	4.38647e-05	4.38647e-05	4.38647e-05	4.38647e-05	0.896249	4.38647e-05
GW_12_CATAGTCCACAAGAAC	NPC4	4.89188e-05	4.89188e-05	0.341047	4.89188e-05	4.89188e-05	4.89188e-05	4.89188e-05	4.89188e-05	4.89188e-05	0.0719262	4.89188e-05	4.89188e-05	4.89188e-05	0.343645	4.89188e-05	0.0135843	4.89188e-05	4.89188e-05	4.89188e-05	0.229015	4.89188e-05
GW_12_CCAACGATGCACTGAT	pre_IN3	0.00589543	1.35635e-05	0.000124299	0.0517538	0.0576627	1.35635e-05	1.35635e-05	0.197629	1.35635e-05	1.35635e-05	0.0287994	1.35635e-05	1.35635e-05	0.183275	1.35635e-05	1.35635e-05	1.35635e-05	1.35635e-05	1.35635e-05	0.474684	1.35635e-05
GW_12_CCAATAGTGCCGTCGA	pre_IN3	2.74095e-05	0.00897594	0.00406072	0.0199679	0.0998764	0.033495	0.00616136	0.173825	2.74095e-05	2.74095e-05	2.74095e-05	2.74095e-05	0.0141217	0.0721658	0.000967361	2.74095e-05	2.74095e-05	2.74095e-05	2.74095e-05	0.566109	2.74095e-05
GW_12_CCAATGTCACAGCAAG	pre_IN3	2.95608e-05	2.95608e-05	0.0131231	0.0693009	3.97206e-05	0.0152789	2.95608e-05	0.12292	2.95608e-05	0.0193393	2.95608e-05	2.95608e-05	2.95608e-05	2.95608e-05	2.95608e-05	2.95608e-05	2.95608e-05	2.95608e-05	2.95608e-05	0.759584	2.95608e-05
GW_12_CCACACTGAGATATTA	pre_IN3	2.59513e-05	2.59513e-05	0.0194815	0.0421453	0.017803	2.59513e-05	2.59513e-05	0.000165317	2.59513e-05	2.59513e-05	2.59513e-05	2.59513e-05	2.59513e-05	2.59513e-05	2.59513e-05	2.59513e-05	2.59513e-05	2.59513e-05	2.59513e-05	0.91999	2.59513e-05
GW_12_CCACTGGTGGCTGGTT	fibro	2.36895e-05	0.0861255	0.580085	2.36895e-05	2.36895e-05	2.36895e-05	2.36895e-05	2.36895e-05	2.36895e-05	2.36895e-05	2.36895e-05	2.36895e-05	2.36895e-05	0.0304983	0.0329709	0.112964	2.36895e-05	2.36895e-05	2.36895e-05	0.157002	2.36895e-05
GW_12_CCAGCTGATGGTACTT	fibro	3.40058e-05	0.00293048	0.423545	3.40058e-05	3.40058e-05	3.40058e-05	0.00969863	3.40058e-05	3.40058e-05	3.40058e-05	3.40058e-05	3.40058e-05	3.40058e-05	0.339343	3.40058e-05	0.00559286	3.40058e-05	3.40058e-05	3.40058e-05	0.218379	3.40058e-05
GW_12_CCATGGCCCTTGTACC	pre_IN3	4.46804e-05	4.46804e-05	0.0326815	4.46804e-05	4.46804e-05	4.46804e-05	0.0208487	0.0591078	0.0119927	0.0496574	4.46804e-05	4.46804e-05	4.46804e-05	0.30331	4.46804e-05	4.46804e-05	0.00723769	4.46804e-05	4.46804e-05	0.514584	4.46804e-05
GW_12_CCATTAGCGATAATCC	pre_IN3	3.77335e-05	0.00106969	0.000289452	0.0600532	0.000110945	0.0475369	0.00262708	0.000225583	3.77335e-05	3.77335e-05	3.77335e-05	3.77335e-05	3.77335e-05	0.0276253	3.77335e-05	0.00552409	3.77335e-05	3.77335e-05	3.77335e-05	0.854523	3.77335e-05
GW_12_CCATTCCCTGCCCACA	pre_IN3	5.21943e-05	5.21943e-05	5.21943e-05	0.0422216	0.0354152	0.0253761	5.21943e-05	0.0536899	0.00609283	5.21943e-05	5.21943e-05	0.0131232	5.21943e-05	0.113854	0.0118272	5.21943e-05	5.21943e-05	5.21943e-05	5.21943e-05	0.697773	5.21943e-05
GW_12_CCCAACATACGTCGCG	MN1	6.64784e-05	6.64784e-05	0.00977428	6.64784e-05	6.64784e-05	6.64784e-05	6.64784e-05	0.392277	6.64784e-05	0.0144912	6.64784e-05	6.64784e-05	0.00682968	0.167129	6.64784e-05	6.64784e-05	0.00695773	6.64784e-05	6.64784e-05	0.368388	0.0332894
GW_12_CCCAATTTCACAACTT	MN1	6.23385e-05	6.23385e-05	0.00243726	6.23385e-05	6.23385e-05	6.23385e-05	6.23385e-05	0.605068	6.23385e-05	6.23385e-05	6.23385e-05	0.0240957	6.23385e-05	0.32158	6.23385e-05	6.23385e-05	6.23385e-05	0.0458211	6.23385e-05	6.23385e-05	6.23385e-05
GW_12_CCCGTAAGTCTAGGCC	MN1	5.88438e-05	5.88438e-05	0.00566156	5.88438e-05	5.88438e-05	5.88438e-05	5.88438e-05	0.402768	5.88438e-05	5.88438e-05	5.88438e-05	5.88438e-05	0.0158555	0.325514	5.88438e-05	5.88438e-05	5.88438e-05	5.88438e-05	6.23616e-05	0.208979	0.0403353
GW_12_CCCTGAAATGAGTTGA	pre_IN3	5.22055e-05	5.22055e-05	5.22055e-05	0.0561653	0.164794	0.0258734	5.22055e-05	0.00541146	5.22055e-05	5.22055e-05	5.22055e-05	5.22055e-05	0.0163062	0.000697424	5.22055e-05	0.0488063	0.00429833	5.22055e-05	5.22055e-05	0.677021	5.22055e-05
GW_12_CCCTGCGCTACGCATA	pre_IN3	4.35557e-05	4.35557e-05	0.0308958	4.35557e-05	6.06235e-05	0.00564297	4.35557e-05	0.348309	4.35557e-05	4.35557e-05	4.35557e-05	4.35557e-05	4.35557e-05	0.195788	4.35557e-05	4.35557e-05	0.00351271	4.35557e-05	4.35557e-05	0.415181	4.35557e-05
GW_12_CCGACAAAGGGAGTGC	pre_IN3	9.15659e-05	0.0253972	0.071063	9.15659e-05	9.15659e-05	9.15659e-05	0.0178277	0.0123242	9.15659e-05	0.00756648	9.15659e-05	9.15659e-05	9.15659e-05	0.184341	9.15659e-05	9.15659e-05	0.0338221	9.15659e-05	9.15659e-05	0.646468	9.15659e-05
GW_12_CCGATTCGAGGGACCC	fibro	2.48221e-05	0.0922834	0.587319	2.48221e-05	2.48221e-05	2.48221e-05	0.0163335	2.48221e-05	2.48221e-05	2.48221e-05	2.48221e-05	2.48221e-05	2.48221e-05	0.0709286	3.86762e-05	0.000120247	2.48221e-05	2.48221e-05	2.48221e-05	0.23263	2.48221e-05
GW_12_CCGCACGTGACCTCGG	pre_IN3	0.000107881	0.000107881	0.0914295	0.000107881	0.000107881	0.000107881	0.00507192	0.000107881	0.000107881	0.0172165	0.000107881	0.000107881	0.000107881	0.349486	0.000107881	0.000107881	0.000107881	0.000107881	0.000107881	0.53507	0.000107881
GW_12_CCGCGGGTACGAAGAA	MN1	6.50553e-05	6.50553e-05	0.0107144	6.50553e-05	6.50553e-05	6.50553e-05	0.00237391	0.593998	0.0125107	6.50553e-05	6.50553e-05	6.50553e-05	0.0216221	0.163917	6.50553e-05	6.50553e-05	0.0052789	0.00720474	6.50553e-05	0.1816	6.50553e-05
GW_12_CCGCGTAGGTAAGGGC	pre_IN3	8.45776e-05	0.0948797	0.0667632	8.45776e-05	8.45776e-05	8.45776e-05	0.0056241	8.7069e-05	8.45776e-05	0.105259	8.45776e-05	8.45776e-05	8.45776e-05	0.148794	8.45776e-05	8.45776e-05	0.0232929	8.45776e-05	8.45776e-05	0.554201	8.45776e-05
GW_12_CCGCTTACCTCACTCT	fibro	6.02617e-05	6.02617e-05	0.475552	6.02617e-05	6.02617e-05	6.02617e-05	0.034795	6.02617e-05	6.02617e-05	0.0243751	6.02617e-05	6.02617e-05	6.02617e-05	0.169739	6.02617e-05	0.0279093	0.00839385	6.02617e-05	6.02617e-05	0.258392	6.02617e-05
GW_12_CCGGGTTCGAGGTTAC	MN1	5.95044e-05	0.0369369	0.00109369	5.95044e-05	5.95044e-05	5.95044e-05	5.95044e-05	0.491373	5.95044e-05	5.95044e-05	5.95044e-05	5.95044e-05	5.95044e-05	0.313986	5.95044e-05	5.95044e-05	5.95044e-05	0.0225756	5.95044e-05	0.133142	5.95044e-05
GW_12_CCGTTCCGAATCTCGG	NPC4	7.38348e-05	0.0240182	0.287457	7.38348e-05	7.38348e-05	7.38348e-05	0.0620681	7.38348e-05	7.38348e-05	7.38348e-05	7.38348e-05	7.38348e-05	7.38348e-05	0.371308	7.38348e-05	0.0936588	7.38348e-05	7.38348e-05	7.38348e-05	0.160382	7.38348e-05
GW_12_CCTCCGACAATTCAAG	pre_IN3	2.943e-05	2.943e-05	0.00222383	0.00106249	3.48181e-05	2.943e-05	2.943e-05	0.257002	0.0621176	2.943e-05	0.0177327	2.943e-05	0.00354834	0.150802	2.943e-05	2.943e-05	2.943e-05	0.0499302	0.00720464	0.448047	2.943e-05
GW_12_CCTCTCTCCCATCTAG	MN1	8.80111e-05	0.0143891	0.00177848	8.80111e-05	0.263064	8.80111e-05	8.80111e-05	0.295925	8.80111e-05	8.80111e-05	0.0107274	8.80111e-05	0.00416421	0.27731	8.80111e-05	8.80111e-05	8.80111e-05	0.003169	0.0767133	0.0517916	8.80111e-05
GW_12_CCTGGCTAGACCCGCC	pre_IN3	5.08109e-05	5.08109e-05	0.152746	8.04354e-05	5.08109e-05	5.08109e-05	5.08109e-05	5.08109e-05	5.08109e-05	0.00626456	5.08109e-05	5.08109e-05	5.08109e-05	0.0263724	5.08109e-05	5.08109e-05	5.08109e-05	0.0472445	5.08109e-05	0.76653	5.08109e-05
GW_12_CCTGTAAGACATGATA	pre_IN3	3.71439e-05	3.71439e-05	0.00462721	4.11948e-05	0.153344	0.00305635	3.71439e-05	0.000245902	0.000164356	3.71439e-05	0.0207388	0.0339538	0.0113218	0.135587	3.71439e-05	3.71439e-05	3.71439e-05	0.00961765	0.0626991	0.564306	3.71439e-05
GW_12_CCTGTACTCACGCCCA	pre_IN3	0.143364	0.0388716	0.0792637	5.47333e-05	5.47333e-05	5.47333e-05	0.00771171	5.47333e-05	5.47333e-05	5.47333e-05	0.0412068	5.47333e-05	5.47333e-05	0.194255	5.47333e-05	5.47333e-05	5.47333e-05	5.47333e-05	5.47333e-05	0.494561	5.47333e-05
GW_12_CGAAACGCAATTCATG	MN1	6.31978e-05	6.31978e-05	0.00487205	6.31978e-05	6.31978e-05	6.31978e-05	6.31978e-05	0.743429	0.00465876	6.31978e-05	6.31978e-05	6.31978e-05	0.0117315	0.115593	6.31978e-05	6.31978e-05	0.00520069	6.31978e-05	6.31978e-05	0.076569	0.0371244
GW_12_CGAAGTTGCTCTGTGT	MN1	5.92167e-05	0.00131882	0.00119487	0.0208414	0.00773439	5.92167e-05	5.92167e-05	0.51023	0.0997697	5.92167e-05	5.92167e-05	0.0320724	5.92167e-05	0.302597	5.92167e-05	5.92167e-05	5.92167e-05	5.92167e-05	0.00114929	0.022441	5.92167e-05
GW_12_CGACAGTTCGCGTTAT	MN1	6.23726e-05	6.23726e-05	0.0114612	6.23726e-05	0.0435828	0.0602632	6.23726e-05	0.376631	6.23726e-05	0.00533399	0.0183385	6.23726e-05	6.23726e-05	0.158775	6.23726e-05	6.23726e-05	6.23726e-05	6.23726e-05	0.0478976	0.276968	6.23726e-05
GW_12_CGAGTACTAAAGAGGA	pre_IN3	0.000114871	0.0332274	0.113416	0.000114871	0.000114871	0.000114871	0.0145739	0.000114871	0.000114871	0.0857741	0.000114871	0.000114871	0.000114871	0.259452	0.000114871	0.000114871	0.000114871	0.000114871	0.000114871	0.491833	0.000114871
GW_12_CGATACCTCGCGGACA	pre_IN3	1.96759e-05	1.96759e-05	0.0171696	0.140605	0.102154	1.96759e-05	1.96759e-05	0.00769252	1.96759e-05	1.96759e-05	1.96759e-05	1.96759e-05	1.96759e-05	0.0145761	1.96759e-05	1.96759e-05	1.96759e-05	1.96759e-05	1.96759e-05	0.717507	1.96759e-05
GW_12_CGATCCGACCCAGTGC	pre_IN3	3.19302e-05	3.19302e-05	0.102564	3.19302e-05	0.000988958	3.19302e-05	0.00131045	0.000158407	3.19302e-05	8.51472e-05	3.19302e-05	3.19302e-05	0.00779991	0.0319562	3.19302e-05	3.19302e-05	0.00594447	5.60577e-05	3.19302e-05	0.848785	3.19302e-05
GW_12_CGCAAACACGAGTTAC	pre_IN3	4.59862e-05	4.59862e-05	0.12031	4.59862e-05	4.59862e-05	0.0678359	4.59862e-05	4.59862e-05	4.59862e-05	4.59862e-05	0.00538958	4.59862e-05	4.59862e-05	0.0451056	4.59862e-05	4.59862e-05	4.59862e-05	0.00269136	4.59862e-05	0.757978	4.59862e-05
GW_12_CGCAATTAGGGTAATA	fibro	4.01166e-05	0.000247599	0.623972	4.01166e-05	4.01166e-05	4.01166e-05	0.0108735	4.01166e-05	4.01166e-05	4.01166e-05	4.01166e-05	4.01166e-05	4.01166e-05	0.0939256	4.01166e-05	6.30765e-05	4.01166e-05	4.01166e-05	4.01166e-05	0.270316	4.01166e-05
GW_12_CGCAATTCTACAATAA	fibro	2.9532e-05	0.00315899	0.716287	2.9532e-05	2.9532e-05	2.9532e-05	0.024595	2.9532e-05	2.9532e-05	2.9532e-05	2.9532e-05	2.9532e-05	2.9532e-05	0.0890555	2.9532e-05	2.9532e-05	2.9532e-05	2.9532e-05	2.9532e-05	0.166431	2.9532e-05
GW_12_CGCCTGGCCTACGTAA	MN1	0.000941454	6.15664e-05	0.0126872	6.15664e-05	6.20747e-05	6.15664e-05	0.000184386	0.430255	6.15664e-05	0.00705749	6.15664e-05	6.15664e-05	0.0369887	0.218285	6.15664e-05	6.15664e-05	6.15664e-05	6.15664e-05	6.15664e-05	0.2928	6.15664e-05
GW_12_CGCTACGGGACATTTA	pre_IN3	3.71394e-05	3.71394e-05	0.00934937	0.0659997	0.0723592	0.00265518	3.71394e-05	0.000257568	3.71394e-05	3.71394e-05	3.71394e-05	3.71394e-05	3.71394e-05	0.00947517	3.71394e-05	3.71394e-05	0.00438074	3.71394e-05	3.71394e-05	0.83504	3.71394e-05
GW_12_CGCTCTCCGTAGATTA	NPC4	5.8384e-05	5.8384e-05	0.00156243	0.0042343	0.223831	5.8384e-05	5.8384e-05	0.330979	5.8384e-05	5.8384e-05	5.8384e-05	5.8384e-05	5.8384e-05	0.343763	5.8384e-05	5.8384e-05	5.8384e-05	0.00639663	0.0883985	7.55233e-05	5.8384e-05
GW_12_CGCTTATTCCCGGTCG	MN1	6.45503e-05	6.45503e-05	0.0189026	6.45503e-05	6.45503e-05	6.45503e-05	6.45503e-05	0.39479	6.45503e-05	6.45503e-05	6.45503e-05	6.45503e-05	0.0133573	0.191095	6.45503e-05	6.45503e-05	6.45503e-05	6.45503e-05	6.45503e-05	0.351589	0.0292982
GW_12_CGGAGTTTGAGAGACA	MN1	6.62291e-05	0.000156055	0.00994019	6.62291e-05	6.62291e-05	6.62291e-05	6.62291e-05	0.740846	6.62291e-05	6.62291e-05	6.62291e-05	6.62291e-05	6.62291e-05	0.0574876	6.62291e-05	6.62291e-05	0.00346631	6.62291e-05	6.62291e-05	0.18711	6.62291e-05
GW_12_CGGTGAAGACTAAAGT	NPC4	3.86066e-05	0.0120768	0.020946	3.86066e-05	3.86066e-05	3.86066e-05	0.0202495	0.279863	3.86066e-05	0.0140929	3.86066e-05	3.86066e-05	3.86066e-05	0.348781	3.86066e-05	3.86066e-05	3.86066e-05	3.86066e-05	3.86066e-05	0.30345	3.86066e-05
GW_12_CGGTGCAGATAGAACG	MN1	6.68187e-05	6.68187e-05	0.00917164	6.68187e-05	6.68187e-05	6.68187e-05	6.68187e-05	0.720425	0.00798246	6.68187e-05	6.68187e-05	6.68187e-05	0.0166004	0.113263	6.68187e-05	6.68187e-05	0.0071445	0.000570574	6.68187e-05	0.0964432	0.0275974
GW_12_CGGTTGACCTGGCATA	NPC4	0.0761262	0.0928177	0.0387073	5.65872e-05	5.65872e-05	5.65872e-05	0.000635099	0.0861987	5.65872e-05	0.0262666	0.00896073	0.0090346	5.65872e-05	0.454385	0.0157048	5.65872e-05	5.65872e-05	5.65872e-05	0.0109634	0.17969	5.65872e-05
GW_12_CGTGCATTGTCGACGC	MN1	0.0108416	0.00640883	6.2422e-05	6.2422e-05	6.2422e-05	6.2422e-05	6.2422e-05	0.677487	6.2422e-05	6.2422e-05	6.2422e-05	6.2422e-05	6.2422e-05	0.245104	6.2422e-05	0.00400714	6.2422e-05	6.2422e-05	6.2422e-05	0.0529207	0.00235619
GW_12_CGTGTCCCATTCGCGA	pre_IN3	3.26914e-05	3.26914e-05	0.11872	3.26914e-05	0.00640407	3.26914e-05	3.26914e-05	0.000212767	3.26914e-05	3.26914e-05	3.26914e-05	3.26914e-05	3.26914e-05	0.000100855	3.26914e-05	3.26914e-05	3.26914e-05	3.26914e-05	3.26914e-05	0.874039	3.26914e-05
GW_12_CGTTGTTTCAATTCCC	pre_IN3	3.75442e-05	0.00722867	0.00618377	3.75442e-05	0.0657855	0.0440587	0.00286264	5.87372e-05	3.75442e-05	3.75442e-05	3.75442e-05	3.75442e-05	3.75442e-05	0.0580676	0.00350293	3.75442e-05	3.75442e-05	3.75442e-05	0.0304958	0.781343	3.75442e-05
GW_12_CGTTTCGCTCATTACA	pre_IN3	4.35892e-05	4.35892e-05	0.0149618	0.000295251	4.35892e-05	4.35892e-05	4.35892e-05	0.000354186	4.35892e-05	0.0144347	4.35892e-05	4.35892e-05	4.35892e-05	0.0198129	4.35892e-05	4.35892e-05	4.35892e-05	4.35892e-05	0.033537	0.915994	4.35892e-05
GW_12_CTAAAGAATGCCTACT	NSC1	3.36487e-05	0.0606424	0.00295661	3.36487e-05	3.36487e-05	3.36487e-05	0.00538552	3.36487e-05	3.36487e-05	3.36487e-05	3.36487e-05	0.199021	3.36487e-05	0.206997	0.524491	3.57462e-05	3.36487e-05	3.36487e-05	3.36487e-05	3.36487e-05	3.36487e-05
GW_12_CTAACCGCGCGCCCGT	NPC4	5.4509e-05	5.4509e-05	5.4509e-05	5.4509e-05	0.0654809	5.4509e-05	0.0086106	5.4509e-05	5.4509e-05	5.4509e-05	0.0844425	5.4509e-05	5.4509e-05	0.462445	5.4509e-05	5.4509e-05	5.4509e-05	5.4509e-05	0.0640081	0.314195	5.4509e-05
GW_12_CTAATTCGCACGCGCT	pre_IN3	4.2398e-05	4.2398e-05	0.0262105	0.0590161	4.2398e-05	4.2398e-05	4.2398e-05	0.326725	0.00743406	4.2398e-05	4.2398e-05	4.2398e-05	0.00301759	0.0309171	4.2398e-05	4.2398e-05	4.2398e-05	0.0119532	4.2398e-05	0.534176	4.2398e-05
GW_12_CTACGACTAGCTATAA	NPC4	5.81738e-05	0.251117	0.0877116	5.81738e-05	5.81738e-05	5.81738e-05	5.81738e-05	5.81738e-05	5.81738e-05	0.00405095	0.04282	0.0112096	5.81738e-05	0.433504	5.81738e-05	0.0371442	0.0394621	5.81738e-05	5.81738e-05	0.0922834	5.81738e-05
GW_12_CTACTCTAGGCCCGGC	MN1	6.80072e-05	6.80072e-05	0.00655635	6.80072e-05	6.80072e-05	6.80072e-05	6.80072e-05	0.423817	6.80072e-05	6.80072e-05	6.80072e-05	6.80072e-05	0.00692453	0.1686	6.80072e-05	6.80072e-05	6.80072e-05	6.80072e-05	6.80072e-05	0.393014	6.80072e-05
GW_12_CTAGTGAAGGACAGGA	IN2	6.05085e-05	0.0047197	0.00444585	6.05085e-05	0.383637	0.0550494	6.05085e-05	0.272864	6.05085e-05	6.05085e-05	6.05085e-05	6.05085e-05	6.05085e-05	0.230254	6.05085e-05	6.05085e-05	6.05085e-05	6.05085e-05	0.037475	0.0107683	6.05085e-05
GW_12_CTCACTTGGCTGGTAA	NPC4	0.0540016	0.00981037	0.0175062	5.86753e-05	5.86753e-05	5.86753e-05	5.86753e-05	0.258667	5.86753e-05	5.86753e-05	5.86753e-05	5.86753e-05	0.017336	0.355766	5.86753e-05	5.86753e-05	0.00118052	5.86753e-05	5.86753e-05	0.262686	0.0223426
GW_12_CTCCGCCCACATGAGG	pre_IN3	6.93651e-05	0.0137794	0.0323533	6.93651e-05	6.93651e-05	6.93651e-05	0.0034662	0.244863	6.93651e-05	0.0500175	6.93651e-05	6.93651e-05	6.93651e-05	0.0919506	6.93651e-05	6.93651e-05	0.00197863	6.93651e-05	6.93651e-05	0.56069	6.93651e-05
GW_12_CTGCGGGTGAAATGTT	pre_IN3	4.75787e-05	0.0179084	0.0546854	4.75787e-05	4.75787e-05	4.75787e-05	4.75787e-05	0.122528	4.75787e-05	0.0688776	4.75787e-05	4.75787e-05	4.75787e-05	0.24678	4.75787e-05	4.75787e-05	0.00248442	4.75787e-05	4.75787e-05	0.486071	4.75787e-05
GW_12_CTGGGCCTGCTATATC	pre_IN3	0.000109941	0.0307777	0.115314	0.000109941	0.000109941	0.000109941	0.0246481	0.000109941	0.0132397	0.0746467	0.000109941	0.000109941	0.000109941	0.277037	0.000109941	0.000109941	0.000109941	0.000109941	0.000109941	0.462798	0.000109941
GW_12_CTGTACTTCTTAGCAT	pre_IN3	7.46278e-05	0.0266699	0.228246	7.46278e-05	7.46278e-05	7.46278e-05	7.46278e-05	7.46278e-05	7.46278e-05	7.46278e-05	7.46278e-05	7.46278e-05	7.46278e-05	0.107418	7.46278e-05	7.46278e-05	7.46278e-05	7.46278e-05	7.46278e-05	0.636397	7.46278e-05
GW_12_CTTACACGGTATTCCA	pre_IN3	5.03384e-05	5.03384e-05	0.0349167	5.03384e-05	0.000110331	0.000985416	5.03384e-05	0.000222743	5.03384e-05	5.03384e-05	5.03384e-05	5.03384e-05	5.03384e-05	0.0106719	5.03384e-05	5.03384e-05	5.03384e-05	0.056402	0.0232583	0.872778	5.03384e-05
GW_12_CTTCGTAGATAGGTGA	NPC4	8.63917e-05	8.63917e-05	8.63917e-05	0.225019	0.220644	0.026729	8.63917e-05	0.221675	8.63917e-05	8.63917e-05	8.63917e-05	8.63917e-05	8.63917e-05	0.256237	0.0014892	8.63917e-05	8.63917e-05	0.0167023	8.63917e-05	0.0303817	8.63917e-05
GW_12_CTTGCAACCGCCTCCT	NPC4	7.25315e-05	8.67727e-05	0.276442	7.25315e-05	7.25315e-05	7.25315e-05	0.00880907	7.25315e-05	7.25315e-05	7.25315e-05	0.0298907	7.25315e-05	7.25315e-05	0.466563	7.25315e-05	0.105571	7.25315e-05	7.25315e-05	0.00356964	0.108124	7.25315e-05
GW_12_CTTTGGCGCTTTATAC	fibro	6.32964e-05	6.32964e-05	0.452481	6.32964e-05	6.32964e-05	6.32964e-05	6.32964e-05	6.32964e-05	6.32964e-05	0.0219353	6.32964e-05	6.32964e-05	6.32964e-05	0.118344	6.32964e-05	0.0646751	6.32964e-05	6.32964e-05	6.32964e-05	0.341553	6.32964e-05
GW_12_CTTTGGCTTTAGTAAA	MN1	4.29609e-05	4.29609e-05	0.00554345	0.0614944	0.0344475	0.0568823	8.60649e-05	0.748631	4.29609e-05	4.29609e-05	4.29609e-05	4.29609e-05	0.0226723	0.0620117	0.00205905	0.00237786	0.00331712	4.29609e-05	4.29609e-05	9.01272e-05	4.29609e-05
GW_12_GAAACTCGTGCGATGC	pre_IN3	0.000113219	0.013019	0.199081	0.000113219	0.000113219	0.000113219	0.000113219	0.000113219	0.000113219	0.0566746	0.000113219	0.000113219	0.000113219	0.154311	0.000113219	0.0634419	0.00459658	0.000113219	0.000113219	0.50729	0.000113219
GW_12_GAAAGCCCTTTGGACC	pre_IN3	0.0588324	6.14798e-05	0.134258	6.14798e-05	6.14798e-05	6.14798e-05	0.0189108	6.14798e-05	6.14798e-05	6.14798e-05	6.14798e-05	6.14798e-05	6.14798e-05	0.120396	6.14798e-05	6.14798e-05	0.00640246	6.14798e-05	6.14798e-05	0.660278	6.14798e-05
GW_12_GAAAGTGACTAACTGC	fibro	3.03098e-05	3.03098e-05	0.708404	3.03098e-05	3.03098e-05	3.03098e-05	3.03098e-05	3.03098e-05	3.03098e-05	3.03098e-05	3.03098e-05	3.03098e-05	3.03098e-05	0.216835	3.03098e-05	0.0671621	0.00181276	3.03098e-05	3.03098e-05	0.00530088	3.03098e-05
GW_12_GAAATATCACCATCAG	pre_IN3	2.88037e-05	0.00234695	0.0131171	2.88037e-05	2.88037e-05	2.88037e-05	2.88037e-05	0.227477	2.88037e-05	2.88037e-05	2.88037e-05	2.88037e-05	0.0114739	0.223755	2.88037e-05	0.0223273	2.88037e-05	2.88037e-05	2.88037e-05	0.426991	0.0721365
GW_12_GAAGCTTGCTGACCGC	MN1	6.32765e-05	0.0157654	0.0222425	0.00981524	8.48042e-05	0.0102747	6.32765e-05	0.505953	6.32765e-05	6.32765e-05	6.32765e-05	6.32765e-05	6.32765e-05	0.0344515	6.32765e-05	6.32765e-05	6.32765e-05	0.00209079	6.32765e-05	0.398562	6.32765e-05
GW_12_GAAGTGATTTATCGTG	pre_IN3	3.78151e-05	3.78151e-05	0.0135186	0.127754	0.106247	3.78151e-05	3.78151e-05	0.000260097	3.78151e-05	3.78151e-05	3.78151e-05	3.78151e-05	3.78151e-05	0.0481136	3.78151e-05	0.00262755	3.78151e-05	3.78151e-05	3.78151e-05	0.70095	3.78151e-05
GW_12_GAAGTTTCCACTCAAT	pre_IN3	2.67635e-05	2.67635e-05	0.00459864	0.0456842	4.70195e-05	0.0265146	2.67635e-05	0.0435197	2.67635e-05	2.67635e-05	2.67635e-05	2.67635e-05	2.67635e-05	0.0487807	2.67635e-05	2.67635e-05	2.67635e-05	2.67635e-05	2.67635e-05	0.83048	2.67635e-05
GW_12_GAATCGACATGGTCAC	fibro	2.85279e-05	4.69462e-05	0.650398	2.85279e-05	2.85279e-05	2.85279e-05	0.00305884	2.85279e-05	2.85279e-05	2.85279e-05	2.85279e-05	2.85279e-05	2.85279e-05	0.216099	2.85279e-05	2.85279e-05	2.85279e-05	2.85279e-05	2.85279e-05	0.129941	2.85279e-05
GW_12_GAATTTCTCGCTGCAG	pre_IN3	6.91054e-05	6.91054e-05	0.115443	6.91054e-05	6.91054e-05	6.91054e-05	0.0411074	6.91054e-05	6.91054e-05	6.91054e-05	6.91054e-05	6.91054e-05	0.0201963	6.91054e-05	6.91054e-05	6.91054e-05	0.00318915	6.91054e-05	6.91054e-05	0.818958	6.91054e-05
GW_12_GACACTGAGTTCAGTG	pre_IN3	7.69106e-05	7.69106e-05	0.222272	7.69106e-05	7.69106e-05	7.69106e-05	0.0155532	7.69106e-05	7.69106e-05	0.0435005	7.69106e-05	7.69106e-05	7.69106e-05	0.00133666	7.69106e-05	7.69106e-05	0.00680931	7.69106e-05	7.69106e-05	0.709375	7.69106e-05
GW_12_GACAGGCACACACTAT	fibro	7.98262e-05	0.070565	0.410533	7.98262e-05	7.98262e-05	7.98262e-05	0.0149013	7.98262e-05	7.98262e-05	7.98262e-05	7.98262e-05	7.98262e-05	7.98262e-05	0.243814	7.98262e-05	7.98262e-05	7.98262e-05	7.98262e-05	7.98262e-05	0.25891	7.98262e-05
GW_12_GACCAGAGCCCTGTAG	pre_IN3	9.09461e-05	0.0657041	0.222672	9.09461e-05	9.09461e-05	9.09461e-05	9.09461e-05	9.09461e-05	9.09461e-05	9.09461e-05	9.09461e-05	9.09461e-05	9.09461e-05	0.0872497	9.09461e-05	0.0680119	9.09461e-05	9.09461e-05	9.09461e-05	0.554907	9.09461e-05
GW_12_GACCGACTGAAGCGTC	pre_IN3	0.068693	4.22155e-05	0.0512103	4.22155e-05	4.22155e-05	4.22155e-05	0.0360969	9.62515e-05	4.22155e-05	0.00275738	4.22155e-05	4.22155e-05	0.0111	0.183889	4.22155e-05	4.22155e-05	4.22155e-05	4.22155e-05	4.22155e-05	0.645609	4.22155e-05
GW_12_GACCGTGCTGACGGTG	fibro	2.75776e-05	4.7722e-05	0.883108	2.75776e-05	2.75776e-05	2.75776e-05	0.00147662	2.75776e-05	2.75776e-05	2.75776e-05	2.75776e-05	2.75776e-05	2.75776e-05	4.68353e-05	2.75776e-05	2.95712e-05	2.75776e-05	2.75776e-05	2.75776e-05	0.114877	2.75776e-05
GW_12_GACGCTTGCTTCTAAA	MN1	5.83764e-05	7.19662e-05	0.00400921	5.83764e-05	0.0448588	5.83764e-05	5.83764e-05	0.528397	5.83764e-05	5.83764e-05	0.0161571	0.0187349	5.83764e-05	0.333058	5.83764e-05	5.83764e-05	0.00136641	0.00418213	0.0219496	0.0266314	5.83764e-05
GW_12_GACGTGTAGGGATTAT	MN1	4.47438e-05	4.47438e-05	0.00474908	4.47438e-05	4.47438e-05	4.47438e-05	4.47438e-05	0.752904	4.47438e-05	4.47438e-05	4.47438e-05	4.47438e-05	4.47438e-05	0.19281	4.47438e-05	4.47438e-05	4.47438e-05	4.47438e-05	4.47438e-05	0.0487755	4.47438e-05
GW_12_GACTAAGTAGGCTCAC	fibro	2.64441e-05	0.000103241	0.695288	2.64441e-05	2.64441e-05	2.64441e-05	2.78168e-05	2.64441e-05	2.64441e-05	2.64441e-05	2.64441e-05	2.64441e-05	2.64441e-05	0.0589441	2.64441e-05	2.64441e-05	2.64441e-05	2.64441e-05	2.64441e-05	0.245214	2.64441e-05
GW_12_GAGAGGGCGCGAGGTT	pre_IN3	5.25054e-05	5.25054e-05	0.000680707	0.0041706	0.0455613	0.0233493	5.25054e-05	0.0673017	5.25054e-05	5.25054e-05	5.25054e-05	0.0546927	5.25054e-05	0.242898	5.25054e-05	5.25054e-05	5.25054e-05	5.25054e-05	7.31811e-05	0.560642	5.25054e-05
GW_12_GAGAGGTGCATTCTGG	NPC4	7.39235e-05	0.0159687	0.273848	7.39235e-05	7.39235e-05	7.39235e-05	7.39235e-05	7.39235e-05	7.39235e-05	7.39235e-05	7.39235e-05	7.39235e-05	7.39235e-05	0.367997	7.39235e-05	0.0744588	7.39235e-05	7.39235e-05	7.39235e-05	0.266545	7.39235e-05
GW_12_GAGATCTGCTTGGCAT	pre_IN3	4.14336e-05	0.0255829	0.0165917	4.14336e-05	0.000100214	0.0182196	0.00229605	0.00590007	4.14336e-05	4.14336e-05	4.14336e-05	4.14336e-05	0.0193059	0.0280071	0.0213582	0.00428891	4.14336e-05	4.14336e-05	0.0325957	0.825381	4.14336e-05
GW_12_GAGGAATGGAGAGGTT	pre_IN3	3.17467e-05	0.0266951	0.119914	3.17467e-05	3.17467e-05	3.17467e-05	3.17467e-05	0.105746	3.17467e-05	0.00207451	3.17467e-05	3.17467e-05	3.17467e-05	0.0548304	3.17467e-05	3.17467e-05	3.17467e-05	3.17467e-05	3.17467e-05	0.690264	3.17467e-05
GW_12_GAGGCTATCAAAGTCG	MN1	5.99363e-05	0.000330319	0.00557283	5.99363e-05	5.99363e-05	5.99363e-05	0.00912564	0.492212	5.99363e-05	5.99363e-05	5.99363e-05	5.99363e-05	0.0125264	0.282322	5.99363e-05	5.99363e-05	0.00642472	5.99363e-05	5.99363e-05	0.190707	5.99363e-05
GW_12_GATACGATGGGAGTCA	fibro	6.56557e-05	0.0423934	0.453019	6.56557e-05	6.56557e-05	6.56557e-05	0.0380073	6.56557e-05	6.56557e-05	0.0158546	6.56557e-05	6.56557e-05	6.56557e-05	0.227871	6.56557e-05	6.63324e-05	6.56557e-05	6.56557e-05	6.56557e-05	0.221869	6.56557e-05
GW_12_GATCGCGGGCTCTCCA	fibro	3.02301e-05	0.0110386	0.813423	3.02301e-05	3.02301e-05	3.02301e-05	0.00885512	3.02301e-05	3.02301e-05	3.02301e-05	3.02301e-05	3.02301e-05	3.02301e-05	0.00744016	3.02301e-05	3.02301e-05	3.02301e-05	3.02301e-05	3.02301e-05	0.158759	3.02301e-05
GW_12_GATCTTTGCAGGGTAT	NPC4	5.44475e-05	0.0403264	5.44475e-05	5.44475e-05	0.134675	5.44475e-05	0.0449709	0.0170602	0.0142319	5.44475e-05	0.091906	5.44475e-05	5.44475e-05	0.433833	0.109632	5.88789e-05	5.44475e-05	5.44475e-05	0.112708	5.44475e-05	5.44475e-05
GW_12_GATGTTCAATCCACGA	pre_IN3	2.00202e-05	2.00202e-05	0.0116494	2.00202e-05	0.0288205	0.0150552	2.00202e-05	0.159489	2.00202e-05	2.00202e-05	2.00202e-05	2.00202e-05	0.00846144	0.050967	2.00202e-05	2.00202e-05	2.00202e-05	2.00202e-05	2.00202e-05	0.725278	2.00202e-05
GW_12_GATTACTGAATTTGGG	MN1	6.62677e-05	0.0017654	0.00609584	6.62677e-05	0.0261351	6.62677e-05	6.62677e-05	0.580602	6.62677e-05	6.62677e-05	0.00648723	6.62677e-05	6.62677e-05	0.0847972	6.62677e-05	6.62677e-05	6.62677e-05	6.62677e-05	0.0234597	0.269796	6.62677e-05
GW_12_GCAAATATTACGCTTT	pre_IN3	5.25354e-05	5.25354e-05	5.25354e-05	5.25354e-05	5.25354e-05	5.25354e-05	5.25354e-05	0.000121881	5.25354e-05	5.25354e-05	0.116096	5.69496e-05	5.25354e-05	0.303908	0.0950935	5.25354e-05	5.25354e-05	5.25354e-05	0.0600393	0.423949	5.25354e-05
GW_12_GCAACCACGGCCGCGT	NPC4	4.25413e-05	0.0100619	0.0465972	4.25413e-05	4.25413e-05	4.25413e-05	0.0153082	0.116042	4.25413e-05	4.25413e-05	4.25413e-05	4.25413e-05	4.25413e-05	0.441911	4.25413e-05	4.25413e-05	0.000585243	4.25413e-05	4.25413e-05	0.349448	0.019493
GW_12_GCAAGAATTCCTTGGC	pre_IN3	7.13194e-05	0.0401876	0.0341875	7.13194e-05	7.13194e-05	7.13194e-05	0.0149986	0.0240843	7.13194e-05	0.0785	7.13194e-05	7.13194e-05	7.13194e-05	0.221457	7.13194e-05	7.13194e-05	0.00254443	7.13194e-05	7.13194e-05	0.583114	7.13194e-05
GW_12_GCAGCACACAGCCCAG	pre_IN3	5.34615e-05	5.34615e-05	5.34615e-05	0.00882216	0.0786118	0.0317399	5.34615e-05	0.000123186	0.0690765	5.34615e-05	5.34615e-05	5.34615e-05	0.00535173	0.0537484	5.34615e-05	5.34615e-05	5.34615e-05	0.00338467	5.34615e-05	0.7485	5.34615e-05
GW_12_GCAGGACTATAGAATA	NPC4	8.04277e-05	8.04277e-05	8.04277e-05	8.04277e-05	0.158438	8.04277e-05	8.04277e-05	0.140586	8.04277e-05	8.04277e-05	0.110185	0.0500458	8.04277e-05	0.372464	0.0225996	8.04277e-05	8.04277e-05	0.0135995	0.131037	8.04277e-05	8.04277e-05
GW_12_GCCACAATTTAAGGAC	pre_IN3	8.11807e-05	8.11807e-05	0.0977501	8.11807e-05	8.11807e-05	8.11807e-05	8.11807e-05	8.11807e-05	8.11807e-05	0.105435	8.11807e-05	8.11807e-05	8.11807e-05	0.100714	8.11807e-05	0.0362646	8.11807e-05	8.11807e-05	8.11807e-05	0.658537	8.11807e-05
GW_12_GCCGAAATTCCTACGT	pre_IN3	2.95399e-05	2.95399e-05	0.00772826	2.95399e-05	7.2035e-05	0.0374021	0.00128327	0.0115084	0.00805476	2.95399e-05	2.95399e-05	2.95399e-05	2.95399e-05	2.95399e-05	2.95399e-05	2.95399e-05	2.95399e-05	0.00447284	2.95399e-05	0.929094	2.95399e-05
GW_12_GCCGCATTAGTCCGGC	fibro	3.94761e-05	5.77202e-05	0.637543	3.94761e-05	3.94761e-05	3.94761e-05	0.000748814	3.94761e-05	3.94761e-05	3.94761e-05	3.94761e-05	3.94761e-05	3.94761e-05	0.000117443	3.94761e-05	0.0915461	3.94761e-05	3.94761e-05	3.94761e-05	0.269395	3.94761e-05
GW_12_GCCGCTTGTGAGAAAC	pre_IN3	5.65671e-05	5.65671e-05	5.65671e-05	5.65671e-05	0.0570963	5.65671e-05	0.000526484	5.65671e-05	5.65671e-05	5.65671e-05	0.00334603	0.0727486	5.65671e-05	0.284763	5.65671e-05	5.65671e-05	5.65671e-05	5.65671e-05	0.088331	0.492397	5.65671e-05
GW_12_GCGAGGCCCGAGCAGA	pre_IN3	1.87931e-05	1.87931e-05	1.87931e-05	0.129526	0.0832275	0.0241631	1.87931e-05	0.000332927	1.87931e-05	1.87931e-05	1.87931e-05	1.87931e-05	0.00724056	2.11163e-05	1.87931e-05	1.87931e-05	1.87931e-05	1.87931e-05	1.87931e-05	0.755226	1.87931e-05
GW_12_GCGCTATGCCGAGGCA	pre_IN3	8.00412e-05	8.00412e-05	0.158048	8.00412e-05	8.00412e-05	8.00412e-05	8.00412e-05	8.00412e-05	8.00412e-05	0.0155449	8.00412e-05	8.00412e-05	8.00412e-05	0.118368	8.00412e-05	8.00412e-05	8.00412e-05	8.00412e-05	8.00412e-05	0.706678	8.00412e-05
GW_12_GCGGCTCTGACGTACC	pre_IN3	5.78946e-05	5.78946e-05	0.0111851	5.78946e-05	5.78946e-05	5.78946e-05	5.78946e-05	0.195718	0.119558	5.78946e-05	5.78946e-05	0.0189744	0.0188612	0.254323	0.00324162	5.78946e-05	5.78946e-05	0.00716448	5.78946e-05	0.37028	5.78946e-05
GW_12_GCGTCTCTGCATTGGG	pre_IN3	6.0739e-05	6.0739e-05	6.0739e-05	0.0304028	0.0167559	6.0739e-05	6.0739e-05	0.294944	0.0202792	6.0739e-05	6.0739e-05	6.0739e-05	0.000255669	0.127401	6.0739e-05	6.0739e-05	6.0739e-05	6.0739e-05	6.0739e-05	0.509111	6.0739e-05
GW_12_GCTCTATGTTACGTGC	fibro	3.82967e-05	0.000107508	0.514162	3.82967e-05	3.82967e-05	3.82967e-05	3.82967e-05	3.82967e-05	3.82967e-05	3.82967e-05	3.82967e-05	3.82967e-05	3.82967e-05	0.0456413	3.82967e-05	0.0614208	9.7168e-05	3.82967e-05	3.82967e-05	0.377996	3.82967e-05
GW_12_GCTGGCATATTCACCT	MN1	6.6388e-05	6.6388e-05	0.0274575	6.6388e-05	6.6388e-05	6.6388e-05	6.6388e-05	0.712251	0.023778	6.6388e-05	6.6388e-05	6.6388e-05	0.00785385	0.120184	6.6388e-05	6.6388e-05	0.00192508	6.6388e-05	0.0231004	0.0825864	6.6388e-05
GW_12_GCTGTATTACTGGCCC	pre_IN3	9.55469e-05	9.55469e-05	0.332481	9.55469e-05	9.55469e-05	9.55469e-05	9.55469e-05	9.55469e-05	9.55469e-05	0.0445297	9.55469e-05	9.55469e-05	9.55469e-05	0.118133	9.55469e-05	0.170296	9.55469e-05	9.55469e-05	9.55469e-05	0.333031	9.55469e-05
GW_12_GGATGACGCGAGTTTA	pre_IN3	3.95009e-05	3.95009e-05	3.95009e-05	3.95009e-05	0.0979319	3.95009e-05	3.95009e-05	0.157695	3.95009e-05	3.95009e-05	3.95009e-05	3.95009e-05	0.0223853	0.0148224	3.95009e-05	3.95009e-05	3.95009e-05	3.95009e-05	3.95009e-05	0.706533	3.95009e-05
GW_12_GGCACTCCACTGGGCA	pre_IN3	4.58347e-05	0.0243668	0.0177306	4.58347e-05	5.51313e-05	4.58347e-05	4.58347e-05	0.000134785	4.58347e-05	4.58347e-05	4.58347e-05	4.58347e-05	4.58347e-05	0.112702	0.0651753	0.0288	4.58347e-05	4.58347e-05	0.00969193	0.740793	4.58347e-05
GW_12_GGCATACAGGTAGCGG	NPC4	0.0204469	5.8697e-05	0.005404	5.8697e-05	5.8697e-05	5.8697e-05	0.000874962	0.292005	0.0271043	5.8697e-05	5.8697e-05	5.8697e-05	5.8697e-05	0.386676	5.8697e-05	5.8697e-05	0.00455569	5.8697e-05	0.0943447	0.167884	5.8697e-05
GW_12_GGCCCTCACCCACTTA	pre_IN3	0.01632	0.196529	0.0849003	3.97477e-05	3.97477e-05	3.97477e-05	0.000271207	0.00205246	3.97477e-05	3.97477e-05	3.97477e-05	3.97477e-05	3.97477e-05	0.311558	3.97477e-05	3.97477e-05	3.97477e-05	3.97477e-05	3.97477e-05	0.387813	3.97477e-05
GW_12_GGCGCAGGACATCTTC	Ependymal	2.64606e-05	0.441115	0.0513474	2.64606e-05	2.64606e-05	2.64606e-05	0.0249892	2.64606e-05	0.00103935	2.64606e-05	0.0180909	2.64606e-05	2.64606e-05	0.260458	0.0238528	2.64606e-05	2.64606e-05	2.64606e-05	2.64606e-05	0.178763	2.64606e-05
GW_12_GGCGGAGTAATATTAG	pre_IN3	7.60838e-05	0.0960885	0.0516815	7.60838e-05	7.60838e-05	7.60838e-05	0.0133292	7.60838e-05	0.00299526	0.00390263	7.60838e-05	7.60838e-05	7.60838e-05	0.186765	7.60838e-05	7.60838e-05	7.60838e-05	7.60838e-05	0.0100913	0.634158	7.60838e-05
GW_12_GGCGTCCTATCCGCTG	MN1	3.25343e-05	3.25343e-05	0.000496119	3.25343e-05	3.25343e-05	3.25343e-05	3.25343e-05	0.791139	0.0587521	3.25343e-05	3.25343e-05	3.25343e-05	3.25343e-05	0.125161	3.25343e-05	3.25343e-05	0.013656	0.00976476	3.25343e-05	0.000575883	3.25343e-05
GW_12_GGCTATTAAGTTGTAT	pre_IN3	5.43987e-05	5.43987e-05	0.00379647	0.0879069	0.0118804	0.0352738	5.43987e-05	0.117455	5.43987e-05	5.43987e-05	5.43987e-05	5.43987e-05	5.43987e-05	0.0587999	5.43987e-05	5.43987e-05	5.43987e-05	0.0198548	5.43987e-05	0.664325	5.43987e-05
GW_12_GGGAACGGGAGGTTAG	MN1	1.02965e-05	1.02965e-05	1.02965e-05	1.02965e-05	1.2041e-05	1.02965e-05	1.02965e-05	0.532587	0.010974	1.02965e-05	1.02965e-05	1.02965e-05	0.0137096	0.0789219	1.02965e-05	1.02965e-05	0.00732224	0.0103609	1.02965e-05	0.345978	1.02965e-05
GW_12_GGGAGGATGCCCGAAA	pre_IN3	5.12015e-05	0.00614691	0.156667	5.12015e-05	5.12015e-05	5.12015e-05	0.0204404	0.000158554	5.12015e-05	5.12015e-05	5.12015e-05	5.12015e-05	5.12015e-05	0.0963071	5.12015e-05	5.12015e-05	0.00190568	5.12015e-05	5.12015e-05	0.717657	5.12015e-05
GW_12_GGGATGGTCGTAACCG	fibro	0.000117544	0.000117544	0.433808	0.000117544	0.000117544	0.000117544	0.000117544	0.000117544	0.000117544	0.0794206	0.000117544	0.000117544	0.000117544	0.188263	0.000117544	0.0376108	0.00866471	0.000117544	0.000117544	0.25047	0.000117544
GW_12_GGGCGGGTTCCCTACG	MN1	6.60877e-05	6.60877e-05	0.0188694	6.60877e-05	6.60877e-05	6.60877e-05	0.000920899	0.509299	6.60877e-05	0.00351356	6.60877e-05	6.60877e-05	6.60877e-05	0.128501	6.60877e-05	6.60877e-05	6.60877e-05	0.00679408	6.60877e-05	0.304354	0.0268892
GW_12_GGGTACTTCATGAACT	NPC4	5.55401e-05	5.55401e-05	0.00431954	5.55401e-05	0.205107	0.0335503	0.0108047	8.27665e-05	5.55401e-05	5.55401e-05	0.0111432	0.0555261	5.55401e-05	0.374422	5.55401e-05	5.55401e-05	5.55401e-05	5.55401e-05	0.100293	0.204141	5.55401e-05
GW_12_GGGTATGTATGCACTT	pre_IN3	6.72746e-05	6.72746e-05	0.180938	6.72746e-05	6.72746e-05	6.72746e-05	0.00713162	6.72746e-05	6.72746e-05	6.72746e-05	6.72746e-05	6.72746e-05	6.72746e-05	0.114239	6.72746e-05	6.72746e-05	6.72746e-05	6.72746e-05	6.72746e-05	0.696547	6.72746e-05
GW_12_GGGTCACCGTGACGGT	pre_IN3	2.05323e-05	2.05323e-05	0.0126234	0.0124484	2.05323e-05	0.0298432	0.000890188	0.133793	2.05323e-05	2.05323e-05	2.05323e-05	2.05323e-05	0.00689062	0.0104059	2.05323e-05	2.05323e-05	2.05323e-05	2.05323e-05	2.05323e-05	0.792839	2.05323e-05
GW_12_GGTGAAGTACAGGGAT	fibro	0.000112096	0.000112096	0.427987	0.000112096	0.000112096	0.000112096	0.0378167	0.000112096	0.000112096	0.0542259	0.000112096	0.000112096	0.000112096	0.178079	0.000112096	0.0884781	0.00665634	0.000112096	0.000112096	0.205187	0.000112096
GW_12_GGTGCTGGTACACATT	pre_IN3	2.13192e-05	2.13192e-05	0.029049	2.13192e-05	2.13192e-05	0.0113606	0.00085724	0.000277502	2.13192e-05	0.000104999	2.13192e-05	2.13192e-05	2.13192e-05	0.0321055	2.13192e-05	2.13192e-05	2.13192e-05	0.0239822	0.00833031	0.893677	2.13192e-05
GW_12_GGTTACCACCCTCGGG	pre_IN3	7.84313e-05	7.84313e-05	0.160332	7.84313e-05	7.84313e-05	7.84313e-05	7.84313e-05	7.84313e-05	7.84313e-05	0.0550827	7.84313e-05	7.84313e-05	7.84313e-05	0.167113	7.84313e-05	0.0154899	7.84313e-05	7.84313e-05	7.84313e-05	0.600727	7.84313e-05
GW_12_GGTTAGGCTTGGAGAA	pre_IN3	1.94547e-05	1.94547e-05	0.0129947	1.94547e-05	0.00739357	1.94547e-05	0.0107611	0.0734935	1.94547e-05	1.94547e-05	1.94547e-05	1.94547e-05	1.94547e-05	1.94547e-05	1.94547e-05	1.94547e-05	1.94547e-05	0.0622893	1.94547e-05	0.832776	1.94547e-05
GW_12_GGTTAGTTACGGCGCC	fibro	6.12162e-05	0.0365113	0.426039	6.12162e-05	6.12162e-05	6.12162e-05	0.174605	6.12162e-05	6.12162e-05	6.12162e-05	6.12162e-05	6.12162e-05	6.12162e-05	0.172873	6.12162e-05	0.00155671	0.00971458	6.12162e-05	6.12162e-05	0.177844	6.12162e-05
GW_12_GTAAGTAGGGTATACC	pre_IN3	8.36532e-05	8.36532e-05	0.249275	8.36532e-05	8.36532e-05	8.36532e-05	8.36532e-05	8.36532e-05	8.36532e-05	8.36532e-05	8.36532e-05	8.36532e-05	8.36532e-05	0.0184201	8.36532e-05	8.36532e-05	0.000267992	0.00983609	8.36532e-05	0.720863	8.36532e-05
GW_12_GTACTCCCTTATCGCT	NPC4	5.66648e-05	0.250368	5.66648e-05	5.66648e-05	5.66648e-05	5.66648e-05	0.00474842	0.108367	0.0169263	5.66648e-05	0.00887704	5.66648e-05	5.66648e-05	0.479855	5.66648e-05	5.66648e-05	0.010915	5.66648e-05	5.66648e-05	0.119207	5.66648e-05
GW_12_GTCAGAATAGTCTATG	pre_IN3	1.73789e-06	0.000817088	0.0163611	0.0108454	2.02233e-06	1.73789e-06	1.73789e-06	0.413585	1.73789e-06	1.73789e-06	1.73789e-06	1.73789e-06	1.73789e-06	0.0213853	1.73789e-06	1.73789e-06	0.0141013	1.73789e-06	1.73789e-06	0.52288	1.73789e-06
GW_12_GTCGGATATCTCAGAC	pre_IN3	0.00159939	5.66889e-05	0.00989063	5.66889e-05	0.033534	0.0312706	5.66889e-05	0.172412	5.66889e-05	5.66889e-05	5.66889e-05	5.66889e-05	0.0219094	0.0863621	5.66889e-05	5.66889e-05	5.66889e-05	5.66889e-05	5.66889e-05	0.642285	5.66889e-05
GW_12_GTCTATCTGAGTTTCT	pre_IN3	3.17929e-05	3.17929e-05	0.0118008	0.0147324	3.17929e-05	0.00599076	0.0016345	0.141357	3.17929e-05	0.0186932	3.17929e-05	3.17929e-05	0.0162129	0.112701	3.17929e-05	0.00421898	3.17929e-05	3.17929e-05	3.17929e-05	0.672309	3.17929e-05
GW_12_GTCTGGGCGGTCGAGA	fibro	6.7463e-05	6.7463e-05	0.418001	6.7463e-05	6.7463e-05	6.7463e-05	6.7463e-05	6.7463e-05	6.7463e-05	0.0048172	6.7463e-05	6.7463e-05	6.7463e-05	0.215214	6.7463e-05	0.0839052	0.0193758	6.7463e-05	6.7463e-05	0.257674	6.7463e-05
GW_12_GTGAGCGTGCTGCACT	MN1	4.12044e-05	4.12044e-05	0.00887728	4.12044e-05	4.12044e-05	4.12044e-05	4.12044e-05	0.656527	4.12044e-05	4.12044e-05	4.12044e-05	4.12044e-05	0.0181801	0.078633	4.12044e-05	4.12044e-05	4.12044e-05	4.12044e-05	4.12044e-05	0.230605	0.00655923
GW_12_GTGCCATCACACGGTG	MN1	6.65883e-05	0.0179793	0.0133094	0.000953378	6.65883e-05	6.65883e-05	0.021619	0.654517	6.65883e-05	0.0125895	6.65883e-05	6.65883e-05	6.65883e-05	0.213968	6.65883e-05	0.00103651	0.00033098	6.65883e-05	6.65883e-05	0.0629649	6.65883e-05
GW_12_GTGCCGCTTCAAAGGT	pre_IN3	0.000111998	0.0480577	0.0810921	0.000111998	0.000111998	0.000111998	0.0057319	0.000111998	0.000111998	0.0245531	0.000111998	0.000111998	0.000111998	0.0878772	0.000111998	0.000111998	0.00358608	0.000111998	0.000111998	0.747534	0.000111998
GW_12_GTGCGAAATCGAACAC	pre_IN3	8.58299e-05	8.58299e-05	0.235183	8.58299e-05	8.58299e-05	8.58299e-05	0.0329311	8.58299e-05	8.58299e-05	8.58299e-05	8.58299e-05	8.58299e-05	8.58299e-05	0.149944	8.58299e-05	8.58299e-05	8.58299e-05	8.58299e-05	8.58299e-05	0.580482	8.58299e-05
GW_12_GTGCTCAAGTACTGTC	fibro	2.30302e-05	2.30302e-05	0.665308	2.30302e-05	2.30302e-05	2.30302e-05	0.0480291	2.30302e-05	2.30302e-05	2.30302e-05	2.30302e-05	2.30302e-05	2.30302e-05	4.28705e-05	2.30302e-05	4.34485e-05	2.30302e-05	2.30302e-05	2.30302e-05	0.286208	2.30302e-05
GW_12_GTGGACCAACCCGATT	fibro	8.17164e-05	8.17164e-05	0.348243	8.17164e-05	8.17164e-05	8.17164e-05	0.0779739	8.17164e-05	8.17164e-05	0.0239788	8.17164e-05	8.17164e-05	8.17164e-05	0.200734	8.17164e-05	0.127419	0.0350821	8.17164e-05	8.17164e-05	0.185425	8.17164e-05
GW_12_GTGGGCTTAGACACAC	pre_IN3	2.66861e-05	0.00149482	0.000122117	0.0830463	0.000163599	0.061338	2.66861e-05	0.000139412	2.66861e-05	2.66861e-05	2.66861e-05	2.66861e-05	2.66861e-05	2.66861e-05	2.66861e-05	2.66861e-05	2.66861e-05	2.66861e-05	2.66861e-05	0.853322	2.66861e-05
GW_12_GTGGTTTCCGCCTTTC	MN1	0.0100544	6.06164e-05	0.00713501	6.06164e-05	6.06164e-05	6.06164e-05	6.06164e-05	0.671258	6.06164e-05	6.06164e-05	6.06164e-05	6.06164e-05	0.0247659	0.267251	6.06164e-05	6.06164e-05	6.06164e-05	6.06164e-05	6.06164e-05	0.0162119	0.00247535
GW_12_GTTACAATTGGTGACG	Astros	0.434711	0.0774667	3.51641e-05	3.51641e-05	3.51641e-05	3.51641e-05	0.0273908	3.51641e-05	3.51641e-05	3.51641e-05	3.51641e-05	0.181379	3.51641e-05	0.197759	3.51641e-05	0.0807651	3.51641e-05	3.51641e-05	3.51641e-05	3.51641e-05	3.51641e-05
GW_12_GTTCACAGGAGTCTAG	pre_IN3	5.70981e-05	5.70981e-05	5.70981e-05	0.043159	0.00011379	5.70981e-05	5.70981e-05	0.303113	0.0599694	5.70981e-05	5.70981e-05	5.70981e-05	0.012032	0.0357633	5.70981e-05	5.70981e-05	5.70981e-05	0.000738172	5.70981e-05	0.537422	0.00700395
GW_12_GTTCGCCATAAGTGCC	fibro	2.41094e-05	3.37779e-05	0.747617	2.41094e-05	2.41094e-05	2.41094e-05	0.0495818	2.41094e-05	2.41094e-05	2.41094e-05	2.41094e-05	2.41094e-05	2.41094e-05	2.87815e-05	2.41094e-05	0.0145375	0.00116891	2.41094e-05	2.41094e-05	0.186694	2.41094e-05
GW_12_GTTGAACCGGTTCCAT	MN1	6.75201e-05	6.75201e-05	0.0149174	6.75201e-05	6.75201e-05	6.75201e-05	6.75201e-05	0.753035	6.75201e-05	0.0144525	6.75201e-05	6.75201e-05	0.00101853	0.0647516	6.75201e-05	6.75201e-05	0.00677735	6.75201e-05	6.75201e-05	0.144102	6.75201e-05
GW_12_GTTGGATTTGCGTTGG	pre_IN3	5.00966e-05	5.00966e-05	0.0786872	5.00966e-05	5.00966e-05	5.00966e-05	0.00661656	0.000223744	5.00966e-05	0.00216535	5.00966e-05	5.00966e-05	5.00966e-05	0.0945447	5.00966e-05	5.00966e-05	5.00966e-05	5.00966e-05	5.00966e-05	0.817011	5.00966e-05
GW_12_GTTTCATATCGTCGCT	NPC4	0.0114568	0.0638133	0.00564723	5.83511e-05	5.83511e-05	5.83511e-05	5.83511e-05	0.354887	5.83511e-05	0.0717761	5.83511e-05	5.83511e-05	5.83511e-05	0.481385	5.83511e-05	5.83511e-05	0.00265389	5.83511e-05	5.83511e-05	0.00762222	5.83511e-05
GW_12_TAACGCTTTGAGAGCG	pre_IN3	7.40718e-05	7.40718e-05	0.170322	7.40718e-05	7.40718e-05	7.40718e-05	0.0118402	7.40718e-05	7.40718e-05	0.0177184	7.40718e-05	7.40718e-05	7.40718e-05	0.263478	7.40718e-05	7.40718e-05	7.40718e-05	7.40718e-05	7.40718e-05	0.535457	7.40718e-05
GW_12_TAACTCATCCGCGCGG	fibro	7.30823e-05	0.0256685	0.471963	7.30823e-05	7.30823e-05	7.30823e-05	7.30823e-05	7.30823e-05	7.30823e-05	0.00730667	7.30823e-05	7.30823e-05	7.30823e-05	0.180684	7.30823e-05	0.0138338	0.00639668	7.30823e-05	7.30823e-05	0.293125	7.30823e-05
GW_12_TAAGCAGGCGACACGC	pre_IN3	3.22455e-05	7.09055e-05	0.270005	3.22455e-05	3.22455e-05	3.22455e-05	3.22455e-05	3.22455e-05	3.22455e-05	3.22455e-05	3.22455e-05	3.22455e-05	3.22455e-05	0.0674395	3.22455e-05	3.22455e-05	3.22455e-05	3.22455e-05	3.22455e-05	0.661936	3.22455e-05
GW_12_TAAGGGCTGGGAGAGG	pre_IN3	6.60633e-05	0.0268435	0.409293	6.60633e-05	6.60633e-05	6.60633e-05	6.60633e-05	6.60633e-05	6.60633e-05	6.60633e-05	6.60633e-05	6.60633e-05	6.60633e-05	0.0204782	6.60633e-05	0.0550365	6.60633e-05	6.60633e-05	6.60633e-05	0.487292	6.60633e-05
GW_12_TAAGTAACATCTTGAC	pre_IN3	9.22909e-05	9.22909e-05	0.235139	9.22909e-05	9.22909e-05	9.22909e-05	9.22909e-05	9.22909e-05	9.22909e-05	0.048627	9.22909e-05	9.22909e-05	9.22909e-05	0.228512	9.22909e-05	0.120288	0.0125807	9.22909e-05	9.22909e-05	0.35347	9.22909e-05
GW_12_TACAACGCACAACTCA	pre_IN3	7.39372e-05	7.39372e-05	0.198773	7.39372e-05	7.39372e-05	7.39372e-05	7.39372e-05	7.39372e-05	7.39372e-05	0.0342524	7.39372e-05	7.39372e-05	7.39372e-05	0.0691497	7.39372e-05	7.39372e-05	7.39372e-05	7.39372e-05	7.39372e-05	0.696568	7.39372e-05
GW_12_TACAAGTCTCGTGCAT	MN1	0.0651267	6.48361e-05	0.0144003	6.48361e-05	6.48361e-05	6.48361e-05	6.48361e-05	0.607304	0.00711982	6.48361e-05	6.48361e-05	6.48361e-05	0.0039521	0.175589	6.48361e-05	6.48361e-05	6.48361e-05	6.48361e-05	6.48361e-05	0.125595	7.02351e-05
GW_12_TACCGGTCGTTTCCAT	NPC4	0.000102172	0.0744202	0.0552993	0.000102172	0.000102172	0.000102172	0.000102172	0.000102172	0.027812	0.122869	0.000102172	0.000102172	0.000102172	0.388074	0.000102172	0.0135364	0.000102172	0.000102172	0.000102172	0.316559	0.000102172
GW_12_TACCTGCTGCACTGTG	fibro	6.59224e-05	0.045355	0.464326	6.59224e-05	6.59224e-05	6.59224e-05	6.59224e-05	6.59224e-05	6.59224e-05	0.0320278	6.59224e-05	6.59224e-05	6.59224e-05	0.0802424	6.59224e-05	0.140308	6.59224e-05	6.59224e-05	6.59224e-05	0.236753	6.59224e-05
GW_12_TACGAGAACTTCACGT	pre_IN3	5.1771e-05	5.1771e-05	5.1771e-05	5.1771e-05	0.0694979	5.1771e-05	0.0267395	5.1771e-05	5.1771e-05	5.1771e-05	0.0634117	0.0685762	5.1771e-05	0.278906	5.1771e-05	5.91793e-05	5.1771e-05	5.1771e-05	0.0680659	0.42407	5.1771e-05
GW_12_TACGATGTTGATCATC	NPC4	5.51726e-05	0.0118468	5.51726e-05	5.51726e-05	0.136326	0.013608	5.51726e-05	0.106206	5.51726e-05	5.51726e-05	0.0861859	5.51726e-05	5.51726e-05	0.508973	5.51726e-05	5.51726e-05	5.51726e-05	5.51726e-05	0.136082	5.51726e-05	5.51726e-05
GW_12_TACGCAGTTCTTTCCT	fibro	8.92987e-05	0.000866061	0.28835	8.92987e-05	8.92987e-05	8.92987e-05	0.0344424	8.92987e-05	8.92987e-05	8.92987e-05	8.92987e-05	8.92987e-05	8.92987e-05	0.228534	8.92987e-05	0.205403	0.0236562	8.92987e-05	8.92987e-05	0.217498	8.92987e-05
GW_12_TACGTTTACCGGCAAT	MN1	4.28326e-05	4.28326e-05	0.00620405	4.28326e-05	7.906e-05	0.013318	4.28326e-05	0.734205	0.0247175	4.28326e-05	4.28326e-05	4.28326e-05	0.0104474	0.171832	4.28326e-05	4.28326e-05	0.00180463	4.28326e-05	4.28326e-05	0.00221382	0.0347069
GW_12_TACTGGACAGCTCGGC	MN1	0.019017	0.0135257	0.0109292	6.14134e-05	6.14134e-05	6.14134e-05	0.0051138	0.398937	6.14134e-05	6.14134e-05	6.14134e-05	6.14134e-05	0.0120949	0.19463	6.14134e-05	6.14134e-05	6.14134e-05	0.0111561	6.14134e-05	0.320733	0.0131866
GW_12_TAGAGATCATGCAACT	fibro	3.67298e-05	3.67298e-05	0.539256	3.67298e-05	3.67298e-05	3.67298e-05	0.0317898	3.67298e-05	3.67298e-05	3.67298e-05	3.67298e-05	3.67298e-05	3.67298e-05	0.237867	3.67298e-05	3.67298e-05	0.0138594	3.67298e-05	3.67298e-05	0.17664	3.67298e-05
GW_12_TAGATTCCTGGTTATT	pre_IN3	0.0383408	6.74115e-05	0.103702	6.74115e-05	6.74115e-05	6.74115e-05	0.00657212	6.74115e-05	6.74115e-05	0.0348796	6.74115e-05	6.74115e-05	6.74115e-05	0.183354	6.74115e-05	6.74115e-05	0.00568331	6.74115e-05	6.74115e-05	0.626524	6.74115e-05
GW_12_TAGGTCCAAGTAAGGA	pre_IN3	7.52565e-05	0.0182617	0.0739596	7.52565e-05	7.52565e-05	7.52565e-05	0.0118993	7.52565e-05	7.52565e-05	0.0535037	7.52565e-05	7.52565e-05	7.52565e-05	0.211773	7.52565e-05	7.52565e-05	0.00523531	7.52565e-05	7.52565e-05	0.624314	7.52565e-05
GW_12_TAGGTGAGCCCTACTC	MN1	4.54168e-05	4.54168e-05	0.0116501	5.19428e-05	8.82708e-05	4.54168e-05	0.00606138	0.749104	4.54168e-05	4.54168e-05	0.00917997	4.54168e-05	4.54168e-05	0.0428041	4.54168e-05	4.54168e-05	4.54168e-05	4.54168e-05	0.0139196	0.166596	4.54168e-05
GW_12_TAGTCCGCAGAGAATG	fibro	2.38292e-05	2.64474e-05	0.795565	2.38292e-05	2.38292e-05	2.38292e-05	0.00331935	2.38292e-05	2.38292e-05	2.38292e-05	2.38292e-05	2.38292e-05	2.38292e-05	2.38292e-05	2.38292e-05	2.38292e-05	2.38292e-05	2.38292e-05	2.38292e-05	0.200684	2.38292e-05
GW_12_TAGTCTAACAACGAGA	MN1	4.17075e-05	4.17075e-05	0.00747591	4.17075e-05	4.17075e-05	4.17075e-05	4.17075e-05	0.787451	4.17075e-05	4.17075e-05	4.17075e-05	4.17075e-05	0.0193832	0.159935	4.17075e-05	4.17075e-05	0.00179111	0.0232986	4.17075e-05	8.12927e-05	4.17075e-05
GW_12_TATAGGGTACTCATGA	fibro	0.000102144	0.0247167	0.34696	0.000102144	0.000102144	0.000102144	0.0340903	0.000102144	0.000102144	0.000102144	0.000102144	0.000102144	0.000102144	0.171601	0.0101685	0.0584525	0.000102144	0.000102144	0.0144224	0.338261	0.000102144
GW_12_TATCTACAGAGGTAAT	pre_IN3	6.97008e-05	0.0228689	0.0304989	6.97008e-05	6.97008e-05	0.00327953	6.97008e-05	0.10749	6.97008e-05	0.0622455	6.97008e-05	6.97008e-05	6.97008e-05	0.335257	6.97008e-05	6.97008e-05	0.00742895	0.0273837	6.97008e-05	0.402712	6.97008e-05
GW_12_TATGAAGACAGGTGCG	fibro	3.47607e-05	3.47607e-05	0.511052	3.47607e-05	3.47607e-05	3.47607e-05	0.0345395	3.47607e-05	3.47607e-05	3.47607e-05	3.47607e-05	3.47607e-05	3.47607e-05	0.0663485	3.47607e-05	0.0574319	3.47607e-05	3.47607e-05	3.47607e-05	0.330072	3.47607e-05
GW_12_TATGGCCCGGCCTCGC	MN1	6.75858e-05	0.00815235	0.0135672	6.75858e-05	6.75858e-05	6.75858e-05	0.00467009	0.502992	6.75858e-05	0.03724	6.75858e-05	6.75858e-05	0.0107783	0.063644	6.75858e-05	6.75858e-05	6.75858e-05	0.0262363	6.75858e-05	0.331909	6.75858e-05
GW_12_TCAACGCGACCGGCAG	NPC4	0.0893175	0.108515	0.104722	6.04503e-05	6.04503e-05	6.04503e-05	0.0224928	6.04503e-05	6.04503e-05	0.00726098	0.0349276	0.00450962	6.04503e-05	0.357719	0.0276926	6.04503e-05	6.04503e-05	6.04503e-05	0.00250588	0.239732	6.04503e-05
GW_12_TCAACTAACGTATAAC	pre_IN3	5.57838e-05	5.57838e-05	0.324478	5.57838e-05	5.57838e-05	5.57838e-05	5.57838e-05	5.57838e-05	5.57838e-05	0.0405647	5.57838e-05	5.57838e-05	5.57838e-05	0.16791	5.57838e-05	0.0340862	0.0124691	5.57838e-05	5.57838e-05	0.419655	5.57838e-05
GW_12_TCACAGGTTATTGGGC	pre_IN3	9.3523e-05	0.0422171	0.329482	9.3523e-05	9.3523e-05	9.3523e-05	0.00534568	9.3523e-05	9.3523e-05	9.3523e-05	9.3523e-05	9.3523e-05	9.3523e-05	0.146229	9.3523e-05	9.3523e-05	9.3523e-05	9.3523e-05	9.3523e-05	0.47523	9.3523e-05
GW_12_TCACGCATTGTAGATC	pre_IN3	8.13873e-05	0.024755	0.251017	8.13873e-05	8.13873e-05	8.13873e-05	8.13873e-05	8.13873e-05	8.13873e-05	0.0054515	8.13873e-05	8.13873e-05	8.13873e-05	0.156304	8.13873e-05	0.144018	8.13873e-05	8.13873e-05	8.13873e-05	0.417235	8.13873e-05
GW_12_TCAGGTTCTTTGAGAA	pre_IN3	4.1373e-05	4.1373e-05	0.0278548	0.136256	4.1373e-05	4.1373e-05	4.1373e-05	0.0298906	4.1373e-05	4.1373e-05	4.1373e-05	4.1373e-05	4.1373e-05	0.0324036	4.1373e-05	4.1373e-05	4.1373e-05	0.00429729	4.1373e-05	0.768677	4.1373e-05
GW_12_TCAGTACTGACCCGCG	pre_IN3	5.96273e-05	5.96273e-05	0.376784	5.96273e-05	5.96273e-05	5.96273e-05	5.96273e-05	5.96273e-05	5.96273e-05	5.96273e-05	5.96273e-05	5.96273e-05	5.96273e-05	0.118128	5.96273e-05	5.96273e-05	5.96273e-05	5.96273e-05	5.96273e-05	0.504015	5.96273e-05
GW_12_TCCAACTTTAAATTCT	MN1	6.36315e-05	6.36315e-05	0.0160475	0.0479603	7.35462e-05	6.36315e-05	6.36315e-05	0.537434	6.70523e-05	6.36315e-05	6.36315e-05	6.36315e-05	6.36315e-05	0.098347	6.36315e-05	6.36315e-05	6.36315e-05	6.36315e-05	6.36315e-05	0.29918	6.36315e-05
GW_12_TCCACAATGGTTTACG	pre_IN3	4.14277e-05	4.14277e-05	0.0109928	4.14277e-05	0.00741166	0.0701999	4.14277e-05	0.213354	0.0245175	4.14277e-05	4.14277e-05	4.14277e-05	4.14277e-05	0.0434841	4.14277e-05	4.14277e-05	4.14277e-05	4.21617e-05	4.14277e-05	0.629459	4.14277e-05
GW_12_TCCCAGGCTTAGCTAA	fibro	2.38182e-05	0.00942762	0.670329	2.38182e-05	2.38182e-05	2.38182e-05	2.38182e-05	2.38182e-05	2.38182e-05	2.38182e-05	2.38182e-05	2.38182e-05	2.38182e-05	0.0240953	2.91163e-05	2.38182e-05	0.00740802	2.38182e-05	2.38182e-05	0.288354	2.38182e-05
GW_12_TCCCGGGTGTGCTGCT	NPC4	5.88618e-05	0.0119126	0.00273076	5.88618e-05	0.0631611	0.00015064	5.88618e-05	0.164343	5.88618e-05	5.88618e-05	0.0277239	5.88618e-05	5.88618e-05	0.409417	5.88618e-05	5.88618e-05	5.88618e-05	5.88618e-05	0.0302824	0.289572	5.88618e-05
GW_12_TCCCTGGCTCGCTGGA	MN1	4.35479e-05	4.35479e-05	0.00617634	4.35479e-05	4.35479e-05	4.35479e-05	4.35479e-05	0.807521	4.35479e-05	4.35479e-05	4.35479e-05	4.35479e-05	4.35479e-05	0.0816052	4.35479e-05	4.35479e-05	4.35479e-05	4.35479e-05	4.35479e-05	0.103957	4.35479e-05
GW_12_TCCGAACTTGGCTTAC	pre_IN3	9.27833e-05	0.0584705	0.353068	9.27833e-05	9.27833e-05	9.27833e-05	9.27833e-05	9.27833e-05	9.27833e-05	9.27833e-05	9.27833e-05	9.27833e-05	9.27833e-05	0.116154	9.27833e-05	9.27833e-05	9.27833e-05	9.27833e-05	9.27833e-05	0.470731	9.27833e-05
GW_12_TCCGATTACATTGCCG	pre_IN3	6.05379e-05	6.05379e-05	0.00181923	6.05379e-05	6.05379e-05	6.05379e-05	6.05379e-05	0.368528	6.14546e-05	6.05379e-05	0.00162159	6.05379e-05	6.05379e-05	0.216232	6.05379e-05	6.05379e-05	0.00557027	6.05379e-05	0.0356835	0.369696	6.05379e-05
GW_12_TCCTAGCAAAGAAGCT	MN1	6.38974e-05	6.38974e-05	0.00664431	6.38974e-05	0.00350215	0.00399437	6.38974e-05	0.48531	0.00238959	0.0200076	6.38974e-05	6.38974e-05	6.38974e-05	0.0723503	6.38974e-05	6.38974e-05	0.00346709	6.38974e-05	0.0619158	0.339716	6.38974e-05
GW_12_TCCTCTACGAGATGGC	pre_IN3	5.40216e-05	5.40216e-05	0.413239	5.40216e-05	5.40216e-05	5.40216e-05	0.00211834	5.40216e-05	5.40216e-05	5.40216e-05	5.40216e-05	5.40216e-05	5.40216e-05	0.0949759	5.40216e-05	0.0652997	5.40216e-05	5.40216e-05	5.40216e-05	0.423503	5.40216e-05
GW_12_TCCTCTCCAGTTGTCC	fibro	5.03417e-05	5.03417e-05	0.383522	5.03417e-05	5.03417e-05	5.03417e-05	5.03417e-05	5.03417e-05	5.03417e-05	0.0218855	5.03417e-05	5.03417e-05	5.03417e-05	0.13085	5.03417e-05	0.135966	5.03417e-05	5.03417e-05	5.03417e-05	0.326971	5.03417e-05
GW_12_TCCTGCGTTGATACTC	NPC4	0.00187275	0.0744483	0.0164463	5.82049e-05	5.82049e-05	5.82049e-05	0.00611219	0.422048	5.82049e-05	5.82049e-05	5.82049e-05	5.82049e-05	5.82049e-05	0.441511	5.82049e-05	5.82049e-05	5.82049e-05	5.82049e-05	0.0249279	0.0118778	5.82049e-05
GW_12_TCGAAATTTAGGACCA	fibro	4.65447e-05	0.0209464	0.678491	4.65447e-05	4.65447e-05	4.65447e-05	0.0334303	4.65447e-05	4.65447e-05	4.65447e-05	4.65447e-05	4.65447e-05	4.65447e-05	0.0204617	4.65447e-05	4.65447e-05	4.65447e-05	4.65447e-05	4.65447e-05	0.245926	4.65447e-05
GW_12_TCGCCGAAGTTGCGTC	pre_IN3	8.0117e-05	8.0117e-05	0.116819	8.0117e-05	8.0117e-05	8.0117e-05	0.00975706	8.0117e-05	8.0117e-05	0.102954	8.0117e-05	8.0117e-05	8.0117e-05	0.275695	8.0117e-05	8.0117e-05	8.0117e-05	8.0117e-05	8.0117e-05	0.493493	8.0117e-05
GW_12_TCGCGTCCAGAAGGTC	MN1	6.35664e-05	6.35664e-05	0.0167446	6.35664e-05	6.35664e-05	6.35664e-05	0.0207356	0.452832	0.021199	6.35664e-05	6.35664e-05	6.35664e-05	6.35664e-05	0.119129	6.35664e-05	6.35664e-05	0.00707433	6.35664e-05	6.35664e-05	0.361395	6.35664e-05
GW_12_TCGGAATGCGCTCTGA	MN1	6.3191e-05	0.00987558	0.00842703	6.3191e-05	6.3191e-05	6.3191e-05	6.3191e-05	0.530184	6.3191e-05	0.0203626	6.3191e-05	6.3191e-05	6.3191e-05	0.249293	6.3191e-05	6.3191e-05	6.3191e-05	6.3191e-05	6.3191e-05	0.180909	6.3191e-05
GW_12_TCGTATTACCCATTGC	NPC4	5.6539e-05	0.255055	0.0958081	5.6539e-05	5.6539e-05	5.6539e-05	0.00741547	5.6539e-05	5.6539e-05	5.6539e-05	5.6539e-05	5.6539e-05	5.6539e-05	0.349168	5.6539e-05	5.6539e-05	0.00917511	5.6539e-05	5.6539e-05	0.282531	5.6539e-05
GW_12_TCTAGCAATCTCCGCC	fibro	4.10726e-05	4.64101e-05	0.587949	4.10726e-05	4.10726e-05	4.10726e-05	4.10726e-05	4.10726e-05	4.10726e-05	0.0482356	4.10726e-05	4.10726e-05	4.10726e-05	0.0538377	4.10726e-05	0.0954486	4.10726e-05	4.10726e-05	4.10726e-05	0.213867	4.10726e-05
GW_12_TCTGGGTAGCGCTCAT	MN1	6.55238e-05	0.00776606	0.00102871	6.55238e-05	6.55238e-05	6.55238e-05	6.55238e-05	0.566347	6.55238e-05	6.55238e-05	0.0280181	6.55238e-05	0.0144429	0.18612	6.55238e-05	6.55238e-05	6.55238e-05	6.55238e-05	6.55238e-05	0.191086	0.0043395
GW_12_TCTTACGGCATCCGAC	fibro	4.25995e-05	4.25995e-05	0.606719	4.25995e-05	4.25995e-05	4.25995e-05	0.0715438	4.25995e-05	4.25995e-05	4.25995e-05	4.25995e-05	4.25995e-05	4.25995e-05	0.297522	4.25995e-05	0.00560076	0.0179327	4.25995e-05	4.25995e-05	4.25995e-05	4.25995e-05
GW_12_TGACCCACGTTAGACA	NPC4	6.98148e-05	0.14654	0.0739019	6.98148e-05	6.98148e-05	6.98148e-05	6.98148e-05	6.98148e-05	6.98148e-05	6.98148e-05	6.98148e-05	6.98148e-05	6.98148e-05	0.28111	0.22077	6.98148e-05	6.98148e-05	6.98148e-05	6.98148e-05	0.276562	6.98148e-05
GW_12_TGAGCCATACAGTCTC	MN1	6.61454e-05	0.00473885	0.00940312	6.61454e-05	6.61454e-05	6.61454e-05	6.61454e-05	0.485397	0.00321503	0.0195321	6.61454e-05	6.61454e-05	6.61454e-05	0.107892	6.61454e-05	6.61454e-05	6.61454e-05	6.61454e-05	6.61454e-05	0.368895	6.61454e-05
GW_12_TGAGTGCCTCTTAAAT	pre_IN3	0.000124964	0.000124964	0.157442	0.000124964	0.000124964	0.000124964	0.00987444	0.000124964	0.000124964	0.090185	0.000124964	0.000124964	0.000124964	0.160426	0.000124964	0.000124964	0.00439944	0.000124964	0.000124964	0.575798	0.000124964
GW_12_TGATCAGGGAACTGCT	NPC4	0.0209388	6.27547e-05	0.144242	6.27547e-05	6.27547e-05	6.27547e-05	6.27547e-05	6.27547e-05	6.27547e-05	6.27547e-05	6.27547e-05	6.27547e-05	6.27547e-05	0.428655	6.27547e-05	6.27547e-05	6.27547e-05	6.27547e-05	6.27547e-05	0.405097	6.27547e-05
GW_12_TGATTCGTCTATCACT	pre_IN3	5.27625e-05	5.27625e-05	0.000519558	0.0988255	0.0867746	5.27625e-05	5.27625e-05	6.27252e-05	5.27625e-05	5.27625e-05	5.27625e-05	5.27625e-05	0.00246314	0.0297762	5.27625e-05	5.27625e-05	5.27625e-05	0.0159863	5.27625e-05	0.764906	5.27625e-05
GW_12_TGATTTATTAGCTGTG	pre_IN3	3.96144e-05	3.96144e-05	0.00134126	3.96144e-05	3.96144e-05	3.96144e-05	3.96144e-05	0.267578	6.47273e-05	3.96144e-05	0.00975176	3.96144e-05	3.96144e-05	0.293928	3.96144e-05	3.96144e-05	3.96144e-05	3.96144e-05	0.0475282	0.379254	3.96144e-05
GW_12_TGCAGAGTACCGAGCA	pre_IN3	1.93076e-05	0.00423825	0.0091541	0.0543514	0.0865613	0.00788023	0.000422013	0.000261638	1.93076e-05	0.00206493	1.93076e-05	1.93076e-05	1.93076e-05	3.59611e-05	1.93076e-05	0.00268228	0.00177892	0.00645778	1.93076e-05	0.823957	1.93076e-05
GW_12_TGCGACACCCTAGTGC	fibro	0.000134669	0.0328118	0.61014	0.000134669	0.000134669	0.000134669	0.033249	0.000134669	0.000134669	0.0162551	0.000134669	0.000134669	0.000134669	0.135567	0.000134669	0.000134669	0.00633068	0.000134669	0.000134669	0.163761	0.000134669
GW_12_TGCGCGATTAACGGAG	pre_IN3	5.18542e-05	5.18542e-05	0.230319	5.18542e-05	5.18542e-05	5.18542e-05	5.18542e-05	5.18542e-05	5.18542e-05	5.18542e-05	5.18542e-05	5.18542e-05	5.18542e-05	0.139983	5.18542e-05	5.18542e-05	0.00402623	0.0101399	5.18542e-05	0.614702	5.18542e-05
GW_12_TGCGTAAGAACCTGAT	pre_IN3	3.35909e-05	3.35909e-05	0.0532135	3.35909e-05	3.35909e-05	3.35909e-05	0.000965175	0.000425784	3.35909e-05	0.0247681	3.35909e-05	3.35909e-05	0.00431056	0.0489168	3.35909e-05	3.35909e-05	0.00666496	3.35909e-05	3.35909e-05	0.860298	3.35909e-05
GW_12_TGGAAGAAGGGAACGT	MN1	4.36205e-05	4.36205e-05	0.00855877	4.77039e-05	0.0156003	4.36205e-05	0.00404395	0.70818	6.19973e-05	4.36205e-05	4.36205e-05	0.0251647	4.36205e-05	0.199995	4.36205e-05	4.36205e-05	4.36205e-05	4.36205e-05	5.76119e-05	0.0378102	4.36205e-05
GW_12_TGGAGTGATGCGATGA	pre_IN3	4.05576e-05	0.00204861	0.0225965	0.0923136	0.0616553	4.05576e-05	4.05576e-05	0.000278229	4.05576e-05	4.05576e-05	4.05576e-05	4.05576e-05	4.05576e-05	4.05576e-05	4.05576e-05	4.05576e-05	0.00469421	4.05576e-05	4.05576e-05	0.815846	4.05576e-05
GW_12_TGGCCGTATATTGACC	pre_IN3	8.02076e-05	8.02076e-05	0.331734	8.02076e-05	8.02076e-05	8.02076e-05	8.02076e-05	8.02076e-05	8.02076e-05	8.02076e-05	8.02076e-05	8.02076e-05	8.02076e-05	8.02076e-05	0.00139785	8.02076e-05	8.02076e-05	8.02076e-05	0.00064661	0.664858	8.02076e-05
GW_12_TGGTCTGTTGGGCGTA	Ependymal	1.68693e-05	0.709346	0.00291537	1.68693e-05	1.68693e-05	1.68693e-05	0.0850177	0.0393047	1.68693e-05	1.68693e-05	0.00358404	1.68693e-05	1.68693e-05	0.159527	6.11873e-05	2.34536e-05	1.68693e-05	1.68693e-05	1.68693e-05	1.8262e-05	1.68693e-05
GW_12_TGTAGTGATCTATAAT	NPC4	3.65604e-05	0.00989266	3.65604e-05	3.65604e-05	0.0502059	3.65604e-05	3.65604e-05	0.0541734	3.65604e-05	3.65604e-05	0.0973693	0.0871017	3.65604e-05	0.620465	0.0148874	3.65604e-05	3.65604e-05	3.65604e-05	0.0654295	3.65604e-05	3.65604e-05
GW_12_TGTCCTAAGTCACCGC	MN1	6.19951e-05	0.0161414	0.00756162	6.19951e-05	6.19951e-05	0.00412353	6.19951e-05	0.50381	0.00968895	6.19951e-05	6.19951e-05	6.19951e-05	6.19951e-05	0.247757	6.19951e-05	6.19951e-05	6.19951e-05	0.0348741	6.19951e-05	0.161934	0.013365
GW_12_TGTGCTTTACGTAAGA	fibro	2.91654e-05	0.00122368	0.681227	2.91654e-05	2.91654e-05	2.91654e-05	2.91654e-05	2.91654e-05	2.91654e-05	2.91654e-05	2.91654e-05	2.91654e-05	2.91654e-05	0.000109322	2.91654e-05	0.0974738	0.000338201	2.91654e-05	2.91654e-05	0.219191	2.91654e-05
GW_12_TGTGTTCGTATCCAAG	pre_IN3	7.82439e-05	0.0167042	0.0805281	7.82439e-05	7.82439e-05	7.82439e-05	0.00321212	7.82439e-05	7.82439e-05	0.140397	7.82439e-05	7.82439e-05	7.82439e-05	0.236392	7.82439e-05	7.82439e-05	7.82439e-05	7.82439e-05	7.82439e-05	0.521594	7.82439e-05
GW_12_TGTTCCGCTTCCATGA	MN1	4.34843e-05	4.34843e-05	0.00390286	0.0376083	0.0648496	0.0450782	4.34843e-05	0.596588	0.00457793	4.34843e-05	4.34843e-05	4.34843e-05	0.00146959	0.146604	4.34843e-05	4.34843e-05	4.34843e-05	0.000714491	4.34843e-05	0.0981282	4.34843e-05
GW_12_TGTTCTTCCATTGACT	pre_IN3	5.30696e-05	0.00194793	0.00260824	0.0378768	0.103613	0.00837928	0.00834177	0.0191494	5.30696e-05	5.30696e-05	5.30696e-05	5.30696e-05	0.0202019	0.0139043	5.30696e-05	5.30696e-05	5.30696e-05	5.30696e-05	5.30696e-05	0.783394	5.30696e-05
GW_12_TTAAGCGCCTGACCCA	pre_IN3	7.65843e-05	7.65843e-05	0.0661513	7.65843e-05	0.00607952	7.65843e-05	7.65843e-05	0.000102161	7.65843e-05	0.0165295	7.65843e-05	7.65843e-05	7.65843e-05	0.150762	7.65843e-05	7.65843e-05	7.65843e-05	7.65843e-05	7.65843e-05	0.759226	7.65843e-05
GW_12_TTACCATTGATTACCC	MN1	6.20307e-05	0.00117765	0.0067084	6.20307e-05	6.20307e-05	6.20307e-05	6.20307e-05	0.621853	6.20307e-05	6.20307e-05	6.20307e-05	6.20307e-05	0.0104402	0.195438	6.20307e-05	6.20307e-05	0.00723136	6.20307e-05	6.20307e-05	0.156283	6.20307e-05
GW_12_TTACTATCGGCTTCTC	fibro	6.51e-05	6.51e-05	0.618449	6.51e-05	6.51e-05	6.51e-05	0.00219639	6.51e-05	6.51e-05	6.51e-05	6.51e-05	6.51e-05	6.51e-05	6.51e-05	6.51e-05	0.091777	6.51e-05	6.51e-05	6.51e-05	0.286471	6.51e-05
GW_12_TTACTCTGGTACGTAC	MN1	6.52266e-05	6.52266e-05	0.030885	6.52266e-05	0.0426139	6.52266e-05	6.52266e-05	0.409132	0.00476133	0.00131404	6.52266e-05	6.52266e-05	6.52266e-05	0.314171	6.52266e-05	6.52266e-05	6.52266e-05	6.52266e-05	6.52266e-05	0.177819	0.0184567
GW_12_TTAGTAGGGCGGCGGG	MN1	4.11951e-05	4.11951e-05	0.0128051	4.11951e-05	4.20675e-05	4.11951e-05	4.11951e-05	0.425564	4.4293e-05	4.11951e-05	4.11951e-05	4.11951e-05	0.0300208	0.146349	4.11951e-05	0.0130213	4.11951e-05	4.11951e-05	4.11951e-05	0.371617	4.23266e-05
GW_12_TTATGACAAACTGGAT	pre_IN3	3.05647e-05	3.17269e-05	0.0692408	3.05647e-05	3.05647e-05	3.05647e-05	3.05647e-05	0.0347881	0.0124624	3.05647e-05	3.05647e-05	3.05647e-05	3.05647e-05	4.10313e-05	0.0324694	3.05647e-05	0.0161224	0.0996513	0.0341558	0.700701	3.05647e-05
GW_12_TTCGTACTCCAGAACG	pre_IN3	4.52996e-05	0.022945	0.0452988	4.52996e-05	4.52996e-05	4.52996e-05	0.00018683	0.243625	4.52996e-05	0.0210157	4.52996e-05	4.52996e-05	4.52996e-05	0.165115	4.52996e-05	4.52996e-05	0.00401885	4.52996e-05	4.52996e-05	0.497206	4.52996e-05
GW_12_TTCTGCGAGCGCCCTT	fibro	7.30772e-05	7.30772e-05	0.549575	7.30772e-05	7.30772e-05	7.30772e-05	0.0442949	7.30772e-05	7.30772e-05	7.30772e-05	7.30772e-05	7.30772e-05	7.30772e-05	0.057007	7.30772e-05	0.0544304	7.30772e-05	7.30772e-05	7.30772e-05	0.293524	7.30772e-05
GW_12_TTCTTGAGCCGCGCTA	fibro	6.88857e-05	6.88857e-05	0.734582	6.88857e-05	6.88857e-05	6.88857e-05	0.00981517	6.88857e-05	6.88857e-05	0.0295545	6.88857e-05	6.88857e-05	6.88857e-05	0.0726842	6.88857e-05	0.0370137	6.88857e-05	6.88857e-05	6.88857e-05	0.115318	6.88857e-05
GW_12_TTGAAGAATTCCCAGG	fibro	3.65332e-05	0.0262411	0.488158	3.65332e-05	3.65332e-05	3.65332e-05	3.65332e-05	3.65332e-05	3.65332e-05	0.0148824	3.65332e-05	3.65332e-05	3.65332e-05	0.120504	3.65332e-05	3.65332e-05	0.001219	3.65332e-05	3.65332e-05	0.348447	3.65332e-05
GW_12_TTGACATGAACGTGGA	pre_IN3	7.48403e-05	7.48403e-05	0.0674061	7.48403e-05	7.48403e-05	7.48403e-05	0.00933606	7.48403e-05	7.48403e-05	0.145526	7.48403e-05	7.48403e-05	7.48403e-05	0.303307	7.48403e-05	0.0108311	0.00665446	7.48403e-05	7.48403e-05	0.455892	7.48403e-05
GW_12_TTGACTACCATATGGT	pre_IN3	6.86578e-05	6.86578e-05	0.0585925	6.86578e-05	6.86578e-05	6.86578e-05	6.86578e-05	0.25032	6.86578e-05	0.0429475	6.86578e-05	6.86578e-05	6.86578e-05	0.17227	6.86578e-05	6.86578e-05	6.86578e-05	6.86578e-05	6.86578e-05	0.474771	6.86578e-05
GW_12_TTGAGAGTACTGCTAA	pre_IN3	7.79871e-05	0.0415939	0.0401705	7.79871e-05	7.79871e-05	7.79871e-05	0.000409315	7.79871e-05	7.79871e-05	0.095777	7.79871e-05	7.79871e-05	7.79871e-05	0.29097	7.79871e-05	0.0134795	0.000956211	7.79871e-05	7.79871e-05	0.515629	7.79871e-05
GW_12_TTGATCTAACTTTGTC	pre_IN3	4.79876e-05	4.79876e-05	0.347432	4.79876e-05	4.79876e-05	4.79876e-05	4.79876e-05	4.79876e-05	4.79876e-05	4.79876e-05	4.79876e-05	4.79876e-05	4.79876e-05	4.79876e-05	4.79876e-05	4.79876e-05	9.38336e-05	4.79876e-05	4.79876e-05	0.651611	4.79876e-05
GW_12_TTGATTATGCAGATGA	pre_IN3	4.93759e-05	4.93759e-05	0.171011	4.93759e-05	4.93759e-05	0.00457532	0.00572429	0.000123434	4.93759e-05	0.000115686	4.93759e-05	4.93759e-05	4.93759e-05	0.0506023	4.93759e-05	4.93759e-05	4.93759e-05	4.93759e-05	4.93759e-05	0.767157	4.93759e-05
GW_12_TTGCATGCTGATCACG	MN1	4.47525e-05	4.47525e-05	0.00499134	4.47525e-05	4.47525e-05	4.47525e-05	4.47525e-05	0.78409	0.00490163	4.47525e-05	4.47525e-05	4.47525e-05	4.47525e-05	0.148995	4.47525e-05	4.47525e-05	0.00474461	0.00355148	6.79573e-05	0.0480764	4.47525e-05
GW_12_TTGCCCTGATCACGGG	NPC2	3.39394e-05	0.0508419	3.39394e-05	3.39394e-05	3.39394e-05	3.39394e-05	0.0858534	3.39394e-05	3.39394e-05	3.39394e-05	3.39394e-05	0.453421	3.39394e-05	0.409293	3.39394e-05	4.77878e-05	3.39394e-05	3.39394e-05	3.39394e-05	3.39394e-05	3.39394e-05
GW_12_TTGGACATGTGGCTTA	MN1	4.44421e-05	0.0101872	0.0111946	4.44421e-05	4.44421e-05	4.44421e-05	4.44421e-05	0.710845	4.77013e-05	4.44421e-05	4.44421e-05	4.44421e-05	0.0227048	0.181082	4.44421e-05	4.44421e-05	0.00959348	4.44421e-05	4.44421e-05	0.0229048	0.030907
GW_12_TTGTAAGGACCTAAGT	pre_IN3	8.60302e-05	8.60302e-05	0.290585	8.60302e-05	8.60302e-05	8.60302e-05	0.0184973	8.60302e-05	8.60302e-05	0.120378	8.60302e-05	8.60302e-05	8.60302e-05	0.173015	8.60302e-05	8.60302e-05	8.60302e-05	8.60302e-05	8.60302e-05	0.396149	8.60302e-05
GW_12_TTGTTTCCATACAACT	fibro	5.52644e-05	6.04738e-05	0.412049	5.52644e-05	5.52644e-05	5.52644e-05	0.0174403	5.52644e-05	5.52644e-05	5.52644e-05	5.52644e-05	5.52644e-05	5.52644e-05	0.000235836	5.52644e-05	0.303769	0.0328734	5.52644e-05	5.52644e-05	0.232798	5.52644e-05
