# Supplementary material for: Molecular signatures of cell diversity modulated by long noncoding RNAs in the human fetal spinal cord
Source: iScience. 2026 Mar 17;29(4):115399. doi: 10.1016/j.isci.2026.115399 (PMC13090696; doi:10.1016/j.isci.2026.115399)
Supplement: Table S16. The spots density of Stereoscope analysis, related to Figures 1E and 1F [file mmc17.xlsx]

## Sheet: Table.S16 stereoscope
Slides	Astros	Ependymal	IN1	IN2	IN3	MN1	MN2	MN3	NSCs	NPC1	pre_Astro	pre_Oligo	NPC2	NSC1	NSC2	fibro	oligos	pre_IN1	pre_IN2	pre_IN3	pre_MN
GW_8	0.0184	0.0119	0.0265	0.0377	0.0756	0.0316	0.0058	0.0723	0.0123	0.0333	0.0234	0.0052	0.025	0.0199	0.0102	0.1445	0.0024	0.0271	0.0248	0.2303	0.162
GW_10	0.0231	0.0075	0.0902	0.0168	0.1738	0.0405	0.0233	0.0084	0.0065	0.0233	0.0333	0.0255	0.0024	0.0165	0.0017	0.0721	0.0074	0.0788	0.0197	0.1051	0.2241
GW_12	0.0174	0.0159	0.0134	0.0131	0.0882	0.0222	0.0045	0.0634	0.0121	0.0148	0.0203	0.0083	0.0372	0.0267	0.0055	0.2554	0.0032	0.0183	0.0064	0.1639	0.1898
