# Supplementary material for: Molecular signatures of cell diversity modulated by long noncoding RNAs in the human fetal spinal cord
Source: iScience. 2026 Mar 17;29(4):115399. doi: 10.1016/j.isci.2026.115399 (PMC13090696; doi:10.1016/j.isci.2026.115399)
Supplement: Table S17. The spots values in each stack of Stereoscope analysis, related to Figures 1E and 1F [file mmc18.xlsx]

## Sheet: Table.S17 Stereoscope_Scope 
Spots	Major_celltype	Astros	Ependymal	IN1	IN2	IN3	MN1	MN2	MN3	NSCs	NPC1	Pre_Astro	Pre_Oligo	NPC2	NSC1	NSC2	fibro	oligos	pre_IN1	pre_IN2	pre_IN3	pre_MN
GW_8_AAATAAGGTAGTGCCC	fibro	1.11998e-11	2.39515e-12	2.58322e-12	2.81688e-11	6.11464e-12	0.0508049	3.89101e-12	0.0760684	0.0136079	9.54634e-12	0.0379081	0.0165519	0.0582417	0.00777404	4.67482e-12	0.431732	9.69375e-12	0.0150606	5.18529e-11	0.29225	2.00922e-11
GW_8_AAATAGCTTAGACTTT	pre_MN	0.0156528	0.000241097	2.24091e-12	7.39986e-11	0.0133238	0.0217788	2.78784e-12	0.0183194	0.0101872	1.96245e-12	3.60362e-12	0.0426585	0.0990197	1.51367e-12	5.74931e-12	0.00958835	5.11624e-12	5.38734e-12	2.99742e-12	0.0924266	0.676804
GW_8_AAATTACCTATCGATG	pre_IN3	1.01558e-12	9.30272e-12	0.0637257	0.131289	0.153501	8.77536e-12	4.42995e-12	0.113548	2.51718e-12	0.00426854	1.04142e-12	0.00785101	5.99391e-12	2.49423e-11	3.6216e-12	0.110045	0.00900415	0.127291	3.44237e-11	0.279477	1.93572e-12
GW_8_AACATATCAACTGGTG	pre_IN3	2.58151e-13	9.79397e-13	1.11805e-12	2.96159e-12	0.023668	5.60514e-12	9.98831e-13	0.158304	3.19453e-13	2.36819e-12	3.10493e-13	1.65484e-12	1.55352e-12	1.47123e-12	4.70038e-13	0.0513234	1.02824e-11	1.26312e-12	1.13796e-12	0.474679	0.292026
GW_8_AACCCTACTGTCAATA	pre_IN3	5.60428e-13	5.78242e-13	0.0480476	9.13295e-12	0.0932855	3.94195e-12	6.77328e-12	0.0972204	0.00560416	0.000128762	6.70394e-13	2.01964e-12	1.48345e-12	5.96252e-12	0.012556	0.110339	0.0128405	0.12013	5.29196e-12	0.28282	0.217028
GW_8_AACTCTCAATAGAGCG	pre_IN2	1.01177e-12	5.1638e-13	0.0416396	0.161256	0.131559	2.20429e-12	0.0051517	1.02741e-12	0.0437888	0.160241	0.017051	6.01665e-13	0.0424494	1.03258e-11	0.0295217	0.0118107	8.77109e-13	0.0493334	0.162854	0.143344	6.20237e-13
GW_8_AAGATTGGCGGAACGT	IN3	6.16759e-13	3.41423e-13	0.28178	0.174731	0.368883	0.043612	3.97357e-11	0.0175782	6.08754e-12	1.2499e-12	5.29273e-13	0.000563446	1.74231e-12	6.81345e-13	0.00944254	0.0307346	0.0053617	0.0521999	1.6121e-12	0.0151126	8.56156e-12
GW_8_AAGGATCGATCGCTTG	fibro	1.02136e-12	1.93581e-12	2.35163e-12	6.87943e-11	0.00994434	5.64264e-12	2.78484e-12	0.0646037	0.000212233	0.0412001	1.08503e-12	1.65974e-10	0.0329892	0.00841691	5.90161e-11	0.338827	0.00788343	5.98354e-12	3.97363e-12	0.300352	0.195571
GW_8_AAGGATGAGGGACCTC	pre_IN3	7.25406e-13	1.50748e-12	0.242015	0.0265286	0.174583	6.18723e-12	1.06828e-11	0.0658207	6.88467e-13	5.21706e-07	1.21158e-12	0.000496676	1.22701e-12	0.01138	8.05324e-13	0.0906096	1.95081e-12	0.0390402	4.57639e-12	0.349526	4.53284e-12
GW_8_AAGGGACAGATTCTGT	IN3	3.10313e-13	3.76337e-13	0.137273	0.126453	0.457117	0.157136	2.91337e-12	1.88123e-12	6.55469e-13	7.01893e-13	4.15982e-13	6.63442e-12	9.24449e-13	5.07979e-13	1.30782e-12	0.0135971	0.00177555	0.0916835	1.79154e-12	0.0149653	4.20617e-12
GW_8_AATATCGAGGGTTCTC	pre_MN	4.9299e-13	7.06808e-13	1.37418e-12	8.33144e-11	0.0753645	4.27026e-12	1.18768e-12	0.115136	3.29698e-13	4.04004e-06	4.49969e-13	3.42502e-12	3.95767e-12	8.61127e-13	6.03507e-13	0.0139042	3.26115e-07	3.59676e-12	1.59351e-12	0.391943	0.403648
GW_8_AATCTATGCCGGAGCC	pre_IN3	3.06833e-13	8.99259e-13	2.98965e-13	3.76979e-13	2.88343e-13	3.22218e-13	2.75969e-13	0.330884	3.00209e-13	2.04357e-12	2.90927e-13	3.43721e-13	4.88077e-12	1.27646e-12	4.55001e-13	0.177532	3.82537e-13	3.38287e-13	4.46803e-13	0.491584	2.72693e-13
GW_8_AATCTGCGTTGGGACG	IN2	1.81342e-12	2.93061e-13	0.0428925	0.284639	0.109434	2.26181e-12	5.18893e-11	8.81077e-13	5.98588e-11	0.0189149	0.0163279	5.38377e-13	0.0383369	1.34737e-12	0.0352966	0.00492912	4.46608e-13	0.12767	0.254724	0.0668353	6.94537e-13
GW_8_AATGATGCGACTCCTG	pre_IN3	4.38957e-13	1.68251e-12	1.09806e-12	1.83308e-12	4.28021e-12	3.91975e-08	8.9254e-13	0.292119	3.92231e-13	3.90627e-10	5.12337e-13	1.03806e-12	2.2483e-12	6.864e-12	6.0273e-13	0.140947	1.3163e-12	1.85505e-12	1.52148e-12	0.549853	0.01708
GW_8_ACAATTTGAGCAGTGG	fibro	4.84845e-13	0.00965453	6.51676e-13	1.30432e-12	5.31601e-13	6.89176e-13	6.98429e-13	0.0549117	0.0301288	4.63392e-12	5.6184e-13	5.37019e-13	2.1619e-12	0.0988553	3.07442e-11	0.705059	6.90223e-13	5.78742e-13	1.30792e-12	0.10139	4.04144e-13
GW_8_ACATGGCGCCAAAGTA	pre_IN3	7.838e-13	4.89102e-12	0.00749734	3.40903e-12	0.038531	3.63246e-12	3.13678e-12	0.099031	1.28385e-12	5.53116e-12	6.58826e-13	0.0574049	2.69724e-12	2.12589e-12	2.03743e-12	0.167179	1.22632e-12	2.79597e-11	3.13098e-12	0.439565	0.190792
GW_8_ACCACCAATGTAACAA	fibro	2.69335e-13	6.17596e-13	5.05419e-13	6.23407e-13	3.62835e-13	4.24086e-13	1.19072e-12	0.354193	0.00871744	6.99038e-12	3.73454e-13	2.92212e-13	1.60398e-12	0.0149241	3.9822e-12	0.579963	9.94787e-13	6.31232e-13	1.0384e-12	0.0422024	3.69801e-13
GW_8_ACCCAACGCCCGTGGC	pre_IN3	4.98414e-13	7.6431e-13	1.60866e-12	5.81582e-12	2.6466e-12	7.59465e-13	8.66064e-13	0.147555	3.89102e-12	0.0333942	5.21997e-13	1.22341e-12	3.5702e-12	1.40147e-10	1.5963e-12	0.180434	1.17269e-12	2.39149e-11	2.37672e-12	0.638617	8.17435e-13
GW_8_ACCCGGATGACGCATC	pre_MN	8.28618e-13	1.60946e-12	0.016015	4.18919e-12	0.0787551	0.102883	2.4374e-11	0.0311563	1.02132e-12	1.01256e-12	7.68073e-13	0.0163277	0.00437497	6.20869e-13	1.22006e-12	0.00981746	3.09548e-12	0.00547341	3.33281e-12	0.0919304	0.643267
GW_8_ACCGATGGTAGCATCG	IN2	7.09501e-13	2.73562e-13	0.14548	0.255408	0.0945079	1.67918e-11	0.00726932	2.55554e-12	0.0100737	0.0778728	0.0161172	1.64497e-12	0.0180202	8.83727e-13	0.0867205	6.54239e-13	0.00412078	0.0021883	0.236219	0.0460027	7.13866e-13
GW_8_ACCTCCGTTATTCACC	pre_IN3	0.0667961	0.117402	4.3265e-12	5.79634e-12	1.00993e-11	2.06653e-12	4.59382e-12	0.0207505	0.0352289	0.121536	2.59508e-12	2.29057e-12	0.166448	1.49108e-11	4.49306e-12	0.205904	2.86481e-12	3.97865e-12	0.0194904	0.246444	1.9402e-12
GW_8_ACGAGTACGGATGCCC	pre_MN	7.51556e-13	2.51474e-12	8.31294e-13	5.90666e-11	4.41263e-08	0.00444756	1.51745e-12	0.115411	4.82778e-13	1.79067e-12	0.0021752	0.00490581	0.0105685	1.43835e-12	8.93129e-13	0.0220628	0.00145049	1.21214e-12	1.26199e-12	0.25931	0.579668
GW_8_ACGATCATCTTGTAAA	pre_MN	0.127701	0.0159678	0.0147954	6.02088e-12	0.0996893	0.145494	0.0676863	1.95982e-11	2.73841e-12	0.00797471	0.0157594	0.0182645	0.0239924	8.72866e-13	0.0117743	0.00578481	0.00274707	0.0127881	6.25763e-12	1.8917e-12	0.42958
GW_8_ACGCAATCACTACAGC	pre_IN3	1.73682e-13	8.50298e-13	2.49294e-13	3.2906e-13	2.01886e-13	2.51287e-13	2.39136e-13	0.335734	3.58299e-13	5.06617e-12	2.0078e-13	2.56666e-13	1.51588e-12	2.46401e-12	4.96738e-13	0.223241	5.67482e-13	2.48966e-13	3.76662e-13	0.441024	1.87111e-13
GW_8_ACGCTAGTGATACACT	pre_MN	2.7577e-13	4.18624e-13	1.3216e-12	7.91318e-11	0.0687285	7.72901e-09	0.00330596	0.0823508	3.29778e-13	1.10284e-12	3.24305e-13	2.87568e-12	1.89216e-12	1.08109e-12	5.22615e-13	0.0186469	2.18926e-12	2.23112e-11	1.62827e-12	0.389369	0.437599
GW_8_ACGTATTACTCCGATC	fibro	4.34871e-13	1.08883e-12	2.92269e-12	0.00851158	3.11677e-12	5.85464e-12	0.00609287	0.152395	0.0279408	0.0865516	6.30524e-13	7.71346e-13	1.08145e-12	0.0171583	4.33333e-12	0.513845	7.1752e-13	0.0111017	0.0213109	0.155092	7.84595e-13
GW_8_ACGTTCGCAATCAATT	fibro	1.19542e-12	0.0185577	4.31437e-13	1.86702e-12	3.79896e-13	4.96791e-13	5.54903e-13	0.0746619	0.0144554	0.0476023	1.00655e-12	5.12389e-13	0.000900899	0.124907	0.106595	0.61232	1.91692e-12	3.79159e-13	7.74612e-13	1.68471e-12	2.57868e-13
GW_8_ACTATCCAGGGCATGG	pre_MN	5.46165e-12	0.00164047	2.26341e-12	1.76778e-12	1.44916e-11	8.40225e-12	0.00396968	0.0563704	0.000500178	2.27983e-12	4.10684e-12	2.97605e-11	0.0650507	3.26878e-11	8.68129e-12	0.0454837	0.0170118	1.5178e-12	2.09034e-12	9.54231e-11	0.809973
GW_8_ACTCCCGAATTCGTTT	Astros	0.280074	0.0233306	0.0472044	0.0201879	0.0337526	0.151487	0.0776913	0.014581	3.5126e-12	4.59258e-12	2.79261e-12	0.0280324	0.150916	3.8117e-12	0.0410777	0.00977201	4.40927e-12	6.0235e-11	0.029047	1.30177e-11	0.0928459
GW_8_ACTTATACTTACCCGG	IN2	1.51353e-12	3.83304e-13	1.83333e-11	0.234659	0.167832	0.0150164	1.50185e-11	1.58282e-12	0.0108544	0.175534	0.0602279	2.61932e-12	0.0317791	4.76619e-12	0.0285242	0.0083206	3.51968e-12	0.159608	7.44912e-07	0.107643	1.13126e-12
GW_8_ACTTTACCCTCATGAA	pre_IN3	0.114311	0.0599957	2.53709e-12	1.46739e-11	0.0359155	0.0291324	3.10599e-12	0.0275464	1.20222e-11	0.0802397	2.57979e-12	4.39173e-12	0.154504	1.21462e-11	0.0204452	0.0403951	1.60332e-12	0.0506681	0.000399202	0.231823	0.154624
GW_8_AGAAGAGCGCCGTTCC	pre_IN3	1.12898e-12	1.55752e-12	2.48366e-11	0.0226269	0.139552	0.211288	1.04397e-11	0.0102019	1.77159e-12	0.00239928	1.33283e-12	2.04581e-12	3.5874e-12	2.90664e-12	2.84976e-12	0.0249648	1.94822e-12	0.126595	9.01299e-12	0.462372	4.41613e-11
GW_8_AGAATTATGGATTCGA	pre_IN2	0.0089837	1.52469e-12	4.2374e-12	0.0475602	0.0828143	0.0925554	6.53997e-12	0.00869945	0.00195718	0.145062	0.133126	9.45314e-13	0.0870698	0.0433456	0.0875849	0.00761598	0.00156132	1.95e-11	0.168571	0.0834925	2.57679e-12
GW_8_AGAGAACCGTCTAGGA	fibro	6.18233e-13	8.66106e-13	0.0361008	2.69765e-10	0.0545812	2.12284e-12	0.0193548	0.0808648	2.3327e-12	0.0566949	7.75657e-13	9.87308e-13	1.15706e-12	0.0542686	1.15933e-12	0.423974	8.40037e-13	0.0573984	6.05585e-12	0.216763	1.32929e-12
GW_8_AGATGATGGAGTCTGG	NPC1	0.131076	0.17249	2.49626e-11	0.000612784	1.13903e-11	1.17837e-11	2.0172e-12	0.0163499	0.0322395	0.190143	5.40771e-12	2.03164e-11	0.0622745	0.0212557	2.7498e-11	0.0907038	0.00865775	0.0386769	1.38007e-11	0.16146	0.0740596
GW_8_AGCAACATATCTTATT	fibro	6.2112e-13	1.60984e-12	3.40939e-12	0.0208534	1.05615e-11	2.56424e-12	2.17807e-12	0.178369	0.0259032	5.29225e-06	7.64371e-13	1.94776e-12	1.89976e-12	0.033964	4.00978e-12	0.391969	0.00951007	0.166289	6.30368e-12	0.173137	4.04654e-12
GW_8_AGCGCGGGTGCCAATG	IN1	4.78286e-13	6.58434e-13	0.292976	0.128597	0.284545	0.0253599	6.10354e-11	0.00566679	0.0326552	4.08762e-12	1.33255e-12	2.3604e-12	7.5611e-13	0.00517558	1.92016e-12	0.107699	1.28804e-12	0.086431	3.65088e-12	0.0308944	3.9938e-12
GW_8_AGCTCTTCGTAACCTT	pre_MN	5.98005e-13	1.1384e-12	1.1287e-12	0.00348721	5.56136e-12	2.48165e-11	1.6339e-12	0.079463	1.25377e-12	2.48375e-12	8.10447e-13	6.44767e-11	4.0624e-12	0.000433442	1.6328e-12	0.0961922	0.0102295	1.01713e-12	2.12761e-12	0.180556	0.629638
GW_8_AGGGACCGGCTGCGTT	pre_MN	1.73094e-12	0.00144221	1.60546e-11	1.40825e-12	6.93585e-12	7.13901e-12	1.83775e-12	0.0673959	5.35466e-09	1.69848e-12	1.39276e-12	4.69841e-12	0.115357	3.2383e-12	6.0329e-12	0.0595025	3.26911e-12	2.22586e-12	2.31191e-12	8.85168e-05	0.756214
GW_8_AGGGAGACATACTTCG	pre_MN	2.64023e-12	0.00453872	4.27188e-12	5.05183e-12	0.00717509	4.35267e-12	3.14151e-12	0.0990412	7.03055e-12	1.78826e-11	3.0662e-12	3.89806e-12	0.0210222	1.45071e-11	5.80001e-12	0.108562	4.48199e-12	2.58363e-11	5.56533e-12	0.354712	0.404949
GW_8_AGGGTCGATGCGAACT	pre_IN3	1.00253e-12	0.00121071	0.0142084	0.0531937	0.133879	0.0416031	0.0100754	0.0791595	1.69612e-12	0.0220367	2.65958e-12	1.38493e-09	0.102133	2.31517e-09	1.66519e-10	0.0592211	1.89751e-12	0.0276118	0.0398771	0.281721	0.134069
GW_8_AGGGTGCTCTCGAGGG	pre_IN2	9.76081e-13	2.67807e-13	2.01714e-12	0.00421634	1.73239e-12	9.98114e-13	0.00625433	4.24698e-13	0.212157	0.142189	0.227258	3.12343e-13	4.64607e-13	6.24405e-12	0.121456	3.05098e-13	2.64232e-13	1.32612e-12	0.286469	3.23475e-13	2.63154e-13
GW_8_AGGGTTCCCTTTGGTT	IN3	2.21481e-12	0.00175401	0.259793	0.17165	0.401138	0.0834251	0.0331113	2.11716e-12	0.00263448	1.39701e-12	0.00635134	0.0324478	1.5747e-12	9.15474e-13	1.5391e-07	0.00482726	0.00260932	2.19841e-11	1.92498e-12	0.000257611	2.26572e-12
GW_8_AGGTATAATTGATAGT	pre_MN	0.165683	0.0266712	4.07467e-11	0.0118455	1.94016e-11	0.0819494	2.13048e-11	0.0410395	0.00246921	2.06e-11	0.000365182	0.0208132	0.159488	0.0112292	1.70838e-11	0.108964	0.0275307	1.417e-10	0.064575	9.28741e-12	0.277377
GW_8_AGGTCGCGGAGTTACT	pre_IN3	5.11606e-13	1.45479e-12	6.61797e-13	7.28107e-12	0.0279761	1.42919e-12	6.90162e-13	0.203437	4.04791e-13	2.27422e-12	4.41608e-13	3.58765e-11	5.69663e-12	1.84161e-12	5.85177e-13	0.0933754	9.57615e-12	1.83425e-12	1.16723e-12	0.532205	0.143007
GW_8_AGTACATCATTTATCA	pre_MN	5.16221e-13	1.10264e-12	7.87501e-13	1.34209e-12	4.50553e-12	1.03058e-11	6.12785e-13	0.060751	5.74386e-13	7.1408e-13	9.10086e-13	0.01561	0.0224169	5.93186e-13	1.23626e-12	0.0235016	0.0116518	7.87584e-13	9.33933e-13	0.206522	0.659546
GW_8_AGTCGACGGTCTCAAG	pre_IN3	4.73282e-13	6.90655e-13	0.0664561	0.130772	0.0638294	9.94524e-12	0.0081398	0.0298736	0.0035312	0.083385	5.42765e-13	3.51695e-12	0.0225951	1.05222e-12	2.18985e-12	0.0648238	1.22877e-06	7.95596e-12	0.0645024	0.46209	1.15082e-12
GW_8_AGTCTAAAGTATACTC	pre_MN	1.25732e-12	2.2318e-12	1.64296e-12	1.50598e-12	9.02029e-12	3.03195e-12	1.82993e-12	0.0571132	1.01265e-12	6.43366e-11	2.74112e-12	0.0120389	0.00692672	0.0119577	2.64834e-12	0.0455228	0.00994818	2.01153e-12	1.92992e-12	0.226082	0.630411
GW_8_AGTGAGACTTCCAGTA	pre_IN3	4.86257e-13	1.12296e-12	0.228319	0.129902	0.270946	1.17276e-11	4.28783e-12	0.0441304	2.01419e-12	3.66316e-12	7.83432e-13	0.00341818	1.54563e-12	2.435e-12	1.3629e-12	0.0217067	4.39087e-12	6.30638e-12	5.56323e-12	0.301578	7.38227e-12
GW_8_AGTGAGCCTCGCCGCC	pre_MN	3.89802e-13	4.04905e-12	8.94044e-13	9.48169e-06	0.0162711	0.061715	1.55155e-12	0.0439788	3.94415e-13	1.07321e-12	4.26728e-13	0.0139678	3.51947e-12	6.54073e-13	9.10138e-13	5.45891e-12	0.00509031	9.4667e-13	9.50766e-13	0.290406	0.568562
GW_8_AGTGATTCAAGCAGGA	pre_IN3	1.43866e-12	2.18087e-11	5.20718e-12	1.86723e-11	2.03791e-12	1.14038e-12	2.65017e-12	9.3472e-12	0.0122243	0.11395	2.72253e-12	1.22338e-12	0.0735821	0.235214	4.99972e-12	0.0736272	1.63263e-12	0.0131934	1.08703e-11	0.478209	1.06793e-12
GW_8_AGTGGCGGCAATTTGA	IN1	1.16356e-12	7.56995e-13	0.320217	0.167884	0.160815	2.49445e-12	1.01334e-11	0.0130709	0.00443551	5.07895e-10	1.04852e-12	2.38648e-12	4.50952e-12	2.75613e-11	1.58394e-11	0.123178	0.00339982	0.058217	5.41367e-12	0.148783	7.97851e-13
GW_8_ATAACGCCGGAGGGTC	pre_IN3	8.26579e-13	2.56675e-12	1.23877e-12	1.26814e-12	8.8415e-13	8.84826e-13	1.09871e-12	0.0259608	0.0146385	0.0467689	7.97895e-13	8.13e-13	4.67195e-12	0.100709	2.41932e-12	0.381138	5.91585e-13	1.28839e-12	1.82824e-12	0.430785	5.91722e-13
GW_8_ATAAGTAGGATTCAGA	pre_MN	0.00200346	3.24174e-13	1.517e-11	3.03764e-12	0.108353	0.0822373	2.84355e-12	0.0229166	2.6553e-13	1.49064e-12	3.83998e-13	0.00284781	1.06871e-12	4.41051e-13	5.07056e-13	0.00656792	0.00972849	7.91079e-10	1.23862e-11	0.041739	0.723606
GW_8_ATAAGTAGGGCGACTC	pre_MN	0.0270928	0.013246	6.35705e-12	9.18637e-13	2.96033e-11	0.0206338	2.23765e-12	0.0149715	1.58498e-11	1.90674e-12	2.96999e-12	1.05103e-11	0.085621	2.33204e-12	0.00709164	0.0658703	5.95458e-11	2.06973e-12	5.17096e-12	3.89955e-11	0.765473
GW_8_ATAGACAACGGGACCT	IN3	3.63799e-13	3.05202e-13	0.0629475	0.131415	0.273117	0.121193	6.1644e-12	0.057311	4.8214e-13	2.9641e-12	5.2198e-13	1.09096e-12	1.00096e-12	9.12046e-13	1.36817e-12	0.018147	1.07407e-12	0.155646	1.22536e-11	0.180223	4.44376e-12
GW_8_ATAGAGTTATCAACTT	pre_IN3	3.25441e-13	3.35281e-13	0.0199689	0.123241	0.178095	1.34072e-12	2.11129e-12	0.0768947	1.28118e-12	0.0307569	4.63181e-13	5.6392e-12	1.05222e-12	1.2129e-12	1.10382e-12	0.0557735	2.81351e-12	0.161813	1.23708e-11	0.353457	6.89071e-13
GW_8_ATAGGCTAGCTTCGCA	pre_IN3	1.11964e-12	2.46932e-12	1.24555e-11	7.3344e-12	0.0385103	2.0173e-12	2.4047e-12	0.158786	8.61762e-13	0.0110142	1.15468e-12	1.6108e-12	4.38377e-12	7.66544e-12	1.33512e-12	0.218089	0.00239172	3.86379e-11	1.66849e-11	0.571208	1.3371e-12
GW_8_ATAGTTCCACCCACTC	pre_MN	7.16422e-13	6.87001e-13	9.6416e-12	5.24771e-12	0.016216	0.0832986	0.00360857	4.12298e-07	0.00686725	1.26331e-12	7.98569e-13	0.0410795	4.88528e-11	9.26742e-13	1.54827e-12	0.0191919	0.00151676	5.77109e-12	3.64221e-12	0.166444	0.661777
GW_8_ATATCAACCTACAGAG	pre_MN	0.0336315	7.06944e-11	2.65166e-11	2.11045e-12	0.0586401	0.00459786	3.80992e-09	5.99554e-12	1.15075e-12	1.64639e-12	4.34241e-12	7.32535e-12	1.87347e-11	2.18096e-12	1.07137e-12	0.0199716	1.8627e-10	2.1391e-11	8.95908e-12	0.062094	0.821065
GW_8_ATATCGGTAGGGAGAT	pre_MN	2.53862e-12	1.32674e-12	7.23917e-11	5.91664e-12	8.39681e-06	1.10765e-11	3.84058e-12	0.0556569	6.96899e-12	0.039474	0.00507698	0.0305299	1.0998e-11	6.88382e-11	3.95885e-12	0.121762	0.0239443	9.68213e-12	1.69776e-11	0.191328	0.532219
GW_8_ATATGTCTCCCTAGCC	pre_IN3	7.64082e-12	2.03961e-12	0.0650564	0.0708826	0.131834	0.132985	0.0245686	2.73579e-11	0.00802212	0.0585	0.106679	3.11025e-12	0.0352429	0.0193315	7.12097e-08	0.0198254	1.18977e-12	0.0557084	0.0671509	0.204213	8.33123e-12
GW_8_ATCTGCACCTCTGCGA	pre_IN3	3.66474e-13	5.62394e-13	8.48067e-13	6.75309e-12	0.0701938	5.11689e-12	1.00562e-12	0.0838904	6.61551e-13	0.00987381	3.56059e-13	9.35756e-12	3.61668e-12	9.01188e-13	7.26229e-13	0.0292613	4.017e-10	0.0100765	1.26665e-12	0.442395	0.354309
GW_8_ATCTTGACTTGTCCAA	pre_MN	0.0329397	4.07254e-12	4.53044e-12	1.20504e-11	1.48984e-11	0.0831365	1.79892e-12	0.0190743	8.31465e-13	1.60682e-12	1.18004e-12	2.82735e-12	0.0510427	2.13933e-12	1.07217e-12	0.00607031	0.00995607	9.86034e-12	3.19213e-12	0.0255604	0.77222
GW_8_ATGTAAGGCTGCTCTT	pre_IN3	0.0343673	0.0891421	3.45757e-12	1.42494e-11	2.40107e-11	3.49132e-12	3.73222e-12	0.0452246	1.40004e-11	0.126401	5.8432e-12	4.21485e-12	0.101457	0.0513607	7.66246e-12	0.197196	0.0228623	9.86808e-12	0.0220035	0.309986	2.83441e-12
GW_8_ATTAGATTCCTCAGCA	pre_IN3	4.81276e-13	0.00661133	6.09467e-13	6.97653e-13	5.178e-13	5.57231e-13	6.66317e-13	0.318443	6.37146e-13	0.0268678	5.06694e-13	1.08186e-12	6.31986e-12	5.50678e-12	1.02979e-12	0.178574	1.24622e-12	0.00434536	9.66946e-13	0.465159	4.7752e-13
GW_8_ATTGATGAGTCCTAAC	NPC2	0.155096	5.85739e-13	8.32155e-13	9.26385e-13	3.73337e-13	2.53735e-13	4.53922e-13	2.0715e-13	0.195528	0.000590975	0.609566	3.2336e-13	2.5819e-13	1.11666e-12	5.65006e-12	3.2306e-13	3.31787e-13	5.81784e-13	0.0392186	1.33908e-13	1.52146e-13
GW_8_ATTGTACAACTCGGCT	Astros	0.248088	0.027197	3.51862e-11	2.21862e-12	0.104246	0.0737625	0.0527972	2.65925e-12	0.0236234	0.0453407	1.22532e-11	2.43191e-08	0.0992363	4.20318e-11	0.0317913	0.0106051	4.30254e-12	0.0198499	0.0323625	6.56567e-12	0.2311
GW_8_ATTTACTAAGTCCATT	pre_IN3	0.0599584	2.01503e-12	5.54754e-12	2.83385e-12	5.86439e-11	4.31127e-12	3.64172e-12	0.0905914	2.40976e-12	0.0156643	6.25566e-12	0.0639106	1.93876e-11	1.01855e-11	2.74273e-12	0.0983049	0.017363	7.18598e-06	5.5416e-12	0.368645	0.285556
GW_8_CAAGGTCCTATAGGCT	pre_IN3	0.00932339	0.0742185	3.83046e-12	5.2707e-12	0.030507	2.25596e-12	1.8426e-12	3.89385e-12	3.61876e-12	0.235056	0.0874278	3.34141e-12	0.00724838	0.0389897	0.0450907	0.12623	0.0273812	0.0168378	0.00497316	0.296716	3.30509e-12
GW_8_CAAGTGTGGTTGCAAA	pre_MN	5.00138e-13	3.79694e-13	0.0448633	0.0270643	0.249803	0.145309	0.0541338	0.0229432	1.44593e-12	1.0866e-12	6.0835e-13	0.0157875	1.77015e-12	8.40848e-13	1.65744e-12	0.0443097	3.7138e-08	0.00323618	4.50431e-12	0.0910139	0.301536
GW_8_CAATGGATCTCTACCA	pre_IN3	5.50844e-13	6.92343e-13	0.14767	7.2882e-11	0.172402	4.78961e-12	3.76518e-12	0.0291066	2.15871e-12	1.30068e-11	7.76048e-13	0.00549936	1.66298e-12	1.7603e-11	1.48943e-12	0.113993	1.59649e-12	0.0250997	1.15243e-11	0.506229	1.98698e-12
GW_8_CACACGCGCTGTCTTA	pre_IN2	8.43422e-13	6.02231e-13	7.05138e-12	0.108851	1.67408e-12	1.29548e-12	2.33334e-12	0.00444614	2.37129e-12	0.154117	2.90742e-12	7.45219e-13	0.022295	0.0598528	0.051543	0.021188	9.47106e-13	6.08687e-12	0.29866	0.279047	5.23489e-13
GW_8_CACCCAAATCTTATGT	pre_MN	0.141978	0.0197135	1.11804e-11	0.0243043	0.12131	0.0296621	8.65367e-12	5.66725e-11	0.00941856	0.023335	0.0313164	3.85697e-11	0.136238	1.38508e-10	0.00952097	0.0423471	0.00737555	5.16492e-12	0.0504344	0.0451209	0.307926
GW_8_CAGACCTGTAAGTGTT	pre_MN	2.16823e-12	7.54613e-13	1.33855e-11	0.0367271	0.121565	0.0979609	4.69391e-11	0.0141403	2.31049e-12	0.0454486	0.00258947	1.382e-10	0.0582325	1.99601e-12	1.39398e-11	0.00821794	3.49386e-12	0.0102205	3.81031e-11	0.215685	0.389213
GW_8_CAGCTCGACAAGTTAA	IN3	3.74103e-13	8.3609e-13	0.171386	0.216676	0.29199	2.73647e-11	4.40359e-12	0.021933	7.33525e-13	5.14146e-12	4.75292e-13	4.27681e-12	1.02788e-12	1.34383e-12	1.13653e-12	0.0316398	1.92839e-12	0.027792	5.22562e-12	0.238583	3.90587e-12
GW_8_CAGTAGCCCACGCGGT	pre_IN3	8.21315e-13	9.14233e-13	0.134247	0.111956	0.202545	7.70577e-12	0.00914245	0.0793056	4.52414e-10	6.65097e-08	8.73681e-13	0.0121086	3.96676e-12	1.39412e-11	4.1293e-12	0.170396	0.00101988	0.0471672	3.34717e-12	0.232112	2.27144e-12
GW_8_CAGTCGAGGATGCAAT	pre_IN3	6.71896e-13	1.85822e-12	1.42186e-12	1.11098e-12	0.00461662	7.27862e-13	8.22555e-13	0.236959	1.05032e-06	0.0645428	6.16813e-13	7.29866e-13	6.10991e-12	3.50458e-10	2.51957e-12	0.189792	2.20945e-12	1.11993e-12	1.55887e-12	0.504089	5.31012e-13
GW_8_CATAACGGACAGTCGT	pre_IN3	1.55867e-12	5.88635e-13	0.0154625	0.0325905	0.0991445	0.140232	3.58518e-10	0.0280631	0.0429181	0.122557	1.8053e-12	1.4891e-12	0.0581134	4.05083e-12	0.0217873	0.0205351	3.89734e-12	0.112102	0.0262435	0.280251	6.23158e-12
GW_8_CATACTTAGGCAATAC	fibro	2.12106e-12	9.59603e-13	3.95695e-12	7.84724e-07	0.0495739	1.52235e-11	7.11035e-12	0.0377844	0.0229208	1.5506e-08	3.38445e-12	0.0327482	0.0864193	2.28734e-10	4.81544e-12	0.292908	0.000873968	0.00972328	5.24928e-11	0.227517	0.23953
GW_8_CATCTTACACCACCTC	pre_MN	3.12343e-12	1.41723e-12	5.89587e-12	0.0279809	0.0980476	0.109701	1.47516e-08	0.0143331	6.48892e-13	0.0408951	1.78305e-12	1.4664e-11	0.103779	0.0155409	1.66152e-12	0.01378	1.21261e-12	8.84972e-11	3.96351e-07	0.164716	0.411225
GW_8_CATGACTTCGCTGAAT	pre_IN3	8.48083e-13	1.116e-12	2.69458e-12	3.03971e-12	0.017663	2.72385e-12	2.43949e-12	0.167542	6.87093e-13	0.0528444	8.57246e-13	5.77898e-12	3.0035e-12	2.14538e-11	1.42584e-12	0.287248	0.000891459	4.07049e-10	5.40719e-12	0.43519	0.038621
GW_8_CATGCGACCAGTTTAA	pre_IN3	4.82165e-13	0.00605673	9.28946e-13	3.8779e-12	1.98031e-12	8.15326e-13	7.54058e-13	0.273631	4.86721e-13	0.0236758	4.94839e-13	7.92667e-13	2.22426e-12	2.96111e-12	6.68311e-13	0.107978	1.07152e-12	3.56718e-12	2.31545e-12	0.588659	6.78804e-13
GW_8_CCACAATGTACGTCTT	pre_IN3	7.07844e-13	1.47933e-12	4.09167e-12	3.42192e-12	1.87601e-12	1.14174e-12	1.16293e-12	8.3293e-12	1.09782e-12	0.0398857	1.02704e-12	3.72644e-12	4.43019e-12	0.0695595	1.28883e-12	0.23262	6.25215e-11	0.0217376	4.0538e-12	0.636198	2.25048e-12
GW_8_CCACGGTGCCCGGTAG	pre_MN	0.141986	0.0235802	1.32964e-11	7.68976e-12	2.50364e-11	0.0408681	2.13987e-11	0.00430234	1.0932e-11	2.31411e-12	1.38019e-12	0.00896271	0.123933	0.00924192	0.0281074	0.0368668	2.27043e-12	0.00604791	1.33059e-11	0.207268	0.368835
GW_8_CCACTATCCGGGTCAC	fibro	2.21598e-12	2.4668e-12	1.15561e-12	0.0413	7.30856e-11	4.28293e-12	1.79029e-12	0.120207	0.0173553	2.8543e-11	1.5266e-12	5.53942e-12	0.0743096	0.000171241	8.80993e-12	0.468847	4.58159e-12	2.09231e-12	3.51633e-12	0.27781	5.32534e-12
GW_8_CCAGATAGTTGAGTGA	pre_IN3	1.08811e-12	1.82959e-12	1.7313e-12	2.69333e-12	1.3153e-12	1.06218e-12	1.46274e-12	0.0451752	2.68466e-12	0.0446665	1.17739e-12	9.59257e-13	7.252e-12	5.91496e-12	2.53271e-12	0.451853	1.62858e-12	2.41258e-12	2.73665e-12	0.458305	8.27285e-13
GW_8_CCAGTAGTCTGATCCA	pre_IN3	4.88391e-13	1.05693e-12	0.166521	0.143147	0.285118	9.13935e-12	6.18537e-11	0.0320283	1.02555e-11	3.40815e-12	5.76706e-13	0.0210558	1.56554e-12	1.1486e-12	1.04391e-11	0.0420148	4.14132e-12	0.00656576	9.24665e-12	0.30355	3.93599e-12
GW_8_CCATACCTTTACTTGT	pre_IN3	1.05653e-12	0.00344218	2.22841e-12	4.78251e-12	0.00120083	4.03567e-12	1.61819e-12	0.0582435	5.53911e-13	2.78863e-11	7.60248e-13	1.74732e-12	0.0201174	1.89828e-12	1.29385e-12	0.0260586	1.57532e-12	1.48841e-11	1.50506e-11	0.44765	0.443288
GW_8_CCATCTCACCAGTGAA	pre_IN3	1.05335e-12	0.00440534	4.06567e-11	0.0293075	0.063026	1.76191e-09	2.22488e-11	0.0299938	0.00668594	0.0716062	1.07894e-12	0.00623603	0.0235265	1.28811e-11	2.50742e-12	0.0510527	0.00429039	0.00631301	4.91915e-12	0.373051	0.330506
GW_8_CCCAAACATGCTGCTC	pre_IN3	2.97913e-12	1.16271e-11	1.95176e-12	0.0243239	3.47776e-11	8.54265e-13	7.48575e-13	1.23867e-12	0.0139828	0.177881	0.00358125	1.48737e-12	0.121086	0.130851	0.00440354	0.0708549	3.88434e-12	0.124984	0.0166742	0.311378	5.96733e-13
GW_8_CCGATCTCAACCTTAT	pre_MN	1.06487e-12	0.000765699	3.59512e-12	0.00703808	0.0558159	0.129619	0.0237616	0.0554453	0.00430956	2.08408e-11	1.28607e-12	0.0525378	0.0665795	2.90899e-12	3.78952e-11	0.0241552	4.54491e-12	6.5703e-12	6.97467e-11	0.1903	0.389672
GW_8_CCGCTTGCTGACATGG	pre_IN3	0.0024744	1.38066e-12	4.44125e-13	0.003665	6.44689e-13	1.46515e-12	9.64796e-13	0.242903	3.85556e-13	3.98363e-12	3.6885e-13	1.69383e-12	0.0306377	1.16556e-12	6.49185e-13	0.166972	0.00244384	6.34309e-13	6.80006e-13	0.550904	3.14625e-12
GW_8_CCGGCACGACCGTTTC	pre_IN3	0.107046	0.0303264	8.75706e-10	4.73908e-12	1.43746e-11	0.0196057	0.0572892	0.0427188	0.03006	1.65491e-07	4.54112e-11	0.00256905	0.0870461	1.25427e-11	0.052475	0.158811	0.00474315	0.0467891	0.00495211	0.186349	0.169219
GW_8_CCGGGCTGCTCCATAC	IN3	8.42172e-13	7.83919e-13	0.102208	0.180265	0.2706	0.039814	1.55806e-11	9.14804e-12	8.90069e-13	9.22241e-11	1.35632e-12	0.0162673	4.58368e-12	3.16355e-12	3.2647e-12	0.0549697	0.0111903	0.0783282	1.18394e-11	0.246358	2.73993e-12
GW_8_CCGTGGAACGATCCAA	pre_IN3	3.72796e-13	1.99692e-12	4.66198e-13	6.12153e-13	4.32658e-13	4.32903e-13	4.48192e-13	0.293924	5.4663e-13	8.1939e-12	4.27715e-13	4.33562e-13	1.85374e-12	3.61024e-12	8.3336e-13	0.263106	8.44845e-13	4.66207e-13	6.52358e-13	0.44297	3.66307e-13
GW_8_CCTAGGCGTAGCGATC	pre_IN3	1.24965e-12	7.57482e-13	0.0264422	0.156585	0.211027	2.02827e-12	1.64317e-12	0.017694	0.00145827	2.94467e-06	2.09832e-12	0.00616417	7.74418e-12	2.11976e-12	8.53811e-10	0.0121579	3.97808e-11	0.147005	1.85283e-11	0.421464	1.08498e-12
GW_8_CCTATGAAGTGGTGCC	pre_MN	0.0293801	2.42338e-12	5.71451e-11	5.32595e-12	0.00215048	4.38185e-11	9.49971e-12	0.0548471	8.05192e-10	6.22141e-11	1.88259e-11	9.31878e-12	0.00146022	6.76313e-12	0.0198778	0.152246	3.67217e-12	0.0529811	7.34199e-11	0.229806	0.457251
GW_8_CCTCACCTGAGGGAGC	pre_MN	6.4259e-13	7.01443e-13	1.07982e-12	6.18208e-10	0.0331835	0.0317532	1.17391e-11	0.070695	5.09791e-13	2.30435e-12	4.32001e-13	0.0130656	1.94097e-11	9.01411e-13	7.96534e-13	0.03374	1.70089e-12	1.0432e-11	2.90829e-12	0.370359	0.447203
GW_8_CCTCACCTTAGCATCG	pre_IN3	5.38058e-13	9.73097e-13	3.15764e-12	0.0251205	0.24861	6.53455e-05	9.68149e-12	0.0871606	4.916e-13	3.8118e-12	5.72953e-13	0.0184579	2.44712e-12	1.17468e-12	6.7923e-13	0.0377001	0.00134099	0.0349546	4.96756e-12	0.457812	0.0887773
GW_8_CCTGAACGATATATTC	IN3	3.31884e-13	6.1129e-13	0.21449	0.0910132	0.330139	0.128172	6.40802e-06	0.00546315	1.56302e-12	3.54638e-12	4.83814e-13	0.000861853	1.07046e-12	1.28194e-12	1.58162e-12	0.0355866	2.48246e-12	0.119691	3.54165e-12	0.0745762	8.05914e-12
GW_8_CCTGTCCCTCACGTTA	fibro	3.93851e-12	1.78566e-11	1.97454e-12	0.0325441	0.0386155	0.1127	6.04079e-12	0.037798	4.39949e-12	5.54709e-11	3.43515e-12	2.88578e-12	0.0459498	8.45475e-12	0.068166	0.444829	2.02472e-12	0.0106607	4.03576e-12	0.208737	3.60604e-11
GW_8_CCTTTCAATGAAGAAA	pre_IN3	6.47329e-13	2.23675e-12	0.0741081	5.69523e-11	0.252059	3.86972e-12	6.6259e-12	0.0941144	1.08883e-12	9.70917e-12	9.48999e-13	1.26882e-12	1.01416e-12	4.89461e-12	1.13337e-12	0.108304	0.00488397	0.129593	6.71364e-09	0.336938	5.46677e-12
GW_8_CGACTTTGTATAGCCT	fibro	2.1706e-12	0.0782469	2.18811e-12	1.32051e-12	8.93477e-13	1.05678e-12	1.24738e-12	7.06865e-12	0.0269861	0.110452	2.50329e-12	2.07183e-12	0.162847	0.135553	8.08792e-12	0.258298	0.0228939	1.45838e-12	2.30196e-12	0.204724	8.03136e-13
GW_8_CGAGTTCTGTCCCACC	fibro	6.45699e-13	1.44413e-12	2.0452e-12	1.7542e-10	1.68137e-12	1.1849e-12	2.13008e-12	0.0140695	0.0128943	0.0182746	7.63075e-13	6.45039e-13	1.79686e-12	0.132989	2.9595e-12	0.635795	5.85635e-13	1.7303e-12	4.98682e-12	0.180605	0.00537171
GW_8_CGAGTTTATCGGACTG	MN1	1.98211e-12	3.51762e-13	0.104381	0.0509292	0.181594	0.255092	0.0672406	0.0151761	4.95356e-12	9.27108e-12	0.0314372	3.17404e-12	0.0107358	9.85487e-13	0.033598	0.0110328	0.00550688	0.0452932	0.0849559	0.103026	6.15772e-11
GW_8_CGCACATGTCCACTAC	pre_IN3	3.98067e-13	0.00351213	0.0914954	0.135599	0.175458	2.24645e-12	3.27152e-12	0.0611126	1.35599e-12	0.0242221	4.88646e-13	1.03467e-12	1.19197e-12	0.00152976	2.82784e-12	0.197997	3.80789e-12	0.072766	1.23784e-11	0.236309	1.99519e-12
GW_8_CGCACGTGCGCTATCA	pre_IN3	5.95044e-13	6.75445e-13	2.72923e-12	0.000506923	0.192333	1.22065e-11	1.3094e-11	0.038988	0.00100793	1.97618e-11	6.00937e-13	0.0282732	0.00578559	1.36546e-12	4.20552e-12	0.0546155	4.98444e-12	0.00582362	2.81875e-12	0.349753	0.322913
GW_8_CGCATCCATCAGCCAG	fibro	8.71909e-13	1.60861e-12	4.47559e-12	0.00957234	0.00822284	0.0423355	1.46239e-11	0.126796	0.011124	1.81621e-11	1.19129e-12	4.10968e-12	1.90805e-12	4.58602e-12	4.49087e-12	0.621575	0.000193089	1.64807e-11	0.0622967	0.0832128	0.0346711
GW_8_CGCTAGAGACCGCTGC	pre_MN	8.21165e-13	7.35048e-13	2.14579e-12	8.81567e-12	0.107084	7.39811e-10	2.61921e-12	0.0205896	3.12441e-11	0.0159637	6.96753e-13	5.07216e-12	5.07925e-12	1.36917e-12	3.81809e-12	0.0579938	1.68809e-12	4.57612e-11	3.55705e-12	0.333096	0.465273
GW_8_CGCTTTCTTGCATTCG	pre_IN3	7.6351e-13	0.00319924	8.26192e-13	1.19493e-12	8.18935e-13	8.85873e-13	8.1935e-13	0.0349368	1.63379e-12	0.0303992	8.93446e-13	7.90245e-13	0.0701238	0.164797	2.21641e-12	0.224294	1.50999e-12	8.40576e-13	1.20757e-12	0.47225	5.87702e-13
GW_8_CGGCAGGGTCGGGTTG	IN3	1.47099e-12	3.54118e-13	0.0840042	0.0923095	0.223663	0.219548	0.0179415	3.27769e-12	0.00557835	4.88453e-12	0.0431068	1.45093e-12	1.42069e-11	1.04079e-12	0.0712654	1.17238e-12	3.52921e-13	0.0196251	0.207435	0.0155228	1.59764e-12
GW_8_CGGCCCAACCTGTAGT	pre_IN3	7.4608e-13	0.00197953	1.11035e-12	1.03743e-12	1.46537e-12	1.57926e-12	1.11979e-12	0.190795	8.00356e-13	2.3767e-12	8.36547e-13	5.57845e-12	0.0284805	1.41626e-12	1.24149e-12	0.0951115	2.01486e-12	1.31545e-12	1.16812e-12	0.442786	0.240847
GW_8_CGGGTGTACCCATTTA	pre_IN3	8.68279e-13	0.00948165	1.30777e-12	1.62349e-12	9.0441e-13	8.87286e-13	7.97952e-13	6.89834e-11	3.8226e-12	0.083148	1.25079e-12	1.34866e-12	0.0121946	0.235832	2.22882e-12	0.168286	1.80264e-12	2.13459e-12	4.7282e-12	0.491058	7.79992e-13
GW_8_CGGTTATCCAACAGTG	pre_IN3	5.48991e-13	1.0452e-12	2.95926e-12	0.0104801	0.127477	4.87418e-12	0.0311996	0.0918994	6.24415e-13	0.0118148	7.61173e-13	3.1555e-12	4.58495e-12	1.61091e-11	9.45547e-13	0.0273801	0.0173154	0.0102526	4.61725e-12	0.424222	0.247959
GW_8_CGGTTCAAGTAGGTGT	pre_IN3	8.26544e-13	1.68608e-12	3.48881e-12	3.79199e-12	3.07945e-11	1.20714e-12	1.30613e-12	0.118574	2.48811e-12	0.0826245	1.38353e-12	9.48211e-12	0.0161201	2.92018e-11	6.02837e-12	0.31635	0.000389922	0.0335141	1.89656e-11	0.432428	1.68139e-12
GW_8_CGTCGGATAGTGTTGA	pre_IN2	2.56265e-12	5.6018e-13	0.00586436	0.129867	0.0873372	2.98602e-12	0.0134344	4.4612e-12	0.0532675	0.13603	0.13239	5.72147e-12	1.15071e-12	1.7393e-12	0.149242	0.0164873	4.7983e-13	0.0248396	0.251241	7.30835e-13	6.85081e-11
GW_8_CGTTGTAAGATTGATT	pre_IN3	3.86516e-13	1.73782e-12	3.7826e-13	5.34251e-13	3.73241e-13	4.0439e-13	3.82954e-13	0.276888	7.68229e-13	8.93961e-12	3.58546e-13	5.9123e-13	8.99084e-12	2.7168e-12	7.55639e-13	0.166498	1.48096e-12	5.22681e-13	7.07972e-13	0.556614	3.33977e-13
GW_8_CTAACGAAACTTGCTG	MN1	4.3897e-13	2.44023e-13	0.0891126	0.0449879	0.225047	0.256235	0.0515254	0.0113529	0.000345244	1.41837e-12	5.83138e-13	0.049173	1.23235e-12	4.58162e-13	0.0301514	2.37534e-12	0.00172103	0.0907682	6.9599e-12	5.82085e-12	0.149581
GW_8_CTAATTCTCAGATATT	pre_MN	6.29535e-13	6.6417e-13	1.20981e-12	5.9817e-12	0.0331089	5.63582e-12	1.27288e-12	0.104232	2.75821e-13	3.2436e-12	6.14884e-13	0.0466697	1.65444e-11	1.49125e-12	6.24119e-13	0.0420257	0.0222397	2.59969e-12	0.0110342	0.30782	0.43287
GW_8_CTACCCTAAGGTCATA	pre_IN3	1.21642e-12	0.00210838	0.0184492	0.231645	0.136895	1.35496e-11	2.67822e-12	0.014768	2.84646e-12	0.00811742	3.56122e-12	0.00201293	1.24083e-11	1.35797e-12	1.78367e-12	0.0159432	0.0147178	0.0845672	0.145591	0.325184	9.06303e-13
GW_8_CTACTATCTTTCAGAG	IN3	4.43265e-13	2.57427e-13	0.0390305	0.139387	0.22563	0.109382	1.20967e-10	0.0388002	6.78434e-13	1.66686e-12	5.40079e-13	0.0232006	1.47623e-12	5.73717e-13	9.35244e-13	0.00497551	0.00384046	0.224274	2.1393e-11	0.128224	0.0632559
GW_8_CTAGATGTGAGTGTAA	Ependymal	0.179896	0.394462	8.16714e-13	5.2065e-13	3.97076e-13	2.51373e-13	4.62514e-13	4.67728e-13	0.110438	0.133247	0.147997	0.00773753	3.92177e-13	0.00498341	1.93568e-12	0.0184762	0.00276376	7.47284e-13	2.36543e-12	1.91919e-13	1.92252e-13
GW_8_CTAGCCGATGTTATGA	fibro	5.22787e-13	2.70902e-12	1.05801e-12	1.77881e-12	8.66533e-13	9.41167e-13	1.0668e-12	0.0826214	1.95515e-12	0.0135056	6.29051e-13	6.43345e-13	1.54696e-12	0.00368364	1.5237e-12	0.561461	6.473e-13	9.332e-13	1.86115e-12	0.338729	5.66479e-13
GW_8_CTAGGTCTGAAGGAAT	pre_MN	0.0378079	7.7874e-13	3.3962e-12	7.48847e-12	0.111138	0.0533412	1.287e-11	0.00298399	0.0206459	0.00225893	1.3764e-11	0.032657	0.123312	0.00140259	2.91732e-11	0.0149558	0.000582562	1.141e-11	1.15739e-11	0.100093	0.498821
GW_8_CTATAAGAGCCAATCG	pre_IN3	3.2579e-13	9.2726e-13	1.07454e-12	2.14466e-12	0.00608235	2.72427e-12	1.05667e-12	0.190684	3.61703e-13	4.27732e-12	4.10854e-13	2.34913e-12	2.13415e-12	5.98106e-12	5.1641e-13	0.0706089	0.00271756	1.05781e-12	1.0225e-12	0.523634	0.206272
GW_8_CTATTTGGTTACGGAT	pre_IN3	6.82203e-13	2.17814e-11	2.3908e-12	7.5067e-12	1.72927e-12	1.49395e-12	1.61754e-12	0.0247828	0.020307	0.114927	7.62649e-13	1.30992e-12	5.32617e-12	9.86066e-12	3.17307e-12	0.340385	9.58409e-13	2.8794e-12	4.11133e-12	0.499598	8.02824e-13
GW_8_CTCAGTCACGACAAAT	fibro	6.16121e-13	0.00836096	3.7015e-12	5.35967e-11	1.04233e-10	1.342e-12	1.3383e-12	0.0645751	0.0213298	0.184675	7.13202e-13	1.12199e-12	1.45441e-12	0.0532667	3.04122e-12	0.316212	7.1657e-13	0.0560882	4.403e-12	0.295492	9.89365e-13
GW_8_CTCGATATTTGCGAGC	fibro	6.83839e-13	1.05221e-12	1.921e-12	0.0157025	1.39092e-12	1.17907e-12	1.40039e-12	0.0760313	0.00698736	0.161056	0.00415705	7.23971e-13	1.85211e-12	5.54656e-12	3.14027e-12	0.658183	1.11301e-12	6.23713e-12	0.0227438	0.055139	7.63472e-13
GW_8_CTCTAATGCATTGATC	fibro	2.48562e-13	0.00356201	2.65692e-13	5.08771e-13	2.0377e-13	2.95349e-13	3.08148e-13	0.233186	0.0667034	0.0200799	2.59093e-13	2.88403e-13	0.0267813	7.40253e-11	1.26209e-12	0.643867	3.94976e-13	2.5097e-13	4.61738e-13	0.00582049	1.63371e-13
GW_8_CTGACTGCGCAGCTCG	pre_MN	1.18141e-12	6.53565e-13	1.83138e-12	0.0578063	0.0590429	0.0447698	2.04125e-12	0.0602805	5.13797e-13	6.66035e-12	1.55525e-12	0.00715139	0.0605118	2.02736e-12	1.32168e-12	0.0142561	1.93018e-12	6.68429e-12	8.16276e-11	0.271436	0.424745
GW_8_CTGGCGCACAGGTCTG	pre_IN3	1.23185e-12	1.02809e-12	0.0741554	0.225089	2.0635e-11	6.11025e-12	2.24277e-12	1.39715e-11	9.40136e-12	0.113327	3.1963e-12	1.69909e-12	0.0343744	3.13868e-11	0.010078	0.0614739	1.00643e-12	0.0645797	7.08564e-12	0.416923	1.18679e-12
GW_8_CTGGGATAAATAATGG	fibro	3.84429e-13	5.07563e-13	0.0197392	0.0502616	0.0370385	2.55159e-12	6.85372e-12	0.0891086	0.019661	0.0323266	5.58239e-13	1.26032e-12	9.22349e-13	0.0307532	2.95653e-12	0.556904	9.7063e-13	1.39889e-11	0.0602239	0.103984	1.04474e-12
GW_8_CTGGTAACGAGCTCTT	pre_MN	6.42096e-13	7.49179e-13	3.19287e-11	0.0278505	0.221015	0.102334	0.0218724	0.0582783	3.89931e-13	1.97957e-12	1.02783e-12	0.00342562	1.99788e-12	9.43975e-13	7.97301e-13	0.00383849	0.0019747	0.0219106	3.22918e-12	0.229206	0.308294
GW_8_CTTAGTAGGCCTACAG	Astros	0.220294	0.0421054	0.0331737	3.05537e-12	0.0540637	0.103737	3.61443e-12	0.00988192	0.0295218	0.025752	5.58626e-12	0.0175076	0.153389	0.00142277	0.0268533	0.00761826	9.62509e-12	2.51253e-08	0.0511166	0.0619558	0.161608
GW_8_CTTGAGTTAGGGTAAT	MN1	5.15239e-12	3.77921e-13	0.0334291	0.0423468	0.074811	0.286189	0.078061	1.89614e-11	4.55149e-12	3.00677e-12	0.00717064	0.0680903	2.43462e-11	8.88236e-13	5.86733e-12	0.0273658	0.0185806	0.149903	1.19004e-10	0.104818	0.109234
GW_8_GAAACAGATGACCACC	pre_IN3	4.91193e-13	4.75236e-13	0.040946	0.0373542	0.159558	0.0448648	0.0241288	0.0972919	0.000369751	0.00982704	4.93989e-13	3.62416e-12	3.11421e-12	2.01269e-12	3.25844e-11	0.0878843	7.45782e-13	0.0713842	0.0509086	0.375482	5.7139e-12
GW_8_GAAACCATGGTGCGCT	pre_IN3	4.10582e-13	1.27107e-12	1.01429e-12	1.35712e-12	4.82862e-12	8.58099e-13	6.25437e-13	0.247185	5.63624e-13	5.44276e-10	0.00287869	0.00979947	5.47393e-12	1.21388e-12	8.22532e-13	0.100869	1.12626e-11	2.48144e-12	2.0001e-12	0.547816	0.0914507
GW_8_GAAAGAACAGCGTTAT	pre_MN	0.0106796	0.00143287	0.000112324	5.54531e-12	0.128328	0.0691314	2.80348e-12	0.0256503	1.91944e-12	1.28391e-12	1.79816e-12	0.012474	0.0548877	1.24417e-12	7.12653e-12	0.0431435	8.46797e-13	3.65476e-12	0.000627786	0.173709	0.479824
GW_8_GAACGTCTCATGGTCG	pre_IN3	4.9439e-13	0.00386151	0.0764352	0.0853143	0.190577	2.00038e-12	1.87266e-12	0.0674124	3.10379e-12	1.16771e-11	6.4328e-13	3.58731e-12	2.0393e-12	0.0301501	1.92359e-12	0.133081	1.12683e-12	0.0373704	2.95476e-12	0.375799	1.53506e-12
GW_8_GAAGTCTCCCTAGCGA	pre_IN3	9.63055e-13	2.17248e-12	3.05335e-12	0.170909	0.0565975	4.00395e-12	1.61861e-12	1.67418e-11	7.86034e-13	0.127463	1.70906e-12	1.83674e-12	0.0546972	5.69664e-12	6.09329e-11	0.0155748	0.002595	8.43107e-12	0.169842	0.402321	1.04817e-12
GW_8_GACCGACGTGAAAGCA	pre_MN	3.06102e-12	4.58058e-12	0.0333341	7.39577e-12	2.75994e-11	0.00466565	0.00106963	0.132282	3.73144e-12	0.0395129	1.75509e-12	0.00148082	0.0376167	2.5674e-11	8.21246e-12	0.223591	2.64831e-12	0.0210581	9.36069e-12	0.225805	0.279584
GW_8_GACGGTCAATAGAAGC	pre_MN	2.91678e-13	4.91259e-13	1.6085e-12	0.0347476	0.0569623	0.0782403	3.81001e-11	0.0406696	2.9837e-13	1.15779e-12	3.03379e-13	8.36712e-12	0.0111695	5.38583e-13	7.91713e-13	0.00785845	0.0057177	0.00620461	1.2164e-12	0.272976	0.485454
GW_8_GACTCACCCACGTGAG	pre_MN	5.4475e-12	1.0477e-12	1.47048e-12	7.29342e-13	1.51138e-12	9.2795e-05	1.52795e-12	0.0429606	3.41309e-13	4.7938e-13	8.47835e-13	4.46084e-12	0.0257668	5.18105e-13	7.73634e-13	0.0269236	2.18807e-12	8.05131e-13	6.96226e-13	3.25498e-12	0.904256
GW_8_GACTCCCAGAATAAGG	pre_IN3	3.94577e-13	3.71186e-12	7.77928e-13	9.74154e-13	1.61696e-12	1.15848e-12	5.95649e-13	0.300624	3.55268e-13	8.55071e-12	3.33392e-13	2.99524e-12	0.0126669	9.94406e-13	5.31547e-13	0.12164	0.00121811	1.37936e-12	1.1726e-12	0.533903	0.0299471
GW_8_GACTCGCGGGAATGAC	pre_MN	3.60111e-13	3.99978e-13	0.0727721	0.0240479	0.169342	0.168819	0.0372109	0.0269958	4.57491e-13	1.7114e-12	4.34586e-13	2.9783e-12	8.51271e-13	8.25861e-13	7.36414e-13	0.0107209	4.02851e-08	3.30153e-07	2.60634e-12	0.177465	0.312625
GW_8_GAGCTAAGGGCATATC	pre_IN3	7.16702e-13	2.09312e-11	1.43239e-12	1.33715e-12	9.84278e-13	1.09756e-12	1.14563e-12	0.0787914	4.80297e-11	0.0219857	1.08307e-12	8.67951e-13	2.20874e-12	0.0819791	2.66944e-12	0.282051	6.86967e-13	1.30853e-12	1.9205e-12	0.535192	8.55966e-13
GW_8_GAGGGCGCAGCTCTGC	IN3	3.4001e-13	3.6526e-13	0.242242	0.064479	0.355492	0.179134	0.050243	3.42769e-12	5.96715e-12	8.73338e-13	4.58004e-13	0.0178593	6.05419e-13	9.14449e-13	4.60601e-12	0.0116934	8.85836e-13	3.47187e-12	1.80232e-12	0.018897	0.0599608
GW_8_GATAACTCGCACTGTG	IN3	2.98826e-13	0.00163784	0.106579	0.191946	0.307746	7.4216e-12	4.28188e-12	0.0419493	5.88846e-13	1.71715e-12	3.80896e-13	4.20479e-05	7.68804e-13	7.66704e-13	9.16404e-13	0.0282105	8.12706e-13	0.0699586	2.32107e-12	0.251931	2.10088e-12
GW_8_GATATTGAGATTGGCG	NPC2	0.0807142	0.0131457	1.26416e-12	0.0380442	4.17008e-13	3.98176e-13	1.36217e-12	2.85057e-13	0.073657	0.0333297	0.731222	3.18095e-13	4.05552e-13	8.13994e-12	3.69391e-12	0.000459114	2.46266e-13	5.1507e-13	0.0294286	1.86286e-13	2.11051e-13
GW_8_GATCCTAAATCGGGAC	pre_IN3	4.94614e-13	2.75535e-12	7.03206e-12	0.0867991	0.246703	1.12756e-11	8.50947e-12	0.073963	3.08503e-12	2.58964e-11	7.92673e-13	3.54624e-12	1.71735e-12	4.05989e-12	1.39319e-12	0.0496714	3.09023e-12	0.0750785	2.86657e-12	0.467785	6.75463e-12
GW_8_GCAGACCCAGCACGTA	pre_MN	3.66678e-13	5.72109e-13	8.84228e-13	6.40812e-12	0.0654474	0.0734507	1.61408e-12	0.0330921	4.24041e-13	6.43789e-13	3.45071e-13	0.021417	2.41333e-12	5.31071e-13	7.2924e-13	0.019285	1.47125e-12	0.00366887	8.74353e-13	0.0741784	0.709461
GW_8_GCAGCCTATATCACAT	fibro	0.0729905	0.02339	9.86856e-12	1.42157e-11	0.0638085	9.19379e-12	3.17948e-12	8.05381e-07	0.00957699	0.0934514	1.31616e-10	1.24639e-11	0.00531411	0.0861033	0.0506014	0.254051	0.0178255	9.98066e-12	0.0077883	0.220838	0.0942602
GW_8_GCATGAGGGACGCGGC	IN3	1.74993e-12	5.49705e-13	0.150938	0.25391	0.257598	0.0892596	0.022697	1.45044e-11	0.000916255	5.09928e-12	1.78177e-12	0.00891066	2.3437e-12	3.89043e-12	0.00268309	0.0164515	2.70818e-12	0.133082	2.82792e-08	0.0635529	1.51427e-12
GW_8_GCATTCAAGGCAACGC	pre_MN	4.00254e-13	1.36191e-12	6.58762e-13	1.56426e-12	1.70203e-12	2.21517e-11	8.36914e-13	0.0822307	4.36449e-13	5.23236e-13	3.58347e-13	1.93636e-12	0.00956578	8.33114e-13	0.0040747	0.0119657	0.00253969	6.13458e-13	7.12003e-13	0.22713	0.662493
GW_8_GCATTTCCAAGGCTCC	fibro	0.0102993	0.111555	3.50323e-12	1.99507e-12	3.41764e-12	1.04481e-12	1.177e-12	1.46321e-12	0.0255089	0.182337	4.94652e-12	4.92452e-12	0.0547935	0.0698639	6.37142e-12	0.332476	0.00781305	0.0216242	5.27616e-12	0.18373	1.36834e-12
GW_8_GCCAACCATTTCCGGA	pre_IN3	4.19744e-13	0.00319364	9.90211e-13	1.30321e-12	0.0111578	7.86846e-13	7.32861e-13	0.278032	3.82536e-13	0.00092046	4.32304e-13	0.000324056	2.14568e-12	1.34618e-12	5.85229e-13	0.131724	1.01492e-12	6.53036e-12	1.44488e-12	0.574649	3.58434e-12
GW_8_GCCAATAGGGCATCTC	pre_IN3	4.59258e-13	1.49778e-12	7.75114e-13	7.75719e-13	6.22293e-13	5.56778e-13	5.22363e-13	0.250383	5.51785e-13	0.0447882	4.63667e-13	1.83709e-12	2.27279e-12	5.35865e-12	7.37851e-13	0.166432	0.00530541	9.87138e-13	1.11946e-12	0.533091	5.29663e-13
GW_8_GCCATCGATGCTGCAT	NPC4	0.00589567	0.056982	1.73075e-10	1.25846e-05	0.0112458	4.76714e-12	2.8466e-12	0.00739186	0.00426925	0.17718	5.59087e-12	6.19046e-12	0.243337	0.0199481	6.13873e-12	0.143996	8.70151e-05	0.0552838	0.00689625	0.202613	0.0648617
GW_8_GCCTATAGTGTCAGGG	IN3	1.3388e-12	4.29403e-13	0.212833	0.238158	0.268314	0.120161	5.80054e-12	1.62992e-11	3.7375e-12	0.0148286	1.10746e-11	0.00736493	0.00540765	1.5187e-12	5.3591e-11	0.00862897	0.00514717	0.070131	8.69879e-12	0.0164493	0.032577
GW_8_GCCTCATCTGGAAATA	fibro	5.63602e-13	8.06228e-13	3.47211e-12	6.6657e-12	0.0155181	1.64394e-12	0.00361826	0.214621	0.0242443	1.24493e-05	7.19374e-13	0.00268405	0.013423	1.03736e-11	4.52277e-12	0.41051	5.29794e-12	0.0461399	0.0107403	0.258489	1.65111e-12
GW_8_GCGACATGTAAACATC	pre_MN	4.24997e-12	3.8273e-12	1.28423e-12	0.00401648	0.00911282	0.0475397	1.50514e-12	0.0358712	1.24265e-12	8.69274e-13	7.93272e-13	0.0226471	0.113812	9.29799e-13	1.96677e-12	0.0313848	1.0035e-12	1.19296e-12	1.60612e-12	0.0441841	0.691432
GW_8_GCGAGAGTTGCGTCCA	Ependymal	0.0521327	0.236017	3.24665e-12	2.06497e-12	3.02553e-12	1.21943e-12	1.23901e-12	3.69638e-12	0.0262733	0.139883	8.42302e-12	1.62555e-12	0.0592975	0.195125	1.95878e-11	0.174136	1.18724e-12	0.0530301	8.57746e-12	0.0641042	1.01659e-12
GW_8_GCGAGCGCATGCTCCC	pre_MN	1.77398e-12	1.38624e-12	3.05425e-12	2.76087e-12	2.43145e-12	1.30561e-11	2.87468e-12	0.083957	0.00883829	2.39926e-12	1.92818e-12	4.32739e-12	0.048804	2.83443e-12	3.4935e-06	0.0485452	0.000320392	3.02938e-12	6.32812e-11	0.0834648	0.726067
GW_8_GCGCAAGAGCGCGCTG	pre_IN3	6.57692e-13	6.51616e-12	2.87028e-12	7.84222e-12	0.0710028	3.43653e-11	2.20756e-12	0.0821646	7.57445e-13	0.0300819	5.82404e-13	2.01179e-11	5.52807e-12	2.48043e-12	9.89417e-13	0.159555	1.54479e-11	1.28033e-11	4.1808e-12	0.336638	0.320558
GW_8_GCGCATCCAGTCAGCA	pre_IN3	3.44625e-13	4.15603e-13	0.0298842	0.0426169	0.106286	1.37291e-06	3.82406e-05	0.0846393	3.66793e-13	1.85417e-12	4.03904e-13	2.53166e-12	1.69791e-12	1.18275e-12	6.89654e-13	0.0217467	0.00715422	0.0136924	1.25637e-11	0.41111	0.282831
GW_8_GCGCTGCTTTGCATTT	IN3	4.02345e-13	4.24109e-13	0.135217	0.120372	0.245192	0.183971	0.0385315	0.0208817	9.65806e-13	3.25313e-12	3.99066e-13	2.85362e-12	8.7531e-13	6.92283e-13	7.08991e-13	2.52338e-12	0.00542704	0.115392	9.55535e-12	0.0409262	0.0940886
GW_8_GCGTAAATGGCCATAA	Astros	0.533641	0.101005	3.42886e-12	0.00528847	2.34394e-12	1.10048e-12	0.00654908	6.67404e-13	0.0646648	0.0655316	0.0874899	1.04329e-12	9.67023e-13	5.06517e-12	0.0872716	3.22811e-12	1.42988e-12	9.51354e-12	0.0485591	4.67356e-13	4.83577e-13
GW_8_GCGTGGTACTGGGTTA	pre_IN2	2.96866e-12	5.19031e-13	0.0261729	0.146432	0.152015	0.150766	0.0010859	3.70823e-11	0.0150679	0.00145783	0.085263	1.2831e-12	3.93488e-11	4.81088e-12	0.0279622	0.0059049	1.14317e-12	0.121953	0.198618	0.0673006	1.75413e-12
GW_8_GCTCGCTCATGTCCAA	MN3	3.3274e-13	6.98311e-13	4.46634e-13	9.81499e-13	2.96765e-13	3.20715e-13	4.28728e-13	0.391362	1.10249e-12	0.10324	3.34696e-13	4.92871e-13	0.0428877	2.50231e-11	0.0199363	0.37752	0.00437597	3.35792e-13	6.87313e-13	0.0606787	1.95665e-13
GW_8_GCTGTTGCTACCGAAC	pre_IN3	5.40166e-13	1.19182e-12	4.50449e-12	0.000235383	0.137517	0.138963	0.0457626	0.0154243	0.00770669	2.25468e-05	6.97543e-13	0.014015	3.801e-12	3.85089e-12	2.39373e-12	0.0432525	1.52609e-11	0.162123	0.0154737	0.271915	0.14759
GW_8_GCTTACGTAGTTAGTA	pre_MN	0.0708513	1.79873e-12	3.05127e-11	1.21091e-11	0.00948081	1.08577e-10	8.86614e-12	0.0483049	0.00188055	2.37378e-09	0.0065631	1.62977e-05	0.0554107	1.5531e-11	0.00396145	0.121657	1.04928e-11	2.0942e-11	0.0481985	0.1141	0.519576
GW_8_GCTTATGAAGCAGGAA	pre_IN3	1.31984e-12	1.5931e-12	4.5717e-12	0.113102	0.184787	1.80657e-12	2.52602e-12	0.0124717	0.00740253	0.0958431	7.11896e-12	3.35509e-12	0.0367106	0.0265876	3.04774e-12	0.0293603	0.00502599	0.0752523	0.0768806	0.336576	1.51946e-12
GW_8_GCTTGGATCGATTAGG	pre_MN	2.69444e-12	0.0024107	0.0140744	0.027972	0.143224	0.113063	0.0456806	0.0101019	7.2279e-13	0.0022122	2.56267e-12	0.0423842	0.0181223	2.46321e-12	1.112e-12	0.00300003	1.77927e-12	0.00773066	1.52497e-11	0.137831	0.432193
GW_8_GCTTTCAGAGGAGGTG	pre_IN2	9.44807e-13	0.00142799	0.0497471	0.0717519	0.0240982	1.46772e-12	0.00186731	6.26677e-13	0.179155	0.152463	0.17973	3.10586e-12	4.51016e-13	8.19659e-13	0.0080127	3.26686e-13	4.69486e-13	3.36087e-12	0.331747	3.71209e-13	5.19156e-13
GW_8_GGATCCGGAATATACT	NSC1	8.49735e-13	1.97133e-12	0.00670181	3.38355e-12	1.41066e-12	6.90559e-13	9.85015e-13	4.51665e-12	2.49878e-11	0.102081	1.15938e-12	7.3449e-13	0.0597349	0.33373	0.0255474	0.21971	1.31487e-12	3.82279e-12	7.38382e-12	0.252495	4.8351e-13
GW_8_GGATGTCCTTACCGCA	IN3	1.35757e-12	3.69913e-13	3.59134e-11	0.255894	0.330975	2.44791e-12	1.23668e-11	1.82098e-12	2.1066e-12	0.054154	5.81156e-12	6.70596e-12	0.0539029	0.00267839	0.0105086	0.00981644	0.00106202	0.0409224	0.0737998	0.166287	9.17897e-13
GW_8_GGATTTCACTTCTATA	NSC1	1.52325e-12	9.75864e-12	1.36752e-12	1.20023e-12	9.66331e-13	6.2472e-13	7.34829e-13	0.0102629	2.42573e-12	0.034715	2.61515e-12	1.12628e-12	0.0641787	0.441707	3.63679e-12	0.25618	2.31363e-12	2.01477e-12	2.15404e-12	0.192956	5.45425e-13
GW_8_GGCTCGCGTTGAGGTA	IN2	9.81361e-13	4.17651e-13	0.0289262	0.162638	0.142764	0.154467	0.0168516	1.69335e-11	0.010607	0.0217092	1.46546e-12	3.79511e-10	0.0538216	1.13209e-12	3.67892e-11	0.0163732	6.68113e-13	0.141477	0.0121721	0.142756	0.0954372
GW_8_GGGCCGGCCGAAGTAC	pre_IN3	6.69873e-13	1.11857e-12	5.77281e-12	2.92864e-08	0.198708	1.5713e-12	1.95297e-12	0.010738	0.000964204	0.0202362	7.39872e-13	4.73559e-12	3.29319e-12	0.0320422	2.47488e-12	0.133518	5.97775e-13	0.0577548	6.36424e-12	0.546038	1.43219e-12
GW_8_GGGCTCATCGAACCCA	fibro	4.90959e-13	1.56003e-12	3.37312e-12	3.78948e-12	1.6949e-12	1.33339e-12	7.9879e-12	0.0928836	0.0109713	0.0132119	6.96891e-13	5.75203e-13	1.10723e-12	0.0629021	2.1201e-12	0.766236	6.90275e-13	2.70239e-12	0.0318434	0.0219522	7.33577e-13
GW_8_GGGTCGTGGCAAGTGT	pre_IN3	4.35453e-13	3.89526e-12	4.83736e-13	6.61345e-13	4.50452e-13	4.307e-13	4.2554e-13	0.260495	4.22615e-13	8.11847e-12	5.25267e-13	5.58452e-13	4.01875e-12	4.60619e-11	6.59107e-13	0.24129	7.28178e-12	8.85026e-13	6.25273e-13	0.498215	5.24714e-13
GW_8_GGGTGCATATGAAAGC	pre_MN	1.56527e-12	8.27686e-13	1.2526e-12	1.6557e-12	4.62097e-12	4.23221e-12	1.26048e-12	0.0408757	8.38509e-13	1.50471e-12	9.79606e-13	5.16744e-12	0.0866618	1.84513e-12	1.20203e-12	0.0717635	0.00826126	1.79737e-12	1.40705e-12	0.0903429	0.702095
GW_8_GGTACCATTAAGACGG	pre_MN	4.76032e-13	6.75974e-13	8.91286e-13	0.000213862	0.0346978	0.057548	2.00098e-12	0.0497268	3.70569e-13	6.60676e-13	5.26726e-13	0.00686251	0.0217532	7.47936e-13	0.0037941	0.0091072	3.94719e-11	0.00443842	1.64819e-12	0.136887	0.674971
GW_8_GGTATAGTGACACATA	fibro	1.73711e-12	0.0149487	6.40286e-13	1.40767e-12	4.86644e-13	7.04214e-13	7.46767e-13	0.0479724	0.119748	1.24605e-11	8.70503e-13	4.43017e-13	1.24483e-11	0.0420219	0.0769386	0.698371	3.4501e-13	5.40235e-13	1.28851e-12	9.66541e-12	3.1942e-13
GW_8_GGTCGGATAAACGGCG	fibro	4.98861e-13	2.31576e-12	5.01822e-12	0.0907887	2.35651e-12	1.14515e-12	1.5e-12	0.0487299	2.69243e-12	0.12061	7.54504e-13	9.59973e-13	1.3506e-12	0.0647645	7.59871e-12	0.586438	9.89672e-13	0.0424771	7.65687e-12	0.0461917	6.34544e-13
GW_8_GGTCGGCCAGGAGCTT	NPC2	1.33421e-12	8.65256e-13	4.48249e-12	3.33811e-12	4.58869e-12	5.85066e-13	2.92898e-12	5.65295e-13	0.0442522	3.17331e-12	0.571125	4.99858e-13	8.64204e-13	0.2176	0.0287064	0.0264738	1.32374e-12	2.75971e-12	0.109602	9.29109e-13	0.00224128
GW_8_GGTTCTACTCGTCTGA	pre_MN	0.00481842	1.30305e-12	4.56232e-12	1.05135e-10	0.0802473	0.0390929	4.71517e-12	1.9056e-11	1.02129e-12	1.98909e-12	8.60476e-13	0.0169413	3.9599e-12	1.7959e-12	1.29016e-12	0.0653503	0.00335461	2.51187e-07	2.52669e-12	0.304614	0.485581
GW_8_GGTTTCAATCGGTCAG	IN3	9.56912e-13	2.99843e-13	0.129968	0.196248	0.213903	4.2861e-12	0.0113703	2.91989e-12	0.0592328	4.54323e-07	0.0712061	1.71087e-12	0.00630896	1.30472e-12	0.0896781	8.58471e-12	2.5767e-12	0.0292689	0.192816	1.07885e-12	5.95705e-13
GW_8_GTAATAAAGGGCTCCC	pre_MN	0.0591281	7.72578e-13	5.19657e-12	2.38653e-12	0.0286064	0.0824684	0.0156139	0.0254746	1.27078e-12	7.52118e-13	8.4854e-12	0.03732	2.50912e-11	9.16779e-13	1.00077e-12	0.00042073	0.00246951	0.000245704	1.93994e-12	0.0277544	0.720498
GW_8_GTACAGAGGCAAGGGT	IN3	4.64389e-13	1.4081e-12	0.182955	0.0261959	0.396404	0.0604393	3.67957e-11	0.0260737	0.00463807	2.44755e-12	9.02924e-13	3.38571e-12	1.21604e-12	3.92466e-12	9.37305e-12	0.124174	0.00407372	0.0180424	4.10602e-12	0.157003	3.32269e-12
GW_8_GTACTCCTGGGTATGC	pre_IN3	3.52008e-13	1.22334e-12	1.16268e-12	0.0193907	1.29906e-11	6.09946e-12	1.53902e-12	0.184613	2.81657e-13	2.36376e-10	3.6493e-13	0.00358779	2.89689e-12	1.95515e-12	5.03345e-13	0.0482781	0.00475549	2.49584e-12	1.54722e-12	0.393587	0.345787
GW_8_GTAGCTTCCTCTTGTT	pre_IN3	1.88749e-12	5.44441e-13	0.0229676	0.148207	0.178549	2.85301e-12	2.79287e-12	0.043817	7.97308e-13	0.00955078	3.30269e-12	8.88973e-12	0.0185815	1.02027e-11	4.80837e-12	0.064112	0.00461124	0.168074	0.0504945	0.291035	9.71265e-13
GW_8_GTATGTGGGTCTAGTT	pre_IN2	2.40886e-12	2.98152e-13	0.0229483	0.11358	0.232341	0.142625	0.000937122	8.05736e-05	0.0200672	4.2632e-12	0.113986	0.00420713	1.30185e-12	7.63669e-13	0.0242363	0.00112018	0.00293228	0.0500686	0.27087	8.49542e-13	5.16689e-12
GW_8_GTCGTGTCTGGTCATC	pre_MN	7.29885e-13	5.88348e-13	1.33388e-12	1.98521e-12	1.88239e-12	1.67498e-11	1.62341e-12	0.118321	1.32354e-12	1.16644e-12	7.24581e-13	0.00887183	3.16102e-11	1.12647e-12	1.86986e-12	0.0188681	5.03952e-12	1.31583e-12	1.29571e-12	0.168796	0.685143
GW_8_GTCTCGACTAAGTTTG	fibro	2.07988e-13	9.40679e-13	2.18276e-13	3.15896e-13	0.000832947	2.18087e-13	2.31491e-13	0.394804	3.57877e-11	5.9821e-12	2.04777e-13	2.33478e-13	0.0591157	1.91528e-12	1.02188e-12	0.424916	3.16812e-13	1.95689e-13	3.57355e-13	0.119529	0.000802188
GW_8_GTGAACTCCCATTCGA	pre_MN	5.9205e-13	1.21598e-12	1.21827e-12	1.92534e-12	3.25118e-10	1.39838e-09	1.47729e-12	0.0468945	3.37137e-13	0.00459183	5.23685e-13	1.68993e-10	0.0154786	9.30178e-13	9.16397e-13	0.00153099	0.00462907	2.12859e-12	1.06045e-12	0.208906	0.717969
GW_8_GTGACCGCACACTACG	pre_IN3	4.06003e-13	4.80807e-13	5.87268e-12	0.166699	0.109276	2.22987e-12	1.41266e-12	0.0713383	0.00701092	1.61554e-08	5.88331e-13	0.00677028	2.27769e-12	1.17117e-12	4.96393e-12	0.0944747	6.07665e-13	0.0759708	0.0866662	0.381794	1.16585e-12
GW_8_GTGACGAGGGTGACCC	fibro	8.54976e-13	0.0114106	7.30936e-13	1.3102e-11	1.10722e-12	1.31061e-12	1.4377e-12	0.0861791	0.0351367	3.64756e-09	8.00086e-13	7.92564e-13	0.0339141	1.84719e-11	0.0740308	0.693596	6.17105e-13	2.43868e-12	2.69817e-12	0.0657326	5.41925e-13
GW_8_GTGCGACAGGGAGTGT	Astros	0.292379	0.0133117	3.27017e-12	5.40742e-11	0.0395185	0.0958098	0.0503538	0.0477782	0.0570624	0.0569256	0.0402713	7.87592e-13	0.138137	0.0332893	3.1696e-12	0.0591044	2.27408e-12	5.256e-12	0.0760593	2.71016e-12	4.01298e-12
GW_8_GTGGTTACTTCTTTCG	pre_MN	0.0248817	0.0161588	0.0025383	6.10575e-12	0.0271177	0.0230186	5.11745e-12	2.61354e-11	2.82439e-12	4.74697e-12	2.45947e-12	0.0125146	0.160159	1.98425e-12	1.8748e-12	0.00781435	2.54052e-12	4.51769e-11	7.86493e-12	0.160386	0.565411
GW_8_GTGTGAATAACTTAGG	NSC1	1.46106e-12	1.89766e-12	4.17742e-12	1.30443e-12	7.08157e-13	6.50995e-13	1.0174e-12	8.91492e-13	0.00440495	0.100047	0.16806	1.08581e-12	0.016603	0.344936	0.00458482	0.10962	1.16265e-12	3.74606e-11	0.175257	0.0764865	4.37273e-13
GW_8_GTTAGCCGTAAATCAA	pre_MN	0.0142961	1.95805e-12	0.00449609	0.0035223	1.6836e-12	0.00217128	8.66712e-13	0.0786572	5.40113e-13	5.26088e-13	1.0379e-12	1.40588e-12	0.0771009	7.42298e-13	1.55012e-12	0.0220418	0.00491617	1.3106e-12	1.22183e-12	4.06857e-12	0.792798
GW_8_GTTCATCGTTTGGCTG	Ependymal	0.101704	0.466641	0.00758897	0.0231159	2.39662e-12	2.6983e-12	3.35944e-12	1.27472e-12	0.0329349	0.173154	0.0350699	2.01631e-12	6.69374e-12	0.0867527	0.0213993	0.0413886	0.00365109	0.00659999	4.14103e-10	4.69698e-12	8.31852e-13
GW_8_GTTCGGGCGTACCATT	pre_IN3	0.0823351	0.0296178	1.10066e-10	2.91242e-11	1.93038e-10	1.24414e-10	3.01345e-08	6.50899e-09	6.68565e-12	0.184659	4.68186e-12	1.93234e-11	0.210644	0.00600484	0.000968748	0.0636569	8.39591e-12	0.0400796	0.00550956	0.26972	0.106805
GW_8_GTTGGATTGAGAACAC	pre_IN3	7.43463e-13	8.50262e-13	1.63101e-12	0.0429502	1.62609e-12	7.46898e-13	9.18741e-13	0.0309543	7.36223e-12	0.188016	1.06867e-12	1.43525e-12	0.0266223	0.0582794	2.89012e-11	0.130735	8.71737e-13	0.0479616	5.25249e-12	0.474481	5.61607e-13
GW_8_TAAAGCGTTAGGAGAA	IN3	1.73261e-13	1.33113e-13	0.170475	0.015968	0.519258	0.123047	0.013981	7.0705e-13	7.40275e-13	3.00229e-13	2.21009e-13	0.00639922	2.11725e-13	1.98713e-13	3.65044e-13	4.49761e-13	5.62739e-13	1.26707e-10	1.30175e-12	6.12817e-13	0.150872
GW_8_TAACCTACCGTCCGAG	Astros	0.422311	0.0983118	1.87115e-12	0.0396558	0.0123258	9.73562e-13	0.00518159	4.85454e-13	0.0630294	0.0957444	0.171019	6.70163e-13	4.23534e-13	0.00170326	0.0352681	4.51206e-13	0.00749475	1.38673e-12	0.0479556	2.41405e-13	3.34407e-13
GW_8_TAACTATTACGCCAAA	pre_MN	2.05129e-12	8.74883e-12	9.23279e-13	7.90363e-12	0.0145326	0.0205063	1.28065e-12	0.0115095	5.12304e-13	6.94748e-13	4.65547e-13	7.59382e-12	4.3653e-12	6.15519e-13	0.00587205	0.0159805	0.00882104	1.32954e-12	9.94284e-13	0.215794	0.706984
GW_8_TAATCGATCCGTACGT	IN3	5.02627e-13	1.03268e-12	0.179147	0.0677031	0.286488	0.0733388	6.49074e-12	0.075492	2.12333e-11	2.33829e-12	7.03417e-13	3.0209e-12	1.26811e-12	2.43387e-12	2.02909e-12	0.0693635	6.35009e-11	0.040097	3.72341e-12	0.20837	1.16963e-11
GW_8_TACCGCGGACTTGCAG	NPC2	2.30003e-12	2.57974e-13	1.01354e-11	0.0501856	1.00037e-12	9.06389e-13	0.0350912	4.74376e-13	0.166152	0.233688	0.29609	5.87765e-13	3.94867e-13	1.58761e-12	0.0347755	0.000683684	3.56129e-13	8.984e-13	0.183334	2.78738e-13	3.16179e-13
GW_8_TACGCTATAGAAACCT	Ependymal	0.0735805	0.454704	0.0290508	1.04531e-12	1.20087e-12	3.86683e-13	1.566e-12	3.9438e-13	0.0773567	6.51779e-05	0.209006	9.18346e-13	3.80899e-13	0.0976105	0.0247855	0.0185338	2.39145e-11	2.23259e-12	0.0153065	2.31952e-13	3.66881e-13
GW_8_TACTTGTTAGTAGTCC	pre_IN3	4.97544e-13	1.7695e-12	6.53665e-12	0.0919459	0.101305	2.20382e-12	0.00484134	0.0305374	3.01597e-12	0.0676872	6.24766e-13	6.544e-12	2.23547e-12	1.42387e-12	1.86904e-12	0.0925788	1.0275e-11	0.137745	0.00109291	0.472266	1.10413e-12
GW_8_TACTTTACTGAGCCGG	pre_IN3	5.42994e-13	7.75603e-13	1.96429e-12	0.0817839	0.159377	0.0582743	1.65897e-12	0.0688647	7.8216e-13	1.37308e-12	7.33431e-13	0.00490608	4.19146e-12	8.20847e-13	1.87356e-12	0.00765709	8.55051e-12	0.0498162	1.90477e-12	0.357114	0.212207
GW_8_TAGACGCCCGTACCGG	IN2	1.28982e-12	3.82773e-13	0.0614352	0.277621	0.27193	0.0464201	3.64597e-12	3.69033e-12	5.05909e-11	0.0158927	0.0368677	2.97171e-12	0.00984745	3.19157e-12	0.039085	0.0072253	2.6811e-12	0.128059	0.0116859	0.0939306	1.01861e-12
GW_8_TAGACTACCTAGCGTT	pre_MN	1.17319e-12	7.22819e-13	2.37605e-12	0.00541676	0.0862544	2.63321e-11	0.0121708	0.0328617	0.00105998	1.68224e-12	1.0106e-12	9.79981e-12	0.00440432	9.36885e-13	2.25208e-12	0.0392948	3.76453e-12	1.96074e-12	2.47517e-12	0.139019	0.679519
GW_8_TAGCCGGCGGTCAGCG	pre_IN3	1.74652e-12	0.00720263	1.23821e-12	2.5372e-12	8.92003e-13	8.71784e-13	9.69034e-13	0.00619874	2.85056e-12	0.19814	1.33195e-12	1.11147e-12	0.0830037	0.218771	2.63814e-12	0.116001	1.07359e-12	1.80794e-12	3.99825e-12	0.370683	5.37111e-13
GW_8_TAGGGAGCTTGGGATG	pre_IN3	6.90407e-13	5.61581e-13	0.0242262	0.133076	0.180117	0.0907965	9.61495e-05	3.89551e-06	0.00218107	3.53117e-11	2.80774e-12	8.2455e-11	0.0652719	3.82679e-12	0.00353805	0.00141521	0.00427572	0.0648997	0.0264098	0.226251	0.177442
GW_8_TAGGTCGCCGGAACTG	pre_MN	0.0231192	0.000920292	0.0026248	0.0077505	0.0702851	0.110795	3.17918e-10	8.13909e-12	0.00191874	0.0138748	0.0542686	4.6194e-12	0.167634	3.44693e-12	0.0461787	0.00437398	0.00763168	0.0170552	0.0980802	6.4592e-12	0.373489
GW_8_TAGTCTGTGACGTTGC	fibro	5.43409e-13	1.43163e-12	9.58709e-13	1.39548e-12	7.01e-13	7.21556e-13	8.72778e-13	0.283892	1.16163e-12	0.00247641	5.32303e-13	6.58301e-13	1.53569e-12	1.803e-12	1.08242e-12	0.444269	1.49332e-12	8.04222e-13	1.36786e-12	0.269362	4.71455e-13
GW_8_TATAGATGGTCGCAGT	pre_MN	3.46938e-13	1.0869e-12	3.41934e-12	0.00348314	0.0808186	0.0778123	2.6886e-12	0.0671497	9.72441e-13	1.33501e-12	4.52922e-13	1.0787e-11	1.11584e-12	1.15147e-12	1.32967e-12	0.0572172	1.78995e-12	1.84783e-12	3.46494e-12	1.23282e-07	0.713519
GW_8_TATATCCCTGGGAGGA	pre_MN	0.00193935	0.00071031	0.0381394	0.0107639	0.0727048	0.179541	2.23306e-11	0.00648022	0.00380622	0.0453067	0.110866	1.85625e-12	0.113523	3.95208e-12	0.00597903	0.00984602	8.86665e-13	0.0413338	0.040087	0.0100841	0.308889
GW_8_TATCACCCAACCGACC	pre_IN3	5.99423e-13	1.3063e-12	9.16227e-13	1.66711e-12	1.02757e-12	7.99579e-13	9.27915e-13	0.265234	1.17847e-12	0.00176292	7.2547e-13	7.01675e-13	3.55156e-12	3.42685e-12	1.23837e-12	0.345526	7.48014e-13	1.34943e-12	1.7419e-12	0.387477	6.52579e-13
GW_8_TATGATCCGGCACGCC	pre_IN3	2.66767e-13	6.86251e-13	2.4068e-13	2.97444e-13	2.05873e-13	2.4542e-13	2.34333e-13	0.373914	2.2875e-13	0.00681272	2.08029e-13	5.16173e-13	0.00792716	7.41e-13	3.74371e-13	0.180034	2.74594e-13	2.48436e-13	3.72325e-13	0.431312	1.97181e-13
GW_8_TATGGTTAGTGGGAGA	fibro	2.86701e-13	1.26829e-12	3.5493e-13	5.90645e-13	2.91952e-13	3.59517e-13	3.38449e-13	0.27552	8.1205e-12	2.70726e-11	3.01506e-13	4.51905e-13	0.00461876	0.00662699	2.40686e-12	0.507044	2.84683e-13	3.21847e-13	6.70583e-13	0.206191	2.49814e-13
GW_8_TATGTCTCATTGTGCC	pre_IN3	6.14001e-13	1.21433e-12	1.08779e-12	1.69359e-12	8.38536e-13	8.62304e-13	1.15018e-12	0.06661	7.3841e-11	0.00123718	8.0547e-13	7.8103e-13	2.10847e-12	0.133852	5.31289e-12	0.371973	7.96032e-13	1.16591e-12	2.31967e-12	0.426328	5.54952e-13
GW_8_TATTACCATCCTGCTT	pre_IN3	2.48126e-12	2.23772e-12	0.0590835	0.0383257	0.0525711	0.00564677	0.0167935	0.0491689	2.71919e-12	0.01858	4.26067e-12	0.0185036	1.69334e-11	5.76567e-12	5.49868e-12	0.0597062	3.13415e-05	0.0404093	8.86309e-12	0.321003	0.320177
GW_8_TCAAGAAATACTAGCT	pre_IN3	0.134699	0.0917449	6.3822e-11	4.25304e-12	0.0248853	1.67434e-12	4.93817e-12	7.77191e-12	0.0166658	0.161217	0.0502281	1.17766e-11	0.0726151	5.75986e-11	0.103717	0.0975252	0.0166484	0.0292534	1.45708e-10	0.2008	3.90454e-12
GW_8_TCACCGCTCGGCACTC	pre_IN3	5.98651e-13	8.09979e-13	9.71872e-12	0.121409	0.182396	0.140131	0.020699	0.0232236	4.4547e-12	3.06955e-11	1.2967e-12	0.00669748	5.89828e-12	1.49206e-12	2.45782e-12	0.00869294	2.0132e-11	0.194197	0.0392712	0.263283	2.56224e-11
GW_8_TCAGAACCTCCACAGG	pre_MN	1.75168e-11	1.12851e-12	1.68138e-12	2.50673e-12	0.0376674	0.122315	1.28323e-12	0.0191508	5.05217e-13	8.15138e-13	2.00194e-12	0.00383709	0.0579702	6.68517e-13	1.07939e-12	0.0207259	2.85098e-12	1.43767e-12	1.2998e-12	0.0832647	0.655068
GW_8_TCATTTAAGTCTCCGA	NPC2	0.242676	0.0118005	1.22164e-12	0.045274	8.42138e-13	7.81909e-13	0.0115763	0.011313	0.0622737	0.0434036	0.465441	3.25942e-13	1.15922e-12	4.43933e-12	0.0706821	6.73245e-13	3.3832e-13	1.56955e-12	0.0355602	4.3248e-13	3.66344e-13
GW_8_TCCCACTCTCTTCCGG	pre_MN	7.81244e-12	0.00776065	3.4706e-12	3.67144e-12	9.61704e-12	0.0410668	1.09352e-11	0.0258467	1.41009e-07	1.07741e-11	2.133e-12	5.9246e-12	0.18882	7.99275e-12	6.53806e-12	0.0236407	2.50348e-12	0.0147239	3.43112e-11	0.230068	0.468073
GW_8_TCCCGTCGCGTCATAG	fibro	7.41228e-13	1.17942e-12	1.55875e-12	3.09144e-12	1.42299e-12	1.73195e-12	2.36756e-12	0.15988	2.54818e-11	0.0245429	9.39497e-13	7.31692e-13	2.46076e-12	1.25546e-11	3.28585e-12	0.687092	6.68104e-13	2.37521e-12	3.23244e-12	0.128485	1.49668e-12
GW_8_TCCCTAGATCAATAGG	pre_IN3	1.06013e-12	0.0157549	1.40041e-12	4.23067e-12	0.0152285	3.63939e-12	1.29831e-12	0.234985	1.27746e-12	3.67593e-12	1.16667e-12	4.13863e-07	1.27054e-11	2.78595e-12	5.37131e-12	0.18687	0.0196311	6.82408e-12	2.77075e-12	0.410745	0.116784
GW_8_TCCGAATGGTCCTGAG	pre_IN3	7.03376e-12	0.0185219	6.21885e-12	2.27845e-11	4.32984e-11	2.57975e-11	0.0120885	3.73216e-05	0.0252361	9.1039e-11	3.14081e-12	4.21134e-11	0.104563	0.00390775	0.0124683	0.185608	1.80959e-12	0.0125265	0.0353571	0.439307	0.150378
GW_8_TCCGCGGCAGCATCTG	pre_IN3	1.97652e-12	1.62657e-12	2.87274e-12	2.18842e-12	1.97573e-12	9.30992e-13	1.11874e-12	0.00820919	4.49598e-12	0.0804013	8.35799e-12	4.28327e-12	0.0174596	0.266259	0.00692559	0.17626	2.20109e-12	0.0333234	3.5878e-12	0.411162	7.50266e-13
GW_8_TCCGGCCTAGCGTACA	pre_MN	3.45441e-13	5.57602e-13	1.70135e-11	0.00998833	0.149042	0.0975875	0.0229652	0.0673922	1.08026e-12	1.50379e-12	3.72313e-13	0.0116048	1.32117e-12	8.25588e-13	7.82042e-13	0.0188477	1.25212e-12	0.00200264	3.53633e-12	0.24313	0.37744
GW_8_TCCGTTTAGCCTTGAA	pre_IN3	3.9837e-13	6.27375e-13	0.0184491	0.133468	0.206255	4.47149e-12	6.46909e-12	0.0524656	7.79707e-13	1.1939e-07	5.95618e-13	0.00919479	1.76429e-12	1.34563e-12	8.30741e-13	0.0385384	0.0056467	0.139967	4.53944e-12	0.396016	1.70523e-12
GW_8_TCGCTCGGCACCAGCG	fibro	2.30505e-13	1.14632e-12	2.61867e-13	3.83228e-13	2.00515e-13	2.65175e-13	2.60642e-13	0.268087	6.82728e-13	6.04579e-11	2.84794e-13	3.25137e-13	7.13113e-12	3.60593e-12	5.86652e-13	0.37004	3.01518e-13	2.62098e-13	4.13988e-13	0.361874	1.84452e-13
GW_8_TCGGGAACGTGCCTAG	pre_MN	5.02808e-12	0.00267575	0.0071399	1.86682e-12	3.06125e-12	5.23003e-11	1.70022e-12	0.0706582	1.98438e-12	1.02011e-12	8.12243e-13	8.35967e-12	0.116206	9.866e-13	1.3527e-12	0.0182026	0.00231497	1.95324e-12	1.38323e-12	0.236738	0.546064
GW_8_TCGGGCCGTCGTGGTA	fibro	5.65414e-13	5.37087e-13	0.12619	0.173356	0.102565	9.78473e-12	0.0108188	0.10757	0.0428141	9.984e-09	8.09681e-13	1.76125e-12	1.48829e-12	6.05522e-12	7.91425e-12	0.280074	4.27575e-12	0.0107366	5.53279e-12	0.145876	1.32851e-12
GW_8_TCTAGGTGGCGACGCT	pre_MN	3.49086e-13	0.000772756	1.44969e-12	0.00479958	0.0646602	0.0289172	0.0156156	0.0644902	9.7848e-13	1.31994e-12	4.18476e-13	1.49667e-08	1.20412e-12	1.16631e-12	1.0438e-12	0.0256054	4.44984e-11	4.07496e-12	2.03922e-12	0.290879	0.50426
GW_8_TCTGAATTCCGTACAA	pre_IN2	1.26779e-12	2.47225e-13	0.0596425	0.0684472	0.0866262	3.98262e-12	0.0409316	1.06037e-12	0.0457077	0.0305954	0.201393	9.47663e-13	7.56568e-13	1.49348e-12	0.180624	0.00280109	7.27396e-13	4.99545e-12	0.283232	6.68502e-13	6.29368e-13
GW_8_TCTGGGAACCTTTGAA	pre_IN3	4.91708e-13	8.76967e-13	0.0243755	6.23081e-11	0.114816	3.72176e-12	0.0188521	0.143254	8.73403e-13	9.14921e-12	5.16693e-13	0.0183381	2.16717e-12	1.63857e-12	7.20123e-13	0.162942	0.0169536	0.0513591	0.0282308	0.220122	0.200756
GW_8_TCTTAGAGCTCCAATT	pre_IN3	6.53035e-13	9.96776e-13	9.35656e-13	2.08915e-12	1.31069e-12	8.68606e-13	9.30473e-13	0.237273	3.33124e-12	5.89837e-10	7.27132e-13	0.0122268	1.12718e-11	7.74371e-12	2.63862e-12	0.365847	1.3592e-12	1.62257e-12	2.1812e-12	0.384653	8.95206e-13
GW_8_TCTTCCCATGGGCACA	IN3	1.36515e-12	4.87894e-13	0.0720981	0.0548705	0.244107	0.241768	0.0540752	5.2529e-12	0.0525933	0.0295252	0.0220171	2.02577e-12	0.0289582	7.60795e-13	0.0332288	4.94481e-13	2.49332e-12	0.0681019	0.0971489	0.00150763	2.07476e-11
GW_8_TCTTTAAGACTATGAA	pre_IN2	1.42507e-12	3.11035e-13	0.00653025	0.073002	0.0230015	0.0195356	0.0303284	6.15864e-13	0.0631019	0.110659	0.165661	0.00431455	1.20384e-12	1.25951e-12	0.0647486	0.00100739	1.16872e-12	3.22129e-12	0.43811	6.33117e-13	6.54828e-13
GW_8_TGAAAGGACCTGACTC	pre_IN3	9.65862e-13	3.82623e-12	1.50365e-11	0.0105736	0.0207756	1.8167e-12	3.07025e-12	0.0183572	8.86396e-13	0.0773077	1.0231e-12	2.95269e-12	0.0244837	0.0079847	2.57739e-12	0.207481	0.00328758	1.37542e-11	3.15847e-12	0.629749	1.48088e-12
GW_8_TGACATCGAGCGGACC	Astros	0.376788	0.142451	9.19579e-11	0.0041449	0.0460519	0.0537167	0.0199704	7.41764e-13	0.0741997	0.112274	0.0747793	8.69561e-12	6.31601e-13	0.00642696	4.94322e-12	9.56918e-13	0.0011479	0.0195522	0.0684973	3.47937e-13	1.55837e-12
GW_8_TGACGATGCACTAGAA	pre_IN3	1.6972e-12	8.93217e-13	0.0449404	0.079051	0.189143	0.0660394	0.0343735	0.0257039	0.00102943	0.0240567	0.0114656	0.0205619	0.0135713	0.00218227	5.51953e-12	0.0176511	1.03029e-12	0.0458649	4.2705e-12	0.235098	0.189268
GW_8_TGAGTGGTCCGTGACG	pre_IN3	7.27343e-13	2.83222e-12	1.18855e-12	1.48654e-12	7.51382e-13	7.96225e-13	9.02732e-13	0.0760286	1.5136e-12	0.00978326	8.35997e-13	1.12029e-12	7.36929e-12	1.9196e-10	2.49682e-12	0.305998	1.16396e-12	1.2343e-12	1.61182e-12	0.60819	6.40468e-13
GW_8_TGATCCCAGCATTAGT	pre_IN3	5.45651e-13	0.00364949	8.08912e-13	8.56551e-12	2.28956e-11	3.61175e-12	9.97016e-13	0.195265	4.80357e-13	3.83031e-12	4.3448e-13	0.0056113	2.76695e-12	1.8774e-12	7.95137e-13	0.0669514	0.00704632	0.00694504	1.22628e-12	0.474644	0.239887
GW_8_TGATGGCTGTTTCTGA	pre_MN	0.0122978	0.010938	4.52912e-12	9.10911e-12	3.33029e-11	1.66134e-11	8.73384e-12	0.0624834	4.62165e-12	3.71334e-12	1.71546e-12	4.97135e-12	0.0240195	2.79868e-11	2.04591e-11	0.183616	0.00451028	2.24299e-11	8.39392e-12	0.32756	0.374575
GW_8_TGCAGTTTCCTCCCAT	pre_IN3	3.1977e-13	6.56544e-13	3.3338e-12	0.0389228	0.0730285	1.94814e-12	7.46813e-12	0.125128	0.0125669	0.0504307	3.91126e-13	9.67073e-13	8.6711e-13	1.3341e-12	1.82461e-12	0.225435	1.03643e-12	0.1408	1.41386e-11	0.333688	1.34275e-12
GW_8_TGCATATGTCTGTCAC	pre_IN3	7.50578e-13	1.36831e-12	0.0976517	0.121108	0.268457	4.38367e-12	6.73672e-12	5.74521e-12	1.48156e-12	9.55968e-12	7.18918e-13	1.54283e-11	1.78622e-12	0.0267244	1.23774e-12	0.0307362	0.00370077	0.0921549	4.93804e-12	0.359467	1.78285e-12
GW_8_TGGAACCACTGACACA	pre_IN3	4.70841e-13	2.12728e-12	5.68564e-13	7.77271e-13	3.79464e-13	4.42293e-13	4.25856e-13	0.257273	5.39432e-13	7.18315e-11	4.38322e-13	4.91444e-13	9.19059e-12	7.95488e-12	8.34439e-13	0.335064	3.07903e-12	6.20783e-13	8.99654e-13	0.407663	3.40961e-13
GW_8_TGGAATATCCTTGACC	fibro	1.93237e-13	0.0026808	2.48552e-13	3.87455e-13	1.96519e-13	2.11548e-13	2.18833e-13	0.226633	3.56658e-13	0.0509762	0.00109206	1.75106e-13	2.84036e-12	2.74878e-11	6.9903e-13	0.665841	2.68581e-13	1.74398e-13	3.21689e-13	0.0527769	1.34714e-13
GW_8_TGGTTAAGGGCGCTGG	fibro	2.34577e-13	5.47386e-13	3.15135e-13	6.02489e-13	2.02461e-13	3.58324e-13	3.15548e-13	0.302804	0.0415826	8.32492e-12	3.03615e-13	2.22346e-13	0.00529539	3.8683e-11	3.06175e-12	0.626547	2.24881e-13	2.4089e-13	5.1005e-13	0.0237708	1.81355e-13
GW_8_TGTAGGAGAAATTTCC	pre_IN3	1.88598e-12	1.94726e-12	5.27837e-12	1.50559e-11	0.0271739	1.49668e-12	1.94822e-12	0.00796824	6.02363e-12	0.156378	2.05105e-12	1.32829e-12	0.0376028	0.172072	1.8007e-12	0.125027	8.4611e-13	0.0193335	6.36219e-12	0.454444	1.1646e-12
GW_8_TGTGGCAAAGCGTATG	IN3	3.72764e-13	6.76818e-13	0.202695	0.045549	0.342359	8.35079e-12	0.0127869	0.0503129	5.22104e-13	2.3564e-12	4.20132e-13	0.00399406	1.06582e-12	1.39367e-12	0.00618518	0.0227195	1.23047e-11	6.11162e-12	1.97499e-12	0.31335	4.81997e-05
GW_8_TTAAACTCGAATTCAT	IN3	3.71795e-13	2.41339e-13	0.0628158	0.0693771	0.198155	0.173608	2.44756e-11	0.0149787	9.27465e-13	9.52943e-12	6.65307e-13	0.016563	2.59107e-12	6.5352e-13	1.72769e-12	0.00406765	2.83726e-12	0.0979803	0.0275313	0.186081	0.148843
GW_8_TTACAGACCTAAATGA	pre_IN3	5.94075e-13	1.18626e-12	3.51493e-12	0.045804	1.23092e-11	1.16518e-12	1.7681e-12	0.0775219	6.38176e-13	0.101767	6.27356e-13	1.49781e-12	1.51452e-12	2.71167e-12	7.89517e-13	0.106146	2.12186e-12	0.145247	5.35835e-12	0.523515	1.21101e-12
GW_8_TTACATGCCACAACTA	fibro	3.22155e-13	0.00419048	6.71242e-13	9.83557e-13	0.00426504	6.26815e-13	5.3066e-13	0.276942	1.10853e-12	0.0272112	3.78987e-13	3.23394e-12	1.5681e-12	4.2354e-12	9.45959e-12	0.523559	3.06457e-12	9.20882e-13	1.00049e-12	0.163832	5.77792e-13
GW_8_TTACGGATGGTTCGAG	pre_IN2	1.19902e-12	2.32586e-13	0.0581943	0.100714	1.26481e-12	9.42289e-13	3.05244e-12	4.08379e-13	0.134016	0.0800068	0.229993	5.49352e-13	4.02633e-13	8.23821e-13	0.143475	4.89717e-13	3.87873e-13	1.12634e-12	0.253601	2.81967e-13	3.28704e-13
GW_8_TTAGCTGATTTGCCGT	MN1	1.30295e-12	5.05551e-13	0.0806456	0.029382	0.255962	0.288433	6.86676e-08	1.83776e-12	0.0112313	0.00229806	0.0800739	0.0192323	0.0187151	1.03664e-11	0.0021304	0.0163626	0.00278619	0.0304986	0.105955	0.0562941	1.29793e-10
GW_8_TTCAATACTCTGAATC	pre_IN3	4.68657e-13	5.12399e-13	0.105428	0.107345	0.204397	0.00682207	1.66503e-11	0.0223108	6.55822e-13	0.00407781	5.93126e-13	0.0373169	1.47102e-12	0.00877415	1.59054e-12	0.122332	1.05922e-12	0.0703475	2.21941e-12	0.267773	0.0430763
GW_8_TTCCAATCAGAGCTAG	fibro	2.54712e-13	9.11982e-13	2.86854e-13	6.26736e-13	2.46815e-13	2.78402e-13	3.63385e-13	0.0597592	0.0075235	0.158159	2.52962e-13	2.17758e-13	7.31036e-13	0.116393	0.0088205	0.649345	2.66947e-13	2.85926e-13	4.57687e-13	8.88595e-13	1.70309e-13
GW_8_TTCCAGACGAGATTTA	fibro	2.74422e-13	8.88076e-13	6.5325e-13	1.35464e-11	1.16265e-12	1.08518e-12	8.93179e-13	0.124566	1.68783e-12	0.141251	3.54619e-13	3.72395e-13	1.00113e-12	0.0539331	0.00618332	0.616352	3.72297e-13	5.88823e-13	8.44946e-13	0.0577136	4.4585e-13
GW_8_TTCGTTCAACGAAGTT	fibro	2.38907e-13	6.8671e-13	3.12878e-13	4.38757e-13	3.52656e-13	2.67585e-13	3.1214e-13	0.304789	6.81243e-13	1.62639e-11	2.4054e-13	2.18824e-13	3.96425e-12	2.74671e-12	6.03322e-13	0.426042	1.92901e-13	2.60538e-13	4.7739e-13	0.269169	1.84746e-13
GW_8_TTCTAACCGAAGCTTA	NPC2	1.00184e-12	3.52453e-13	0.0171311	6.87068e-12	1.08349e-12	4.87984e-13	2.04693e-12	3.81716e-13	0.25755	0.0209596	0.429318	4.53876e-13	4.53488e-13	1.08443e-11	0.161689	7.63251e-13	3.21962e-13	1.03906e-12	0.113352	2.74461e-13	2.33883e-13
GW_8_TTCTGCTAGACTCCAA	pre_MN	3.05226e-13	4.49589e-13	1.01522e-12	2.84927e-12	2.5435e-11	0.0934853	1.44508e-12	0.0523952	4.93838e-13	9.68392e-13	3.12974e-13	0.0218218	2.68422e-12	5.89188e-13	7.10372e-13	0.00299006	1.13937e-06	1.24166e-12	9.48699e-13	0.126249	0.703057
GW_8_TTCTTGCTAGCATCTC	fibro	2.00481e-13	3.47255e-13	4.03028e-13	2.59664e-12	3.13463e-13	5.0499e-13	5.02723e-13	0.0789204	0.0152874	0.113419	2.539e-13	2.19768e-13	4.98851e-13	0.117842	1.11612e-12	0.670217	2.33626e-13	3.16875e-13	6.0088e-13	0.00431409	2.05247e-13
GW_8_TTCTTTGGTCGCGACG	pre_IN3	2.96135e-13	8.07657e-13	4.99226e-13	5.23406e-13	3.06499e-13	4.16037e-13	4.23404e-13	0.241731	4.52492e-13	2.02333e-10	3.31339e-13	4.26836e-13	1.77426e-12	2.09599e-12	7.26279e-13	0.259217	6.12502e-13	4.01064e-13	6.81342e-13	0.499053	3.00137e-13
GW_8_TTGAATTCACGTGAGG	pre_MN	3.10697e-13	3.28556e-13	0.00544845	2.15123e-12	0.21367	0.0246844	0.0904787	6.96052e-12	3.10847e-13	9.29e-13	4.12492e-13	0.0185698	8.22284e-13	6.02784e-13	7.07012e-13	0.0286221	0.000191759	0.0531706	1.60839e-12	0.146043	0.419121
GW_8_TTGACGCTCCATGAGC	fibro	4.07376e-13	0.00095211	0.00383898	6.05283e-13	6.05783e-13	5.85127e-13	8.95961e-13	0.276687	0.00573789	0.0204825	3.86681e-13	1.02336e-12	4.51537e-12	0.00686599	1.30869e-12	0.36519	7.09654e-13	7.20962e-13	7.38216e-13	0.320245	6.253e-13
GW_8_TTGATAGTCAATACAT	fibro	2.01622e-13	4.93796e-13	3.59479e-13	9.32529e-13	4.16304e-13	1.12699e-12	4.38815e-13	0.15098	0.00796953	9.7314e-12	2.3909e-13	2.46774e-13	5.66042e-13	0.0435291	2.05529e-12	0.797521	4.20479e-13	3.21366e-13	5.78134e-13	1.63739e-12	3.08514e-13
GW_10_AAACAAGTATCTCCCA	pre_MN	0.0652363	0.00132286	0.0113259	4.05823e-12	0.176167	6.20117e-12	0.0464139	0.00643616	0.0479746	2.8328e-11	0.0221979	0.0564926	1.72127e-12	1.91061e-11	6.09856e-11	0.249261	6.16254e-12	3.72447e-11	0.0253706	1.89635e-12	0.291801
GW_10_AAACGAGACGGTTGAT	pre_MN	0.103526	0.000675273	0.112139	1.00968e-12	0.113914	0.0476605	0.00746293	0.0163718	1.67571e-05	0.00590696	0.085463	0.0312301	5.33205e-12	0.00111011	1.3062e-12	0.0164907	0.00643032	0.0611986	0.0478024	1.78201e-12	0.342601
GW_10_AAACTGCTGGCTCCAA	pre_IN3	0.0142662	1.66354e-12	6.52448e-12	2.15434e-12	5.67088e-12	1.18378e-12	5.32042e-12	0.00981257	1.57004e-12	0.280822	2.24864e-12	0.0808849	4.49185e-12	0.00663279	8.02022e-12	0.151939	0.0414458	0.0624809	1.98072e-11	0.351716	1.88696e-12
GW_10_AAAGTGTGATTTATCT	pre_MN	0.0354534	0.0126498	0.0220134	1.85826e-12	0.166774	3.01951e-12	2.04949e-12	1.19134e-11	7.35698e-13	0.003546	9.31176e-13	0.00409865	7.84133e-13	3.34023e-12	6.60066e-13	0.08097	0.0234701	0.0256979	5.83577e-12	0.123844	0.501483
GW_10_AAAGTTGACTCCCGTA	pre_MN	0.0153952	0.00151264	0.0301259	2.32025e-12	0.133661	1.05712e-11	0.0150153	1.35477e-12	4.63948e-13	3.02991e-12	6.85754e-12	0.0484999	3.65506e-12	2.9882e-12	6.41874e-13	0.0402003	0.0032159	0.0824435	0.0105125	0.0750279	0.54439
GW_10_AAATAGCTTAGACTTT	pre_IN1	0.00377749	5.28242e-12	0.0827019	2.99218e-12	0.19101	3.43367e-12	0.0135441	0.0196678	0.00668745	0.00785919	0.0171163	9.63207e-09	3.20713e-12	6.9666e-12	3.38295e-12	0.0520934	1.809e-11	0.271928	1.42939e-11	0.233609	0.100006
GW_10_AAATTAACGGGTAGCT	fibro	0.00421354	3.35762e-12	2.95542e-12	2.9093e-12	3.41175e-12	5.58669e-13	3.1456e-12	0.0607872	0.0284707	0.119333	6.2006e-13	0.0144433	9.75982e-13	0.110987	0.0436442	0.524573	2.2481e-11	0.0184606	0.0706039	0.004483	4.78402e-13
GW_10_AAATTACCTATCGATG	pre_MN	8.18959e-13	5.79402e-13	0.112139	0.0737173	0.150321	0.134473	0.0357054	3.19025e-12	6.02653e-13	3.06044e-12	0.0210334	0.0125811	1.38763e-11	1.12033e-12	1.41853e-12	0.0053257	1.7863e-12	0.121709	1.33061e-11	0.160378	0.172618
GW_10_AACATATCAACTGGTG	pre_IN3	3.44304e-13	6.97294e-13	0.102352	0.0911846	0.267767	0.0427697	0.00944911	0.00985965	5.45277e-13	0.00395297	5.44281e-13	0.0243848	1.14978e-12	2.3939e-12	0.00573432	0.0211939	0.0031308	0.0916741	1.44423e-11	0.279302	0.0472448
GW_10_AACCCTACTGTCAATA	pre_MN	0.0141422	0.00253552	0.00417692	9.97343e-13	0.192518	0.00758921	0.0312259	7.80351e-13	2.77626e-13	6.37915e-13	9.96694e-12	0.0314453	2.77445e-12	5.61067e-13	4.41738e-13	0.0280141	3.38139e-12	0.05225	2.51621e-12	0.0528939	0.583209
GW_10_AACCGAGCTTGGTCAT	IN3	3.54992e-13	3.04144e-13	0.22448	0.129558	0.443089	0.17221	1.35639e-11	1.67993e-12	4.23306e-13	8.08223e-13	4.45345e-13	0.00365475	6.73762e-13	4.50793e-13	6.33731e-13	0.0046853	6.89252e-13	0.0223229	1.54662e-12	1.85038e-12	4.06028e-11
GW_10_AACCGCTAAGGGATGC	pre_MN	0.0458783	0.00154999	0.0233557	1.15885e-12	0.0100655	1.67435e-12	3.2745e-12	7.15683e-11	0.00627267	1.66844e-12	6.08268e-12	0.0333026	7.87081e-13	3.04856e-12	9.98561e-13	0.0437912	0.019572	0.081088	9.98348e-12	9.06444e-13	0.735124
GW_10_AACGATATGTCAACTG	pre_MN	3.71734e-13	2.5181e-12	0.0451051	0.00141933	0.226198	0.0556496	0.121715	4.66343e-12	2.57326e-13	1.3912e-12	4.59454e-13	0.00866673	1.00774e-12	7.08781e-13	4.59806e-13	0.0154687	0.0113976	0.0695653	6.61111e-12	0.216411	0.228404
GW_10_AACGTGCGAAAGTCTC	pre_MN	0.0289246	4.76211e-13	1.18244e-05	1.45389e-12	0.202895	0.0293656	2.13138e-12	0.00874026	2.55393e-13	0.00287482	1.24978e-12	0.0376961	2.82122e-12	3.54233e-13	4.54237e-13	0.0201973	0.00251083	0.0555381	2.36589e-12	0.14851	0.462736
GW_10_AACTCTCAATAGAGCG	pre_MN	7.45094e-13	0.00100205	0.0552502	1.06533e-09	0.237456	0.134555	0.0346366	1.04884e-12	2.39763e-13	4.3485e-13	2.44774e-12	0.010177	6.2918e-13	2.49958e-13	3.26466e-13	0.00367643	1.47843e-05	0.0540628	2.82463e-12	0.012342	0.456827
GW_10_AAGACTGCAAGCTACT	pre_MN	3.38064e-13	2.11401e-13	0.05577	1.5455e-12	0.310765	0.178465	1.808e-09	6.8832e-13	1.68051e-13	2.49485e-13	2.76316e-13	0.0371816	3.56657e-13	2.06767e-13	2.2116e-13	0.00116317	1.36096e-11	4.94846e-05	1.20686e-12	7.60284e-12	0.416605
GW_10_AAGAGCTCTTTATCGG	pre_MN	0.0546438	7.62254e-13	0.067718	4.49846e-12	0.11232	1.42916e-06	0.0417389	0.00011834	6.39587e-13	5.54959e-12	1.86856e-12	0.0275164	4.32805e-12	0.0147476	8.84487e-13	0.0146799	0.00849966	0.0183212	1.0971e-10	0.112669	0.527027
GW_10_AAGAGGCATGGATCGC	Astros	0.394121	1.08359e-12	0.0945003	6.32361e-13	0.109667	2.29971e-12	0.0776073	4.60955e-13	0.0158917	5.28934e-12	0.191185	8.55989e-11	2.2845e-13	1.34736e-12	5.13599e-13	0.000433804	0.00193214	0.0422845	6.73595e-11	1.70561e-13	0.0723777
GW_10_AAGATTGGCGGAACGT	IN3	3.73868e-12	7.68967e-13	0.0447922	0.020401	0.378221	0.204439	0.0565077	9.24078e-13	8.79157e-13	5.96219e-13	0.0204154	0.0134699	9.72795e-13	8.06068e-13	8.14882e-13	0.00872523	1.27394e-12	0.0814986	0.0428252	2.88217e-12	0.128704
GW_10_AAGCTCGTGCCAAGTC	pre_MN	0.00542914	0.000626408	0.0674498	1.70113e-12	0.206929	0.140288	4.26833e-12	2.55453e-12	2.33306e-13	4.75866e-13	9.75932e-13	0.0220286	1.76895e-12	3.28916e-13	3.5515e-13	0.00798752	0.0040481	0.0289595	1.75894e-12	0.0136184	0.502635
GW_10_AAGGATGAGGGACCTC	pre_IN2	2.57725e-12	2.60139e-12	0.0588027	0.0561713	0.11298	0.0832805	0.0601872	2.24697e-12	1.99065e-12	0.0503638	0.166398	1.22177e-12	2.70874e-12	0.0356198	1.22936e-12	0.00256138	0.00920615	0.0452443	0.24188	0.0773051	3.39342e-12
GW_10_AAGGGACAGATTCTGT	pre_MN	0.00669328	0.000846457	0.0942959	0.0629518	0.255984	0.0815643	0.0792847	8.03735e-13	1.07646e-12	7.47275e-13	0.0084303	0.0166299	4.1653e-12	0.00191748	8.4512e-13	0.0141862	0.00438737	0.0357606	9.28679e-12	0.0550835	0.281984
GW_10_AAGGTATCCTAATATA	IN3	5.63541e-13	0.00173762	0.116241	0.0383223	0.31594	0.140313	0.0503262	6.68518e-13	4.33685e-13	3.65099e-13	8.32922e-13	6.84145e-06	3.93433e-13	5.40366e-13	3.95039e-13	0.00192539	0.00811603	0.0499363	0.00272192	8.64595e-13	0.274413
GW_10_AAGGTGATAAACCAGC	pre_MN	0.010624	4.64832e-13	0.0309411	7.79823e-13	0.266273	0.0634739	3.2604e-12	0.00169926	1.8786e-13	3.6048e-13	6.38832e-13	0.043882	1.45778e-12	2.82913e-13	3.11255e-13	0.0135977	0.000128838	0.0237458	1.36544e-12	0.0427959	0.502839
GW_10_AAGTCAATTGTCGTCA	pre_MN	0.00410177	7.09516e-12	0.0710738	5.55726e-12	0.0634536	3.89577e-11	0.0485274	8.72452e-09	3.21311e-12	0.123328	2.17666e-11	0.117693	4.19429e-12	8.36149e-11	3.00739e-12	0.0593871	0.0191121	0.103162	2.61874e-10	0.119112	0.271049
GW_10_AAGTGCCTTGACTGTA	pre_MN	0.0430085	0.0144119	7.33189e-11	3.15195e-12	0.00495439	5.98288e-12	3.79494e-12	0.0426433	3.67067e-12	3.88545e-06	3.51467e-11	0.128057	7.31458e-12	0.000528339	1.57775e-11	0.0968316	0.00497568	0.223495	1.32158e-11	0.0584128	0.382678
GW_10_AATAGAATCTGTTTCA	pre_MN	0.0514832	1.71271e-12	9.02444e-11	1.64774e-12	6.31514e-12	2.92172e-12	0.00362453	5.83485e-12	0.0557714	0.0676864	4.04496e-12	0.100662	1.9964e-12	0.058189	2.32905e-12	0.111846	0.0058397	0.1709	4.81842e-12	0.0626185	0.311379
GW_10_AATATCGAGGGTTCTC	IN3	3.685e-13	4.38608e-13	0.140674	0.115775	0.320225	0.12812	3.07157e-12	0.00736618	0.000102801	6.80043e-13	5.79994e-13	0.0122126	0.0042832	4.13724e-13	0.00528415	0.0182415	0.0116676	0.0918562	1.93842e-12	0.0482967	0.0958948
GW_10_AATCGCCTCAGCGCCA	Astros	0.302258	0.292278	0.110292	4.63469e-13	0.0374423	2.27175e-13	1.03744e-12	1.42172e-13	0.0169886	1.36038e-12	0.19509	0.00828329	1.20579e-13	0.0200601	6.48406e-13	0.00528261	0.00330433	0.00872047	5.52498e-12	7.44555e-14	3.9739e-13
GW_10_AATCTATGCCGGAGCC	pre_IN1	6.88402e-12	5.66485e-12	0.125405	6.04952e-12	0.21249	2.65151e-12	1.05699e-11	0.0374948	5.40964e-12	0.0201055	0.0123617	2.71321e-12	5.46665e-12	0.0144527	0.0145908	0.0561569	4.17594e-12	0.362126	2.35159e-11	0.144817	3.29817e-12
GW_10_AATCTGCGTTGGGACG	pre_MN	0.00723656	1.28975e-12	0.117765	0.0529095	0.188721	0.0335645	0.0581386	0.0202167	0.00318517	5.64401e-12	0.0199461	0.0465893	0.00292711	1.75988e-12	0.0195116	0.00937301	0.00012633	0.0469269	1.54414e-11	0.158697	0.214165
GW_10_AATGACGTAGGATGTC	pre_MN	0.0458694	1.14768e-11	0.111902	1.49843e-12	0.0595934	3.90238e-12	1.2653e-06	3.56695e-12	0.0237234	0.0381644	3.59783e-12	0.0490693	4.77095e-12	3.66364e-12	8.70414e-12	0.0764899	0.0377161	0.0751788	1.62454e-11	0.0631438	0.419148
GW_10_AATGATGATACGCTAT	IN3	1.50231e-11	0.00183582	0.138311	0.0422422	0.33949	0.112787	0.0425719	1.713e-08	9.25139e-11	2.54085e-12	0.0118268	0.0313185	1.52413e-12	2.40969e-12	5.17908e-12	0.0110103	1.15476e-11	0.140217	3.15263e-12	0.12839	9.42675e-12
GW_10_AATGATGCGACTCCTG	IN3	1.79235e-12	6.62549e-13	0.215716	0.0699475	0.324029	0.146584	0.0277561	0.00588053	9.01721e-07	6.1932e-13	2.07074e-12	0.0393232	8.97162e-13	6.73466e-13	0.0044222	0.0683134	0.00284796	0.095179	4.2709e-12	1.38906e-12	1.65739e-11
GW_10_AATGCACCAAGCAATG	fibro	0.00329243	1.13344e-11	0.0941727	3.4304e-12	0.0488919	2.22207e-12	0.0209355	2.13815e-12	0.0336598	0.0708552	0.0475569	3.64428e-12	1.0194e-12	0.112381	2.39401e-12	0.349539	1.9578e-12	0.209519	0.00919755	2.06637e-12	4.94163e-12
GW_10_AATTCATAAGGGATCT	pre_IN3	2.0013e-12	4.13908e-13	0.0606665	4.74983e-11	0.203368	1.32947e-10	0.0589738	4.08006e-10	1.59739e-10	1.55545e-12	0.0814365	0.011769	2.11933e-12	0.0263208	5.21497e-12	0.0386374	3.67626e-11	0.114366	0.0654473	0.207277	0.131738
GW_10_AATTGAACGCTCTGGT	pre_MN	0.0799872	2.1808e-12	0.0173958	2.15249e-12	0.0252104	4.37086e-12	9.18289e-13	1.28042e-11	0.0253213	1.38377e-12	1.74889e-12	0.0812972	0.00927348	1.0358e-12	4.29617e-12	0.0470913	2.56463e-12	0.00624605	0.000170911	0.149386	0.55862
GW_10_ACAAATGGTAGTGTTT	pre_MN	0.0726517	9.07029e-13	0.0730681	6.40675e-13	0.133543	0.0465696	2.64668e-12	1.38752e-05	6.17122e-13	4.51777e-13	1.12154e-12	0.0333784	9.23103e-13	4.83487e-13	5.64696e-13	0.0220395	0.00207743	0.0421084	0.0103667	0.0225903	0.541593
GW_10_ACAACAGCATGAGCTA	pre_MN	5.60749e-13	0.000344095	0.00206305	4.99855e-12	0.281557	0.158858	0.020624	2.1918e-12	2.11779e-13	3.72376e-13	5.12936e-13	0.0194881	5.77187e-13	1.72142e-12	2.94527e-13	0.00560652	0.00205748	0.0532044	0.00726023	1.74185e-12	0.448937
GW_10_ACAAGGGCAGGCTCTG	pre_MN	0.0803797	2.59108e-12	9.56577e-12	1.47797e-12	1.18189e-11	1.99927e-12	1.30296e-11	0.00717862	0.0212606	8.77354e-12	2.21604e-12	0.0452059	3.8847e-12	0.00961774	2.71497e-12	0.0262042	0.0063264	0.0846051	0.000375733	1.86983e-10	0.718846
GW_10_ACAATTTGAGCAGTGG	IN3	1.9889e-12	3.31024e-13	0.137952	0.0286647	0.331106	0.0135106	0.143579	5.42776e-13	0.0102817	3.25478e-12	0.0876679	0.00447369	4.63182e-13	9.7243e-13	9.57623e-13	0.00698663	0.00425402	6.77158e-11	0.16108	3.83012e-13	0.0704439
GW_10_ACACACCAGGACCAGT	pre_MN	0.0305944	2.71775e-13	0.00725267	4.89504e-13	0.219698	0.0951944	4.57665e-12	0.00154673	1.65244e-13	3.58067e-13	7.96579e-13	0.0651969	5.97535e-13	3.54991e-13	2.59327e-13	0.0152004	0.00883796	0.0684561	1.04678e-12	1.90461e-12	0.488022
GW_10_ACACGAGACTCCTTCT	pre_IN3	9.54162e-13	0.00913981	2.05704e-11	2.0584e-11	0.186927	0.0202433	0.000203934	0.0152848	2.52503e-13	1.10601e-11	1.15136e-12	0.0164811	8.64856e-12	2.78907e-12	4.65373e-13	0.045447	0.00512622	0.0403845	2.99579e-12	0.350596	0.310166
GW_10_ACACGGGAACTTAGGG	IN3	5.04689e-13	1.04977e-12	0.104742	0.185927	0.301866	0.121241	3.15128e-12	4.57752e-12	5.89562e-13	5.24528e-12	6.34308e-13	0.0164011	1.05357e-12	4.37536e-12	9.61317e-13	0.0117192	0.00791585	0.0625968	0.0162767	0.138721	0.032593
GW_10_ACATCCTGGTAACTGT	pre_MN	0.0773137	1.45599e-12	0.163946	3.91119e-12	0.174947	5.44912e-12	4.82261e-12	1.30019e-11	2.21677e-12	1.05414e-09	5.92047e-12	0.0529239	4.6047e-12	2.31143e-12	4.23409e-12	0.0667169	0.0253938	2.41514e-11	0.0621205	0.0432983	0.33334
GW_10_ACATCGATCGTTTACC	fibro	6.97858e-12	2.29786e-12	2.27626e-12	2.48122e-12	2.57801e-12	2.53452e-12	3.93535e-12	0.0133171	1.65519e-12	0.189699	2.01516e-12	0.0203761	1.27587e-11	5.40184e-12	3.00018e-12	0.484843	0.014175	4.47758e-12	4.41404e-12	0.27759	2.02493e-12
GW_10_ACATCGTATGCAATGG	pre_MN	0.0454361	0.0110739	5.12128e-11	4.53068e-12	0.013759	2.89305e-12	4.17178e-12	1.53813e-11	0.00794778	0.0496797	1.08127e-11	0.0554826	8.12977e-12	0.0862731	7.45656e-11	0.0773688	0.0916845	0.119371	3.26715e-11	0.19933	0.242593
GW_10_ACATGGCGCCAAAGTA	pre_MN	0.0660244	0.00873087	0.106362	8.84484e-12	0.220533	7.25032e-12	6.18142e-12	4.29707e-12	0.00770121	1.30249e-11	3.89107e-12	0.0559485	8.98718e-12	4.21723e-11	0.00635152	0.0209956	0.0312699	0.0612768	0.00441317	0.12988	0.280513
GW_10_ACCAGTGCGGGAGACG	pre_MN	0.0765215	0.0147753	2.86564e-11	2.99347e-12	9.6547e-12	4.08086e-12	5.12137e-12	6.63273e-12	0.0453762	4.61446e-12	5.24437e-12	0.0913735	4.15431e-12	6.61964e-06	5.97459e-12	0.110822	0.0200595	0.100595	1.22832e-09	0.0304571	0.510013
GW_10_ACCCAACGCCCGTGGC	IN3	3.94016e-12	2.53169e-13	0.147203	1.05871e-11	0.23069	0.039114	0.111236	2.69075e-11	0.0398997	0.041074	0.155942	0.00446698	3.62009e-13	1.24335e-12	1.18729e-12	0.024056	7.54509e-13	8.23155e-12	0.186577	3.43778e-13	0.0197405
GW_10_ACCCGGATGACGCATC	pre_MN	0.017638	0.0284642	0.0623582	7.03482e-12	0.102207	2.39362e-10	8.64099e-10	3.9628e-06	1.06076e-12	1.98069e-11	1.82645e-11	0.0452162	1.49324e-11	2.49459e-12	3.4199e-12	0.0187513	2.17223e-11	0.0993039	0.120795	0.1025	0.402762
GW_10_ACCCTCCCTTGCTATT	pre_MN	6.98727e-12	1.69039e-12	0.07476	2.05136e-12	0.0114164	2.89234e-12	3.78392e-12	6.67162e-12	0.0179387	0.137888	0.0196922	0.128366	4.54742e-12	3.13002e-12	4.53885e-12	0.12576	0.0787766	0.0692732	5.26403e-12	0.116942	0.219187
GW_10_ACCGACTGAGTCCCAC	pre_IN3	8.82826e-13	0.00848933	0.00523968	0.0565184	0.261418	0.0150644	2.84713e-12	0.0375015	3.82269e-13	8.9704e-11	1.15685e-12	1.69058e-11	4.59219e-12	0.0166288	6.79556e-13	0.0289074	0.00347863	0.102187	2.89204e-11	0.372859	0.0917081
GW_10_ACCGATGGTAGCATCG	pre_MN	3.70589e-12	1.90722e-11	0.00299144	2.44735e-11	0.212268	0.00251409	0.0359515	3.64182e-12	1.08276e-12	1.74507e-12	0.0134631	0.034674	1.62419e-12	0.0103163	1.97161e-12	0.0571995	0.0133816	0.0195092	0.0724131	0.0872335	0.438084
GW_10_ACCGGGCCTTTGTTGA	pre_MN	0.0696725	1.73117e-12	0.0215382	2.54241e-12	0.0196366	4.27606e-12	7.15985e-12	1.36775e-11	5.35766e-05	3.53299e-11	9.80289e-12	0.0659209	4.96756e-12	0.0190814	4.19046e-12	0.0433129	0.0121048	0.079329	8.11217e-12	0.164188	0.505163
GW_10_ACGAGTACGGATGCCC	IN3	1.99858e-13	2.02502e-13	0.202703	0.0321844	0.506558	0.104281	0.0146427	5.58451e-13	4.95005e-13	3.9689e-13	4.17078e-13	2.66534e-11	2.29157e-13	2.18434e-13	4.92934e-13	2.81877e-13	0.00738139	0.0221739	1.34311e-12	4.6483e-13	0.110077
GW_10_ACGATACATAGAACTA	IN3	5.64495e-13	5.21749e-13	0.188943	0.0305035	0.305258	0.143498	0.0970516	1.42874e-12	3.63009e-12	6.14851e-13	6.02983e-13	0.0207877	2.39446e-12	5.32412e-13	3.0459e-12	0.0045339	0.00318754	0.0854182	2.47268e-12	0.0218746	0.0989437
GW_10_ACGATCATACATAGAG	pre_IN3	4.66931e-13	9.07039e-13	0.251534	0.0804003	0.133054	1.88709e-12	1.70607e-12	0.0067004	4.70602e-13	0.00186754	5.14218e-13	0.00327122	1.15509e-12	1.9247e-12	1.11644e-12	0.10897	8.74689e-13	0.145176	1.03538e-11	0.269027	9.58732e-13
GW_10_ACGATCATCTTGTAAA	pre_MN	0.00848975	2.26886e-12	0.0549138	1.39169e-12	0.177019	2.0128e-12	0.0252696	6.22253e-12	3.03033e-11	0.00264331	0.02152	0.0300672	4.0784e-12	1.67266e-12	2.12454e-12	0.0189156	0.00156075	0.178501	4.00403e-12	0.157263	0.323836
GW_10_ACGCAATCACTACAGC	IN3	2.45926e-12	3.85911e-12	0.262525	3.41449e-11	0.263216	3.15135e-12	1.11005e-10	0.0196414	0.019732	0.0107452	0.00926325	0.0060141	1.88756e-12	0.0340736	8.19411e-12	0.137772	9.63528e-13	0.0777001	0.0810277	0.0782894	2.31076e-12
GW_10_ACGCATTCGTGAGTAC	pre_IN3	0.00962938	0.0283872	7.82652e-12	1.8512e-12	0.0878169	2.02194e-12	2.83017e-12	0.0161147	1.17458e-12	0.0914632	5.76491e-12	0.0308722	3.82723e-11	0.083149	2.16296e-12	0.186119	4.01575e-12	0.0232985	5.23931e-12	0.360003	0.0831467
GW_10_ACGCCGCTAGACGACC	pre_MN	0.0205246	0.00115272	0.0399415	2.27802e-13	0.200557	0.114808	4.09553e-11	0.00640292	1.88634e-13	1.75816e-13	1.12432e-12	0.0601601	1.80811e-13	3.85745e-13	1.91696e-13	0.0227377	0.0129812	0.000578398	7.30511e-13	2.36568e-13	0.520156
GW_10_ACGCGGGCCAAGGACA	pre_IN3	0.0271304	0.0521835	2.91773e-12	0.00815344	7.74975e-12	2.90796e-12	3.15207e-12	0.00674126	1.08186e-12	0.0426543	3.08503e-12	0.0480186	0.0067858	5.8813e-11	3.65116e-12	0.193557	0.00454434	0.0407202	6.82058e-12	0.419256	0.150256
GW_10_ACGCTAGTGATACACT	IN3	3.01608e-13	2.71713e-13	0.105977	0.147967	0.355827	0.0984576	1.59626e-11	2.56e-12	3.25833e-13	9.69541e-13	5.05549e-13	0.0128874	1.26077e-12	4.93328e-13	6.01537e-13	0.0104311	4.04404e-11	0.0834629	2.30962e-12	0.121035	0.0639551
GW_10_ACGTAGATTGCTGATG	pre_MN	4.65426e-12	0.00875786	0.0251622	9.75368e-12	0.0870305	4.72716e-12	5.41915e-05	0.0051759	1.10481e-12	0.00200618	1.00301e-12	0.0236876	5.10056e-12	3.97946e-12	1.015e-12	0.0475202	0.00370557	0.0343652	5.56281e-12	0.376159	0.386375
GW_10_ACGTATTACTCCGATC	pre_MN	0.00357608	1.5177e-12	0.0056571	4.81927e-11	0.157514	3.96826e-11	2.03137e-11	8.14699e-06	4.4345e-13	0.0349699	2.3513e-12	0.0720576	1.3861e-11	7.68951e-11	1.2417e-12	0.0162539	0.00204448	0.0827394	1.03498e-06	0.1843	0.440879
GW_10_ACGTTAATGTCGAAGA	pre_MN	2.60059e-12	2.50232e-12	0.0254527	6.07326e-13	0.150556	0.0390445	0.00747331	0.00915418	2.85949e-13	5.26045e-13	1.21224e-12	0.0644998	8.82734e-13	3.95147e-13	4.1726e-13	0.0224084	1.65414e-11	0.0257343	1.89723e-12	0.0755741	0.580103
GW_10_ACTCAATAAAGGCACG	IN3	2.63134e-13	5.23811e-13	0.124838	0.0817059	0.36793	0.193096	2.68037e-12	0.018769	3.18228e-13	6.20291e-13	3.80041e-13	0.0129453	6.26304e-13	4.30303e-13	4.98844e-13	0.00627751	0.00151557	0.140631	1.88976e-12	0.0522903	5.58061e-07
GW_10_ACTCCCGAATTCGTTT	IN3	3.47199e-13	2.31225e-13	0.273163	0.0520586	0.434053	0.126995	0.00468986	8.28222e-13	4.67151e-13	4.41337e-13	4.88592e-13	0.00431661	3.24489e-13	3.97471e-13	4.51553e-13	0.00588562	0.00235894	0.040765	1.21824e-12	6.07023e-13	0.0557135
GW_10_ACTCCCTAGAATAGTA	fibro	1.63272e-12	2.72207e-12	0.0902179	1.52963e-12	1.32661e-11	1.76353e-12	0.0108903	0.00943742	8.71363e-12	0.164394	2.86549e-12	8.8565e-11	1.48826e-12	0.149722	0.0469657	0.252131	0.0181191	0.0722309	0.185892	8.83972e-12	2.24205e-12
GW_10_ACTCGTCAGTAATCCC	pre_MN	0.0689237	0.013135	0.0919996	2.32712e-12	0.0962387	0.0455815	0.0304063	0.0124763	0.000663722	0.0271811	6.15572e-12	0.0286598	0.0168466	3.99218e-12	7.81522e-13	0.0171138	0.0196546	0.0412804	0.0170869	0.052879	0.419873
GW_10_ACTCTCTGACTTAGGT	pre_MN	0.0134442	0.0233343	0.00493402	3.18275e-12	0.0316613	2.83447e-12	2.3308e-12	0.00727502	0.000133751	1.39522e-11	2.64965e-12	0.102927	5.17921e-11	0.0455844	6.5588e-12	0.0718004	0.026011	0.0765738	3.39643e-11	0.252875	0.343446
GW_10_ACTCTTGTATAGTAAC	pre_MN	0.0228318	0.00146157	1.0894e-07	9.40239e-13	0.0920334	2.52894e-08	2.42416e-11	0.00408085	3.30955e-12	1.17141e-12	2.33108e-12	0.0278354	2.63338e-12	1.42017e-12	1.77398e-12	0.0187482	0.0114041	0.0485007	3.87568e-12	0.21398	0.559124
GW_10_ACTGAATGGCGAAAGT	pre_IN1	0.0747574	2.09581e-12	9.65711e-11	1.91616e-12	5.69525e-12	2.4453e-12	6.84488e-12	0.0197554	0.0157841	0.104041	0.0317152	0.0845322	3.87061e-12	7.91773e-12	4.36904e-12	0.110814	0.0412696	0.256201	8.13936e-06	0.0290764	0.232045
GW_10_ACTGTACGATACACAT	pre_MN	0.00535797	9.86287e-13	0.08262	3.28463e-11	0.149526	0.169528	0.0713423	2.23929e-12	5.87189e-13	1.58948e-12	0.0735255	0.00473377	1.57673e-11	0.00654158	6.47422e-13	0.00870156	0.00313784	0.04416	0.0132932	0.131359	0.236174
GW_10_ACTGTCTTCTTTAGAA	pre_IN3	1.09262e-12	3.40863e-12	0.00238213	1.92432e-11	0.196919	2.24942e-12	1.95177e-12	0.0197647	2.11419e-12	0.060327	1.18637e-12	0.0267948	2.60698e-12	0.00753798	2.02043e-12	0.0682603	0.00638654	0.00921948	7.81753e-12	0.530676	0.0717318
GW_10_ACTTATACTTACCCGG	pre_MN	0.0219023	0.00249367	0.0794206	1.71991e-12	0.161355	0.0107293	0.0598731	1.01482e-12	4.13019e-13	8.90862e-13	6.57787e-12	0.0360771	1.3746e-12	2.75894e-12	5.49962e-13	0.00857886	0.00154018	0.030974	2.02023e-12	0.0278509	0.559205
GW_10_ACTTATTTATGTGCCA	pre_MN	0.0192171	2.70149e-11	0.0304536	6.96377e-13	0.0611416	3.7561e-11	2.4723e-12	0.00369138	5.69181e-13	5.75365e-13	2.03315e-12	0.0232548	5.32638e-13	6.99883e-13	5.54049e-13	0.0372044	0.0146608	0.0266262	1.85707e-12	9.83249e-13	0.78375
GW_10_ACTTCGCCATACGCAC	IN3	3.25907e-13	2.95212e-13	0.103707	0.0677641	0.256908	0.177043	0.0886186	5.96607e-13	2.16848e-12	7.58538e-13	4.10672e-13	0.0230319	5.13696e-13	4.05584e-13	5.91819e-13	0.00287104	4.19756e-12	0.114608	7.18666e-12	1.38822e-12	0.165447
GW_10_ACTTGACTCCCTCTTT	pre_MN	0.0445115	3.09378e-13	0.0776411	3.33897e-13	0.196192	0.100422	1.13923e-11	0.0110322	4.53385e-13	2.41465e-13	5.53352e-11	0.0822824	2.6245e-13	3.14642e-13	4.37297e-13	0.0376299	0.00285238	0.0103202	1.03989e-12	3.77049e-13	0.437117
GW_10_ACTTTACCCTCATGAA	IN3	4.83183e-13	1.92627e-13	0.385389	4.66386e-12	0.466604	8.57628e-12	0.0435835	5.12437e-13	6.65467e-05	3.0978e-13	7.01317e-13	6.58219e-12	1.79874e-13	2.66811e-13	5.06804e-13	0.00412057	1.0701e-12	0.100236	8.50163e-13	2.27975e-13	5.78478e-12
GW_10_ACTTTCCTATAGCTTC	pre_IN3	7.07549e-13	0.00190697	0.16691	0.037823	0.186257	0.027882	2.8657e-12	0.0359912	0.00537792	4.01389e-11	8.85833e-13	0.0225617	1.21794e-12	1.12411e-11	1.06956e-12	0.0431286	1.70328e-12	0.190559	3.08078e-12	0.281603	2.12687e-12
GW_10_AGAACGTGGTACATTC	IN3	1.25978e-12	2.75397e-13	0.118987	0.116116	0.351488	0.104993	0.00555227	1.46706e-10	2.80677e-13	1.56766e-12	0.000806639	0.00554451	1.69415e-12	4.74404e-13	6.15341e-13	0.00506818	0.00239802	0.0561546	3.19929e-11	0.111659	0.121233
GW_10_AGAAGAGCGCCGTTCC	pre_MN	0.00471385	2.93358e-12	1.09044e-11	1.17567e-11	0.109125	0.0554748	0.0528292	0.0114156	0.00373208	4.93385e-12	3.94787e-12	0.0490185	0.0189161	2.92225e-12	2.11792e-12	0.00217685	0.00288856	0.074365	7.86912e-12	0.22254	0.392805
GW_10_AGAATTATGGATTCGA	IN3	0.00436437	4.67474e-13	0.0787106	0.0713194	0.203403	0.0808495	0.044755	0.0122245	1.44098e-12	0.00430867	1.54733e-12	0.016025	1.01236e-12	0.00365098	2.3245e-12	0.0108611	0.0043176	0.148208	3.05889e-11	0.181028	0.135974
GW_10_AGAGAACCGTCTAGGA	IN3	2.18726e-12	7.8219e-13	0.159755	0.049944	0.238748	0.101912	0.0614559	1.25849e-12	0.000998471	1.31697e-12	0.109813	0.00280504	2.13689e-11	7.36676e-13	7.46625e-12	0.00969566	1.16935e-11	0.0323199	0.043881	0.0038814	0.18479
GW_10_AGATACTCAAGATCGA	pre_MN	0.0629023	0.0145948	3.42604e-12	4.2691e-12	0.0075882	4.50597e-12	4.88405e-12	0.0189209	0.0101207	0.0804845	3.44997e-12	0.0522212	0.0469118	0.00606608	8.52368e-12	0.0761446	0.0251398	0.119922	1.11264e-11	0.171659	0.307324
GW_10_AGATCGTGCATAAGAT	pre_IN1	2.93887e-12	1.53e-12	0.114904	9.64133e-13	0.235306	2.17424e-12	0.0425242	1.61753e-12	1.81349e-11	0.0226141	0.0658777	0.0140499	2.43362e-12	0.0586944	2.13647e-12	0.0830792	0.00740048	0.283216	3.71019e-12	0.0723338	4.13178e-12
GW_10_AGATCTCAGGTGTGAT	pre_MN	0.0104297	3.06332e-13	0.0941595	0.0347385	0.202513	0.116297	0.0399555	0.00412582	4.87019e-13	1.11406e-12	0.00254832	0.0118037	1.38236e-12	7.78258e-13	7.10396e-13	0.00808256	3.1461e-12	0.0230908	3.76748e-12	0.0902456	0.362009
GW_10_AGATGATGGAGTCTGG	IN1	6.8683e-13	3.97482e-13	0.486015	5.21307e-07	0.339492	0.0238043	0.0052778	1.71365e-11	0.00308835	1.2588e-12	1.32282e-12	0.0106055	9.19148e-13	2.26825e-12	1.89352e-12	0.0114435	1.35734e-11	0.0562484	2.37798e-12	0.0640245	4.91302e-12
GW_10_AGCAACATATCTTATT	pre_MN	0.0164356	7.40123e-13	0.023868	7.46074e-13	0.218038	0.04344	0.0121384	2.18059e-12	2.32408e-13	5.74212e-13	3.94775e-12	0.0550242	8.11773e-13	5.18468e-13	3.62433e-13	0.0172058	1.78547e-12	0.0630524	1.68747e-12	5.63145e-12	0.550797
GW_10_AGCACCAGTACTCACG	IN3	2.78427e-13	2.5892e-13	0.225453	0.0786418	0.378913	0.067931	0.0447027	8.31118e-13	0.00197569	3.6612e-13	5.49255e-13	3.94428e-11	8.80966e-13	5.65395e-13	1.29662e-12	0.00393884	0.00631221	0.115838	1.57748e-12	5.84238e-13	0.0762937
GW_10_AGCCACTCCCGTGCTT	IN3	1.44261e-12	2.53939e-13	0.164084	0.0589771	0.398158	0.135856	0.0588719	1.42056e-12	6.461e-13	4.8582e-13	7.70541e-13	1.25944e-12	7.96374e-13	3.89729e-13	7.09225e-13	0.00051389	2.52107e-12	0.0652349	1.96626e-12	1.57508e-12	0.118305
GW_10_AGCGCGGGTGCCAATG	IN3	1.17431e-12	1.65671e-12	0.123862	0.0574626	0.253963	0.0928199	0.0555928	7.87297e-11	5.72649e-13	2.5739e-12	0.0244147	0.00742298	9.59331e-12	2.03044e-12	8.54313e-13	0.0106911	5.91124e-12	0.0907725	0.0159601	0.129878	0.13716
GW_10_AGCGTGGTATTCTACT	pre_MN	0.102153	6.47291e-12	0.0271873	2.29555e-12	3.18809e-12	2.6738e-12	0.0020311	0.0500679	0.00661641	0.00272409	5.09921e-12	0.0903157	1.18499e-10	0.00236991	5.36319e-12	0.0370803	0.0158558	0.031099	4.26057e-11	0.170101	0.462399
GW_10_AGCTAGAAGCAGAAGT	pre_IN1	0.00203215	8.55913e-13	0.0990406	2.19188e-12	0.162641	1.9048e-11	0.02403	0.00764546	0.00563502	0.0265425	0.0662246	0.0225369	3.80376e-12	0.0426434	6.5276e-12	0.133409	9.15442e-13	0.237922	0.0587582	0.11094	5.49771e-12
GW_10_AGCTCTAGACGTTCCA	pre_MN	0.0450032	8.96272e-13	0.119232	1.62752e-12	0.153379	0.105318	0.00778971	2.41934e-11	2.94214e-13	1.77764e-12	1.54994e-12	0.033025	1.699e-12	5.12989e-13	4.49382e-13	0.0136677	9.76911e-12	3.50679e-07	2.80251e-12	1.67112e-11	0.522586
GW_10_AGCTCTTCCCAGTGCA	pre_IN3	0.00941893	8.29905e-12	0.0558128	9.36432e-12	0.165727	5.62192e-12	0.0166553	3.82712e-12	0.016655	0.00724655	6.45923e-12	0.00327815	7.43183e-12	0.0738667	8.42141e-11	0.175165	0.0639665	0.137065	0.0822831	0.19286	3.08765e-12
GW_10_AGCTGAAGTAAACCAA	IN3	9.74193e-13	1.20978e-12	0.1629	0.0117496	0.240034	0.0174945	0.0259426	2.23199e-10	2.29839e-12	7.28326e-08	1.57017e-12	0.0116079	3.24856e-12	0.0384149	4.21306e-12	0.0437349	0.00483578	0.208782	4.39851e-12	0.234504	3.9819e-11
GW_10_AGGACAGTCGAATCCC	pre_MN	0.0557607	0.00348853	0.0608639	7.14505e-13	0.195665	0.0804331	3.09479e-12	1.01528e-12	3.38872e-13	5.17649e-13	1.6544e-12	0.081713	1.59527e-12	5.32243e-13	5.36413e-13	0.0185246	1.49186e-12	0.0197615	1.7186e-12	0.0120708	0.471719
GW_10_AGGATATAGGGATTTA	pre_MN	0.0661921	1.41536e-12	0.0460482	2.5218e-12	0.079626	2.88195e-12	6.93749e-12	4.15014e-11	0.00874056	3.52831e-11	1.38516e-11	0.0745294	5.43449e-12	5.60401e-12	4.14866e-12	0.0696248	0.0125092	0.117081	0.0267766	4.11216e-12	0.498873
GW_10_AGGCAGATGCGTAAAC	NPC2	1.16917e-12	1.80875e-13	0.066575	4.80347e-12	0.133301	1.26393e-12	0.0984047	3.49461e-13	0.0385934	0.0332797	0.3283	8.69709e-13	2.26962e-13	1.33557e-12	1.09537e-12	0.00134611	2.53005e-12	0.0517889	0.248411	2.02993e-13	6.35725e-13
GW_10_AGGCATTGTCGTAGGG	pre_MN	0.0014704	2.83566e-11	0.115244	2.50408e-12	0.0621349	2.66297e-12	3.88761e-11	2.20303e-11	0.0329794	3.58829e-12	0.0570441	0.0716414	7.78766e-13	1.8568e-12	7.3907e-12	0.137449	1.94268e-12	0.0986555	0.0075212	8.38539e-13	0.415859
GW_10_AGGGCTGCAGTTACAG	pre_IN3	3.36729e-12	0.00570768	2.54549e-12	3.27268e-12	0.0297295	2.38941e-12	1.53262e-12	0.0156699	7.57842e-13	0.0142837	1.42518e-12	0.0713389	0.0521286	0.0322467	1.19104e-12	0.0812456	2.36814e-12	0.0853911	6.68737e-12	0.416083	0.196175
GW_10_AGGGTCGATGCGAACT	pre_MN	0.0137455	0.00136092	0.0157652	3.94893e-12	0.250745	2.24624e-10	0.0432767	4.2531e-12	2.48574e-13	7.93937e-13	3.17709e-12	0.0327438	1.60027e-12	6.55104e-13	5.98024e-13	0.0119348	6.06537e-11	0.0428928	2.07561e-12	0.0974462	0.490089
GW_10_AGGGTGCTCTCGAGGG	pre_MN	0.0148744	4.8238e-13	0.0450586	0.000183238	0.179962	0.129907	0.0552616	4.41406e-11	1.96311e-12	8.66189e-13	6.9886e-12	0.0300475	4.44106e-10	1.15452e-12	0.00496452	0.0508215	2.37335e-12	0.0622658	3.82586e-09	0.0449059	0.381748
GW_10_AGGGTTCCCTTTGGTT	IN3	1.31863e-11	3.37796e-13	0.127024	0.00331612	0.329228	0.177325	0.0841833	7.65433e-13	0.00338135	1.34572e-12	0.0642336	0.00876193	5.61853e-13	6.9791e-13	1.04998e-12	0.0256847	1.96586e-12	0.0403957	0.0281166	5.67471e-13	0.10835
GW_10_AGGGTTTAGTTCGGGA	pre_IN3	0.0172616	0.0228158	4.40421e-12	2.96755e-12	3.89874e-10	6.47556e-12	2.37802e-11	0.00870824	8.00069e-07	0.0460513	1.27454e-11	0.0171638	1.94001e-11	0.0193637	2.17688e-12	0.136918	0.00304815	0.0359212	5.4174e-12	0.464565	0.228182
GW_10_AGGTCGCGGAGTTACT	IN3	4.0355e-13	1.64868e-13	0.252655	0.0688537	0.505297	0.0683398	3.5661e-11	1.08755e-12	3.69283e-13	3.67517e-13	4.20263e-13	0.00864089	3.19455e-13	2.66845e-13	4.09062e-13	7.34992e-13	7.22574e-12	0.0626571	1.23673e-12	5.5477e-13	0.0335566
GW_10_AGGTTGAGGCACGCTT	IN3	4.16303e-13	3.12766e-13	0.195693	0.1277	0.349243	0.100327	3.84225e-09	2.68831e-12	8.50847e-13	6.09567e-13	6.36918e-13	2.36494e-12	7.22679e-13	6.18915e-13	1.17497e-12	0.00358172	0.00807155	0.113064	1.55697e-12	7.66812e-12	0.10232
GW_10_AGGTTTCACACACCTT	pre_MN	0.0118243	7.22927e-12	1.45864e-11	1.80096e-12	6.40038e-12	2.22164e-12	1.40334e-11	0.0118498	6.45946e-13	9.81866e-11	2.26221e-12	0.0319738	0.025377	0.000312077	1.46908e-12	0.0834193	7.6132e-12	0.0753421	0.0254738	0.350067	0.384361
GW_10_AGTACATCATTTATCA	IN3	7.91434e-13	0.00729242	0.209076	2.51122e-10	0.248345	6.17077e-12	0.0182217	0.026167	1.60668e-12	0.0416617	2.40323e-12	5.56311e-12	1.71969e-12	1.40015e-11	2.17363e-12	0.0259464	7.59253e-13	0.213679	4.95863e-12	0.209612	9.11024e-12
GW_10_AGTACGGGCACCTGGC	pre_MN	2.78937e-12	6.12193e-13	0.0576364	0.0278926	0.167633	0.137016	0.100341	1.8375e-12	4.71442e-13	1.25773e-12	1.69791e-12	0.0417438	4.97627e-12	8.85416e-13	8.51386e-13	0.0107927	4.49996e-12	0.000332309	5.01119e-12	0.110359	0.346253
GW_10_AGTCAAGATGACACTT	pre_MN	0.132027	0.0105135	5.82458e-08	2.13562e-12	0.034411	3.6733e-12	3.95526e-12	8.3735e-11	0.0199843	4.6353e-12	2.38461e-12	0.00231536	2.65844e-12	2.3843e-12	3.51066e-12	0.132359	0.0175736	0.223082	7.3644e-12	2.68162e-11	0.427734
GW_10_AGTCCATTGGCTGATG	pre_MN	0.0388912	0.0108969	0.179618	3.03726e-12	0.0638537	5.42134e-12	6.2657e-11	2.42248e-12	0.0256508	9.78311e-12	2.49282e-11	0.0537315	9.85179e-12	1.21734e-11	6.2486e-12	0.0472515	0.0187712	0.0687343	0.0841472	0.0821348	0.326319
GW_10_AGTCGACGGTCTCAAG	pre_MN	0.0172977	0.00167715	0.0268201	7.92622e-13	0.229344	0.0951167	0.0227995	0.00673447	1.69541e-13	4.1471e-13	1.5282e-11	0.0422024	7.94465e-13	6.3776e-13	2.58647e-13	0.00600913	1.25334e-12	0.030414	1.12144e-12	3.1628e-12	0.521585
GW_10_AGTCTTCTCCTCAAAT	IN3	4.42678e-13	4.55495e-13	0.284161	0.123122	0.407792	0.0437056	0.0346939	2.51414e-12	6.57886e-13	1.40254e-12	1.28884e-12	0.004663	1.52791e-12	1.099e-12	1.76314e-12	0.0177754	3.94791e-11	0.0840874	2.28144e-12	2.18473e-10	3.39003e-12
GW_10_AGTGAACAAACTTCTC	pre_MN	0.0567127	5.23523e-12	0.0491469	7.87195e-12	0.147645	8.53865e-11	4.35564e-12	1.19216e-11	9.76742e-11	4.448e-11	3.89343e-12	0.0647126	4.08197e-12	4.5788e-12	0.00224573	0.0778251	0.0335166	0.142282	6.04211e-12	0.0998318	0.326082
GW_10_AGTGAGACTTCCAGTA	pre_MN	0.0221641	5.18532e-12	0.0210189	6.20904e-12	0.164442	0.0799968	0.0156463	7.67354e-13	0.00238291	1.61407e-12	0.0467725	0.00922031	1.98764e-12	5.18283e-11	2.3006e-12	0.0231154	0.0164278	0.0852166	0.0399787	0.0254708	0.448146
GW_10_AGTGAGCCTCGCCGCC	IN3	6.9196e-13	3.18556e-13	0.168949	0.00876121	0.441956	0.101987	0.0651021	1.19958e-12	0.00500674	4.32629e-13	1.74105e-12	0.0269504	6.06796e-13	4.72383e-13	6.81534e-12	0.0151645	0.00034719	0.0408629	1.90956e-12	4.00098e-13	0.124913
GW_10_AGTGATTCAAGCAGGA	IN3	4.59864e-12	4.67236e-13	0.0845728	7.97926e-12	0.286723	0.0770034	0.0989909	4.76944e-13	1.95054e-12	5.2076e-13	0.135568	1.0713e-11	3.08006e-13	3.12492e-12	5.58433e-13	2.81019e-13	0.0108873	0.0415973	0.0401597	3.31633e-13	0.224497
GW_10_AGTGCTTGCACGAATA	pre_MN	0.0726705	0.00405729	1.29173e-11	4.55733e-12	0.147024	0.0192749	4.85303e-12	4.08516e-12	1.33882e-12	1.35489e-12	4.60808e-12	0.0503259	2.85953e-12	1.783e-12	2.09262e-12	0.0156416	0.00849178	0.0287441	0.0301513	0.0618017	0.561817
GW_10_AGTGGCGGCAATTTGA	IN3	2.32809e-13	1.77511e-13	0.268997	0.0697963	0.467898	3.57287e-10	0.0703292	5.32157e-13	0.000851078	3.47851e-13	3.50249e-13	0.00500608	2.40877e-13	2.56702e-13	4.06046e-13	0.00157962	3.20237e-11	0.0435146	1.41756e-12	4.00612e-13	0.0720281
GW_10_AGTTCCTATTTATGTT	pre_IN3	2.45469e-12	6.46908e-12	4.59059e-12	1.88593e-12	1.26293e-11	1.5892e-12	1.53712e-12	3.24627e-12	2.93016e-12	0.119693	2.54072e-12	0.0168013	1.06744e-11	0.0677277	2.80817e-12	0.238158	0.0348508	5.95119e-12	3.96483e-12	0.52277	3.83724e-12
GW_10_ATAACGCCGGAGGGTC	Astros	0.272559	6.35212e-13	0.0833745	1.90073e-12	0.0933932	0.00104386	0.0222601	5.26905e-12	0.0191407	0.00694668	0.266578	3.43541e-12	4.25202e-13	2.71741e-11	1.06027e-12	0.0131013	1.48572e-12	0.0275698	0.0928105	3.88363e-13	0.101222
GW_10_ATAACGGAGTCCAACG	IN3	3.68963e-13	4.48197e-13	0.095486	0.0567545	0.407663	0.1093	0.03653	7.38148e-13	2.42613e-13	5.33653e-13	5.32058e-13	0.0319243	5.44278e-13	3.54982e-13	3.83044e-13	0.000964225	4.43098e-11	0.060159	4.82628e-12	2.65462e-12	0.201219
GW_10_ATAAGTAGGATTCAGA	IN3	2.37533e-13	1.94422e-13	0.249249	0.0273397	0.439374	0.149794	0.030948	1.22013e-12	2.9514e-13	4.3575e-13	3.83586e-13	0.0170644	3.20767e-13	3.43684e-13	3.46488e-13	8.54136e-13	2.00992e-12	0.0553319	1.77652e-12	8.68949e-13	0.0308987
GW_10_ATACGCCGGCGAAACC	pre_MN	0.12887	0.0431586	0.017111	2.80292e-12	0.0573192	7.23235e-11	3.51337e-11	4.74014e-12	0.0174328	5.40079e-12	1.99382e-12	0.034326	7.27532e-12	1.81491e-11	2.22205e-11	0.0304009	0.0425522	0.0495728	0.0679227	0.117446	0.393888
GW_10_ATACGGGTTTCGATTG	IN3	3.27774e-12	8.09166e-13	0.122174	0.00606747	0.293667	0.0756523	0.0292833	6.15144e-11	4.92171e-13	1.26909e-12	3.12076e-12	1.06012e-11	5.92957e-12	3.23119e-12	1.03527e-12	0.00662508	0.0109237	0.0562863	5.18715e-12	0.15548	0.243841
GW_10_ATACGTCCACTCCTGT	pre_MN	0.0511039	0.0161675	0.144215	2.62559e-12	0.0734313	4.63358e-12	1.05365e-11	8.62256e-12	0.015244	0.00201913	7.67842e-12	0.0521123	1.75855e-12	6.3152e-12	4.07156e-12	0.0864445	0.0224204	0.0807422	0.000119764	5.63811e-12	0.45598
GW_10_ATAGACAACGGGACCT	pre_IN3	0.00947614	1.34338e-12	0.0791651	0.0196212	0.189574	0.0772454	0.0301618	0.00659993	2.38227e-12	5.3405e-12	0.00987948	0.0242746	9.60618e-12	2.11126e-12	2.50735e-12	0.0248055	1.74268e-05	0.0261486	0.0620235	0.282894	0.158114
GW_10_ATAGAGTTATCAACTT	IN3	9.58895e-13	3.06334e-13	0.116166	0.0400239	0.244348	0.23853	0.0195376	1.1636e-12	6.22966e-13	9.14902e-13	0.00278692	0.0023495	1.37971e-12	4.58675e-13	8.0617e-13	0.00740502	0.00986764	0.09401	5.17192e-12	0.0591442	0.165832
GW_10_ATAGGCTAGCTTCGCA	IN3	4.2546e-13	5.7095e-13	0.110609	0.102484	0.34694	0.169632	0.0344305	3.13497e-12	4.48319e-13	7.99535e-13	1.49452e-12	0.0257271	6.55297e-13	3.86899e-13	6.57785e-13	0.00125737	2.20323e-05	0.106626	2.99527e-12	0.102272	7.47304e-12
GW_10_ATAGGGATATCCTTGA	IN3	2.23827e-13	6.25355e-13	0.303197	0.0405387	0.511532	0.0140182	0.0321887	8.63101e-13	2.48216e-12	4.53777e-13	3.27828e-13	9.22085e-05	3.04721e-13	7.07161e-13	4.8316e-13	4.50106e-13	6.67745e-13	0.0562772	2.04638e-12	5.92899e-13	0.0421554
GW_10_ATAGGTTGGGCAGATG	IN1	4.3019e-13	6.76252e-13	0.272088	0.0633816	0.211604	0.114478	1.29726e-11	7.83952e-11	6.01759e-13	7.21473e-13	6.49543e-13	7.20416e-12	8.07089e-13	5.13141e-13	1.37147e-12	0.0136473	1.00875e-12	0.147871	2.49139e-12	0.10022	0.0767095
GW_10_ATAGTTCCACCCACTC	pre_MN	0.0376289	0.00579328	0.0209259	4.48802e-12	0.230702	0.0308409	6.40777e-11	2.30051e-12	0.00113324	1.66516e-11	1.82358e-11	0.0313504	0.0362418	3.52991e-12	4.63388e-12	0.0291504	0.000924181	0.146754	3.38415e-11	0.171457	0.257097
GW_10_ATATCAACCTACAGAG	IN3	1.48103e-12	0.0046621	0.151243	7.39969e-12	0.205808	1.32839e-11	0.0884217	1.32256e-11	1.15627e-10	0.00683212	2.18829e-12	0.0804263	1.90613e-12	7.82017e-12	1.39767e-12	0.0434482	2.56092e-11	0.167569	5.28379e-11	0.185267	0.0663226
GW_10_ATATCTCCCTCGTTAA	pre_IN1	1.02213e-12	4.06866e-12	0.0871943	5.18454e-11	0.114847	5.07973e-12	8.14894e-11	0.0230118	1.75805e-12	5.40546e-06	1.63759e-12	4.09721e-12	1.67924e-12	0.122039	3.79903e-12	0.0747937	0.00986785	0.297302	1.01879e-09	0.270939	3.01431e-12
GW_10_ATATCTTAGGGCCTTC	pre_IN3	0.0177272	0.00726284	5.22392e-12	2.92654e-12	9.61156e-12	2.67108e-12	4.37941e-12	0.0318161	1.61875e-12	0.131861	2.42055e-12	0.0643645	9.2423e-08	0.0426305	3.01683e-12	0.149903	0.0231268	0.0445574	1.97068e-11	0.338756	0.147995
GW_10_ATATGTCTCCCTAGCC	pre_MN	0.00202151	4.14087e-13	0.0349323	0.0220374	0.179164	0.0666468	0.049236	0.0501683	2.62612e-05	1.80186e-12	7.80249e-13	0.0202684	9.76496e-13	6.58805e-13	1.64838e-12	0.0525249	4.23027e-12	0.100894	7.45259e-12	0.114642	0.307438
GW_10_ATCAATCTGGGCTGCA	pre_IN3	0.034664	0.0110736	2.36961e-12	1.13128e-11	0.0431165	2.94009e-12	1.36465e-12	0.00171708	1.30085e-12	0.0610527	6.92253e-12	0.0181272	0.0480605	0.00598278	2.09616e-12	0.0575293	0.0105088	0.0434389	4.50815e-12	0.416345	0.248383
GW_10_ATCACATTAGAATATC	IN3	1.36279e-12	1.03389e-12	0.254948	0.000291093	0.281626	8.85595e-12	0.0696737	3.41142e-12	9.48375e-13	2.31256e-12	1.1177e-12	0.0157208	3.45833e-12	3.69603e-12	1.85202e-12	0.0567515	0.0037929	0.138156	5.81512e-12	0.17904	1.22607e-11
GW_10_ATCAGTAGGCAGGGAT	NPC2	2.52061e-12	2.70306e-13	0.121808	1.7681e-12	0.0491934	5.67117e-13	5.14237e-11	4.65089e-13	0.0254987	4.41603e-11	0.601324	7.12599e-13	2.29447e-13	0.00978867	9.39844e-13	0.000746614	9.19818e-13	0.0279421	0.163698	1.9079e-13	4.53492e-13
GW_10_ATCATCCAATATTTGT	fibro	7.76605e-13	1.05638e-12	1.03971e-12	1.41034e-12	7.37116e-13	6.38237e-13	0.00793541	0.0283619	0.0337365	0.229328	8.25625e-13	9.94899e-13	1.05541e-12	0.0977023	2.5421e-12	0.602936	1.68725e-12	1.16241e-12	2.95183e-12	1.91813e-12	4.43987e-13
GW_10_ATCGACCCAATACAGA	fibro	0.0675735	4.91608e-12	2.21887e-12	2.98633e-12	1.52754e-12	1.27914e-12	1.74047e-12	0.0358776	7.40235e-12	0.200549	5.53936e-12	0.0366514	1.13297e-11	0.0517585	0.00212226	0.376004	0.0266252	2.69402e-12	7.20758e-12	0.202839	1.15436e-12
GW_10_ATCGGCAAGCAGTCCA	pre_IN1	4.43429e-12	7.58197e-12	0.0823235	4.16044e-12	0.141819	0.00601273	0.0450607	1.87008e-12	0.00624471	0.0799128	0.081956	0.0519317	3.02058e-12	0.0709535	0.00936056	0.100466	1.06429e-05	0.202021	0.0463687	0.0351465	0.0404126
GW_10_ATCTGCACCTCTGCGA	IN3	2.52966e-12	4.05235e-13	0.147337	0.129552	0.380041	0.147015	3.1753e-12	0.000349246	4.80317e-13	8.18252e-13	6.65639e-13	0.00927969	1.25768e-12	0.00184622	8.8506e-13	0.000878526	6.59424e-10	0.0873482	3.96249e-12	0.0369384	0.059415
GW_10_ATCTGGTTAAGACTGT	IN3	3.18885e-13	8.33017e-12	0.136332	0.0283633	0.29996	0.102503	0.124093	6.15718e-13	2.9983e-13	3.99565e-13	2.99943e-13	0.00851627	3.53742e-13	0.00121738	3.12432e-13	0.00281578	0.00187661	0.0448108	3.93672e-12	8.85168e-13	0.249511
GW_10_ATCTTGACTTGTCCAA	IN3	4.98091e-13	4.97355e-13	0.250332	0.0558065	0.28436	6.72146e-12	0.0109757	0.00369431	5.02935e-13	0.00327379	6.50538e-13	0.0220889	1.98888e-12	3.23315e-12	8.05595e-13	0.0151043	1.44082e-12	0.146513	7.25924e-12	0.207852	2.53958e-12
GW_10_ATGACTATGCGACATT	pre_MN	0.130214	3.91424e-12	0.078219	1.6805e-12	6.69933e-12	2.48942e-12	5.86525e-12	7.83045e-12	0.0108513	0.0226095	5.31493e-12	0.0247374	4.35778e-12	1.27948e-11	5.84097e-12	0.105447	0.0109483	0.0917022	1.07405e-11	0.174131	0.35114
GW_10_ATGCATGATCCAGGAT	IN3	6.24531e-13	3.16786e-13	0.349562	0.00193145	0.465903	0.00860278	0.0555266	1.00378e-12	0.00550972	4.49533e-13	1.57318e-12	4.63766e-12	3.31399e-13	4.05498e-13	2.84918e-12	0.0214752	0.00142104	0.0900675	1.56069e-12	4.00055e-13	5.7126e-12
GW_10_ATGCCATTTGCGACCA	pre_MN	0.00780756	0.00468117	0.0509845	9.44174e-13	0.227337	0.110914	2.28698e-11	1.07429e-12	3.66401e-13	0.00179844	1.35813e-12	0.0352479	6.82911e-13	5.38564e-13	4.31991e-13	0.0103194	0.00265392	0.0383347	1.32509e-12	6.46779e-12	0.509921
GW_10_ATGCCGGTCTTGCATA	pre_MN	2.35243e-12	6.0569e-13	0.0827504	7.93143e-11	0.326467	0.143282	0.0369064	7.17581e-13	6.864e-13	4.75437e-13	1.0447e-12	4.87929e-11	1.17041e-12	3.56153e-13	6.60369e-13	0.00595597	0.00364304	0.0325356	3.12062e-12	0.0125961	0.355863
GW_10_ATGCCGGTTGATGGGA	pre_IN1	0.000655547	2.33234e-12	0.094524	7.23444e-11	0.175658	4.50515e-11	0.00328928	2.74687e-12	1.67076e-05	1.07245e-11	7.93586e-12	0.014799	9.26176e-12	9.41417e-12	4.62041e-12	0.0698353	1.6911e-12	0.381454	6.95137e-11	0.259768	4.78558e-12
GW_10_ATGCGACAGTCCCATT	pre_MN	0.00161151	2.98897e-13	0.0607798	1.08454e-12	0.238876	0.181346	1.03123e-11	1.16626e-12	2.55549e-13	2.8973e-13	3.30129e-13	0.0196878	4.89727e-13	2.07341e-13	2.7063e-13	0.00230789	0.00930937	0.00741047	1.6244e-12	0.00100936	0.477662
GW_10_ATGGAGCAGGCCGTGA	pre_MN	0.00238126	4.20276e-13	9.65626e-10	1.10815e-12	0.206573	0.0125883	3.14142e-12	3.20886e-12	2.48765e-13	6.55866e-13	3.99116e-13	0.0301361	9.50209e-13	3.90768e-13	4.14643e-13	0.00880047	0.000743474	0.00957509	1.97855e-12	0.102511	0.626691
GW_10_ATGGATCCGGCGTCCG	pre_IN1	3.95233e-12	1.28216e-12	1.16418e-11	0.0143549	0.14571	3.81042e-12	0.0819523	0.0183498	2.57064e-12	2.82688e-11	2.87551e-12	2.56535e-11	0.0149842	0.0266941	5.32066e-12	0.0569649	1.24237e-12	0.541343	6.00455e-12	0.0996471	2.55063e-12
GW_10_ATGGGCCTCGGCCTCT	pre_MN	0.0232687	0.00389282	0.0382952	6.55531e-13	0.0310127	5.14663e-12	2.69805e-12	2.08063e-12	4.12987e-13	8.44679e-13	4.31162e-12	0.0391457	1.06436e-12	6.25361e-13	8.76834e-13	0.0244777	0.00303288	0.0571092	2.26709e-12	0.0103365	0.769429
GW_10_ATGGTCGCGTGGTTTC	pre_MN	0.0281439	2.59642e-13	0.0562662	2.67783e-13	0.227941	0.163796	2.09639e-10	0.00380212	1.35034e-13	1.58007e-13	6.78788e-13	0.0953977	2.40985e-13	1.46119e-13	0.000770102	0.00669196	0.0186541	2.38724e-07	6.84489e-13	4.25732e-13	0.398537
GW_10_ATTAATGAACCAGTCG	IN3	3.89475e-13	1.94454e-13	0.0861123	0.0730419	0.26052	0.138231	0.0605896	0.0065158	4.59369e-13	1.39404e-12	6.7654e-13	0.00799736	1.00992e-12	5.29026e-13	6.27141e-13	0.00277208	4.59286e-12	0.1443	2.09614e-12	0.0765122	0.143408
GW_10_ATTACTTACTGGGCAT	IN3	0.005765	1.00036e-12	0.127568	1.06213e-10	0.235082	1.52131e-11	0.0745826	0.00552916	0.00354761	2.99783e-12	0.0219411	0.0347736	2.02564e-12	0.0367	8.06624e-12	0.0647759	5.57159e-12	0.216834	2.69984e-11	0.108549	0.0643519
GW_10_ATTAGATTCCTCAGCA	IN3	0.000904305	7.71557e-13	0.365456	0.0400708	0.406537	0.0817742	4.50597e-11	0.010268	1.2369e-12	1.28644e-12	3.0512e-12	0.00941175	2.47349e-12	9.81518e-13	3.30923e-12	0.0189862	5.08776e-05	0.0630255	2.13788e-12	0.00351605	6.64411e-11
GW_10_ATTAGGCGATGCTTTC	pre_MN	0.0106739	0.00123192	0.0102494	2.05198e-12	0.158287	0.0632661	3.6178e-12	0.00319485	3.89173e-13	1.102e-12	3.08798e-12	0.0480555	1.76394e-12	5.48846e-13	5.88501e-13	0.0173307	0.00426999	0.040818	3.43872e-12	0.0953315	0.547291
GW_10_ATTATACTTTGCTCGT	pre_IN1	2.64115e-12	1.1137e-11	0.0933392	2.95479e-11	0.115739	3.77547e-12	2.0181e-11	0.0854311	0.0123527	0.000150108	2.44852e-12	3.93892e-12	3.98868e-12	0.133629	8.87214e-12	0.115404	0.00727236	0.312302	1.99123e-11	0.124381	2.46937e-12
GW_10_ATTCAGGACCTATTTC	pre_IN1	0.043017	1.15542e-12	0.0893825	3.1161e-12	0.0421461	1.8254e-12	0.034211	4.4541e-12	0.0106978	0.000463783	1.35015e-11	0.00367559	0.0281149	0.10985	2.90397e-12	0.204299	0.0053568	0.2149	0.163909	0.0499769	1.72066e-12
GW_10_ATTGATGAGTCCTAAC	IN3	1.12994e-11	6.91016e-13	0.142431	4.2752e-10	0.217417	0.0743535	0.0198841	0.000442887	0.000182683	3.96768e-09	2.9367e-12	0.0397993	4.14494e-12	9.62178e-13	3.06939e-12	0.0329488	0.0115958	0.132323	1.44099e-11	0.213338	0.115284
GW_10_ATTGTACAACTCGGCT	pre_MN	0.0105917	0.00179637	0.124899	9.01925e-12	0.269337	0.00706159	3.21871e-11	1.46215e-09	3.70178e-12	2.43834e-12	1.64818e-12	0.030917	6.06176e-12	7.38288e-13	1.61219e-12	0.0137813	1.33416e-11	0.0638865	0.0177849	0.157944	0.302001
GW_10_ATTTGTCTTGGGAGCT	Astros	0.265577	0.0571408	0.0660157	2.76792e-12	0.0891616	0.0589039	2.19708e-10	0.0016678	6.48972e-12	0.0434837	3.35224e-12	0.0403939	0.013927	0.0105738	1.05977e-11	0.0167212	0.0115461	0.0307077	0.0296118	0.000769759	0.263798
GW_10_ATTTGTTCCAGGGCTC	fibro	1.06429e-12	1.10913e-12	4.17632e-09	0.00123595	0.0391089	1.71987e-12	0.0173523	0.0385925	0.0183899	0.189072	1.40925e-12	1.36268e-12	1.62219e-12	0.0330765	2.74281e-12	0.378812	9.34464e-13	0.0833496	1.09371e-11	0.201011	1.25535e-12
GW_10_CAAGAGGGCGGAGTAC	pre_MN	0.0319567	1.67106e-12	0.0589261	2.98684e-12	0.00093661	3.54953e-12	5.18925e-12	0.0512098	0.00612875	7.62679e-12	2.31293e-11	6.61559e-12	0.0105724	0.0323518	2.04442e-11	0.0714749	0.197426	0.160291	0.0488192	0.00406387	0.325842
GW_10_CAAGATATTATAACGT	pre_MN	0.0267859	0.00177101	0.0750873	2.42712e-13	0.233616	0.14942	1.43485e-08	0.0150543	1.65516e-13	1.59857e-13	1.40788e-12	0.0630674	2.08391e-13	4.33372e-13	1.92027e-13	0.0174027	0.0235938	0.00462167	1.00396e-12	3.48318e-13	0.38958
GW_10_CAAGGATCGCATGTTC	pre_MN	6.4769e-12	5.32379e-13	3.50797e-11	9.02187e-13	0.086781	4.1459e-12	3.08562e-12	4.84857e-10	4.76042e-13	2.15466e-12	7.07193e-13	0.0261321	3.12123e-12	6.82544e-13	7.18189e-13	0.0640833	0.00271562	0.0939	3.19163e-12	0.112116	0.614272
GW_10_CAAGTGTGGTTGCAAA	pre_MN	0.00786626	4.51805e-13	0.0364578	8.65975e-13	0.255618	0.0302366	2.43554e-11	4.98787e-13	2.57085e-12	4.13105e-13	1.8142e-12	0.0360624	5.60147e-13	3.20319e-13	8.83038e-13	0.0117079	0.00483615	0.000244598	1.15986e-12	7.10421e-13	0.61697
GW_10_CAATAAACCTTGGCCC	pre_IN3	4.45453e-13	5.22383e-13	0.0258031	0.120946	0.19503	0.0436588	0.00369298	0.00675196	3.17905e-13	2.57261e-12	6.87209e-13	0.00547538	4.13585e-12	0.00235122	7.90596e-13	0.0137998	3.094e-12	0.085196	2.41745e-12	0.36286	0.134435
GW_10_CAATGGATCTCTACCA	NPC2	2.0962e-12	5.26219e-13	0.0426712	9.04277e-11	0.115184	8.73827e-13	0.0562564	3.74858e-13	0.0456492	0.143035	0.361062	5.02463e-13	2.67e-13	0.0015589	1.33948e-12	0.0161968	5.36646e-13	3.8843e-12	0.218385	2.36675e-13	4.06257e-13
GW_10_CAATTAAGGGTGATGA	IN3	9.69161e-13	1.7021e-12	4.16396e-12	0.000143686	0.378289	0.0717323	6.80796e-12	7.48486e-11	1.6754e-12	3.72977e-12	8.62118e-13	0.00570496	0.0236256	8.87569e-13	2.16631e-12	0.0258172	0.00687299	0.0779868	6.65198e-12	0.296742	0.113085
GW_10_CAATTTCGTATAAGGG	pre_IN3	0.0108616	0.00453659	2.85961e-12	2.97014e-12	0.0371762	1.50029e-12	1.93671e-12	0.0460522	0.00052784	0.0308157	3.56564e-12	0.0287733	0.0312986	0.00970346	5.50117e-12	0.216435	1.94811e-12	0.0816916	9.83756e-12	0.432451	0.0696767
GW_10_CACACGCGCTGTCTTA	pre_MN	0.013574	0.0017821	0.0814756	7.37174e-09	0.151962	0.159453	0.0437907	1.0046e-12	0.00134258	2.37576e-12	0.0323933	2.45664e-05	1.00552e-11	6.33388e-13	2.4394e-12	0.0103509	1.28069e-12	0.0714153	0.0155941	0.0738056	0.343037
GW_10_CACAGCACCCACGGCA	fibro	0.0145193	0.0112139	1.34081e-12	0.0053966	1.96547e-12	1.13346e-12	1.67841e-12	0.0541918	0.0174609	0.113079	1.47021e-12	9.87234e-13	2.95945e-12	0.0776366	4.86696e-12	0.485854	0.00599223	1.32631e-12	0.0325322	0.182123	7.0172e-13
GW_10_CACATGATTCAGCAAC	pre_IN3	1.72533e-12	0.00285617	3.45715e-12	2.43866e-12	0.0512014	2.39838e-12	1.83448e-12	0.0600292	6.22331e-12	2.51563e-05	1.43981e-12	0.0852233	1.11003e-11	1.37529e-09	2.34744e-12	0.114413	0.00290154	0.0654122	3.962e-12	0.382594	0.235344
GW_10_CACATTCTTTCGATGG	fibro	4.9921e-12	1.84288e-12	0.0598832	0.0226068	0.0445127	2.82588e-12	4.96808e-12	2.03014e-12	0.00107494	0.0985758	4.52992e-11	1.03288e-10	4.20917e-12	0.213131	0.00343797	0.293667	7.05178e-12	0.170299	4.16895e-11	0.0928122	2.16996e-12
GW_10_CACCCAAATCTTATGT	IN3	0.00175325	1.11413e-12	0.127165	1.18252e-11	0.276073	2.12867e-10	0.0190062	0.00302908	7.45851e-12	2.87957e-11	2.35819e-11	0.0432433	2.5728e-12	7.25582e-12	1.9945e-12	0.0165404	5.94017e-12	0.273307	1.17046e-11	0.182602	0.0572805
GW_10_CACCCACGAGGCAATT	pre_IN1	1.47343e-12	3.69643e-12	0.0409912	2.28122e-12	0.229235	3.50047e-12	0.0419228	1.60616e-12	8.26302e-13	0.0116472	1.20453e-11	0.00616546	4.57387e-12	0.0600085	2.21143e-12	0.0615696	1.58667e-11	0.302984	5.96464e-12	0.20103	0.0444454
GW_10_CACCTAATCAGTTTAC	IN3	0.00299007	2.12726e-12	0.259531	1.12383e-05	0.317558	0.0321	9.0609e-12	0.00400921	2.48553e-12	4.65223e-12	9.7099e-13	9.97683e-12	1.12755e-12	2.85151e-11	1.7219e-12	0.0321255	1.71524e-11	0.165211	3.83882e-12	0.186464	7.16934e-12
GW_10_CACCTTGCGAAACTCG	IN3	9.47857e-13	2.44833e-13	0.0946395	2.81903e-12	0.323707	0.0452316	0.111014	4.29505e-13	9.98345e-13	5.48176e-13	0.0175041	0.0293198	4.80427e-13	4.94305e-13	8.0745e-13	0.0049491	4.80551e-12	0.060577	3.34278e-12	6.02376e-13	0.313058
GW_10_CACCTTGGCGCCTTTG	pre_MN	5.4904e-12	3.49809e-12	0.117997	1.16782e-11	0.10572	6.24591e-12	0.0157186	0.00272827	0.0409282	5.64519e-11	0.0237323	0.0927897	5.42134e-12	9.95701e-11	3.43712e-12	0.0664838	2.05883e-12	0.105552	0.0568562	0.102643	0.268851
GW_10_CACGCACAGCGCAGCT	IN3	4.9912e-13	1.84657e-12	0.103925	0.125031	0.411529	0.145004	7.93668e-10	4.90162e-07	5.36093e-13	9.88933e-13	8.06022e-13	0.0227728	1.36768e-12	1.07477e-12	9.17151e-13	0.00462804	1.48155e-12	0.0696114	2.20682e-12	0.0689742	0.0485238
GW_10_CACGCGGAACTGTTGC	pre_MN	0.0484637	0.00901318	0.0925753	2.15005e-12	0.153128	5.99069e-12	1.07807e-11	0.014824	1.52023e-12	4.50404e-12	0.00346764	0.069097	1.15277e-11	1.34089e-11	4.82659e-11	0.0385307	0.0304585	0.071523	9.54005e-06	0.038006	0.430903
GW_10_CACGTTCGTGCTCTAG	Astros	0.530829	0.0046354	0.127195	5.81154e-13	0.0858589	4.3637e-13	0.00896729	1.99419e-13	0.0245353	5.1856e-13	0.135121	0.0503148	1.42002e-13	5.33367e-13	5.44032e-13	3.83315e-13	1.49728e-11	0.0325431	7.9327e-12	1.07461e-13	1.05227e-12
GW_10_CAGACCTGTAAGTGTT	IN3	6.0378e-13	5.12771e-13	0.0399305	0.0480292	0.299333	0.050118	0.00410079	1.23763e-11	7.98038e-09	1.98239e-12	1.3472e-12	0.00653065	1.39206e-12	7.3623e-13	1.31099e-12	0.0154767	0.00195146	0.134153	2.44533e-11	0.270262	0.130113
GW_10_CAGAGCATGAGCTTGC	IN3	2.64747e-12	3.82695e-13	0.0525707	0.0863157	0.317273	0.167741	1.95696e-12	4.24972e-12	3.13338e-13	1.15809e-12	1.25746e-11	0.00265285	2.31808e-12	4.86568e-13	0.00361969	0.00300509	0.00348556	0.171824	5.12489e-12	0.103917	0.0875957
GW_10_CAGATCATTTAAAGTC	fibro	1.5475e-12	2.26579e-12	0.0448668	1.47942e-10	0.0281099	2.89632e-12	2.5288e-09	0.0769263	0.0058473	0.0743624	1.91957e-12	1.56475e-12	1.46212e-12	0.118599	1.29591e-11	0.491436	1.19331e-12	0.159769	8.27711e-05	4.08939e-11	1.52974e-12
GW_10_CAGCAGCCCGTTCCTT	pre_MN	1.24872e-11	2.49303e-13	0.0541641	0.0416425	0.164959	0.152082	0.0901958	3.58045e-11	5.14012e-13	1.18436e-12	0.011573	0.00616942	0.00363268	3.43686e-13	0.00414636	0.00760631	1.32848e-12	0.0335404	0.00808534	1.437e-09	0.422203
GW_10_CAGCCTCCTGCAGAGG	pre_IN3	7.20625e-13	1.14232e-12	0.0688333	0.0474193	0.235698	0.0846895	0.0477646	2.64809e-12	1.083e-12	8.31978e-12	1.12133e-12	0.0108614	2.80526e-12	1.27872e-12	1.68481e-12	0.0178235	1.22289e-12	0.11556	3.30551e-12	0.27563	0.0957212
GW_10_CAGCTCACTGAGACAT	fibro	0.00705073	0.0260639	0.0101629	4.04848e-12	0.0433926	2.28881e-12	3.35139e-12	0.0818067	0.00658301	0.0678273	1.73099e-12	0.0103666	1.81453e-11	0.0442079	0.0401658	0.342072	0.0111661	0.0587802	0.0352891	0.215065	8.83343e-12
GW_10_CAGCTCGACAAGTTAA	pre_MN	1.23431e-10	9.52153e-13	0.0832105	0.0059489	0.212454	0.109396	0.0654176	0.0138798	4.26358e-13	9.40294e-13	0.00645446	0.0284281	0.015113	6.95035e-13	1.29517e-12	0.0109763	5.30656e-11	0.0422607	0.00840299	0.122411	0.275646
GW_10_CAGTACATTCTCTAAA	fibro	1.43161e-12	1.83912e-12	1.77373e-11	2.07693e-12	2.53585e-12	2.06131e-12	8.78503e-11	0.0573138	0.033864	0.12671	1.60989e-12	1.05178e-12	2.29553e-12	0.143746	0.0422683	0.449504	1.95891e-12	0.11527	0.0313234	6.28077e-12	1.4163e-12
GW_10_CAGTAGCCCACGCGGT	IN3	8.11251e-13	1.82769e-13	0.143858	0.051269	0.34321	0.0357773	0.135771	4.42311e-13	3.07158e-13	3.6852e-13	1.99238e-12	3.02279e-06	2.87774e-13	2.49956e-13	4.20894e-13	0.0010021	1.69032e-05	0.0499999	2.45341e-12	3.91597e-13	0.239092
GW_10_CAGTCGAGGATGCAAT	IN3	2.92859e-13	2.79576e-13	0.150667	0.13559	0.258064	0.0588327	0.00189827	0.0158238	3.91604e-13	1.63388e-12	4.91445e-13	0.015141	8.37778e-13	6.3833e-13	4.43375e-13	0.00996258	1.34254e-12	0.121189	1.81735e-12	0.161391	0.0714398
GW_10_CAGTCTGTATACTGGG	pre_IN3	4.62781e-11	2.80059e-12	1.21154e-11	2.21215e-12	1.6165e-09	2.25933e-12	2.48737e-12	0.0053415	0.00769844	0.201896	3.4775e-12	8.81861e-12	6.01818e-05	0.0206401	2.39713e-12	0.214166	0.00726333	0.0978562	1.26675e-11	0.353285	0.0917933
GW_10_CAGTGAATAAATGACT	IN3	6.76036e-13	3.09478e-13	0.102537	1.82045e-11	0.406508	0.0243541	0.179454	3.57882e-13	1.19288e-12	3.88848e-13	0.0342273	0.0253806	2.88255e-13	3.15096e-13	1.13389e-12	1.54302e-12	1.75815e-12	0.0453248	7.14179e-12	2.95052e-13	0.182215
GW_10_CATAACGGACAGTCGT	pre_MN	0.00390493	0.0014369	0.039253	1.44499e-11	0.255011	0.0355005	0.0160269	1.66483e-12	3.49476e-13	3.88755e-12	8.59697e-12	0.0445455	3.34852e-12	1.47392e-12	5.04079e-13	0.0174021	0.00554381	5.86057e-07	0.0203099	0.183627	0.377439
GW_10_CATACGGCGTCTGGGC	pre_IN3	2.40241e-12	0.0303897	4.95087e-12	1.6297e-12	0.0552513	2.51698e-12	1.92438e-12	0.0357714	1.96437e-12	0.013092	1.50926e-12	0.0390408	7.67287e-12	4.97882e-12	1.78238e-12	0.191064	0.0268131	0.0816164	7.01355e-12	0.526962	4.4696e-11
GW_10_CATCTTACACCACCTC	pre_MN	4.10257e-12	0.00111933	0.179394	1.69421e-12	0.169065	6.51937e-06	0.0954639	3.40139e-12	9.84445e-13	1.1784e-12	0.00617781	0.0179391	3.50266e-12	8.27943e-13	1.21942e-12	0.0113474	0.0108348	1.81029e-10	2.09007e-12	0.0358739	0.472778
GW_10_CATGACTTCGCTGAAT	pre_MN	0.0586618	0.0271938	0.183703	5.36677e-12	0.180865	5.51956e-12	1.28848e-11	2.82028e-12	8.61085e-07	4.93675e-11	0.0569531	0.0387544	2.13394e-11	0.0195326	3.93121e-12	0.00552581	2.51484e-12	0.0913615	0.0118071	0.00393224	0.321708
GW_10_CATGATGCACAATTCT	IN3	0.00287487	3.48885e-13	0.327175	0.0867825	0.365914	0.0293194	8.34562e-12	0.00443876	5.85769e-12	1.09671e-12	8.46436e-13	1.22223e-11	5.92552e-13	1.09091e-12	1.9858e-12	0.00937562	1.28525e-11	0.17412	2.32417e-12	1.62317e-12	4.28023e-12
GW_10_CATGATGGAAGTTAGC	pre_MN	0.0650334	0.0024812	2.00586e-11	5.88786e-12	0.0897283	1.54404e-11	4.70321e-11	0.0037644	0.00520171	1.89436e-11	1.06717e-10	0.0278029	0.00377773	0.0530369	0.0507284	0.0568003	0.00181647	0.265421	1.71136e-11	0.101982	0.272425
GW_10_CATGCGACCAGTTTAA	pre_IN3	1.65253e-12	1.02228e-12	0.0959837	0.065731	0.239026	0.027754	0.0150786	0.0416305	5.09162e-13	8.40719e-06	1.48794e-12	0.0103585	0.0161579	0.00520166	1.41953e-12	0.102387	0.00798763	0.101701	0.0142129	0.256781	7.67161e-12
GW_10_CATGGGTCGGGTGTGG	pre_IN3	2.34498e-12	1.24882e-12	0.103784	3.62156e-12	0.216867	0.00429923	0.0485203	2.98105e-12	4.84772e-13	0.0196753	0.011419	3.0637e-11	2.32015e-12	0.0307052	1.38194e-12	0.0279812	1.02806e-11	0.136133	5.55189e-12	0.307348	0.093268
GW_10_CATGGTAAGTAGCGTT	pre_MN	0.100476	0.0101028	0.0819215	7.99818e-13	8.00917e-12	1.03405e-12	1.30591e-12	0.00559329	0.0218515	2.35319e-12	5.48623e-12	0.0617299	9.55281e-13	5.0541e-12	3.39869e-12	0.0308377	0.0284345	0.0874784	5.8484e-12	1.37303e-12	0.571575
GW_10_CATGGTCTAGATACCG	IN3	2.05107e-13	2.07376e-13	0.249351	0.0415622	0.451952	0.0439688	1.54657e-11	7.0947e-12	6.34528e-13	3.64205e-13	3.53437e-13	0.00815394	2.41302e-13	2.89981e-13	5.64391e-13	1.02616e-12	2.52655e-10	0.114904	1.18897e-12	4.58862e-13	0.0901076
GW_10_CATGTCTCATTTATGG	NPC1	1.14193e-11	0.00691153	1.07879e-11	4.33872e-12	0.0215214	9.49009e-12	3.54713e-12	0.0974414	0.0296062	0.220903	2.08332e-12	0.0749265	2.78269e-11	4.32001e-10	1.05392e-11	0.176365	0.0221109	0.106045	5.42297e-12	0.161954	0.0822148
GW_10_CATTTAGCGGACCATG	NPC2	4.63084e-12	0.0023407	0.0488582	0.000583113	0.139927	1.44693e-12	0.0399677	4.80146e-13	0.0681304	6.22496e-10	0.425891	3.4171e-12	3.33692e-13	0.0152068	2.8528e-12	5.27554e-13	5.07718e-13	9.15074e-12	0.259095	2.84887e-13	7.52056e-13
GW_10_CCAAGCGTAACTCGTA	pre_MN	0.00277296	6.19227e-13	0.0342308	4.37512e-12	0.135638	0.0197568	0.0374972	3.95671e-12	2.67741e-13	1.30736e-12	1.30658e-12	0.019543	5.05304e-12	1.09353e-12	4.99181e-13	0.0205289	0.000851457	0.0318594	2.42969e-12	0.209225	0.488096
GW_10_CCAATTACGGGTCGAG	NSC1	1.44347e-11	6.75889e-12	0.104343	5.57923e-12	0.237183	1.36613e-11	2.68495e-11	2.07464e-11	0.00320458	6.0544e-08	0.0852213	0.00727439	2.84727e-12	0.246279	3.27032e-12	0.108279	7.4394e-12	0.168062	0.00912579	2.76291e-11	0.0310277
GW_10_CCACAATGTACGTCTT	NPC2	3.07744e-12	2.70478e-13	0.0799764	1.21088e-12	0.0864759	6.13047e-13	0.0357984	2.92078e-13	0.0934427	0.0343179	0.501671	9.73118e-13	1.93463e-13	1.46169e-12	1.15884e-12	0.000892334	5.93894e-13	7.41693e-12	0.167426	1.5502e-13	4.14637e-13
GW_10_CCACAGTACCCATCCT	pre_MN	0.0796138	0.033854	0.0652664	3.67637e-12	0.0124464	4.05368e-12	3.60987e-12	0.019642	0.0191078	9.80554e-12	5.38042e-12	0.0718048	1.78145e-11	0.00663273	0.00325808	0.118196	2.92542e-12	0.127671	0.017763	0.00688415	0.41786
GW_10_CCACCCAAGGAAAGTG	pre_MN	0.0359206	0.00506548	0.0636463	1.58533e-12	0.130829	0.0337724	6.01681e-12	0.00250149	4.04912e-13	7.15938e-12	0.00716713	0.0538685	2.2769e-12	2.20752e-12	6.62631e-13	0.0163257	0.00586852	0.060992	0.0225787	0.086459	0.475005
GW_10_CCACGGTGCCCGGTAG	IN3	1.59997e-12	1.85022e-12	0.227548	2.72001e-12	0.263357	8.33553e-12	9.59674e-11	5.55111e-12	2.00312e-12	3.68581e-12	0.00587617	6.72372e-12	2.14925e-12	0.018962	7.24537e-12	0.0501439	0.00683939	0.173051	7.03442e-12	0.193694	0.0605287
GW_10_CCAGATAGTTGAGTGA	NPC2	0.0362476	0.0101183	1.23192e-11	0.0367287	0.037671	9.84344e-12	0.0403656	1.3107e-12	0.030647	0.138534	0.447364	6.28003e-13	5.22335e-12	0.0801082	0.0166913	0.00318716	3.27444e-13	0.0459516	0.0763855	3.22252e-12	1.10398e-12
GW_10_CCAGCCTGGACCAATA	pre_MN	0.00397212	6.84697e-13	3.60102e-12	2.58682e-12	0.026638	2.09156e-12	1.49482e-12	0.00226998	3.5141e-13	4.29166e-11	5.19926e-13	0.0457413	2.40526e-12	2.13289e-12	6.65272e-13	0.0422112	0.0119029	0.0831859	1.83939e-08	0.281798	0.50228
GW_10_CCAGTAGTCTGATCCA	IN3	8.95381e-13	1.57324e-13	0.103413	0.0957193	0.339872	0.123206	0.0910302	8.07017e-13	8.43412e-13	3.78357e-13	0.00909114	0.0121357	4.6175e-13	2.52024e-13	5.69218e-13	1.01742e-12	0.00224068	0.044729	4.87416e-12	1.12836e-12	0.178563
GW_10_CCAGTCTAGACGGCGC	NPC2	5.84312e-12	5.46884e-13	0.0981384	1.28196e-12	0.0762058	6.35353e-13	1.57992e-11	3.46481e-13	0.0981288	9.87692e-12	0.568635	9.02831e-13	2.29697e-13	1.38982e-12	1.10342e-12	3.82623e-12	5.97344e-13	0.057822	0.101069	1.92783e-13	4.41927e-13
GW_10_CCATACCTTTACTTGT	IN3	0.00262098	3.42156e-13	0.162034	0.0739262	0.375231	0.111913	0.00961942	1.42338e-12	6.67992e-13	5.70557e-13	1.28106e-12	0.00504844	1.47565e-12	4.79724e-13	5.79862e-13	0.00249187	0.00302168	0.0672092	1.8908e-12	0.0227196	0.164164
GW_10_CCATCTCACCAGTGAA	pre_MN	0.0130557	6.87907e-13	0.0921299	1.54376e-12	0.154759	5.40176e-12	0.00103841	0.00610576	3.82024e-13	1.52166e-12	4.42506e-12	0.0466534	2.80536e-12	9.03205e-13	5.98727e-13	0.0124348	0.00797041	0.0261827	2.01231e-12	0.100036	0.539635
GW_10_CCCAAACATGCTGCTC	pre_MN	0.0110161	5.89908e-13	0.0309291	0.00381878	0.0864207	0.0808295	0.0345778	2.86453e-05	6.82143e-13	1.89015e-12	0.0291582	0.038685	2.42666e-11	1.06273e-12	1.0235e-11	0.00779715	0.00525895	0.0645056	0.0323825	0.134081	0.440511
GW_10_CCCAGAGGAGGGCGTA	fibro	5.88803e-12	1.456e-12	0.0206957	6.03049e-12	5.33496e-12	1.25825e-12	1.40048e-12	0.0388355	0.0232597	0.181745	1.38618e-12	0.0100295	1.14908e-12	0.124596	3.79895e-12	0.487761	1.55716e-12	0.108018	0.00505938	5.75247e-12	9.55282e-13
GW_10_CCCAGTTAAGGCGCCG	pre_MN	0.0466991	0.0476655	9.99972e-12	5.39385e-11	0.0923925	2.24514e-07	1.37536e-12	0.0213257	0.00168804	0.0488363	1.6535e-12	0.0139804	0.0819101	0.00712786	2.49459e-12	0.0919587	0.0519353	0.0135462	1.61263e-11	0.17872	0.302214
GW_10_CCCGACCATAGTCCGC	IN3	6.30431e-13	5.95095e-13	0.284855	0.0992929	0.300482	0.0518132	1.54542e-08	0.0013644	8.15114e-11	1.77376e-12	7.64508e-13	0.0282197	1.23075e-12	0.0216262	2.76778e-12	0.0250475	4.07774e-12	0.137482	2.51786e-12	5.33641e-12	0.0498165
GW_10_CCCTCCTCGCTCGTAT	pre_IN1	0.0827482	1.7157e-11	2.42441e-11	1.29649e-10	0.117903	0.0202003	0.0149275	0.013778	2.96529e-12	1.27596e-11	5.6701e-11	1.00303e-10	6.40851e-12	9.07097e-12	4.49461e-12	0.18069	0.00840027	0.272209	0.0426109	1.77942e-11	0.246532
GW_10_CCGATCTCAACCTTAT	pre_MN	0.0123009	1.61792e-12	0.0888982	2.00808e-12	0.134017	6.40622e-12	0.083552	3.13538e-12	0.00147689	6.48089e-12	1.38934e-11	0.0321429	1.26106e-12	5.32737e-12	1.2919e-12	0.0289892	0.00245996	0.203309	6.23931e-12	0.103508	0.309345
GW_10_CCGCACAAAGACCAAC	pre_MN	0.0517284	0.00261018	0.0426524	2.08856e-12	0.17533	0.0426192	0.000585889	3.43936e-12	0.00187275	9.03292e-13	1.57354e-12	0.0239782	8.49439e-12	1.11925e-12	1.16552e-12	0.0158884	0.0228772	0.0200014	0.0336195	0.106831	0.459406
GW_10_CCGCTATCAGCACCAG	fibro	3.34916e-12	1.49701e-12	0.0414335	2.02773e-12	1.42992e-11	1.49853e-12	5.19815e-12	0.00753346	0.0216837	0.32426	3.8263e-12	1.67064e-11	1.5241e-12	0.0307831	0.00384516	0.359109	0.0182288	0.192623	0.000500777	3.55047e-12	4.02004e-12
GW_10_CCGGGCGGTCTCGTCA	pre_MN	3.73478e-13	2.04343e-13	0.0622638	6.67072e-13	0.307126	1.83429e-09	0.130562	2.2147e-13	1.81404e-13	1.75964e-13	2.70816e-13	0.0131266	1.44273e-13	1.32333e-13	1.8618e-13	2.67952e-13	1.07494e-12	2.80387e-10	8.14562e-13	2.60009e-13	0.486921
GW_10_CCGGGCTGCTCCATAC	pre_MN	0.0744266	4.13421e-13	0.134097	2.78679e-12	0.178326	0.124337	0.0672498	2.59282e-12	0.00940025	1.29973e-11	0.0627567	2.19528e-12	3.6119e-12	1.28657e-12	2.0608e-12	0.0146626	0.0102891	0.0175954	0.0026808	0.0176755	0.286502
GW_10_CCGTAAGTTGGTCCCA	pre_MN	0.0215248	2.00961e-12	0.0665589	6.83954e-12	0.154302	0.0217664	0.0552932	0.00215028	0.00101123	2.08759e-12	3.11372e-12	0.0572921	0.00386985	1.19939e-12	1.53359e-12	0.0122573	2.64433e-12	0.0327204	5.21232e-12	0.12181	0.449444
GW_10_CCGTGGAACGATCCAA	IN1	1.77131e-12	1.05445e-12	0.239426	0.0303752	0.166435	3.50155e-12	0.00772502	0.028273	0.00780901	0.0850135	1.42234e-12	2.03019e-11	1.26182e-12	0.0183798	2.06707e-11	0.150576	0.00801201	0.134503	5.33803e-12	0.123472	2.16561e-12
GW_10_CCGTTACGTTAGAACA	NSC1	1.20358e-12	0.0137157	0.19775	6.16361e-13	0.17539	5.77165e-13	0.0240391	2.6344e-13	0.00888573	7.10327e-13	0.239589	4.33765e-12	2.31174e-13	0.318007	5.74047e-13	0.0223479	0.000205885	6.98602e-05	3.87263e-12	2.12897e-13	1.11574e-12
GW_10_CCTAAATTAACGGTTC	pre_MN	3.11921e-12	8.49128e-13	5.99923e-12	1.65201e-12	0.0216589	2.13016e-12	3.92631e-12	0.0107845	2.74145e-11	1.98964e-12	2.69061e-12	0.0290408	1.73908e-12	1.08294e-12	1.41606e-12	0.0345697	0.0151089	0.034576	3.4129e-12	0.216477	0.637784
GW_10_CCTAACCCAAACAAGT	pre_MN	0.0712769	0.00836633	0.0198827	3.95178e-12	0.0492394	4.69829e-12	7.22573e-12	2.78678e-12	0.0193619	2.016e-11	0.0312092	0.0207764	6.05425e-12	0.0288284	0.0205285	0.168055	0.0467092	0.160653	2.24013e-11	0.0801909	0.274922
GW_10_CCTAACTAAGGCTCTA	IN3	2.24319e-12	1.21229e-12	0.224342	4.42211e-12	0.248973	5.14128e-12	0.0240439	3.17206e-12	0.000279305	1.0407e-11	0.0853419	0.00772965	1.49739e-12	0.1176	2.79662e-12	0.0582904	1.85433e-12	0.156905	0.0043906	0.0721048	4.30238e-12
GW_10_CCTAGGCGTAGCGATC	pre_MN	0.0259971	0.00819832	0.0368592	1.63373e-12	0.120304	0.0482353	0.0585596	1.88479e-12	3.17802e-13	1.50854e-12	0.0168257	0.0176748	3.84422e-12	5.92782e-13	6.09014e-13	0.0219508	0.00194383	0.084444	2.85851e-12	0.137995	0.421012
GW_10_CCTATCTATATCGGAA	IN3	2.57658e-12	1.19482e-12	0.224462	3.38653e-11	0.352502	4.9992e-12	0.0252758	5.47042e-12	1.74788e-11	0.0136442	3.4578e-12	4.70739e-12	2.77534e-12	1.51167e-11	3.84392e-12	0.0932928	0.00976998	0.133426	3.4923e-12	0.147628	2.50212e-12
GW_10_CCTATGGGTTACCGTC	pre_MN	1.28345e-12	2.45868e-12	0.0568408	0.0356593	0.202971	0.182594	0.0247752	0.00262723	9.80304e-12	7.00061e-13	1.3515e-12	0.00455212	4.70019e-12	8.69666e-13	9.12294e-13	0.00466578	1.335e-12	0.000148597	2.33447e-12	0.1787	0.306466
GW_10_CCTCACCTGAGGGAGC	IN3	2.1398e-13	1.66702e-13	0.143789	0.121365	0.459257	0.0934378	0.0411465	1.6618e-12	5.93086e-13	3.74481e-13	3.41339e-13	0.000398831	3.17384e-13	2.33965e-13	6.24453e-13	0.00409545	1.01463e-11	0.0427718	1.58892e-12	6.51316e-13	0.0937384
GW_10_CCTCACCTTAGCATCG	pre_IN3	0.00339258	3.34068e-13	0.0416704	0.0769666	0.188438	0.13068	2.11619e-11	0.012556	3.87532e-13	1.2855e-12	3.02577e-12	0.00526748	2.11327e-12	1.04764e-12	6.69779e-13	0.0098906	0.00513249	0.15079	5.48542e-12	0.226887	0.148329
GW_10_CCTCGCGCGATATAGG	pre_IN1	1.83198e-12	3.96376e-12	0.0488559	9.28541e-12	0.139182	4.70398e-11	0.105441	4.74791e-12	0.00288632	0.0503035	0.0984113	5.22782e-12	5.00558e-12	0.0679237	3.47681e-12	0.060227	0.0121298	0.283347	0.014589	0.116703	2.9283e-11
GW_10_CCTCGGACCGGGATAG	pre_MN	0.0875945	0.00955893	0.0468217	1.75296e-12	0.15731	0.0720666	1.2468e-11	0.00464055	8.72054e-13	4.61899e-12	5.24512e-12	0.0592509	8.58285e-12	1.64052e-12	1.46359e-12	0.0278291	0.0116628	0.00714735	6.50957e-12	7.65256e-12	0.516118
GW_10_CCTCTAATCTGCCAAG	IN3	3.29073e-13	3.76484e-13	0.0732747	0.0661762	0.348662	0.175303	8.83509e-12	0.0395649	5.20049e-13	7.94376e-13	3.88642e-13	0.0147028	7.62119e-13	3.83503e-13	6.64558e-13	0.00687476	6.35566e-12	0.123111	1.79049e-12	0.152332	9.04512e-12
GW_10_CCTGAACGATATATTC	Astros	0.472674	1.27528e-12	0.0465144	1.07946e-12	0.014096	1.62673e-12	0.0539007	7.10105e-13	0.00487375	1.10826e-11	0.314583	1.83801e-12	2.61315e-13	2.87927e-12	1.4424e-12	0.00533653	2.39968e-12	0.0334798	0.0545421	1.65181e-13	1.89399e-12
GW_10_CCTGAATATTTACATA	IN3	2.59053e-13	2.20786e-13	0.249475	0.101581	0.388444	0.08208	1.69759e-11	6.34374e-13	9.92538e-13	3.72846e-13	3.25679e-13	0.0257545	0.00181412	3.57336e-13	9.7329e-13	0.000654363	0.000163328	0.0285166	1.32641e-12	6.56513e-13	0.121517
GW_10_CCTGTCACCCGGGCTC	pre_IN3	7.23648e-13	1.82401e-12	0.0102225	0.00764269	0.258666	0.0620041	7.17875e-12	0.0380843	5.55701e-13	2.19495e-12	1.09976e-12	0.00739417	2.50629e-12	6.48391e-12	6.16046e-13	0.0280144	9.52254e-11	0.0525588	3.74577e-12	0.408328	0.127086
GW_10_CCTGTCGCCCGTAAAT	pre_IN3	6.40475e-12	0.0233326	2.41288e-11	5.36211e-11	0.0833097	6.02694e-12	1.59726e-10	0.031143	0.00478994	0.0451245	4.35608e-12	0.0397491	8.2377e-11	0.0365738	0.00181541	0.148943	2.46336e-11	5.23064e-06	0.0615592	0.342746	0.180909
GW_10_CCTTCTTGATCCAGTG	pre_IN3	1.19175e-12	0.00338343	0.0618212	0.0379146	3.83527e-11	2.10637e-12	1.65513e-11	1.9171e-11	0.012519	0.0135516	1.27513e-12	3.25692e-12	2.19487e-12	0.032105	3.51495e-12	0.174909	6.8714e-12	0.295238	0.00665184	0.361907	1.4051e-12
GW_10_CCTTTCAATGAAGAAA	IN3	8.43363e-13	2.779e-13	0.107489	0.051156	0.271966	0.0778397	0.0899309	1.07527e-12	2.59785e-12	2.24986e-12	3.5567e-12	0.0279466	1.78911e-12	1.65402e-12	1.73538e-12	0.0128836	1.82935e-11	0.100733	5.92116e-12	0.0981684	0.161886
GW_10_CGACAATTTGATCTAA	pre_MN	0.0335702	0.00485737	0.0380651	1.60161e-12	0.129378	2.65387e-12	0.00547965	3.49795e-12	1.18272e-12	2.77138e-12	1.82614e-12	0.0341935	1.76344e-12	1.44945e-12	7.00531e-13	0.0581777	0.015043	0.177993	0.0207705	1.88877e-11	0.482472
GW_10_CGACACGCTCCGACAG	pre_MN	0.0431173	0.0435989	0.110036	3.04329e-12	0.0635041	3.22795e-12	0.00524491	4.03976e-12	0.0162588	3.10757e-11	7.162e-12	0.148389	1.59087e-12	0.0141391	4.20611e-12	0.0334462	7.48598e-12	0.0447561	0.0321413	6.88694e-12	0.445368
GW_10_CGACTCAGGATGTTAT	NPC2	4.68941e-12	4.80454e-13	0.103412	5.6004e-10	0.176084	0.0578943	0.113565	8.21032e-13	0.018669	0.0114127	0.213395	7.69103e-12	1.47263e-12	0.0393749	8.51116e-12	0.0137046	7.82821e-13	0.0943975	0.158091	1.01434e-12	1.65238e-12
GW_10_CGAGACCCTAGAGTGT	fibro	1.42949e-12	1.9739e-12	3.43625e-12	2.66505e-12	2.81325e-12	1.43401e-12	1.62511e-12	2.428e-11	0.020885	0.240057	2.20176e-12	0.00650277	2.31549e-12	0.0739082	9.02638e-12	0.498592	1.62307e-11	0.045893	0.0867701	0.0273923	1.25531e-12
GW_10_CGAGAGATGTGAACCT	pre_MN	4.33985e-13	0.00202827	0.110794	0.075301	0.157698	0.141868	0.023912	0.0123412	3.38248e-13	1.61158e-12	0.00286303	0.021223	1.35756e-12	4.03234e-13	5.03145e-13	0.00931273	1.24341e-12	0.0381868	2.28268e-12	0.0979418	0.30653
GW_10_CGAGGCTAAATATGGC	pre_MN	4.76218e-13	9.12583e-13	0.0700879	0.0123412	0.201311	0.112279	0.00564183	0.0411491	3.57316e-13	1.54536e-12	7.86142e-13	0.00741605	9.89684e-13	3.60779e-10	6.83909e-13	0.0403288	0.00280557	0.110018	4.5395e-12	0.130483	0.266139
GW_10_CGAGGGACTGCGGTCG	pre_MN	0.148194	0.00567538	0.0682731	2.19658e-12	0.094381	0.118073	0.00595375	0.0106845	0.00330263	2.28109e-12	1.80536e-12	0.0407307	0.0291954	6.50221e-13	1.25949e-12	6.746e-13	0.0625896	0.0489013	0.0326545	2.55478e-12	0.331392
GW_10_CGAGTTCTGTCCCACC	NPC2	4.23858e-11	4.07252e-13	0.01022	2.70117e-12	0.0440145	6.54009e-13	1.22642e-11	5.16384e-13	0.0489885	0.00190313	0.790408	6.22731e-13	2.82682e-13	0.00302565	1.34595e-12	5.68495e-13	4.06859e-13	0.0251857	0.0762544	1.97976e-13	4.76317e-13
GW_10_CGAGTTTATCGGACTG	pre_MN	1.82654e-12	5.10654e-13	0.0299103	2.57176e-12	0.171303	0.0359993	0.0239342	1.30556e-12	6.09217e-13	1.09931e-12	3.0514e-12	0.0357568	2.9546e-12	6.86078e-13	6.45583e-13	0.00623842	0.00807946	0.0357206	2.44278e-12	0.0904874	0.56257
GW_10_CGATGGACCCTACGCC	pre_IN1	0.00572333	2.05062e-12	0.0946514	2.04034e-12	0.16426	7.83169e-12	0.0514872	1.59031e-05	0.0170856	0.0494588	0.0220513	0.0325326	3.44043e-12	0.0333674	1.81163e-11	0.0638336	0.00325253	0.254566	1.77399e-11	0.136642	0.0710722
GW_10_CGCACATGTCCACTAC	pre_MN	0.0591041	2.73049e-12	0.0838788	1.17231e-12	0.141027	0.0585621	0.0146162	3.37076e-12	0.00186368	6.67882e-13	1.11898e-11	0.0431409	1.88778e-12	6.49458e-13	0.00619154	0.0151333	0.00160626	0.0194485	0.017283	0.00911959	0.529025
GW_10_CGCACGTGCGCTATCA	pre_MN	0.016547	0.0105049	0.0645069	2.11005e-12	0.17401	1.71779e-11	0.0163217	7.43761e-11	0.0012178	6.7116e-12	0.0143447	3.43201e-10	2.88723e-12	2.9607e-12	0.00256806	0.0240595	0.0212772	0.119438	4.49635e-12	0.0814883	0.453716
GW_10_CGCATGGTGCGATGCT	pre_IN3	4.37765e-12	8.00756e-12	7.32436e-12	2.24066e-12	3.77545e-11	1.97061e-12	1.40301e-12	0.0357052	0.0094001	0.0248998	2.46782e-12	0.067064	6.41935e-12	2.52003e-11	2.18883e-11	0.199617	0.00296625	0.0741931	0.00507639	0.390955	0.190123
GW_10_CGCCATCCGATTATGA	pre_MN	7.96384e-13	0.0011301	0.0997696	3.84615e-12	0.214007	0.0649645	0.0855438	7.06663e-13	2.37505e-13	3.71732e-13	4.41356e-13	0.00277906	3.7487e-13	2.39736e-13	3.45656e-13	8.80141e-13	6.67208e-11	2.99684e-12	1.45256e-12	6.57515e-13	0.531806
GW_10_CGCCCGCTTCCGTACA	pre_IN1	1.66328e-12	0.00189757	0.115451	8.08996e-10	0.189749	2.17519e-12	3.29898e-12	4.53269e-12	0.0290822	0.0149531	3.39643e-12	5.18047e-12	2.43664e-11	2.96963e-07	5.23836e-12	0.137145	1.02784e-12	0.335069	0.0230765	0.153575	1.76222e-12
GW_10_CGCCGCCCATGCCTGT	Astros	0.60155	0.0836634	0.0342141	4.92391e-13	0.0132084	2.53973e-13	1.0558e-12	1.86441e-13	0.0342574	9.62756e-13	0.150868	0.0303925	1.67965e-13	0.00263017	5.80803e-13	0.00916192	8.50028e-13	0.0400536	1.26199e-10	1.03948e-13	3.41373e-13
GW_10_CGCCTCCCTCCTCTAT	pre_MN	0.0384526	0.00141825	0.00481472	5.70397e-13	0.0458721	5.61119e-06	4.86118e-12	0.0299355	1.4959e-12	8.04544e-13	3.59406e-12	0.0664059	5.31075e-13	5.33667e-12	1.78324e-12	0.0303199	0.0063969	0.0693641	0.0126135	3.13761e-12	0.694401
GW_10_CGCGCCCGACTTAATA	IN3	3.95834e-13	7.39558e-13	0.309237	0.108926	0.312313	6.39695e-12	4.57811e-12	2.77259e-11	0.00176472	1.21461e-12	5.56107e-13	0.022942	8.53303e-13	1.55891e-12	2.4353e-12	0.0307219	0.00114855	0.111076	2.23354e-12	0.101871	4.89459e-12
GW_10_CGCGGCTCAACTTGAA	pre_MN	0.0314091	0.00121278	0.0238453	2.5714e-12	0.0461903	2.46883e-12	2.1466e-12	0.000928529	0.0362551	2.97083e-12	4.21307e-12	0.0567906	3.79751e-12	0.0263164	4.0291e-09	0.0833335	0.00504835	0.167293	0.0583141	0.0806497	0.382414
GW_10_CGCGGGAATTAGGCAG	IN3	0.0195888	1.21319e-10	0.132579	0.0410995	0.297216	0.235691	0.0458945	0.0115939	0.00915687	2.90706e-12	0.0420505	0.00557333	0.00271195	2.87536e-12	1.22012e-11	0.0312006	0.00339509	0.0537995	0.0340929	9.78024e-12	0.034357
GW_10_CGCTAGAGACCGCTGC	pre_MN	0.0351206	1.60757e-12	0.00840275	2.59724e-11	0.16906	0.00493022	1.66335e-10	3.97069e-12	0.000398937	0.0308212	0.0132749	0.0462269	2.03733e-11	6.25154e-12	2.16548e-11	0.0188106	0.00129364	0.130644	5.92329e-12	0.169092	0.371924
GW_10_CGCTATTCTTAGGCTC	fibro	1.04126e-12	1.04715e-12	2.80595e-12	3.21981e-12	1.36675e-12	1.09688e-12	1.73782e-12	0.0118102	0.0358052	0.307488	1.32744e-12	2.02434e-12	1.80772e-12	1.27589e-11	3.67734e-12	0.509619	0.0101586	4.61513e-12	0.00962351	0.115496	8.8789e-13
GW_10_CGCTTTCTTGCATTCG	NPC2	0.0181209	4.50454e-13	0.0506261	6.86132e-12	0.0562827	0.0174137	0.101585	1.02818e-12	0.0653674	0.0796281	0.375536	6.99284e-13	3.81745e-13	1.74931e-12	1.51154e-12	0.0104326	8.63629e-13	1.40803e-12	0.225008	3.23477e-13	9.72431e-13
GW_10_CGGAGCATGGCGATCC	pre_MN	1.48221e-12	0.00104702	3.56085e-12	1.57419e-12	0.0372788	1.96282e-12	5.85114e-12	1.48145e-11	7.69611e-13	2.94967e-12	7.64243e-13	0.04852	1.31935e-11	1.39836e-12	1.14472e-12	0.0403284	0.00326572	0.0840903	4.9212e-12	0.233501	0.551968
GW_10_CGGCAGGGTCGGGTTG	pre_MN	6.25784e-13	1.83831e-13	0.150432	1.17037e-11	0.219984	0.107666	0.111218	6.73707e-13	4.83254e-13	7.94534e-13	0.000588702	0.0118447	4.39263e-13	4.03034e-13	8.30948e-13	0.00155735	0.00283808	0.0335903	8.97892e-12	1.03487e-12	0.360281
GW_10_CGGCCACGCACAAAGT	fibro	2.12864e-12	0.00938027	0.131323	3.04085e-12	0.0295448	2.72675e-12	4.14806e-12	0.0476726	0.0174631	0.0903935	1.51749e-12	0.0632588	2.11682e-12	0.053234	5.42501e-12	0.313024	0.00319928	0.0226012	4.78189e-11	0.218905	9.37305e-12
GW_10_CGGCCCAACCTGTAGT	pre_IN2	1.39283e-12	3.58106e-12	0.231142	4.64453e-12	0.112589	5.40644e-12	0.0605813	0.0238066	5.49732e-07	2.13239e-11	3.61926e-12	0.0218153	1.44612e-12	3.38755e-12	5.40204e-12	0.119785	1.50244e-12	0.0692936	0.236503	0.124483	3.19995e-12
GW_10_CGGCCCAGGTATATCC	pre_MN	0.039973	2.40509e-12	0.000764444	6.69754e-12	0.122871	9.6282e-12	1.21407e-11	1.42511e-11	0.0242999	8.61803e-12	1.17009e-08	1.92748e-10	7.47719e-12	0.00589524	9.3062e-12	0.0696475	2.4199e-12	0.256108	5.84369e-10	0.171426	0.309014
GW_10_CGGGAATTTATGTAAA	fibro	0.0137709	2.58835e-12	1.3066e-11	3.39861e-12	1.64683e-11	3.24766e-12	1.39473e-11	0.0564754	0.0378248	0.000387802	6.01848e-12	8.0073e-12	1.78447e-11	0.0476207	1.31716e-11	0.324954	0.094727	0.0844214	0.137783	0.202034	3.35618e-12
GW_10_CGGGAGCTTCAGTGTA	pre_MN	0.0431058	0.0249524	0.157077	3.78491e-12	8.54517e-12	5.18145e-12	9.7604e-12	0.0377906	4.59804e-10	0.0274755	0.0445647	0.0763173	7.64386e-12	0.0292368	1.52445e-11	0.131655	0.0412706	0.0183968	1.81912e-10	1.31826e-11	0.368158
GW_10_CGGGTGTACCCATTTA	pre_IN2	0.00779649	7.98422e-13	0.116201	6.81308e-12	0.199144	0.101327	0.109867	1.83935e-12	0.0520167	0.0071194	0.0938961	0.0123045	5.70683e-13	1.15114e-12	2.39834e-12	0.0181575	0.00289886	0.00347291	0.199836	1.25684e-12	0.0759622
GW_10_CGGTACTAGAATCAAA	pre_MN	0.10985	2.51154e-11	0.0666459	1.1635e-12	0.0545831	1.45708e-11	2.50085e-12	1.29603e-12	0.0339738	8.0788e-13	1.61779e-12	0.122583	3.87713e-12	1.23115e-12	3.58677e-12	0.0177725	0.00957823	0.002381	1.02417e-06	0.0971271	0.485505
GW_10_CGGTAGAGGTGCAGGT	IN3	1.00347e-11	3.84405e-12	0.144196	1.78269e-11	0.193555	0.0302956	0.0688762	0.00660099	0.00395948	2.90799e-11	0.10664	0.0215161	5.61553e-12	0.0699108	3.31262e-12	0.041594	0.00243042	0.162009	0.0162948	0.132122	9.44373e-12
GW_10_CGGTCAAGTGGGAACC	IN3	0.000952461	0.00308119	0.137123	0.0359414	0.256705	0.135015	0.0425327	0.00644219	3.23339e-13	1.08336e-12	0.0409334	0.0142965	5.92055e-12	2.46109e-12	6.58475e-13	0.00703631	0.000534291	0.0196259	2.83219e-11	0.113346	0.186435
GW_10_CGGTCTATCAACCCGT	pre_IN1	0.014657	8.59925e-10	0.0520464	5.33792e-12	0.0962853	2.71352e-12	5.81714e-12	0.0256149	0.0305859	0.0291691	2.44255e-12	2.22114e-10	2.26601e-12	0.0128498	1.29672e-11	0.125492	0.00175068	0.333046	0.0934037	0.185099	1.80726e-12
GW_10_CGGTTATCCAACAGTG	IN3	4.42461e-13	2.69541e-13	0.15456	0.111136	0.309787	0.202395	1.50516e-11	2.1956e-12	7.98412e-13	9.59982e-13	1.40761e-12	0.00672846	1.09199e-12	5.62551e-13	9.81073e-13	0.00658087	2.74912e-12	0.0732078	9.42054e-12	0.081233	0.0543714
GW_10_CGGTTCAAGTAGGTGT	IN3	5.60379e-13	3.65905e-13	0.271302	0.11012	0.32237	0.0684688	0.00176509	1.59483e-12	3.627e-11	1.90359e-12	1.06681e-12	0.00300719	8.53298e-13	1.29111e-12	0.00038746	0.00924741	0.00424723	0.121493	2.49849e-12	0.0875919	3.66359e-12
GW_10_CGTACCTGATAGGCCT	IN3	3.15859e-13	9.09289e-13	0.337957	0.0841062	0.435935	4.96398e-12	9.04919e-12	5.51849e-13	9.98828e-13	4.86566e-13	4.2834e-13	0.00475858	4.06456e-13	6.09299e-13	1.31499e-12	0.0043009	3.36988e-12	0.132942	1.51499e-12	5.50625e-13	1.8183e-12
GW_10_CGTCGGATAGTGTTGA	pre_MN	4.88842e-13	3.54456e-12	0.102307	0.0175007	0.247436	0.0305248	0.0355039	0.00504392	4.89535e-13	5.37577e-12	7.32945e-13	0.00226763	0.00308064	5.66608e-13	8.20497e-13	0.0105064	6.07196e-11	0.047498	2.9521e-12	0.136698	0.361633
GW_10_CGTGCAGACTGGGACA	pre_MN	0.0570077	4.41452e-13	0.0101832	4.43366e-12	0.148979	5.73065e-06	6.52757e-12	1.6308e-12	0.00743228	2.60315e-12	2.66273e-12	0.0363956	3.72886e-12	1.07659e-12	2.55262e-12	0.00938087	7.64926e-12	0.0154111	0.0137716	1.26296e-08	0.701433
GW_10_CGTGCCCTCCCGAAGA	pre_MN	0.0428547	0.00315286	0.0568211	1.48539e-12	0.00936438	2.5024e-12	2.70646e-12	6.41685e-12	0.00362281	3.47691e-12	3.10727e-12	0.0534876	3.67329e-12	3.49673e-12	0.0151336	0.0477058	0.0134302	0.0798987	2.02651e-10	0.02947	0.645058
GW_10_CGTTGAGCGACCGTCG	pre_MN	0.0308246	6.21673e-13	2.90867e-06	8.57706e-13	5.46699e-10	1.46263e-09	1.25276e-12	3.55061e-08	2.45295e-11	5.02553e-13	0.00660533	0.0820582	1.22644e-11	5.5093e-13	0.042869	0.0201675	2.66935e-12	4.98337e-12	0.0103113	6.91881e-09	0.807161
GW_10_CGTTGTAAGATTGATT	IN3	4.66538e-11	2.97129e-12	0.220545	0.0506746	0.255897	6.21517e-12	0.016691	2.87551e-11	2.27021e-12	6.43756e-11	0.0110341	0.0165439	5.99139e-12	8.76405e-12	2.01516e-12	0.0755223	0.00984646	0.156486	1.2981e-11	0.18676	4.76201e-12
GW_10_CGTTTCACTTCGGGCG	fibro	1.43007e-12	0.0028738	5.35429e-12	0.00642369	1.89447e-12	1.45835e-12	2.74712e-12	5.22495e-12	0.0172741	0.147444	1.44699e-12	1.01657e-12	2.08111e-12	0.226931	4.607e-12	0.44656	0.00271223	0.0581386	0.0100954	0.0815473	8.30181e-13
GW_10_CTAAAGGGAAATAGGA	fibro	9.85082e-13	3.02437e-12	1.68217e-11	1.18759e-12	1.59257e-12	6.53804e-13	1.54264e-12	1.15067e-12	0.051584	0.29576	1.69921e-12	2.66031e-12	7.652e-13	0.0354729	1.7834e-12	0.557497	0.00761252	2.85128e-10	0.0520731	1.53649e-12	6.51382e-13
GW_10_CTAAATCCTATTCCGG	NPC2	1.44585e-12	2.77713e-13	0.0765645	0.0113597	0.168657	0.00947963	0.0819986	5.13138e-13	0.0360008	0.0995436	0.267439	6.60046e-13	3.19279e-13	1.64348e-12	0.0173658	0.0188247	1.41241e-12	5.71714e-12	0.212766	3.70364e-13	1.16028e-12
GW_10_CTAACGAAACTTGCTG	pre_IN3	0.00164775	3.22195e-13	0.066336	0.0552733	0.21503	0.110375	0.0337306	0.0138125	3.47004e-13	0.02622	0.028038	0.0127845	6.73083e-12	1.92755e-12	8.01183e-13	0.0173401	0.0121885	0.150634	8.19853e-12	0.25659	4.2551e-11
GW_10_CTAAGGGAATGATTGG	pre_MN	0.0245651	0.00397211	0.0764472	3.13e-13	0.129767	0.20798	1.54394e-10	0.018433	4.52314e-13	1.96263e-13	8.62891e-13	0.0526396	3.44357e-13	2.50954e-13	3.37775e-13	0.0110505	0.00613902	0.00981692	9.76757e-13	6.31674e-13	0.45919
GW_10_CTAATTCTCAGATATT	IN3	2.46223e-13	2.79843e-13	0.319763	0.0963204	0.479207	2.49497e-12	0.0130718	7.32589e-13	9.95171e-13	4.75764e-13	3.41912e-13	0.00655403	2.1461e-13	1.45103e-07	4.52771e-13	0.00359737	4.00346e-12	0.0749859	1.5479e-12	2.82245e-13	0.00649957
GW_10_CTACCCTAAGGTCATA	pre_MN	0.00479844	0.000982879	0.0868461	0.0391376	0.186393	0.0343862	0.0748147	0.00058367	0.00713535	4.08308e-12	0.0102796	0.0217713	3.42613e-12	1.33584e-12	0.0153214	0.0742301	0.00141892	0.0446505	3.14925e-11	0.11741	0.27984
GW_10_CTACGCACGGAGTACC	fibro	7.57237e-13	1.69753e-11	5.4032e-12	1.69814e-12	1.28378e-12	8.86896e-13	4.08646e-12	0.0800811	0.0288288	0.156644	9.53399e-13	1.49151e-11	1.01879e-12	0.0730489	0.0119766	0.558291	8.82677e-13	3.92641e-12	0.0557137	0.0354161	7.96529e-13
GW_10_CTACTATCTTTCAGAG	pre_IN3	2.12312e-12	2.24246e-12	0.047249	0.0783859	0.171966	1.31468e-08	0.0854259	0.0103143	1.35951e-12	0.026469	0.0258329	0.00195168	5.72145e-12	1.72907e-11	1.68929e-12	0.0169752	0.00472438	0.0528348	0.0262363	0.274077	0.177558
GW_10_CTACTGCCACCTGACC	IN1	3.84275e-12	4.15142e-13	0.469483	1.70381e-07	0.428277	0.0249594	0.0333496	1.55594e-12	4.64537e-12	5.35597e-13	3.19764e-11	0.00426482	4.91404e-13	5.15787e-13	1.46817e-12	0.0107406	7.18066e-13	0.0289254	1.51634e-12	6.45338e-13	1.62952e-11
GW_10_CTAGATGTGAGTGTAA	IN3	2.48897e-13	3.64493e-13	0.135868	1.89566e-10	0.36303	0.141234	0.0269272	1.15973e-11	7.1379e-13	4.56757e-13	3.22679e-13	0.008045	4.43906e-13	3.47958e-13	5.41483e-13	0.00280457	6.05377e-13	0.129101	1.61785e-12	0.00923817	0.183752
GW_10_CTAGATTTACGACGGC	pre_MN	0.0433157	0.000831395	0.000299584	3.72381e-13	0.12562	1.78692e-07	4.97083e-12	1.13814e-12	3.32481e-13	2.62848e-13	2.16618e-12	0.0995898	3.60506e-13	2.09184e-12	3.12859e-13	0.0207018	0.00554403	0.0337042	0.00501412	3.8996e-13	0.66538
GW_10_CTAGCATAGTATAATG	pre_IN3	0.0269891	0.019052	4.2769e-12	1.7101e-12	0.122472	2.16521e-12	1.4726e-11	0.0158847	4.98512e-13	0.03876	2.21868e-11	0.0463951	2.75964e-11	2.58635e-12	1.00221e-12	0.0603205	0.00997771	0.0105168	2.66172e-12	0.376667	0.272966
GW_10_CTAGCCGATGTTATGA	IN1	8.96111e-13	0.0022373	0.42568	0.0641569	0.320181	2.73802e-11	4.79098e-11	0.0260057	7.77258e-13	1.4598e-12	9.43066e-13	0.0201176	1.2294e-12	2.77028e-12	1.47695e-12	0.00719561	0.00171911	0.132707	1.80235e-12	1.89881e-11	5.85629e-12
GW_10_CTAGGTCTGAAGGAAT	pre_IN1	0.0096692	1.70286e-12	0.135763	2.17795e-11	0.169538	7.11266e-11	3.17055e-11	5.27177e-12	0.00692654	0.00714478	0.0173117	0.00498478	1.03201e-11	0.00684146	1.51311e-11	0.0411067	0.00254309	0.235527	1.76983e-11	0.15558	0.207063
GW_10_CTAGTCACGTCTTAAG	pre_MN	5.9694e-13	2.02766e-13	0.0556466	7.31039e-13	0.3378	0.12518	2.39536e-10	3.44821e-13	1.20006e-13	1.83021e-13	2.57442e-13	0.0351928	2.3774e-13	1.44202e-13	1.79809e-13	0.00219642	3.47137e-05	0.0258618	9.36227e-13	5.72669e-13	0.418088
GW_10_CTAGTTGGGCCCGGTA	IN3	3.73335e-13	6.35311e-13	0.163802	0.0873654	0.347851	0.107608	2.44677e-11	0.0257051	6.7545e-13	8.72919e-13	4.47429e-13	2.21199e-06	1.01213e-12	9.87959e-13	8.72083e-13	0.0544362	4.36071e-12	0.0904687	1.50333e-12	0.0404917	0.0822685
GW_10_CTATAAGAGCCAATCG	pre_IN3	6.13919e-13	3.01273e-13	0.134559	0.0608442	0.243966	0.0707079	0.000612099	0.00166474	2.54094e-13	2.40017e-12	8.07547e-13	0.0323053	1.16136e-12	1.09452e-12	5.26044e-13	0.0135282	6.31361e-09	0.112975	4.12722e-12	0.263148	0.0656895
GW_10_CTATCGGGTCTCAACA	pre_MN	3.76507e-12	0.0124947	0.0317449	1.96759e-12	0.149418	2.38148e-11	2.04186e-12	0.00292885	6.76362e-13	1.49437e-12	1.39667e-12	0.0173698	0.00641768	1.79515e-12	9.04762e-13	0.0236344	0.0103554	0.0272556	2.18967e-12	0.188531	0.529849
GW_10_CTATGTCACTAGCCCA	pre_IN3	5.01901e-12	0.00975782	0.0443079	4.50821e-11	0.155934	2.04505e-11	0.038535	2.91544e-11	4.79971e-13	0.0199156	1.07369e-12	0.0155769	0.0178321	7.51592e-11	9.30608e-13	0.0430861	7.87719e-13	0.0580429	9.22502e-12	0.408543	0.188468
GW_10_CTATTTGGTTACGGAT	Astros	0.341174	0.00637446	0.0831579	4.75225e-13	0.114043	7.92776e-13	0.0466604	2.10653e-13	0.0196984	7.92722e-13	0.260969	6.69904e-07	1.2008e-13	1.19971e-12	4.25048e-13	0.00896963	0.0216987	0.0972537	2.19366e-12	1.09316e-13	6.35168e-12
GW_10_CTCAGTCACGACAAAT	IN3	5.43884e-13	2.08977e-13	0.237985	0.109314	0.313637	0.138172	0.0491323	5.65196e-12	2.98056e-13	5.72302e-13	0.00233054	0.00698564	1.54224e-12	3.88316e-13	7.91163e-13	0.00495607	4.28429e-12	0.0684897	2.50475e-12	0.000246133	0.0687512
GW_10_CTCCTTTACGCAAGTC	fibro	1.98969e-12	1.87423e-12	0.0273204	0.0297083	0.0264437	1.77229e-12	7.0969e-12	1.9246e-11	0.0531021	0.172884	1.96988e-12	2.25073e-12	2.73074e-12	0.103477	2.0238e-11	0.489464	0.00619694	8.65494e-12	0.0787575	0.0126454	1.18386e-12
GW_10_CTCGATATTTGCGAGC	IN3	0.00862498	0.00242196	0.203984	0.0352506	0.240515	1.82258e-12	0.0034531	0.0166073	0.00195517	0.0278441	7.25084e-12	0.0226991	3.97062e-12	1.85893e-11	0.0270647	0.0769793	3.45764e-11	0.102391	4.95039e-12	0.230209	1.21005e-12
GW_10_CTCGCACCTATATAGT	IN3	2.12973e-13	9.12713e-13	0.238845	0.0669827	0.430269	0.0874508	7.19426e-11	8.5095e-13	6.0666e-13	4.62251e-13	3.41258e-13	2.52482e-12	0.00123653	0.00169408	4.69166e-13	0.00341081	1.30008e-11	0.0388542	1.82018e-12	4.53182e-13	0.131257
GW_10_CTCGGTACCACTGCTC	Ependymal	6.80424e-12	0.51918	0.0270924	1.05704e-12	0.0290629	3.40456e-12	2.1273e-11	8.79219e-13	9.3171e-13	0.0416919	0.00428763	0.00412352	1.80128e-12	0.0802908	6.18634e-13	0.0634969	0.0272873	0.0969719	0.00117442	8.29962e-12	0.10534
GW_10_CTCGTTTCTAATGTTT	fibro	1.42935e-12	9.82311e-13	0.0440978	3.36206e-12	0.0853341	2.97989e-12	5.17191e-12	0.0055627	4.61685e-07	0.109045	3.60487e-12	1.07724e-11	2.26953e-12	0.0993029	0.0097667	0.346309	1.05705e-11	0.0954358	0.0712929	0.133852	1.80652e-12
GW_10_CTCTAATGCATTGATC	fibro	1.33281e-12	1.40454e-12	0.0250116	0.0275063	0.030042	1.92072e-12	5.60007e-12	0.0509857	0.0178863	0.1408	1.49311e-12	1.7489e-12	1.39718e-12	0.107546	8.89489e-12	0.444563	9.75424e-13	0.0157908	0.0900908	0.0497764	1.00949e-12
GW_10_CTCTCACAATCGATGA	pre_MN	6.92765e-13	0.00188852	0.0201719	0.0469092	0.151675	3.18559e-09	0.0218613	0.001281	2.39992e-13	1.38299e-12	6.56718e-13	0.0170061	1.08312e-11	7.1547e-13	4.49551e-13	0.0296193	2.08906e-12	5.36182e-12	1.6761e-12	0.230863	0.478725
GW_10_CTCTGGACGCCTGGTG	pre_IN3	0.0255755	0.0147004	1.10275e-11	4.26441e-12	0.0777284	4.4835e-12	5.43867e-11	0.00245748	3.10869e-12	0.0906341	3.52775e-12	0.0132316	0.00577764	0.0173721	2.17068e-12	0.107141	0.000828535	0.0127895	4.97194e-12	0.476939	0.154825
GW_10_CTCTTCTATTGACTGG	pre_MN	0.0404472	0.00492091	0.0615627	4.58267e-12	0.0769167	1.25873e-11	1.02641e-11	0.0263201	0.00900532	0.0135482	8.15999e-12	0.0638743	5.50381e-12	0.0343337	7.81987e-12	0.0952217	0.0649925	0.228215	8.51227e-12	0.0386208	0.242021
GW_10_CTGAATTTATTGCCAG	fibro	1.32432e-12	1.01563e-12	0.00870577	0.00391186	0.0680712	2.86031e-12	3.47568e-12	0.0614507	0.0124817	0.139883	1.86778e-12	1.23911e-12	1.61697e-12	0.0529595	7.44564e-12	0.489191	1.36625e-11	4.97507e-12	0.0859625	0.0773832	1.23712e-12
GW_10_CTGACTGCGCAGCTCG	IN3	8.82196e-13	4.0838e-13	0.0910316	0.0317706	0.378185	0.0497243	3.74548e-07	0.0149705	1.51217e-12	0.00675689	3.61757e-12	0.00683559	0.009871	5.39321e-11	1.53456e-12	0.0145186	0.00656321	0.105272	4.6429e-12	0.2845	8.25636e-11
GW_10_CTGCCAAGGTTGGAAG	IN3	4.01044e-13	2.35063e-13	0.380162	0.0026339	0.491833	3.80492e-12	0.0174514	8.60906e-13	6.49974e-13	5.70307e-13	5.59253e-13	3.01913e-12	3.12788e-13	8.4948e-13	5.50599e-13	0.00580494	0.00483883	0.0972759	1.45027e-12	8.0396e-13	1.00027e-10
GW_10_CTGCCATGCATCACAT	fibro	4.12291e-12	2.70195e-12	1.92544e-12	1.83906e-12	1.77957e-12	1.24989e-12	1.39459e-12	0.00688555	0.00114833	0.143538	1.37114e-12	0.0275228	4.99316e-06	0.0675791	0.0106842	0.435148	0.0255896	4.28208e-12	3.64788e-12	0.2819	1.23802e-12
GW_10_CTGGCGACATAAGTCC	fibro	4.46621e-12	5.05921e-11	9.30233e-12	0.0103946	0.050136	2.16078e-12	0.0125652	4.8948e-12	0.0520012	1.76991e-09	1.18657e-11	3.51903e-12	3.32947e-12	0.136793	0.0468496	0.451228	6.09565e-12	0.146924	1.72194e-11	0.0931081	1.58412e-12
GW_10_CTGGCGCACAGGTCTG	pre_MN	0.0160746	3.88217e-13	0.0392703	4.79059e-12	0.223064	0.0274423	9.56544e-12	1.33044e-11	3.62946e-12	9.10112e-13	0.00499001	0.0301413	1.13167e-12	5.60819e-13	0.00615627	0.00626075	1.59533e-11	0.00685995	7.69576e-12	0.0825996	0.557141
GW_10_CTGGCTGATTCATCCT	pre_MN	0.0627083	0.00442988	0.0905679	3.46634e-12	0.037143	7.07596e-12	4.48815e-12	0.00490023	3.36022e-12	4.73922e-12	4.92661e-12	0.0319341	3.13323e-12	1.21373e-09	5.36162e-12	0.0366353	0.0241251	0.157307	7.87808e-05	0.0388097	0.511361
GW_10_CTGGGATAAATAATGG	Astros	0.498088	0.0409984	0.0519623	1.24118e-12	0.0652413	7.10005e-12	0.0319461	6.96272e-13	0.0254646	2.46057e-11	0.185059	0.0125731	3.59168e-13	0.00965975	2.19122e-12	0.0133386	0.00171322	0.0136746	0.0385309	2.18743e-13	0.0117498
GW_10_CTGGGTAGGCAGTTAA	pre_MN	6.99073e-12	0.0344009	0.0600987	1.31605e-12	1.84766e-11	1.81317e-12	1.42549e-12	4.54507e-12	0.0134066	0.00805903	1.51292e-12	0.0626273	0.0807572	0.0659511	4.26342e-12	0.0999708	0.0507033	0.129356	8.7673e-12	0.161717	0.232952
GW_10_CTGGTAACACATAGAA	pre_MN	0.0570772	0.0224387	0.069349	1.03249e-12	0.115017	6.83426e-11	2.96859e-12	3.91131e-06	5.4256e-13	0.0227914	2.45359e-12	0.0340941	1.56831e-12	1.90834e-12	8.98536e-13	0.0337014	0.00763033	0.0790591	4.37202e-12	8.74262e-06	0.558829
GW_10_CTGGTAACGAGCTCTT	IN3	7.47338e-13	2.473e-13	0.138959	0.106008	0.379334	0.119592	0.0290122	2.34809e-11	4.74657e-13	7.52205e-13	8.88292e-13	0.0139764	1.06204e-12	3.71273e-13	6.54084e-13	0.00289256	1.29813e-12	0.103631	2.66979e-12	1.29177e-12	0.106595
GW_10_CTGGTTTCGAGCAAGA	pre_MN	0.111297	1.36639e-12	0.0373914	3.87813e-13	0.0305265	1.01401e-05	6.8223e-12	2.26939e-12	0.0485702	3.50222e-13	1.15982e-12	0.0640221	3.91878e-13	4.55349e-13	6.22941e-13	0.0757992	0.00119985	0.046444	1.74765e-12	6.67323e-13	0.584739
GW_10_CTGTCAAATGGCTCGG	IN3	0.00490668	2.28512e-13	0.11233	2.12576e-11	0.407651	0.0527732	0.0545845	5.23322e-13	5.19017e-13	5.04143e-13	7.54343e-12	3.12464e-12	4.69194e-13	4.24081e-13	7.65838e-13	0.0035263	7.56564e-12	0.0431391	0.0120162	9.05775e-13	0.309073
GW_10_CTGTGCAGGGTAGGTC	pre_MN	0.038836	0.000910715	0.0431198	2.00257e-13	0.193958	0.218273	0.00247936	0.00782161	1.77082e-13	1.39598e-13	9.6993e-13	0.0993855	1.48561e-13	2.49619e-13	1.84586e-13	0.0160636	0.00457834	0.00609557	6.17928e-13	1.88756e-13	0.368479
GW_10_CTTAGCCTTCCACATG	IN3	4.31942e-13	5.13511e-13	0.148628	0.11329	0.272261	0.166192	0.0293391	7.20958e-12	6.0091e-13	7.35005e-13	6.8264e-13	0.0278801	7.90831e-13	7.28918e-13	1.29775e-12	0.00993006	0.00707284	0.12512	3.52718e-12	4.05874e-12	0.100287
GW_10_CTTAGTAGGCCTACAG	IN3	4.64118e-13	3.40437e-13	0.0749623	0.0207647	0.284246	0.0340057	1.42596e-11	0.0324036	4.40117e-13	5.07638e-12	6.48987e-13	0.00809422	1.0112e-12	0.00445886	5.31504e-13	0.0274796	0.0053058	0.161447	1.70669e-11	0.267794	0.0790388
GW_10_CTTCATTGTCAGTGGA	fibro	1.44388e-12	3.04724e-12	6.22642e-12	2.17492e-12	5.1381e-11	1.69579e-12	2.16285e-12	0.136685	0.00224948	0.0759815	1.55673e-12	0.0584419	2.6604e-12	0.0233307	7.78489e-12	0.332902	0.0118228	0.107825	4.24011e-12	0.250761	1.30615e-11
GW_10_CTTGAGTTAGGGTAAT	pre_MN	0.0141854	5.23098e-13	0.0395944	2.38085e-12	0.170456	1.20245e-07	0.0067304	8.85057e-13	6.04606e-13	8.23649e-13	3.69185e-12	0.00171592	1.93315e-12	5.71953e-13	6.25999e-13	0.00909486	0.00755205	0.0329559	3.18602e-12	0.0295313	0.688184
GW_10_CTTGTGCTCACCGATT	IN3	1.31556e-12	6.3358e-13	0.158158	2.5716e-11	0.248302	1.83059e-11	0.0235684	0.0219162	2.10617e-05	4.73111e-11	0.0419217	0.0295018	2.74573e-12	0.0277059	1.24482e-11	0.0342644	0.00186988	0.143659	0.02447	0.244642	4.01286e-12
GW_10_CTTGTTGCTGAGTCAA	Astros	0.412995	0.10869	0.117558	3.00667e-13	0.0389775	2.80535e-13	6.37807e-12	1.86412e-13	0.051654	1.17968e-12	0.195411	0.0243137	1.43257e-13	1.28465e-12	5.2916e-13	0.00142041	0.0130982	0.0358827	1.88799e-12	9.96975e-14	7.09267e-13
GW_10_CTTTAACTTTCAAAGG	IN3	3.39918e-13	1.5516e-13	0.38507	2.40569e-10	0.50396	0.00192067	0.0631703	6.09244e-13	6.58485e-12	3.46562e-13	4.96746e-13	0.000280722	2.92891e-13	3.04034e-13	7.56979e-13	0.00088908	0.00264684	0.0420621	8.60295e-13	4.08901e-13	2.54931e-12
GW_10_CTTTAGGAACACTGTT	pre_MN	0.0371999	9.7265e-13	0.0680349	8.75679e-13	0.120515	6.43389e-07	1.93826e-12	1.75071e-12	4.03919e-13	8.01875e-13	1.67963e-12	0.0515272	1.1911e-12	5.01715e-13	4.45036e-13	0.0103295	0.0108758	0.072095	1.04153e-11	0.068311	0.561111
GW_10_CTTTAGTGCTATTATT	fibro	0.0072591	1.89137e-11	4.32873e-12	3.04024e-12	2.96491e-12	2.0178e-12	2.35816e-12	9.20229e-12	0.0371008	0.254025	3.61927e-12	5.90362e-11	0.0340823	1.62484e-11	7.07258e-12	0.380414	0.027679	8.51451e-12	5.61224e-12	0.25944	1.85083e-12
GW_10_GAAACAGATGACCACC	pre_MN	0.00598399	1.12207e-12	0.0537356	6.8476e-13	0.239578	0.124527	0.0026798	5.26748e-13	1.8428e-13	2.50298e-13	7.71202e-13	0.0407196	4.49808e-13	2.18777e-13	2.59167e-13	0.00996877	0.0111135	0.0601402	1.17002e-12	7.26686e-13	0.451554
GW_10_GAAACCATGGTGCGCT	pre_IN3	1.19951e-12	9.32318e-13	0.081029	8.06485e-11	0.272829	5.35489e-12	2.37539e-11	0.0319756	1.10295e-12	0.0233449	1.7691e-12	0.00312477	1.99524e-12	4.07653e-12	1.28019e-12	0.0367004	0.00258616	0.233638	0.0411005	0.273672	3.0902e-12
GW_10_GAAAGAACAGCGTTAT	pre_MN	6.3134e-12	6.31707e-12	0.078747	3.83251e-12	0.180614	1.61444e-11	0.114756	1.50843e-11	5.1403e-12	5.42628e-12	0.0517874	0.00277029	4.70985e-12	5.17056e-12	0.00308619	0.0452385	0.0078286	0.184503	4.36198e-11	0.0368754	0.293793
GW_10_GAACGTCTCATGGTCG	IN3	1.06573e-05	1.00216e-12	0.100527	0.0320078	0.226476	0.184271	0.0784893	1.1339e-12	0.00700026	7.13236e-13	0.094797	0.0110869	9.24897e-13	3.69769e-13	1.45454e-12	0.00890028	0.00269601	0.0976695	0.0680092	1.03344e-12	0.0880598
GW_10_GAAGCGTGAGGAATTT	pre_IN3	0.0476156	0.00639593	4.3896e-11	4.47508e-12	0.047389	2.49386e-12	0.00031404	0.0490886	0.000750342	1.10926e-10	3.69629e-12	0.0241909	3.54281e-11	0.113628	5.50649e-12	0.206788	2.26779e-11	0.104935	1.94576e-11	0.317307	0.0815983
GW_10_GAAGTCTCCCTAGCGA	pre_MN	0.0150192	0.00157298	0.0185879	1.58848e-11	0.189182	0.000201134	0.0133538	1.39835e-12	4.14303e-13	0.0150653	2.57133e-12	0.0343877	3.09616e-12	1.9695e-12	8.52385e-13	0.0118293	0.00417367	0.116384	1.44455e-06	0.145118	0.435124
GW_10_GAATAGACGCGACCCA	pre_MN	0.0129168	0.00195679	0.0478882	7.07875e-13	0.305953	0.146866	0.0032408	4.84218e-13	1.96948e-13	2.27536e-13	5.68721e-13	0.0214951	3.30441e-13	2.08772e-13	2.43242e-13	4.86761e-13	0.0102553	0.0291242	1.27253e-12	9.12437e-13	0.420304
GW_10_GAATCTGAACATTCTC	pre_IN3	1.26187e-12	3.30968e-12	5.09971e-12	2.44756e-12	3.75068e-12	1.77651e-12	2.15081e-12	0.021387	0.00328515	0.236026	1.42425e-12	3.57692e-12	3.51087e-12	4.02782e-11	2.919e-12	0.26202	3.58406e-12	8.37823e-11	1.5677e-11	0.477282	2.51262e-12
GW_10_GAATGTGGTCCGGATT	pre_IN3	0.0259099	0.0754488	1.90107e-11	2.6683e-12	0.0204857	4.3567e-12	3.9635e-12	5.99386e-11	0.0052932	0.0662567	2.1909e-12	0.0995126	1.18442e-11	0.0223234	2.80031e-12	0.0825115	0.0526957	0.0156871	0.0574154	0.251205	0.225255
GW_10_GAATGTTGGGTAATCT	IN3	4.18585e-13	1.93296e-13	0.267166	0.0229008	0.586983	9.37793e-12	0.0388254	5.3171e-13	1.03764e-12	4.02285e-13	5.94257e-13	1.9363e-12	3.06451e-13	3.3603e-13	6.74449e-13	0.00167195	0.00215491	0.0216673	1.15306e-12	3.68911e-13	0.0586304
GW_10_GAATTATAGTGAAAGG	pre_MN	0.00838862	0.00999317	2.35902e-11	9.7425e-12	0.0976089	2.62072e-12	0.00122236	0.00250842	3.86678e-13	0.0296775	8.86927e-13	0.054873	6.43107e-10	4.12321e-12	7.01192e-13	0.0399109	0.00537368	0.0210321	8.66909e-12	0.342671	0.386741
GW_10_GACAAACATATGCAGG	pre_MN	0.088115	0.0198629	0.171607	1.76611e-12	0.112359	1.86878e-12	9.69304e-12	1.75801e-12	0.00764656	2.56134e-12	5.54633e-12	0.0156423	1.95051e-12	1.59182e-11	2.36972e-12	0.075796	0.0138601	0.118025	4.89186e-11	0.00304372	0.374043
GW_10_GACAACGACCATTGAA	pre_MN	5.97102e-13	1.15432e-12	0.0906121	0.0779104	0.188035	0.169986	0.050779	7.92763e-12	3.37504e-13	8.54256e-13	1.266e-12	1.48313e-06	1.2026e-12	6.56314e-13	5.58437e-13	0.0321606	1.33414e-12	0.132757	4.47263e-12	0.026018	0.23174
GW_10_GACACAAGGGAAGAAA	pre_MN	5.1432e-13	6.49622e-13	0.0576404	0.0516331	0.216642	0.0250809	0.0159923	5.00837e-11	2.93118e-13	1.32243e-12	5.73971e-13	0.0163269	1.63428e-12	2.01512e-12	5.48621e-13	0.0244975	0.00471897	0.01986	2.39097e-12	0.222413	0.345195
GW_10_GACAGCCAGACCTGAC	pre_MN	0.0779877	0.0204522	0.0521933	2.99908e-12	0.124546	0.000107625	3.10288e-12	0.00360257	0.00320713	0.0037851	1.64809e-12	0.0303079	4.84942e-12	1.68962e-12	0.00410026	0.0624592	9.71482e-06	0.0473666	1.70568e-11	0.0511029	0.518771
GW_10_GACGGTCAATAGAAGC	IN3	5.94208e-13	1.19523e-12	0.0362816	0.108753	0.368985	0.176796	5.92434e-12	2.62628e-12	3.93453e-13	7.70544e-13	0.00583607	0.0182287	0.0018673	2.41907e-12	0.00588503	0.00525426	1.09368e-12	0.187791	2.77345e-11	0.0843214	1.39921e-11
GW_10_GACTCCCAGAATAAGG	pre_IN2	1.31375e-12	0.00144438	0.181053	5.85958e-12	0.096763	2.60521e-12	0.095479	6.26455e-12	0.000921401	0.051827	1.05153e-10	4.37524e-12	1.29567e-12	1.71849e-11	5.04858e-12	0.0786297	0.0249937	0.165377	0.196908	0.106604	1.39819e-12
GW_10_GACTCGCGGGAATGAC	IN3	4.03785e-13	2.99595e-13	0.0630224	0.114051	0.304584	0.156472	0.0273528	0.00695981	5.33577e-13	1.37639e-12	0.00385611	0.0107229	0.007107	8.65298e-13	7.50215e-05	9.78031e-12	0.00279742	0.131211	1.48699e-11	0.171788	8.52616e-12
GW_10_GACTGCACCAGCCCAG	pre_IN3	0.05133	2.04869e-12	0.00955658	4.5455e-12	0.0301637	5.94163e-12	2.32596e-11	0.00755201	0.00273006	0.0549307	2.87192e-12	0.149988	8.10015e-09	0.04705	4.07731e-12	0.0652491	0.0563284	0.0732952	0.0154754	0.258137	0.178214
GW_10_GAGATCTGTCACTCCG	pre_MN	4.69237e-13	7.5531e-13	0.0222156	0.0421246	0.177999	0.110172	0.0383485	2.81892e-12	2.75099e-13	1.91655e-12	0.00317641	0.0268175	1.09258e-12	7.34295e-13	4.80328e-13	0.0201608	4.44473e-12	0.0616462	0.0323292	0.0989565	0.366054
GW_10_GAGATCTTCCATGACA	pre_MN	0.049969	0.0193135	0.0405633	3.36305e-12	0.0369974	2.79557e-12	5.53442e-12	2.72286e-12	0.0247197	1.13927e-11	2.55499e-12	0.0665422	4.87043e-12	2.85163e-11	4.5275e-12	0.114243	0.0456955	0.0300293	0.0354305	0.0431527	0.493343
GW_10_GAGCTAAGGGCATATC	NPC2	0.0543108	2.52102e-10	0.0614788	1.49298e-12	0.027637	7.40865e-13	0.0309371	4.7929e-13	0.0666202	0.0171819	0.61873	6.48296e-13	2.57868e-13	2.44274e-12	1.65796e-12	0.0018078	2.48827e-13	3.31144e-12	0.121297	1.78134e-13	4.17357e-13
GW_10_GAGGGCGCAGCTCTGC	pre_IN3	1.82946e-12	0.00444848	0.0503999	0.0507119	0.090145	0.0375493	0.020403	0.0366612	1.4797e-12	0.0310775	0.119523	8.28011e-12	6.75393e-12	0.00605422	1.69644e-12	0.0344495	0.00216358	0.131117	0.0491216	0.279747	0.0564274
GW_10_GAGTGTGCGGTACCCA	pre_MN	0.0480967	4.01578e-13	0.0658286	3.74407e-13	0.165615	0.0498441	0.00557917	1.21221e-11	3.4839e-13	3.75158e-13	3.78547e-12	0.0642706	2.93935e-13	3.31606e-13	3.53224e-13	0.0440397	0.00491088	0.0549813	1.18731e-12	4.42547e-13	0.496834
GW_10_GATAACTCGCACTGTG	pre_MN	0.0370416	1.16399e-12	8.00824e-07	1.19073e-12	0.176304	0.04883	7.85066e-12	0.0118785	8.90722e-13	9.42309e-13	1.04165e-11	0.0323761	1.26231e-12	6.12821e-13	1.1159e-12	0.0172734	0.00333666	0.0595196	4.98098e-12	0.0856619	0.527778
GW_10_GATATGAGACACTAAC	Ependymal	0.0119439	0.408231	0.087925	2.01513e-13	5.33023e-12	1.29196e-13	4.25753e-13	1.39284e-13	0.0114382	9.93961e-13	0.338559	0.00807639	7.96571e-14	1.67901e-10	2.62681e-13	0.0242548	0.0155659	0.0940054	1.0927e-12	5.9883e-14	2.74579e-13
GW_10_GATATGCGGTAGCCAA	NSC1	4.6906e-12	0.0528483	0.115939	2.21822e-12	0.0797468	1.22148e-12	7.42314e-12	9.43212e-13	1.44187e-12	7.37466e-12	0.0450098	7.96289e-12	1.05335e-12	0.384461	1.02653e-12	0.105566	0.0181014	0.176975	7.54148e-05	0.0212771	1.54809e-12
GW_10_GATATTGAGATTGGCG	pre_MN	2.3019e-12	5.12766e-13	0.1028	4.46303e-12	0.185789	0.00138012	0.00557734	8.25727e-12	5.5886e-11	7.94073e-12	0.0140101	0.0256764	1.28287e-11	1.92435e-12	2.95472e-12	0.0240846	3.37637e-12	0.0567448	0.00493687	0.22197	0.35703
GW_10_GATCCGGGAATTAACA	pre_MN	0.00680063	4.68672e-09	0.0506326	1.24845e-12	0.237906	0.061336	1.02149e-11	1.95431e-12	2.2474e-13	5.84307e-13	1.03496e-12	0.0578492	1.0229e-12	0.00179068	3.75949e-13	0.00846148	0.000511555	0.0625413	1.81905e-11	0.0258103	0.48636
GW_10_GATCCTAAATCGGGAC	pre_MN	8.72712e-13	6.79518e-13	0.0614145	6.4441e-09	0.218772	0.116757	0.135806	3.95402e-12	5.36419e-13	9.96893e-13	7.92551e-12	0.0122441	9.79642e-13	8.60932e-13	5.40267e-13	0.0108756	1.59791e-12	0.0798848	2.79423e-12	0.136984	0.227262
GW_10_GATCGGTGGCCATAAC	pre_IN3	3.78676e-13	4.2123e-13	0.0167609	0.0101306	0.272725	0.113629	6.91709e-12	0.0114799	3.91818e-13	2.45771e-12	4.71752e-13	0.0142035	2.11039e-12	9.38909e-13	6.52788e-13	0.00463608	0.000930167	0.102249	4.83296e-12	0.341569	0.111686
GW_10_GATCGTGACTGATATC	pre_MN	0.000316246	4.05788e-13	1.7271e-05	1.12767e-12	0.235051	0.1006	5.65155e-12	6.12683e-13	1.8439e-13	4.38634e-13	8.70317e-13	0.043587	0.00388861	3.07459e-13	2.77326e-13	0.0104049	0.00208177	0.0922181	1.65718e-12	0.0215596	0.490275
GW_10_GATCTTGGAGGGCATA	pre_MN	0.0174231	5.57241e-13	0.060538	8.33813e-13	2.23248e-11	1.62367e-12	2.15561e-11	3.86973e-12	5.67594e-07	1.06703e-12	3.40088e-12	0.061356	1.40733e-12	3.23897e-12	8.85416e-13	0.0449498	6.91e-12	0.0166506	4.35265e-12	1.61111e-11	0.799082
GW_10_GATGCTGTATTTCATC	pre_MN	0.0231714	2.16873e-12	9.3887e-05	8.71035e-13	4.64091e-07	2.45273e-08	4.3484e-12	8.77576e-05	4.68661e-13	7.49986e-13	8.18293e-13	0.0326921	6.62334e-12	5.27405e-13	8.14808e-13	0.0132052	0.0084391	0.0116116	1.32444e-11	0.0982913	0.812407
GW_10_GATTCCCTTGTCGCAG	IN3	3.9222e-13	3.05248e-13	0.267297	0.0591138	0.446699	0.0556163	0.0210019	8.20659e-13	9.01813e-13	4.01449e-13	5.43823e-13	0.00172999	4.06021e-13	3.36721e-13	8.52858e-13	0.00252093	1.35185e-11	0.00868576	9.88125e-13	5.77394e-13	0.137335
GW_10_GATTCGACGGTTCACG	pre_MN	0.0130122	0.00116791	0.0423731	2.77908e-13	0.236596	0.191106	3.03783e-09	1.72037e-11	1.33978e-12	1.68612e-13	7.80324e-13	0.0820465	2.74754e-13	1.73321e-13	2.90382e-13	0.00985065	0.00805156	0.0168564	7.83802e-13	5.66762e-13	0.398939
GW_10_GCAAACCCTACATTAT	pre_MN	0.064653	7.6097e-12	2.00545e-11	4.83049e-12	7.72871e-10	6.47812e-12	0.0249341	0.00941444	2.19784e-12	0.0908046	9.84461e-12	0.0313297	4.00833e-12	1.8825e-11	0.00635989	0.132944	0.058207	0.245327	0.00872328	0.0632461	0.264058
GW_10_GCAGACCCAGCACGTA	pre_MN	0.042358	1.99413e-12	0.198797	2.86742e-12	0.244123	1.15085e-11	0.0560721	6.35264e-12	1.323e-12	3.9651e-12	0.0416196	2.91099e-11	4.53747e-12	8.15199e-11	3.96134e-12	0.0941674	1.99652e-12	0.0414163	7.34342e-12	0.020716	0.26073
GW_10_GCAGATTAGGGATATC	pre_IN3	9.02883e-13	1.42164e-12	2.99536e-12	2.35008e-12	0.0274154	1.71398e-12	2.53286e-12	0.0691507	3.28672e-12	0.0996584	1.01279e-12	0.0306699	2.32267e-12	6.784e-12	2.1714e-12	0.302841	0.0426112	0.0758529	5.38264e-12	0.351801	7.68369e-12
GW_10_GCATAGAGCACTCAGG	fibro	6.3739e-13	2.30557e-11	3.98279e-12	3.61302e-12	3.95448e-12	2.58056e-12	0.00931069	0.0542677	0.00235727	0.239564	7.78196e-13	2.62758e-12	1.02578e-12	0.0474189	2.80716e-12	0.465515	0.0135345	0.103396	1.93638e-11	0.0646363	1.15079e-12
GW_10_GCATGAGGGACGCGGC	pre_MN	3.66705e-12	5.24303e-13	0.0841412	0.0380622	0.224481	0.139864	0.0397945	8.19358e-13	3.5989e-13	9.07407e-13	0.0185986	0.0492925	0.0131601	5.4254e-13	7.17529e-13	0.0067676	3.75332e-12	0.0535682	1.25617e-11	0.0420865	0.290183
GW_10_GCATTCAAGGCAACGC	IN1	1.46484e-12	0.000329682	0.31913	1.82292e-11	0.296471	0.0610353	0.00669596	0.0110281	3.25566e-11	2.23258e-12	1.53262e-12	0.00617384	2.49776e-12	1.862e-11	1.97705e-12	0.0238758	4.4779e-13	0.130073	2.00905e-12	0.0531433	0.0920436
GW_10_GCCAACCATTTCCGGA	IN3	3.82798e-13	6.0178e-13	0.209774	0.0650933	0.311349	7.20487e-12	0.020205	0.000946692	0.00608582	6.6014e-10	5.56883e-13	0.0138253	1.47257e-12	6.49711e-12	1.63778e-12	0.011912	0.00359641	0.18731	4.08428e-12	0.169902	1.82588e-12
GW_10_GCCAATAGGGCATCTC	IN3	2.5496e-13	1.7404e-13	0.288943	0.0692182	0.489378	0.00323927	0.0584389	4.9175e-13	0.00493367	2.93351e-13	3.92939e-13	5.20068e-07	2.8658e-13	2.31532e-13	4.98481e-13	0.000830483	4.85049e-11	0.0346068	1.12042e-12	3.12008e-13	0.050412
GW_10_GCCAGGAGTAACCGAT	NPC2	1.18757e-12	2.44168e-13	0.229491	6.58067e-13	0.153039	4.51252e-13	0.0129031	2.17288e-13	0.000152537	0.00289438	0.372414	7.84605e-13	1.56978e-13	0.224249	6.7501e-13	0.00377638	0.00108119	3.86946e-12	2.18875e-12	1.45813e-13	4.86272e-13
GW_10_GCCATATTGCACACAG	IN3	4.90922e-12	0.00238972	0.173111	5.4888e-12	0.333138	0.000414156	0.110243	9.7183e-13	0.0113378	0.00330693	0.11722	0.0151363	5.478e-13	0.0186301	9.8926e-13	0.00552895	0.00453506	0.0951896	1.09864e-11	5.36823e-13	0.109821
GW_10_GCCCGTAATACCTTCT	pre_MN	1.30399e-12	0.000945493	0.108876	0.0111677	0.21551	0.122525	0.0486178	0.00464299	5.73418e-13	8.37434e-13	2.46908e-12	0.0314407	0.0172918	1.14332e-12	1.44708e-12	0.0312776	7.48834e-12	1.01617e-11	0.0224492	0.0358437	0.349413
GW_10_GCCGATTGGCCAAGCT	fibro	1.62845e-12	0.0259274	2.09725e-11	2.56562e-12	3.3071e-12	1.41232e-12	1.78187e-12	0.0430522	0.0244488	0.12281	1.65748e-12	0.0878601	2.79699e-12	0.0147385	3.24373e-12	0.500601	0.00518918	2.95196e-11	0.0645121	0.11086	1.74878e-12
GW_10_GCCGGGTTAGGGTCGC	fibro	3.96419e-13	7.31411e-13	3.68935e-13	4.57814e-13	2.46336e-13	2.36841e-13	2.90745e-13	0.0105763	0.0236409	0.236414	3.35962e-13	4.33899e-13	5.65422e-13	0.0164306	1.87152e-12	0.712938	2.7661e-13	3.54029e-13	6.23281e-13	5.69829e-13	1.86343e-13
GW_10_GCCTATAGTGTCAGGG	IN3	5.54435e-11	2.46355e-13	0.0945155	1.22391e-05	0.244115	0.174613	0.0924188	1.27823e-12	9.49706e-13	6.26929e-13	0.0329334	0.013906	5.43777e-13	3.72267e-13	8.83178e-13	0.00620618	0.00206053	0.0966547	3.94901e-12	1.2054e-12	0.242565
GW_10_GCCTCATCTGGAAATA	pre_MN	0.0272541	4.78317e-13	0.0231575	1.59221e-12	0.169158	0.00458256	0.00829524	2.70165e-12	3.10917e-13	7.93492e-13	2.2112e-12	0.0523366	1.64071e-12	4.85444e-13	4.7407e-13	0.0278406	0.00302015	0.098124	2.30161e-12	0.0245879	0.561643
GW_10_GCGAAACTTAACTGGA	pre_MN	0.0566501	7.43318e-12	0.0208955	4.02138e-12	0.0315776	4.65906e-12	2.00045e-12	1.76782e-10	0.0145413	2.65536e-10	2.81195e-12	0.0413617	2.40062e-12	1.27767e-11	3.46516e-10	0.08342	0.0576366	0.103014	0.00886464	0.182628	0.39941
GW_10_GCGAAGCCATACCCGT	pre_IN3	0.00726552	0.0104431	4.52306e-12	2.11276e-12	0.0436164	1.65008e-12	2.11338e-12	0.0439464	0.00933742	0.115165	1.62021e-12	0.00811455	6.43113e-12	0.0352193	2.41073e-12	0.193829	0.00354588	0.0529216	3.29894e-12	0.476596	1.05959e-11
GW_10_GCGAGAGTTGCGTCCA	IN1	1.75405e-12	5.80477e-13	0.412921	0.0757844	0.325189	6.00902e-11	9.15531e-12	1.29947e-12	0.00171635	1.47671e-12	0.00381055	0.0195604	7.15773e-13	1.07628e-12	1.51367e-12	0.0114172	1.02968e-12	0.109672	2.43684e-12	5.22192e-12	0.0399297
GW_10_GCGAGTTCTGCAAAGA	pre_IN3	0.00906856	0.0593811	3.10252e-12	3.24725e-12	0.0377073	2.15925e-12	1.49872e-12	0.0397383	1.41659e-12	4.046e-06	1.51858e-12	0.0492028	0.0190842	0.0509101	2.98575e-12	0.168426	3.42441e-12	0.0704945	8.06714e-12	0.398355	0.0976289
GW_10_GCGATTGTTAACGTTA	pre_MN	0.0784186	0.00431476	0.107821	1.54718e-12	0.128442	0.0583951	0.0221512	4.02547e-12	4.48007e-13	3.60732e-12	2.89546e-12	0.045692	3.30564e-12	2.14155e-11	6.13763e-13	0.00273622	0.0182095	0.0247782	1.65035e-11	0.0166229	0.492419
GW_10_GCGCAAGAGCGCGCTG	pre_MN	0.0461537	0.0243311	0.0611488	2.77216e-12	0.138398	2.74287e-12	0.00756031	2.52621e-12	0.00274158	0.0050989	1.27125e-11	0.0244177	2.79637e-12	2.3074e-12	2.83112e-12	0.0454494	0.0133931	0.115144	0.0472255	0.0521087	0.416829
GW_10_GCGCATCCAGTCAGCA	IN3	3.42153e-12	2.27069e-13	0.0797928	0.0975247	0.299154	0.118518	0.0715519	2.30327e-12	8.56008e-13	9.9073e-13	2.51687e-12	2.72401e-11	1.45754e-12	5.57544e-13	2.57029e-05	0.00302752	8.30479e-13	0.144853	8.43601e-12	1.62552e-12	0.185552
GW_10_GCGCCGTTCCACGATA	pre_IN3	0.0350067	0.00679505	2.2547e-11	3.8533e-12	9.99498e-12	3.77799e-12	1.18005e-11	0.0206438	8.3363e-12	0.075449	1.41958e-11	0.104146	0.0337785	6.12156e-10	1.07034e-11	0.218506	2.10251e-12	0.0586351	7.54744e-12	0.447041	7.53592e-12
GW_10_GCGCTAATTGAATAGA	pre_MN	9.90188e-13	0.00184482	0.0658732	1.07583e-12	0.191319	0.09563	0.013908	1.66766e-12	2.90779e-13	4.21561e-13	7.65148e-13	0.0463338	1.06279e-12	3.37188e-13	3.61497e-13	0.0115734	0.00545653	0.0593701	1.29443e-12	0.0286582	0.480033
GW_10_GCGCTGATCCAGACTC	fibro	5.04158e-13	0.00494385	1.99603e-12	6.29893e-12	1.19122e-12	8.45338e-13	1.12298e-12	0.034826	0.00834391	0.184759	5.84436e-13	7.36312e-13	1.28578e-12	0.103864	0.0558575	0.522578	7.24645e-13	4.83045e-12	0.0567605	0.0280679	4.73664e-13
GW_10_GCGCTGCTTTGCATTT	IN3	1.47297e-12	2.51131e-13	0.116819	0.0432014	0.232732	0.159401	0.0486541	2.25521e-12	3.31246e-13	2.07305e-12	0.00792662	0.016544	1.51133e-12	4.55426e-13	5.68298e-13	0.0149209	0.00106129	0.137465	3.86881e-12	0.130395	0.0908799
GW_10_GCGGAGAGGGAGAACG	pre_MN	0.0454561	0.00123726	0.241268	1.09154e-11	0.0842625	1.16335e-11	9.28164e-11	0.0026272	3.35633e-12	0.0314944	5.27817e-12	0.00854572	7.46338e-12	0.0338954	5.83936e-12	0.0678501	0.00823647	0.135762	0.000203616	2.22088e-11	0.339161
GW_10_GCGGTGAACTGCGCTC	pre_IN1	2.52256e-12	1.40215e-12	0.198713	3.45849e-12	0.180119	1.23239e-11	6.54159e-11	1.60005e-12	1.03949e-07	0.00373281	0.109452	1.26868e-11	2.50278e-12	0.13793	2.97525e-12	0.0743423	2.4988e-12	0.213536	0.0393703	0.0428047	2.9881e-11
GW_10_GCGTAAATGGCCATAA	pre_MN	1.38714e-12	6.48845e-13	0.108268	1.95842e-12	0.263894	0.00681479	0.0140841	0.0318417	4.07553e-13	8.84337e-13	1.40208e-12	0.00648251	1.21545e-12	1.51321e-12	5.92136e-13	0.0129283	0.0191172	0.0748833	1.65409e-12	0.132973	0.328713
GW_10_GCGTGGTACTGGGTTA	pre_MN	2.92632e-12	0.00201992	0.00047945	0.0417551	0.168624	0.0626385	0.0759169	2.3588e-12	4.1543e-13	1.01371e-12	0.000507716	0.0263817	1.7664e-12	6.1962e-13	4.72843e-13	0.00493441	0.0083705	0.0435132	7.42302e-12	0.137377	0.427482
GW_10_GCTAAGTAGTTTCTCT	pre_MN	0.0965418	3.7603e-12	0.0654039	3.10608e-12	0.102191	0.0350711	0.0471446	0.00211175	0.019662	0.0804706	0.106735	0.00417917	0.0157857	0.00935195	1.97706e-12	0.0311506	0.00947577	0.0254363	0.0530901	0.0518706	0.244328
GW_10_GCTACGACTTATTGGG	pre_MN	0.0228047	1.28349e-08	0.0553269	3.78351e-13	0.144879	0.00970909	1.14658e-11	1.74644e-10	3.34044e-13	2.82413e-13	3.03915e-12	0.0653416	0.00171093	0.00226695	3.69023e-13	0.0197556	0.00582534	0.0168699	1.39659e-12	5.17538e-13	0.65551
GW_10_GCTACTATAGTAGAGT	fibro	4.14216e-12	2.867e-12	1.86127e-09	3.56193e-12	0.0244719	7.31804e-12	0.0302958	0.034691	0.00817268	0.0346585	1.92527e-11	0.0460112	1.27499e-12	0.000214078	0.0612685	0.495542	1.52649e-11	0.135282	0.0381864	1.85938e-12	0.0912057
GW_10_GCTAGACCGTCTACTG	pre_MN	0.0356259	4.70862e-12	0.107205	3.40091e-11	0.138649	6.82174e-12	4.85582e-12	6.19737e-11	1.51663e-12	0.0107464	0.0145459	0.0951062	1.4136e-11	1.26965e-11	4.31433e-12	0.0561268	0.00294731	0.114436	4.13129e-11	0.126335	0.298277
GW_10_GCTAGTAGAGCTTGTA	pre_MN	0.00278211	6.26177e-13	1.20994e-11	1.85567e-12	0.111143	1.84906e-12	2.29698e-12	0.0209646	0.0038734	1.26255e-09	2.56231e-12	0.0710023	4.58105e-12	7.79037e-12	4.53248e-12	0.0887352	1.05284e-11	0.129396	8.08946e-12	0.23377	0.338334
GW_10_GCTCGCTCATGTCCAA	pre_MN	0.061512	6.06891e-12	0.158825	4.62419e-12	0.100771	9.01096e-12	0.00935269	2.87748e-12	2.43815e-12	0.0291572	6.16188e-12	7.51921e-12	2.95033e-12	1.42497e-11	1.55291e-10	0.0252151	0.00394414	0.0382027	0.00220605	0.104857	0.465957
GW_10_GCTCGGAATTTAAAGC	pre_MN	1.21543e-12	0.00229109	0.0789971	7.41017e-12	0.283218	0.0742599	0.0372523	6.66435e-13	4.92248e-13	1.30476e-12	2.64431e-12	0.025631	0.0105684	7.83206e-13	2.1624e-12	0.0171832	1.8857e-12	0.0797303	3.47083e-12	0.0559597	0.334909
GW_10_GCTGAGGCGTGAGTAT	pre_IN3	1.50434e-12	2.70513e-12	8.86883e-12	1.95367e-12	1.5234e-10	2.4485e-12	2.65479e-12	0.0505125	1.75573e-12	0.0883956	1.54263e-12	0.0619201	2.08108e-12	3.83808e-12	1.70882e-12	0.208293	0.0173118	0.0799581	7.81504e-12	0.382555	0.111053
GW_10_GCTGCACGGTTTCTTA	pre_MN	0.0486134	3.633e-13	0.0120654	5.6265e-13	0.125425	0.0814939	2.34311e-12	0.00614855	0.00168862	5.01116e-13	1.39998e-12	0.0618444	0.00794962	6.57373e-13	1.1948e-12	0.0176691	2.21788e-12	0.0721387	2.49768e-12	0.0746548	0.490309
GW_10_GCTGCTCTCCGGACAC	pre_IN3	0.0137059	1.1002e-12	9.42422e-12	2.1701e-11	0.0940313	2.97187e-12	0.0149544	0.0215599	0.00154273	0.108241	1.80201e-11	0.00630652	0.0271818	1.40601e-11	1.10441e-11	0.103437	1.00741e-12	0.0129534	9.61783e-12	0.538873	0.0572131
GW_10_GCTGTTGCTACCGAAC	pre_MN	1.32011e-12	2.33728e-13	0.0324845	1.03906e-12	0.265173	0.0316358	0.0645935	4.79131e-13	2.46109e-13	0.00150449	5.90598e-13	0.0498026	4.58409e-13	2.5448e-13	3.7584e-13	0.0109537	0.00784244	0.010419	7.53904e-13	1.42771e-12	0.525591
GW_10_GCTTAATGTAACTAAC	pre_MN	0.0652842	0.0175823	0.0405202	1.22806e-12	0.171777	0.0477548	0.0301673	1.50947e-12	0.00486528	7.44065e-13	1.09142e-12	0.0601237	1.50709e-12	1.55496e-12	7.93686e-13	0.0186036	0.00536538	0.0162236	2.88929e-12	0.0456509	0.476081
GW_10_GCTTATGAAGCAGGAA	pre_MN	0.0103353	7.18287e-13	0.0659488	2.04316e-12	0.203442	0.0226527	0.0717847	0.0063787	5.71539e-13	1.06825e-12	2.9481e-12	0.0316752	1.55841e-12	5.52115e-13	6.10265e-13	0.0120279	3.91411e-11	0.0262459	1.85652e-12	0.110188	0.439321
GW_10_GCTTCCGTCCCTAGAC	pre_MN	0.0118762	2.84779e-13	0.0603088	0.0653384	0.145581	0.0480273	0.0397173	3.32295e-12	4.6059e-13	2.4044e-12	0.0147993	0.00898872	3.97657e-12	6.33695e-13	1.24723e-12	0.0160104	0.00647868	0.0823704	0.0382008	0.138774	0.323528
GW_10_GCTTGGATCGATTAGG	pre_IN3	1.0147e-12	6.27838e-13	0.111451	0.0905558	0.199919	0.0826765	6.00105e-12	1.96828e-06	4.5703e-13	0.000162641	2.98305e-12	0.0136583	0.00871593	1.71922e-12	9.0722e-13	0.0121279	0.00932464	0.0814315	0.0157601	0.302658	0.0715575
GW_10_GCTTTCAGAGGAGGTG	pre_MN	7.50415e-13	2.52279e-13	0.162816	0.0154883	0.213162	0.141529	0.0534538	1.16396e-10	0.00102537	1.03797e-12	2.4186e-12	0.00775316	4.12131e-12	5.5199e-13	8.2292e-12	0.00106411	0.0101073	0.0466995	5.25957e-11	0.0534542	0.293447
GW_10_GGAAAGTGCCCATGCC	NSC1	1.52321e-12	0.0152713	0.132855	7.62476e-13	0.112047	1.01624e-12	0.0311281	6.19722e-13	0.000862089	8.20658e-13	0.180466	0.00685932	5.5365e-13	0.377386	1.69617e-12	0.0345134	8.28142e-12	0.108613	2.15074e-12	6.64822e-13	5.55433e-12
GW_10_GGAATGCGCTAGCGTG	NPC2	0.075462	4.04403e-13	0.0649244	6.38443e-12	0.0635568	4.82994e-12	0.0950471	2.05916e-12	0.0071151	0.0218635	0.502734	0.0107262	4.72638e-13	2.05488e-12	1.0028e-12	0.00977512	5.03616e-12	1.5195e-12	0.148796	2.88861e-13	1.34115e-12
GW_10_GGAGACGACACCTTTG	pre_IN3	0.00834215	0.0195264	6.48889e-10	3.50021e-12	0.100826	2.87515e-12	7.7811e-12	0.0150895	0.00220782	1.33353e-09	2.52677e-12	8.88342e-09	0.0766879	0.0276561	3.65308e-12	0.124144	0.00828373	0.175124	0.0129754	0.33395	0.0951883
GW_10_GGAGCACCAAGAACTA	IN3	0.00632998	2.27922e-12	0.146018	0.0322262	0.271834	0.174964	0.0595237	0.00692668	0.000734387	5.73122e-12	0.0227651	0.00816366	9.69612e-13	4.57249e-12	1.7061e-12	0.00747565	0.0016167	1.80873e-07	0.10302	0.000292183	0.15811
GW_10_GGAGGGCTTGGTTGGC	pre_MN	0.0207797	8.91291e-13	0.0631252	1.15282e-10	0.173599	0.0173371	0.0726943	5.56825e-12	4.50309e-12	0.000327448	0.0164534	2.91167e-12	0.0247538	8.63948e-13	8.53288e-13	0.0097534	0.00911285	0.101062	0.00216898	0.125611	0.363222
GW_10_GGATCCGGAATATACT	NPC2	0.0694258	0.000934285	0.11414	1.267e-11	0.0854134	2.04704e-11	0.0661911	1.2413e-12	0.0190502	0.00538897	0.472616	6.77146e-13	4.16105e-13	1.5853e-10	9.75414e-13	0.0107005	0.00368817	0.0570663	0.0257857	5.6433e-13	0.0695992
GW_10_GGATGAAGATCGCTGA	pre_MN	0.005467	0.000970529	0.0559909	1.00024e-12	0.246777	0.0425202	0.0132176	5.31917e-13	2.62786e-13	3.1019e-13	1.18736e-11	0.0482948	3.79519e-13	7.72513e-13	3.44749e-13	2.84188e-12	0.0118346	2.58751e-11	1.50986e-12	6.30108e-13	0.574928
GW_10_GGATGTCCTTACCGCA	pre_MN	3.76764e-11	7.99363e-13	0.0505703	0.00614595	0.229872	0.0711169	0.0209876	6.45864e-12	5.91997e-12	0.00709147	0.0246572	0.0149332	2.98076e-12	4.86387e-13	8.44651e-13	0.0058032	1.34866e-12	0.000630916	3.14969e-12	0.0440461	0.524145
GW_10_GGATTCCGCTATACCC	pre_IN1	3.11318e-12	0.0023224	0.1047	0.00929383	0.0881814	3.16617e-12	7.09256e-12	0.0129918	0.00404278	2.31776e-05	0.017596	0.00846447	5.66448e-12	0.0281254	9.38206e-12	0.0927667	1.54009e-12	0.414593	2.26853e-11	0.216899	2.13669e-12
GW_10_GGATTTCACTTCTATA	NPC2	1.02759e-10	3.40512e-13	0.11064	1.23648e-12	0.0420848	7.99278e-13	0.0240215	2.88101e-13	0.0348631	6.14993e-12	0.631204	8.40573e-13	1.63167e-13	8.01181e-13	6.75115e-13	3.61264e-13	7.14364e-13	0.011474	0.145713	1.55413e-13	7.27165e-13
GW_10_GGCAAGGCGAAATAGC	pre_IN3	0.0120487	3.554e-11	8.51564e-12	2.44856e-12	8.8676e-12	2.5655e-12	1.53016e-11	2.17887e-12	7.12889e-13	0.0860874	2.76327e-12	0.0441432	6.75169e-12	0.0183303	1.11959e-12	0.13077	0.0698675	0.108063	0.0857795	0.413672	0.031238
GW_10_GGCAATAGTCAATGAG	pre_MN	4.65452e-13	3.58719e-13	0.108222	0.02915	0.166478	0.0852991	0.000327185	0.0231372	4.85496e-13	1.74606e-12	4.40833e-13	0.0150165	8.97845e-13	4.93566e-13	4.63299e-13	0.0105799	0.00698763	0.0195898	3.24237e-12	0.110613	0.424599
GW_10_GGCATATCGGTTCTGC	fibro	3.40332e-12	2.19379e-12	0.0717757	0.010554	0.0293088	4.10965e-12	0.0256746	5.06646e-11	0.0580307	0.0747813	2.96232e-12	2.2074e-12	3.14884e-12	0.187499	7.99597e-12	0.34968	9.17638e-12	0.079459	0.0618523	0.0513843	1.38503e-12
GW_10_GGCGAAATCTAACTTG	pre_MN	0.0394274	0.00671949	0.0218616	8.40023e-13	0.139619	0.155395	5.71565e-12	6.47322e-12	5.33174e-13	4.85839e-13	1.30678e-12	0.0854652	1.89316e-12	5.5836e-13	7.70874e-13	0.0151569	0.00705338	0.0819637	2.90268e-12	0.0167736	0.430565
GW_10_GGCGGTAGGATCATTG	pre_MN	2.65209e-13	2.05813e-13	0.0306569	3.36798e-12	0.174997	0.170329	0.0498451	2.56277e-12	4.3184e-13	5.80796e-13	3.42655e-13	0.00954519	6.275e-13	3.10639e-13	4.04634e-13	0.00639208	0.00288476	0.0172357	1.31227e-12	0.0297985	0.508315
GW_10_GGCTCGCGTTGAGGTA	pre_IN3	1.40922e-11	8.48507e-13	0.0402269	0.0218554	0.186279	0.0510816	0.0485382	0.0259935	4.90866e-13	3.33538e-12	0.0166979	0.0248282	5.63127e-12	1.55766e-12	1.26372e-12	0.036933	0.00299588	0.0660007	2.75871e-12	0.278891	0.199679
GW_10_GGCTCTGCTCCAACGC	pre_IN3	1.08567e-12	0.0132615	0.0266407	0.120699	0.231119	2.37282e-11	2.74567e-12	0.0382343	1.2588e-12	2.2339e-12	2.92009e-12	0.0046281	0.0040725	1.78153e-12	1.00654e-12	0.0122747	2.10395e-11	0.12231	7.55397e-12	0.304834	0.121926
GW_10_GGGACTGCATAGATAG	fibro	2.40247e-12	0.00556207	2.49167e-12	3.01541e-12	5.1594e-11	2.3518e-12	0.00535081	0.0490687	0.025332	0.0222797	9.32986e-13	0.0200721	0.0295503	0.117108	1.89695e-11	0.294216	0.00885227	0.0927485	0.0297415	0.25401	0.0461082
GW_10_GGGAGAACTCACAGTA	pre_IN3	0.0214367	2.20321e-11	2.72943e-12	2.29582e-12	0.0205476	1.84514e-12	8.5728e-12	0.0138591	2.66738e-12	0.0396539	6.80901e-12	0.0288196	0.0225323	0.0484663	2.03819e-12	0.0820021	2.16161e-12	0.0849787	3.49403e-12	0.512454	0.125249
GW_10_GGGAGTTAATGAGGCG	pre_MN	1.81158e-12	1.73838e-12	0.020263	1.98403e-12	0.228844	0.140917	0.0331757	1.48233e-12	2.85365e-13	3.70144e-13	7.4151e-13	0.0408686	8.06552e-13	2.75878e-13	3.39597e-13	0.00248256	0.00439039	0.0134409	1.72967e-12	0.0470911	0.468526
GW_10_GGGATTTACCGCACCT	pre_MN	0.0250969	0.00212423	0.0329226	9.3067e-13	0.21132	0.065037	3.12333e-12	5.55318e-13	5.95895e-13	5.42479e-13	1.16424e-12	0.0553412	9.28562e-13	4.02409e-13	5.73433e-13	0.0150072	0.00589421	0.0219006	2.20441e-12	9.47184e-12	0.565356
GW_10_GGGCCGGCCGAAGTAC	NPC2	0.270152	3.47781e-12	0.05495	7.4794e-13	0.0522819	2.26641e-12	0.0368585	3.31869e-13	0.0202395	0.00205216	0.526535	5.59535e-13	1.89153e-13	3.37095e-12	9.18425e-13	0.00238818	4.89631e-13	0.0192556	0.00648847	1.42472e-13	0.00879928
GW_10_GGGCTCATCGAACCCA	pre_MN	1.45569e-12	1.63259e-13	0.076611	2.30076e-12	0.341907	0.0292219	0.128363	2.94243e-13	1.45588e-12	4.70576e-13	0.0456464	0.00428042	3.35713e-13	2.76641e-13	7.08153e-13	8.16723e-13	0.000518275	0.0176716	1.75608e-12	3.4954e-13	0.35578
GW_10_GGGCTGCCTAGGGCGA	pre_MN	1.46769e-11	0.00316597	0.0133907	0.0327967	0.109988	4.03483e-09	7.65259e-12	0.0109798	3.76146e-13	1.61433e-12	8.51264e-13	0.0190982	0.00627219	6.96715e-13	6.12709e-13	0.0228882	0.0071355	0.0455916	0.00759952	0.225316	0.495778
GW_10_GGGTCGTGGCAAGTGT	pre_IN1	1.32003e-12	2.75085e-12	0.181247	0.00261591	0.21207	0.00933483	1.4514e-11	0.0232836	9.38651e-13	4.48078e-11	2.66433e-12	0.0285115	1.85269e-12	0.0238013	1.50599e-12	0.0483586	0.00415485	0.23481	4.54751e-12	0.231812	5.33377e-12
GW_10_GGTACCATTAAGACGG	IN3	3.36437e-13	2.1469e-13	0.321567	2.88583e-12	0.585846	3.35816e-12	0.00231328	3.47359e-13	0.00018876	2.95427e-13	4.06029e-13	9.87507e-12	1.79794e-13	2.67114e-13	9.0413e-13	0.000693209	0.00185927	0.0277093	9.57772e-13	1.99442e-13	0.0598235
GW_10_GGTAGTGCTCGCACCA	pre_MN	9.57781e-13	1.18322e-12	0.0550974	2.81299e-12	0.232501	0.0358195	0.0178327	3.17924e-12	2.95294e-13	5.94526e-13	4.56685e-13	0.0394397	7.88419e-12	0.00424713	4.35085e-13	0.0133302	5.30773e-12	0.00384799	3.2783e-12	0.0467179	0.551166
GW_10_GGTCGGATAAACGGCG	IN3	1.03597e-12	6.19115e-13	0.152222	0.0456563	0.287262	0.0443148	0.0378309	0.0165617	3.13684e-12	1.93131e-12	4.33694e-12	0.00123077	0.00797563	0.0055603	0.0048615	0.015296	0.002258	0.182871	4.2304e-12	0.13944	0.0566587
GW_10_GGTCGGCCAGGAGCTT	NPC2	0.0435658	9.86961e-13	0.0515579	1.07578e-11	0.0597851	0.0121916	0.0468938	7.97315e-13	0.0563464	0.0739394	0.485831	7.35654e-13	9.04858e-13	0.0337872	1.69371e-12	0.0146574	3.22722e-13	0.0124947	0.0989096	7.23645e-13	0.0100399
GW_10_GGTCTGAGAATCTGGA	IN3	2.57361e-12	3.56604e-13	0.144912	0.0321494	0.204336	0.148846	0.0461962	1.7436e-12	0.00198461	2.6671e-12	0.0988289	0.0129058	1.68397e-12	5.05389e-13	1.64741e-12	0.00125701	5.48802e-12	0.0327956	0.113753	2.70526e-12	0.162036
GW_10_GGTGATAAGGAGCAGT	Astros	0.201535	0.0943275	0.107125	5.39873e-12	0.0913076	0.0520651	0.00157987	5.74591e-12	0.00982017	0.106359	0.00872342	0.0142953	6.79726e-12	0.00242127	0.0240694	0.0157414	0.0225953	0.0600275	0.00604929	0.0118298	0.170129
GW_10_GGTTAGCTATATGTCT	pre_MN	0.05181	6.76672e-13	0.00567145	2.65323e-13	2.71453e-08	5.49612e-13	1.30857e-12	3.91618e-13	4.16446e-13	2.58126e-13	6.16217e-12	0.0678898	2.14846e-13	0.00161006	3.19573e-13	0.00938456	5.44019e-12	0.0251039	1.21053e-12	2.2753e-13	0.83853
GW_10_GGTTCTACTCGTCTGA	pre_IN1	0.00942272	2.8569e-12	0.0816365	5.77946e-12	0.134744	1.45907e-11	0.0148936	2.97795e-12	1.09132e-12	1.73642e-11	0.0443485	3.71126e-12	4.51122e-12	3.69484e-12	1.82424e-12	0.0900056	3.22551e-12	0.246378	8.6635e-12	0.162608	0.215964
GW_10_GGTTTACAATCTCAAT	pre_IN3	3.35487e-13	5.45195e-13	1.01215e-11	0.0854951	0.306269	0.000810933	2.08446e-11	0.0342558	3.15689e-13	3.05327e-12	5.43166e-13	0.00932678	2.257e-12	1.14186e-12	5.73099e-13	0.015444	0.00656753	0.0811704	5.28517e-12	0.360211	0.100449
GW_10_GGTTTAGCCTTTCTTG	pre_MN	0.0388672	0.0444843	0.125305	5.06557e-12	0.056914	1.61503e-11	2.45169e-10	1.63962e-10	5.66719e-10	0.027276	5.01671e-12	0.0353035	7.35207e-12	7.47792e-12	0.0199055	0.0697649	0.0141157	0.244146	4.64053e-11	0.0756393	0.248279
GW_10_GGTTTCAATCGGTCAG	pre_MN	0.00262493	0.00348114	0.132737	4.97067e-12	0.178795	0.125637	0.0856362	8.65159e-13	0.000785411	5.49926e-13	0.00246795	0.0298042	8.67364e-12	3.80723e-12	1.89792e-12	0.00111292	0.00346461	0.0159701	8.20319e-12	0.0340268	0.383457
GW_10_GTAAGTAACAGTCTGG	Ependymal	0.105185	0.445514	0.0560257	1.94366e-13	2.44865e-12	1.34458e-13	5.07052e-13	9.98498e-14	0.0173683	6.36672e-13	0.307881	1.79604e-12	8.43248e-14	0.0194576	0.000984151	0.0170746	0.00560288	0.0249069	7.77408e-13	5.35568e-14	2.50999e-13
GW_10_GTAATAAAGGGCTCCC	IN3	2.41357e-13	1.83377e-13	0.195055	0.0980976	0.425133	0.111825	1.11461e-11	8.2299e-13	5.10869e-13	3.132e-13	3.38826e-13	7.24245e-05	3.09748e-13	2.11727e-13	3.84602e-13	0.000256344	0.000453052	0.0843657	1.85722e-12	6.71205e-13	0.084742
GW_10_GTACACTTACCTGAAG	pre_MN	6.65034e-13	0.00278405	4.44684e-12	5.56771e-12	0.112785	2.55489e-12	1.48117e-12	0.0407328	5.63154e-13	1.30198e-09	1.02386e-12	0.0533389	1.70186e-12	8.96534e-12	7.35004e-13	0.10046	0.0055125	0.0280184	0.0314569	0.308175	0.316736
GW_10_GTACAGAGGCAAGGGT	NPC2	0.213298	0.0281383	0.0707414	1.42427e-12	0.100744	2.28155e-12	0.0184509	9.2403e-13	0.0107299	0.0188107	0.22839	0.000969506	4.34908e-13	0.0180775	1.41154e-12	0.0186785	0.00878065	0.042803	0.073223	4.52782e-13	0.148165
GW_10_GTACGCTTCATTGCAC	fibro	0.00421137	3.46293e-12	0.116244	9.6718e-10	0.0304756	1.7122e-11	6.38608e-12	1.21491e-11	0.0116447	8.39823e-11	4.34845e-12	0.0645461	5.122e-12	0.000489579	5.86701e-12	0.229481	0.0612329	0.0391605	0.0985274	0.15888	0.185106
GW_10_GTACGTTTGCCCGTCA	pre_IN3	0.0890862	0.00575258	1.51788e-11	1.71069e-12	5.6777e-12	3.42983e-12	1.0312e-11	0.0245867	2.18547e-12	0.0624863	7.06264e-12	0.0851399	1.1309e-11	0.0180186	2.08526e-12	0.0861023	0.00690681	0.0496231	0.0582055	0.296031	0.218061
GW_10_GTACTCCTGGGTATGC	IN3	2.56179e-13	3.493e-13	0.199001	0.0802579	0.418665	0.13961	5.2652e-12	1.64627e-12	2.73122e-13	4.36351e-13	3.54385e-13	0.0034586	4.0445e-13	2.67671e-13	4.23854e-13	0.00252121	1.11046e-12	0.0577381	1.53313e-12	1.98797e-12	0.0987477
GW_10_GTACTGGAGTTAGACC	NPC2	0.0835001	0.00534499	0.0542941	5.68864e-11	0.098026	0.0408756	0.0408133	3.77827e-12	0.0235662	0.0237301	0.314077	1.41406e-12	6.43554e-13	1.71338e-12	8.37151e-13	0.0127706	1.65639e-12	0.0108688	0.180766	6.81155e-13	0.111367
GW_10_GTAGCGGCTATACACT	pre_MN	3.62475e-12	0.00162271	0.0295409	8.00474e-13	0.280171	0.0946663	2.37193e-11	1.20101e-12	3.19454e-13	3.1988e-13	6.56187e-13	0.0598359	5.2054e-13	3.60108e-13	3.57044e-13	0.0077661	0.00827069	0.019397	1.16401e-12	2.16446e-12	0.498729
GW_10_GTAGCTTCCTCTTGTT	IN3	0.0187937	4.43998e-13	0.141944	0.0683252	0.193909	0.0963014	0.0538653	0.00172034	5.71929e-13	0.0115667	0.0584306	0.0228471	1.32483e-11	1.13153e-12	8.67796e-13	0.039768	0.00130384	0.0655233	0.00398002	0.09844	0.123281
GW_10_GTATGTGGGTCTAGTT	pre_MN	0.00241967	8.0853e-05	0.0377924	3.64038e-12	0.187705	0.0631009	1.88275e-11	0.0119245	8.46571e-13	1.1682e-12	6.66e-12	0.0305725	2.50304e-12	5.53481e-13	7.30458e-13	0.011458	0.000151519	0.0230681	5.22856e-12	0.0578574	0.57387
GW_10_GTCAAGCGGACTCGGG	pre_MN	0.105373	0.00483357	0.0153321	2.94031e-12	0.0672733	0.0255547	0.0137103	8.36142e-12	5.70574e-13	3.18292e-12	1.44194e-12	0.0634862	4.30173e-12	1.70505e-12	1.29477e-12	0.0232134	0.0256253	0.0687492	3.66534e-12	0.0998672	0.486981
GW_10_GTCATGCACCTCCGTT	pre_IN3	6.27737e-13	0.0141732	1.21485e-12	0.00255031	5.48775e-12	7.78363e-13	8.39588e-13	0.00668639	0.00438042	0.0837022	6.27625e-13	7.55102e-12	4.43246e-12	0.0660932	9.59385e-12	0.233431	3.50794e-12	0.0933587	3.06124e-12	0.495624	7.45642e-13
GW_10_GTCATTAGAGCGAACG	pre_MN	2.46148e-12	7.55659e-13	8.07741e-11	1.72336e-12	0.128122	2.41385e-12	1.58125e-12	1.24553e-12	3.17311e-13	1.7053e-12	6.95634e-13	0.0199156	0.0103563	9.0831e-13	5.33094e-13	0.0358684	2.46801e-12	0.0669089	3.95923e-12	0.220038	0.518791
GW_10_GTCCATTACTGCTACG	pre_MN	0.0221291	0.0585292	0.13761	3.34375e-12	0.141111	1.2773e-10	0.00394328	4.28787e-12	0.00334138	1.79122e-11	0.0199808	0.0228319	0.0288064	5.24228e-12	1.44123e-11	0.0310248	1.397e-09	0.0729089	0.130796	0.0808331	0.246154
GW_10_GTCCCAACGTAAAGTA	pre_MN	0.00304947	3.21142e-12	0.00997677	1.76483e-12	0.206571	0.0856138	1.76486e-11	6.18985e-12	3.82916e-13	8.88216e-13	4.82539e-12	0.0223593	1.65595e-12	5.19382e-13	5.06893e-13	0.0343721	1.65365e-12	0.0794609	3.25998e-12	0.106546	0.452051
GW_10_GTCGCGTAACCCGTTG	pre_MN	0.0442053	0.00385751	0.0478238	1.76273e-12	0.0769869	7.59224e-06	4.84454e-12	0.0197757	5.35489e-13	2.22394e-12	1.09291e-12	0.0262432	8.99032e-12	2.08492e-12	7.73147e-13	0.0213875	0.00600178	0.074809	0.0234622	0.0633992	0.59204
GW_10_GTCGTATTGGCGTACA	IN1	5.4507e-12	2.97693e-12	0.242464	5.26512e-12	0.116384	2.58135e-12	4.41607e-12	0.000449672	0.00794066	0.0653062	0.0669472	0.0406296	1.80562e-12	0.218261	6.06814e-12	0.133707	1.20688e-12	0.107911	7.19515e-11	9.39939e-12	2.24868e-12
GW_10_GTCGTGTCTGGTCATC	IN3	1.59451e-11	8.89935e-13	0.108386	0.00124762	0.233915	2.99423e-12	0.0188321	2.6322e-12	6.94595e-12	0.118305	2.15347e-12	0.00853416	8.28554e-12	3.63317e-12	3.70615e-12	0.0774466	0.00394302	0.164448	0.0560611	0.208881	2.29078e-12
GW_10_GTCTCGACTAAGTTTG	IN1	2.02187e-12	1.35919e-12	0.267024	1.4069e-11	0.119836	5.09959e-12	0.0288579	0.00649144	0.0262419	0.0014183	2.2835e-12	6.33761e-11	2.82678e-12	0.0459758	2.65696e-12	0.204975	0.00753939	0.232405	1.21601e-11	0.0592362	4.0627e-12
GW_10_GTCTCGATCTGCTTTC	IN3	4.7127e-12	0.00464424	0.176596	1.58012e-11	0.286386	4.40379e-12	1.33111e-11	6.52138e-12	1.35275e-12	0.0145479	5.89128e-12	2.26098e-12	2.16142e-12	0.0186156	4.83909e-12	0.0413388	0.00338433	0.249829	2.35482e-11	0.204659	6.1983e-12
GW_10_GTGAAACGGCGCCACC	NPC2	2.31386e-12	4.48073e-13	0.115577	0.019682	0.104285	0.0492498	0.0678301	1.05693e-12	0.0233015	0.0990994	0.290305	9.22653e-13	7.16703e-13	0.0322211	2.83126e-12	0.00774736	6.24293e-12	3.28508e-12	0.190701	7.50166e-13	8.61054e-13
GW_10_GTGAACTCCCATTCGA	IN3	1.83887e-13	1.38887e-13	0.204224	0.0398263	0.504293	0.0907597	0.0379199	7.81562e-13	7.23001e-13	3.06175e-13	2.89626e-13	4.32574e-12	2.12022e-13	2.29156e-13	3.81785e-13	2.17829e-12	2.04489e-11	0.0530694	1.19621e-12	3.90727e-13	0.0699079
GW_10_GTGAAGATTTCAAGTG	fibro	0.00198145	1.00475e-12	0.00383575	1.12924e-12	4.06048e-13	3.34683e-13	4.30249e-13	0.0341124	0.00334063	0.244727	5.68556e-13	4.52252e-13	8.14185e-13	0.102082	7.26925e-12	0.609921	6.79097e-13	5.79793e-13	2.78545e-12	1.58224e-12	2.37451e-13
GW_10_GTGACCGCACACTACG	pre_MN	0.0300345	0.00152652	0.0562986	1.83525e-12	0.158967	0.00566157	2.69921e-12	1.38923e-12	4.48314e-13	2.22787e-12	2.49888e-12	0.01481	1.81489e-12	1.12475e-12	6.31328e-13	0.0177083	1.41316e-12	0.0689324	6.50798e-12	0.0753344	0.570727
GW_10_GTGAGGACACTTAAGG	pre_MN	0.0485973	0.00343134	0.0258307	0.00176043	0.0449862	2.87956e-11	6.61933e-12	2.88955e-12	0.0123536	1.32743e-12	1.13388e-12	0.0716376	0.0171412	1.12387e-12	1.53197e-12	0.027164	0.0241477	0.0403432	4.10315e-12	0.143462	0.539144
GW_10_GTGATCACTAACGCCT	pre_MN	0.0540638	0.0261151	0.171389	1.69184e-12	7.28444e-11	3.98878e-12	3.71728e-12	3.94961e-12	2.02353e-12	2.66734e-12	0.0571398	0.0536631	3.13493e-12	2.77038e-12	2.73428e-12	0.0419234	0.0244568	1.94719e-11	3.07612e-12	2.52086e-12	0.571249
GW_10_GTGCCCGTTCGGATTC	pre_MN	0.117182	0.00525135	0.069747	5.88292e-12	0.12683	0.115123	0.0283989	2.51001e-12	0.000412973	1.96724e-12	6.19112e-12	0.0146557	1.31742e-12	3.06762e-12	0.00425048	0.0129669	0.0521053	0.0279677	0.0168952	1.06509e-12	0.408214
GW_10_GTGCGACAGGGAGTGT	pre_MN	6.17417e-13	5.00432e-13	0.053991	1.81842e-12	0.159553	0.0923774	0.0565555	6.5088e-11	1.46396e-12	6.48932e-13	6.90608e-13	0.021025	6.62312e-13	3.98756e-13	5.98921e-13	0.00862533	0.00277852	0.0027057	1.41844e-12	0.101391	0.500998
GW_10_GTGCGTGTATATGAGC	Astros	0.312515	0.0481399	0.0703946	2.6319e-12	0.0598761	0.0585439	9.82401e-09	0.029456	0.00327432	0.019209	2.02235e-12	0.0436115	2.68944e-11	0.0302661	0.0324362	0.0423992	0.0124467	0.033081	0.0420017	0.0285386	0.13381
GW_10_GTGGTGGCCAAGTGAA	pre_MN	3.4961e-12	9.93342e-12	0.0464905	7.77125e-12	0.00677587	6.44816e-12	1.81991e-11	1.85483e-11	0.027097	0.00789539	2.34764e-12	0.0716369	2.60176e-12	0.0569824	2.21408e-12	0.0965593	0.0535597	0.113084	0.0236211	0.134652	0.361646
GW_10_GTGGTTACTTCTTTCG	IN3	2.36555e-13	1.74069e-13	0.244719	0.0260925	0.54102	5.10767e-06	0.0874519	9.38519e-13	6.50435e-13	4.62434e-13	3.82951e-13	0.0343584	2.14116e-13	2.74195e-13	7.28721e-13	0.00136057	1.03699e-12	0.0415878	1.39402e-12	3.18123e-13	0.0234044
GW_10_GTGTACCTTGGCTACG	pre_MN	1.16741e-12	2.47056e-13	0.124589	2.30856e-12	0.179464	0.153638	0.0854967	1.10491e-12	3.49809e-13	4.66345e-13	1.20491e-12	0.0173167	0.00451128	3.14857e-13	4.9301e-13	1.85493e-12	9.70197e-13	1.80942e-07	1.87277e-12	6.40785e-12	0.434984
GW_10_GTGTGAATAACTTAGG	NPC2	0.0760424	7.88e-13	0.121602	7.32912e-13	0.0624741	1.08874e-12	0.0277844	3.47853e-13	0.0480872	6.91845e-11	0.468935	2.85997e-12	3.8892e-13	1.04282e-12	7.7855e-13	0.041555	0.000582805	2.07974e-11	0.0772352	2.91632e-13	0.0757019
GW_10_GTGTTACTATGCGTCC	pre_MN	0.0601899	0.00172481	0.0094255	6.52713e-13	0.224205	0.0840369	5.47411e-12	7.80632e-13	4.17689e-13	2.78289e-13	9.27935e-13	0.0753675	6.85277e-13	6.66732e-13	4.62258e-13	0.00392055	1.20648e-11	0.0635882	1.75065e-12	1.06185e-12	0.477542
GW_10_GTTAAAGTAGGACTGG	pre_IN3	0.0268378	1.13197e-12	0.0677716	3.19517e-12	0.117251	4.98848e-12	3.61003e-12	1.91285e-11	0.0141103	5.58114e-12	4.947e-12	0.108877	4.69112e-12	3.07615e-11	0.034862	0.136167	0.0714973	0.077724	0.0258294	0.319072	2.8848e-11
GW_10_GTTACCTACAACTTGC	pre_IN2	0.00324272	4.23089e-13	0.170115	1.33264e-12	1.4269e-12	1.06664e-12	0.116675	9.75836e-13	9.32782e-05	0.0091533	1.52269e-12	3.26038e-12	8.27648e-13	2.24617e-12	9.58308e-13	0.0828071	0.00206686	0.0540678	0.378244	0.183535	7.24081e-13
GW_10_GTTCATCGTTTGGCTG	IN3	1.8409e-13	1.06227e-13	0.36254	0.00308014	0.485319	0.00774194	0.03442	3.40569e-13	7.81285e-13	2.45792e-13	2.70689e-13	8.42952e-13	1.43634e-13	1.93746e-13	4.59664e-13	1.28364e-13	0.001564	0.0388933	1.21356e-12	2.01413e-13	0.0664413
GW_10_GTTCGGGCGTACCATT	IN3	7.02518e-13	1.19987e-12	0.23329	0.0227737	0.257828	3.63938e-12	3.9858e-12	0.0347344	0.00402651	0.018754	1.41682e-12	6.20678e-12	1.21014e-12	0.0208799	1.998e-12	0.011118	0.0110633	0.219002	1.0771e-11	0.16653	1.81642e-12
GW_10_GTTGGATTGAGAACAC	MN1	2.0923e-07	3.99364e-13	0.128573	0.00300823	0.179268	0.195913	0.0844801	2.78468e-12	9.18407e-13	2.48803e-12	0.0970852	0.00777691	6.59939e-12	8.02037e-13	7.64508e-12	0.00834822	0.000143546	0.0854801	1.85443e-11	0.0496961	0.160228
GW_10_GTTTCTGCAGTCTCCC	pre_MN	0.013066	0.00091463	0.0936347	6.36499e-13	0.267207	0.0761826	3.34594e-11	5.82024e-13	4.15527e-13	2.32714e-13	7.98383e-13	0.0579803	3.00302e-13	6.48884e-13	3.43305e-13	0.00683002	1.31517e-12	0.0111572	2.0194e-12	5.22872e-13	0.473028
GW_10_GTTTGGCCCAAGTTAT	pre_IN3	1.07962e-11	0.200526	3.41611e-12	9.23887e-13	0.0156011	1.09562e-12	9.74424e-13	0.00308043	7.54308e-13	0.058192	1.9201e-12	6.35716e-12	0.0215625	0.0334339	1.04505e-12	0.087445	0.0145779	0.0457641	3.40396e-12	0.328054	0.191763
GW_10_TAAAGCGTTAGGAGAA	IN3	8.4209e-12	1.87342e-12	0.0925569	1.25788e-10	0.270881	0.158859	0.100534	3.14283e-12	3.1183e-11	7.15672e-13	0.0444877	0.0381939	7.59842e-13	1.49909e-12	0.00891	0.0448042	4.68189e-13	0.0685478	0.110456	8.89278e-13	0.0617698
GW_10_TAACATACAATGTGGG	pre_MN	0.00443181	0.0022442	0.055202	1.06434e-12	0.242902	0.071883	5.06575e-12	7.15557e-13	1.47514e-13	3.13697e-13	3.67156e-13	0.0474126	5.47257e-13	3.40154e-13	2.07019e-13	0.00675979	0.00799013	0.0769611	2.86921e-12	3.46364e-10	0.484214
GW_10_TAACCTACCGTCCGAG	IN3	1.37154e-12	0.00223119	0.0478355	0.017487	0.282243	0.0570593	4.9191e-12	0.00974418	5.51811e-13	1.4374e-11	2.47684e-12	0.00386554	0.00149757	5.25773e-12	1.23284e-12	0.0107513	0.00304482	0.124716	6.11021e-12	0.246141	0.193384
GW_10_TAACTATTACGCCAAA	IN3	2.6086e-13	2.01469e-13	0.341824	0.0146418	0.46202	0.023866	0.0313689	4.32985e-13	8.18398e-13	2.35974e-13	3.52238e-13	1.65177e-12	1.89111e-13	2.38481e-13	3.64428e-13	1.23513e-13	1.30582e-05	0.0715092	1.18668e-12	2.58868e-13	0.0547567
GW_10_TAAGGCAACATAAGAT	IN3	4.95264e-13	5.34317e-13	0.120598	0.13418	0.368063	0.0683692	2.76807e-12	0.0168672	6.71754e-13	1.3403e-12	5.83812e-13	0.00534873	1.61029e-12	8.06829e-13	8.55507e-13	0.0485978	0.00448932	0.067481	1.30813e-10	0.0532197	0.112786
GW_10_TAAGGCTGAATCCCTC	pre_MN	0.0473487	0.0316809	0.12196	1.57158e-12	9.99295e-12	6.15403e-12	4.47397e-12	0.00289356	4.54533e-11	7.49942e-12	5.46192e-12	0.0959906	3.20012e-12	0.016738	3.79199e-12	0.0910233	0.0125788	0.09812	4.22595e-11	4.00137e-11	0.481666
GW_10_TAATAGTGACGACCAG	IN3	1.42085e-12	6.76261e-13	0.101597	0.0139459	0.369488	0.149135	0.0719002	9.08084e-13	0.000719967	2.18844e-12	0.0756039	0.0100472	9.96971e-13	1.00747e-12	3.62301e-10	0.00639541	0.00603108	0.00333814	0.141164	1.0706e-12	0.0506342
GW_10_TAATCGATCCGTACGT	IN3	0.00195765	0.00149076	0.147629	0.0353987	0.311724	0.160328	0.133794	4.31116e-12	0.00421779	6.17483e-13	2.04974e-12	0.0332926	1.0275e-12	5.64893e-13	1.38903e-11	0.0180093	9.8149e-11	0.0610133	2.48766e-12	2.48203e-12	0.0911455
GW_10_TACATAGGCATACACC	fibro	9.63794e-13	2.60547e-12	1.36393e-12	1.445e-12	1.60501e-12	7.66828e-13	8.78697e-13	3.89347e-11	0.00453385	0.18316	8.32316e-13	1.27095e-12	2.68765e-12	0.119328	3.44375e-12	0.601423	3.07681e-12	2.42146e-12	3.19458e-12	0.0915544	6.34128e-13
GW_10_TACCGCGGACTTGCAG	pre_MN	9.24519e-12	0.00183148	0.108245	1.79673e-11	0.158546	0.0606851	0.0234621	0.0175889	7.08973e-13	1.45652e-11	4.40984e-11	0.0370715	5.34294e-12	9.8121e-12	7.79312e-13	0.0270954	0.00398012	0.0654642	3.57335e-12	0.225678	0.270352
GW_10_TACGACTGCCTCTTAG	NPC1	0.046213	0.0111282	7.32998e-12	4.11293e-12	5.618e-12	1.6491e-12	0.00354091	1.08002e-11	1.16064e-11	0.261355	4.78764e-12	0.0385516	0.019673	0.0624163	0.011631	0.185568	0.0445409	0.0799658	3.27225e-11	0.235417	2.62824e-12
GW_10_TACGCCATATTCTAAT	fibro	0.00581161	0.0115338	2.37072e-12	1.7291e-12	1.17303e-12	8.83987e-13	2.1003e-12	0.0622852	0.0227537	0.199702	1.41241e-12	1.32744e-12	1.52689e-12	0.0618445	0.017784	0.591242	1.72511e-11	0.0219793	0.00506436	9.9612e-12	7.36303e-13
GW_10_TACGCTATAGAAACCT	IN3	2.03961e-13	1.37796e-13	0.386051	0.0131884	0.462709	2.89108e-06	0.0380563	4.26051e-13	0.00271967	2.04308e-13	3.85374e-13	1.81288e-12	1.77012e-13	1.97878e-13	4.32756e-13	0.00231711	1.45845e-12	0.00953581	1.29501e-12	2.16421e-13	0.0854207
GW_10_TACGGGATGCTAGCAG	IN3	1.0007e-12	1.01466e-12	0.0366225	0.0699934	0.2733	0.0757105	0.0302213	0.00977146	1.01269e-12	0.000995418	1.36922e-12	0.0442099	5.02091e-12	0.0108154	9.15601e-13	0.0100001	0.00957542	0.161994	5.08967e-10	0.266791	3.73423e-11
GW_10_TACTCTCCGAACAAAT	IN3	3.16528e-13	0.000694393	0.256083	0.0919153	0.354065	0.0804915	0.082075	9.21351e-13	1.297e-12	4.85443e-13	5.55348e-13	4.18841e-12	5.28892e-13	4.63904e-13	9.75016e-13	1.35973e-12	0.00609942	0.0646269	2.75395e-12	1.78261e-12	0.0639496
GW_10_TACTGCAATCAATTAC	IN3	2.66748e-12	0.00041	0.167199	4.45653e-11	0.219411	2.021e-12	4.86841e-12	7.54964e-12	0.0202112	0.0533448	0.0224912	5.01522e-11	8.94231e-12	0.0113384	1.14554e-11	0.127388	0.0153824	0.16304	0.0311289	0.168655	2.09281e-12
GW_10_TACTTGTTAGTAGTCC	pre_MN	0.0738066	0.000761636	0.0661817	1.14991e-12	0.118092	0.0453259	0.0125124	0.0028721	0.00578461	2.15792e-12	1.09363e-07	0.0416472	2.08369e-12	6.24623e-13	0.00709654	0.00754588	0.00179222	0.0668364	2.72641e-12	0.00439099	0.545354
GW_10_TACTTTACTGAGCCGG	IN3	1.00609e-12	2.72287e-13	0.0567409	0.00217449	0.341785	0.14998	0.0457217	0.00997271	0.00110215	0.00787581	0.00325886	0.00998963	4.33937e-12	1.62018e-12	1.32289e-12	0.0183965	4.20252e-11	0.0601508	0.00874619	0.202168	0.0819372
GW_10_TAGAAAGGTGGCGCTA	IN3	0.0127477	1.92803e-13	0.146949	3.71927e-12	0.396648	0.0445116	0.103521	6.56493e-13	0.00594495	8.68482e-13	0.0917855	0.00861807	5.90351e-13	2.70331e-13	8.55833e-13	0.00106511	6.69772e-05	0.0140465	0.0263686	3.17303e-13	0.147726
GW_10_TAGACGCCCGTACCGG	pre_MN	0.00728621	2.83828e-13	0.116176	4.85345e-12	0.192894	0.126769	0.0924925	2.19855e-12	5.09241e-12	2.30303e-12	0.00795833	0.0211695	1.68959e-12	4.47234e-13	1.51142e-12	0.00559378	5.92826e-13	0.0309114	1.03506e-11	0.00548164	0.393267
GW_10_TAGACTACCTAGCGTT	pre_MN	2.7996e-12	2.11965e-12	0.125681	3.20997e-12	0.152463	5.89872e-12	5.98632e-12	0.000168004	1.43504e-12	1.17804e-11	4.60562e-12	0.0592517	3.45013e-12	3.42259e-12	1.83093e-12	0.0448169	0.0210133	0.225246	5.24962e-12	0.114463	0.256897
GW_10_TAGCCATTTCAAAGTC	pre_MN	0.0231706	2.09611e-12	0.0477656	5.83725e-13	0.234546	0.0830324	9.27683e-12	8.02034e-13	2.81147e-13	3.84768e-13	1.22938e-12	0.0366352	7.97809e-13	4.03738e-13	3.88769e-13	0.013348	0.00840485	0.0838807	1.78731e-12	2.02107e-09	0.469216
GW_10_TAGCCGGCGGTCAGCG	NPC2	0.0296535	2.42568e-13	0.051513	7.64191e-13	0.0343449	5.62749e-13	0.0523206	2.46703e-13	0.0781524	5.46677e-06	0.63785	1.38501e-12	1.72686e-13	0.00229407	9.65952e-13	3.01372e-13	5.82945e-13	1.58403e-12	0.113866	1.22293e-13	5.45454e-13
GW_10_TAGCGTTGGGTCTTAC	pre_MN	8.54555e-13	1.53825e-12	1.78313e-11	1.35916e-12	0.167805	3.76469e-06	0.00519257	1.85134e-12	4.42964e-13	8.47905e-13	4.90335e-13	0.0173075	0.00799738	0.00261946	7.12873e-13	0.0241134	1.57685e-12	0.0500234	2.55356e-11	0.0737122	0.651226
GW_10_TAGGCATGTTACGCCA	IN3	0.01253	9.0486e-13	0.144754	3.28782e-07	0.213969	0.122257	0.0903364	8.15393e-12	0.0107029	1.04865e-12	0.0656465	2.29507e-11	1.44154e-12	8.18286e-12	1.47864e-12	0.0425438	3.62809e-12	0.178584	3.80923e-11	3.05198e-12	0.118676
GW_10_TAGGGAGCTTGGGATG	pre_MN	8.00417e-13	1.01454e-12	0.0448961	3.19467e-12	0.207241	0.0815519	0.0555492	1.33925e-12	3.56655e-13	1.66733e-12	8.1049e-13	0.0202661	1.21668e-12	4.4352e-13	5.54823e-13	0.0146675	2.11726e-12	0.0804707	4.11687e-12	0.075179	0.420178
GW_10_TAGGTCGCCGGAACTG	pre_IN3	2.34432e-12	0.00172198	0.0742183	0.0558463	0.222661	0.0809849	0.00444756	2.82394e-12	1.52159e-12	2.77307e-12	1.74291e-12	0.0263646	0.0157703	4.47672e-12	3.91695e-12	0.0199458	0.00292748	0.14091	1.23433e-11	0.230001	0.124201
GW_10_TAGGTGCTCGCCTAGC	pre_MN	0.0924003	0.0190711	0.0689364	4.79722e-12	0.0833289	0.0639298	0.0133295	3.83362e-12	1.76327e-12	7.83135e-12	2.64227e-12	0.0435309	2.38755e-12	1.29306e-12	8.15511e-13	0.0233921	0.00513026	0.0684027	0.00595023	0.0459197	0.466678
GW_10_TAGGTTCGAGTTCGTC	pre_IN3	9.39777e-12	0.0367203	1.46505e-12	3.42016e-12	0.0730769	2.42909e-12	8.80536e-13	0.00651399	5.98252e-13	2.04337e-10	8.2528e-13	0.0439114	0.00129618	1.83183e-11	9.16841e-13	0.042456	7.36713e-12	0.0113128	2.19783e-12	0.399736	0.384976
GW_10_TAGTCTGTGACGTTGC	pre_IN3	6.50968e-13	7.14543e-13	0.234577	0.0255001	0.166674	8.21696e-12	3.37177e-11	0.00980658	2.13869e-12	0.00118507	8.13011e-13	0.0392642	1.50769e-12	5.12955e-12	4.03959e-12	0.0597411	0.000157345	0.223239	4.82275e-12	0.239855	1.98848e-12
GW_10_TATAGATGGTCGCAGT	pre_MN	9.00764e-12	0.0110882	0.0682986	2.58886e-12	0.0283935	8.69899e-12	7.43228e-12	0.0450747	0.00901788	0.0467273	0.0248453	0.0804197	2.86431e-11	0.0224536	3.11072e-12	0.0937821	1.41875e-10	0.160694	6.39386e-12	0.0933888	0.315817
GW_10_TATATCCCTGGGAGGA	pre_MN	0.0021202	2.0866e-13	0.0430867	9.12611e-12	0.295705	0.110085	0.0734978	8.58957e-13	3.08142e-12	3.40847e-13	7.08098e-13	0.0387795	3.21035e-13	2.4734e-13	0.00181956	0.0153927	1.75725e-12	0.0315467	2.07479e-12	8.9238e-13	0.387967
GW_10_TATCACCCAACCGACC	IN3	6.64288e-13	4.70451e-11	0.231531	0.0363738	0.347787	0.0626658	0.00101956	0.0268296	1.95516e-12	1.51087e-11	1.44672e-12	0.0257519	3.81831e-12	0.0109489	7.55231e-12	0.0158245	4.13508e-12	0.113961	3.56159e-12	0.127307	3.22094e-12
GW_10_TATCGATCTATGCATA	NPC2	1.68062e-12	2.64779e-13	0.114776	7.34372e-13	0.103195	4.87588e-13	0.0183046	3.42634e-13	0.0408019	2.10107e-12	0.546784	7.9994e-13	1.94198e-13	0.123225	6.62194e-13	0.0058067	0.00216267	9.95304e-12	0.0449449	1.6899e-13	5.81052e-13
GW_10_TATCTACCACAGCGGG	fibro	3.22235e-12	4.0374e-12	6.11295e-12	2.25632e-12	1.71643e-12	1.027e-12	2.34814e-11	0.0626587	0.0827805	0.188116	2.08322e-12	3.87472e-12	1.41426e-10	1.53436e-11	1.08935e-11	0.60881	9.96116e-13	2.84453e-12	5.63218e-12	0.0576346	7.61953e-13
GW_10_TATGATCCGGCACGCC	pre_IN1	6.0789e-12	1.10839e-12	0.140081	8.86519e-05	0.104672	3.51371e-11	0.0191524	0.00900971	0.00851437	0.0950209	0.016368	0.0488892	2.85887e-12	0.0379824	7.96357e-12	0.0883328	0.0268313	0.271623	0.0252854	0.108148	1.07461e-11
GW_10_TATGGGTACGTATCGT	fibro	0.00392345	1.96214e-12	1.34502e-12	5.18218e-12	1.71897e-12	7.14242e-13	1.26309e-12	0.0505037	1.80959e-11	0.195014	7.63198e-13	1.44838e-12	1.33993e-12	0.0967609	0.0506284	0.57024	7.06765e-12	9.01664e-12	0.00921339	0.0237164	4.85849e-13
GW_10_TATGGTCTGAGTAACA	fibro	2.6809e-11	0.0150981	6.5175e-12	6.60617e-12	0.0507472	2.21574e-12	3.25735e-12	0.0537117	0.00982158	0.197629	1.77599e-12	1.03811e-11	3.95358e-12	0.045009	0.021183	0.324491	3.42477e-12	0.05067	0.128821	0.10282	2.83415e-12
GW_10_TATGGTTAGTGGGAGA	pre_MN	0.0287583	0.00997348	0.0838565	4.09266e-12	0.230937	1.17111e-11	0.0637445	5.73791e-12	5.80664e-12	1.52839e-10	7.28714e-11	0.0474842	0.0256303	8.51464e-11	0.0391701	0.0517147	0.0188113	0.0463612	0.0146899	0.0755076	0.263361
GW_10_TATGTCAAGACCGACT	pre_IN1	6.80177e-12	2.73155e-11	0.0735429	2.11967e-12	0.147533	1.91008e-12	0.0445944	1.0745e-12	1.16197e-12	0.0386392	0.0399508	0.0162494	1.92581e-12	0.178579	1.04299e-12	0.0405478	0.0095859	0.262046	9.61863e-11	0.100223	0.0485088
GW_10_TATGTCTCATTGTGCC	NPC2	2.18616e-12	3.5611e-13	0.0129259	2.40195e-09	0.140443	0.0452056	0.0517521	1.14681e-12	0.0235351	0.069404	0.316446	8.91388e-13	4.83591e-13	1.04596e-12	1.71391e-12	0.00512901	0.00356946	0.0355109	0.296079	4.04496e-13	1.17064e-12
GW_10_TATTACCATCCTGCTT	pre_MN	3.29452e-12	0.00184921	0.0720203	6.37176e-12	0.110879	2.50354e-11	0.0403588	3.38256e-12	4.82708e-13	1.98927e-11	3.16542e-12	0.0353332	1.46716e-12	0.00674988	6.91959e-13	0.0140096	0.00274163	0.0763914	3.78291e-12	0.161325	0.478342
GW_10_TATTCAATTCTAATCC	pre_MN	6.09576e-13	2.0584e-13	0.0871891	9.28918e-13	0.277603	0.0949507	0.0295595	0.00137542	1.91652e-13	2.56443e-13	8.60598e-13	0.0278454	4.4062e-13	2.05037e-13	2.60679e-13	5.04849e-12	0.0024813	0.0144611	1.18556e-12	1.85223e-12	0.464534
GW_10_TATTCGTGCCAGAATA	pre_IN3	0.0823733	0.0151416	4.3061e-12	3.11523e-12	0.0538695	3.4377e-12	2.61289e-12	0.0367107	1.9356e-07	0.038599	2.3676e-12	1.0077e-11	0.0104348	7.53323e-12	2.31658e-12	0.0700866	0.00954587	0.0656295	1.01128e-11	0.397809	0.2198
GW_10_TCAAACTTAGATTGTT	pre_IN3	4.09463e-12	9.11535e-13	1.49272e-11	3.71674e-11	0.0702828	3.10526e-11	0.0188444	0.000922843	9.11436e-13	0.106774	2.45414e-12	0.0245741	0.044473	0.0169738	1.30447e-12	0.0637392	1.6655e-12	0.0913424	1.25937e-11	0.463148	0.0989258
GW_10_TCACCGCTCGGCACTC	IN3	0.0101046	0.00198539	0.0735467	0.049126	0.181659	0.122241	0.0373556	5.01021e-12	2.30075e-13	1.25198e-12	0.0188239	0.0110948	2.04853e-12	6.40262e-13	8.65936e-13	0.0114032	2.34253e-12	0.141008	3.76214e-12	0.180123	0.161529
GW_10_TCACGTGCCCGATTCA	pre_IN3	1.07367e-11	5.39828e-12	5.51866e-12	1.74439e-12	7.98047e-12	1.46674e-12	1.53519e-12	0.0537226	5.94713e-12	0.0816925	5.50281e-12	0.0258355	0.0302427	5.9242e-12	4.95927e-12	0.294124	1.10868e-11	9.41495e-12	6.82436e-12	0.514382	4.05103e-12
GW_10_TCAGAACCTCCACAGG	IN3	2.2967e-13	0.000875124	0.330041	0.0414989	0.534996	0.0122731	0.0467788	3.51046e-13	1.05259e-12	2.05187e-13	3.36832e-13	0.00538821	1.41473e-13	1.90509e-13	3.99238e-13	0.000936473	1.05153e-12	0.0272126	8.14169e-13	1.94625e-13	4.46654e-12
GW_10_TCAGCAAATGCATCTC	pre_MN	4.44934e-13	9.85985e-12	0.0507089	0.0366502	0.258426	0.0317464	0.0351864	4.55188e-12	9.84374e-13	2.65051e-12	7.57317e-13	0.0209039	1.22589e-12	7.33233e-13	1.85785e-12	0.0392613	0.0112285	0.0266241	0.033093	0.0811613	0.37501
GW_10_TCAGGGTGTAACGTAA	pre_IN3	1.49313e-12	3.33863e-13	0.0690938	0.0958552	0.206057	0.066928	4.35412e-12	0.0358099	3.10069e-13	0.000240781	1.02667e-12	0.00399973	5.58512e-12	8.00068e-13	6.68899e-13	0.0135799	0.00193732	0.107046	3.22252e-12	0.299393	0.100059
GW_10_TCATGCAGGTTCTCAT	pre_IN1	1.85271e-12	3.39343e-12	1.4159e-11	1.13944e-11	0.179125	3.32074e-12	3.41283e-12	1.17948e-11	0.0304591	0.0695852	4.66204e-12	2.52981e-12	2.85941e-12	0.0137995	6.49607e-11	0.187416	1.62165e-12	0.291972	2.44804e-11	0.227644	2.76898e-12
GW_10_TCATTTAAGTCTCCGA	pre_MN	4.32761e-13	2.80632e-13	0.110274	1.81488e-12	0.192532	0.0548168	0.0179497	0.00166109	2.66046e-13	5.51547e-13	5.41135e-13	1.72816e-12	7.97861e-13	3.66617e-13	2.84462e-13	0.00652096	0.000522095	0.00467658	2.21685e-12	0.0930057	0.518042
GW_10_TCCACTTTATCTAGGT	pre_MN	0.0162017	5.70554e-06	0.132074	8.21282e-12	0.195993	0.0586134	0.0566164	1.75982e-12	2.66843e-12	5.9387e-13	0.0315814	0.020815	1.10728e-12	0.000444946	1.0571e-12	0.0073487	2.84643e-12	0.0195291	0.0134142	8.15207e-13	0.447363
GW_10_TCCAGAGCACCGGTTC	pre_MN	1.19495e-12	2.84796e-12	5.4396e-11	1.46179e-12	0.11089	3.52662e-05	3.2822e-12	1.76156e-12	3.65185e-13	7.89359e-13	5.01055e-13	0.0517955	1.10713e-12	0.00353336	5.42454e-13	0.016894	4.83199e-12	0.0362093	3.87702e-12	0.0789531	0.70169
GW_10_TCCCACTCTCTTCCGG	IN1	6.01684e-13	1.84445e-13	0.451866	0.0409967	0.427841	3.3196e-12	0.0587193	8.83662e-13	1.29692e-12	4.12487e-13	1.28815e-12	0.00361926	2.54973e-13	3.86856e-13	6.27084e-13	0.00717829	0.00977992	3.67846e-11	1.27904e-12	3.0773e-13	2.15349e-12
GW_10_TCCCGCGTACTCCTGG	pre_IN3	4.15752e-13	1.14981e-10	0.0219378	0.0332259	0.313233	0.0766224	0.0388674	4.01529e-12	6.30855e-13	2.14982e-12	6.82988e-13	0.00489605	7.70613e-12	1.07742e-12	8.66291e-13	0.0177884	1.45751e-12	0.113083	1.84888e-12	0.31704	0.0633063
GW_10_TCCCGTCAGTCCCGCA	pre_IN3	4.84448e-13	2.88214e-12	0.00230136	0.129984	0.216578	3.33137e-11	0.0242204	0.0147276	3.29351e-13	8.4033e-12	6.34029e-13	0.00351121	2.53338e-12	0.00913169	6.02971e-13	0.0262059	4.27737e-12	0.138571	5.58483e-12	0.342718	0.09205
GW_10_TCCCGTGTGCAATTTG	pre_MN	7.83173e-12	0.0190865	0.0123472	2.26772e-12	1.21937e-11	3.22623e-12	2.80305e-12	0.0548363	0.0205971	5.41396e-12	1.93284e-12	0.128136	0.0334236	0.0182971	4.6774e-11	0.0590794	0.10344	0.0350051	1.53223e-11	0.249696	0.266056
GW_10_TCCCTTAGATTACTCG	pre_IN1	1.36871e-12	0.00397656	0.105848	3.2009e-12	5.86868e-12	2.44523e-12	9.79075e-12	0.0510202	0.0175622	0.121192	2.1598e-12	0.0161564	2.50036e-12	0.0323246	1.18959e-11	0.188432	2.906e-12	0.260908	1.88246e-11	0.20258	2.12824e-12
GW_10_TCCGATGACTGAGCTC	IN3	3.41891e-13	2.06527e-12	0.147388	0.143858	0.313752	0.152403	1.15157e-11	0.00467358	4.85187e-13	1.2473e-12	0.0026952	0.0143631	6.66898e-13	8.32945e-13	2.4581e-12	0.00383937	1.759e-12	0.0969755	3.00984e-12	0.0384395	0.081613
GW_10_TCCGCGGCAGCATCTG	NPC2	0.0837618	0.00267358	0.0681644	1.04417e-12	0.0744201	3.19976e-12	0.0438224	3.92271e-13	0.0267107	0.0279215	0.564466	8.06571e-13	3.74541e-13	3.40259e-12	9.52516e-13	0.00962537	1.54844e-12	3.04057e-11	0.0984339	3.09338e-13	1.16052e-12
GW_10_TCCGCTGTCATCCCGG	pre_MN	0.0638172	3.66475e-12	0.03769	5.3569e-12	0.0055597	3.71626e-12	0.0137969	8.42268e-12	0.00793244	0.0549372	2.52222e-12	0.160027	2.90461e-11	0.0287597	9.03811e-11	0.0913236	0.0711493	0.10475	0.0578391	0.0709419	0.231476
GW_10_TCCGGCCTAGCGTACA	IN3	8.04951e-13	1.0604e-12	0.118106	0.150082	0.233226	0.126661	2.1905e-07	0.0114237	6.79447e-12	3.21758e-12	1.0946e-12	0.00399126	2.58483e-12	0.00601839	0.0273018	0.0627328	1.39657e-12	0.0814364	0.0216571	0.157363	1.67404e-12
GW_10_TCCGTTTAGCCTTGAA	IN3	0.000552589	0.0017467	0.0791015	0.0139877	0.190019	0.137041	0.104878	0.0298746	2.30595e-12	0.0335445	0.0316627	0.0267831	1.63729e-11	4.8662e-12	0.0294551	0.082082	0.00415638	0.113587	0.064369	0.000551081	0.0566091
GW_10_TCCTACATCCACGGCC	pre_MN	0.0444098	3.01661e-13	0.0777211	3.45808e-13	0.0577594	0.00247	0.0010931	0.0110008	0.00437136	2.87858e-13	1.9318e-12	0.068453	3.48268e-13	2.61802e-13	4.89628e-13	0.0155393	0.0169307	0.0237926	1.07893e-12	4.91982e-13	0.676459
GW_10_TCCTCGGGCTGGGCTT	pre_MN	0.0430086	0.00202061	8.76578e-06	1.66954e-12	0.138384	0.000106785	0.00256798	1.68031e-12	4.15585e-13	1.20694e-12	6.30469e-13	0.0324978	0.0177546	5.27321e-13	7.65949e-13	0.00662734	0.00692817	3.33892e-05	1.99814e-12	0.169079	0.580983
GW_10_TCCTTTCTTACGCTTA	pre_IN3	3.1948e-12	9.06232e-13	2.96853e-12	4.1099e-12	0.0702752	1.01612e-12	1.46101e-12	0.00476243	7.23952e-13	0.145431	0.0140455	7.25408e-12	0.0268651	3.46605e-12	1.27329e-12	0.122902	4.58418e-11	0.093586	1.07602e-11	0.522133	1.47223e-12
GW_10_TCGAAGAACCGAGCAC	pre_MN	0.0167817	0.0220126	0.103586	7.62883e-12	0.0602011	1.81836e-10	1.56446e-11	0.0085604	4.76671e-10	2.80364e-11	4.15903e-12	0.0601257	6.46488e-12	0.0163023	8.84101e-12	0.0564474	0.0426711	0.176475	3.94136e-11	3.14268e-05	0.436806
GW_10_TCGCTAAACCGCTATC	NSC1	2.31388e-12	0.0729315	0.152815	8.08551e-13	0.0667659	1.17284e-12	0.00508257	4.76223e-13	1.52275e-12	1.11621e-12	0.0986145	4.75106e-12	6.38458e-13	0.479437	8.64261e-13	0.0567066	0.0224374	0.0452089	1.8172e-12	8.42971e-13	2.78462e-12
GW_10_TCGCTCGATATATTCC	pre_IN3	1.73072e-12	1.49937e-12	2.46346e-12	0.0499012	0.130354	1.41021e-12	1.43639e-12	0.00900552	7.83685e-13	0.0366717	1.64679e-12	0.025029	0.00581404	3.4628e-12	1.50255e-12	0.0967703	0.00131764	0.125083	5.86472e-12	0.520053	1.29936e-12
GW_10_TCGCTCGGCACCAGCG	fibro	8.80537e-13	1.23243e-12	0.125243	2.71626e-09	0.0547416	1.8225e-12	4.54253e-12	0.0168764	0.0220978	0.0951262	1.35155e-12	1.72838e-12	1.44998e-12	0.0678707	3.33322e-12	0.319391	3.71432e-12	0.0984565	0.0836008	0.116595	1.25545e-12
GW_10_TCGCTGGGCGGATTGT	pre_MN	0.00730261	3.23262e-13	0.081947	0.0346791	0.222754	0.159628	0.0455945	9.31051e-11	0.000521449	2.05305e-12	2.2827e-11	0.00500285	9.11606e-12	6.01469e-13	3.675e-12	0.00811515	1.70531e-12	0.0691677	6.79532e-11	0.0683258	0.296962
GW_10_TCGCTTTAAACGTTTG	NPC2	1.21358e-12	2.465e-13	0.084044	6.36685e-12	0.113064	1.07585e-12	0.0696844	3.87048e-13	0.0535141	1.49689e-10	0.365156	5.78336e-13	2.4057e-13	1.61828e-12	1.70233e-12	8.7769e-13	2.92191e-13	5.50722e-12	0.314538	2.21485e-13	6.17784e-13
GW_10_TCGGACGCCCAGCCCA	pre_MN	0.0160914	0.00453854	0.078827	1.25176e-12	0.152632	2.55486e-07	0.0213828	9.71488e-13	1.04478e-12	1.42726e-12	0.0449202	1.4673e-08	2.19623e-12	3.54975e-12	8.85887e-13	0.0142625	0.007764	0.0252284	0.0285281	0.0485502	0.557275
GW_10_TCGGAGTACATGAGTA	pre_MN	0.00345551	7.37246e-13	0.0105334	0.000217412	0.210699	0.0430619	0.0390924	3.45585e-11	2.28161e-13	1.0389e-12	3.8295e-12	0.00746513	0.00545053	7.15826e-13	6.61681e-13	0.0152624	0.0114203	0.0311811	2.80582e-12	0.179064	0.443097
GW_10_TCGGCGAACCCAAACC	pre_MN	0.00705523	5.68286e-12	0.140493	1.92358e-12	0.180558	2.25458e-12	7.14117e-12	0.0392012	0.0737522	3.88511e-12	0.0684034	0.0228236	2.05427e-12	4.13319e-12	4.78587e-12	0.209916	0.0340257	1.24493e-11	2.66796e-11	1.81684e-12	0.223771
GW_10_TCGGGAACGTGCCTAG	pre_IN1	1.45728e-12	7.14432e-13	0.182063	9.04227e-11	0.158909	4.16026e-12	0.0377141	0.0381975	0.00590958	1.56678e-08	1.25867e-12	1.81366e-12	2.32984e-12	6.765e-12	1.13964e-11	0.0706428	0.00381824	0.28896	3.93452e-11	0.213786	4.96471e-12
GW_10_TCGGGCCGTCGTGGTA	pre_MN	0.0220838	6.30191e-13	0.0226274	4.44988e-11	0.119105	0.00065737	2.20193e-10	0.00249351	5.075e-13	4.94788e-12	1.34116e-12	0.0500384	0.0304384	8.24551e-13	5.78079e-13	0.00751381	0.0105468	2.57993e-10	0.0191803	0.142086	0.573229
GW_10_TCGTAAGACGACATTG	pre_MN	0.00407768	0.00360698	0.0921564	0.00963674	0.132609	0.160052	0.086471	1.74744e-12	7.4622e-13	7.88584e-13	1.48288e-12	0.0256941	3.29508e-12	1.21227e-12	7.98257e-13	0.0115831	2.60214e-12	0.0449108	1.62248e-12	0.134693	0.294509
GW_10_TCTACCGTCCACAAGC	IN3	2.85471e-13	3.39484e-13	0.106715	0.0557954	0.373891	0.121797	8.0074e-12	0.0182669	4.63389e-12	4.55226e-13	4.06445e-13	9.51846e-13	6.10946e-13	6.38388e-13	9.56291e-13	0.00148992	0.005481	0.103105	1.33972e-12	0.0601528	0.153306
GW_10_TCTAGGTGGCGACGCT	IN3	2.14376e-12	5.32248e-13	0.0948653	0.198241	0.288894	0.0341517	3.39798e-12	0.00676423	3.89587e-13	1.11416e-12	0.00835146	0.0227815	2.53483e-12	5.759e-13	1.01737e-12	0.00949184	4.40597e-12	0.069702	1.05557e-11	0.153149	0.113608
GW_10_TCTAGTGATATCGTGG	pre_MN	0.0278573	3.87925e-11	0.0465178	2.4551e-12	0.142968	1.49597e-11	3.30107e-08	0.0344312	0.00727778	0.0192718	8.0582e-12	0.109114	3.28169e-12	1.75644e-11	2.66904e-12	0.0528986	0.00625982	0.170967	2.28091e-09	0.0464175	0.33602
GW_10_TCTCATGAGATAGGGT	pre_IN3	0.0592893	0.00256989	0.0296299	5.51517e-12	0.109026	7.53536e-12	2.94247e-12	1.42632e-10	2.06154e-12	5.2215e-11	2.73272e-11	0.139871	7.72457e-12	1.17418e-11	9.09419e-12	0.205074	0.0227479	0.0815239	9.25427e-10	0.275243	0.0750253
GW_10_TCTCCAACGTAGGTTA	IN3	1.06021e-12	2.68837e-12	0.249407	0.0972141	0.259667	2.87421e-12	1.15487e-10	0.0390697	2.46825e-12	6.42147e-12	1.7329e-12	0.0174915	2.37737e-12	2.71342e-11	2.01327e-12	0.0333269	0.00548663	0.218548	4.7493e-12	0.0797889	1.86555e-12
GW_10_TCTGAACTCGTACCCG	pre_MN	0.0645342	0.0108099	0.101632	2.53141e-12	0.0769781	3.53848e-12	5.47874e-12	0.003013	0.00126054	3.56926e-12	0.0206692	0.0566656	2.23711e-12	4.39295e-12	0.00600991	0.10864	1.6233e-12	0.0239841	3.26718e-11	4.48393e-12	0.525803
GW_10_TCTGAATTCCGTACAA	pre_MN	2.01327e-12	9.29929e-13	0.123418	2.24402e-12	0.23895	0.075971	0.040363	2.36734e-12	5.9659e-13	5.53536e-13	1.20938e-12	0.0181368	7.53266e-13	3.3057e-13	5.7244e-13	0.00169901	0.00829645	0.00336239	4.55445e-12	0.00538719	0.484417
GW_10_TCTGCCAGAAACTGCA	pre_MN	0.0158678	0.103001	0.0379765	9.79442e-13	0.0415394	1.51541e-12	1.86237e-12	0.0036131	6.88568e-12	2.95895e-12	1.75295e-12	0.0699947	0.0302879	0.0769506	0.0261753	0.0814227	0.024477	0.129002	0.0211944	0.115802	0.222697
GW_10_TCTGGGAACCTTTGAA	pre_MN	0.0395301	0.00141246	0.0857498	1.35883e-11	0.178269	4.00378e-12	9.17052e-12	0.00295667	0.00441208	2.77424e-11	1.09112e-11	0.0131078	3.68768e-12	6.34563e-12	1.30952e-12	0.0373688	0.0297429	0.0829395	0.0492059	0.0535391	0.421765
GW_10_TCTGTGCCATCATAGT	pre_MN	0.0212254	4.9783e-13	0.154799	2.631e-12	0.152504	0.140385	0.0729857	5.69518e-13	4.21709e-13	0.00687902	0.082324	0.0103749	8.75705e-13	6.7389e-13	6.68108e-13	0.0100725	2.18991e-12	0.0277317	7.30631e-12	1.14038e-12	0.320718
GW_10_TCTTACCGGAACTCGT	IN3	4.66199e-12	2.08576e-12	0.117675	2.43938e-12	0.255417	4.20584e-12	0.0630882	9.0475e-13	2.20197e-12	4.01463e-11	0.128814	0.0120289	1.35433e-11	0.137503	1.66684e-12	0.0340835	0.00965774	0.183435	0.04103	0.0172679	3.53539e-11
GW_10_TCTTACTTATGCCTCT	pre_MN	0.00368294	0.0154981	0.0636223	2.59367e-12	0.0281018	2.31679e-12	5.16621e-11	0.0276017	6.94428e-11	0.0272017	4.3053e-12	0.0706677	2.83662e-12	0.0363623	0.0108473	0.0994461	5.17693e-12	0.120264	7.79875e-09	0.0708378	0.425866
GW_10_TCTTAGAGTGAACTCT	pre_MN	0.0169664	2.43956e-12	0.0438885	3.46111e-12	0.125292	8.28125e-12	3.28019e-12	0.00717097	0.00902332	0.0493259	0.0707402	0.0904959	6.33482e-11	0.0228716	4.30306e-12	0.0703443	0.00459779	0.0194965	7.3648e-10	0.233485	0.236301
GW_10_TCTTCCCATGGGCACA	IN3	1.64981e-11	3.09649e-13	0.0896694	0.0723927	0.368788	0.102189	0.0704646	4.21003e-12	4.38005e-13	1.0871e-12	2.7562e-11	0.00782188	4.96335e-12	7.375e-13	8.74881e-13	0.00604701	6.71091e-13	0.0209318	3.41713e-12	0.0907638	0.170931
GW_10_TCTTCGAATAGACGTT	pre_MN	4.56721e-12	5.75264e-13	0.0116881	1.01228e-12	0.140165	8.07392e-09	2.22721e-12	3.66999e-12	6.4212e-13	9.92419e-13	6.64987e-13	0.0595133	0.00884839	5.24321e-13	5.72671e-13	0.0160384	0.00144027	7.84852e-07	2.52086e-12	0.106892	0.655414
GW_10_TCTTCGATACCAATAA	pre_IN3	0.00849152	0.0170117	3.90047e-12	5.33249e-11	0.0906392	7.63727e-12	1.22975e-10	1.71456e-11	5.56384e-13	0.0350069	1.46037e-12	0.0234744	1.75428e-11	0.00801398	9.14409e-13	0.0675385	0.00630907	0.0526484	4.34281e-12	0.491664	0.199203
GW_10_TCTTGATGCGTAGCGA	pre_MN	1.40083e-12	0.00477014	0.0237779	1.66577e-11	0.167082	0.0933341	0.0754399	0.0133899	0.000321593	1.2737e-12	2.07461e-12	0.0191735	2.59208e-11	1.6588e-12	3.261e-12	0.0727028	0.00512455	1.56705e-11	9.80194e-12	0.131132	0.393752
GW_10_TCTTTAAGACTATGAA	pre_MN	3.80698e-12	6.82538e-13	0.0202355	0.0183979	0.199906	0.0272647	0.0209702	0.0104131	3.22111e-13	1.7703e-12	2.29246e-12	0.0238061	3.21445e-12	1.46605e-12	4.7365e-13	0.0129538	0.0189738	0.159856	0.0201571	0.193574	0.273493
GW_10_TGAAAGGACCTGACTC	NPC2	0.136234	0.00102656	0.0593977	9.92557e-13	0.108324	1.31841e-12	0.081143	4.79912e-13	0.0453542	5.94761e-12	0.44296	1.90723e-12	3.15347e-13	2.89588e-12	9.41205e-13	0.0260336	1.04501e-11	0.0575987	0.0419281	3.19587e-13	3.5609e-12
GW_10_TGACATCGAGCGGACC	pre_MN	0.00129309	9.17701e-13	0.0606771	1.62965e-10	0.246145	1.49256e-09	0.00257427	2.6702e-12	5.8995e-13	9.37028e-13	1.28623e-12	0.0233872	3.57914e-12	5.96258e-13	1.46664e-12	0.016423	8.69163e-13	0.0899087	7.77085e-12	0.238245	0.321347
GW_10_TGACGATGCACTAGAA	pre_MN	0.0041635	5.71029e-13	0.101653	4.93979e-12	0.228266	1.12993e-10	0.0149852	1.16064e-11	4.28118e-13	3.17788e-12	0.0176349	0.00958677	4.56458e-12	8.98084e-13	6.36384e-13	0.0129604	0.00592972	0.0508239	3.27805e-11	0.118976	0.43502
GW_10_TGACTATAATCCTTTC	pre_IN2	5.00407e-13	3.85945e-13	0.208432	9.64231e-13	7.87227e-13	1.32203e-12	0.115376	5.67631e-11	0.0012519	0.0365228	1.07298e-12	1.22166e-12	7.48547e-13	1.39419e-11	1.09735e-12	0.0509894	0.00790796	7.68381e-12	0.325267	0.254254	6.01509e-13
GW_10_TGAGAGATTTACCACG	pre_MN	0.0199136	0.00239293	0.033617	8.40306e-13	0.196899	0.0809628	0.012558	1.14269e-12	0.00165719	4.96615e-13	0.0038374	0.0516741	1.69816e-12	9.18115e-13	5.22433e-13	0.00993658	2.33254e-12	0.0441205	1.88096e-12	0.00759565	0.534835
GW_10_TGAGCTTTAATGACGC	pre_IN1	4.13184e-12	1.65452e-12	0.0765206	6.65676e-12	0.108296	3.0154e-12	0.00982066	4.46525e-12	1.97589e-11	6.91115e-12	1.87289e-12	0.0193797	2.83817e-12	0.0624966	6.82928e-12	0.0911656	8.70939e-12	0.326439	3.78521e-11	0.305883	3.03003e-12
GW_10_TGAGTGGTCCGTGACG	NPC2	5.26875e-11	4.43648e-13	0.0391807	1.06363e-12	0.0140629	5.04391e-13	9.27447e-12	3.17227e-13	0.129163	0.0148915	0.641479	5.12627e-13	2.3786e-13	9.97542e-13	1.27555e-12	1.00975e-12	3.22956e-13	2.92288e-12	0.161223	1.71947e-13	3.801e-13
GW_10_TGATCCCAGCATTAGT	pre_IN3	3.68531e-13	3.73342e-13	0.197713	0.0599743	0.230798	1.46056e-12	5.08509e-12	0.0176776	1.86251e-12	4.6548e-08	4.71181e-13	2.91137e-12	5.45096e-13	3.12655e-12	8.41131e-13	0.0199893	2.47817e-12	0.195662	1.16032e-11	0.278186	8.712e-13
GW_10_TGCAAGAATGACGTAA	fibro	6.5869e-13	1.43519e-12	1.65056e-12	5.51244e-12	0.014338	9.40348e-13	1.37384e-12	0.0368009	0.00849229	0.116066	6.0437e-13	6.56852e-13	1.45393e-12	0.103712	1.72424e-12	0.42272	0.000554881	0.0192598	6.51547e-11	0.278056	1.33089e-12
GW_10_TGCAGGATCGGCAAAG	IN3	2.82297e-13	4.28586e-13	0.0591331	0.122902	0.33433	0.0514062	3.87957e-10	0.0168037	4.67078e-13	7.27897e-11	4.57922e-13	0.029289	1.13299e-12	1.26707e-12	6.8138e-13	0.001762	0.000259917	0.0577471	3.9261e-12	0.326367	2.39364e-12
GW_10_TGCAGTTTCCTCCCAT	pre_MN	0.0391316	3.76515e-12	0.0005627	1.69756e-12	0.163278	0.000220719	1.43423e-10	8.57169e-13	5.17855e-13	6.70413e-13	2.23409e-12	0.0373594	1.47043e-12	6.63878e-13	9.25497e-13	0.0296502	0.00264847	0.0241623	2.29922e-12	0.0664904	0.636496
GW_10_TGCATATGTCTGTCAC	NPC2	0.0671121	0.0134901	0.0505733	1.36308e-11	0.118227	0.0947391	0.0805799	5.08677e-13	0.00743832	0.0393938	0.343591	9.2956e-08	1.0909e-12	4.2803e-12	1.2919e-12	0.00454118	2.64103e-12	0.0176577	0.131853	1.09741e-12	0.0308034
GW_10_TGCATGTGGTAATCTA	IN3	8.21212e-13	1.85669e-13	0.180304	0.0126435	0.344784	0.0588109	0.142626	5.44682e-13	0.00604723	1.33705e-12	0.0865216	9.41234e-12	3.05011e-13	4.37066e-13	1.3402e-12	0.0045216	0.00708366	0.0181156	0.123877	3.07516e-13	0.0146646
GW_10_TGCCACCTGGCGAAAC	IN1	9.50761e-13	1.17984e-12	0.336833	0.0352821	0.280836	4.3057e-12	1.12743e-11	0.00865874	4.51574e-12	2.39655e-12	8.35107e-13	0.0233442	2.71254e-12	6.37773e-11	9.33558e-12	0.0389817	2.24639e-11	0.193249	2.37611e-12	0.0828148	2.18025e-12
GW_10_TGCCATTACTAAAGAA	IN3	1.43139e-12	2.05658e-12	0.210148	1.88201e-12	0.281103	4.61034e-12	0.084326	5.33233e-13	6.34095e-12	1.09613e-12	0.119275	0.00760962	4.27175e-13	0.0306587	2.77957e-11	0.0239572	0.00176473	0.058878	0.0123234	4.97155e-13	0.169957
GW_10_TGCCCGTACCGTTAAA	pre_MN	0.0638231	1.0994e-12	0.0680815	1.40114e-12	8.25673e-12	2.05795e-12	3.38125e-12	0.0165301	0.0176703	0.0015361	0.00802434	0.07007	2.72175e-12	4.05094e-12	3.47703e-12	0.0639975	0.0229586	0.0614881	2.61587e-11	0.0301558	0.575665
GW_10_TGCCTGATCAAACGAT	pre_IN3	6.19544e-13	1.23601e-12	0.0642823	0.0306899	0.110852	1.47632e-12	2.82145e-12	0.0220677	4.49802e-05	0.100903	9.75155e-13	4.09647e-12	1.20373e-12	0.0234364	0.0154867	0.0983514	3.27358e-12	0.255158	9.82802e-12	0.278727	1.09123e-12
GW_10_TGCGCAAAGCATTTGG	pre_MN	2.52438e-12	0.0030299	3.50851e-11	5.20795e-12	0.155872	0.043465	0.0361522	0.00939864	5.04638e-13	1.43072e-12	2.3139e-12	0.00196666	0.00626983	0.00698938	7.49434e-13	0.017139	0.00711151	0.0417565	2.97724e-12	0.294454	0.376395
GW_10_TGCGGAGTAAAGGTGC	IN3	3.00402e-13	2.80298e-13	0.33619	0.0160072	0.494542	3.62054e-09	0.0302136	4.58883e-13	0.0426682	3.23148e-13	3.68661e-13	0.0122602	2.02031e-13	3.14071e-13	9.38625e-13	0.00638854	0.00284294	0.027678	1.68358e-12	2.58748e-13	0.0312099
GW_10_TGCGTTTGTTGACACT	pre_MN	0.0312869	0.0229788	0.0366044	1.41966e-12	0.0486626	2.46563e-12	1.1139e-12	0.00957539	0.0179175	2.41096e-08	1.4569e-12	0.061713	0.0641164	0.00128209	1.83347e-12	0.0610815	0.00267258	0.0218808	5.32317e-11	0.248069	0.372159
GW_10_TGCTCCACAGTTCTTA	pre_MN	0.0568799	0.00805103	0.0723501	2.44284e-12	0.0953801	2.80508e-12	5.07748e-12	2.76274e-12	2.1625e-10	0.0206042	5.0074e-12	0.0780929	1.88488e-12	5.28926e-12	2.48882e-12	0.0495029	0.0120173	0.104765	3.12321e-08	0.0317566	0.4706
GW_10_TGCTGTTGAAGAACTC	pre_MN	5.77877e-13	2.83348e-13	1.2597e-11	2.76812e-12	0.142563	1.27636e-10	3.1441e-12	1.30603e-12	2.00106e-13	1.19187e-12	4.10652e-13	0.0202474	1.25251e-12	5.21788e-13	3.11992e-13	0.0188148	0.00203242	0.0520416	3.66452e-12	0.118505	0.645795
GW_10_TGGAACCACTGACACA	IN3	2.54489e-13	2.04852e-13	0.316345	7.902e-12	0.503285	4.79537e-12	0.0437841	3.3189e-13	3.58352e-12	2.63094e-13	5.71649e-13	4.08393e-12	1.41204e-13	3.25205e-13	4.95727e-13	0.0023798	0.00429133	0.107724	9.11525e-13	1.73353e-13	0.0221909
GW_10_TGGAATATCCTTGACC	fibro	5.72289e-13	6.32301e-13	2.94434e-12	0.0421909	1.15983e-12	8.2664e-13	2.44141e-12	0.0367014	0.0152556	0.15651	5.29597e-13	1.25951e-12	6.3847e-13	0.100163	2.17336e-12	0.641099	0.000881211	1.73548e-11	0.00719835	1.64905e-12	5.06027e-13
GW_10_TGGACTGTTCGCTCAA	pre_MN	0.0299262	0.00893752	0.0316286	1.13324e-12	0.148052	0.0106999	9.93981e-12	5.3451e-12	6.133e-13	7.57568e-13	3.78526e-12	0.0380401	1.30175e-12	1.0081e-12	7.75869e-13	0.0430891	1.52631e-12	0.0306786	0.0259059	0.0473211	0.585721
GW_10_TGGCAACTCGCGCGCC	IN3	0.00736265	2.95014e-13	0.117381	3.71074e-12	0.258749	0.0812378	0.143884	3.53736e-13	0.000357597	6.99971e-13	0.0396822	0.0293466	1.42188e-12	8.24276e-13	3.22777e-12	0.00716916	8.90225e-13	0.145042	4.91518e-12	1.38208e-12	0.169788
GW_10_TGGCAGCAGTAATAGT	fibro	1.74623e-12	2.00669e-11	1.6783e-12	1.88192e-12	6.66565e-12	1.11543e-12	1.52715e-12	0.0236254	2.03248e-12	0.111157	1.27926e-12	0.0148914	0.0724686	0.070327	3.64994e-12	0.424713	2.41429e-12	0.00494146	4.96659e-12	0.277876	1.41114e-12
GW_10_TGGCCAAACTGAAGTA	pre_MN	5.9659e-13	7.8633e-13	0.111803	0.0346634	0.259349	0.122502	0.0935797	2.53311e-12	2.90827e-13	4.3972e-13	0.0010458	0.00993136	6.31125e-13	3.06778e-13	4.34522e-13	0.00841394	9.26015e-12	1.0959e-05	3.3057e-12	3.47665e-12	0.3587
GW_10_TGGGCCCATACTAATT	pre_MN	0.0601984	1.03218e-12	0.0425809	9.7121e-13	3.43026e-12	2.35126e-12	2.90239e-12	2.19514e-11	0.0058337	1.12095e-12	2.54986e-12	0.0542203	9.77779e-13	0.00375531	1.30955e-12	0.037617	0.00456588	0.0899342	4.68301e-12	1.50959e-12	0.701294
GW_10_TGTACGAACAAATCCG	fibro	0.00423497	7.85746e-13	9.77116e-13	8.35447e-13	7.34522e-13	3.95568e-13	5.15431e-13	0.0374542	0.00721778	0.305001	6.14378e-13	1.03293e-12	2.78212e-12	0.0734328	4.11503e-12	0.572659	1.21873e-12	1.11928e-12	1.50698e-11	3.09858e-12	3.26472e-13
GW_10_TGTAGGAGAAATTTCC	IN3	0.0238905	5.43559e-13	0.126345	0.033457	0.217247	0.150127	0.0238893	2.11833e-12	0.00369811	0.00326482	0.131041	2.58059e-11	1.69331e-12	2.09889e-12	1.24906e-11	0.0201603	0.00493866	0.0185343	0.162571	7.20778e-12	0.0808359
GW_10_TGTATAACAGATCCTG	IN3	1.30213e-12	2.70595e-13	0.118595	0.0856974	0.19348	0.156839	0.09318	1.56209e-12	7.37202e-12	0.0139452	0.100142	2.70505e-10	5.5737e-12	1.20861e-11	1.42395e-12	0.00506683	0.00302749	0.0296273	0.113445	0.00649794	0.0804579
GW_10_TGTATGGCGCAGACAG	pre_MN	0.00302174	7.23711e-13	0.044317	7.54296e-13	0.123388	2.17285e-11	8.42309e-11	1.51955e-12	5.91984e-13	7.84976e-13	3.4226e-12	0.0201182	9.96868e-13	1.04493e-12	4.77515e-13	0.0238035	2.84764e-12	0.028833	2.31641e-12	2.95458e-10	0.756519
GW_10_TGTGACTACGCCAGTC	IN3	2.9661e-13	2.48931e-13	0.283947	0.0524981	0.469729	0.0665489	0.057218	1.01522e-12	1.56547e-12	5.51837e-13	4.34442e-13	1.33684e-12	3.63432e-13	6.24071e-13	7.01033e-13	0.0024217	1.07238e-10	0.067638	1.20775e-12	6.62967e-13	5.28599e-12
GW_10_TGTGGCAAAGCGTATG	IN3	0.0121231	2.93748e-13	0.18268	0.0275184	0.306063	0.146622	0.0821453	7.04812e-13	0.0112903	7.08754e-13	0.0726556	2.00419e-11	4.26196e-13	4.21433e-13	1.8985e-12	0.0104518	1.75187e-12	0.0282093	0.0936483	4.29606e-13	0.0265931
GW_10_TGTTATTGTATGTGGC	pre_MN	0.0992152	3.38586e-13	0.0852394	4.52599e-13	0.230017	0.0412484	9.886e-12	9.02561e-13	7.64508e-12	2.64996e-13	1.29978e-12	0.0469849	2.65173e-13	2.32422e-13	4.43156e-13	0.007219	0.00449718	0.00210148	1.39053e-12	3.03375e-13	0.483478
GW_10_TGTTGTCAAGAAGTCT	IN3	2.03239e-13	1.33729e-13	0.106728	9.80639e-08	0.454986	0.0536209	0.0936544	3.83997e-13	2.88214e-13	3.57316e-13	0.00136615	3.79197e-12	2.27989e-13	1.7619e-13	3.34616e-13	0.00122734	2.98157e-12	0.00552544	3.6801e-11	3.7024e-13	0.282891
GW_10_TTAAACTCGAATTCAT	IN3	2.34921e-12	2.72999e-13	0.147105	0.0425486	0.376504	0.115804	0.0497818	6.73679e-13	4.85855e-13	6.18249e-13	0.00208908	0.0222537	6.57104e-13	4.61731e-13	5.65398e-13	0.0048143	9.13812e-12	0.0955709	5.71052e-12	1.54298e-12	0.143528
GW_10_TTAAGATAGGATTGAC	pre_MN	0.0543951	7.06692e-12	0.0822808	1.07081e-11	0.0988976	4.7942e-12	0.0143509	0.01854	0.00549467	5.72444e-12	6.55497e-12	0.0744117	5.79851e-12	6.83317e-12	9.59036e-12	0.0511635	0.0088318	0.15217	0.0519748	0.106542	0.280948
GW_10_TTAATCAGTACGTCAG	fibro	2.57185e-12	3.04184e-12	0.0327374	3.28109e-08	0.0545186	2.71225e-12	0.00181213	0.0278043	0.0394694	0.101107	2.97581e-12	0.00487104	2.61317e-12	0.0892527	1.19532e-10	0.332988	1.23737e-12	0.0838612	0.0629546	0.168623	1.42195e-12
GW_10_TTAATGTAGACCAGGT	pre_MN	5.7885e-13	2.02379e-12	2.6014e-12	0.0280261	0.167359	0.115804	0.0268794	0.0172555	2.3772e-13	8.75807e-13	8.81621e-13	0.00913888	0.00523679	1.73601e-12	6.33798e-13	0.0458536	2.88987e-11	0.0951147	1.84666e-12	0.182546	0.306787
GW_10_TTACAGACCTAAATGA	IN3	0.0097317	6.82777e-13	0.153659	0.100934	0.247936	0.102962	0.0251777	0.00540098	1.10717e-12	2.43769e-12	4.56102e-12	3.89472e-12	6.30385e-12	1.39128e-12	1.52623e-11	0.0347164	0.0153782	0.0712269	2.85575e-12	0.146857	0.0860197
GW_10_TTACATGCCACAACTA	pre_MN	0.0384653	1.30736e-12	0.193814	2.20741e-12	0.187156	6.3479e-12	0.016993	1.43131e-10	1.40592e-11	0.00165826	0.0547393	0.0579991	2.01256e-11	1.23924e-10	3.12041e-12	0.0579984	3.19132e-12	0.0127493	0.00663768	0.0443833	0.327407
GW_10_TTACCCATTGCCGGGT	fibro	7.84708e-13	0.01358	1.02066e-12	1.03492e-11	5.88056e-13	7.65006e-13	1.00916e-12	0.0337688	0.00585581	0.259064	6.66686e-13	9.01612e-13	2.0876e-12	0.0779139	0.0366083	0.545949	1.2378e-12	7.71909e-13	1.75491e-12	0.0272597	3.82713e-13
GW_10_TTACGGATGGTTCGAG	pre_MN	6.82637e-13	0.00163209	0.128584	0.0222096	0.201989	0.142954	0.0708728	5.21252e-12	3.76598e-13	1.16741e-12	2.23468e-12	0.0607853	1.67127e-12	6.73767e-13	7.58301e-13	0.00823457	2.91649e-11	0.0310935	3.41242e-12	0.0106364	0.321008
GW_10_TTACTCCGGCCGGGAA	pre_MN	0.0319077	2.73568e-12	0.0762239	2.27211e-12	0.145557	0.0499151	0.0143064	0.015667	0.000897796	1.33004e-11	7.20064e-12	0.0544812	0.0137919	2.38514e-12	1.17788e-12	0.0145791	4.07567e-12	0.00983131	2.24046e-11	0.0968363	0.476005
GW_10_TTAGACGAGTCACCTC	pre_IN3	0.0780273	7.72905e-12	2.93432e-11	2.44526e-12	3.72199e-11	2.86845e-12	4.24053e-12	7.89283e-12	0.00745975	0.0698357	5.05181e-12	0.0324923	0.00978229	3.57609e-11	9.42366e-12	0.121285	0.0164909	0.182954	4.54293e-11	0.308647	0.173026
GW_10_TTAGAGTTTAGAAGGA	pre_MN	0.0460945	4.19045e-13	0.0957843	2.70156e-13	0.174023	0.0114311	1.24873e-11	0.00193922	2.19398e-13	1.75845e-13	9.26027e-13	0.0809111	2.50393e-13	2.13973e-13	2.20808e-13	0.0158943	0.0103435	1.88648e-08	6.77948e-13	3.2815e-13	0.563579
GW_10_TTAGCTAATACGATCT	IN3	4.21373e-12	1.75319e-12	0.0639885	4.46517e-12	0.236871	6.05442e-12	0.0302192	0.0143155	1.7602e-12	0.00228372	0.0298492	0.0567397	1.66663e-12	0.0476069	1.34326e-12	0.0988307	0.0126973	0.229191	0.0342658	0.0463554	0.0967858
GW_10_TTAGCTGATTTGCCGT	pre_MN	0.00186841	2.13274e-12	0.0302111	2.44145e-12	0.186338	8.30471e-12	0.010839	1.33933e-12	3.89772e-13	2.25675e-12	1.85588e-12	0.05614	2.8769e-12	5.58924e-13	6.60883e-13	0.0114146	0.0138221	0.0819494	3.2782e-12	0.121859	0.485558
GW_10_TTAGTTATTCGTGGCA	pre_MN	0.118678	1.1734e-12	0.0311618	1.43479e-12	0.000132074	2.24737e-12	4.51535e-12	1.6707e-11	0.0177323	1.08482e-11	8.25428e-12	2.94578e-06	2.25562e-12	5.86144e-12	2.57481e-12	0.0549534	0.00287001	0.121622	0.131932	4.55993e-12	0.520916
GW_10_TTATATACGCTGTCAC	pre_MN	0.0248653	1.49266e-11	0.0416214	1.29994e-12	0.255993	0.0574735	2.12291e-11	7.56683e-13	2.39459e-13	4.69805e-13	9.71161e-13	0.0468737	8.4742e-13	0.0043261	3.57342e-13	0.00327112	0.00276193	0.0195844	1.13285e-11	2.80984e-12	0.54323
GW_10_TTATATTTGGCAATCC	IN1	8.33817e-13	2.40689e-13	0.477124	0.0107684	0.401519	2.42203e-12	0.0286616	5.62287e-13	8.32865e-13	5.13796e-13	1.13238e-12	0.0103432	2.72626e-13	5.61887e-13	6.42579e-13	5.60197e-12	0.00228211	0.069301	1.82076e-12	3.63456e-13	3.99376e-12
GW_10_TTATGAATGAAAGGGA	fibro	2.1383e-12	0.00561664	2.6656e-12	1.45852e-12	1.56819e-12	1.37352e-12	1.45543e-12	0.0308417	1.01903e-12	0.192477	1.67383e-12	4.6019e-12	6.27604e-12	2.97596e-12	2.13472e-12	0.400749	4.84204e-12	1.07819e-11	4.29297e-12	0.370316	1.46866e-12
GW_10_TTATGATCTTAACGAA	Astros	0.186278	0.13485	0.111317	1.14471e-12	0.106933	1.0359e-12	0.00176949	0.000378509	0.0220143	0.000210136	0.154723	0.0330499	3.3012e-13	0.0175657	2.83964e-12	0.0277794	0.0124525	0.0295363	0.0774548	3.16758e-13	0.0836874
GW_10_TTATTAGAGCGTGTTC	IN1	0.0191016	1.33587e-12	0.180163	2.14441e-12	6.45743e-12	3.65417e-12	0.0663121	0.0555634	0.00644154	0.0901992	0.0106334	2.57132e-10	2.51426e-12	0.0583265	1.52333e-11	0.0849123	0.0512384	0.0483221	0.177589	0.151197	8.96822e-12
GW_10_TTCAAAGTCTCTAGCC	pre_MN	0.0212331	0.00958361	0.00710695	6.07957e-12	0.162593	0.0601786	0.00920143	0.0060063	5.3182e-13	1.67879e-12	2.58577e-12	0.0258583	9.16718e-12	2.21904e-12	6.37069e-13	0.0048537	3.47324e-12	0.0370892	2.65845e-12	0.168659	0.487638
GW_10_TTCAATACTCTGAATC	pre_MN	0.135121	0.00665176	0.123564	1.37055e-12	0.0758461	6.15617e-11	2.16242e-11	1.16367e-11	2.69713e-11	0.0317164	0.0113081	0.026124	2.7102e-11	0.037316	6.99811e-12	0.0536316	0.00507451	0.0443334	0.0374171	0.0702597	0.341637
GW_10_TTCAGCCCTGGTCCAC	pre_MN	0.132635	4.82835e-13	0.0786667	8.38795e-13	5.84073e-12	1.37963e-12	2.46276e-12	1.2268e-11	2.07203e-11	1.90718e-12	1.47762e-11	0.0496605	9.0155e-13	1.23841e-12	2.51898e-12	0.0716715	0.0187087	0.062612	7.98717e-12	8.43447e-13	0.586046
GW_10_TTCATGGCGCAACAGG	IN1	1.01695e-12	1.35033e-12	0.266191	0.0324109	0.227569	3.20821e-12	0.0275405	2.90747e-11	0.0100707	4.71168e-12	1.32309e-12	5.19476e-12	2.24052e-12	0.0516476	1.83048e-12	0.0744107	0.0166678	0.128401	5.67169e-12	0.165091	1.74012e-12
GW_10_TTCCAATCAGAGCTAG	IN3	1.25627e-12	6.32601e-13	0.154881	0.0221789	0.311325	0.129826	0.0964888	1.62746e-12	0.0014162	9.29493e-13	3.10259e-12	0.0210306	1.38367e-12	6.84192e-13	3.38996e-12	0.00987596	1.96361e-12	0.11474	7.11434e-12	0.0299184	0.10832
GW_10_TTCCGCAGAGAAATAT	fibro	1.27338e-11	7.94853e-13	0.0373747	7.20936e-12	0.0720769	3.06607e-12	0.0105228	0.015208	0.0314115	0.0911474	3.2047e-12	5.65295e-12	1.88142e-12	0.103577	9.6303e-12	0.341958	0.00532686	0.144572	0.105399	0.0414262	1.66658e-12
GW_10_TTCCGGTTACCCACTT	pre_MN	0.0478211	5.02298e-13	0.0836252	3.23732e-13	0.170427	0.0673526	4.99233e-12	0.0107743	6.39994e-13	2.35853e-13	2.7076e-12	0.0708541	3.21907e-13	3.01844e-13	4.5102e-13	0.0259003	0.00367199	0.0186812	0.00418616	5.87044e-13	0.496706
GW_10_TTCGCTATCTGACGTG	fibro	1.0704e-12	1.31747e-12	6.71938e-12	9.56159e-12	3.84876e-12	1.17985e-12	0.00859417	0.0398273	0.0299011	0.174063	1.19135e-12	1.28204e-12	1.21308e-12	0.118659	0.00663025	0.497801	7.74496e-13	0.0583782	0.0661448	4.2976e-12	7.04036e-13
GW_10_TTCGGGACTAATCGCG	pre_MN	9.55202e-13	0.00169619	0.0402053	8.223e-13	0.281573	0.0951886	5.95345e-12	9.34576e-13	1.86994e-13	3.1051e-13	6.3081e-13	0.037945	6.00419e-13	2.67753e-13	2.45323e-13	0.00640669	1.84662e-12	0.0153774	1.17695e-12	2.73787e-12	0.521608
GW_10_TTCGTTCAACGAAGTT	fibro	2.94888e-12	1.09754e-12	0.0985211	0.00212253	0.0539629	1.72974e-12	0.0187901	0.0493839	0.017997	0.0690223	5.56942e-12	1.08257e-12	1.96912e-12	0.0537334	9.63488e-12	0.276662	7.69379e-13	0.238944	0.0085542	0.112306	8.73264e-13
GW_10_TTCTAACCGAAGCTTA	pre_MN	4.70273e-12	6.00923e-13	0.116938	0.00161837	0.245723	0.145507	0.0285647	3.26998e-12	7.15298e-13	7.78197e-13	6.27138e-12	0.0620799	3.92341e-12	8.83808e-13	2.47716e-12	0.0532342	0.00461775	0.032453	5.4405e-10	0.0381085	0.271156
GW_10_TTCTGCGGGTTAGCGG	Ependymal	4.71001e-07	0.484006	0.0163732	2.15318e-13	0.00172572	1.48928e-13	2.58601e-12	1.15709e-13	0.0377111	5.80979e-13	0.326076	5.81457e-12	9.86476e-14	0.0514588	0.00103548	0.0516828	0.0234177	0.00651263	5.69882e-13	5.82009e-14	2.1759e-13
GW_10_TTCTGCTAGACTCCAA	IN3	2.86263e-13	3.29901e-13	0.346596	0.0429191	0.489383	0.0380591	0.0430878	8.17996e-13	2.12379e-12	3.55135e-13	4.9123e-13	0.00356613	2.91641e-13	3.77275e-13	7.34165e-13	0.00297659	0.00406541	1.37609e-10	1.24281e-12	4.56092e-13	0.0293471
GW_10_TTCTTGGAGTAATGAG	IN3	0.0052251	7.37522e-12	0.233884	0.107915	0.304383	0.143245	9.79442e-12	9.69851e-13	1.3434e-12	1.3129e-12	6.5829e-12	0.00101441	4.41497e-12	1.31811e-12	2.89404e-12	0.00643367	3.22308e-12	0.112686	3.1422e-12	0.0226738	0.0625408
GW_10_TTCTTTGGTCGCGACG	IN1	5.88071e-13	4.35336e-13	0.4011	0.0124393	0.387829	0.0311106	0.0319236	0.0103971	8.62817e-13	8.7556e-13	2.09845e-12	1.55802e-12	6.82891e-13	1.28741e-12	1.45928e-12	0.022062	1.14723e-12	0.0582789	2.95616e-12	0.0448597	8.56975e-12
GW_10_TTGAATATGGACTTTC	pre_MN	0.0214575	0.0119281	0.0233327	0.00924894	0.126237	0.0172746	0.0163347	0.0114854	6.29714e-12	0.0108714	1.95179e-12	0.0101154	0.0225053	1.76021e-12	1.01648e-12	0.0179228	0.00436599	0.0632806	0.0111357	0.211041	0.411463
GW_10_TTGAATTCACGTGAGG	pre_MN	0.019397	2.81809e-12	0.00440843	2.67269e-12	0.17213	0.00488631	0.0296026	4.34145e-12	1.23108e-12	5.73091e-12	5.89672e-12	0.0584631	1.48543e-12	1.72488e-12	1.03997e-12	0.0415407	1.24726e-11	0.0795043	1.54354e-11	0.138435	0.451633
GW_10_TTGACAGGAGCTCCCG	pre_MN	0.0646055	0.0242426	0.0787403	1.03423e-11	1.16673e-10	2.61416e-08	9.64321e-11	2.75709e-12	2.41345e-12	3.89712e-12	6.91347e-12	0.0333201	1.09917e-11	4.609e-10	3.87119e-12	0.0697707	8.99589e-12	0.0938375	0.025114	5.98736e-11	0.610369
GW_10_TTGACCATGTTCTCCG	pre_MN	4.02512e-13	4.40576e-12	0.0783972	0.0114776	0.224746	0.145626	0.0998751	7.71106e-12	3.88614e-13	9.70254e-13	5.3094e-13	1.9581e-11	9.38208e-13	0.00310791	6.48399e-13	0.012585	0.006732	0.0447584	5.05051e-12	0.138617	0.234078
GW_10_TTGACGCTCCATGAGC	pre_MN	0.0264419	1.74014e-12	0.156979	3.80425e-12	0.101988	7.62785e-12	6.36443e-12	2.84587e-12	0.00340358	0.000615686	7.63776e-12	0.0477432	1.86495e-07	0.029431	0.00101224	0.0485564	0.0228607	0.0570577	0.0456538	1.70493e-07	0.458256
GW_10_TTGATGTGTAGTCCCG	IN3	0.000657173	1.81411e-13	0.123408	2.72039e-11	0.343537	0.0265153	0.0946222	4.71696e-13	6.28353e-13	6.41331e-13	0.0114162	0.0104546	4.79488e-13	3.36065e-13	4.94451e-13	1.114e-12	0.00905086	0.0471646	8.49225e-12	5.07452e-13	0.333174
GW_10_TTGCTCCCATACCGGA	IN3	2.94425e-13	2.19937e-13	0.278325	0.0527575	0.454034	0.0556695	0.00885176	5.29894e-13	5.66193e-13	3.95895e-13	4.02701e-13	2.59307e-12	3.42826e-13	3.04142e-13	4.47336e-13	0.00180509	0.00533596	0.0391482	2.25184e-12	7.44515e-13	0.104072
GW_10_TTGGGACACTGCCCGC	pre_IN3	5.92219e-13	7.23312e-13	0.122004	0.0954538	0.175501	0.0989914	3.50096e-12	0.00195577	4.88933e-13	2.76125e-12	6.89784e-13	0.00450222	2.88111e-12	1.06645e-12	9.01804e-13	0.0108893	2.73411e-12	0.0592816	2.65001e-12	0.228334	0.203086
GW_10_TTGGGCGGCGGTTGCC	pre_MN	0.0114333	5.28077e-13	0.0755821	0.0610017	0.188118	0.0869335	0.0268357	3.14999e-12	3.20873e-13	1.46566e-12	0.00194965	0.0218537	4.90387e-12	4.40849e-13	5.79639e-13	0.0123689	0.00536948	0.00999516	3.76781e-11	0.196782	0.301776
GW_10_TTGTAAGGCCAGTTGG	IN3	0.00206788	2.27363e-13	0.125859	0.00597346	0.282233	0.207024	0.0666784	4.88852e-13	6.39828e-13	9.94966e-13	0.0333677	0.0166772	1.04112e-12	4.4066e-13	9.55205e-13	0.00326145	0.00429906	0.0405903	5.10559e-12	1.11974e-12	0.211969
GW_10_TTGTTCAGTGTGCTAC	pre_IN3	7.64869e-13	6.00487e-12	0.137269	0.00729005	0.185397	1.98368e-12	1.59643e-12	0.0472048	4.59959e-13	0.0404267	7.16695e-13	2.86044e-11	0.00488635	0.036733	3.63783e-12	0.136925	1.81593e-12	0.118914	7.85197e-12	0.284954	1.75747e-12
GW_10_TTGTTGTGTGTCAAGA	pre_MN	0.00604667	5.65479e-13	0.0763347	0.00307103	0.235297	0.111152	0.0852718	1.54677e-12	3.28735e-13	1.40385e-12	1.55954e-12	0.00457814	2.43751e-12	4.83177e-13	6.23719e-13	0.00595856	0.000826617	0.0422491	7.2305e-12	0.0407309	0.388484
GW_12_AAACCGGGTAGGTACC	pre_MN	0.0908685	1.0922e-12	3.13885e-11	2.31282e-12	0.109857	4.80846e-12	5.85173e-12	0.00216093	0.00146925	0.000497656	1.09551e-11	0.033659	0.109867	3.71928e-12	0.025881	0.0803935	1.90933e-12	9.41667e-12	2.79858e-12	0.0835582	0.461788
GW_12_AAACCTCATGAAGTTG	fibro	2.78504e-13	9.38569e-13	2.87454e-13	1.23525e-12	3.32713e-13	4.06051e-13	3.70149e-13	0.0415371	0.106096	5.90193e-12	2.77867e-13	2.27588e-13	1.55238e-12	0.0847064	1.98263e-12	0.76766	2.15391e-13	3.01319e-13	4.99225e-13	1.86252e-12	2.41268e-13
GW_12_AAATGGTCAATGTGCC	fibro	6.27074e-13	9.95391e-13	9.35575e-13	2.13637e-12	8.88263e-13	8.46046e-13	1.01992e-12	0.0514867	0.0019102	0.0417858	6.55334e-13	8.67361e-13	2.44738e-12	0.0691041	3.16743e-12	0.73527	6.48462e-13	9.46223e-13	1.76394e-12	0.100444	5.32376e-13
GW_12_AAATTTGCGGGTGTGG	fibro	2.53284e-13	0.00372134	2.53438e-13	7.53583e-13	2.41363e-13	3.8482e-13	3.35959e-13	0.10058	0.037248	1.94823e-12	2.13434e-13	2.14308e-13	1.62106e-12	0.0330452	1.11085e-12	0.825406	2.22189e-13	2.3722e-13	4.37515e-13	7.13894e-12	2.09171e-13
GW_12_AACAACTGGTAGTTGC	pre_IN3	6.90289e-13	3.02768e-12	2.49126e-12	0.00914803	1.25073e-11	1.99709e-12	2.14887e-12	0.0718218	4.59876e-12	0.00214092	8.40437e-13	0.0276862	4.95097e-12	0.0717045	3.35488e-12	0.268486	3.47136e-12	0.102503	3.11784e-12	0.426344	0.0201648
GW_12_AACAATTACTCTACGC	pre_IN3	0.0144565	0.00137676	1.4056e-12	1.62387e-12	0.0140746	1.87872e-12	1.14636e-12	0.145713	0.00105893	0.0640207	2.31643e-12	0.0205879	0.0648067	2.27212e-12	2.52156e-12	0.149316	0.0112955	3.47667e-12	2.63886e-12	0.341366	0.171927
GW_12_AACAGGATGGGCCGCG	pre_MN	5.75469e-13	0.00255901	2.44466e-12	6.44515e-12	0.108187	1.40186e-10	7.39903e-12	0.0664251	0.0106239	2.62237e-12	6.27675e-13	0.00475071	8.1692e-12	2.42284e-09	3.74104e-12	0.0545246	0.0146935	0.00162692	3.10016e-12	0.296848	0.439762
GW_12_AACCAAGACTTCTCTG	pre_MN	0.181206	0.0152001	0.0177703	2.90841e-12	3.43004e-12	6.67084e-11	4.02615e-11	0.0341127	0.0184932	3.40264e-12	4.20152e-12	0.0894799	0.0395112	8.73313e-12	0.0591125	0.0700307	0.0230865	4.13849e-12	4.86799e-12	0.108216	0.343782
GW_12_AACGGCCATCTCCGGT	fibro	2.37201e-13	0.00585325	1.96674e-13	3.67699e-13	1.58523e-13	2.81924e-13	2.29836e-13	0.207139	0.00249335	4.27479e-12	2.53872e-13	1.90435e-13	0.0355268	2.36167e-10	2.11824e-12	0.70613	2.42066e-13	1.69107e-13	2.80592e-13	0.0428583	1.53188e-13
GW_12_AACTCAAGTTAATTGC	pre_MN	2.07233e-12	9.90191e-13	0.0678714	1.1588e-08	0.310835	0.0621825	1.72911e-11	0.0390653	9.66564e-12	0.0111341	0.00879122	0.0185663	0.0205678	4.55902e-12	1.67555e-12	0.0118193	6.78449e-13	3.36832e-11	2.28891e-12	0.0980191	0.351147
GW_12_AACTTGCCCGTATGCA	pre_MN	0.0229437	1.22867e-12	1.4928e-12	6.58441e-10	0.126326	3.42352e-11	6.12217e-12	0.0360327	1.10716e-12	5.61245e-12	2.14301e-12	6.63876e-12	0.13963	4.3186e-12	1.24214e-12	0.0427795	1.76364e-12	3.0074e-12	4.51622e-12	0.05706	0.575228
GW_12_AAGAGATGAATCGGTA	fibro	1.64471e-12	0.00909696	9.03366e-13	1.22541e-12	8.73823e-13	9.54653e-13	8.82305e-13	0.0929089	3.43604e-10	7.52934e-11	1.27254e-12	1.02405e-12	0.135491	0.0284013	4.85355e-12	0.46896	1.38724e-12	1.07469e-12	1.45865e-12	0.265142	7.80809e-13
GW_12_AAGAGGATGTACGCGA	pre_MN	0.0218307	0.00174343	1.97389e-12	1.20829e-12	0.0343738	0.0309539	1.4823e-11	2.4108e-12	0.0111558	8.84033e-13	3.11937e-12	0.0124748	0.0521458	1.33228e-12	3.71131e-12	0.0147368	2.70659e-09	5.47503e-12	1.27265e-12	0.0378491	0.782736
GW_12_AAGGCTGTGCTCATCG	fibro	5.16722e-13	2.22342e-12	8.7647e-13	5.75408e-12	1.17453e-12	9.97519e-13	8.39953e-13	0.0550747	2.88623e-12	0.0421116	6.3916e-13	4.79363e-13	2.76282e-12	0.00883928	1.92786e-12	0.676531	4.75162e-13	7.48707e-13	1.4457e-12	0.217443	4.65525e-13
GW_12_AAGTAGTGACGCGAGG	pre_MN	4.39117e-12	0.00676541	1.47247e-11	3.49004e-12	0.124499	4.00968e-11	0.017959	0.00422788	1.3241e-12	0.00091872	1.73135e-12	3.83927e-05	0.118739	6.69084e-11	3.95995e-11	0.0800877	0.00990033	1.37018e-10	4.6084e-12	0.120975	0.515889
GW_12_AAGTGACGACCGAATT	pre_MN	0.115331	4.49505e-12	0.0139926	7.83608e-12	0.104894	7.29369e-12	6.30473e-12	0.0236178	0.000463354	6.64372e-12	1.50873e-11	9.20832e-11	0.10994	8.68484e-12	0.013523	0.11701	0.0119114	0.072535	1.60727e-11	0.157281	0.259501
GW_12_AAGTTCGGCCAACAGG	fibro	3.7455e-13	4.62912e-12	0.00226545	5.25655e-13	2.50484e-13	3.36603e-13	3.38468e-13	0.217115	0.0107838	1.27385e-11	3.85998e-13	5.87685e-13	0.109826	0.0170541	2.65163e-12	0.501239	9.17496e-13	3.28869e-13	5.53675e-13	0.141718	2.20547e-13
GW_12_AATAACAACGCTCGGC	Astros	0.450015	0.299975	1.91812e-12	1.63712e-12	2.05228e-12	4.53687e-13	0.0148302	4.50548e-13	0.0209711	2.04588e-12	0.140402	0.0130454	3.85493e-13	0.052248	1.85934e-12	0.00137873	9.61693e-13	0.00713462	4.25398e-12	1.77402e-13	3.59911e-13
GW_12_AATATTGGAGTATTGA	pre_MN	0.107868	0.0302622	4.55145e-12	5.79856e-12	0.00729257	4.70881e-12	4.34703e-12	0.0151492	4.50292e-12	0.119878	0.0163827	0.0326927	0.005975	0.00870521	0.00675272	0.158607	0.0472373	0.0655157	3.46206e-11	0.157934	0.219748
GW_12_AATTAAAGGTCGGCGT	pre_IN3	8.86205e-13	8.65737e-12	1.47567e-12	3.32379e-12	0.0297478	2.13424e-12	1.64779e-12	0.10077	0.0101987	3.3159e-12	7.95531e-13	2.52611e-12	5.131e-12	0.0103306	4.17241e-12	0.295529	2.86491e-12	0.0602639	3.43526e-12	0.480374	0.0127863
GW_12_ACAAGCAGTGCCTAGC	pre_MN	6.18085e-13	2.76333e-12	1.03512e-12	2.38198e-12	0.0162921	6.65012e-12	1.78871e-12	0.0863277	4.82688e-13	1.93675e-12	5.73593e-13	0.00927519	0.046969	1.96887e-12	1.03826e-12	0.0698511	0.0109866	2.08574e-12	1.3474e-12	0.293944	0.466355
GW_12_ACAAGGACAAGAGGTT	IN3	1.13286e-12	0.00602678	3.64613e-12	5.13153e-12	0.304776	1.16724e-10	2.72648e-12	0.0760735	3.56444e-12	1.51433e-12	1.04313e-12	0.011292	8.41414e-12	9.82309e-12	3.0851e-11	0.033409	8.30289e-13	0.0924213	1.7001e-12	0.252901	0.2231
GW_12_ACAATCCATTTAAACC	NPC2	0.0474273	0.424982	1.63711e-11	5.14362e-13	1.02602e-12	2.16511e-13	9.1113e-13	1.44225e-13	0.0537655	2.30292e-12	0.456307	0.007052	1.61493e-13	1.18316e-10	6.75153e-13	2.55834e-13	1.85536e-12	0.00995673	0.000510093	8.62778e-14	2.82743e-13
GW_12_ACATCGGTCAGCCGCG	pre_MN	1.09672e-12	2.01853e-12	9.83758e-13	1.99433e-12	0.0840436	5.26634e-11	0.0251913	0.0401869	6.63937e-13	8.2413e-13	7.9494e-13	5.20921e-11	0.0418587	1.41043e-12	1.01938e-12	0.0216585	0.00863937	1.92219e-12	9.37462e-13	0.0874191	0.691003
GW_12_ACCATCGTATATGGTA	pre_MN	3.68746e-13	0.0107418	0.0181686	4.58871e-12	0.15457	0.0696062	3.97088e-11	0.0978536	1.68655e-12	6.6457e-13	5.93032e-13	0.0159362	2.71286e-12	1.33479e-12	1.43217e-12	0.0153288	1.13057e-12	9.33391e-12	1.4332e-12	0.0746634	0.543131
GW_12_ACCCACCTACATGCTC	fibro	1.07549e-12	2.42141e-12	1.14564e-12	2.64067e-12	8.66932e-13	9.47758e-13	1.36995e-12	0.00420579	0.028248	6.06282e-11	1.19646e-12	8.60801e-13	1.60975e-11	0.0824282	4.42144e-12	0.885118	2.3361e-12	9.15259e-13	1.85664e-12	5.74693e-11	6.20309e-13
GW_12_ACCCATCTTGAGGGTA	IN3	0.0459057	7.61105e-13	0.00287664	0.09541	0.350382	0.0680451	3.11192e-11	8.75339e-13	0.010183	0.00615945	0.115296	0.00765656	0.0624944	5.2106e-08	0.0105518	0.0346646	3.98585e-11	0.0356222	0.0473626	2.09314e-12	0.10739
GW_12_ACCCGGTTACACTTCC	pre_IN3	9.81281e-13	0.0123438	8.84516e-13	9.52147e-13	8.49734e-13	5.96885e-13	7.13931e-13	0.168007	2.86475e-12	4.22792e-11	8.55993e-13	2.10995e-12	0.0463747	1.18914e-11	3.89902e-12	0.352317	1.47494e-12	2.23144e-12	1.72118e-12	0.420957	5.12515e-13
GW_12_ACCTAATCGACTTCCT	pre_MN	0.0580746	0.00973523	1.34327e-12	1.19341e-12	0.10802	0.0338937	0.0007184	5.35813e-12	5.53174e-13	1.00112e-12	3.15609e-12	0.018655	0.0377888	2.2995e-12	8.36981e-13	0.0101193	0.0224062	2.54022e-12	8.58055e-13	2.39375e-10	0.700588
GW_12_ACGAAATGGGCGGCAC	pre_MN	0.00833302	0.00339842	1.70825e-12	1.97277e-12	0.0407813	7.10647e-12	1.12276e-12	0.0739902	1.12405e-12	1.5522e-12	1.84649e-12	2.6967e-10	0.0928387	2.09303e-12	1.90327e-12	0.0576303	0.00678617	0.0139278	2.51108e-12	0.0877983	0.614516
GW_12_ACGATGCATATGTTAT	pre_IN3	0.0083694	1.1268e-12	0.0263651	0.0136609	0.224382	0.0267807	4.61652e-12	0.0292543	1.07547e-12	1.23467e-11	0.0594025	2.33864e-12	0.0508984	0.0343226	4.32354e-12	0.0351158	0.00516048	0.0579855	4.32474e-12	0.241783	0.186519
GW_12_ACGCGCTACACAGGGT	pre_MN	0.0473487	3.18946e-10	1.38945e-12	9.33533e-13	7.86399e-05	0.00138155	2.68801e-12	0.0181014	4.79382e-13	6.84021e-13	2.60073e-12	0.0320591	4.89633e-11	8.03215e-13	2.25461e-12	0.0152337	1.57598e-11	2.60795e-12	1.19576e-12	0.0016571	0.88414
GW_12_ACGTTAGATTTGCCCG	pre_MN	7.58941e-13	0.00853792	3.40688e-12	0.0230051	0.172105	0.00690167	0.0798802	0.0264966	9.218e-13	1.23084e-12	8.3035e-13	0.0343001	0.0170038	1.34757e-12	1.69218e-12	0.0148796	8.48087e-13	7.41262e-10	2.22173e-12	0.177325	0.439565
GW_12_ACTACCAGCTCTCTGG	fibro	3.42709e-13	5.87637e-13	5.9392e-13	2.61103e-12	4.46477e-13	6.94738e-13	9.61985e-13	0.0169294	0.0313887	7.13314e-12	4.03567e-13	4.2215e-13	7.60689e-13	0.0147511	1.54102e-12	0.936931	4.14276e-13	5.06584e-13	9.87812e-13	1.91829e-12	3.27971e-13
GW_12_ACTGTAGCACTTTGGA	pre_IN3	1.51172e-12	2.3195e-11	1.05773e-10	0.0670081	0.14658	5.88762e-12	3.76554e-12	0.0799768	3.52397e-12	3.94847e-11	1.50346e-12	2.50363e-11	8.28593e-12	1.25871e-07	0.00594904	0.159557	7.62279e-13	0.106972	3.60128e-12	0.433957	3.16793e-12
GW_12_ACTTATTAGGATCGGT	fibro	2.94515e-13	1.03294e-12	4.24113e-13	8.98008e-13	2.76535e-13	4.77485e-13	4.64864e-13	0.0324329	0.0494881	2.6027e-12	3.50066e-13	0.00187533	5.96981e-13	0.0165878	4.4109e-12	0.899616	5.05021e-13	3.10879e-13	7.00233e-13	6.68467e-13	2.21434e-13
GW_12_AGAAGGTTGCCGAATT	pre_IN3	4.2722e-13	2.7623e-11	0.0169131	0.0370467	0.221597	0.0320891	2.63932e-12	0.0742923	4.96197e-13	2.96808e-12	4.90188e-13	0.0091909	7.96447e-12	7.07346e-12	1.30592e-12	0.0207403	4.99155e-13	0.0888406	5.33059e-12	0.329081	0.170209
GW_12_AGACTAGCCTTCCAGA	fibro	6.78099e-13	8.22619e-12	7.90299e-13	1.32186e-12	6.12263e-13	8.27233e-13	8.1145e-13	8.34922e-12	0.00255627	0.0195454	8.50125e-13	7.63741e-13	6.01095e-12	0.0992105	2.97454e-11	0.842694	6.05835e-13	7.97162e-13	1.28175e-12	0.0359935	5.62956e-13
GW_12_AGATAACTTCAGGGCC	IN3	9.26023e-13	8.84967e-12	0.0361957	0.107842	0.357392	0.0618992	3.08155e-11	0.0217247	6.25492e-13	2.98003e-12	4.53846e-13	0.0050755	3.20097e-12	4.8264e-12	2.76788e-12	0.039506	1.15471e-12	0.0948421	2.2554e-12	0.275523	1.59571e-11
GW_12_AGATACCGGTGTTCAC	pre_MN	4.99281e-13	1.52729e-12	1.92048e-12	0.00728798	0.113924	0.0226478	2.62514e-12	0.100884	2.0919e-12	0.00452293	8.96362e-13	0.0204333	2.55868e-12	1.36904e-12	5.03966e-12	0.032383	0.007908	0.0089364	1.3614e-12	0.120375	0.560699
GW_12_AGCACTACCGGCCTGT	fibro	0.0903456	0.0221888	0.00748597	2.46717e-12	0.00822509	3.44185e-11	3.94297e-12	0.214233	0.00817505	0.00576456	0.00854701	3.89781e-12	0.0242594	0.0651891	5.9223e-11	0.251414	8.5257e-12	7.8504e-12	1.81661e-11	0.209403	0.0847685
GW_12_AGCACTTAAGGACGCC	pre_MN	1.24453e-12	1.77157e-12	1.23998e-09	0.0119482	0.219004	0.0515825	0.0097881	0.0320148	4.77221e-13	3.55687e-12	9.01508e-13	0.00451277	0.028265	1.67474e-12	0.00479701	0.0334122	0.00269565	0.0769999	3.03644e-12	0.170045	0.354936
GW_12_AGCCCATACATGTAAG	pre_MN	0.0597819	0.0136744	2.95172e-12	4.56232e-12	0.0963013	4.50087e-12	0.00473736	0.0636088	4.59301e-12	0.0384454	0.0248374	0.131582	0.0329807	3.13073e-05	2.98546e-12	0.141629	4.11699e-12	1.02609e-11	6.55721e-12	0.182025	0.210365
GW_12_AGCTCTTTACTCAGTT	pre_IN3	1.16517e-12	1.12637e-12	1.50038e-12	0.00513118	0.140212	0.0587516	2.33761e-12	0.0832394	7.70722e-13	1.93951e-12	1.20106e-12	1.76876e-11	0.0102968	3.55541e-11	7.75658e-13	0.0617105	7.85028e-10	0.224291	3.26437e-12	0.338162	0.0782045
GW_12_AGCTTGATCTTAACTT	fibro	0.022255	0.0487783	2.13592e-12	3.49058e-12	4.27502e-12	1.76183e-12	3.55579e-12	0.0576521	0.00971184	0.0867941	3.58228e-12	2.25426e-12	0.0937704	0.0595122	0.0288185	0.456831	7.32281e-13	0.0219749	5.7367e-12	0.113902	2.26247e-12
GW_12_AGGACGACCCATTAGA	pre_IN3	4.38376e-12	5.5643e-12	1.29836e-12	1.24289e-11	0.0940722	1.33099e-12	1.2717e-12	0.129963	4.2462e-12	2.02248e-10	4.78107e-12	0.0014494	0.000552592	0.00171564	3.27174e-12	0.159673	2.40065e-12	0.0897538	2.89329e-12	0.522821	2.6049e-12
GW_12_AGGCCACCCGTTATGA	pre_IN3	1.07856e-12	0.00376025	0.0445881	0.000657303	0.3021	0.078421	6.11192e-12	0.0616464	9.21191e-12	3.04343e-12	8.45309e-13	2.25914e-12	4.2446e-12	5.84816e-11	7.08734e-12	0.102794	9.55281e-13	0.102672	2.4987e-12	0.30336	5.71508e-12
GW_12_AGGCTATGGTTAGCTT	fibro	8.03562e-13	2.41562e-12	7.82942e-13	1.69734e-12	6.13345e-13	7.93349e-13	8.00278e-13	0.0732261	4.00469e-12	9.14527e-12	8.62628e-13	8.08254e-13	0.0343938	0.0641703	1.49453e-11	0.737155	9.44919e-13	7.44841e-13	1.6347e-12	0.0910553	4.83187e-13
GW_12_AGGTAGGTACAAAGCT	pre_MN	0.179104	0.0574043	1.95487e-12	0.0180914	0.119344	0.0705661	0.0119108	6.16124e-12	0.0570897	2.62338e-12	0.129366	1.28719e-12	0.0879569	3.34233e-12	5.24706e-12	0.0217603	1.07392e-12	0.00733729	0.0435663	2.03461e-12	0.196504
GW_12_AGTATAATACTAGGCA	fibro	6.58609e-13	2.92812e-12	3.50435e-13	7.67025e-13	2.50174e-13	3.32669e-13	4.08559e-13	0.0213965	0.0909188	2.51629e-11	5.08917e-13	5.01338e-13	1.96035e-11	0.140437	0.0253996	0.706655	0.0151926	2.99038e-13	6.14863e-13	7.92869e-13	1.97008e-13
GW_12_AGTCAACACCACCATC	pre_IN3	1.02738e-12	1.25185e-12	0.0146868	0.0100359	0.203183	0.0342774	5.82355e-12	0.0849081	1.73026e-12	2.42282e-12	8.24256e-13	0.0419966	1.1093e-10	1.51878e-11	8.93789e-12	0.0727804	0.00229563	0.154078	4.91151e-12	0.381758	4.32596e-12
GW_12_AGTCGGCCCAAACGAC	fibro	4.25475e-13	1.25919e-12	3.12295e-13	4.81019e-13	2.44068e-13	2.94891e-13	3.46763e-13	0.0545742	0.033112	0.0309011	4.4818e-13	5.07607e-13	1.53836e-11	0.104931	0.0302344	0.746247	7.96655e-13	2.81332e-13	5.25245e-13	1.14326e-12	1.89683e-13
GW_12_AGTGCGTAGCTCGTAA	fibro	6.23493e-13	3.16251e-12	5.25049e-13	9.38763e-13	4.03045e-13	4.95115e-13	5.28249e-13	0.161067	0.00423765	0.0534066	7.07364e-13	6.19967e-13	0.113309	0.0125615	0.0772597	0.441654	0.000532622	4.68562e-13	7.87565e-13	0.135972	3.37605e-13
GW_12_AGTTAAACACTTGCGA	pre_IN3	7.93182e-13	7.28633e-12	2.50696e-12	4.80499e-12	0.169836	6.83369e-12	1.39554e-12	0.142122	6.77895e-12	0.0275854	9.68904e-13	0.027775	0.00437005	2.24572e-12	2.43519e-12	0.0734213	0.00580514	0.0765337	1.60627e-12	0.447792	0.0247597
GW_12_AGTTTGGCCAGACCTA	fibro	2.9833e-13	3.94086e-12	1.9942e-13	2.84853e-13	1.70089e-13	3.44165e-13	2.40738e-13	0.338207	8.4582e-13	7.64729e-13	2.18371e-13	2.2952e-13	0.0183006	1.01949e-12	7.35801e-13	0.402612	4.13111e-13	1.74776e-13	2.5062e-13	0.24088	2.11837e-13
GW_12_ATAAAGGCTCGGTCGT	fibro	4.55595e-13	0.018717	4.01297e-13	1.12625e-12	4.03822e-13	5.13513e-13	4.51074e-13	0.093439	0.015696	1.98791e-11	4.35228e-13	4.02713e-13	1.62742e-11	0.0782624	1.22426e-12	0.442577	3.44105e-13	4.04391e-13	6.55748e-13	0.351309	3.43753e-13
GW_12_ATAAATATTAGCAGCT	pre_MN	0.220162	0.0724061	2.76846e-12	1.12726e-11	6.60625e-12	4.07207e-11	5.17283e-12	0.0255822	0.00512524	3.08645e-12	0.057697	0.0273404	1.8485e-11	3.30679e-11	0.0644746	0.0302	0.00708078	4.38379e-11	1.41375e-11	1.51384e-09	0.489931
GW_12_ATACCACGGGCAACTT	pre_MN	0.0591815	0.0517469	4.83317e-12	2.66583e-12	0.023217	0.075936	2.16289e-11	2.88534e-12	0.00890769	1.31035e-12	6.26928e-12	0.0213139	0.107713	1.58912e-12	0.00908038	0.0391804	0.00406457	3.6476e-12	4.87988e-12	1.33065e-11	0.599659
GW_12_ATAGACGAAGAGAAAG	pre_IN3	8.92998e-13	0.0288476	6.57216e-12	7.87711e-05	0.29195	0.0342913	0.0249695	5.10476e-12	5.75252e-12	3.72459e-12	1.31095e-12	0.00331118	0.00912042	3.34682e-12	0.0063216	0.0703753	6.24403e-12	0.0750981	2.26093e-12	0.403843	0.0517934
GW_12_ATAGGCGGCTATAGAA	pre_MN	0.00236341	0.00329972	2.84298e-12	1.58951e-12	0.0670216	4.96189e-10	0.00109032	0.0342255	2.83242e-12	2.11572e-12	1.01156e-12	0.0474309	0.0222741	9.45025e-13	1.47463e-12	0.0274228	9.11736e-12	0.018831	2.5572e-12	0.0632122	0.712828
GW_12_ATATTCAGTTAAACCT	pre_IN3	5.37687e-13	1.75067e-12	7.67869e-13	8.16728e-13	7.41159e-13	5.91232e-13	5.46888e-13	0.239222	0.000250142	2.84615e-11	5.46286e-13	2.70542e-11	0.0836236	1.43771e-12	1.6676e-12	0.267316	2.44284e-12	1.40452e-12	1.06491e-12	0.409588	7.3435e-13
GW_12_ATCACGTGCTAATTAA	fibro	3.10225e-13	2.25742e-12	0.0016585	5.36373e-13	2.48567e-13	3.37338e-13	3.03849e-13	0.166648	0.0238764	3.6109e-12	3.23107e-13	3.29992e-13	0.144228	0.0425194	0.0180174	0.466123	1.6752e-10	2.75367e-13	5.49812e-13	0.13693	2.25665e-13
GW_12_ATCAGACGGCACGCCG	pre_IN3	1.75003e-12	0.0264714	6.16689e-13	7.27111e-13	6.80985e-13	5.88092e-13	5.86902e-13	0.219809	8.8822e-13	4.32261e-12	7.16043e-13	1.59943e-12	0.0343764	4.39489e-12	1.14332e-12	0.219446	5.51962e-12	5.72068e-13	7.1057e-13	0.499897	6.73871e-13
GW_12_ATCCAACGCAGTCATA	fibro	4.6317e-13	1.14568e-12	5.94161e-13	1.43541e-12	4.65784e-13	5.75769e-13	6.57505e-13	0.031296	2.1502e-11	0.0663076	4.81935e-13	4.92244e-13	0.00816265	0.128911	0.0236666	0.705268	9.63672e-13	7.82243e-13	1.5919e-12	0.0363881	3.01101e-13
GW_12_ATCCAATGGAGGGTCC	fibro	9.30282e-12	0.0257384	2.86931e-10	4.47942e-12	0.0274722	1.34763e-11	4.03396e-12	0.076145	0.0306515	0.000996911	4.55056e-12	0.0209189	0.138066	0.0330583	0.00524943	0.269444	0.022833	0.0233229	6.2953e-12	0.149866	0.176237
GW_12_ATCCAGGATTCGTGAA	IN3	1.8081e-12	0.00832323	0.162687	0.0934165	0.328475	0.150083	4.07556e-12	0.0313244	1.50008e-12	1.42595e-12	3.83189e-12	0.0202331	2.76399e-11	0.000207174	1.42929e-12	0.030143	0.00149047	0.111162	1.69335e-12	0.0624476	7.49482e-06
GW_12_ATCCTACCTAAGCTCT	fibro	5.38149e-13	1.22619e-12	4.55499e-13	1.08172e-12	3.64031e-13	5.28146e-13	5.26965e-13	0.0722659	0.035771	0.0146452	5.46632e-13	5.04624e-13	1.1526e-08	0.100806	0.0700402	0.706472	1.55662e-12	4.18871e-13	9.62972e-13	1.00353e-11	3.09384e-13
GW_12_ATCCTGAATCGCTGCG	pre_MN	0.02682	0.144443	6.34039e-11	3.5977e-12	0.0697535	4.67627e-12	0.000805586	0.0159029	0.00263612	2.17884e-10	0.134388	0.012458	0.00870214	0.0325624	0.0134689	0.0952026	0.00970003	2.39822e-10	0.124601	0.0499031	0.258653
GW_12_ATCCTGCGTGGAATGG	fibro	6.06958e-13	1.6273e-12	3.75311e-13	7.86537e-13	3.2239e-13	3.65923e-13	4.25631e-13	0.117784	0.0187084	1.05536e-10	5.87347e-13	4.37857e-13	0.0648007	0.134377	4.14177e-12	0.650719	0.0136107	3.60333e-13	6.0362e-13	1.82715e-12	2.27709e-13
GW_12_ATCTTGACCTGCAACG	fibro	4.89744e-13	1.14669e-12	8.11288e-13	9.06814e-13	4.97619e-13	5.82928e-13	6.50638e-13	0.0155171	0.00820835	0.0508907	5.32885e-13	7.31308e-13	2.2695e-12	0.096756	4.55672e-12	0.828628	4.9553e-13	9.0564e-13	1.87297e-12	2.27969e-12	4.27659e-13
GW_12_ATGAGGAGTGTTAATC	fibro	6.82828e-13	1.88486e-12	6.80294e-13	9.91841e-13	5.00567e-13	5.80385e-13	6.40331e-13	0.0421116	1.20322e-10	0.0882679	7.15319e-13	5.9936e-13	8.09489e-11	0.0468985	0.0773056	0.641121	1.05037e-12	7.3146e-13	1.12727e-12	0.104295	3.77903e-13
GW_12_ATGCACTACCGCATTG	fibro	1.2457e-12	1.7123e-12	1.30331e-12	2.30561e-12	1.43716e-12	9.44779e-13	1.01989e-12	0.0421421	6.76728e-12	0.0616079	1.27982e-12	2.42405e-12	2.92958e-12	8.09412e-11	6.88109e-12	0.834214	6.81832e-13	1.2507e-12	1.85483e-12	0.0620359	7.23062e-13
GW_12_ATTACGCGCTGGCAGG	pre_MN	0.0158769	2.72499e-11	8.31636e-13	9.82536e-13	0.0119314	1.98015e-05	1.05904e-12	0.000205506	9.25358e-13	6.21026e-13	9.63766e-13	0.0275971	0.0886463	1.79924e-12	1.11203e-12	0.0223893	0.0026838	1.01376e-12	7.70411e-13	1.41218e-11	0.83065
GW_12_ATTCAGTAGCAGGGTC	fibro	1.84219e-12	4.45879e-12	8.59594e-13	1.38789e-12	6.68733e-13	7.45876e-13	8.43015e-13	0.02383	0.0276049	1.31591e-06	1.58919e-12	8.7173e-13	2.10561e-11	0.109663	2.44933e-12	0.65676	0.0110495	9.88254e-13	1.55537e-12	0.171091	5.23755e-13
GW_12_ATTCCCACATAAACAA	fibro	8.73034e-13	1.65625e-12	5.92017e-13	1.07517e-12	4.77834e-13	5.46174e-13	6.19272e-13	1.60348e-12	0.0281425	7.81686e-12	1.06321e-12	6.02537e-13	1.42722e-12	0.0877653	2.47927e-12	0.880468	7.76729e-13	0.00362403	1.12138e-12	1.02361e-12	3.44233e-13
GW_12_ATTCGACGCCGGGCCT	pre_MN	0.0554359	0.0506126	1.08283e-12	1.17597e-12	1.68183e-12	7.64537e-12	1.21622e-12	0.0598254	0.000960233	8.06594e-13	3.8506e-12	3.69697e-12	0.0579963	1.46599e-12	2.96359e-12	0.0382479	0.0110257	7.57764e-13	8.72156e-13	0.0365587	0.689337
GW_12_ATTGAAGATCTTAGTG	fibro	9.48426e-13	0.0150583	1.40397e-12	5.432e-12	1.49845e-12	1.77784e-12	1.70745e-12	0.0966503	0.0523665	2.03973e-11	1.03944e-12	7.21555e-13	6.07606e-12	0.0347057	3.44474e-12	0.734335	6.03038e-13	1.55275e-12	2.87335e-12	0.0668841	9.25735e-13
GW_12_ATTGCTGCTCCTCCAT	pre_IN3	1.18622e-12	3.09026e-12	4.15976e-12	0.0567846	0.0886506	0.0285208	0.0833514	4.80083e-11	0.0119803	0.0819428	0.0531903	0.000396492	0.0347536	0.106757	0.0377579	0.0199471	0.00953531	0.116988	6.38145e-12	0.20261	0.0668336
GW_12_ATTTACAGTTTACTGG	IN3	1.09111e-12	2.27046e-12	0.1423	0.032936	0.387769	0.062896	0.0202189	0.0122964	8.37852e-13	1.5662e-12	1.82677e-12	0.0276393	1.93015e-12	2.51699e-12	2.52683e-12	0.013737	6.56149e-12	0.0476175	2.13562e-12	0.0806906	0.1719
GW_12_CAAACGGTCGCACTTT	IN3	0.00183694	7.04599e-13	0.170918	0.0563297	0.35908	0.194611	0.00420765	0.0211299	1.19543e-12	1.92472e-12	3.39734e-10	0.0100886	0.00860743	4.16858e-12	5.32609e-12	0.0235819	1.20796e-12	0.0703892	1.61955e-12	0.0157443	0.063476
GW_12_CAAGCAACGTCGGAGT	pre_MN	1.22567e-12	0.00666897	0.0423653	2.33196e-06	0.261106	0.10391	0.0161769	4.54632e-11	4.42937e-11	8.40674e-13	2.25467e-12	0.000231979	0.037796	1.42286e-12	2.35068e-12	0.017713	8.69703e-12	0.000307827	1.91987e-12	0.0887436	0.424978
GW_12_CACAATGAGCTGCTAT	fibro	3.30291e-13	1.30459e-12	3.53576e-13	7.84508e-13	2.51533e-13	3.43135e-13	3.62439e-13	0.048173	0.0438034	0.034595	3.47448e-13	3.44969e-13	1.79989e-12	0.104877	0.00708363	0.759694	5.96546e-13	0.00177398	6.01097e-13	1.86247e-12	1.9958e-13
GW_12_CACACAGGGATAGATT	fibro	6.11836e-13	1.09168e-12	4.06924e-13	6.30491e-13	2.86551e-13	3.77493e-13	4.87867e-13	3.29401e-11	0.0777961	0.0476693	6.64291e-13	4.21712e-13	3.09479e-12	2.76601e-11	0.0336	0.840935	7.63355e-13	3.29641e-13	7.74202e-13	1.05692e-12	2.3262e-13
GW_12_CACGAAAGTTAGTCCC	pre_MN	0.029096	6.59445e-13	1.37781e-12	1.07418e-12	0.06005	9.42707e-12	0.00326353	0.0127058	0.0191409	8.31373e-13	1.01028e-12	0.000553053	0.0635201	1.34642e-12	2.97302e-12	0.0134021	2.24023e-06	5.80349e-12	1.32541e-12	0.100773	0.697494
GW_12_CACGCAGCGAGGCTTT	IN3	8.29014e-13	2.73533e-12	0.204829	0.060826	0.453125	0.151184	7.84741e-12	0.00329806	5.45874e-13	3.85054e-12	2.54242e-12	0.0135997	1.08379e-11	2.49036e-12	2.49656e-12	0.0387339	2.39787e-12	2.62186e-12	1.8777e-12	0.0744048	7.01296e-12
GW_12_CACTAAAGTTGCCTAT	fibro	5.01046e-13	1.19796e-12	6.31876e-13	1.13752e-12	5.95255e-13	6.54743e-13	6.66312e-13	0.0741082	0.00108275	5.29877e-11	5.02466e-13	5.34839e-13	2.95241e-12	0.0584077	1.89848e-12	0.549851	5.14554e-13	6.94939e-13	9.75074e-13	0.316551	4.41038e-13
GW_12_CACTTAATCAGACGGA	pre_IN3	7.23859e-13	0.02508	1.71272e-12	3.5135e-12	1.31382e-11	1.24744e-12	8.71922e-13	0.0634375	9.95161e-13	0.029405	7.24808e-13	1.51521e-12	0.00855523	0.0541716	9.59907e-13	0.16006	5.96714e-13	0.0504545	1.92161e-12	0.608836	3.9232e-12
GW_12_CAGCTTAGTAGGTAGC	pre_MN	8.06225e-12	0.0101798	1.48034e-12	1.20448e-12	0.0198919	3.51951e-10	0.0108406	0.0343041	7.26664e-13	7.17217e-13	0.00866711	0.0122724	0.0657511	1.20444e-12	1.5955e-12	0.0156683	0.0059591	1.32541e-12	1.00459e-12	0.0422071	0.774259
GW_12_CAGGCCGTTTGGGTGT	IN3	6.71143e-12	7.11233e-13	0.0416501	1.05336e-11	0.387674	0.11718	0.00475191	7.32303e-10	5.28908e-13	1.10568e-12	5.28017e-12	2.76621e-11	0.0400024	1.06618e-12	1.29296e-12	0.0229067	2.06055e-12	1.97796e-11	2.91065e-12	0.129207	0.256628
GW_12_CAGTTCCGCGGGTCGA	fibro	7.32152e-13	4.16158e-12	6.13099e-13	8.64031e-13	3.70166e-13	4.72548e-13	4.96245e-13	1.01509e-11	0.114318	0.0135708	6.95486e-13	7.14232e-13	0.0693698	0.0732342	0.00949328	0.720014	1.73916e-12	5.89439e-13	1.0031e-12	1.86702e-12	2.93749e-13
GW_12_CATACCCGTACCCAGT	Ependymal	0.329186	0.350549	2.33222e-12	1.92153e-12	0.0672058	8.57534e-13	0.00320551	5.34534e-13	0.0503874	2.29104e-11	0.13972	2.02734e-12	4.59397e-13	0.0525732	3.83296e-12	0.00625764	0.00091573	2.19099e-12	6.68194e-12	2.38232e-13	1.37905e-12
GW_12_CATACTATGTAATTGT	pre_IN3	3.54271e-13	4.0907e-12	0.0486563	0.000847296	0.220069	7.53399e-12	1.19748e-11	0.0771702	3.7413e-13	3.84317e-08	6.18409e-13	0.015138	1.43092e-12	6.82696e-12	6.46765e-13	0.0751565	1.39912e-10	0.058404	1.89882e-12	0.504559	2.10174e-11
GW_12_CATAGTCCACAAGAAC	fibro	1.03183e-12	2.53796e-12	0.00326177	1.10333e-12	4.73493e-13	7.5121e-13	6.62684e-13	0.148987	0.000389972	0.106928	7.67088e-13	1.09696e-12	0.115696	0.045709	4.81134e-12	0.502441	5.34181e-13	5.12768e-13	8.09856e-13	0.0765859	4.5008e-13
GW_12_CCAACGATGCACTGAT	pre_MN	0.0210221	1.82178e-12	0.0888835	0.0439829	0.224094	0.140692	8.47298e-12	0.00177549	0.00277849	0.00563795	0.0318125	0.00396061	0.0416369	5.45155e-12	0.00331234	0.0205692	1.91484e-12	0.0174341	1.07474e-11	0.0877981	0.264609
GW_12_CCAATAGTGCCGTCGA	IN3	3.19679e-12	0.0148697	0.0520682	0.000205938	0.371182	0.16482	1.25607e-11	1.15997e-11	0.00398547	1.41775e-12	4.43397e-12	0.0231102	0.0347975	1.53375e-11	3.65342e-11	0.0135949	2.34533e-12	0.0404983	2.60186e-12	0.143254	0.137615
GW_12_CCAATGTCACAGCAAG	IN3	0.00194483	8.17027e-13	0.0957565	0.077656	0.3117	1.1776e-11	3.15641e-12	0.0940699	1.00728e-12	3.95328e-12	6.32303e-13	1.45123e-12	1.08181e-12	4.83689e-12	2.01692e-12	0.0453957	0.00794528	0.0720711	2.6561e-12	0.29346	3.92636e-12
GW_12_CCACACTGAGATATTA	IN3	2.84965e-12	4.10412e-12	0.14876	0.0431633	0.297532	0.1059	3.60232e-11	0.0314772	0.00578361	4.81432e-12	1.01838e-12	3.12397e-11	7.74569e-11	1.44183e-12	9.41516e-12	0.045618	8.21725e-13	0.0831903	3.34831e-12	0.238574	1.04365e-11
GW_12_CCACTGGTGGCTGGTT	fibro	9.01111e-13	0.0118497	9.48836e-13	2.69229e-12	1.22206e-12	7.60101e-13	1.03044e-12	3.22366e-06	0.003028	0.0765597	1.38593e-12	7.08378e-13	1.46689e-12	0.165621	0.0503496	0.692589	4.42342e-13	9.79919e-13	2.7437e-12	2.06185e-12	5.00694e-13
GW_12_CCAGCTGATGGTACTT	fibro	2.00993e-12	4.83858e-12	9.58421e-13	0.00533928	6.03451e-13	8.84484e-13	1.2743e-12	0.0450022	0.0181158	4.8143e-11	2.56863e-12	6.93565e-13	0.123466	0.0939926	0.0309914	0.683092	1.02694e-12	6.75772e-13	2.37354e-12	2.45414e-12	4.2002e-13
GW_12_CCATGGCCCTTGTACC	pre_IN3	0.0487499	0.0142682	2.75578e-12	2.35455e-12	0.0118498	2.31013e-12	4.35738e-12	0.125049	0.0108672	0.00494911	4.78318e-12	2.92407e-12	0.132408	8.00569e-12	3.62941e-12	0.100658	0.00648688	0.0228662	4.98894e-12	0.308076	0.213773
GW_12_CCATTAGCGATAATCC	IN3	2.57469e-12	4.07158e-12	0.106006	0.0805209	0.351596	0.0887403	9.93416e-09	0.00476504	0.00944183	1.13431e-12	0.0145098	0.00154173	7.33607e-12	2.04894e-11	7.45264e-11	0.018125	1.62341e-12	0.0433236	1.51673e-12	0.157267	0.124163
GW_12_CCATTCCCTGCCCACA	IN3	2.25436e-12	8.31676e-13	0.0842763	4.95129e-08	0.300594	0.177457	0.0393135	1.79453e-12	2.48855e-11	6.35269e-12	0.0708104	1.0519e-11	0.0499237	1.4756e-12	5.67429e-12	0.00610615	2.09427e-11	0.0320097	1.27015e-11	0.0601512	0.179358
GW_12_CCCAACATACGTCGCG	pre_MN	0.00174362	0.0131648	1.22992e-12	0.00408123	0.0418215	2.54927e-12	9.70944e-13	0.0566847	5.30514e-13	8.86117e-11	1.09714e-12	0.00608991	0.0599818	0.00345121	1.06682e-12	0.0606329	0.00427566	4.39137e-12	1.26833e-12	0.253065	0.495007
GW_12_CCCAATTTCACAACTT	pre_MN	0.0368168	0.00905334	4.87179e-12	1.52678e-12	0.106228	0.0244303	0.000390687	2.00174e-12	2.11781e-11	1.07862e-12	0.0405887	0.00926572	0.0542657	1.36247e-12	1.32626e-12	0.0167257	1.08936e-11	7.15396e-12	1.3892e-12	2.79007e-08	0.702235
GW_12_CCCGTAAGTCTAGGCC	pre_MN	0.0527152	1.47565e-12	1.32636e-12	2.6556e-12	0.0122407	0.00236478	1.10528e-12	0.0218551	0.000268928	1.95573e-12	0.00381258	0.0562797	0.066419	1.64747e-12	3.47907e-12	0.0224251	1.47791e-11	3.25113e-12	4.05292e-12	0.038894	0.722725
GW_12_CCCTGAAATGAGTTGA	IN3	5.22082e-13	4.89779e-13	0.147183	0.0497641	0.373137	0.156423	1.08864e-11	3.13849e-06	1.25007e-11	0.00594923	1.07151e-12	0.00769524	1.09803e-12	8.69147e-13	0.0903318	0.0105164	1.45921e-10	0.0345229	1.72405e-12	0.00156139	0.122913
GW_12_CCCTGCGCTACGCATA	pre_MN	0.00910943	0.0162937	2.00469e-12	2.39753e-12	0.0646852	4.65862e-12	2.88249e-12	0.0227396	2.84575e-12	2.20327e-12	2.26101e-12	6.346e-11	0.118332	2.59805e-12	0.000552343	0.0885993	0.00340416	3.41557e-12	1.64074e-12	0.17322	0.503064
GW_12_CCGACAAAGGGAGTGC	pre_MN	9.88924e-11	0.0271283	1.88957e-12	1.56689e-11	0.0622655	2.67233e-12	1.62966e-12	0.112017	0.0137247	0.0591585	9.96325e-12	0.00617418	0.0796321	1.51522e-11	9.46603e-12	0.167945	0.0567263	5.38422e-12	3.71866e-12	0.201649	0.213579
GW_12_CCGATTCGAGGGACCC	fibro	5.18698e-13	5.81824e-12	6.65954e-13	2.44522e-12	4.64241e-13	5.83797e-13	5.41901e-13	0.0187455	0.0263772	0.0511269	0.00394821	3.51595e-13	1.0206e-12	0.210951	2.68091e-12	0.688852	3.67462e-13	5.64035e-13	1.31612e-12	3.93193e-12	3.43903e-13
GW_12_CCGCACGTGACCTCGG	pre_IN3	1.37445e-12	2.95721e-12	1.60874e-12	1.78507e-12	2.36301e-12	1.17474e-12	1.07246e-12	0.185592	8.47011e-12	1.10095e-08	1.21712e-12	0.0112037	0.183112	8.6495e-12	4.10899e-12	0.263197	0.000128141	1.63258e-12	1.83726e-12	0.356767	1.1081e-12
GW_12_CCGCGGGTACGAAGAA	pre_MN	0.00795528	0.00209064	1.51214e-12	1.9748e-12	0.0139106	0.0169027	0.00476314	0.0370344	2.94505e-12	1.17656e-12	1.52421e-11	0.00942369	0.0643283	9.47492e-13	3.01011e-12	0.032346	0.011888	9.17842e-12	2.6089e-12	0.0870904	0.712267
GW_12_CCGCGTAGGTAAGGGC	pre_IN3	8.12622e-13	3.26229e-12	7.06335e-13	1.2727e-12	1.11388e-12	9.07272e-13	7.29611e-13	0.251604	1.37648e-05	3.47556e-12	7.46565e-13	9.98082e-13	0.0576375	0.0358646	1.75268e-12	0.220537	0.0121563	1.21604e-12	1.16993e-12	0.422187	1.19067e-12
GW_12_CCGCTTACCTCACTCT	fibro	2.79384e-13	1.19136e-12	2.45544e-13	5.38175e-13	1.85024e-13	3.07848e-13	2.8847e-13	0.194386	0.0286512	0.0114314	2.7677e-13	2.24488e-13	0.0818126	0.0412756	1.60346e-12	0.639938	1.54582e-12	1.98177e-13	3.98291e-13	0.0025054	1.84708e-13
GW_12_CCGGGTTCGAGGTTAC	pre_MN	0.0321166	0.0345906	2.87864e-12	3.23539e-12	0.0694659	0.082556	1.60278e-11	1.60791e-10	0.00149271	2.26324e-12	0.0248766	0.0270901	0.106554	1.628e-12	2.88548e-12	0.00911776	0.00010245	0.00797334	1.94466e-12	2.32092e-12	0.604064
GW_12_CCGTTCCGAATCTCGG	fibro	0.0235198	0.00673757	1.91699e-12	2.0559e-12	9.4626e-13	9.87838e-13	1.11832e-12	0.0470984	0.037129	0.0891225	2.11323e-12	1.68377e-12	0.0393377	0.0503055	0.130072	0.50756	2.15723e-12	2.5098e-12	4.16527e-12	0.069118	7.35644e-13
GW_12_CCTCCGACAATTCAAG	pre_MN	3.20068e-12	0.00366804	2.13899e-11	5.76223e-12	0.213768	0.00899756	0.0288262	6.33213e-11	1.21849e-12	4.10937e-12	2.92489e-10	0.0156799	0.0730705	0.0143903	1.48652e-12	0.0111141	3.92541e-12	0.0384695	0.0186721	0.165923	0.407421
GW_12_CCTCTCTCCCATCTAG	IN3	1.57357e-12	0.00925154	2.5936e-12	0.145291	0.253597	0.0523637	2.93258e-12	3.67667e-12	1.98446e-12	0.00988838	0.0208733	0.000273177	0.114373	1.23636e-12	2.24766e-12	0.00574364	1.36315e-12	0.0640082	0.020172	0.121118	0.183048
GW_12_CCTGGCTAGACCCGCC	pre_IN3	8.10463e-13	7.90013e-12	1.55114e-12	0.0236875	0.0405195	1.35946e-12	1.08126e-12	0.0865613	1.26545e-10	2.44402e-11	9.70991e-13	2.36558e-12	4.92528e-11	0.0156889	0.00195846	0.238567	3.42438e-12	0.0983419	3.05998e-12	0.494675	1.07759e-12
GW_12_CCTGTAAGACATGATA	IN3	8.29198e-12	1.20478e-12	0.00479114	0.156656	0.29469	1.67745e-10	0.015702	0.00825158	9.91632e-13	0.0282196	0.0680649	0.0328674	0.0270171	1.36258e-11	2.37581e-12	0.022848	6.64796e-12	0.0598484	0.0827789	0.138308	0.0599572
GW_12_CCTGTACTCACGCCCA	Astros	0.177589	0.05828	0.0155745	4.91042e-12	0.0943028	5.193e-12	3.46592e-12	2.19672e-11	0.0172535	0.130406	4.85091e-12	1.24765e-11	2.48897e-11	0.0421586	7.0709e-12	0.165801	0.00595884	0.0280559	2.10583e-11	0.113962	0.150658
GW_12_CGAAACGCAATTCATG	pre_MN	1.38424e-11	1.75035e-11	6.18917e-13	7.31184e-13	0.0870441	0.101276	4.69494e-12	1.78437e-12	3.9398e-13	3.46278e-13	1.11231e-12	0.0304545	0.0287448	4.26118e-13	6.99827e-13	0.0116839	0.00859085	1.33526e-12	5.81841e-13	4.24098e-05	0.732164
GW_12_CGAAGTTGCTCTGTGT	pre_MN	0.00341352	9.00196e-13	0.0091515	4.80161e-12	0.158484	0.115196	0.0978962	1.79308e-12	0.00475503	7.91636e-13	0.0992693	0.0119481	0.0490435	9.34549e-13	6.34181e-12	0.002139	5.46035e-13	4.22077e-12	2.2167e-12	3.98157e-11	0.448704
GW_12_CGACAGTTCGCGTTAT	IN3	8.30442e-13	1.83591e-12	0.0203577	0.0592272	0.353589	0.0582969	3.41191e-12	0.018683	5.70538e-13	3.86767e-11	2.31835e-12	0.017192	0.0479245	2.16713e-11	1.79648e-12	0.0301495	3.30693e-12	1.05146e-10	0.0143146	0.148733	0.231533
GW_12_CGAGTACTAAAGAGGA	pre_IN3	1.0603e-12	2.34417e-12	0.00590138	5.51947e-13	5.33248e-13	4.42976e-13	4.70481e-13	0.203279	0.00333098	1.09148e-11	6.99696e-13	0.00492876	0.108062	0.0097989	2.28975e-12	0.320334	8.41071e-13	7.29997e-13	8.48418e-13	0.344365	5.12326e-13
GW_12_CGATACCTCGCGGACA	IN3	6.49519e-13	4.36788e-12	0.152771	0.0873562	0.287625	4.89126e-12	4.09395e-12	0.081762	0.00312843	1.64442e-12	6.04826e-13	4.77243e-11	6.05303e-12	6.6798e-05	7.93035e-12	0.0547442	0.00276385	0.0839674	1.57091e-12	0.245815	1.85521e-12
GW_12_CGATCCGACCCAGTGC	pre_IN3	9.03119e-13	3.02758e-12	3.25601e-12	0.024236	0.0555278	1.62419e-12	1.5907e-12	0.156134	5.38904e-12	0.00942088	1.13859e-12	0.00328647	1.46148e-11	0.0419976	2.93863e-12	0.205786	0.000591876	0.111549	2.60756e-12	0.39147	9.85929e-13
GW_12_CGCAAACACGAGTTAC	pre_IN3	1.03373e-12	0.00770391	2.45983e-12	8.57023e-12	0.0640463	1.86631e-12	2.85021e-12	0.0468289	1.03341e-12	0.0615103	1.27923e-12	1.47444e-12	7.05486e-12	0.0933005	2.07095e-12	0.256954	4.26359e-12	0.0750968	4.76196e-12	0.394559	1.25853e-12
GW_12_CGCAATTAGGGTAATA	fibro	5.7742e-13	1.24362e-12	5.29705e-13	1.2734e-12	5.35245e-13	0.00357733	6.66878e-13	0.0666581	0.0137374	0.0176722	5.82584e-13	4.27618e-13	8.01043e-12	0.087806	4.12263e-12	0.754596	3.80961e-13	5.27154e-13	8.12958e-13	0.0559529	6.89191e-13
GW_12_CGCAATTCTACAATAA	fibro	5.72721e-13	6.41605e-12	5.21798e-13	1.08544e-12	3.7471e-13	4.854e-13	5.67354e-13	0.0659455	0.00739741	1.67963e-11	5.45035e-13	4.57692e-13	0.00400551	0.100627	2.41006e-12	0.822025	8.56282e-13	4.69195e-13	9.21373e-13	6.12157e-12	2.86209e-13
GW_12_CGCCTGGCCTACGTAA	pre_MN	0.0105366	8.88354e-13	9.67027e-13	2.89465e-11	0.0505487	1.70575e-10	1.24185e-12	0.0190196	0.00441895	1.51033e-12	2.10631e-12	0.0198447	0.136776	1.35552e-12	2.79108e-12	0.0348429	1.38176e-12	1.64569e-12	1.84853e-12	0.062775	0.661237
GW_12_CGCTACGGGACATTTA	IN3	0.00624169	0.00137268	0.164917	0.0651137	0.361127	0.0964306	3.09199e-12	0.0452214	1.57288e-11	8.02394e-13	1.41466e-12	1.91264e-08	7.78181e-11	4.04999e-12	0.00162172	0.0413265	0.0168438	1.51725e-11	1.07072e-12	0.0648107	0.134972
GW_12_CGCTCTCCGTAGATTA	IN3	0.00352988	1.3058e-12	1.56997e-11	0.0422018	0.349368	0.177724	0.0302497	2.73051e-12	1.04897e-12	4.9766e-11	0.081334	0.0553797	0.0349897	1.20231e-12	0.000203402	0.0101087	8.74569e-13	0.0503064	0.0605496	0.104055	8.77177e-11
GW_12_CGCTTATTCCCGGTCG	pre_MN	3.0832e-12	1.25007e-12	1.42427e-11	1.99642e-12	0.0536394	2.59113e-12	1.991e-12	0.0114958	9.24183e-13	3.51079e-12	3.5879e-12	0.0435097	0.0663815	1.80932e-12	1.79458e-12	0.0705109	1.68299e-12	0.00931673	8.33067e-12	0.197533	0.547613
GW_12_CGGAGTTTGAGAGACA	pre_MN	9.80966e-13	0.00208538	2.12218e-12	0.0260597	0.117354	0.00163686	1.32209e-05	0.0524324	4.99692e-13	3.05179e-12	8.18005e-13	1.37067e-11	0.00509414	0.0117487	8.89216e-13	0.034509	0.0048599	0.0137585	1.83967e-12	0.231307	0.499141
GW_12_CGGTGAAGACTAAAGT	pre_MN	0.0953111	0.00348593	1.04527e-12	1.19971e-12	1.55383e-12	6.14325e-12	1.35013e-12	0.00993863	0.0365781	8.6542e-13	1.56369e-06	2.09469e-12	0.0755498	3.27374e-12	4.54152e-12	0.0859222	0.00159392	1.36708e-12	1.18863e-12	3.98987e-05	0.691579
GW_12_CGGTGCAGATAGAACG	pre_MN	1.81911e-12	8.60791e-13	1.22341e-12	1.68131e-12	0.106849	1.53541e-11	5.61292e-12	0.0503998	6.60504e-13	9.48209e-13	5.4156e-13	7.60125e-11	0.0284168	1.63641e-12	6.99682e-13	0.0369836	0.0118015	3.33017e-12	1.23356e-12	0.159373	0.606177
GW_12_CGGTTGACCTGGCATA	Astros	0.198794	0.0818688	8.96141e-12	9.23726e-12	0.14276	4.52943e-11	1.17386e-11	8.77654e-12	1.23963e-09	0.029635	3.54755e-11	0.0115707	0.0361968	0.0823498	0.022019	0.110515	2.24246e-12	1.24609e-11	0.000219539	0.0943935	0.189678
GW_12_CGTGCATTGTCGACGC	pre_MN	0.0708251	0.000532046	1.5791e-12	8.28292e-12	0.052979	0.0548232	1.90842e-12	2.1395e-12	0.0053236	1.22127e-12	2.52814e-12	0.0028587	0.0695341	1.63064e-12	1.2701e-11	0.00803866	1.19845e-12	1.11906e-12	1.07226e-12	8.45586e-12	0.735086
GW_12_CGTGTCCCATTCGCGA	pre_IN3	6.51939e-13	1.60369e-12	4.83445e-12	1.18897e-10	0.156788	2.91061e-12	3.97195e-12	0.061851	1.23678e-12	5.8542e-12	8.11203e-13	0.0110068	4.17201e-12	3.13823e-12	1.83906e-12	0.198564	0.00497485	0.0538311	3.32494e-12	0.512984	1.82374e-12
GW_12_CGTTGTTTCAATTCCC	IN3	9.82382e-13	0.017233	1.60225e-11	0.117856	0.309477	0.0605956	0.0171713	0.0379601	0.00744932	0.0157588	0.0254959	0.0178734	0.0190608	2.2115e-12	0.00943019	0.0543195	0.00249912	0.127401	0.0354259	0.0555904	0.0694027
GW_12_CGTTTCGCTCATTACA	pre_IN3	1.59243e-12	2.1455e-12	4.14595e-12	0.0414872	0.203724	4.86715e-12	1.58149e-11	0.0750096	1.10766e-12	0.000251775	6.99555e-13	0.00249751	1.77455e-09	4.67323e-12	1.58228e-12	0.0724551	8.18957e-13	0.057588	5.15782e-12	0.546987	7.91603e-12
GW_12_CTAAAGAATGCCTACT	NPC2	0.0445937	0.0646436	9.21263e-12	3.7661e-13	6.56297e-11	1.98188e-13	9.66224e-13	1.20414e-13	0.0311483	5.05252e-13	0.556967	7.08608e-13	1.66839e-13	0.296324	1.22872e-12	0.00632324	3.76132e-13	4.16439e-11	9.399e-13	9.65236e-14	6.19465e-13
GW_12_CTAACCGCGCGCCCGT	NPC2	1.98103e-11	0.00180001	3.17754e-12	0.120106	0.101391	0.134126	3.82539e-10	1.08465e-12	0.0174699	0.0491451	0.194374	1.81397e-10	0.169794	2.62493e-12	4.55116e-12	0.000917387	6.10491e-13	0.0239293	0.186948	4.76284e-12	2.58821e-12
GW_12_CTAATTCGCACGCGCT	pre_MN	1.07192e-12	3.60721e-12	6.11187e-11	1.08799e-10	0.147716	7.08271e-11	0.049634	0.0395549	0.00148286	3.9816e-12	1.69018e-12	0.00136056	4.72362e-12	3.28441e-12	3.24865e-12	0.0609972	1.9283e-12	0.0639505	3.80951e-12	0.199232	0.436071
GW_12_CTACGACTAGCTATAA	NPC1	0.0882403	0.230326	2.40008e-12	4.4076e-12	0.0262637	3.31911e-12	3.05706e-12	0.00257285	5.5464e-12	0.240428	0.0132083	3.02537e-12	2.40647e-09	0.0122248	0.0452132	0.192713	0.0514132	3.76169e-12	2.79978e-12	0.0973965	2.2606e-12
GW_12_CTACTCTAGGCCCGGC	pre_MN	1.55756e-12	0.0193927	7.42436e-13	9.9747e-13	1.41203e-06	6.46083e-12	1.30754e-12	0.0554774	8.02347e-13	7.04976e-13	9.12686e-13	0.0200612	0.0345505	1.18728e-12	6.31429e-12	0.0479249	0.00362533	1.14158e-12	6.4337e-13	0.246337	0.572629
GW_12_CTAGTGAAGGACAGGA	IN3	2.2746e-11	0.00750428	0.00440198	0.147112	0.488761	0.0109012	0.0163153	1.15083e-12	1.69942e-12	2.30766e-12	0.0133562	0.0110862	0.0859821	2.80257e-12	0.00260596	0.00429929	2.02944e-12	0.0443644	0.0139069	1.20903e-06	0.149402
GW_12_CTCACTTGGCTGGTAA	pre_MN	0.118535	0.0327448	0.0168571	2.18556e-12	1.3202e-07	6.57919e-12	2.48367e-12	0.00321812	0.00888364	9.95647e-12	3.65292e-12	0.0103081	0.0662145	3.51109e-12	0.00187138	0.0607921	0.00434639	3.45777e-12	1.84535e-12	0.0172836	0.658945
GW_12_CTCCGCCCACATGAGG	pre_IN3	1.29089e-12	6.80899e-12	2.24117e-12	2.49941e-12	0.0138514	2.53072e-12	1.45288e-12	0.185904	2.48232e-12	2.71171e-12	7.38529e-13	0.00512386	0.0165676	2.45595e-12	1.41676e-12	0.0936562	0.00542819	1.62756e-11	2.39384e-12	0.419573	0.259896
GW_12_CTGCGGGTGAAATGTT	pre_IN3	1.51093e-12	0.0266474	1.28892e-12	1.3459e-12	0.000191079	1.28758e-12	1.00227e-12	0.184643	8.73711e-13	0.0137525	1.34876e-12	5.85465e-12	0.110117	5.29902e-12	9.2233e-13	0.171889	0.0151828	8.97024e-12	1.40885e-12	0.248523	0.229054
GW_12_CTGGGCCTGCTATATC	fibro	8.43871e-13	0.0325512	1.03867e-12	9.99375e-13	3.92948e-12	9.69713e-13	2.18611e-12	0.216443	0.00461689	7.77831e-12	7.79309e-13	0.0151607	0.109866	0.0204732	1.41067e-12	0.307379	3.48329e-12	1.32106e-12	1.69031e-12	0.29351	6.16817e-12
GW_12_CTGTACTTCTTAGCAT	fibro	6.47805e-13	0.0309981	1.29505e-12	3.51546e-12	1.10815e-12	9.92496e-13	1.59081e-12	0.0145208	3.34965e-12	0.088316	7.10269e-13	1.2735e-12	6.25506e-12	4.74759e-11	5.35522e-12	0.450255	9.08245e-13	2.04199e-12	2.93664e-12	0.41591	6.97888e-13
GW_12_CTTACACGGTATTCCA	pre_IN3	4.66026e-13	0.00902614	1.797e-12	2.00135e-11	0.115918	1.77479e-12	1.34008e-12	0.11278	8.57107e-13	0.0415329	6.17584e-13	9.75827e-13	2.72628e-12	0.00444893	9.46987e-13	0.119341	7.1418e-13	0.0889071	5.86878e-12	0.508046	1.24372e-12
GW_12_CTTCGTAGATAGGTGA	IN3	0.00564651	1.70566e-12	0.190876	0.112228	0.407117	0.0436786	2.95625e-10	4.97562e-12	1.59114e-12	8.92307e-13	0.0598666	0.0164157	1.01661e-12	4.85003e-12	1.7559e-12	0.00252758	0.00413794	0.0567882	1.26982e-12	2.62512e-12	0.100718
GW_12_CTTGCAACCGCCTCCT	fibro	0.0147818	0.0118373	6.01056e-13	8.97315e-13	8.57296e-13	4.91832e-13	5.80095e-13	0.0611265	0.0254941	0.138678	0.00455501	9.26673e-13	0.129015	0.107384	4.15138e-12	0.507128	4.80578e-13	6.44028e-13	1.10609e-12	2.47722e-12	4.66339e-13
GW_12_CTTTGGCGCTTTATAC	fibro	5.03527e-13	2.26897e-12	5.37097e-13	9.27542e-13	7.98133e-13	7.00012e-13	6.19934e-13	0.158017	0.00727361	2.26898e-08	5.9533e-13	1.21231e-12	0.00892627	0.0847714	0.0153875	0.58156	0.000274024	5.20937e-13	9.17272e-13	0.14379	5.17191e-13
GW_12_CTTTGGCTTTAGTAAA	IN3	4.8462e-13	4.44658e-13	0.126839	9.72169e-12	0.337816	0.149764	6.25852e-11	0.0161783	1.33913e-12	6.13006e-13	6.96317e-13	0.018144	9.88503e-13	6.63694e-13	3.32024e-12	0.0109248	0.00838321	3.27955e-12	1.2431e-12	3.04755e-12	0.331951
GW_12_GAAACTCGTGCGATGC	fibro	6.4678e-13	8.55316e-11	5.64331e-13	7.62008e-13	5.33863e-13	5.07495e-13	4.74106e-13	0.19272	0.00104458	0.00806702	7.10996e-13	8.16436e-13	0.0945844	0.0193956	8.78264e-12	0.446899	1.50025e-12	5.32088e-13	8.30545e-13	0.237289	4.56588e-13
GW_12_GAAAGCCCTTTGGACC	fibro	0.0665881	4.0408e-12	5.30606e-12	2.13086e-12	0.0929146	4.37051e-12	2.09134e-11	0.0582189	0.0385817	0.0253356	7.30926e-12	3.83917e-12	0.017565	0.0227809	0.00583273	0.266548	0.00740493	0.0388735	2.37862e-12	0.189786	0.16957
GW_12_GAAAGTGACTAACTGC	fibro	5.31222e-13	1.10102e-12	3.14729e-13	5.70757e-13	2.51391e-13	3.01104e-13	3.45997e-13	0.046207	0.023695	0.0190273	4.74548e-13	3.91276e-13	0.00453665	0.120727	1.14698e-11	0.785807	6.72059e-13	2.84602e-13	4.79349e-13	1.02584e-12	1.88813e-13
GW_12_GAAATATCACCATCAG	pre_MN	0.0210462	5.37449e-12	2.23435e-12	2.72367e-12	0.0352509	4.96247e-12	1.17465e-12	0.00106552	0.0110295	2.70862e-12	1.45818e-12	0.048848	0.0996276	3.54527e-12	8.97132e-12	0.0759307	1.70296e-10	9.24964e-12	2.20972e-12	0.0920339	0.615168
GW_12_GAAGCTTGCTGACCGC	pre_MN	9.19969e-13	4.29548e-12	0.00264996	0.00129576	0.162989	0.120615	3.46936e-12	0.0569167	7.28054e-13	1.00215e-12	5.36159e-13	0.00194401	7.74142e-12	1.30831e-12	1.00714e-12	0.0540313	2.26291e-10	0.00776568	3.19055e-12	0.173095	0.418698
GW_12_GAAGTGATTTATCGTG	IN3	1.38076e-12	2.03363e-12	0.189203	0.077574	0.326364	0.130697	4.31458e-12	0.0300032	2.04451e-12	1.11947e-12	3.75613e-12	0.0214892	0.0343457	0.000238207	0.0146283	0.0517989	0.00290647	0.0642265	1.67549e-12	4.5286e-10	0.0565246
GW_12_GAAGTTTCCACTCAAT	IN3	1.31671e-12	0.00236399	0.0954203	0.0824221	0.354747	0.0863756	2.76842e-10	0.0297958	8.36051e-13	1.08399e-12	1.28392e-12	0.0333394	3.77711e-12	5.17037e-12	4.29782e-12	0.013643	0.00207304	1.14942e-07	2.27394e-12	0.20731	0.0925091
GW_12_GAATCGACATGGTCAC	fibro	3.34277e-13	1.40274e-12	3.14159e-13	7.75599e-13	2.58018e-13	3.47368e-13	5.56114e-13	0.0334613	6.21968e-12	0.00925197	3.29678e-13	3.34938e-13	0.0234298	0.170745	1.01982e-11	0.759532	0.00357931	3.10132e-13	5.11822e-13	2.80113e-12	1.84269e-13
GW_12_GAATTTCTCGCTGCAG	pre_IN3	1.03707e-12	8.29596e-12	2.72007e-12	1.30584e-11	0.0524668	6.55545e-12	4.13274e-12	0.124908	0.027262	0.00319319	1.06756e-12	0.00840195	2.66488e-12	6.86524e-12	2.02685e-12	0.237093	4.01868e-11	0.0301229	8.86364e-12	0.417342	0.099209
GW_12_GACACTGAGTTCAGTG	fibro	8.46789e-13	0.0080296	7.426e-13	9.26712e-13	6.93434e-13	6.39532e-13	5.55123e-13	0.157838	5.55758e-06	1.5007e-11	6.91108e-13	8.18809e-13	1.41889e-11	6.68082e-11	1.80231e-12	0.431718	4.73292e-12	7.6558e-13	1.04501e-12	0.402408	4.73798e-13
GW_12_GACAGGCACACACTAT	fibro	8.38227e-13	0.0543553	5.49664e-13	1.20444e-12	0.00275665	5.11145e-13	5.80252e-13	0.0171786	0.00531101	0.109284	7.96415e-13	1.44654e-12	0.0605204	0.0935316	3.17298e-12	0.598614	9.5223e-13	6.95807e-13	2.20291e-12	0.0584493	3.32932e-13
GW_12_GACCAGAGCCCTGTAG	fibro	6.66242e-13	4.87914e-12	7.59008e-13	1.66653e-12	6.70591e-13	6.87438e-13	7.07953e-13	0.0244151	0.00310223	0.118788	7.07262e-13	7.28775e-13	3.36846e-11	0.0763875	4.46999e-12	0.441078	6.10249e-13	8.41729e-13	1.41965e-12	0.336229	4.97837e-13
GW_12_GACCGACTGAAGCGTC	pre_MN	0.103569	8.32074e-12	3.33899e-12	2.50896e-12	0.0552789	1.01553e-11	2.90126e-12	0.0448405	0.0263936	6.47346e-12	5.64102e-12	0.0518077	0.0248111	4.17757e-12	0.0249722	0.0957023	0.0116384	3.1511e-12	3.3649e-12	0.258462	0.302525
GW_12_GACCGTGCTGACGGTG	fibro	3.57686e-13	7.20291e-13	6.36528e-13	1.2745e-12	4.53266e-13	7.32029e-13	6.28929e-13	0.050029	0.0141102	0.00508543	4.1591e-13	3.53405e-13	1.29973e-12	9.39367e-11	1.51228e-12	0.930775	4.61497e-13	6.91008e-13	2.51572e-12	4.65137e-12	3.33751e-13
GW_12_GACGCTTGCTTCTAAA	pre_MN	0.0157232	2.40813e-12	0.00338667	7.39034e-12	0.193795	0.120447	0.00730544	0.0115615	1.06942e-12	1.16469e-12	0.0888196	2.47164e-11	0.0594384	7.57563e-13	2.59812e-11	0.0181688	0.00954171	2.97306e-10	3.36913e-12	0.0399579	0.431855
GW_12_GACGTGTAGGGATTAT	pre_MN	3.25195e-12	3.88282e-12	2.27714e-12	1.51141e-11	0.0283801	0.173656	4.77417e-12	0.0524441	2.44987e-12	2.06269e-12	5.56157e-12	0.0115632	0.0562167	1.00814e-11	8.53105e-12	0.0217826	0.00680881	2.71633e-12	2.12026e-12	0.0953807	0.553768
GW_12_GACTAAGTAGGCTCAC	fibro	3.31475e-13	6.68883e-13	4.70985e-13	2.063e-12	3.51854e-13	4.50905e-13	5.90608e-13	0.0324808	0.00829524	0.0312382	4.09458e-13	3.97942e-13	9.76799e-13	0.130862	2.27244e-11	0.797124	3.45885e-13	4.3409e-13	1.16215e-12	2.34886e-12	2.34143e-13
GW_12_GAGAGGGCGCGAGGTT	IN3	0.0422314	2.06189e-12	0.0267377	0.0177729	0.280188	0.0957713	4.21611e-10	0.015918	4.60598e-12	6.53632e-12	0.11828	0.0136901	0.0559207	1.26261e-11	2.23096e-12	0.0202683	2.04989e-12	0.0489892	1.02543e-05	0.166558	0.0976639
GW_12_GAGAGGTGCATTCTGG	fibro	9.90248e-13	0.0146198	4.60073e-13	9.5511e-13	4.11635e-13	7.09921e-13	5.98455e-13	0.0703089	1.86468e-09	0.0734007	5.15896e-13	5.69192e-13	0.142039	0.0926836	0.0784441	0.466732	7.14819e-13	4.39779e-13	9.75267e-13	0.0617716	3.92436e-13
GW_12_GAGATCTGCTTGGCAT	pre_IN3	6.87119e-13	0.00150868	3.36654e-12	8.40563e-12	0.347556	1.79758e-11	2.56706e-12	0.0420619	0.00699384	0.0417394	1.27251e-12	4.77927e-07	8.0423e-12	0.0762817	8.70802e-11	0.0661642	3.34666e-12	0.030904	4.28494e-12	0.366024	0.0207657
GW_12_GAGGAATGGAGAGGTT	pre_IN3	2.37106e-12	0.00480775	3.27783e-12	2.37815e-12	4.48146e-12	3.88537e-12	3.98217e-12	0.0855153	1.32562e-12	3.48124e-12	1.39925e-12	3.22157e-12	0.0137638	9.42007e-12	3.09213e-12	0.282181	5.94603e-12	6.38666e-12	2.10866e-12	0.35539	0.258342
GW_12_GAGGCTATCAAAGTCG	pre_MN	0.0512196	0.00743298	1.1238e-12	1.11283e-12	0.0289881	2.91341e-06	1.96947e-12	1.04089e-10	0.0215582	5.91425e-13	3.04589e-12	0.0185312	0.0777544	9.72554e-13	0.00774254	0.0135475	0.00985451	1.02071e-12	7.5905e-13	4.91322e-12	0.763368
GW_12_GATACGATGGGAGTCA	fibro	6.07494e-13	1.40828e-11	4.18416e-13	8.09329e-13	3.24872e-13	4.73227e-13	4.32543e-13	0.115864	0.0159637	0.0327038	6.08379e-13	4.12461e-13	0.0443995	0.0598079	6.32892e-12	0.704961	5.48766e-13	3.97696e-13	7.78727e-13	0.0263002	2.99279e-13
GW_12_GATCGCGGGCTCTCCA	fibro	2.4245e-13	9.67974e-13	0.0019581	1.34753e-12	2.43489e-13	3.90015e-13	3.92361e-13	0.0693091	1.49071e-11	4.41097e-12	2.64592e-13	2.32038e-13	1.89572e-12	0.032034	1.00132e-12	0.896699	2.56601e-13	2.73188e-13	6.92759e-13	2.62403e-11	1.9567e-13
GW_12_GATCTTTGCAGGGTAT	pre_IN2	7.14821e-12	0.0265909	3.27559e-12	0.0453507	0.107769	0.110494	0.00146895	2.14444e-12	0.0561292	0.0198766	0.201184	1.16895e-12	0.00746062	0.125861	0.0587215	0.0108882	0.00230971	1.90371e-11	0.225896	1.83338e-12	2.23529e-12
GW_12_GATGTTCAATCCACGA	pre_IN3	4.07405e-13	1.17809e-12	1.50538e-12	0.00488782	0.195871	0.000334134	1.4807e-12	0.0994263	7.40447e-13	2.80166e-12	4.7581e-13	0.0286271	3.00619e-12	1.12333e-12	7.36134e-13	0.0516858	0.00128602	0.00138486	2.70204e-12	0.370792	0.245705
GW_12_GATTACTGAATTTGGG	pre_MN	1.28142e-12	0.0100186	1.71861e-12	1.14479e-11	0.1098	0.0232061	1.83178e-12	0.0271002	1.36368e-12	0.00525588	7.29843e-13	5.01543e-12	0.0332135	3.68169e-12	1.53059e-12	0.0276061	9.60417e-12	2.91441e-12	5.20814e-12	0.219694	0.544105
GW_12_GCAAATATTACGCTTT	NPC2	1.69637e-12	9.51174e-12	0.0217863	2.93635e-11	0.123528	0.131869	0.0346829	1.15659e-11	1.32698e-11	0.0688143	0.201656	3.21752e-12	0.0202709	0.116581	0.0251947	0.0152383	0.00825236	0.0475565	0.142064	0.0425055	3.26507e-12
GW_12_GCAACCACGGCCGCGT	pre_IN3	0.0774093	0.0105908	3.13608e-12	4.2175e-11	0.0988494	2.12635e-11	5.94231e-12	0.0784742	0.0192615	3.89706e-05	4.16358e-12	0.0650559	0.123608	0.0170002	2.93153e-11	0.140618	3.32807e-11	0.0176948	8.66229e-12	0.18991	0.161489
GW_12_GCAAGAATTCCTTGGC	pre_IN3	2.89705e-12	0.0359319	8.00045e-13	6.38599e-13	7.87132e-13	9.42008e-13	7.35073e-13	0.203156	0.00300396	0.00331116	1.33847e-12	0.0059284	0.0633017	3.04406e-12	1.31082e-12	0.145923	0.00431867	1.99951e-12	1.15404e-12	0.465401	0.0697248
GW_12_GCAGCACACAGCCCAG	IN3	1.71898e-12	0.00330508	2.92434e-11	0.0993771	0.256392	0.0330761	0.0681352	0.0126675	7.39387e-13	5.65075e-12	0.00137859	0.0360154	0.0193736	3.7159e-12	0.0029706	0.010985	9.86159e-13	0.0834081	3.15935e-12	0.197022	0.175894
GW_12_GCAGGACTATAGAATA	NPC2	0.000610529	3.9146e-12	1.91665e-12	0.163369	0.190178	0.0747672	0.0161045	4.13087e-12	0.000421501	0.104728	0.203806	8.31605e-13	0.052645	0.0226524	5.93891e-12	0.00379652	6.80716e-13	0.0517197	0.115202	2.811e-11	1.27271e-12
GW_12_GCCACAATTTAAGGAC	pre_IN3	4.69894e-13	0.0121813	3.51008e-13	4.59525e-13	3.25768e-13	4.16856e-13	7.05464e-13	0.335836	1.9316e-11	2.81536e-12	3.39532e-13	5.52243e-13	0.0425034	2.82953e-12	1.88508e-12	0.258731	5.89105e-13	4.0394e-13	4.55199e-13	0.350749	3.69172e-13
GW_12_GCCGAAATTCCTACGT	pre_IN3	6.15146e-13	0.00867876	0.000928396	0.0493206	0.263759	0.0615927	0.0209409	0.0326701	1.34252e-12	1.29291e-12	7.23495e-13	0.00189905	5.71962e-12	2.07753e-12	1.29255e-12	0.0357447	1.54998e-12	0.0691325	1.51052e-12	0.342529	0.112804
GW_12_GCCGCATTAGTCCGGC	fibro	3.10284e-13	8.05787e-13	5.59938e-13	1.4264e-12	4.77258e-13	6.28187e-13	6.6627e-13	0.0298091	0.0692657	4.79688e-12	3.44124e-13	3.13314e-13	1.28152e-12	0.0688765	9.74442e-12	0.749439	2.65273e-13	0.00449575	1.03393e-12	0.0781141	3.29991e-13
GW_12_GCCGCTTGTGAGAAAC	NPC2	1.44083e-12	6.02697e-13	1.25792e-12	0.112064	0.161002	0.0454907	2.07447e-11	0.0144496	0.0113588	0.0430037	0.208108	1.14175e-12	0.073776	0.0424718	3.69656e-11	0.0122138	4.8578e-13	0.0441091	0.119779	0.112174	1.90063e-12
GW_12_GCGAGGCCCGAGCAGA	IN3	5.01992e-13	1.31305e-12	0.163383	0.134869	0.389442	0.00721241	3.18683e-11	0.0296941	9.64521e-13	9.9964e-13	5.03269e-13	0.0121452	1.10749e-12	0.00717794	1.4149e-12	0.0193376	4.62835e-13	0.0139357	1.09869e-12	0.109189	0.113614
GW_12_GCGCTATGCCGAGGCA	pre_IN3	8.15146e-13	6.39848e-12	6.45658e-13	1.02919e-12	6.95035e-13	6.86829e-13	5.73119e-13	0.180579	7.49048e-13	3.328e-11	7.18141e-13	9.71932e-13	0.0435574	1.52379e-11	1.08545e-12	0.31655	1.31286e-12	9.92175e-13	1.01779e-12	0.459314	5.16951e-13
GW_12_GCGGCTCTGACGTACC	pre_MN	0.0343044	0.000177215	0.0163328	2.209e-12	0.157609	0.0899216	0.0563556	0.00776043	0.00356125	1.66797e-12	0.0674105	0.0158416	0.0322283	4.8813e-12	6.96133e-12	0.0382974	1.41292e-12	0.032267	2.17428e-12	0.0241624	0.42377
GW_12_GCGTCTCTGCATTGGG	pre_MN	0.00365073	5.55373e-12	0.039647	0.059147	0.141873	0.045126	1.78623e-06	0.0113294	4.14346e-13	1.96647e-12	1.13077e-12	0.0304832	0.0156093	1.39127e-12	9.82204e-13	0.0094565	0.000315713	8.25983e-05	3.12922e-12	0.213368	0.42991
GW_12_GCTCTATGTTACGTGC	fibro	8.09744e-13	0.00532148	7.56602e-13	2.48912e-12	6.84973e-13	8.60241e-13	7.6194e-13	0.0526715	1.72233e-11	0.124152	6.28998e-13	6.75416e-13	4.22159e-12	0.0437587	8.0906e-12	0.615472	8.78181e-13	1.30813e-12	2.16952e-12	0.158625	4.17958e-13
GW_12_GCTGGCATATTCACCT	pre_MN	1.01551e-12	0.00168893	1.84928e-12	6.27074e-12	0.0847371	0.0396972	0.0257734	0.0365521	4.3657e-13	2.66195e-12	5.85021e-13	0.0107017	0.00831887	1.01341e-11	9.88267e-13	0.0607347	0.00758409	8.10368e-12	2.78029e-12	0.114234	0.609978
GW_12_GCTGTATTACTGGCCC	fibro	2.50332e-13	1.03201e-12	2.30064e-13	4.26237e-13	1.82273e-13	2.61618e-13	2.4107e-13	0.224689	0.0409133	1.867e-12	2.57831e-13	2.47428e-13	0.080247	0.00608179	3.86034e-11	0.561254	2.36967e-13	2.19036e-13	3.61216e-13	0.0868157	1.64362e-13
GW_12_GGATGACGCGAGTTTA	IN3	1.05435e-12	0.00148609	0.0425318	0.0479391	0.308343	0.102161	1.12093e-11	0.0683034	6.47386e-13	1.99022e-12	1.02855e-12	0.0201504	1.63924e-12	1.80827e-12	8.6309e-13	0.0144748	8.45331e-13	0.0256888	2.06245e-12	0.18487	0.184052
GW_12_GGCACTCCACTGGGCA	pre_IN3	7.69569e-13	0.0172111	1.74637e-12	5.33785e-12	0.106211	2.30083e-12	5.91666e-12	0.0620901	0.00499442	0.0382038	8.65964e-13	0.00282667	0.0168577	0.138152	1.11124e-08	0.0866376	2.80391e-12	0.0660072	2.89649e-12	0.460808	3.94057e-12
GW_12_GGCATACAGGTAGCGG	pre_MN	0.0348203	0.00512795	5.90345e-12	4.22197e-12	0.118224	0.132827	0.0491693	0.00400859	0.00656149	2.49302e-12	0.106307	2.98685e-11	0.100695	2.37664e-12	2.76646e-12	0.0100735	0.0068219	0.0136892	0.0939533	0.0292274	0.288494
GW_12_GGCCCTCACCCACTTA	fibro	0.0847022	0.140116	4.5452e-12	7.80777e-12	0.104562	5.47151e-12	9.57721e-12	2.56651e-12	0.00633293	0.100582	1.36585e-11	0.0177354	0.0714124	0.114714	1.29989e-11	0.19244	1.3606e-11	4.56664e-11	1.83323e-09	0.0806775	0.0867245
GW_12_GGCGCAGGACATCTTC	Ependymal	2.83716e-11	0.336734	5.84318e-12	4.20242e-12	0.026402	5.54167e-12	0.0707086	0.0300322	0.0363352	0.0491505	0.162963	0.0084859	9.05165e-12	0.0676596	3.56584e-12	0.119418	0.0116489	0.0374966	0.0429654	6.15599e-12	1.14811e-11
GW_12_GGCGGAGTAATATTAG	pre_IN3	1.04371e-12	0.0317422	1.2019e-12	6.71864e-12	0.0205624	1.01935e-12	1.54176e-12	0.0455335	0.0066835	0.00187693	1.03753e-12	2.1711e-12	0.0562732	0.0502409	2.1124e-12	0.135229	8.76849e-13	0.0139949	3.02474e-12	0.637863	1.13414e-12
GW_12_GGCGTCCTATCCGCTG	pre_MN	8.34804e-13	0.00944802	2.17504e-12	1.58022e-12	0.0822385	0.0608483	0.0629406	0.0127377	3.43152e-13	9.52469e-13	7.99463e-13	0.00933446	0.0297092	8.99154e-13	7.39863e-13	0.00192403	0.0118951	1.94546e-11	1.09301e-12	0.0618475	0.657077
GW_12_GGCTATTAAGTTGTAT	IN3	1.14223e-11	0.0105722	0.158847	0.0788655	0.316762	0.0774403	3.6754e-12	6.57523e-12	1.86235e-12	7.23241e-10	6.78054e-10	0.0293796	0.00961034	2.75547e-12	9.44554e-12	0.0343809	1.99021e-12	0.0487705	7.93631e-12	0.0560442	0.179327
GW_12_GGGAACGGGAGGTTAG	pre_MN	1.30939e-12	2.14419e-11	0.00772867	1.22739e-11	0.105386	0.104835	0.00747613	0.00919395	1.85696e-12	1.08706e-11	4.58185e-12	0.0459588	1.35487e-11	1.9394e-12	0.00847717	0.00245491	0.00552359	8.44432e-11	5.54936e-11	0.122168	0.580797
GW_12_GGGAGGATGCCCGAAA	pre_IN3	5.5391e-13	0.00771169	3.29842e-12	2.02116e-11	2.06684e-11	9.8606e-13	8.89183e-13	0.150174	0.0113553	0.0330139	6.24595e-13	1.58228e-12	0.0144068	5.37097e-12	2.6489e-12	0.284538	0.00210063	0.0637074	2.14755e-12	0.432993	9.02574e-13
GW_12_GGGATGGTCGTAACCG	fibro	7.17919e-13	4.42481e-12	3.9407e-13	8.3185e-13	3.55915e-13	5.74164e-13	4.49296e-13	0.178266	2.07602e-12	1.91904e-12	5.36256e-13	8.44215e-13	0.00565769	2.30881e-12	0.0338879	0.597113	4.27492e-12	3.89853e-13	6.39248e-13	0.185075	3.44003e-13
GW_12_GGGCGGGTTCCCTACG	pre_MN	8.18016e-13	1.1489e-12	1.47988e-12	2.58229e-12	0.0567381	9.39814e-12	1.97529e-12	0.0801198	0.00160175	1.56417e-12	7.1683e-13	0.0134932	0.0526776	1.76777e-10	3.31183e-12	0.078436	2.61327e-07	0.0140669	1.24359e-12	0.154997	0.547869
GW_12_GGGTACTTCATGAACT	IN3	0.0131384	4.1633e-13	4.45553e-12	0.0919224	0.345815	0.0734912	3.13391e-12	6.90983e-12	0.0244497	1.01159e-10	0.180429	1.43425e-12	0.0882229	1.93322e-12	5.11698e-11	0.0148471	1.82155e-12	1.2911e-05	0.11391	0.0537619	1.117e-11
GW_12_GGGTATGTATGCACTT	pre_IN3	2.39035e-12	0.00186794	2.52639e-12	8.67647e-12	0.0488961	3.59537e-12	2.61359e-12	0.0460412	0.00779793	0.0383428	2.85272e-12	2.48604e-12	0.0239664	4.40975e-12	1.79392e-12	0.294761	1.66787e-11	9.898e-12	4.19943e-12	0.538327	1.14031e-11
GW_12_GGGTCACCGTGACGGT	IN3	5.1212e-13	1.26956e-12	0.0456003	7.89476e-11	0.321561	0.0424214	0.0316649	0.0543651	0.00341362	2.80132e-12	6.32562e-13	0.0103554	2.78002e-11	1.65069e-12	1.6377e-12	0.0509385	1.65777e-12	8.33782e-11	1.94582e-12	0.306748	0.132931
GW_12_GGTGAAGTACAGGGAT	fibro	2.48569e-13	2.34026e-12	2.04351e-13	3.35452e-13	1.5823e-13	2.79049e-13	2.39125e-13	0.210505	0.0475763	4.35602e-12	2.65109e-13	3.90301e-13	0.0671834	4.78363e-11	3.75284e-12	0.617362	0.00161381	1.70162e-13	2.801e-13	0.0557597	1.52301e-13
GW_12_GGTGCTGGTACACATT	pre_IN3	6.31872e-13	0.00688436	1.2405e-12	0.0271468	0.122811	1.30878e-11	1.11048e-12	0.109591	9.85569e-12	0.0123637	5.40498e-13	4.58428e-11	5.95411e-12	3.15462e-12	1.25989e-12	0.0620211	1.82376e-12	0.174432	5.4589e-12	0.48475	6.62678e-12
GW_12_GGTTACCACCCTCGGG	fibro	5.95917e-13	1.28108e-12	4.91212e-13	5.853e-13	4.54766e-13	5.9065e-13	5.68965e-13	0.18145	1.46616e-12	5.5701e-12	5.37083e-13	1.49362e-12	0.0878784	3.59733e-12	2.5904e-12	0.402986	1.56704e-12	5.2266e-13	6.90004e-13	0.327686	4.96797e-13
GW_12_GGTTAGGCTTGGAGAA	pre_IN3	4.38516e-13	3.32298e-12	3.29391e-12	0.0145878	0.222738	0.046435	2.08361e-12	0.0406298	0.00473699	3.78142e-12	5.96518e-13	0.023183	2.10602e-12	2.23546e-12	1.80239e-12	0.0435593	5.46341e-12	0.136976	2.13921e-12	0.341491	0.125663
GW_12_GGTTAGTTACGGCGCC	fibro	5.16086e-13	2.50142e-12	4.10692e-13	6.04172e-13	2.91519e-13	4.7261e-13	4.2688e-13	0.120267	0.122852	6.35875e-12	4.6986e-13	4.41289e-13	0.0955215	0.0112241	1.00492e-11	0.650136	1.3107e-12	3.25392e-13	6.12192e-13	1.39883e-11	2.51965e-13
GW_12_GTAAGTAGGGTATACC	pre_IN3	5.35737e-13	1.24425e-12	1.27209e-12	2.67452e-12	1.0403e-12	7.76136e-13	9.38503e-13	6.21021e-12	6.50366e-13	0.150398	5.80362e-13	9.70071e-13	2.10044e-12	0.0324723	1.01775e-12	0.372019	1.29974e-12	1.17347e-10	4.54574e-12	0.44511	5.24844e-13
GW_12_GTACTCCCTTATCGCT	pre_MN	0.111987	0.222455	0.0348542	1.93372e-11	0.026521	2.05448e-11	0.0320784	1.52903e-11	0.0195151	0.0405173	0.0175762	0.00816443	0.125082	0.00429493	5.99833e-12	0.0306772	0.0261092	0.0336091	0.00460363	0.0070322	0.254923
GW_12_GTCAGAATAGTCTATG	pre_MN	0.00146584	8.63158e-13	7.76883e-12	3.15002e-12	0.14176	1.37996e-08	2.10634e-11	0.0389371	4.10463e-13	7.31041e-12	1.17603e-12	9.98388e-12	5.66827e-12	9.28229e-13	6.57699e-13	0.0376382	0.0206413	0.019483	3.03635e-12	0.191126	0.548948
GW_12_GTCGGATATCTCAGAC	pre_MN	0.0164142	0.00123095	0.028245	4.43858e-08	0.305011	0.080906	0.0482895	1.72703e-08	8.48375e-13	1.27236e-12	0.013822	0.0233572	0.0283082	3.78483e-12	3.61558e-12	0.0327875	0.00354531	0.0024145	2.00412e-12	0.106075	0.309594
GW_12_GTCTATCTGAGTTTCT	pre_IN3	1.33026e-12	0.0158602	0.00605044	0.0257914	0.127666	3.95775e-12	2.37111e-12	0.0971483	2.94645e-05	6.38317e-12	0.00611723	0.0383516	1.44032e-11	0.00257415	2.07657e-12	0.0914591	2.3997e-12	0.0456562	2.96848e-12	0.372401	0.170895
GW_12_GTCTGGGCGGTCGAGA	fibro	3.99895e-13	1.71958e-12	4.33817e-13	6.82795e-13	2.96437e-13	4.57699e-13	4.35978e-13	0.131538	0.0112441	0.010327	4.06268e-13	4.25634e-13	0.116894	0.0826427	0.0170001	0.616161	0.00201183	3.78433e-13	7.83e-13	0.0121812	2.64841e-13
GW_12_GTGAGCGTGCTGCACT	pre_MN	2.0799e-12	0.0132674	1.01478e-12	1.33946e-12	0.0019808	3.42278e-11	1.64293e-12	8.26611e-11	1.22422e-12	7.65146e-13	1.03918e-12	0.00355327	0.0510114	1.38704e-12	2.27882e-12	0.0296444	4.36008e-12	1.06651e-12	9.48455e-13	0.00142419	0.899119
GW_12_GTGCCATCACACGGTG	pre_MN	1.11964e-10	0.00219705	1.9039e-12	1.36545e-12	0.00249923	8.59709e-10	4.98515e-12	0.0605323	0.0194621	3.79537e-12	2.42032e-12	2.76921e-11	0.091818	2.28737e-12	0.0020729	0.0307564	0.0054282	0.00840842	1.13551e-12	0.0491175	0.727708
GW_12_GTGCCGCTTCAAAGGT	pre_IN3	8.51164e-13	0.0325482	8.89559e-13	9.93749e-13	1.03296e-12	6.48413e-13	6.29795e-13	0.222218	1.80096e-12	0.000470073	7.85415e-13	2.09567e-12	0.031257	2.98792e-12	1.31222e-12	0.21793	1.97088e-12	1.36989e-12	9.65286e-13	0.495577	6.10924e-13
GW_12_GTGCGAAATCGAACAC	fibro	4.57828e-13	3.67309e-12	4.12023e-13	7.26508e-13	3.25237e-13	4.48107e-13	5.30144e-13	0.109382	0.0231679	2.98438e-12	4.56299e-13	4.77104e-13	0.0329773	1.21047e-11	4.98875e-12	0.478457	5.84937e-13	4.15672e-13	6.65608e-13	0.356016	2.86535e-13
GW_12_GTGCTCAAGTACTGTC	fibro	4.79049e-13	9.01982e-13	7.76221e-13	4.16672e-12	7.40563e-13	1.12569e-12	1.56648e-12	0.0199706	0.0804542	1.35484e-11	5.66903e-13	6.39382e-13	1.51198e-12	0.0150924	3.48384e-12	0.859019	9.64574e-12	7.4157e-13	1.51314e-12	0.0254636	5.23284e-13
GW_12_GTGGACCAACCCGATT	fibro	3.49483e-13	1.55417e-12	3.00986e-13	9.17066e-13	2.88513e-13	3.54901e-13	3.72603e-13	0.114751	0.0852696	2.63311e-12	3.26538e-13	3.8088e-13	0.173162	0.0232796	0.0594762	0.531521	0.0125409	2.98485e-13	4.66544e-13	3.05315e-12	2.34829e-13
GW_12_GTGGGCTTAGACACAC	IN3	4.33426e-13	0.00564614	0.259576	0.0788048	0.365987	0.159318	3.35428e-10	0.00491505	4.59258e-13	6.38185e-13	6.98487e-13	2.95738e-12	1.09258e-12	1.00203e-12	0.0106359	0.0129441	1.70213e-12	6.92201e-12	9.35974e-13	0.00984792	0.0923246
GW_12_GTGGTTTCCGCCTTTC	pre_MN	0.0865749	0.00690555	1.7775e-12	1.19742e-12	0.0519747	7.15277e-09	2.06326e-12	4.54291e-11	0.00600631	8.62514e-13	2.53379e-11	0.0175264	8.36381e-12	8.73609e-13	1.62317e-12	0.0193578	2.88438e-12	1.4145e-12	8.97671e-13	0.00858858	0.803066
GW_12_GTTACAATTGGTGACG	NPC2	0.413052	0.024981	5.69159e-13	2.38265e-12	1.45899e-12	3.35747e-13	1.54481e-12	2.39536e-13	0.0831568	7.39978e-13	0.476586	4.61767e-13	2.2389e-13	4.29366e-12	1.21119e-12	3.75586e-13	8.50762e-13	0.00222411	3.49471e-12	1.2234e-13	2.50131e-13
GW_12_GTTCACAGGAGTCTAG	pre_MN	7.82198e-12	7.19604e-13	0.0241834	2.58275e-12	0.178448	0.025616	0.0671926	1.53257e-12	5.23687e-13	1.47676e-12	3.22422e-12	0.0240333	0.00282614	1.07282e-12	0.00788999	0.0115194	0.00450768	1.70203e-11	2.38456e-12	0.0677949	0.585989
GW_12_GTTCGCCATAAGTGCC	fibro	4.07253e-13	9.14277e-13	6.42308e-13	1.47599e-12	7.10014e-13	5.83427e-13	5.8358e-13	0.0270071	0.0682792	0.0213179	4.36123e-13	4.31164e-13	8.42182e-13	0.0221748	2.47843e-12	0.861221	5.523e-13	9.45077e-13	1.51241e-12	2.85463e-12	3.41837e-13
GW_12_GTTGAACCGGTTCCAT	pre_MN	4.76333e-13	1.23902e-12	1.26223e-12	1.33003e-12	2.33281e-07	0.00826254	1.28484e-12	0.110303	4.50822e-13	6.08334e-13	3.86125e-13	0.000850576	0.0147152	9.60684e-13	7.90955e-13	0.044256	0.000726612	9.09037e-13	9.37154e-13	0.136173	0.684712
GW_12_GTTGGATTTGCGTTGG	pre_IN3	8.18795e-13	2.48481e-12	1.63317e-11	5.68534e-11	0.114073	1.62234e-12	1.71942e-12	0.130277	1.42119e-12	0.02631	7.47404e-13	5.72049e-12	3.26677e-11	5.58903e-12	1.36421e-12	0.165655	2.56577e-12	1.4804e-11	1.62379e-12	0.563685	2.33859e-12
GW_12_GTTTCATATCGTCGCT	pre_MN	0.159723	0.021713	6.44251e-13	6.80391e-13	6.04143e-13	1.12195e-11	1.11761e-12	0.0665542	0.0111237	4.744e-13	2.15091e-12	0.00102276	1.16467e-07	9.72567e-13	0.00565824	0.0212824	0.0158353	4.38466e-13	4.94753e-13	9.62129e-13	0.697087
GW_12_TAACGCTTTGAGAGCG	fibro	1.6232e-12	0.00922781	2.1201e-12	2.23064e-12	1.7181e-12	1.461e-12	2.34533e-12	0.143408	0.00578481	1.37326e-11	1.47296e-12	1.38783e-10	0.110377	1.92602e-11	4.09968e-12	0.453971	6.88711e-12	1.89716e-12	2.33954e-12	0.277232	2.20529e-12
GW_12_TAACTCATCCGCGCGG	fibro	5.68615e-13	0.0076132	4.74368e-13	7.11922e-13	0.00186991	4.38753e-13	4.80244e-13	0.104065	2.47844e-11	0.00450343	6.15412e-13	5.09726e-13	0.00913627	0.0546707	2.51733e-12	0.713182	3.07525e-12	4.09419e-13	6.78143e-13	0.104959	2.68582e-13
GW_12_TAAGCAGGCGACACGC	fibro	6.03796e-12	0.0147587	6.05342e-12	1.80882e-11	7.62731e-12	4.30023e-12	4.70025e-12	5.39313e-11	0.00898182	2.34455e-10	3.51845e-12	4.34443e-12	0.0779512	0.131337	2.94408e-11	0.464829	2.12607e-11	1.208e-11	0.0246209	0.277522	3.58861e-12
GW_12_TAAGGGCTGGGAGAGG	fibro	1.1081e-12	4.73101e-12	3.13565e-12	0.0226931	0.0132506	9.95763e-12	1.59334e-11	0.0695251	0.0406823	1.12731e-08	1.03426e-12	3.73272e-12	4.61306e-11	0.0481546	9.83785e-12	0.576153	9.33433e-13	2.1335e-12	2.28676e-12	0.229542	2.73884e-12
GW_12_TAAGTAACATCTTGAC	fibro	5.51758e-13	0.0196988	3.95857e-13	6.16934e-13	3.20226e-13	3.93471e-13	3.98591e-13	0.186602	0.016407	0.00972048	5.29351e-13	6.22179e-13	0.0785873	0.0072308	0.0389615	0.503054	4.32834e-12	3.80365e-13	6.43685e-13	0.139738	2.78208e-13
GW_12_TACAACGCACAACTCA	fibro	9.80905e-13	1.20937e-11	1.7377e-12	2.12045e-12	1.30818e-12	1.00665e-12	1.03024e-12	0.145355	9.76239e-13	0.0422038	7.27613e-13	2.32537e-12	1.11528e-11	6.76859e-12	1.68314e-12	0.411551	7.93613e-13	4.68701e-12	3.88282e-12	0.40089	7.8325e-13
GW_12_TACAAGTCTCGTGCAT	pre_MN	0.0387253	2.56515e-12	1.10394e-12	0.00589232	0.0192011	0.00199653	0.00818374	0.045744	5.55632e-13	1.75691e-12	1.8511e-12	2.51352e-11	0.0690619	1.45188e-11	1.00569e-12	0.0346256	1.55006e-12	1.68826e-12	2.09214e-12	0.0971321	0.679437
GW_12_TACCGGTCGTTTCCAT	pre_IN3	9.17523e-12	0.0375758	3.15404e-12	4.27147e-12	3.87981e-12	3.30614e-12	0.010508	0.318475	5.72603e-12	8.63356e-12	5.86298e-12	1.88039e-11	0.0975756	5.02384e-11	7.45425e-12	0.207564	6.54813e-12	3.68701e-12	4.2098e-12	0.328301	3.49502e-12
GW_12_TACCTGCTGCACTGTG	fibro	5.17169e-13	0.0047936	4.07258e-13	7.91059e-13	3.10922e-13	4.75673e-13	5.35215e-13	0.125203	0.041178	2.38685e-12	4.86706e-13	3.58607e-13	7.73976e-12	0.0359663	0.00364168	0.685955	3.19198e-13	3.36003e-13	6.17794e-13	0.103263	2.74781e-13
GW_12_TACGAGAACTTCACGT	NPC2	1.33083e-12	5.73916e-13	0.0361974	0.0571349	0.195053	0.133747	1.27744e-10	0.00233172	0.0527988	1.77283e-11	0.258988	1.85581e-12	0.00648987	0.059495	1.15418e-11	0.00459061	3.36381e-13	0.0366979	0.132637	0.0238388	2.10057e-12
GW_12_TACGATGTTGATCATC	IN3	7.78085e-12	0.00980898	0.0125108	0.0737942	0.208894	0.0990062	3.49082e-07	0.00352235	0.00626177	0.0223213	0.176353	0.0220525	0.146288	0.0217637	7.219e-12	1.29332e-11	0.000639039	4.48755e-12	0.130493	2.85298e-12	0.0662913
GW_12_TACGCAGTTCTTTCCT	fibro	5.25002e-13	1.55219e-12	3.39989e-13	6.88218e-13	2.68952e-13	3.31238e-13	4.75769e-13	0.0637163	0.105775	0.0541792	6.50053e-13	8.55149e-13	0.049473	0.215112	0.00657093	0.493325	0.0118476	3.47781e-13	6.90432e-13	8.71212e-13	2.0017e-13
GW_12_TACGTTTACCGGCAAT	pre_MN	0.0268925	1.62997e-12	9.5126e-13	1.2402e-12	0.0612966	2.54469e-07	0.0115659	2.4692e-11	9.12051e-13	5.68785e-13	2.77751e-12	0.0271553	0.0265798	1.69867e-12	1.708e-12	0.0171706	1.15064e-11	1.39181e-12	1.10128e-12	0.00873377	0.820605
GW_12_TACTGGACAGCTCGGC	pre_MN	0.0346026	0.0313339	1.79389e-12	6.83201e-12	0.0306056	0.100049	2.76414e-12	0.0215306	0.0097795	1.44521e-12	1.48617e-12	0.0190953	0.0667339	1.60396e-12	1.16982e-11	0.0522368	0.00100719	1.41378e-11	2.66628e-12	0.0407108	0.592315
GW_12_TAGAGATCATGCAACT	fibro	9.43228e-13	1.65794e-12	4.58994e-13	8.08807e-13	3.57137e-13	5.46292e-13	5.70163e-13	0.0842087	0.055992	0.0376991	7.40631e-13	6.09163e-13	0.0752823	0.078102	5.64842e-12	0.65076	0.0179557	3.77371e-13	6.8733e-13	1.23802e-12	3.07811e-13
GW_12_TAGATTCCTGGTTATT	pre_IN3	6.10303e-12	0.00712238	1.41001e-12	2.30856e-12	0.0230306	1.79369e-12	1.28778e-12	0.134355	3.75475e-12	0.0700217	1.7906e-12	0.0149812	0.104892	0.0236773	2.04554e-12	0.281499	0.00540317	6.38138e-12	1.79833e-12	0.335017	1.95528e-11
GW_12_TAGGTCCAAGTAAGGA	pre_IN3	8.74028e-13	0.0358669	6.83265e-13	6.66505e-13	6.11846e-13	6.40682e-13	7.03862e-13	0.25788	0.000206953	3.59487e-12	9.04607e-13	8.14173e-13	0.0827465	9.61256e-12	1.66202e-12	0.225566	0.00318102	8.75164e-13	8.12798e-13	0.394553	6.40777e-13
GW_12_TAGGTGAGCCCTACTC	pre_MN	1.12797e-12	0.0026818	4.70377e-12	2.58534e-12	0.0794237	0.0887746	2.00487e-12	0.0444924	0.00236877	1.13673e-12	7.642e-13	3.55471e-12	0.00409123	2.00742e-12	0.014297	0.0228968	1.47716e-12	1.98929e-12	1.48348e-12	0.0955921	0.645382
GW_12_TAGTCCGCAGAGAATG	fibro	3.44621e-13	1.01046e-12	5.23818e-13	1.94414e-12	1.18452e-12	4.934e-13	5.29351e-13	0.0375573	0.0182457	0.00105702	4.05639e-13	4.64533e-13	8.62937e-13	0.020582	1.35003e-12	0.922558	4.47963e-13	5.93181e-13	1.02742e-12	3.00429e-12	3.07308e-13
GW_12_TAGTCTAACAACGAGA	pre_MN	0.0141957	5.09945e-12	3.42675e-12	6.1291e-13	0.0650051	0.02502	1.65705e-12	3.87456e-12	9.16878e-13	4.75514e-13	1.96254e-12	0.0307725	0.0140555	5.53527e-13	7.71447e-13	0.0240519	0.0138491	0.0233739	9.23673e-13	2.78672e-11	0.789676
GW_12_TATAGGGTACTCATGA	fibro	2.41382e-12	0.0107465	1.15864e-12	3.28116e-12	0.00924505	1.70702e-12	1.05226e-12	0.0868787	0.0448843	0.0248462	5.11112e-12	0.00465823	0.0210564	0.09355	8.55479e-12	0.549443	1.88647e-12	1.47068e-12	0.0152628	0.139429	1.37184e-12
GW_12_TATCTACAGAGGTAAT	pre_IN3	1.30066e-11	0.0371278	0.00612729	2.02146e-12	0.0446711	1.32223e-12	9.55197e-13	0.174605	1.63702e-12	7.86226e-11	2.04691e-12	0.0100453	0.115297	4.98376e-12	3.37856e-12	0.153867	0.0144158	0.0343946	2.05725e-12	0.280589	0.128861
GW_12_TATGAAGACAGGTGCG	fibro	7.02184e-13	0.0143749	4.70982e-13	8.68547e-13	3.65323e-13	4.68511e-13	5.68515e-13	0.133401	0.0744366	8.52652e-12	6.23523e-13	7.16109e-13	0.0170622	0.0201525	4.41036e-12	0.671612	1.00495e-12	4.26638e-13	1.43941e-12	0.0689603	3.14271e-13
GW_12_TATGGCCCGGCCTCGC	pre_MN	5.79689e-13	0.012766	1.37624e-12	4.69114e-12	0.0341883	0.0237942	7.29982e-12	0.0790166	1.609e-12	1.74885e-12	5.79598e-13	0.00962975	1.78333e-12	1.61134e-12	0.00550509	0.0540423	2.22667e-12	1.07533e-11	2.09386e-12	0.272864	0.508194
GW_12_TCAACGCGACCGGCAG	fibro	0.0917863	0.0873432	4.22611e-12	5.16534e-12	6.82969e-12	4.46981e-12	3.75726e-12	0.0285584	0.0337044	0.0771862	0.0619485	0.0307239	6.88632e-11	0.117143	2.43997e-11	0.258189	6.45091e-10	0.063254	2.51782e-11	0.150164	6.55517e-12
GW_12_TCAACTAACGTATAAC	fibro	4.72487e-13	4.04727e-12	5.30582e-13	1.52249e-12	7.72498e-13	5.30102e-13	5.21131e-13	0.155568	0.00312319	0.0394629	5.21892e-13	6.86069e-13	0.0220277	0.0864817	1.39269e-11	0.522459	0.0184456	7.02372e-13	8.55093e-13	0.152432	4.65614e-13
GW_12_TCACAGGTTATTGGGC	fibro	6.37778e-13	4.72175e-12	4.45345e-13	1.3592e-12	5.95275e-13	5.01267e-13	4.63256e-13	4.60927e-12	8.64761e-12	4.23908e-05	5.87662e-13	5.58479e-13	0.016073	0.0841707	1.68033e-12	0.550499	4.87729e-13	5.37783e-13	8.13936e-13	0.349215	3.64885e-13
GW_12_TCACGCATTGTAGATC	fibro	4.40941e-13	0.0120072	4.51133e-13	7.34844e-13	3.44255e-13	4.07272e-13	4.18905e-13	0.0557659	4.61196e-10	0.0150402	4.88885e-13	4.27852e-13	0.0107212	0.131357	0.108325	0.500944	3.85182e-13	3.93309e-13	7.79555e-13	0.165839	2.57208e-13
GW_12_TCAGGTTCTTTGAGAA	IN3	8.63316e-13	2.17285e-12	0.067649	0.0311759	0.226477	0.0882202	0.000999759	0.0623618	5.50159e-13	1.87057e-12	1.11533e-12	0.0122275	0.00291397	0.0175931	1.20705e-12	0.0792829	1.65315e-11	0.0711882	3.23263e-12	0.196948	0.142963
GW_12_TCAGTACTGACCCGCG	fibro	7.67334e-13	2.71777e-11	8.31362e-13	2.62731e-12	7.70655e-13	7.95509e-13	8.01539e-13	2.9824e-11	3.3568e-12	0.111227	6.55729e-13	1.09553e-12	0.00735858	0.0420518	2.08628e-12	0.535011	1.24113e-12	9.55845e-13	1.4406e-12	0.304352	5.03402e-13
GW_12_TCCAACTTTAAATTCT	pre_MN	6.98034e-13	4.00289e-11	0.0167966	0.0365359	0.148192	1.00975e-05	1.52503e-10	0.041681	9.18318e-13	0.0141889	6.23737e-13	0.0111536	0.0063833	5.70278e-12	2.07476e-12	0.0449324	2.31852e-10	0.00378239	8.31261e-12	0.209127	0.467216
GW_12_TCCACAATGGTTTACG	IN3	2.00135e-12	6.03998e-12	2.28413e-12	0.0345131	0.322825	0.0301552	0.0282597	0.0387911	0.000488051	9.7743e-12	1.29477e-12	0.00367789	0.00833302	0.00296849	8.17456e-12	0.0300411	2.82766e-12	0.0484745	3.39864e-12	0.292877	0.158596
GW_12_TCCCAGGCTTAGCTAA	fibro	5.99295e-13	1.72938e-12	1.759e-12	5.75228e-12	0.00894406	9.73502e-13	0.00577769	0.0179959	3.36733e-12	2.40122e-11	5.49753e-13	5.1554e-12	2.20235e-12	0.0907339	1.82845e-12	0.792911	0.00155606	2.40897e-12	4.24334e-12	0.0820812	6.44282e-13
GW_12_TCCCGGGTGTGCTGCT	IN3	2.36931e-07	0.00270188	1.66386e-12	0.0467028	0.228275	0.0727445	9.54288e-12	1.05733e-11	3.14326e-12	0.0158731	0.0955126	5.27772e-12	0.154778	6.34868e-12	7.60367e-11	0.0287202	1.92435e-12	2.13161e-10	0.0519045	0.150311	0.152476
GW_12_TCCCTGGCTCGCTGGA	pre_MN	6.22445e-13	9.42047e-13	9.34401e-13	1.14797e-12	0.0259301	9.11935e-07	1.34565e-12	0.0104562	6.8676e-13	5.33875e-13	4.32715e-13	0.016617	0.0241338	4.43978e-13	1.14623e-12	0.0175989	2.76461e-12	1.07059e-12	7.28794e-13	0.0338209	0.871442
GW_12_TCCGAACTTGGCTTAC	fibro	1.48868e-12	0.0350631	3.56615e-12	0.0216796	3.10072e-05	2.37717e-12	2.6938e-12	0.0436623	4.62134e-12	0.0828173	1.1673e-12	1.55355e-12	8.53782e-12	0.046162	1.91703e-12	0.539372	7.14889e-13	4.54651e-12	3.04464e-12	0.231213	2.92246e-12
GW_12_TCCGATTACATTGCCG	pre_MN	0.0289443	1.37888e-12	3.91758e-12	2.99043e-12	0.153455	0.0357093	2.32711e-11	0.0133662	5.55339e-12	3.09319e-06	0.0143675	2.44962e-11	0.0565494	2.35802e-12	3.51916e-12	0.0158718	0.0198588	0.0159856	3.13267e-12	0.224995	0.420893
GW_12_TCCTAGCAAAGAAGCT	pre_MN	4.72839e-13	1.85186e-12	4.42782e-12	0.0449867	0.123373	1.46161e-10	0.00463767	0.0580736	2.82658e-13	0.00526466	6.07625e-13	0.0131705	0.00726334	4.39846e-12	6.41707e-13	0.0294468	0.0065457	3.61132e-11	4.90766e-12	0.248642	0.458597
GW_12_TCCTCTACGAGATGGC	fibro	7.96403e-13	1.94854e-12	1.00383e-12	1.11395e-12	6.82132e-13	9.46273e-13	9.90699e-13	0.0496493	0.0119012	7.57662e-11	7.79139e-13	1.98084e-12	0.0363171	2.19201e-11	3.53611e-11	0.641663	1.52617e-12	8.40443e-13	1.34495e-12	0.256518	0.00395164
GW_12_TCCTCTCCAGTTGTCC	fibro	9.14231e-13	1.88721e-12	6.57573e-13	1.36716e-12	7.61881e-13	7.57995e-13	6.80761e-13	0.111357	0.0521726	0.0237645	7.26599e-13	1.0059e-12	0.0583001	0.0844367	8.47796e-12	0.616893	3.06758e-12	9.56165e-13	1.32793e-12	0.0530756	5.03495e-13
GW_12_TCCTGCGTTGATACTC	pre_MN	0.150494	0.0619041	2.7352e-12	0.00352503	0.0358725	0.0375938	6.12987e-11	1.71484e-12	0.0055267	9.82354e-13	2.69723e-12	0.00715895	0.0264283	1.19772e-11	0.0386384	0.0396794	0.0069044	5.50078e-12	3.91603e-12	1.20788e-12	0.586274
GW_12_TCGAAATTTAGGACCA	fibro	4.80479e-13	0.00325467	4.82993e-13	1.06516e-12	4.71344e-13	5.81336e-13	5.40975e-13	1.11428e-11	0.0185363	7.85057e-12	5.95476e-13	3.64324e-13	3.66235e-12	0.0475498	4.9674e-12	0.785798	4.29511e-13	0.00274015	7.31364e-13	0.142121	3.44993e-13
GW_12_TCGCCGAAGTTGCGTC	pre_IN3	4.70608e-13	3.3178e-12	3.63357e-13	5.51041e-13	3.45385e-13	4.84288e-13	3.75972e-13	0.231259	1.97124e-12	1.46747e-12	4.08274e-13	9.13031e-13	0.0787926	1.516e-12	9.57662e-13	0.275223	8.98257e-13	3.62415e-13	5.01324e-13	0.414725	3.56516e-13
GW_12_TCGCGTCCAGAAGGTC	pre_MN	5.70944e-13	0.00500166	9.48139e-13	2.13588e-12	0.0823259	0.0224346	0.00824	0.0591052	0.0193533	1.23004e-12	6.67643e-13	0.0468951	0.0118342	1.96625e-12	7.66703e-12	0.0631484	0.00210784	1.16585e-12	1.04673e-12	0.161822	0.517732
GW_12_TCGGAATGCGCTCTGA	pre_MN	5.40179e-12	4.48188e-12	1.64692e-12	3.63064e-12	0.0399786	0.000718477	3.75727e-12	0.0862042	4.13561e-12	2.45859e-12	1.88537e-12	4.87327e-09	0.133402	4.84952e-12	1.26765e-10	0.0642219	0.000745542	1.00829e-11	2.43164e-12	0.161716	0.513013
GW_12_TCGTATTACCCATTGC	Ependymal	0.103894	0.223054	8.03895e-12	1.02371e-11	0.0559783	1.00513e-06	0.0039658	1.38051e-11	0.0337397	0.0609529	0.0264768	0.0432515	8.81505e-12	0.0463648	7.94177e-12	0.219644	0.0171299	0.0343753	0.0242556	0.0719816	0.0349355
GW_12_TCTAGCAATCTCCGCC	fibro	2.52653e-13	7.94194e-13	2.77068e-13	6.46129e-12	1.8774e-13	2.83682e-13	2.6925e-13	0.19887	0.0323631	2.3397e-10	2.79569e-13	2.46077e-13	4.28692e-12	0.00750118	0.0291297	0.732136	5.44676e-12	2.0545e-13	5.20937e-13	1.56267e-12	1.71356e-13
GW_12_TCTGGGTAGCGCTCAT	pre_MN	1.23573e-11	0.00938219	2.31917e-12	2.64805e-12	0.0668674	2.15611e-05	2.18007e-11	0.028202	1.50809e-12	0.000207094	4.49304e-12	0.0255025	0.0406356	0.00794552	3.90202e-12	0.0277853	0.00640983	5.95496e-09	4.82472e-12	0.282067	0.504974
GW_12_TCTTACGGCATCCGAC	fibro	5.56629e-13	9.31029e-13	3.20193e-13	5.43893e-13	2.6508e-13	3.53294e-13	3.71897e-13	0.00726127	0.0674734	4.4165e-12	5.39732e-13	4.56437e-13	0.0666976	0.108657	5.98177e-12	0.749911	1.41953e-12	3.09863e-13	4.85021e-13	9.00071e-13	2.19844e-13
GW_12_TGACCCACGTTAGACA	NSC1	1.05737e-12	0.10079	8.46259e-13	1.5692e-12	2.2799e-12	6.65336e-13	6.94942e-13	1.93207e-11	2.44309e-12	2.90559e-11	1.43786e-12	1.49518e-12	0.0384154	0.384418	1.96163e-12	0.195078	3.99182e-11	3.08531e-12	1.67957e-12	0.281298	6.93178e-13
GW_12_TGAGCCATACAGTCTC	pre_MN	6.79343e-13	0.00589311	1.01872e-12	6.30188e-12	0.0196226	7.57274e-12	1.29326e-11	0.101847	3.56066e-13	7.39441e-13	5.75447e-13	4.13823e-12	0.045196	9.66191e-13	6.02494e-13	0.0421426	1.53105e-12	1.38189e-12	0.00553749	0.236589	0.543172
GW_12_TGAGTGCCTCTTAAAT	fibro	4.45182e-13	5.21295e-12	4.04194e-13	5.90387e-13	3.85515e-13	4.40213e-13	3.96282e-13	0.229523	4.71625e-12	1.95042e-12	4.15179e-13	7.30602e-13	0.0627167	2.14441e-12	1.82856e-12	0.357768	1.61586e-12	3.80937e-13	5.57823e-13	0.349992	3.66935e-13
GW_12_TGATCAGGGAACTGCT	fibro	0.146515	3.0712e-12	0.0136653	6.76425e-12	0.0770341	2.66226e-12	1.02925e-11	0.00819633	3.57191e-12	0.0401771	4.29905e-12	4.46259e-12	0.132069	0.0636875	3.11593e-12	0.323306	0.00530186	7.77528e-12	2.92287e-11	0.144437	0.0456106
GW_12_TGATTCGTCTATCACT	IN3	8.87296e-13	0.00340667	0.116612	0.115052	0.342331	0.0789439	3.04717e-12	0.0298568	4.95832e-12	6.83599e-13	7.24302e-13	0.0218806	0.00543188	7.52075e-13	5.23358e-12	0.00707332	0.000624578	0.0862804	1.01092e-12	0.0700138	0.122493
GW_12_TGATTTATTAGCTGTG	pre_MN	0.0155895	0.00511486	8.18158e-12	2.0808e-11	0.116209	0.097172	6.63875e-11	0.00227664	0.00371343	0.029768	0.039921	0.00573517	0.144226	0.00953386	1.86139e-09	0.0122467	0.00869981	6.55617e-11	0.0625499	0.0499839	0.39726
GW_12_TGCAGAGTACCGAGCA	IN3	7.28879e-13	5.4097e-12	0.0772739	0.0811831	0.316334	0.0138225	6.09837e-12	0.0772322	5.10764e-12	1.59056e-12	1.00193e-12	5.25141e-12	0.00384815	6.38689e-11	7.94502e-05	0.0393882	0.0105483	0.0609719	1.74321e-12	0.250257	0.069061
GW_12_TGCGACACCCTAGTGC	fibro	4.12473e-13	1.48344e-12	3.71821e-13	5.73834e-13	2.87436e-13	3.49495e-13	3.63402e-13	0.0813925	0.0132072	0.0194504	4.01094e-13	4.0703e-13	5.8734e-12	0.100214	2.22924e-12	0.773378	6.77481e-13	3.13779e-13	5.45019e-13	0.0123578	2.33111e-13
GW_12_TGCGCGATTAACGGAG	pre_IN3	1.38001e-12	0.0267386	1.76591e-12	3.36693e-11	3.26542e-12	1.95107e-12	1.79402e-12	0.0118987	8.68797e-12	0.04853	1.31345e-12	8.61924e-12	0.000715256	0.0131758	6.98989e-12	0.387385	0.00547921	0.0825935	3.09766e-12	0.423484	9.67364e-13
GW_12_TGCGTAAGAACCTGAT	pre_IN3	4.17989e-13	3.56327e-12	0.00755001	5.80702e-09	0.0421451	2.6776e-12	1.44954e-12	0.178115	7.87104e-13	1.54639e-11	4.74747e-13	0.0333899	2.55915e-12	3.6269e-12	7.51867e-13	0.13265	1.19918e-11	0.0718992	2.69557e-12	0.534251	1.87901e-11
GW_12_TGGAAGAAGGGAACGT	pre_MN	0.0544548	1.12264e-12	6.41136e-12	4.05596e-12	0.120915	0.0176526	0.0615755	0.00623789	0.000787654	2.53192e-12	0.00252177	9.48071e-12	0.0321679	1.59495e-12	2.07478e-12	0.0314251	0.00246686	8.80205e-12	0.0284318	0.0613041	0.580059
GW_12_TGGAGTGATGCGATGA	IN3	9.79647e-13	2.10169e-12	0.126288	0.0756893	0.271943	0.0368515	0.0109439	0.0406766	7.01271e-08	1.39729e-12	1.06514e-12	4.99454e-12	3.63852e-12	3.03355e-12	6.82985e-09	0.0397969	0.00964932	0.0979199	1.89457e-12	0.265457	0.0247838
GW_12_TGGCCGTATATTGACC	fibro	4.92907e-13	1.60185e-12	7.86732e-13	2.08036e-12	7.95416e-13	8.46984e-13	8.47795e-13	0.03767	9.47881e-13	0.100189	5.45334e-13	7.38979e-13	2.48925e-12	0.0557947	1.48272e-12	0.493075	8.17221e-13	2.2463e-12	3.23286e-12	0.313272	5.1357e-13
GW_12_TGGTCTGTTGGGCGTA	Ependymal	0.0318302	0.504389	0.0555363	1.62217e-12	0.0808483	1.19012e-12	0.00639443	8.18338e-13	0.123162	1.46328e-12	0.105983	0.0098738	3.59211e-13	0.0160618	1.10246e-12	0.0233338	0.00210439	0.0150815	3.18827e-12	3.254e-13	0.0254001
GW_12_TGTAGTGATCTATAAT	NPC2	0.0442117	0.00238759	5.25753e-12	0.0711434	0.0641754	0.147281	0.0103653	1.49098e-12	0.00820949	0.0413825	0.436907	8.23199e-13	0.015454	0.0201421	3.92867e-12	0.00544031	2.18964e-12	2.99274e-11	0.132901	1.89756e-12	1.50634e-12
GW_12_TGTCCTAAGTCACCGC	pre_MN	0.0317671	0.0189699	2.09267e-12	6.7238e-12	0.124923	0.00284936	0.00268693	0.0219282	4.78163e-13	3.1918e-12	5.61747e-06	0.0149151	0.0718097	3.03555e-12	1.16959e-12	0.0237056	1.22462e-12	2.92108e-12	2.45727e-12	0.140381	0.546059
GW_12_TGTGCTTTACGTAAGA	fibro	2.17972e-13	8.47701e-13	3.35719e-13	9.9908e-13	2.92635e-13	4.10913e-13	3.87569e-13	0.0776545	0.0303023	0.00534753	2.76186e-13	2.93515e-13	1.65469e-12	0.0824461	0.0213865	0.77459	5.13313e-13	3.23073e-13	5.48706e-13	0.00827244	2.2175e-13
GW_12_TGTGTTCGTATCCAAG	pre_IN3	1.37704e-12	5.10863e-12	7.83799e-13	1.09801e-12	1.25226e-12	8.75976e-13	6.18591e-13	0.266064	2.294e-11	2.79338e-12	7.4718e-13	0.0026994	0.0939603	4.33253e-12	1.96107e-12	0.249325	9.6546e-13	8.2372e-13	8.96796e-13	0.387951	9.01622e-13
GW_12_TGTTCCGCTTCCATGA	IN3	1.05855e-12	1.84875e-12	0.063845	0.00124632	0.362816	0.145294	0.0279724	0.000237696	9.39303e-11	1.80239e-12	1.78391e-12	0.0206494	0.0305706	3.27055e-12	4.83425e-12	0.0124683	7.21837e-13	2.31651e-06	3.9987e-12	0.0623895	0.272509
GW_12_TGTTCTTCCATTGACT	IN3	7.59601e-13	3.09885e-12	0.0716889	0.0908711	0.382079	1.73682e-08	0.0432869	8.05712e-12	0.0176843	1.95357e-12	9.51129e-13	0.0212124	4.37563e-12	0.000283115	1.04387e-11	0.0132493	2.55792e-12	0.0400338	2.44329e-12	0.153546	0.166065
GW_12_TTAAGCGCCTGACCCA	pre_IN3	6.06811e-13	0.0125853	2.02975e-12	0.00198169	0.0533364	1.19339e-12	1.23505e-12	0.0776444	5.20418e-13	0.0609703	7.33712e-13	0.0100931	1.02914e-11	0.0568501	1.23528e-12	0.166884	1.96371e-12	0.00193323	4.62209e-12	0.557721	1.20601e-12
GW_12_TTACCATTGATTACCC	pre_MN	0.0011759	2.0121e-12	1.06382e-12	1.36165e-12	0.0616899	0.00854527	2.4629e-12	1.94416e-12	1.94177e-12	6.47538e-13	1.89653e-12	8.96054e-12	0.0832657	7.93507e-13	1.7408e-12	0.0113098	0.00754255	1.20228e-12	8.72147e-13	0.0461707	0.7803
GW_12_TTACTATCGGCTTCTC	fibro	3.62088e-13	5.25078e-13	3.60196e-12	0.040628	0.0154854	3.18426e-12	1.42764e-11	0.0551575	0.0573056	0.00596274	4.5458e-13	5.63777e-13	9.53578e-13	0.044268	1.13417e-10	0.751624	6.8729e-13	3.75479e-12	4.07913e-11	0.0295688	1.90533e-12
GW_12_TTACTCTGGTACGTAC	pre_MN	0.00746264	4.79016e-10	3.56352e-12	2.82651e-12	0.0559979	2.72716e-12	1.00668e-11	0.0695637	9.70252e-13	2.98213e-12	1.4075e-12	0.00708348	0.147219	3.58943e-12	1.66396e-12	0.0925026	0.0103007	1.10339e-11	5.07928e-11	0.0883639	0.521506
GW_12_TTAGTAGGGCGGCGGG	pre_MN	0.0338133	0.0114206	1.68722e-12	4.29631e-12	0.100991	6.51887e-08	5.47974e-12	0.00763086	0.00389389	9.41584e-13	1.55701e-12	0.0314395	0.00998701	1.06196e-12	6.05245e-12	0.0365944	3.50521e-12	2.02228e-12	1.40616e-12	0.129933	0.634297
GW_12_TTATGACAAACTGGAT	pre_IN3	7.05255e-13	0.00188359	0.0286593	0.0437025	0.202608	2.22728e-11	3.0273e-10	0.0824692	2.45898e-12	0.0184189	8.12357e-13	1.55345e-12	2.22616e-12	3.48748e-06	1.96968e-12	0.156643	0.000727825	0.166524	4.34192e-12	0.298359	6.08973e-12
GW_12_TTCGTACTCCAGAACG	pre_MN	2.23756e-12	0.00840314	1.83372e-12	1.83369e-12	0.0817538	1.97551e-12	1.37519e-12	0.0824422	4.42801e-12	3.32652e-12	1.06125e-12	0.0105663	0.0566932	8.47954e-11	2.01211e-12	0.144428	2.09159e-11	0.0339463	2.32216e-12	0.249517	0.33225
GW_12_TTCTGCGAGCGCCCTT	fibro	2.81515e-13	8.6888e-13	4.66083e-13	2.0985e-12	4.22924e-13	6.47301e-13	1.04967e-12	0.100501	0.0360254	0.0125596	3.21629e-13	3.10814e-13	1.87933e-12	0.0852868	0.0119199	0.689397	3.4698e-13	4.37296e-13	1.4609e-12	0.0643109	3.36817e-13
GW_12_TTCTTGAGCCGCGCTA	fibro	4.41545e-13	0.00275521	3.70157e-13	7.27604e-13	2.68358e-13	5.00876e-13	6.06182e-13	0.0831974	0.0430191	5.31739e-12	4.17136e-13	2.85553e-13	7.92378e-12	0.0236844	8.04686e-12	0.847344	3.3281e-13	3.04694e-13	6.40897e-13	4.58518e-11	2.52104e-13
GW_12_TTGAAGAATTCCCAGG	fibro	1.68971e-12	8.68869e-12	1.28383e-12	4.43535e-12	1.4672e-12	1.76107e-12	1.51853e-12	0.13725	1.92616e-12	1.92908e-11	1.64113e-12	1.74062e-12	5.71819e-12	0.063212	3.51707e-12	0.65106	1.04541e-11	1.67325e-12	2.62108e-12	0.148478	9.59756e-13
GW_12_TTGACATGAACGTGGA	pre_IN3	1.13063e-12	1.65531e-07	1.05651e-12	1.01233e-12	2.05035e-12	8.37892e-13	7.18432e-13	0.234653	2.00855e-11	6.05216e-10	1.1166e-12	0.020072	0.115687	4.92681e-12	3.58884e-12	0.22507	0.0181781	5.77892e-12	1.44701e-12	0.38634	2.16263e-12
GW_12_TTGACTACCATATGGT	pre_MN	6.47502e-13	2.90216e-12	1.08162e-11	1.72396e-12	8.088e-05	2.53307e-12	1.41069e-12	0.179089	7.70511e-13	1.37058e-12	6.49881e-13	0.0108036	0.0421788	7.69014e-12	0.00400787	0.140233	0.00237311	3.28756e-11	1.85679e-12	0.298871	0.322364
GW_12_TTGAGAGTACTGCTAA	pre_IN3	5.7526e-13	0.0302194	9.09877e-13	7.97089e-13	1.01892e-12	7.2148e-13	6.63027e-13	0.237147	1.73435e-12	9.37364e-12	7.44914e-13	0.00116971	0.101163	7.62933e-12	1.23675e-12	0.197439	0.00256701	7.50486e-13	9.95997e-13	0.430294	8.64732e-13
GW_12_TTGATCTAACTTTGTC	fibro	1.21287e-12	2.54089e-12	2.57251e-12	1.41143e-11	3.36185e-12	1.91949e-12	1.95443e-12	7.436e-12	1.12629e-11	0.0654418	1.4574e-12	3.45199e-12	3.70476e-12	8.67065e-12	3.70007e-12	0.553536	1.93975e-11	4.51772e-12	5.97888e-12	0.381022	1.58115e-12
GW_12_TTGATTATGCAGATGA	pre_IN3	9.39619e-13	0.00966978	2.07508e-12	2.80587e-12	0.0658263	1.52703e-12	4.20022e-12	0.0910436	0.000926109	5.74424e-12	1.2535e-12	3.1896e-12	4.12127e-12	1.33926e-11	2.31597e-12	0.283716	0.0132492	0.0725495	2.63838e-12	0.463019	1.3475e-12
GW_12_TTGCATGCTGATCACG	pre_MN	5.62183e-09	0.00891721	1.25266e-12	9.98731e-13	0.0398665	0.0184317	0.00134501	0.0214819	1.73966e-12	8.43295e-13	4.89968e-12	0.00797867	0.0522909	9.80936e-13	3.16018e-12	0.0221764	0.000581154	3.50694e-12	1.18114e-12	0.0273818	0.799549
GW_12_TTGCCCTGATCACGGG	NPC2	0.11599	0.0107547	1.23153e-12	0.00382366	1.01825e-12	0.00188844	0.0101093	2.7207e-13	0.130205	1.93969e-12	0.724848	4.73008e-13	1.77928e-12	2.63082e-12	1.93886e-12	5.79586e-13	3.4504e-13	7.50987e-13	0.00238119	3.18866e-13	3.45234e-12
GW_12_TTGGACATGTGGCTTA	pre_MN	0.025521	0.00211728	1.4827e-12	2.37543e-12	0.0595525	1.27965e-08	1.52745e-12	0.00189689	0.00243	7.96307e-13	1.14726e-12	4.53231e-10	0.0415103	7.73329e-13	0.00286626	0.0250867	0.00827261	2.20304e-12	1.13586e-12	5.73993e-12	0.830747
GW_12_TTGTAAGGACCTAAGT	fibro	2.86339e-13	2.61604e-12	2.65964e-13	4.36227e-13	2.37696e-13	3.26766e-13	2.88846e-13	0.271302	4.77362e-11	1.4398e-12	2.92958e-13	3.87346e-13	0.0735513	8.95581e-12	1.33457e-12	0.500099	6.20527e-13	0.00149642	4.29718e-13	0.153551	2.37003e-13
GW_12_TTGTTTCCATACAACT	fibro	4.74307e-13	0.00888895	3.70834e-13	8.27732e-13	2.81225e-13	4.63563e-13	3.85487e-13	0.063546	0.0910416	0.0226618	4.60917e-13	5.94653e-13	0.131099	2.27377e-11	0.103551	0.56985	0.00936116	3.41844e-13	7.59392e-13	2.42257e-12	2.67058e-13
