# Supplementary material for: Molecular signatures of cell diversity modulated by long noncoding RNAs in the human fetal spinal cord
Source: iScience. 2026 Mar 17;29(4):115399. doi: 10.1016/j.isci.2026.115399 (PMC13090696; doi:10.1016/j.isci.2026.115399)
Supplement: Table S18. The spots values of Cell2location analysis, related to Figures 1E and 1F [file mmc19.xlsx]

## Sheet: Table.S18 Cell2location
index	Astros	Ependymal	fibro	IN1	IN2	IN3	NSCs	MN1	MN2	MN3	NPC1	pre_Astro	pre_Oligo	NPC2	NSC1	NSC2	oligos	pre_IN1	pre_IN2	pre_IN3	pre_MN
GW_10_AAACAAGTATCTCCCA	1.30104	1.2171	1.45855	1.37782	1.27561	1.2949	1.03257	1.63126	1.27515	1.78903	1.14776	1.06123	1.14934	1.89791	1.08963	1.42132	1.05903	1.27234	1.31557	2.27714	1.90188
GW_10_AAACGAGACGGTTGAT	1.38306	1.24807	1.54454	1.32763	1.15598	1.27322	1.03955	1.53765	1.20188	1.75561	1.13639	1.17073	1.14556	1.91616	1.11629	1.50213	1.01265	1.2008	1.2909	2.23939	1.86215
GW_10_AAACTGCTGGCTCCAA	1.37502	1.2596	1.53855	1.36353	1.208	1.30156	1.08153	1.63772	1.27671	1.8014	1.12042	1.0952	1.15976	2.0147	1.0921	1.47494	1.02009	1.19645	1.26637	2.30843	1.87726
GW_10_AAAGTGTGATTTATCT	1.37306	1.26458	1.63055	1.37374	1.22154	1.25926	1.07789	1.55372	1.28221	1.79438	1.17597	1.11505	1.18334	1.89491	1.09974	1.48502	1.03212	1.24963	1.25956	2.22304	1.82298
GW_10_AAAGTTGACTCCCGTA	1.30667	1.26287	1.55691	1.32662	1.19703	1.25818	1.05695	1.51886	1.27294	1.70614	1.13825	1.13561	1.12819	1.82728	1.12826	1.41594	1.0363	1.20872	1.23429	2.20564	1.76452
GW_10_AAATAGCTTAGACTTT	1.34231	1.25685	1.58377	1.3818	1.15297	1.23399	1.04151	1.50176	1.22343	1.73855	1.12776	1.13976	1.14496	1.89537	1.12023	1.43648	1.02111	1.18912	1.2426	2.11952	1.85052
GW_10_AAATTAACGGGTAGCT	1.35718	1.24081	1.51464	1.34875	1.21165	1.2352	1.05908	1.60353	1.23693	1.75802	1.12941	1.11173	1.1683	1.9561	1.12205	1.4349	1.0255	1.21619	1.28256	2.16235	1.873
GW_10_AAATTACCTATCGATG	1.32661	1.25089	1.51702	1.30468	1.14265	1.2406	0.999462	1.49698	1.18431	1.77114	1.10715	1.11216	1.11724	1.83035	1.11565	1.39679	0.960372	1.17489	1.2058	2.08635	1.82143
GW_10_AACATATCAACTGGTG	1.28631	1.22602	1.53535	1.30052	1.17367	1.21213	1.0149	1.48875	1.21345	1.72448	1.09437	1.06686	1.16202	1.81601	1.11221	1.37694	1.04975	1.18597	1.20749	2.13979	1.77947
GW_10_AACCCTACTGTCAATA	1.31494	1.20884	1.52057	1.3448	1.18119	1.24228	1.01102	1.52414	1.23182	1.78056	1.09322	1.09604	1.15572	1.78254	1.11579	1.46209	1.00511	1.19722	1.25831	2.25265	1.8236
GW_10_AACCGAGCTTGGTCAT	1.3006	1.2213	1.52867	1.34453	1.18221	1.26563	1.01307	1.54807	1.22005	1.77942	1.13309	1.11852	1.13751	1.90025	1.09956	1.4103	1.03829	1.18125	1.27097	2.16247	1.87529
GW_10_AACCGCTAAGGGATGC	1.29278	1.17639	1.55227	1.31269	1.18828	1.30757	1.03638	1.59197	1.21632	1.75291	1.11617	1.10946	1.12969	1.84094	1.09427	1.39121	1.03526	1.178	1.35959	2.16775	1.83086
GW_10_AACGATATGTCAACTG	1.33301	1.21955	1.58242	1.35667	1.19004	1.28536	1.039	1.5641	1.23783	1.78254	1.13418	1.14205	1.13876	1.87841	1.1476	1.41944	1.0428	1.21055	1.24639	2.26558	1.81196
GW_10_AACGTGCGAAAGTCTC	1.37654	1.38069	1.53311	1.33887	1.17381	1.31372	1.05652	1.53595	1.24975	1.77827	1.16374	1.1434	1.14835	1.96398	1.09251	1.43292	1.02369	1.22544	1.22989	2.13305	1.8382
GW_10_AACTCTCAATAGAGCG	1.35391	1.24586	1.59595	1.33167	1.22941	1.2878	1.06066	1.56593	1.25031	1.84712	1.1899	1.15784	1.17792	1.98012	1.12161	1.53081	1.03711	1.20984	1.26317	2.28724	1.85745
GW_10_AAGACTGCAAGCTACT	1.35807	1.23761	1.50857	1.31624	1.17729	1.22732	1.02925	1.58246	1.21091	1.7761	1.11105	1.07486	1.16622	1.94238	1.08071	1.44902	1.03919	1.20397	1.25889	2.20079	1.80729
GW_10_AAGAGCTCTTTATCGG	1.31096	1.27882	1.5496	1.33579	1.20529	1.27437	1.04267	1.60103	1.23183	1.77714	1.11976	1.13613	1.15172	1.85302	1.08008	1.4696	0.997856	1.1631	1.23891	2.20282	1.83647
GW_10_AAGAGGCATGGATCGC	1.42677	1.23791	1.59025	1.35507	1.18842	1.25619	1.06366	1.59387	1.24388	1.78805	1.1425	1.14622	1.15882	1.96392	1.11611	1.49891	1.04111	1.20677	1.27645	2.20881	1.89455
GW_10_AAGATTGGCGGAACGT	1.35507	1.22537	1.6146	1.37157	1.20322	1.29878	1.03915	1.54111	1.21923	1.81777	1.19028	1.17166	1.16883	1.98399	1.13097	1.49882	1.0712	1.25722	1.29309	2.25417	1.91832
GW_10_AAGCTCGTGCCAAGTC	1.35169	1.28486	1.61187	1.34072	1.21	1.25308	1.06109	1.54104	1.28407	1.78371	1.13951	1.10921	1.18078	1.88908	1.09265	1.48491	1.00483	1.22055	1.25651	2.16562	1.83353
GW_10_AAGGATGAGGGACCTC	1.27032	1.24125	1.56797	1.35124	1.20343	1.19232	1.03252	1.52168	1.17077	1.75858	1.10441	1.07841	1.13698	1.88398	1.10317	1.47165	0.985947	1.18626	1.22819	2.19397	1.77493
GW_10_AAGGGACAGATTCTGT	1.35233	1.24358	1.5344	1.35085	1.24268	1.24868	1.00866	1.59489	1.23224	1.75398	1.14132	1.10097	1.14402	1.89967	1.12341	1.45279	1.02572	1.23001	1.22618	2.18998	1.79534
GW_10_AAGGTATCCTAATATA	1.26549	1.19187	1.53447	1.29257	1.13945	1.22178	1.00813	1.53296	1.20897	1.74764	1.11958	1.11427	1.14367	1.84791	1.08042	1.44139	0.974543	1.14562	1.22569	2.14901	1.79465
GW_10_AAGGTGATAAACCAGC	1.34725	1.23513	1.52673	1.32205	1.1978	1.2237	1.0171	1.49995	1.19139	1.7888	1.0707	1.0799	1.16611	1.79415	1.08551	1.44189	1.0129	1.18708	1.22408	2.08182	1.77095
GW_10_AAGTCAATTGTCGTCA	1.33069	1.21546	1.54449	1.40066	1.21315	1.26291	1.04642	1.58093	1.2542	1.7975	1.15981	1.13682	1.13036	1.82773	1.14853	1.5369	1.05473	1.25238	1.28625	2.14511	1.85438
GW_10_AAGTGCCTTGACTGTA	1.30494	1.16777	1.49963	1.31919	1.21517	1.25637	1.02145	1.57592	1.24902	1.75095	1.06657	1.10354	1.17048	1.90814	1.05287	1.45267	0.987224	1.21559	1.3019	2.19632	1.89071
GW_10_AATAGAATCTGTTTCA	1.29415	1.13762	1.50932	1.31706	1.16008	1.23933	1.00147	1.48134	1.18901	1.74334	1.09223	1.03616	1.05914	1.86002	1.06802	1.39448	0.992839	1.16105	1.22267	2.14166	1.79581
GW_10_AATATCGAGGGTTCTC	1.23115	1.18451	1.50186	1.31958	1.19299	1.24159	1.00213	1.52759	1.20448	1.77203	1.11918	1.04875	1.1268	1.89423	1.07595	1.39332	0.990015	1.22449	1.25289	2.2202	1.82407
GW_10_AATCGCCTCAGCGCCA	1.39918	1.23475	1.49765	1.36374	1.18551	1.30522	1.05584	1.57358	1.19648	1.76601	1.13836	1.11727	1.12635	1.8235	1.13383	1.46469	1.04873	1.22754	1.29512	2.25336	1.80365
GW_10_AATCTATGCCGGAGCC	1.28366	1.16641	1.50117	1.32288	1.19429	1.30927	0.993447	1.53391	1.19956	1.72687	1.12792	1.09499	1.1277	1.82564	1.12725	1.40315	1.02779	1.17837	1.23576	2.17464	1.81622
GW_10_AATCTGCGTTGGGACG	1.30714	1.24712	1.57282	1.31386	1.16775	1.31468	1.03318	1.54457	1.21209	1.78396	1.13969	1.17544	1.18107	1.8335	1.11148	1.4385	1.04444	1.16541	1.28893	2.25177	1.86947
GW_10_AATGACGTAGGATGTC	1.29565	1.21872	1.54803	1.3178	1.12948	1.26093	1.01732	1.54406	1.18743	1.75817	1.1431	1.09344	1.15361	1.84385	1.08225	1.49247	1.00037	1.23272	1.24663	2.30321	1.77031
GW_10_AATGATGATACGCTAT	1.24726	1.14046	1.53011	1.28433	1.09908	1.20445	0.994516	1.46533	1.15537	1.6652	1.08774	1.06181	1.10876	1.88415	1.06783	1.3809	0.976768	1.15749	1.18118	2.08529	1.7631
GW_10_AATGATGCGACTCCTG	1.35224	1.24641	1.57049	1.32353	1.2138	1.2307	1.04094	1.63153	1.23927	1.77924	1.15609	1.11367	1.18636	1.93909	1.15211	1.50399	1.03422	1.22933	1.29728	2.24311	1.8483
GW_10_AATGCACCAAGCAATG	1.33058	1.1966	1.55206	1.3003	1.20477	1.20583	1.0296	1.55342	1.22788	1.75123	1.15054	1.10786	1.14265	1.88582	1.12303	1.4262	1.0073	1.23627	1.23814	2.26667	1.73977
GW_10_AATTCATAAGGGATCT	1.33811	1.28914	1.59334	1.3112	1.16086	1.24959	1.05362	1.53497	1.26739	1.80083	1.15834	1.11755	1.16007	1.99817	1.14619	1.48139	1.01082	1.19912	1.26225	2.26276	1.85185
GW_10_AATTGAACGCTCTGGT	1.29041	1.21975	1.46581	1.32305	1.15949	1.26107	1.03015	1.56963	1.21623	1.71866	1.09398	1.17307	1.10506	1.90103	1.06179	1.40025	0.981518	1.23203	1.23928	2.20989	1.76939
GW_10_ACAAATGGTAGTGTTT	1.32373	1.18234	1.52697	1.39425	1.22044	1.26467	1.02129	1.56726	1.24757	1.78561	1.09812	1.08131	1.12727	1.83941	1.05904	1.46423	1.01323	1.21008	1.26951	2.23293	1.87112
GW_10_ACAACAGCATGAGCTA	1.36373	1.21107	1.57194	1.32177	1.20547	1.27966	1.04744	1.55664	1.19762	1.80684	1.10836	1.12431	1.13361	1.92779	1.11806	1.44648	1.03359	1.18882	1.24778	2.26244	1.82118
GW_10_ACAAGGGCAGGCTCTG	1.34706	1.20075	1.60613	1.35642	1.17907	1.21337	1.03634	1.56024	1.24122	1.77039	1.10417	1.09081	1.15544	1.87802	1.085	1.45564	1.01496	1.24173	1.2345	2.32303	1.78937
GW_10_ACAATTTGAGCAGTGG	1.25081	1.16126	1.52509	1.2886	1.15456	1.23768	1.00212	1.48893	1.17911	1.73795	1.0735	1.09972	1.11637	1.86028	1.05372	1.40391	0.999306	1.14735	1.21007	2.16258	1.80722
GW_10_ACACACCAGGACCAGT	1.34981	1.22459	1.53195	1.33418	1.14657	1.24732	1.02803	1.61138	1.25136	1.73749	1.15046	1.10307	1.12731	1.91653	1.03758	1.39829	0.97095	1.2187	1.2061	2.17377	1.84033
GW_10_ACACGAGACTCCTTCT	1.26429	1.17969	1.57468	1.31573	1.18684	1.26615	1.00249	1.5279	1.21305	1.77396	1.0875	1.10467	1.09264	1.88581	1.08197	1.42318	0.970317	1.1787	1.2292	2.22457	1.84186
GW_10_ACACGGGAACTTAGGG	1.34939	1.24136	1.56171	1.33553	1.18264	1.23168	1.04742	1.53044	1.20957	1.78152	1.12144	1.088	1.18099	1.84	1.11565	1.40613	0.998814	1.23747	1.26564	2.22735	1.85113
GW_10_ACATCCTGGTAACTGT	1.34674	1.24474	1.55077	1.34355	1.21348	1.23035	1.04118	1.62817	1.223	1.75254	1.11845	1.12389	1.15978	1.9373	1.09673	1.46825	0.993202	1.21033	1.34399	2.21741	1.79536
GW_10_ACATCGATCGTTTACC	1.32255	1.20991	1.61051	1.32443	1.19279	1.27899	1.032	1.59299	1.26772	1.81109	1.13849	1.08695	1.13775	1.99444	1.11818	1.42292	1.04944	1.26421	1.23956	2.30789	1.8561
GW_10_ACATCGTATGCAATGG	1.3608	1.27012	1.6181	1.39329	1.21855	1.27816	1.09453	1.60486	1.2688	1.85263	1.15696	1.1509	1.20326	1.95034	1.14468	1.4982	1.05636	1.28802	1.31396	2.27416	1.89057
GW_10_ACATGGCGCCAAAGTA	1.31067	1.19793	1.64274	1.35045	1.16274	1.26937	1.03505	1.52713	1.21846	1.80383	1.11045	1.12231	1.18498	1.92399	1.08324	1.5185	1.00858	1.16608	1.26852	2.23941	1.78764
GW_10_ACCAGTGCGGGAGACG	1.33906	1.20192	1.48732	1.31449	1.18477	1.3115	1.01762	1.62609	1.2323	1.81798	1.13577	1.15289	1.19108	1.88239	1.09903	1.44771	1.02739	1.20423	1.27802	2.25392	1.89262
GW_10_ACCCAACGCCCGTGGC	1.28038	1.18427	1.43609	1.28949	1.17908	1.18415	1.0211	1.53343	1.20721	1.73271	1.09243	1.11385	1.1101	1.92151	1.08042	1.38312	0.989447	1.2083	1.20461	2.16871	1.82542
GW_10_ACCCGGATGACGCATC	1.29633	1.1727	1.50966	1.30058	1.21329	1.23964	1.01887	1.53161	1.17134	1.73544	1.11213	1.09919	1.11379	1.88946	1.09156	1.4196	1.00984	1.15238	1.25435	2.10659	1.74647
GW_10_ACCCTCCCTTGCTATT	1.37128	1.24138	1.52534	1.27134	1.16453	1.22496	1.02242	1.5923	1.20677	1.73729	1.11304	1.08373	1.13969	1.93747	1.11071	1.48319	0.989279	1.18507	1.2711	2.0889	1.7962
GW_10_ACCGACTGAGTCCCAC	1.29577	1.20411	1.53061	1.27716	1.16411	1.24617	1.00698	1.48227	1.16872	1.74524	1.10936	1.13791	1.14033	1.88887	1.05351	1.38019	1.00441	1.18529	1.24549	2.20745	1.7926
GW_10_ACCGATGGTAGCATCG	1.31069	1.22456	1.53022	1.33359	1.19142	1.26054	1.0341	1.62135	1.20329	1.76753	1.12818	1.08866	1.12498	1.93825	1.12179	1.41472	1.00966	1.23513	1.26434	2.2255	1.85917
GW_10_ACCGGGCCTTTGTTGA	1.41264	1.28162	1.59391	1.43525	1.23886	1.28915	1.09072	1.62171	1.26713	1.8466	1.19279	1.14686	1.15902	1.95933	1.14815	1.50294	1.03622	1.21729	1.30238	2.26335	1.88
GW_10_ACGAGTACGGATGCCC	1.32705	1.23053	1.45377	1.31304	1.182	1.24433	1.01543	1.53822	1.22517	1.73182	1.08652	1.1085	1.1641	1.91637	1.11065	1.42954	0.990765	1.15947	1.28127	2.23963	1.82236
GW_10_ACGATACATAGAACTA	1.30885	1.23467	1.53977	1.32772	1.21347	1.27647	1.03242	1.5316	1.22526	1.78608	1.13776	1.07783	1.1062	1.82969	1.08576	1.39538	0.997025	1.19722	1.27727	2.22321	1.79901
GW_10_ACGATCATACATAGAG	1.37543	1.2255	1.492	1.3259	1.1874	1.29625	1.03426	1.57446	1.25346	1.8082	1.17419	1.14059	1.17077	1.901	1.09813	1.42356	1.03772	1.22389	1.27652	2.16649	1.89344
GW_10_ACGATCATCTTGTAAA	1.32837	1.18616	1.52677	1.29982	1.19741	1.25506	1.01869	1.58059	1.25128	1.76081	1.0945	1.14073	1.16123	1.86738	1.11602	1.46978	1.05303	1.21498	1.2321	2.21488	1.8785
GW_10_ACGCAATCACTACAGC	1.38809	1.28565	1.64554	1.36799	1.20626	1.25081	1.08407	1.60951	1.33408	1.81879	1.17356	1.15367	1.20941	1.89085	1.16072	1.49773	1.06789	1.23622	1.2926	2.2382	1.84153
GW_10_ACGCATTCGTGAGTAC	1.26797	1.24225	1.50577	1.29782	1.13386	1.22029	0.996895	1.49743	1.15024	1.68767	1.12478	1.065	1.12719	1.82129	1.07911	1.42627	0.993925	1.14813	1.19373	2.10858	1.72482
GW_10_ACGCCGCTAGACGACC	1.2373	1.17131	1.4928	1.30216	1.15346	1.26317	0.991343	1.52045	1.19943	1.72385	1.04772	1.07348	1.135	1.80848	1.05165	1.3968	0.975506	1.18418	1.24956	2.1932	1.80547
GW_10_ACGCGGGCCAAGGACA	1.34719	1.24183	1.57703	1.30185	1.18234	1.20708	1.00398	1.47887	1.21227	1.76314	1.08919	1.04569	1.1252	1.85461	1.07255	1.42027	0.985548	1.18468	1.20789	2.19586	1.75379
GW_10_ACGCTAGTGATACACT	1.29472	1.21909	1.47447	1.35733	1.15998	1.18283	1.01236	1.54212	1.20964	1.78026	1.11354	1.11231	1.13613	1.90863	1.08429	1.37937	1.0048	1.20893	1.22563	2.11553	1.86675
GW_10_ACGTAGATTGCTGATG	1.31894	1.24303	1.5119	1.32048	1.18694	1.19172	1.01399	1.53235	1.17767	1.73319	1.13882	1.13901	1.13066	1.87865	1.11417	1.36397	0.989561	1.22541	1.24033	2.18344	1.80458
GW_10_ACGTATTACTCCGATC	1.31787	1.19255	1.55737	1.32677	1.22887	1.26061	1.06095	1.58723	1.27354	1.81535	1.18406	1.13051	1.13559	1.91484	1.11121	1.41681	1.0114	1.17848	1.24958	2.2089	1.85491
GW_10_ACGTTAATGTCGAAGA	1.36235	1.17992	1.51254	1.34357	1.19434	1.36379	1.05777	1.6488	1.33691	1.78873	1.18912	1.11456	1.16659	1.93611	1.1096	1.46786	1.04038	1.21076	1.28456	2.26966	1.88576
GW_10_ACTCAATAAAGGCACG	1.32167	1.23342	1.5639	1.3859	1.22836	1.28587	1.03894	1.59305	1.24141	1.79958	1.10887	1.11199	1.14533	1.82351	1.13561	1.44038	1.02848	1.2217	1.267	2.26448	1.87568
GW_10_ACTCCCGAATTCGTTT	1.356	1.24677	1.55604	1.34515	1.16143	1.28981	1.05699	1.55842	1.19931	1.74675	1.15755	1.12739	1.14965	1.86621	1.14161	1.45095	1.02584	1.2016	1.23218	2.24464	1.8271
GW_10_ACTCCCTAGAATAGTA	1.29553	1.27418	1.58372	1.28673	1.17172	1.21569	1.04062	1.5419	1.23096	1.79659	1.12114	1.05983	1.17511	1.97313	1.1309	1.42237	1.04612	1.21125	1.25169	2.25097	1.83932
GW_10_ACTCGTCAGTAATCCC	1.35247	1.23219	1.49832	1.32573	1.2141	1.27043	1.0296	1.59162	1.23089	1.79401	1.16848	1.12926	1.15245	1.90471	1.11148	1.44155	1.06533	1.25303	1.26383	2.20424	1.91444
GW_10_ACTCTCTGACTTAGGT	1.29409	1.2379	1.4878	1.28775	1.18336	1.24809	1.01308	1.55339	1.24112	1.73414	1.10081	1.08743	1.13007	1.88361	1.10518	1.39994	0.994627	1.1849	1.22514	2.17085	1.7959
GW_10_ACTCTTGTATAGTAAC	1.3779	1.29199	1.61434	1.36576	1.22429	1.23979	1.04564	1.58896	1.24611	1.80442	1.1351	1.1437	1.12584	1.84106	1.10848	1.45333	1.05027	1.24836	1.26918	2.21055	1.84008
GW_10_ACTGAATGGCGAAAGT	1.30986	1.21699	1.62453	1.29897	1.18337	1.22325	1.04846	1.54078	1.25172	1.78414	1.11244	1.13972	1.15697	1.89626	1.10473	1.45455	1.01473	1.21781	1.25296	2.18436	1.83461
GW_10_ACTGTACGATACACAT	1.30251	1.19175	1.52195	1.34077	1.16748	1.22243	1.01821	1.52227	1.17402	1.7968	1.19536	1.09548	1.17153	1.85767	1.09136	1.42651	1.01186	1.17563	1.2033	2.21707	1.75251
GW_10_ACTGTCTTCTTTAGAA	1.33858	1.22832	1.46292	1.34571	1.1927	1.28739	1.02936	1.60652	1.25187	1.78518	1.08231	1.11075	1.13408	1.89252	1.12059	1.42321	1.01623	1.27284	1.2218	2.24277	1.86658
GW_10_ACTTATACTTACCCGG	1.35351	1.23229	1.47949	1.35143	1.15828	1.21842	1.02945	1.55121	1.19814	1.78514	1.12215	1.14232	1.12783	1.88878	1.14018	1.42756	0.994827	1.16237	1.2391	2.18777	1.78607
GW_10_ACTTATTTATGTGCCA	1.30458	1.19292	1.53233	1.34367	1.22702	1.24615	1.03412	1.56671	1.2822	1.78028	1.10076	1.0489	1.14405	1.85081	1.11796	1.37543	1.01883	1.24654	1.20428	2.28823	1.83896
GW_10_ACTTCGCCATACGCAC	1.34797	1.20707	1.56236	1.37006	1.17052	1.31571	1.03183	1.58589	1.26073	1.77609	1.102	1.13298	1.18985	1.9556	1.10563	1.44911	1.03902	1.208	1.23979	2.23305	1.81803
GW_10_ACTTGACTCCCTCTTT	1.29933	1.23344	1.54613	1.32241	1.1996	1.32277	1.02784	1.59855	1.26816	1.77651	1.1348	1.06346	1.12886	1.91634	1.12598	1.41723	1.0255	1.19208	1.25573	2.24536	1.8255
GW_10_ACTTTACCCTCATGAA	1.31362	1.22102	1.51342	1.33421	1.12799	1.24962	1.05933	1.58904	1.1965	1.74608	1.12806	1.13698	1.19764	1.88556	1.10416	1.43666	1.03824	1.23723	1.27829	2.22794	1.82418
GW_10_ACTTTCCTATAGCTTC	1.32162	1.18427	1.53107	1.36297	1.17865	1.27313	1.06272	1.62048	1.20361	1.80378	1.11142	1.13421	1.16953	1.91846	1.12946	1.46755	1.01177	1.19907	1.24039	2.2044	1.81451
GW_10_AGAACGTGGTACATTC	1.33088	1.22036	1.61536	1.39104	1.19851	1.27613	1.0581	1.52613	1.26543	1.81483	1.14624	1.14306	1.16734	1.91883	1.139	1.48653	1.01357	1.19378	1.29657	2.25287	1.80757
GW_10_AGAAGAGCGCCGTTCC	1.32916	1.22231	1.57987	1.373	1.16219	1.23041	1.04742	1.5923	1.22806	1.77506	1.13171	1.12099	1.19554	1.95311	1.12258	1.43266	1.01871	1.22656	1.2772	2.23936	1.87106
GW_10_AGAATTATGGATTCGA	1.34449	1.26666	1.55136	1.36515	1.21263	1.28017	1.06107	1.59215	1.26711	1.76683	1.11537	1.15425	1.15192	1.92727	1.09656	1.45586	1.03062	1.21074	1.26552	2.23916	1.80832
GW_10_AGAGAACCGTCTAGGA	1.27735	1.19127	1.52594	1.30343	1.17008	1.21597	0.980428	1.51031	1.20349	1.7002	1.13491	1.04557	1.09507	1.88051	1.08278	1.42156	0.979857	1.1286	1.22884	2.15706	1.76569
GW_10_AGATACTCAAGATCGA	1.35444	1.18948	1.50224	1.3274	1.18264	1.24425	1.03808	1.58268	1.19032	1.75808	1.16699	1.11911	1.10948	1.86673	1.1203	1.43851	1.0395	1.20516	1.28944	2.1578	1.87141
GW_10_AGATCGTGCATAAGAT	1.30916	1.16498	1.53625	1.32135	1.20298	1.27052	1.00749	1.57742	1.1952	1.72298	1.11409	1.10343	1.09109	1.89439	1.13312	1.41352	0.984908	1.18464	1.24036	2.18831	1.75927
GW_10_AGATCTCAGGTGTGAT	1.31148	1.21442	1.48042	1.28177	1.14696	1.25335	1.0162	1.54148	1.26852	1.73629	1.12973	1.11655	1.14016	1.88791	1.06713	1.46623	0.987831	1.17992	1.21365	2.12532	1.7507
GW_10_AGATGATGGAGTCTGG	1.33952	1.19344	1.56767	1.32843	1.19711	1.2531	1.035	1.57385	1.23367	1.74451	1.11537	1.11144	1.12733	1.9096	1.08682	1.43437	1.0531	1.21498	1.23562	2.23625	1.83535
GW_10_AGCAACATATCTTATT	1.29892	1.19173	1.43121	1.289	1.12969	1.15872	0.990874	1.48969	1.22523	1.68659	1.10035	1.12865	1.10404	1.84874	1.11393	1.38148	1.01831	1.14708	1.24928	2.12191	1.7163
GW_10_AGCACCAGTACTCACG	1.31906	1.22329	1.54357	1.30647	1.15338	1.25758	1.03387	1.54671	1.2138	1.78238	1.09505	1.08603	1.14333	1.90301	1.08741	1.40538	1.01561	1.23679	1.23868	2.20113	1.87165
GW_10_AGCCACTCCCGTGCTT	1.27174	1.21328	1.55014	1.31779	1.18059	1.26156	1.03386	1.56059	1.22436	1.80524	1.14405	1.07687	1.12409	1.92325	1.09278	1.37692	1.05506	1.20789	1.25523	2.27043	1.83911
GW_10_AGCGCGGGTGCCAATG	1.32715	1.2224	1.55278	1.31698	1.17411	1.28087	1.03164	1.53329	1.18071	1.75656	1.1137	1.12817	1.10921	1.85189	1.10669	1.42315	0.992008	1.19258	1.26382	2.16341	1.81267
GW_10_AGCGTGGTATTCTACT	1.39739	1.22244	1.53779	1.34158	1.21324	1.23574	1.04025	1.52014	1.21706	1.79922	1.09359	1.1201	1.15531	1.89366	1.10115	1.44728	1.04062	1.21378	1.25107	2.19779	1.83754
GW_10_AGCTAGAAGCAGAAGT	1.34114	1.19556	1.53169	1.30665	1.14695	1.25443	0.9989	1.54373	1.18684	1.74501	1.11678	1.08019	1.14518	1.93968	1.08513	1.43884	1.00048	1.18635	1.24006	2.19517	1.80726
GW_10_AGCTCTAGACGTTCCA	1.3551	1.30368	1.589	1.32287	1.19023	1.21345	1.04004	1.56311	1.2015	1.73147	1.1267	1.15335	1.19846	1.9388	1.12463	1.45684	1.00582	1.18385	1.25177	2.23857	1.82309
GW_10_AGCTCTTCCCAGTGCA	1.30823	1.22109	1.50111	1.3513	1.15643	1.26607	1.02718	1.55783	1.27375	1.74438	1.11932	1.10551	1.18283	1.93581	1.11223	1.45725	1.03149	1.29227	1.26851	2.15252	1.85789
GW_10_AGCTGAAGTAAACCAA	1.35839	1.17298	1.55533	1.28717	1.13398	1.25465	1.02025	1.54913	1.18463	1.74323	1.15267	1.1193	1.13783	1.8184	1.10537	1.42536	0.987704	1.18446	1.20489	2.22596	1.81909
GW_10_AGGACAGTCGAATCCC	1.31772	1.27297	1.5862	1.31181	1.17763	1.22946	1.04746	1.54645	1.20011	1.78042	1.08988	1.13549	1.13915	1.89149	1.11043	1.42935	1.03394	1.20148	1.21844	2.22577	1.76593
GW_10_AGGATATAGGGATTTA	1.35944	1.30484	1.5385	1.31021	1.13611	1.24566	1.02295	1.54763	1.23526	1.71823	1.10233	1.12129	1.14354	1.85452	1.09341	1.46432	0.996242	1.18822	1.22528	2.12858	1.74867
GW_10_AGGCAGATGCGTAAAC	1.30556	1.25747	1.56363	1.33538	1.16856	1.24808	1.05231	1.62525	1.24287	1.77263	1.17837	1.16934	1.20592	1.94143	1.13959	1.49312	1.03219	1.22281	1.26993	2.28556	1.85574
GW_10_AGGCATTGTCGTAGGG	1.35525	1.15351	1.56904	1.33102	1.15071	1.26789	1.02705	1.49659	1.17851	1.74817	1.11199	1.09663	1.13838	1.85903	1.06436	1.42395	1.00348	1.19377	1.25258	2.18387	1.765
GW_10_AGGGCTGCAGTTACAG	1.29592	1.20793	1.53557	1.31509	1.14425	1.22956	1.03959	1.49991	1.17996	1.71061	1.10366	1.16484	1.14564	1.82192	1.09954	1.44536	0.990673	1.21008	1.28698	2.23338	1.73765
GW_10_AGGGTCGATGCGAACT	1.34605	1.22967	1.56069	1.36314	1.23221	1.2963	1.05655	1.6163	1.25239	1.82905	1.18389	1.14337	1.1722	1.96966	1.11083	1.46799	1.03845	1.26835	1.26563	2.2506	1.84799
GW_10_AGGGTGCTCTCGAGGG	1.31773	1.22333	1.59762	1.36794	1.19528	1.27855	1.05454	1.56943	1.22794	1.79755	1.13326	1.08679	1.15737	1.9062	1.10835	1.39814	1.01134	1.18461	1.34148	2.20538	1.86016
GW_10_AGGGTTCCCTTTGGTT	1.39055	1.30423	1.61638	1.34008	1.20623	1.28458	1.07661	1.59181	1.24315	1.78456	1.15787	1.11705	1.20945	1.86405	1.16226	1.45113	1.01548	1.19233	1.29232	2.21031	1.83419
GW_10_AGGGTTTAGTTCGGGA	1.32866	1.24606	1.56827	1.44486	1.25091	1.3129	1.06289	1.66493	1.2496	1.85653	1.14708	1.17121	1.15527	1.98924	1.14693	1.45593	1.04679	1.29374	1.29364	2.28126	1.92726
GW_10_AGGTCGCGGAGTTACT	1.36825	1.22598	1.57344	1.32167	1.18616	1.27119	1.04964	1.62869	1.23028	1.78648	1.14141	1.08781	1.16326	1.89386	1.12127	1.45557	1.00219	1.21729	1.27204	2.29743	1.82247
GW_10_AGGTTGAGGCACGCTT	1.38545	1.23516	1.58524	1.38734	1.18089	1.25585	1.01873	1.52047	1.24868	1.80093	1.18373	1.10539	1.15908	1.89824	1.09991	1.44431	0.988357	1.21011	1.25654	2.21993	1.85787
GW_10_AGGTTTCACACACCTT	1.2923	1.24176	1.62228	1.29563	1.20874	1.24264	1.02273	1.55481	1.21922	1.78457	1.127	1.09696	1.12088	1.80443	1.12701	1.43997	1.00578	1.21481	1.24336	2.22469	1.7907
GW_10_AGTACATCATTTATCA	1.3904	1.24118	1.51686	1.3056	1.15546	1.25192	1.05705	1.60633	1.18757	1.74724	1.11178	1.14056	1.14258	1.97054	1.11798	1.42948	1.01259	1.19473	1.25686	2.2099	1.82316
GW_10_AGTACGGGCACCTGGC	1.38198	1.31576	1.71176	1.415	1.24657	1.40106	1.11726	1.65556	1.32364	1.88676	1.22584	1.1894	1.15698	2.01687	1.14788	1.53017	1.09967	1.28505	1.34225	2.41242	1.96601
GW_10_AGTCAAGATGACACTT	1.36103	1.20483	1.5378	1.31699	1.19123	1.28322	1.0208	1.58556	1.29732	1.77545	1.08458	1.14068	1.18443	1.97391	1.12392	1.44868	0.988364	1.20145	1.30636	2.17031	1.83952
GW_10_AGTCCATTGGCTGATG	1.37028	1.31842	1.62273	1.36769	1.18931	1.26464	1.10925	1.55067	1.2306	1.80949	1.12345	1.18197	1.16804	1.97951	1.165	1.5064	0.993876	1.22083	1.27268	2.25352	1.8121
GW_10_AGTCGACGGTCTCAAG	1.27646	1.12984	1.4464	1.32371	1.13995	1.25652	1.00141	1.4925	1.21845	1.7095	1.08744	1.05729	1.09173	1.82806	1.05791	1.36781	0.948551	1.17591	1.1911	2.15014	1.7573
GW_10_AGTCTTCTCCTCAAAT	1.33773	1.23305	1.47615	1.395	1.20837	1.25439	1.05467	1.57771	1.23995	1.78666	1.17705	1.15512	1.12515	1.95532	1.13698	1.48881	1.00838	1.24525	1.27707	2.24464	1.84156
GW_10_AGTGAACAAACTTCTC	1.33162	1.16516	1.55632	1.30292	1.17439	1.24022	1.03127	1.60449	1.2288	1.75702	1.11932	1.07162	1.12716	1.86991	1.094	1.43414	0.995136	1.20055	1.24072	2.17446	1.85652
GW_10_AGTGAGACTTCCAGTA	1.34264	1.16953	1.48406	1.31718	1.16679	1.23566	0.999548	1.56134	1.20001	1.75072	1.09436	1.13773	1.10863	1.91144	1.10817	1.4257	0.97234	1.18878	1.21829	2.19574	1.83324
GW_10_AGTGAGCCTCGCCGCC	1.31339	1.21414	1.51797	1.3741	1.19754	1.24148	1.04925	1.55688	1.2651	1.79467	1.10961	1.10888	1.14744	2.01635	1.07188	1.43786	1.00836	1.22627	1.29293	2.17116	1.88574
GW_10_AGTGATTCAAGCAGGA	1.32041	1.23507	1.52449	1.37916	1.20592	1.33698	1.03695	1.56179	1.26012	1.77716	1.14574	1.14311	1.15277	1.98946	1.10493	1.45951	1.0352	1.22991	1.24367	2.2004	1.88235
GW_10_AGTGCTTGCACGAATA	1.40075	1.23627	1.54791	1.33045	1.17524	1.2609	1.04252	1.60052	1.21335	1.77539	1.11267	1.17016	1.18892	1.92876	1.10873	1.47064	1.02883	1.20866	1.22198	2.19821	1.8383
GW_10_AGTGGCGGCAATTTGA	1.34852	1.29573	1.54	1.40131	1.19806	1.28077	1.03868	1.59769	1.2637	1.81407	1.19787	1.09568	1.18979	1.91379	1.13452	1.45089	1.03494	1.2805	1.25126	2.28824	1.94671
GW_10_AGTTCCTATTTATGTT	1.34101	1.23737	1.51812	1.36228	1.23514	1.30524	1.06652	1.59435	1.25606	1.77964	1.15902	1.13571	1.19064	1.88993	1.10268	1.4559	1.03228	1.2255	1.29078	2.30504	1.8681
GW_10_ATAACGCCGGAGGGTC	1.29799	1.12789	1.56112	1.37046	1.1992	1.30856	1.0187	1.61231	1.23056	1.7989	1.13479	1.09865	1.15983	1.8962	1.07508	1.44941	1.04981	1.19385	1.22908	2.2491	1.88299
GW_10_ATAACGGAGTCCAACG	1.3121	1.18001	1.56176	1.33076	1.1847	1.22987	1.04289	1.54847	1.24491	1.79729	1.12226	1.15382	1.12575	1.86047	1.11043	1.42576	1.008	1.20506	1.25558	2.16269	1.83257
GW_10_ATAAGTAGGATTCAGA	1.26312	1.1522	1.43841	1.23756	1.14103	1.22454	0.973789	1.50166	1.172	1.6719	1.03699	1.02824	1.09626	1.83407	1.04172	1.36806	0.995598	1.14691	1.19438	2.07165	1.75753
GW_10_ATACGCCGGCGAAACC	1.29725	1.19972	1.50973	1.30541	1.16529	1.24505	1.03594	1.51841	1.21204	1.75219	1.12446	1.1238	1.14239	1.87783	1.10193	1.39611	0.983609	1.17153	1.19869	2.1613	1.76106
GW_10_ATACGGGTTTCGATTG	1.29712	1.22776	1.50383	1.3566	1.16974	1.25831	1.03514	1.59223	1.26952	1.78757	1.12288	1.06008	1.16237	1.94864	1.09471	1.40606	1.05089	1.25935	1.27578	2.15879	1.86206
GW_10_ATACGTCCACTCCTGT	1.33468	1.19386	1.45655	1.34987	1.17005	1.2042	1.0428	1.548	1.16529	1.69823	1.16054	1.10344	1.19224	1.83767	1.09362	1.38481	0.98925	1.16319	1.23789	2.16025	1.72742
GW_10_ATAGACAACGGGACCT	1.34009	1.22841	1.52267	1.3037	1.16568	1.23065	1.00881	1.58782	1.18137	1.76984	1.08802	1.09792	1.12174	1.88418	1.08593	1.41612	1.00329	1.17403	1.23259	2.17476	1.82602
GW_10_ATAGAGTTATCAACTT	1.33798	1.2192	1.61878	1.34332	1.20127	1.22056	1.06373	1.57495	1.22946	1.76828	1.1371	1.11642	1.17121	1.90839	1.11282	1.46919	1.02153	1.197	1.30511	2.23971	1.7715
GW_10_ATAGGCTAGCTTCGCA	1.35919	1.19168	1.5223	1.35474	1.1773	1.25113	1.04816	1.66251	1.29704	1.77683	1.11717	1.11314	1.17329	1.98912	1.10515	1.43875	1.00741	1.24952	1.26675	2.11801	1.87664
GW_10_ATAGGGATATCCTTGA	1.30464	1.18011	1.43934	1.29548	1.13538	1.219	0.969903	1.5881	1.19028	1.7593	1.10546	1.05485	1.13348	1.85137	1.04066	1.33195	0.948527	1.16297	1.19645	2.2166	1.79449
GW_10_ATAGGTTGGGCAGATG	1.2862	1.1841	1.58544	1.36141	1.20235	1.27326	1.04766	1.55608	1.28019	1.81697	1.14388	1.10934	1.13969	1.82975	1.10723	1.45956	1.06171	1.24757	1.26448	2.31355	1.8401
GW_10_ATAGTTCCACCCACTC	1.31724	1.25144	1.55755	1.30524	1.17387	1.24477	1.02069	1.51042	1.19307	1.75923	1.11468	1.07385	1.16462	1.97072	1.09351	1.46932	1.03548	1.20154	1.2273	2.24789	1.7925
GW_10_ATATCAACCTACAGAG	1.34356	1.22524	1.5625	1.39921	1.18549	1.25673	1.06525	1.55065	1.21648	1.78088	1.13144	1.16183	1.14467	1.92829	1.16604	1.48116	1.03942	1.25655	1.25338	2.25826	1.85878
GW_10_ATATCTCCCTCGTTAA	1.28841	1.22855	1.48247	1.29881	1.13521	1.22544	1.02409	1.47347	1.22877	1.72802	1.179	1.15527	1.10414	1.80452	1.11366	1.43601	0.986011	1.18745	1.20803	2.1762	1.80173
GW_10_ATATCTTAGGGCCTTC	1.34523	1.24497	1.52226	1.30311	1.17463	1.22905	1.01685	1.57912	1.23393	1.72225	1.09851	1.08728	1.12415	1.84786	1.09991	1.40628	0.972509	1.22756	1.26365	2.26186	1.77564
GW_10_ATATGTCTCCCTAGCC	1.28871	1.21904	1.55106	1.30219	1.155	1.21317	1.00603	1.51162	1.19454	1.77861	1.12218	1.03417	1.09972	1.87331	1.06672	1.44527	0.994065	1.15326	1.28048	2.19613	1.83118
GW_10_ATCAATCTGGGCTGCA	1.29313	1.19813	1.57075	1.32191	1.15081	1.20952	1.02391	1.51885	1.18526	1.74882	1.1616	1.08126	1.09646	1.84184	1.07542	1.42768	1.00757	1.17029	1.27869	2.22464	1.75224
GW_10_ATCACATTAGAATATC	1.36193	1.19932	1.54487	1.30432	1.19659	1.23615	1.03156	1.54912	1.2239	1.76451	1.09113	1.12129	1.17508	1.80831	1.14576	1.42746	0.994462	1.23105	1.2743	2.22674	1.91123
GW_10_ATCAGTAGGCAGGGAT	1.25172	1.17492	1.50711	1.27886	1.14402	1.23474	1.02179	1.59148	1.2186	1.73242	1.12799	1.05696	1.10691	1.86051	1.03775	1.36066	1.00317	1.19842	1.22741	2.20414	1.80777
GW_10_ATCATCCAATATTTGT	1.29929	1.19755	1.5264	1.32284	1.18414	1.24319	1.01102	1.57612	1.24829	1.75665	1.10081	1.05176	1.12875	1.82372	1.08734	1.42273	1.03864	1.17474	1.23022	2.18641	1.84119
GW_10_ATCGACCCAATACAGA	1.34981	1.23905	1.63838	1.37974	1.21843	1.26098	1.05489	1.65977	1.25698	1.85994	1.20222	1.07569	1.18898	1.93291	1.1004	1.48877	1.03576	1.26494	1.28753	2.25445	1.88598
GW_10_ATCGGCAAGCAGTCCA	1.34692	1.20827	1.58244	1.30883	1.17329	1.18007	1.00291	1.49948	1.19166	1.7452	1.11823	1.10589	1.15216	1.82673	1.05975	1.38951	1.01022	1.21911	1.24219	2.14153	1.8205
GW_10_ATCTGCACCTCTGCGA	1.34213	1.22127	1.52049	1.32156	1.19885	1.26266	1.00611	1.53889	1.21296	1.73687	1.11011	1.10216	1.11838	1.90001	1.10654	1.45995	0.983395	1.1931	1.28379	2.21402	1.78999
GW_10_ATCTGGTTAAGACTGT	1.28836	1.21283	1.50457	1.32137	1.18894	1.23147	1.02689	1.54011	1.20378	1.78747	1.16593	1.09228	1.1678	1.8296	1.06936	1.44296	1.03841	1.2237	1.24675	2.18751	1.85543
GW_10_ATCTTGACTTGTCCAA	1.33612	1.25201	1.60419	1.29454	1.15744	1.22892	1.05231	1.51454	1.21773	1.77433	1.13826	1.11845	1.17048	1.85791	1.06301	1.48821	1.01867	1.22492	1.26161	2.25896	1.7979
GW_10_ATGACTATGCGACATT	1.33462	1.26294	1.5496	1.35473	1.19114	1.2864	1.06931	1.59642	1.22787	1.77911	1.12406	1.16586	1.15853	1.95075	1.1117	1.43481	1.01601	1.22863	1.29437	2.1823	1.85581
GW_10_ATGCATGATCCAGGAT	1.42068	1.25266	1.56557	1.33161	1.19931	1.28926	1.04501	1.64741	1.25135	1.78712	1.14678	1.16002	1.20648	1.97764	1.12782	1.44555	1.05381	1.24726	1.25218	2.32128	1.88033
GW_10_ATGCCATTTGCGACCA	1.30704	1.21347	1.52302	1.30532	1.17448	1.24324	1.02843	1.55747	1.24138	1.76986	1.13979	1.09456	1.14444	1.84275	1.07608	1.40318	1.03689	1.20183	1.2347	2.20339	1.86166
GW_10_ATGCCGGTCTTGCATA	1.31637	1.18669	1.45717	1.39991	1.24894	1.28222	1.06373	1.60542	1.24358	1.81447	1.13982	1.12555	1.17956	1.89851	1.18557	1.43883	0.991205	1.21618	1.27918	2.27601	1.82694
GW_10_ATGCCGGTTGATGGGA	1.30527	1.19804	1.60403	1.30575	1.12178	1.23765	1.02378	1.4869	1.18067	1.76289	1.0922	1.08352	1.10289	1.78753	1.07733	1.42019	0.979666	1.19861	1.21162	2.20203	1.79346
GW_10_ATGCGACAGTCCCATT	1.28398	1.18225	1.64527	1.26684	1.19666	1.24761	1.03582	1.55044	1.19769	1.79241	1.14688	1.10814	1.13697	1.83559	1.1055	1.4221	1.03965	1.22148	1.24939	2.18136	1.75981
GW_10_ATGGAGCAGGCCGTGA	1.26273	1.11171	1.60356	1.35042	1.20314	1.23267	0.986072	1.44795	1.14412	1.75772	1.06153	1.0442	1.12728	1.84714	1.04254	1.39573	0.979024	1.13664	1.1847	2.17851	1.76137
GW_10_ATGGATCCGGCGTCCG	1.33147	1.21987	1.58894	1.36809	1.20962	1.32549	1.03116	1.59421	1.26508	1.79794	1.10502	1.17016	1.13985	1.83882	1.11904	1.44166	0.984887	1.20648	1.24038	2.29215	1.8382
GW_10_ATGGGCCTCGGCCTCT	1.33503	1.22532	1.6616	1.3078	1.19242	1.27599	1.04967	1.55656	1.232	1.76011	1.13678	1.09435	1.18828	1.90205	1.13566	1.44622	1.07907	1.22239	1.25821	2.20355	1.8443
GW_10_ATGGTCGCGTGGTTTC	1.37282	1.19388	1.63169	1.39168	1.22973	1.31351	1.09923	1.63726	1.28792	1.86938	1.20093	1.10856	1.17463	1.91477	1.13794	1.47533	1.08643	1.26472	1.30526	2.47476	1.92355
GW_10_ATTAATGAACCAGTCG	1.38753	1.20669	1.59707	1.35168	1.20948	1.27957	1.05781	1.58166	1.24124	1.83737	1.13119	1.12527	1.20789	1.94317	1.13916	1.48199	1.06824	1.26279	1.27409	2.24451	1.8789
GW_10_ATTACTTACTGGGCAT	1.306	1.23069	1.57835	1.37921	1.20641	1.30945	1.09523	1.55208	1.24084	1.80688	1.18933	1.17901	1.19037	1.98672	1.1705	1.46269	1.04529	1.25337	1.26172	2.2657	1.84417
GW_10_ATTAGATTCCTCAGCA	1.26954	1.17135	1.47803	1.3419	1.14843	1.23608	1.02423	1.5126	1.20988	1.74916	1.14929	1.09012	1.14846	1.83797	1.10266	1.42197	1.00753	1.21625	1.26188	2.16713	1.80057
GW_10_ATTAGGCGATGCTTTC	1.30886	1.23404	1.57956	1.34596	1.14872	1.23198	1.04119	1.55836	1.19684	1.76477	1.12847	1.07091	1.14161	1.87694	1.1008	1.4515	1.01419	1.18414	1.2454	2.2018	1.84153
GW_10_ATTATACTTTGCTCGT	1.3662	1.23343	1.58214	1.37602	1.24685	1.27974	1.08702	1.59523	1.25084	1.81973	1.16152	1.14055	1.213	1.88335	1.13004	1.49797	1.0357	1.30912	1.28959	2.20991	1.86971
GW_10_ATTCAGGACCTATTTC	1.30536	1.24917	1.52647	1.31824	1.20877	1.2726	1.03187	1.59409	1.23771	1.73386	1.12869	1.14088	1.14024	1.93084	1.10672	1.4179	1.01764	1.22204	1.25024	2.07791	1.7817
GW_10_ATTGATGAGTCCTAAC	1.35551	1.23867	1.58725	1.31923	1.19282	1.24654	1.0576	1.50562	1.20283	1.81506	1.12721	1.1399	1.16092	1.91654	1.14573	1.4876	1.04075	1.19006	1.26733	2.26612	1.80722
GW_10_ATTGTACAACTCGGCT	1.28374	1.1781	1.5363	1.32558	1.20784	1.25451	1.02609	1.5199	1.22357	1.73446	1.12925	1.10051	1.15445	1.89425	1.15055	1.4186	0.987143	1.20301	1.27365	2.24522	1.80402
GW_10_ATTTGTCTTGGGAGCT	1.27496	1.24255	1.59825	1.31239	1.14763	1.22159	1.02436	1.51801	1.20871	1.74834	1.08342	1.08812	1.13135	1.8468	1.11139	1.42642	0.992742	1.2086	1.23818	2.25686	1.82194
GW_10_ATTTGTTCCAGGGCTC	1.42325	1.21201	1.5999	1.33426	1.16369	1.31265	1.04718	1.56814	1.28105	1.78962	1.13728	1.10263	1.15941	1.95599	1.17182	1.47036	0.993756	1.21218	1.26836	2.24922	1.84688
GW_10_CAAGAGGGCGGAGTAC	1.32466	1.17821	1.51047	1.38109	1.26042	1.33467	1.076	1.59226	1.28447	1.82519	1.11134	1.1979	1.18649	1.90886	1.10473	1.48169	1.05688	1.27956	1.25075	2.28751	1.94155
GW_10_CAAGATATTATAACGT	1.34996	1.23941	1.57291	1.33081	1.18135	1.21855	1.01738	1.54716	1.23765	1.78741	1.1481	1.16415	1.14211	1.93764	1.1061	1.41779	1.02247	1.16325	1.27638	2.23799	1.83213
GW_10_CAAGGATCGCATGTTC	1.3255	1.26663	1.60629	1.28321	1.15655	1.24617	1.02286	1.52106	1.2086	1.76057	1.11349	1.09573	1.1432	1.83783	1.11531	1.41808	0.993873	1.14961	1.21265	2.1108	1.74305
GW_10_CAAGTGTGGTTGCAAA	1.37902	1.21756	1.49449	1.30504	1.17364	1.24014	1.02993	1.48507	1.18084	1.73508	1.10385	1.1712	1.13284	1.82153	1.10045	1.46983	0.985535	1.19716	1.20893	2.1397	1.78495
GW_10_CAATAAACCTTGGCCC	1.32859	1.24513	1.53643	1.31024	1.19517	1.26689	1.0525	1.5497	1.25788	1.78529	1.16479	1.10349	1.16511	1.83226	1.16964	1.39466	1.00547	1.25646	1.27079	2.17446	1.82954
GW_10_CAATGGATCTCTACCA	1.39201	1.21517	1.58142	1.32834	1.19715	1.23127	1.03433	1.54563	1.19912	1.78306	1.09528	1.07515	1.12163	1.84123	1.09757	1.46151	1.03212	1.26543	1.27753	2.2697	1.80497
GW_10_CAATTAAGGGTGATGA	1.38118	1.27108	1.56459	1.37145	1.21757	1.28813	1.04576	1.64062	1.26628	1.81247	1.14412	1.12087	1.15348	1.93339	1.13662	1.461	1.00541	1.27384	1.23906	2.25227	1.88872
GW_10_CAATTTCGTATAAGGG	1.34889	1.21966	1.55727	1.38042	1.22875	1.22991	1.03404	1.58966	1.23764	1.79708	1.18053	1.1303	1.13285	1.95083	1.11424	1.48523	1.03302	1.17216	1.24469	2.17727	1.80276
GW_10_CACACGCGCTGTCTTA	1.28384	1.23829	1.51269	1.28876	1.14849	1.24783	0.985082	1.5039	1.17941	1.73761	1.06522	1.08639	1.10931	1.83095	1.06985	1.41989	1.00244	1.1635	1.1948	2.27059	1.79605
GW_10_CACAGCACCCACGGCA	1.30198	1.21765	1.55586	1.2934	1.16931	1.2705	1.02447	1.52646	1.19553	1.75782	1.13036	1.12033	1.12366	1.92515	1.12347	1.48139	1.01504	1.20971	1.23812	2.30764	1.77542
GW_10_CACATGATTCAGCAAC	1.28403	1.27777	1.55536	1.2978	1.17044	1.20508	1.04137	1.51613	1.1908	1.72664	1.15847	1.09589	1.1319	1.86827	1.08411	1.43828	1.0058	1.15613	1.238	2.17016	1.79095
GW_10_CACATTCTTTCGATGG	1.26151	1.21094	1.53913	1.36909	1.2526	1.32355	1.03118	1.56818	1.25454	1.77726	1.1361	1.12923	1.17331	1.91754	1.08454	1.4656	1.03651	1.25678	1.25883	2.24953	1.8457
GW_10_CACCCAAATCTTATGT	1.34015	1.24639	1.70704	1.3063	1.17221	1.25517	1.05922	1.51661	1.24414	1.80764	1.11543	1.13664	1.11687	1.95109	1.12103	1.47728	1.03147	1.27099	1.33698	2.27451	1.80996
GW_10_CACCCACGAGGCAATT	1.3921	1.2803	1.56476	1.35157	1.17073	1.23045	1.03199	1.51257	1.21756	1.71397	1.14712	1.13604	1.12619	1.90701	1.09714	1.47775	1.03067	1.23813	1.25263	2.15669	1.76356
GW_10_CACCTAATCAGTTTAC	1.30325	1.22619	1.56919	1.38212	1.21666	1.27205	1.04187	1.60617	1.28492	1.79319	1.15105	1.12605	1.16541	1.92129	1.15592	1.49895	1.02674	1.26737	1.31913	2.22342	1.91522
GW_10_CACCTTGCGAAACTCG	1.34531	1.28996	1.55067	1.32267	1.15895	1.25157	1.06226	1.52745	1.21956	1.73378	1.16295	1.14177	1.13885	1.89619	1.06641	1.42523	1.0364	1.20204	1.219	2.20936	1.83003
GW_10_CACCTTGGCGCCTTTG	1.34574	1.23596	1.57115	1.36641	1.19438	1.27543	1.03896	1.59908	1.25379	1.80035	1.14869	1.09251	1.16144	1.91025	1.09397	1.51912	1.00461	1.2613	1.26115	2.23922	1.85755
GW_10_CACGCACAGCGCAGCT	1.32944	1.19904	1.45437	1.3626	1.16946	1.27345	1.03188	1.55896	1.23124	1.73321	1.15777	1.07054	1.1389	1.88488	1.08519	1.41853	1.03335	1.2282	1.22718	2.23688	1.85467
GW_10_CACGCGGAACTGTTGC	1.32069	1.212	1.57602	1.34847	1.15939	1.26726	1.02451	1.60153	1.22855	1.77183	1.17883	1.0572	1.11867	1.86405	1.06074	1.39926	0.994661	1.19434	1.30133	2.25697	1.90555
GW_10_CACGTTCGTGCTCTAG	1.3348	1.2809	1.68568	1.3473	1.2097	1.30172	1.06936	1.5958	1.28449	1.82182	1.1686	1.16182	1.1816	1.96162	1.13949	1.49367	1.01889	1.22597	1.29904	2.31818	1.85991
GW_10_CAGACCTGTAAGTGTT	1.3059	1.16539	1.60275	1.29676	1.13765	1.19423	1.00926	1.53215	1.18462	1.73527	1.12057	1.1005	1.10414	1.83657	1.09598	1.43279	1.01454	1.1874	1.22637	2.21218	1.7602
GW_10_CAGAGCATGAGCTTGC	1.29398	1.19139	1.53059	1.32564	1.21479	1.26748	1.02756	1.52781	1.2308	1.77703	1.16172	1.16149	1.13452	1.89132	1.0875	1.42025	1.02561	1.21872	1.28168	2.15071	1.80463
GW_10_CAGATCATTTAAAGTC	1.32358	1.23302	1.46167	1.36835	1.20827	1.32841	1.07661	1.57108	1.22624	1.7411	1.16461	1.12904	1.14343	1.84585	1.06949	1.43415	1.06799	1.23123	1.27387	2.21483	1.9042
GW_10_CAGCAGCCCGTTCCTT	1.3121	1.22946	1.52127	1.40795	1.23977	1.32021	1.04681	1.55979	1.21308	1.78378	1.14385	1.11665	1.19829	2.01519	1.08341	1.55214	1.06838	1.25664	1.28012	2.27933	1.84965
GW_10_CAGCCTCCTGCAGAGG	1.2908	1.15209	1.43074	1.28646	1.20282	1.21873	0.989346	1.51225	1.19654	1.72855	1.05087	1.0472	1.11913	1.85075	1.08393	1.41788	1.01694	1.22793	1.24988	2.23252	1.80489
GW_10_CAGCTCACTGAGACAT	1.39997	1.25724	1.64187	1.38485	1.19249	1.24357	1.06059	1.58249	1.24177	1.81673	1.13763	1.15504	1.1611	1.91932	1.18657	1.50254	1.03911	1.24097	1.25781	2.28562	1.8482
GW_10_CAGCTCGACAAGTTAA	1.31862	1.202	1.51744	1.34638	1.16407	1.27302	1.01498	1.53612	1.22874	1.705	1.14965	1.1364	1.14959	1.90486	1.0614	1.4528	1.06232	1.21037	1.24522	2.13115	1.8077
GW_10_CAGTACATTCTCTAAA	1.30252	1.21059	1.53214	1.29113	1.17248	1.23654	1.01139	1.53173	1.21846	1.75129	1.12986	1.12258	1.13412	1.94171	1.10678	1.43976	1.00447	1.18191	1.2498	2.20333	1.83242
GW_10_CAGTAGCCCACGCGGT	1.29355	1.20187	1.48068	1.30378	1.15802	1.27843	1.00963	1.53786	1.23578	1.77575	1.105	1.10913	1.14905	1.87599	1.1089	1.44156	0.99365	1.21096	1.23272	2.20983	1.79458
GW_10_CAGTCGAGGATGCAAT	1.36737	1.18174	1.51926	1.37833	1.24496	1.30272	1.06616	1.5877	1.29255	1.85271	1.14503	1.12677	1.18116	1.95	1.09801	1.45189	1.05375	1.23466	1.33366	2.38156	1.88709
GW_10_CAGTCTGTATACTGGG	1.30295	1.21602	1.57707	1.27448	1.18618	1.28443	1.03312	1.61442	1.22553	1.78253	1.16735	1.09341	1.1542	1.88852	1.09178	1.48907	1.03717	1.21291	1.2421	2.22713	1.73709
GW_10_CAGTGAATAAATGACT	1.32091	1.19485	1.50968	1.28893	1.15698	1.21884	1.01999	1.49596	1.23353	1.725	1.10931	1.07863	1.1167	1.86566	1.17717	1.43171	0.979804	1.21649	1.24482	2.17176	1.82067
GW_10_CATAACGGACAGTCGT	1.33937	1.19229	1.523	1.34653	1.18759	1.29518	1.04571	1.55284	1.22801	1.7923	1.10738	1.15687	1.15505	1.8864	1.12341	1.48184	1.04416	1.22141	1.2891	2.22752	1.85847
GW_10_CATACGGCGTCTGGGC	1.4057	1.31599	1.6135	1.35216	1.18033	1.24237	1.06676	1.5067	1.2243	1.77547	1.14179	1.15781	1.19052	1.87261	1.10794	1.45143	1.0369	1.18829	1.26209	2.23188	1.80955
GW_10_CATCTTACACCACCTC	1.33856	1.25875	1.58606	1.36705	1.25183	1.24012	1.05233	1.57685	1.2364	1.80476	1.1409	1.1398	1.1891	1.92927	1.14699	1.46098	1.00544	1.24484	1.21842	2.22153	1.85862
GW_10_CATGACTTCGCTGAAT	1.3443	1.21968	1.56414	1.30737	1.14713	1.19073	1.0142	1.49069	1.22369	1.71966	1.1309	1.13552	1.12327	1.83447	1.07709	1.4229	0.98909	1.14995	1.22262	2.23724	1.76893
GW_10_CATGATGCACAATTCT	1.34949	1.16375	1.59783	1.32897	1.20235	1.25944	1.03465	1.53771	1.19076	1.76484	1.12554	1.11091	1.15436	1.94407	1.10142	1.42846	1.01792	1.22019	1.20653	2.19167	1.75935
GW_10_CATGATGGAAGTTAGC	1.29147	1.16914	1.53107	1.32167	1.21968	1.23742	1.02194	1.53032	1.22102	1.72174	1.12153	1.08528	1.13979	1.84026	1.07214	1.40509	0.975288	1.16791	1.24864	2.24794	1.75771
GW_10_CATGCGACCAGTTTAA	1.30853	1.20981	1.54352	1.34635	1.21858	1.2605	1.03018	1.55157	1.22414	1.76625	1.13006	1.09168	1.17492	1.86863	1.04797	1.42396	1.00379	1.20951	1.25532	2.20416	1.89629
GW_10_CATGGGTCGGGTGTGG	1.3789	1.21557	1.50164	1.32738	1.18343	1.29509	1.04654	1.5629	1.26648	1.79026	1.12344	1.13679	1.16295	1.9462	1.10921	1.42701	1.01296	1.25294	1.28779	2.20414	1.88941
GW_10_CATGGTAAGTAGCGTT	1.29974	1.24644	1.6391	1.31117	1.14565	1.30604	1.04917	1.49464	1.20914	1.82836	1.13477	1.10262	1.14369	1.94537	1.10815	1.42945	1.02426	1.1954	1.22787	2.23682	1.79023
GW_10_CATGGTCTAGATACCG	1.28004	1.23945	1.61064	1.32923	1.19362	1.25294	1.05994	1.57957	1.22461	1.82523	1.13497	1.11114	1.12448	1.93778	1.12236	1.4487	1.04164	1.2518	1.24891	2.24313	1.80006
GW_10_CATGTCTCATTTATGG	1.33118	1.17164	1.60964	1.37285	1.21182	1.33502	1.04116	1.5365	1.22036	1.78069	1.1478	1.09845	1.12986	1.93512	1.19399	1.47852	1.03277	1.21441	1.24134	2.2448	1.79396
GW_10_CATTTAGCGGACCATG	1.36117	1.26143	1.61495	1.37237	1.1981	1.29951	1.05031	1.56094	1.27165	1.79253	1.15512	1.12947	1.19512	1.90934	1.12453	1.51443	1.0094	1.19262	1.27574	2.25692	1.82701
GW_10_CCAAGCGTAACTCGTA	1.30918	1.24049	1.51692	1.31524	1.1451	1.23934	1.02329	1.57703	1.20328	1.75434	1.11796	1.09768	1.13498	1.90033	1.10311	1.40532	0.998468	1.18869	1.22992	2.14623	1.78785
GW_10_CCAATTACGGGTCGAG	1.30785	1.31676	1.56544	1.35614	1.21008	1.2282	1.06839	1.61166	1.20538	1.73146	1.10286	1.11679	1.17563	1.8977	1.09314	1.49232	1.02872	1.20146	1.24843	2.22316	1.80581
GW_10_CCACAATGTACGTCTT	1.32386	1.20024	1.50896	1.30939	1.16632	1.21494	1.02192	1.63359	1.2068	1.76226	1.12902	1.07671	1.1946	1.90947	1.08268	1.45545	0.983417	1.24626	1.25923	2.22386	1.86906
GW_10_CCACAGTACCCATCCT	1.32046	1.20477	1.46868	1.30545	1.18645	1.19898	1.03923	1.53937	1.19249	1.76296	1.11521	1.11503	1.09471	1.80938	1.08158	1.41351	1.01542	1.17137	1.23955	2.14042	1.8211
GW_10_CCACCCAAGGAAAGTG	1.33949	1.23329	1.50177	1.38192	1.18951	1.29944	1.06108	1.60759	1.21231	1.76506	1.14195	1.14809	1.13926	1.98962	1.10248	1.46744	1.01117	1.24137	1.2804	2.22764	1.81438
GW_10_CCACGGTGCCCGGTAG	1.34872	1.20575	1.5828	1.40644	1.18872	1.28081	1.0666	1.58384	1.24621	1.81536	1.16174	1.16973	1.15627	1.92799	1.12948	1.49812	1.02486	1.25498	1.30775	2.32307	1.88484
GW_10_CCAGATAGTTGAGTGA	1.32767	1.2254	1.5978	1.32251	1.16698	1.26958	1.04068	1.56678	1.26042	1.79173	1.15376	1.10484	1.1391	1.91474	1.13962	1.48337	1.01887	1.22597	1.25582	2.34611	1.82395
GW_10_CCAGCCTGGACCAATA	1.2817	1.16442	1.47614	1.33543	1.18726	1.21804	1.01743	1.55296	1.18641	1.74888	1.08447	1.08057	1.13837	1.85162	1.09308	1.3876	0.971546	1.17495	1.18782	2.07013	1.83018
GW_10_CCAGTAGTCTGATCCA	1.26978	1.23805	1.55676	1.38579	1.21201	1.25855	1.01524	1.60124	1.20968	1.79052	1.12088	1.11468	1.16673	1.85868	1.08022	1.42958	0.996583	1.17238	1.26659	2.47936	1.78974
GW_10_CCAGTCTAGACGGCGC	1.32769	1.21218	1.52362	1.37241	1.17832	1.27392	1.03912	1.56212	1.26598	1.80831	1.1579	1.15182	1.17064	1.89628	1.12838	1.45506	1.05177	1.23458	1.24279	2.25112	1.8292
GW_10_CCATACCTTTACTTGT	1.33898	1.2316	1.52912	1.36443	1.1801	1.23173	1.02928	1.52416	1.19968	1.7477	1.12418	1.11914	1.18542	1.85486	1.13268	1.44899	1.04103	1.18784	1.26934	2.23082	1.82957
GW_10_CCATCTCACCAGTGAA	1.25809	1.18893	1.54733	1.2856	1.12208	1.25146	1.00726	1.51867	1.15993	1.77369	1.08139	1.06874	1.10868	1.90675	1.08463	1.44526	1.00286	1.14473	1.22791	2.2442	1.79026
GW_10_CCCAAACATGCTGCTC	1.299	1.19545	1.51538	1.29873	1.19282	1.24196	1.04653	1.53022	1.21579	1.73867	1.11039	1.08337	1.14146	1.82765	1.08345	1.40379	1.00698	1.2266	1.23554	2.21269	1.88306
GW_10_CCCAGAGGAGGGCGTA	1.36315	1.17064	1.49071	1.3354	1.20222	1.20715	1.03665	1.60995	1.19513	1.73302	1.13429	1.11082	1.15448	1.88838	1.07334	1.46462	1.00717	1.2018	1.26876	2.19532	1.89309
GW_10_CCCAGTTAAGGCGCCG	1.35254	1.2423	1.58477	1.33139	1.17641	1.21765	1.04167	1.57259	1.20049	1.73929	1.14551	1.09841	1.13664	1.84983	1.07638	1.4987	0.992982	1.19031	1.22294	2.16905	1.7777
GW_10_CCCGACCATAGTCCGC	1.34321	1.20912	1.53211	1.36826	1.17677	1.24639	1.0305	1.53404	1.2142	1.75924	1.15988	1.13736	1.11565	1.84818	1.06518	1.45637	1.02193	1.23535	1.2588	2.16179	1.85155
GW_10_CCCTCCTCGCTCGTAT	1.38766	1.25203	1.56505	1.35113	1.26333	1.28325	1.04187	1.58119	1.28158	1.77072	1.16258	1.13303	1.17118	1.97848	1.13103	1.48539	1.00361	1.22962	1.26524	2.29969	1.90346
GW_10_CCGATCTCAACCTTAT	1.36729	1.32948	1.60822	1.35759	1.23909	1.24112	1.07502	1.60866	1.26865	1.80524	1.17535	1.16562	1.12215	1.93036	1.11258	1.52885	1.04314	1.20183	1.31517	2.19654	1.85291
GW_10_CCGCACAAAGACCAAC	1.32471	1.21178	1.52895	1.3116	1.16368	1.19229	1.0371	1.55497	1.18808	1.72649	1.12852	1.06818	1.14387	1.86228	1.06844	1.39726	0.986446	1.18508	1.21753	2.14198	1.79522
GW_10_CCGCTATCAGCACCAG	1.32428	1.20934	1.56779	1.33803	1.19276	1.25244	1.03903	1.50711	1.20165	1.74676	1.12934	1.1	1.11641	1.91283	1.09381	1.40806	0.976723	1.15394	1.22792	2.18367	1.76049
GW_10_CCGGGCGGTCTCGTCA	1.36333	1.16936	1.53945	1.23648	1.17018	1.19406	1.00287	1.51644	1.18017	1.68667	1.07023	1.09535	1.10731	1.89022	1.09888	1.44723	0.98978	1.21608	1.21512	2.10386	1.68192
GW_10_CCGGGCTGCTCCATAC	1.32533	1.20062	1.48915	1.34458	1.16731	1.21354	1.02859	1.52726	1.22035	1.75547	1.11234	1.12633	1.12495	1.95956	1.09708	1.40657	0.999348	1.20903	1.22801	2.242	1.81572
GW_10_CCGTAAGTTGGTCCCA	1.28412	1.20779	1.50165	1.30824	1.2128	1.20981	1.01729	1.56325	1.21494	1.73527	1.0949	1.05882	1.12794	1.93951	1.10976	1.40527	1.02103	1.18875	1.27617	2.16312	1.78125
GW_10_CCGTGGAACGATCCAA	1.33976	1.22608	1.51715	1.38589	1.24056	1.31665	1.05059	1.64692	1.26895	1.80664	1.18608	1.15426	1.18717	1.93886	1.11397	1.52987	1.00482	1.24603	1.29052	2.34623	1.85491
GW_10_CCGTTACGTTAGAACA	1.27154	1.15467	1.50426	1.3332	1.19299	1.27188	1.01366	1.59516	1.20311	1.80148	1.07351	1.10854	1.10658	1.87675	1.13087	1.38938	1.04629	1.23959	1.25988	2.22682	1.83259
GW_10_CCTAAATTAACGGTTC	1.35657	1.21787	1.54327	1.372	1.22301	1.28976	1.06768	1.56255	1.23697	1.75478	1.17973	1.12282	1.17232	1.89187	1.08365	1.45378	1.04281	1.21952	1.32759	2.23243	1.85353
GW_10_CCTAACCCAAACAAGT	1.27651	1.17651	1.5369	1.32932	1.19735	1.23867	1.00302	1.55031	1.18803	1.74401	1.09954	1.10224	1.134	1.87056	1.04679	1.51128	0.996894	1.17958	1.26102	2.18441	1.77454
GW_10_CCTAACTAAGGCTCTA	1.4287	1.2564	1.52153	1.34054	1.21022	1.30677	1.08669	1.62614	1.25812	1.81805	1.12201	1.19212	1.13781	1.91879	1.10442	1.4832	1.05561	1.21176	1.27535	2.32967	1.85147
GW_10_CCTAGGCGTAGCGATC	1.33764	1.20485	1.57068	1.30569	1.2027	1.21464	1.03197	1.52944	1.2491	1.7457	1.11918	1.07927	1.13381	1.86259	1.04926	1.47689	0.999572	1.22759	1.2863	2.23418	1.82829
GW_10_CCTATCTATATCGGAA	1.36052	1.15172	1.56331	1.31996	1.19487	1.2585	1.04017	1.55339	1.19508	1.73123	1.11614	1.11277	1.1014	1.95567	1.098	1.44388	0.992704	1.19293	1.23844	2.18046	1.805
GW_10_CCTATGGGTTACCGTC	1.32176	1.24619	1.57316	1.3753	1.19595	1.2513	1.04157	1.5756	1.25388	1.75728	1.12185	1.15689	1.11454	1.87363	1.10919	1.41604	1.07439	1.19933	1.29033	2.25974	1.85004
GW_10_CCTCACCTGAGGGAGC	1.3796	1.20269	1.56125	1.29422	1.23755	1.25695	1.02795	1.51071	1.21924	1.7729	1.16215	1.12151	1.15545	1.84574	1.11848	1.42656	1.00441	1.20356	1.22838	2.19754	1.82734
GW_10_CCTCACCTTAGCATCG	1.37057	1.22276	1.65878	1.30945	1.18829	1.24662	1.0443	1.54449	1.21827	1.80032	1.13017	1.10747	1.17737	1.88812	1.11166	1.49584	1.01845	1.19681	1.29479	2.21478	1.8306
GW_10_CCTCGCGCGATATAGG	1.2817	1.14144	1.47769	1.24728	1.10396	1.20874	0.983255	1.47283	1.19501	1.66362	1.11067	1.0727	1.13807	1.86893	1.0653	1.39477	0.975048	1.11341	1.16134	2.05081	1.73403
GW_10_CCTCGGACCGGGATAG	1.29694	1.19647	1.54664	1.30538	1.1246	1.22713	1.01416	1.4721	1.17883	1.7034	1.12844	1.08188	1.12706	1.89243	1.0803	1.42126	0.976838	1.19338	1.18898	2.1905	1.74384
GW_10_CCTCTAATCTGCCAAG	1.317	1.21915	1.56893	1.40708	1.23548	1.24967	1.018	1.5715	1.22081	1.7589	1.14529	1.11681	1.15363	1.85654	1.08059	1.48922	1.05232	1.21548	1.25213	2.23508	1.85649
GW_10_CCTGAACGATATATTC	1.36358	1.18359	1.54613	1.37023	1.24059	1.26664	1.06907	1.51189	1.23667	1.79483	1.13861	1.11235	1.14491	1.89582	1.1198	1.43995	1.01544	1.22076	1.26051	2.21053	1.85863
GW_10_CCTGAATATTTACATA	1.37619	1.16071	1.49756	1.27888	1.16099	1.25594	1.00888	1.53272	1.17884	1.68216	1.10397	1.10491	1.0856	1.88548	1.09381	1.35882	0.989332	1.1392	1.21444	2.07329	1.7368
GW_10_CCTGTCACCCGGGCTC	1.30168	1.25806	1.5192	1.32285	1.19744	1.30555	1.03891	1.59219	1.27854	1.78555	1.13864	1.14787	1.18914	2.0062	1.11915	1.48864	1.05471	1.25734	1.25048	2.22788	1.82582
GW_10_CCTGTCGCCCGTAAAT	1.24906	1.14765	1.52473	1.29444	1.18226	1.20649	1.01065	1.54568	1.20929	1.73289	1.11486	1.06419	1.10146	1.93221	1.08524	1.40753	0.999488	1.16303	1.20562	2.25629	1.7711
GW_10_CCTTCTTGATCCAGTG	1.3995	1.25786	1.5516	1.39015	1.24458	1.31993	1.04973	1.59033	1.31604	1.7822	1.19013	1.15647	1.16608	1.90233	1.16539	1.48891	1.03953	1.28506	1.33667	2.30545	1.90978
GW_10_CCTTTCAATGAAGAAA	1.33215	1.19889	1.49196	1.31927	1.15959	1.24145	1.0248	1.56619	1.2149	1.77621	1.0626	1.07342	1.13638	1.86115	1.09562	1.43635	0.987267	1.19566	1.30571	2.13786	1.81862
GW_10_CGACAATTTGATCTAA	1.34597	1.19005	1.53096	1.3163	1.22694	1.27557	1.0555	1.60501	1.22787	1.79176	1.09673	1.07122	1.16291	1.8992	1.06568	1.40734	1.00103	1.23144	1.25518	2.12423	1.79097
GW_10_CGACACGCTCCGACAG	1.34794	1.25012	1.5838	1.36621	1.22887	1.27944	1.04213	1.57323	1.25365	1.88962	1.13584	1.1079	1.19153	1.96655	1.09345	1.46044	1.08061	1.22936	1.24831	2.30976	1.89814
GW_10_CGACTCAGGATGTTAT	1.27161	1.20561	1.48146	1.28538	1.18801	1.20984	1.01373	1.52183	1.17274	1.70482	1.0802	1.08879	1.11917	1.8181	1.06385	1.39873	0.969454	1.16902	1.24581	2.18166	1.79067
GW_10_CGAGACCCTAGAGTGT	1.30814	1.22336	1.59405	1.31885	1.1921	1.1772	1.03728	1.544	1.21787	1.74045	1.12727	1.14343	1.11681	1.92649	1.12072	1.42533	1.03384	1.221	1.2663	2.19129	1.77597
GW_10_CGAGAGATGTGAACCT	1.30893	1.23814	1.655	1.30086	1.16875	1.24359	1.02191	1.52528	1.23775	1.80201	1.14929	1.12259	1.12802	1.97322	1.08084	1.48467	1.0139	1.1873	1.24216	2.25554	1.75911
GW_10_CGAGGCTAAATATGGC	1.32043	1.15935	1.5202	1.35119	1.1672	1.22087	1.01679	1.51628	1.23365	1.73786	1.07019	1.15015	1.14737	1.87971	1.09401	1.45297	0.982894	1.17727	1.27938	2.22711	1.78057
GW_10_CGAGGGACTGCGGTCG	1.32712	1.2363	1.50219	1.29067	1.20549	1.20868	1.00516	1.5152	1.19921	1.75266	1.11381	1.05105	1.14036	1.88691	1.05197	1.45805	0.998926	1.19462	1.19786	2.168	1.7828
GW_10_CGAGTTCTGTCCCACC	1.31462	1.2253	1.53735	1.33929	1.17747	1.32178	1.01642	1.53073	1.20364	1.78946	1.12668	1.10861	1.13249	1.87413	1.07654	1.41202	1.0131	1.1929	1.27665	2.20139	1.83203
GW_10_CGAGTTTATCGGACTG	1.2995	1.26873	1.61022	1.35593	1.20296	1.24157	1.04813	1.55493	1.24687	1.79855	1.15983	1.13407	1.17163	1.97738	1.1428	1.49287	1.0199	1.18406	1.25906	2.24252	1.89327
GW_10_CGATGGACCCTACGCC	1.41097	1.30769	1.54664	1.40831	1.21842	1.30387	1.09303	1.60291	1.26858	1.87829	1.16028	1.19491	1.20736	1.95881	1.12636	1.48581	1.05108	1.22386	1.32588	2.29189	1.91849
GW_10_CGCACATGTCCACTAC	1.38082	1.21741	1.58471	1.35449	1.18566	1.23246	1.05614	1.56257	1.2244	1.80032	1.21547	1.09004	1.16135	2.00495	1.11252	1.42594	1.01504	1.22225	1.24525	2.25611	1.86767
GW_10_CGCACGTGCGCTATCA	1.28031	1.25935	1.53277	1.3385	1.15159	1.27758	1.00748	1.51273	1.20508	1.76069	1.07953	1.06619	1.15708	1.82889	1.11306	1.41218	0.99891	1.18682	1.234	2.20933	1.81446
GW_10_CGCATGGTGCGATGCT	1.36925	1.23929	1.57429	1.33131	1.1725	1.28147	1.05616	1.54039	1.23597	1.83615	1.09585	1.12556	1.15912	1.9282	1.12896	1.45135	1.05824	1.25637	1.26971	2.15425	1.80561
GW_10_CGCCATCCGATTATGA	1.3122	1.21759	1.5585	1.32456	1.14939	1.20181	1.02941	1.52163	1.1716	1.72975	1.10894	1.14124	1.12088	1.82567	1.11478	1.4727	1.00655	1.17621	1.23584	2.14065	1.75452
GW_10_CGCCCGCTTCCGTACA	1.28303	1.21981	1.49881	1.3662	1.21864	1.25513	1.04862	1.58254	1.24226	1.78586	1.11952	1.06594	1.1182	1.79086	1.07017	1.4332	1.02187	1.16978	1.20536	2.22457	1.87463
GW_10_CGCCGCCCATGCCTGT	1.29144	1.14723	1.58547	1.3534	1.19194	1.28567	1.03324	1.56377	1.25198	1.82932	1.18095	1.11374	1.13933	1.91967	1.09189	1.42638	1.0445	1.25716	1.24288	2.31337	1.83701
GW_10_CGCCTCCCTCCTCTAT	1.29626	1.26452	1.50379	1.35156	1.14201	1.2681	1.01867	1.59543	1.22456	1.77832	1.08259	1.08592	1.17023	1.83365	1.08129	1.50668	0.977675	1.21116	1.25155	2.20644	1.90288
GW_10_CGCGCCCGACTTAATA	1.35366	1.23408	1.51272	1.33306	1.19513	1.24601	1.03146	1.58437	1.2116	1.8158	1.09847	1.1344	1.18321	1.81595	1.1633	1.47825	1.03301	1.21102	1.24375	2.1102	1.82714
GW_10_CGCGGCTCAACTTGAA	1.31211	1.26242	1.54135	1.34591	1.16293	1.2412	1.03314	1.54673	1.22045	1.76513	1.13834	1.07099	1.14275	1.86738	1.07795	1.43675	0.973075	1.20723	1.24422	2.16396	1.80673
GW_10_CGCGGGAATTAGGCAG	1.35841	1.1717	1.55728	1.38	1.22284	1.25586	1.04906	1.55214	1.24637	1.77644	1.1793	1.11739	1.12678	1.87549	1.09214	1.44336	1.0334	1.22167	1.29104	2.22327	1.86404
GW_10_CGCTAGAGACCGCTGC	1.41317	1.27664	1.53717	1.39087	1.21845	1.32063	1.06092	1.58071	1.26312	1.81577	1.17399	1.12721	1.16905	2.00195	1.17315	1.49629	1.04842	1.25345	1.28206	2.24714	1.90188
GW_10_CGCTATTCTTAGGCTC	1.26335	1.19778	1.55996	1.33213	1.13373	1.27458	0.996723	1.48114	1.20348	1.77488	1.10047	1.10603	1.08775	1.83939	1.09404	1.40647	0.96233	1.19504	1.17869	2.07782	1.78799
GW_10_CGCTTTCTTGCATTCG	1.34981	1.23016	1.56765	1.33075	1.18186	1.20972	1.02781	1.53976	1.19259	1.77434	1.11436	1.10383	1.14038	1.79132	1.10249	1.44106	0.985921	1.16548	1.23009	2.23772	1.79821
GW_10_CGGAGCATGGCGATCC	1.37535	1.22072	1.50605	1.32104	1.16698	1.29996	1.04101	1.58835	1.24205	1.74403	1.106	1.12901	1.18581	1.83974	1.09832	1.44013	0.998744	1.17731	1.2778	2.2018	1.80424
GW_10_CGGCAGGGTCGGGTTG	1.30286	1.25708	1.60294	1.34433	1.13262	1.23192	1.07073	1.558	1.21111	1.74159	1.13388	1.09176	1.20225	1.98843	1.11847	1.42871	1.02643	1.22049	1.20571	2.15146	1.75548
GW_10_CGGCCACGCACAAAGT	1.30866	1.25952	1.58254	1.32182	1.18696	1.25674	1.06761	1.58834	1.27888	1.78538	1.11091	1.21335	1.16628	1.85751	1.10331	1.42633	1.03044	1.18233	1.2822	2.39031	1.84851
GW_10_CGGCCCAACCTGTAGT	1.27405	1.21887	1.51438	1.3293	1.16162	1.26614	1.02191	1.46749	1.22554	1.71331	1.0759	1.0992	1.11348	1.77328	1.11203	1.49421	0.96813	1.15963	1.21345	2.17954	1.73514
GW_10_CGGCCCAGGTATATCC	1.34299	1.20908	1.51558	1.32514	1.20509	1.22981	1.0333	1.55446	1.23391	1.74248	1.1475	1.13108	1.13251	1.91569	1.13422	1.44415	1.03461	1.24751	1.23664	2.15003	1.83942
GW_10_CGGGAATTTATGTAAA	1.31388	1.29267	1.51412	1.28892	1.1178	1.26398	1.04425	1.50033	1.18196	1.74918	1.11425	1.1083	1.09486	1.83498	1.11244	1.46005	1.00674	1.17761	1.20903	2.20084	1.76205
GW_10_CGGGAGCTTCAGTGTA	1.29585	1.19084	1.53798	1.28786	1.15667	1.21718	0.992135	1.47967	1.19077	1.70409	1.06137	1.06381	1.10823	1.83877	1.06938	1.39167	0.981128	1.17152	1.20541	2.16354	1.72986
GW_10_CGGGTGTACCCATTTA	1.28721	1.19442	1.53151	1.3184	1.15855	1.21256	1.00373	1.50439	1.22727	1.75558	1.13732	1.08788	1.1583	1.93382	1.05942	1.45003	1.03332	1.17122	1.28303	2.19107	1.79662
GW_10_CGGTACTAGAATCAAA	1.28929	1.22338	1.51214	1.29737	1.14276	1.21927	1.02405	1.53582	1.19881	1.75417	1.12279	1.07063	1.09993	1.94281	1.11195	1.43835	0.99554	1.2123	1.27425	2.1886	1.7848
GW_10_CGGTAGAGGTGCAGGT	1.36544	1.20918	1.62317	1.36572	1.20113	1.31107	1.1035	1.62375	1.23252	1.80082	1.14983	1.1374	1.16868	2.01358	1.16148	1.47508	1.01464	1.21482	1.25274	2.26312	1.85572
GW_10_CGGTCAAGTGGGAACC	1.34911	1.24583	1.57608	1.36834	1.22663	1.27009	1.06179	1.55065	1.2537	1.79203	1.16262	1.17996	1.18092	1.95927	1.14336	1.46235	1.01451	1.24234	1.2663	2.20795	1.82296
GW_10_CGGTCTATCAACCCGT	1.29688	1.17051	1.51926	1.2969	1.22455	1.26145	1.03819	1.51996	1.20714	1.7138	1.10416	1.11254	1.13252	1.9669	1.0743	1.37617	1.01038	1.16696	1.22779	2.17688	1.77694
GW_10_CGGTTATCCAACAGTG	1.27829	1.18905	1.54499	1.36787	1.20264	1.31514	1.03788	1.56798	1.23654	1.76898	1.12301	1.13843	1.13363	1.84968	1.09229	1.44375	1.04933	1.2522	1.24285	2.22933	1.79697
GW_10_CGGTTCAAGTAGGTGT	1.34354	1.22072	1.57808	1.28616	1.14721	1.23428	1.04077	1.53797	1.24744	1.75579	1.12454	1.10073	1.13326	1.87756	1.11223	1.43076	1.02139	1.15214	1.22744	2.16455	1.72673
GW_10_CGTACCTGATAGGCCT	1.33808	1.15994	1.42092	1.34762	1.15458	1.21496	1.01476	1.53964	1.24318	1.76212	1.08966	1.09379	1.11169	1.80649	1.10166	1.3848	0.975341	1.17626	1.2332	2.06501	1.83868
GW_10_CGTCGGATAGTGTTGA	1.30741	1.225	1.51876	1.34685	1.19904	1.27573	1.01847	1.54189	1.20181	1.77307	1.09495	1.11911	1.20088	1.84029	1.08459	1.45601	1.01951	1.19118	1.24422	2.16307	1.86909
GW_10_CGTGCAGACTGGGACA	1.36457	1.31778	1.57013	1.35611	1.27589	1.29315	1.06301	1.5559	1.28653	1.83197	1.14196	1.14052	1.24815	1.99267	1.18125	1.45407	1.06771	1.25554	1.25611	2.20066	1.98733
GW_10_CGTGCCCTCCCGAAGA	1.31976	1.20567	1.5448	1.31209	1.16856	1.25556	1.04708	1.57464	1.22542	1.7871	1.12936	1.12467	1.15103	1.88362	1.14538	1.46754	1.03422	1.27878	1.25866	2.18882	1.80779
GW_10_CGTTGAGCGACCGTCG	1.396	1.22616	1.53104	1.31211	1.17636	1.25679	1.02176	1.51918	1.225	1.74395	1.14575	1.12328	1.14645	1.87606	1.12512	1.44527	0.98356	1.20289	1.23239	2.14587	1.80035
GW_10_CGTTGTAAGATTGATT	1.33724	1.3363	1.57377	1.35635	1.21987	1.30896	1.0473	1.63059	1.24319	1.79425	1.15869	1.12037	1.15228	1.8526	1.09142	1.47546	1.0335	1.29076	1.25784	2.20029	1.85421
GW_10_CGTTTCACTTCGGGCG	1.3222	1.27557	1.6076	1.34485	1.19252	1.24673	1.03703	1.54291	1.23587	1.78489	1.10386	1.09259	1.12957	1.84043	1.11027	1.45456	1.00382	1.17753	1.26512	2.17409	1.83782
GW_10_CTAAAGGGAAATAGGA	1.32772	1.26813	1.52587	1.30378	1.1556	1.22923	1.03725	1.51339	1.26625	1.73461	1.10044	1.10535	1.14114	1.90567	1.11682	1.46024	1.04976	1.19987	1.2703	2.16152	1.79776
GW_10_CTAAATCCTATTCCGG	1.34898	1.235	1.56613	1.3824	1.11526	1.25235	1.05418	1.57924	1.22431	1.73019	1.14852	1.09891	1.11581	1.95863	1.11939	1.44338	1.02679	1.18155	1.23326	2.19237	1.75511
GW_10_CTAACGAAACTTGCTG	1.27635	1.13977	1.4904	1.31939	1.13343	1.17214	0.991818	1.55525	1.14553	1.70472	1.12541	1.04947	1.0533	1.83362	1.03574	1.41249	0.94818	1.17456	1.21444	2.23558	1.73523
GW_10_CTAAGGGAATGATTGG	1.33592	1.22809	1.5433	1.34924	1.16948	1.25442	1.03169	1.60654	1.22534	1.76414	1.16225	1.14136	1.11693	1.92363	1.07832	1.47834	1.01021	1.231	1.274	2.21017	1.86402
GW_10_CTAATTCTCAGATATT	1.34606	1.24539	1.61615	1.36305	1.20976	1.28225	1.05434	1.50671	1.23861	1.76164	1.13214	1.10901	1.16458	1.93889	1.10119	1.45362	1.0317	1.20194	1.29057	2.13965	1.7998
GW_10_CTACCCTAAGGTCATA	1.34623	1.27084	1.56275	1.325	1.1751	1.23123	1.02575	1.51927	1.20461	1.72401	1.14787	1.11827	1.14804	1.88387	1.11218	1.43435	1.0154	1.17605	1.24253	2.19359	1.79719
GW_10_CTACGCACGGAGTACC	1.37203	1.23476	1.5724	1.32291	1.18754	1.26086	1.05281	1.56987	1.28411	1.80226	1.09348	1.16873	1.17501	1.87725	1.11157	1.46875	1.03442	1.18974	1.25718	2.2486	1.8549
GW_10_CTACTATCTTTCAGAG	1.25657	1.18897	1.46093	1.31578	1.18133	1.28196	1.00436	1.58363	1.20352	1.73629	1.09047	1.11444	1.09943	1.89987	1.07524	1.39181	1.00943	1.22669	1.22684	2.14719	1.82637
GW_10_CTACTGCCACCTGACC	1.33932	1.26622	1.55374	1.3962	1.23687	1.30778	1.06071	1.60126	1.32497	1.81857	1.19551	1.11041	1.16739	1.9978	1.11165	1.45057	1.03733	1.27869	1.30477	2.28349	1.91356
GW_10_CTAGATGTGAGTGTAA	1.38286	1.23336	1.57411	1.33778	1.2274	1.2579	1.04833	1.56529	1.26338	1.7864	1.17188	1.15578	1.16693	1.93514	1.15001	1.46862	1.04439	1.19592	1.24765	2.27937	1.7973
GW_10_CTAGATTTACGACGGC	1.32252	1.24814	1.55903	1.30542	1.18223	1.26023	1.05932	1.51741	1.25186	1.74998	1.14599	1.15841	1.15783	1.87599	1.1737	1.45863	1.01489	1.21065	1.22752	2.26104	1.83787
GW_10_CTAGCATAGTATAATG	1.30185	1.17417	1.51514	1.35431	1.19564	1.24006	1.03399	1.55558	1.26689	1.76647	1.17459	1.12844	1.16391	1.97764	1.09498	1.40586	1.01686	1.31374	1.24369	2.19534	1.85521
GW_10_CTAGCCGATGTTATGA	1.33128	1.29457	1.56832	1.32233	1.16302	1.28515	1.05025	1.50653	1.19654	1.78135	1.15084	1.11479	1.18405	1.95924	1.10176	1.43613	1.02988	1.22719	1.26517	2.17466	1.83263
GW_10_CTAGGTCTGAAGGAAT	1.3872	1.22754	1.565	1.32332	1.18964	1.2513	1.04302	1.55831	1.25485	1.79411	1.13881	1.21555	1.18616	1.94366	1.1582	1.4818	1.05408	1.20793	1.29191	2.26446	1.8198
GW_10_CTAGTCACGTCTTAAG	1.28983	1.16199	1.55656	1.34542	1.2562	1.2766	1.05546	1.56857	1.26364	1.77513	1.09913	1.14953	1.198	1.93329	1.07999	1.47284	1.02801	1.25104	1.25135	2.14484	1.83938
GW_10_CTAGTTGGGCCCGGTA	1.28294	1.15895	1.46282	1.32957	1.21192	1.22518	1.00881	1.54197	1.21436	1.7433	1.11852	1.11996	1.17487	1.82657	1.07979	1.4401	0.974201	1.15979	1.22964	2.12761	1.77248
GW_10_CTATAAGAGCCAATCG	1.39621	1.25142	1.56832	1.36566	1.22481	1.28841	1.05888	1.57514	1.26409	1.80001	1.1341	1.11091	1.18087	1.90788	1.10922	1.52462	1.04482	1.25058	1.26303	2.21111	1.87093
GW_10_CTATCGGGTCTCAACA	1.34212	1.20414	1.5549	1.34118	1.16963	1.30553	1.0532	1.58804	1.26297	1.85358	1.10571	1.14925	1.21494	1.89908	1.09652	1.45033	1.04416	1.25455	1.25586	2.29348	1.9
GW_10_CTATGTCACTAGCCCA	1.33046	1.29564	1.57589	1.32874	1.19676	1.26092	1.06451	1.57752	1.26515	1.7589	1.14275	1.15739	1.15981	1.94104	1.15886	1.4358	1.03788	1.24832	1.24632	2.22284	1.88949
GW_10_CTATTTGGTTACGGAT	1.32449	1.23831	1.57409	1.30147	1.15982	1.24314	1.02472	1.54915	1.24882	1.73789	1.13229	1.08349	1.11798	1.8528	1.11031	1.43619	0.998774	1.17401	1.21808	2.17239	1.79581
GW_10_CTCAGTCACGACAAAT	1.33184	1.19584	1.55962	1.34804	1.19772	1.31295	1.02369	1.57388	1.2408	1.80466	1.21325	1.13154	1.16664	1.87589	1.08256	1.41679	1.0772	1.22881	1.25163	2.1928	1.86614
GW_10_CTCCTTTACGCAAGTC	1.27916	1.16204	1.45525	1.31283	1.19581	1.25216	1.03504	1.60272	1.19975	1.73594	1.11398	1.08657	1.0962	1.86613	1.09012	1.44371	0.985584	1.21891	1.23985	2.24305	1.82963
GW_10_CTCGATATTTGCGAGC	1.35188	1.25752	1.51615	1.28592	1.14737	1.20985	1.03104	1.5044	1.24791	1.69962	1.06643	1.13084	1.12505	1.85835	1.1086	1.45403	0.995489	1.18215	1.25488	2.15079	1.72576
GW_10_CTCGCACCTATATAGT	1.24915	1.16627	1.51546	1.27074	1.11811	1.17872	1.00912	1.47837	1.23582	1.77064	1.11522	1.07668	1.11351	1.79914	1.0604	1.36939	0.969734	1.19539	1.23243	2.16613	1.72996
GW_10_CTCGGTACCACTGCTC	1.31791	1.23607	1.56176	1.29877	1.17155	1.2099	1.02262	1.55732	1.2172	1.7826	1.15661	1.10866	1.11426	1.93447	1.10291	1.45387	1.02911	1.16237	1.20354	2.16862	1.81666
GW_10_CTCGTTTCTAATGTTT	1.29069	1.15866	1.60526	1.34908	1.21167	1.26618	1.04165	1.56609	1.22678	1.77365	1.13873	1.10267	1.12517	1.86063	1.08495	1.46631	1.01723	1.21626	1.22973	2.19742	1.8759
GW_10_CTCTAATGCATTGATC	1.30136	1.20243	1.51362	1.32351	1.21259	1.21413	1.02081	1.55862	1.20729	1.74961	1.10854	1.09951	1.15253	1.87598	1.10417	1.43741	1.01176	1.23936	1.24592	2.17155	1.87902
GW_10_CTCTCACAATCGATGA	1.29633	1.1971	1.62454	1.33079	1.20777	1.28546	1.02555	1.53707	1.22236	1.76464	1.10027	1.10824	1.14596	1.8766	1.13016	1.43202	0.983433	1.19903	1.27394	2.21206	1.79333
GW_10_CTCTGGACGCCTGGTG	1.38824	1.25121	1.57202	1.31084	1.1481	1.19772	1.05628	1.51442	1.23239	1.76382	1.09188	1.11495	1.12459	1.89646	1.07207	1.48595	1.0049	1.16514	1.23028	2.15914	1.80469
GW_10_CTCTTCTATTGACTGG	1.29823	1.24666	1.57313	1.35071	1.24097	1.26363	1.06613	1.6078	1.23706	1.79094	1.15786	1.14581	1.13921	1.91914	1.0982	1.46714	1.00097	1.21988	1.30575	2.28363	1.7966
GW_10_CTGAATTTATTGCCAG	1.29414	1.22157	1.52473	1.32741	1.20967	1.30166	1.02604	1.57912	1.24282	1.77808	1.21183	1.12808	1.18019	1.8551	1.0929	1.47536	1.0184	1.18093	1.26063	2.21767	1.85666
GW_10_CTGACTGCGCAGCTCG	1.32195	1.2081	1.60688	1.32523	1.17721	1.32005	1.02076	1.55092	1.2399	1.78466	1.13767	1.10103	1.1415	1.87687	1.0885	1.55068	1.05547	1.19211	1.23742	2.301	1.79098
GW_10_CTGCCAAGGTTGGAAG	1.30806	1.24172	1.55172	1.37749	1.22148	1.27834	1.07076	1.56737	1.29263	1.81758	1.12868	1.16282	1.14958	1.95536	1.09539	1.43908	1.0284	1.20901	1.26639	2.15645	1.82811
GW_10_CTGCCATGCATCACAT	1.32273	1.17344	1.47161	1.33102	1.16224	1.25786	0.996549	1.4883	1.22051	1.73466	1.13678	1.08212	1.11637	1.82386	1.03427	1.41817	0.968711	1.1806	1.2243	2.27912	1.79284
GW_10_CTGGCGACATAAGTCC	1.30808	1.21112	1.53519	1.32416	1.14867	1.30545	1.03158	1.58482	1.23765	1.78758	1.11507	1.10467	1.18922	1.94715	1.09822	1.41453	1.01493	1.18949	1.24523	2.2447	1.85665
GW_10_CTGGCGCACAGGTCTG	1.35958	1.28032	1.55876	1.33648	1.15893	1.249	1.05999	1.60589	1.21036	1.75716	1.15075	1.1337	1.13485	1.93732	1.09932	1.50694	1.00722	1.22522	1.24931	2.16911	1.7965
GW_10_CTGGCTGATTCATCCT	1.32993	1.21397	1.54455	1.31665	1.16078	1.22	1.03732	1.50994	1.20169	1.80508	1.20903	1.09869	1.14425	1.90833	1.13916	1.49754	1.01461	1.19013	1.27074	2.25397	1.81984
GW_10_CTGGGATAAATAATGG	1.30551	1.19239	1.53782	1.35076	1.22259	1.23686	1.0456	1.57618	1.2258	1.7932	1.17143	1.10742	1.16988	1.92924	1.09241	1.44413	1.02283	1.25242	1.29947	2.24839	1.8709
GW_10_CTGGGTAGGCAGTTAA	1.29731	1.14835	1.46794	1.30621	1.19084	1.26874	0.999047	1.54535	1.2037	1.70027	1.10043	1.07517	1.11286	1.7972	1.0756	1.46798	0.964634	1.15988	1.22465	2.12837	1.76601
GW_10_CTGGTAACACATAGAA	1.27847	1.1847	1.50688	1.35239	1.21115	1.25839	0.994295	1.55617	1.21082	1.76049	1.14871	1.06912	1.11951	1.80902	1.06786	1.43458	0.987	1.26099	1.23114	2.19947	1.8492
GW_10_CTGGTAACGAGCTCTT	1.28496	1.20101	1.57927	1.32885	1.20468	1.25996	1.01428	1.54699	1.22601	1.79876	1.1311	1.09044	1.12406	1.81914	1.077	1.45719	0.985977	1.22666	1.24533	2.34392	1.82643
GW_10_CTGGTTTCGAGCAAGA	1.34448	1.19165	1.55702	1.31044	1.14855	1.29089	1.04934	1.54053	1.21394	1.74346	1.10923	1.09182	1.16078	1.8761	1.13729	1.43288	0.994306	1.19317	1.27006	2.15962	1.79518
GW_10_CTGTCAAATGGCTCGG	1.28729	1.18875	1.57206	1.28513	1.18101	1.22308	1.02228	1.55893	1.18478	1.75945	1.10209	1.04954	1.1515	1.88903	1.08973	1.47395	1.0258	1.16905	1.2323	2.12255	1.8065
GW_10_CTGTGCAGGGTAGGTC	1.30066	1.21409	1.53537	1.37689	1.24341	1.28292	1.03177	1.58174	1.24662	1.75157	1.17049	1.09819	1.21131	1.83846	1.0782	1.43575	1.03232	1.20328	1.25219	2.24469	1.84256
GW_10_CTTAGCCTTCCACATG	1.27615	1.26631	1.49955	1.34444	1.19537	1.29515	1.00355	1.53163	1.19296	1.7765	1.14502	1.20983	1.13776	1.90467	1.0777	1.46213	1.00609	1.21514	1.2606	2.22345	1.84932
GW_10_CTTAGTAGGCCTACAG	1.41846	1.24476	1.57607	1.39839	1.15939	1.26969	1.05749	1.56276	1.21768	1.80128	1.13801	1.14816	1.15591	1.89301	1.10942	1.45712	1.06631	1.21937	1.23379	2.22012	1.8553
GW_10_CTTCATTGTCAGTGGA	1.29027	1.22682	1.58646	1.32737	1.1705	1.27133	1.03184	1.54312	1.24742	1.78011	1.13757	1.09508	1.12619	1.90549	1.09043	1.45613	0.993676	1.18221	1.2213	2.16014	1.87296
GW_10_CTTGAGTTAGGGTAAT	1.26197	1.2494	1.56099	1.26601	1.15879	1.17685	0.98916	1.53414	1.15648	1.71838	1.13873	1.14881	1.09406	1.83881	1.05681	1.43677	0.942926	1.16995	1.22408	2.15788	1.74853
GW_10_CTTGTGCTCACCGATT	1.35462	1.23826	1.57006	1.31915	1.20262	1.23659	1.03115	1.53188	1.20329	1.76522	1.16282	1.13408	1.15427	1.91461	1.10363	1.44407	1.01348	1.21633	1.23309	2.19027	1.83892
GW_10_CTTGTTGCTGAGTCAA	1.35311	1.24379	1.51703	1.30464	1.16605	1.21649	1.00131	1.56267	1.18029	1.76291	1.16559	1.12277	1.15427	1.83003	1.1059	1.39655	0.978035	1.1876	1.30195	2.18633	1.81777
GW_10_CTTTAACTTTCAAAGG	1.34265	1.27097	1.63455	1.37584	1.28921	1.30661	1.05975	1.54656	1.25154	1.83025	1.11667	1.09532	1.13237	1.90231	1.12939	1.48486	1.04373	1.25873	1.28615	2.21885	1.85136
GW_10_CTTTAGGAACACTGTT	1.33479	1.22428	1.60315	1.36306	1.21923	1.26288	1.07281	1.59544	1.22661	1.78889	1.13487	1.16702	1.19163	1.97401	1.14956	1.48351	1.00295	1.24729	1.27196	2.21119	1.88415
GW_10_CTTTAGTGCTATTATT	1.35509	1.26612	1.65788	1.35192	1.2265	1.27829	1.04176	1.56651	1.25682	1.78337	1.1828	1.12996	1.15791	1.89695	1.12381	1.4989	1.03021	1.24217	1.26879	2.29386	1.7894
GW_10_GAAACAGATGACCACC	1.30296	1.19871	1.56824	1.25678	1.14263	1.14748	1.0033	1.48137	1.15218	1.65895	1.11005	1.07665	1.07565	1.85865	1.0541	1.39811	1.00858	1.13134	1.18674	2.10206	1.75673
GW_10_GAAACCATGGTGCGCT	1.30338	1.15013	1.52017	1.3413	1.19807	1.32982	1.03703	1.55305	1.23393	1.75284	1.08907	1.05067	1.13351	1.85758	1.05994	1.36798	0.989796	1.2209	1.27608	2.19757	1.77071
GW_10_GAAAGAACAGCGTTAT	1.2846	1.19477	1.63337	1.35371	1.23031	1.26658	1.04334	1.54541	1.23893	1.80946	1.10271	1.14403	1.1831	1.89999	1.07528	1.43687	1.02935	1.22878	1.23885	2.27662	1.83641
GW_10_GAACGTCTCATGGTCG	1.31581	1.20341	1.47429	1.30982	1.19649	1.27977	1.02073	1.56286	1.21895	1.73806	1.14285	1.0826	1.18523	1.92063	1.04917	1.41697	1.01415	1.2009	1.26375	2.15232	1.85314
GW_10_GAAGCGTGAGGAATTT	1.34096	1.29922	1.56243	1.36681	1.19283	1.27205	1.05449	1.56067	1.25446	1.78421	1.1616	1.13966	1.15885	1.98412	1.16128	1.43534	1.02049	1.25034	1.2556	2.20987	1.8218
GW_10_GAAGTCTCCCTAGCGA	1.36712	1.25354	1.55217	1.33839	1.15512	1.29726	1.03774	1.59642	1.24324	1.80778	1.16661	1.15353	1.15395	1.82607	1.09932	1.41826	1.01152	1.21906	1.26914	2.23276	1.83081
GW_10_GAATAGACGCGACCCA	1.32049	1.16608	1.53259	1.32041	1.16424	1.22252	1.04281	1.49742	1.2089	1.70322	1.12208	1.06314	1.11071	1.93004	1.07372	1.43862	0.969426	1.1619	1.19954	2.15445	1.77757
GW_10_GAATCTGAACATTCTC	1.3419	1.18216	1.50469	1.37373	1.20043	1.27245	1.05701	1.53844	1.2476	1.80109	1.13576	1.1471	1.1527	1.95319	1.16095	1.48057	1.02207	1.22195	1.29291	2.30028	1.90519
GW_10_GAATGTGGTCCGGATT	1.35899	1.23113	1.54569	1.30851	1.16638	1.2644	1.05618	1.5201	1.22195	1.74597	1.14853	1.10582	1.1453	1.95596	1.11082	1.45077	1.00452	1.20802	1.27391	2.18615	1.83569
GW_10_GAATGTTGGGTAATCT	1.36998	1.23221	1.54824	1.26629	1.12922	1.27938	1.02097	1.56071	1.1592	1.71611	1.13045	1.13882	1.14097	1.87499	1.09704	1.38878	0.997619	1.21068	1.27734	2.1586	1.78879
GW_10_GAATTATAGTGAAAGG	1.32989	1.16666	1.49868	1.39859	1.16899	1.30027	1.0378	1.53414	1.22074	1.75413	1.08933	1.05346	1.15889	1.85541	1.12185	1.48645	1.01115	1.2251	1.25355	2.19167	1.77758
GW_10_GACAAACATATGCAGG	1.34524	1.16281	1.57123	1.32105	1.1815	1.27027	1.04436	1.54281	1.20861	1.74416	1.12706	1.14233	1.12494	1.86921	1.10327	1.46353	1.01832	1.1857	1.28324	2.1294	1.81985
GW_10_GACAACGACCATTGAA	1.30581	1.24738	1.53077	1.36319	1.15195	1.23108	1.04232	1.51358	1.17637	1.7438	1.1154	1.11951	1.15533	1.82172	1.10672	1.45356	0.981953	1.17328	1.24081	2.28001	1.78769
GW_10_GACACAAGGGAAGAAA	1.32965	1.22875	1.54378	1.29304	1.15659	1.23736	1.01064	1.5202	1.22954	1.75378	1.08661	1.09846	1.16357	1.91513	1.08807	1.39416	0.997884	1.19208	1.20649	2.22337	1.78754
GW_10_GACAGCCAGACCTGAC	1.34399	1.16715	1.53793	1.33906	1.18457	1.24012	1.01847	1.53267	1.18902	1.76445	1.14093	1.15437	1.14167	1.85774	1.06987	1.43263	1.01083	1.17481	1.22561	2.24182	1.76675
GW_10_GACGGTCAATAGAAGC	1.38408	1.25946	1.56462	1.371	1.20339	1.31196	1.05785	1.59035	1.27128	1.81999	1.17505	1.13609	1.19666	2.00162	1.15261	1.46865	1.00838	1.19596	1.26212	2.27929	1.88245
GW_10_GACTCCCAGAATAAGG	1.34167	1.20873	1.50594	1.40724	1.28625	1.28113	1.06823	1.59387	1.25009	1.79	1.16647	1.15124	1.16239	1.91836	1.11193	1.45098	1.04559	1.25941	1.25785	2.23494	1.8311
GW_10_GACTCGCGGGAATGAC	1.32884	1.25485	1.5556	1.37073	1.2082	1.2814	1.04053	1.60069	1.2237	1.81724	1.12131	1.14137	1.17248	2.01743	1.15806	1.48698	1.02656	1.28216	1.25821	2.24653	1.85959
GW_10_GACTGCACCAGCCCAG	1.3253	1.17715	1.6381	1.3674	1.21565	1.272	1.04612	1.57697	1.24935	1.75832	1.15168	1.13949	1.1541	1.92146	1.11827	1.52467	1.00886	1.22053	1.25716	2.1655	1.8239
GW_10_GAGATCTGTCACTCCG	1.35583	1.20798	1.49353	1.39696	1.17235	1.29815	1.01721	1.55003	1.22371	1.7524	1.1358	1.11428	1.12162	1.86226	1.11757	1.38666	1.00999	1.21855	1.25474	2.23073	1.80145
GW_10_GAGATCTTCCATGACA	1.37665	1.21632	1.63141	1.33706	1.24535	1.27182	1.06184	1.61571	1.23757	1.8124	1.1758	1.16533	1.2167	2.03793	1.09819	1.49087	1.06162	1.22283	1.30202	2.24523	1.93096
GW_10_GAGCTAAGGGCATATC	1.28273	1.19515	1.54514	1.30847	1.11671	1.17757	1.00946	1.50516	1.18109	1.70189	1.07867	1.09621	1.14055	1.85517	1.11218	1.4165	1.00023	1.1497	1.24784	2.16805	1.7201
GW_10_GAGGGCGCAGCTCTGC	1.29992	1.19087	1.56012	1.28878	1.16621	1.23742	1.00987	1.47709	1.20734	1.728	1.13844	1.08252	1.11581	1.88783	1.04343	1.39892	0.985382	1.19446	1.22226	2.21455	1.86147
GW_10_GAGTGTGCGGTACCCA	1.34775	1.26065	1.56391	1.31866	1.16895	1.26474	1.05858	1.51621	1.21806	1.75014	1.17303	1.14652	1.16391	1.88547	1.11046	1.45436	1.02621	1.22881	1.24561	2.24223	1.80715
GW_10_GATAACTCGCACTGTG	1.32053	1.17476	1.58246	1.34454	1.22026	1.26922	1.02634	1.61349	1.27965	1.80373	1.11231	1.11415	1.16882	1.90456	1.08146	1.5062	1.02043	1.21626	1.25499	2.36278	1.88688
GW_10_GATATGAGACACTAAC	1.32618	1.28801	1.59545	1.42735	1.24836	1.3451	1.07537	1.70288	1.29533	1.87686	1.19501	1.17421	1.18579	1.97822	1.14887	1.47725	1.03732	1.28806	1.37577	2.26398	1.90699
GW_10_GATATGCGGTAGCCAA	1.29771	1.25766	1.50836	1.32305	1.20935	1.27279	1.03271	1.55146	1.20494	1.7914	1.09204	1.14347	1.13399	1.83063	1.12823	1.41435	1.00752	1.199	1.25144	2.21676	1.82989
GW_10_GATATTGAGATTGGCG	1.36313	1.21657	1.54061	1.28739	1.14623	1.23401	1.0316	1.57528	1.20756	1.75706	1.09116	1.11937	1.13853	1.80762	1.07536	1.44181	0.979417	1.23009	1.2064	2.1303	1.83975
GW_10_GATCCGGGAATTAACA	1.3153	1.22609	1.51639	1.34899	1.15497	1.26047	1.05075	1.57268	1.25041	1.77098	1.09413	1.14049	1.1411	1.94688	1.11464	1.50106	1.01843	1.20142	1.26185	2.16839	1.8651
GW_10_GATCCTAAATCGGGAC	1.32382	1.18235	1.5075	1.31199	1.21655	1.29356	1.04099	1.58403	1.20665	1.79476	1.13994	1.10255	1.14453	1.9176	1.16102	1.44459	1.02098	1.19379	1.29664	2.26926	1.86815
GW_10_GATCGGTGGCCATAAC	1.31309	1.2347	1.51508	1.37951	1.23241	1.25713	1.06183	1.57743	1.25689	1.77412	1.13176	1.11443	1.14956	1.89355	1.17067	1.44372	1.0165	1.25202	1.26944	2.26735	1.86466
GW_10_GATCGTGACTGATATC	1.31918	1.2275	1.59211	1.30494	1.19279	1.25634	1.03868	1.54633	1.21164	1.78397	1.15883	1.10248	1.12006	1.9414	1.07489	1.41939	1.02678	1.20498	1.20071	2.20938	1.82115
GW_10_GATCTTGGAGGGCATA	1.42582	1.28018	1.55146	1.36174	1.19432	1.25324	1.07531	1.62947	1.26129	1.81999	1.13692	1.15678	1.21123	1.95529	1.16277	1.55485	1.05942	1.24113	1.26356	2.13823	1.95277
GW_10_GATGCTGTATTTCATC	1.34476	1.20391	1.61679	1.30452	1.18901	1.20907	1.0715	1.53689	1.21098	1.76658	1.13464	1.13957	1.15504	1.90251	1.09995	1.45341	0.985458	1.19364	1.31933	2.1285	1.78577
GW_10_GATTCCCTTGTCGCAG	1.36347	1.25887	1.51601	1.37091	1.17178	1.29037	1.04812	1.58936	1.23893	1.79854	1.1678	1.15056	1.18563	1.95942	1.09796	1.46758	1.00648	1.25901	1.23188	2.24758	1.87794
GW_10_GATTCGACGGTTCACG	1.34128	1.23868	1.55797	1.40171	1.18683	1.31911	1.05141	1.55473	1.24795	1.81729	1.15434	1.13797	1.16261	1.90999	1.13836	1.49013	1.03382	1.23279	1.2466	2.19888	1.91761
GW_10_GCAAACCCTACATTAT	1.31137	1.17372	1.57116	1.32422	1.18253	1.27363	1.02339	1.5421	1.21945	1.74971	1.09751	1.04936	1.12748	1.97967	1.09065	1.50316	1.00658	1.18581	1.25965	2.18615	1.80998
GW_10_GCAGACCCAGCACGTA	1.30731	1.15843	1.53322	1.32022	1.2057	1.2385	1.03002	1.53831	1.23703	1.75611	1.10971	1.09109	1.14655	1.90376	1.07407	1.44366	0.997322	1.2	1.21611	2.12509	1.82962
GW_10_GCAGATTAGGGATATC	1.35099	1.27053	1.58468	1.35328	1.18059	1.22334	1.06248	1.57403	1.21686	1.78164	1.13285	1.13513	1.16229	1.94705	1.15125	1.45256	1.03118	1.21704	1.27005	2.30307	1.89576
GW_10_GCATAGAGCACTCAGG	1.36029	1.2343	1.55596	1.32515	1.2052	1.26224	1.05199	1.62549	1.26236	1.81879	1.13777	1.17492	1.19748	1.86111	1.16621	1.51048	1.02924	1.26772	1.26127	2.23564	1.83558
GW_10_GCATGAGGGACGCGGC	1.38307	1.22343	1.6032	1.29658	1.17587	1.30695	1.04058	1.55736	1.22752	1.80013	1.10562	1.10931	1.2097	1.89196	1.12918	1.4038	1.03313	1.19479	1.24833	2.22525	1.79359
GW_10_GCATTCAAGGCAACGC	1.37749	1.20638	1.4808	1.31159	1.17012	1.23752	1.00737	1.52506	1.21744	1.74023	1.07766	1.13578	1.09454	1.90421	1.06254	1.39023	0.98509	1.20009	1.24549	2.14775	1.82131
GW_10_GCCAACCATTTCCGGA	1.31152	1.16293	1.54064	1.29922	1.15899	1.28503	1.00698	1.51609	1.22056	1.71764	1.16873	1.09024	1.14683	1.88677	1.09673	1.43097	1.00292	1.17526	1.25019	2.15651	1.76453
GW_10_GCCAATAGGGCATCTC	1.30845	1.23634	1.49559	1.33501	1.15311	1.25833	1.01754	1.54708	1.2111	1.73461	1.10694	1.11065	1.11693	1.94737	1.08899	1.42344	0.992716	1.1788	1.20825	2.23708	1.81206
GW_10_GCCAGGAGTAACCGAT	1.27927	1.23465	1.53114	1.37061	1.19094	1.27372	1.04969	1.56949	1.23294	1.77704	1.13851	1.11372	1.17399	1.88954	1.06978	1.50559	1.02026	1.21214	1.27436	2.27222	1.80441
GW_10_GCCATATTGCACACAG	1.33808	1.23271	1.57691	1.39185	1.21237	1.27993	1.04454	1.57277	1.24511	1.84908	1.10622	1.14541	1.19871	1.92313	1.13643	1.46961	1.03623	1.22708	1.26693	2.22795	1.90162
GW_10_GCCCGTAATACCTTCT	1.40342	1.23856	1.56032	1.34415	1.22404	1.28798	1.04856	1.59572	1.24154	1.82603	1.16675	1.113	1.23886	1.9382	1.13473	1.5288	1.03789	1.19445	1.2667	2.19481	1.88506
GW_10_GCCGATTGGCCAAGCT	1.44206	1.24804	1.50583	1.37448	1.19371	1.28998	1.08315	1.56303	1.29635	1.83712	1.13271	1.18289	1.16552	1.85267	1.16905	1.48468	1.01702	1.2301	1.29899	2.24144	1.84818
GW_10_GCCGGGTTAGGGTCGC	1.32056	1.19242	1.57144	1.36654	1.21063	1.19945	1.01795	1.55604	1.29164	1.76908	1.07931	1.10928	1.18894	1.9736	1.11148	1.48017	1.00351	1.23901	1.25685	2.18328	1.8693
GW_10_GCCTATAGTGTCAGGG	1.33471	1.22902	1.5883	1.31642	1.14198	1.20356	1.04235	1.51133	1.24184	1.75247	1.13786	1.09592	1.11601	1.89085	1.17537	1.49551	1.03156	1.17886	1.22955	2.14718	1.7516
GW_10_GCCTCATCTGGAAATA	1.32492	1.29873	1.64161	1.3272	1.18863	1.25758	1.04831	1.57435	1.27075	1.77306	1.15702	1.12157	1.17279	1.90268	1.14301	1.45957	1.04921	1.26845	1.26353	2.24184	1.82371
GW_10_GCGAAACTTAACTGGA	1.2887	1.17842	1.5432	1.31013	1.15911	1.21095	1.0158	1.55512	1.20837	1.76698	1.13424	1.12074	1.1225	1.9055	1.08374	1.4554	0.994652	1.19893	1.2241	2.18708	1.87127
GW_10_GCGAAGCCATACCCGT	1.3385	1.22494	1.52827	1.31452	1.12684	1.22898	1.00075	1.51433	1.21316	1.77749	1.09241	1.10156	1.15486	1.94429	1.12052	1.46348	0.996446	1.17108	1.31867	2.15118	1.83352
GW_10_GCGAGAGTTGCGTCCA	1.32464	1.25173	1.5154	1.30584	1.19401	1.23766	1.04476	1.52292	1.20872	1.7481	1.12125	1.11465	1.11718	1.91499	1.12694	1.45831	0.982569	1.19091	1.23584	2.18681	1.78069
GW_10_GCGAGTTCTGCAAAGA	1.33714	1.21714	1.52396	1.3455	1.18252	1.30275	1.04157	1.54946	1.20247	1.74986	1.09566	1.09081	1.21788	1.79898	1.10039	1.42163	1.00772	1.1855	1.25799	2.27687	1.78823
GW_10_GCGATTGTTAACGTTA	1.33239	1.16108	1.55227	1.32964	1.17031	1.27772	1.04385	1.60311	1.25569	1.7595	1.16344	1.16983	1.14939	1.87981	1.11782	1.41552	1.01541	1.17956	1.26295	2.23505	1.8663
GW_10_GCGCAAGAGCGCGCTG	1.33942	1.21467	1.64118	1.39069	1.21718	1.2488	1.04733	1.54621	1.22039	1.84648	1.1127	1.1663	1.21263	1.93742	1.15704	1.5149	1.0612	1.25281	1.26627	2.21588	1.83101
GW_10_GCGCATCCAGTCAGCA	1.30178	1.24343	1.54567	1.31045	1.23333	1.25649	1.0368	1.54681	1.23727	1.78898	1.12871	1.11799	1.12928	1.84773	1.10866	1.4691	1.0202	1.23974	1.2568	2.15025	1.76793
GW_10_GCGCCGTTCCACGATA	1.31347	1.17986	1.65998	1.36005	1.19177	1.25667	1.05194	1.54218	1.23916	1.80382	1.19519	1.11563	1.15647	1.93256	1.09988	1.45044	1.0309	1.2413	1.26727	2.38659	1.78738
GW_10_GCGCTAATTGAATAGA	1.40869	1.26848	1.58682	1.31439	1.18428	1.25115	1.07473	1.55058	1.25605	1.78647	1.15077	1.1625	1.19376	1.9527	1.16045	1.46946	1.02278	1.22928	1.32621	2.27461	1.8736
GW_10_GCGCTGATCCAGACTC	1.27964	1.20944	1.52468	1.33643	1.15791	1.26453	1.00876	1.56906	1.20399	1.72831	1.08197	1.12244	1.11779	1.8906	1.09502	1.39515	0.990067	1.18131	1.22124	2.0626	1.81052
GW_10_GCGCTGCTTTGCATTT	1.33808	1.2425	1.53538	1.36784	1.20731	1.2586	1.05643	1.5526	1.22832	1.77399	1.13292	1.11376	1.19301	1.93218	1.06202	1.47218	1.01661	1.21418	1.25353	2.16862	1.80091
GW_10_GCGGAGAGGGAGAACG	1.34786	1.21441	1.53846	1.39968	1.21412	1.23454	1.05525	1.58368	1.20567	1.79949	1.14268	1.10808	1.16887	1.93918	1.17111	1.41985	1.01974	1.22258	1.26881	2.20486	1.84565
GW_10_GCGGTGAACTGCGCTC	1.34357	1.30746	1.582	1.34291	1.2171	1.29266	1.06314	1.59675	1.22668	1.81312	1.1748	1.14978	1.17686	1.87295	1.16679	1.48329	1.05657	1.20872	1.27284	2.17359	1.83845
GW_10_GCGTAAATGGCCATAA	1.34166	1.22657	1.56096	1.35873	1.16006	1.21719	1.0257	1.60965	1.21022	1.77267	1.18335	1.0981	1.14269	1.87136	1.13612	1.46577	1.03696	1.21554	1.23772	2.22508	1.82781
GW_10_GCGTGGTACTGGGTTA	1.36107	1.21033	1.54316	1.31584	1.1547	1.23482	1.02882	1.55735	1.18418	1.75435	1.12452	1.13209	1.13297	1.83945	1.11924	1.42141	1.00681	1.19102	1.27395	2.16584	1.80853
GW_10_GCTAAGTAGTTTCTCT	1.30931	1.19351	1.57868	1.34145	1.25535	1.23448	1.03294	1.52699	1.25639	1.77393	1.12123	1.13479	1.1607	1.85898	1.08721	1.42522	1.02611	1.22902	1.21182	2.20403	1.87382
GW_10_GCTACGACTTATTGGG	1.33109	1.26903	1.62564	1.36719	1.21668	1.24756	1.05342	1.559	1.26109	1.84884	1.17548	1.16109	1.18302	1.93125	1.17577	1.47072	1.06066	1.21574	1.26081	2.23629	1.8927
GW_10_GCTACTATAGTAGAGT	1.27529	1.2241	1.48113	1.26621	1.17538	1.22443	0.995466	1.50411	1.23964	1.75095	1.21132	1.13271	1.17306	1.83167	1.09857	1.49022	0.990791	1.20721	1.21026	2.21275	1.79298
GW_10_GCTAGACCGTCTACTG	1.27332	1.19939	1.56817	1.28188	1.14276	1.21004	1.01042	1.48053	1.20823	1.68739	1.15827	1.07445	1.09131	1.86738	1.08064	1.42479	0.980394	1.16762	1.19562	2.10936	1.69571
GW_10_GCTAGTAGAGCTTGTA	1.34116	1.24908	1.5547	1.36803	1.19258	1.25193	1.05505	1.54076	1.28432	1.79364	1.12096	1.12481	1.1621	1.92988	1.14293	1.43619	1.0281	1.20809	1.2871	2.25797	1.84017
GW_10_GCTCGCTCATGTCCAA	1.32662	1.17717	1.51194	1.33327	1.18914	1.20142	1.0281	1.55587	1.18467	1.74793	1.05885	1.09251	1.14835	1.9227	1.09379	1.40059	1.0289	1.21876	1.28865	2.16544	1.90646
GW_10_GCTCGGAATTTAAAGC	1.28585	1.21088	1.52502	1.26167	1.18462	1.20927	1.00788	1.53289	1.21306	1.74097	1.12016	1.12363	1.12124	1.87184	1.0823	1.4021	0.972765	1.20096	1.23128	2.12873	1.78576
GW_10_GCTGAGGCGTGAGTAT	1.34177	1.18388	1.57014	1.35406	1.20586	1.25857	1.07463	1.62647	1.25065	1.80575	1.13223	1.10151	1.1679	1.98645	1.14604	1.49116	1.01407	1.22975	1.34893	2.1856	1.7782
GW_10_GCTGCACGGTTTCTTA	1.32778	1.24446	1.53418	1.36141	1.23394	1.23905	1.04337	1.56203	1.23226	1.78322	1.10406	1.10998	1.14013	1.90254	1.09833	1.46464	1.01407	1.20793	1.33974	2.14181	1.92843
GW_10_GCTGCTCTCCGGACAC	1.37068	1.22689	1.561	1.27349	1.13275	1.21615	1.02899	1.54814	1.23527	1.73903	1.13346	1.13408	1.12712	1.8067	1.09778	1.46833	0.977417	1.1712	1.23693	2.20363	1.7722
GW_10_GCTGTTGCTACCGAAC	1.25986	1.19599	1.56171	1.30661	1.14775	1.26597	1.01245	1.56852	1.21479	1.74834	1.12808	1.12938	1.1312	1.91111	1.12332	1.42453	1.01655	1.18983	1.22718	2.24461	1.83211
GW_10_GCTTAATGTAACTAAC	1.32552	1.17626	1.50598	1.33318	1.17152	1.20971	1.01201	1.53123	1.2388	1.72702	1.1382	1.13392	1.15582	1.80727	1.08632	1.43569	0.997886	1.22812	1.18639	2.19907	1.80549
GW_10_GCTTATGAAGCAGGAA	1.30961	1.18037	1.50793	1.27458	1.1796	1.18555	1.01738	1.5119	1.19192	1.72537	1.08404	1.08138	1.1681	1.79323	1.04258	1.36558	0.97454	1.16463	1.19679	2.16125	1.72902
GW_10_GCTTCCGTCCCTAGAC	1.25914	1.14813	1.58129	1.3344	1.22158	1.28541	1.03002	1.50919	1.21749	1.79223	1.17292	1.12211	1.13228	1.92286	1.09286	1.42069	0.998224	1.18959	1.27038	2.22785	1.85194
GW_10_GCTTGGATCGATTAGG	1.32936	1.26636	1.55893	1.30826	1.16327	1.23565	1.05596	1.59466	1.23541	1.75936	1.15686	1.0683	1.14233	1.9727	1.08733	1.46609	1.00738	1.21972	1.22754	2.17433	1.82195
GW_10_GCTTTCAGAGGAGGTG	1.36171	1.19146	1.54909	1.29533	1.19099	1.18793	1.04751	1.48745	1.2049	1.74448	1.16224	1.17563	1.17305	1.91761	1.12369	1.48822	1.00863	1.18759	1.24122	2.16882	1.78247
GW_10_GGAAAGTGCCCATGCC	1.33546	1.27904	1.51168	1.32221	1.15376	1.29745	1.04137	1.55888	1.21515	1.80963	1.10802	1.1833	1.16353	1.86383	1.0785	1.40883	1.02155	1.19599	1.23445	2.16207	1.81847
GW_10_GGAATGCGCTAGCGTG	1.33778	1.18466	1.60619	1.30945	1.2025	1.26753	1.03708	1.55035	1.2485	1.8032	1.16725	1.10573	1.15896	1.99898	1.07707	1.46345	1.02289	1.23033	1.27356	2.23052	1.85252
GW_10_GGAGACGACACCTTTG	1.31982	1.21907	1.5724	1.35993	1.22113	1.2021	1.03207	1.62515	1.21341	1.82337	1.1378	1.14144	1.17265	1.9367	1.11719	1.4582	1.02708	1.21431	1.26425	2.22491	1.82093
GW_10_GGAGCACCAAGAACTA	1.376	1.25823	1.61769	1.39079	1.23607	1.27128	1.06391	1.68636	1.26965	1.80256	1.21173	1.15122	1.20132	1.94958	1.21203	1.46195	1.02803	1.28136	1.27695	2.30188	1.9471
GW_10_GGAGGGCTTGGTTGGC	1.34597	1.26637	1.59699	1.28337	1.1848	1.19292	1.0337	1.57328	1.22411	1.75011	1.06547	1.13625	1.13121	1.80289	1.15267	1.44422	0.967844	1.17868	1.27758	2.15306	1.75671
GW_10_GGATCCGGAATATACT	1.33735	1.1889	1.54657	1.29123	1.15499	1.23763	1.04794	1.50439	1.22403	1.73122	1.12839	1.09414	1.15817	1.96984	1.0663	1.43742	1.00498	1.20649	1.24103	2.18084	1.77127
GW_10_GGATGAAGATCGCTGA	1.31219	1.28129	1.54316	1.35404	1.21169	1.30341	1.05377	1.57681	1.32526	1.83071	1.1374	1.10709	1.16787	1.88246	1.10251	1.52265	1.06067	1.25678	1.28442	2.26749	1.89839
GW_10_GGATGTCCTTACCGCA	1.29952	1.24133	1.59232	1.29991	1.17857	1.19492	1.02159	1.53505	1.19917	1.80044	1.11339	1.12636	1.16133	1.88161	1.05451	1.45166	1.00441	1.2002	1.20425	2.18524	1.77
GW_10_GGATTCCGCTATACCC	1.33921	1.23997	1.63331	1.31268	1.1578	1.20957	1.05261	1.51696	1.21503	1.80909	1.16364	1.12327	1.15323	1.96672	1.10689	1.48538	1.02299	1.14652	1.2453	2.20655	1.77466
GW_10_GGATTTCACTTCTATA	1.33533	1.19391	1.5495	1.28933	1.18374	1.23531	1.03195	1.48599	1.19954	1.78982	1.17488	1.1263	1.10918	1.80553	1.08603	1.49701	1.01193	1.1764	1.27178	2.19752	1.77053
GW_10_GGCAAGGCGAAATAGC	1.33749	1.22764	1.50269	1.30699	1.13122	1.24239	1.01031	1.49746	1.18317	1.72829	1.10408	1.10662	1.13071	1.98983	1.14129	1.4204	0.984954	1.18846	1.23458	2.178	1.71878
GW_10_GGCAATAGTCAATGAG	1.24393	1.16059	1.50915	1.28477	1.15876	1.19701	0.980511	1.4351	1.20884	1.71259	1.06416	1.08672	1.09275	1.87393	1.06298	1.37857	0.977703	1.18617	1.18734	2.14249	1.78892
GW_10_GGCATATCGGTTCTGC	1.31025	1.21648	1.49227	1.30911	1.16927	1.22233	1.01859	1.55784	1.21772	1.76913	1.14434	1.07721	1.13097	1.86602	1.05687	1.41481	0.976365	1.15864	1.23691	2.11425	1.778
GW_10_GGCGAAATCTAACTTG	1.28843	1.15786	1.53343	1.30916	1.1947	1.25534	1.01116	1.60427	1.23384	1.76754	1.09102	1.1512	1.14744	1.83942	1.11081	1.40069	1.01953	1.24656	1.27103	2.27541	1.85858
GW_10_GGCGGTAGGATCATTG	1.29106	1.20091	1.55778	1.33438	1.2355	1.25488	1.02674	1.53972	1.23413	1.74358	1.11467	1.09654	1.14791	1.87192	1.08671	1.44487	1.00048	1.18421	1.23752	2.20086	1.80486
GW_10_GGCTCGCGTTGAGGTA	1.31425	1.14033	1.47014	1.33007	1.17606	1.26971	1.00426	1.57667	1.22836	1.75119	1.12023	1.09126	1.15676	1.88441	1.07544	1.47138	1.01738	1.21621	1.26204	2.19453	1.84129
GW_10_GGCTCTGCTCCAACGC	1.31203	1.18862	1.51164	1.32611	1.17042	1.25424	1.00336	1.53012	1.19941	1.74236	1.11226	1.08855	1.15418	1.84201	1.13276	1.43429	0.99441	1.19949	1.23326	2.14216	1.80247
GW_10_GGGACTGCATAGATAG	1.33736	1.23051	1.54622	1.31478	1.14607	1.20824	1.01024	1.51312	1.21435	1.76775	1.09102	1.1098	1.1772	1.8415	1.06694	1.39762	1.00775	1.16239	1.24694	2.10317	1.74378
GW_10_GGGAGAACTCACAGTA	1.33199	1.28829	1.59082	1.33229	1.18956	1.19458	1.03245	1.59825	1.22952	1.7774	1.1012	1.12911	1.16365	1.98682	1.13131	1.46363	1.01336	1.22919	1.27318	2.13455	1.86478
GW_10_GGGAGTTAATGAGGCG	1.31954	1.18861	1.6117	1.34161	1.24344	1.34451	1.04864	1.57698	1.25821	1.80329	1.11024	1.15038	1.14075	1.97779	1.087	1.53744	1.04964	1.24702	1.32581	2.27386	1.80939
GW_10_GGGATTTACCGCACCT	1.31817	1.20325	1.49399	1.33385	1.20908	1.23239	1.04703	1.5463	1.2333	1.76395	1.14677	1.16998	1.16465	1.90016	1.11466	1.51823	1.03517	1.24377	1.24796	2.27389	1.85044
GW_10_GGGCCGGCCGAAGTAC	1.31377	1.17226	1.50387	1.3084	1.15166	1.21552	1.029	1.50867	1.19552	1.72456	1.11159	1.09874	1.10851	1.92733	1.08275	1.409	1.00095	1.17794	1.21711	2.09266	1.76566
GW_10_GGGCTCATCGAACCCA	1.31494	1.23202	1.58052	1.37069	1.21928	1.27051	1.04589	1.60396	1.24604	1.79426	1.15066	1.13467	1.18452	1.93233	1.13042	1.46113	1.04833	1.2701	1.24778	2.22223	1.90113
GW_10_GGGCTGCCTAGGGCGA	1.34249	1.2503	1.54291	1.31415	1.17049	1.26523	1.04003	1.53679	1.19242	1.75077	1.13169	1.08821	1.14625	1.91064	1.10915	1.41745	1.01077	1.21466	1.29616	2.1575	1.8265
GW_10_GGGTCGTGGCAAGTGT	1.32211	1.20181	1.54341	1.33731	1.18954	1.30567	1.0365	1.55869	1.2508	1.82345	1.12163	1.08298	1.13781	1.89816	1.10167	1.45226	1.02948	1.20243	1.30224	2.30221	1.85633
GW_10_GGTACCATTAAGACGG	1.35871	1.27082	1.53787	1.31813	1.19808	1.2426	1.03254	1.55601	1.19186	1.73037	1.13412	1.14471	1.17437	1.8491	1.13534	1.42501	0.972697	1.17899	1.22956	2.17918	1.82351
GW_10_GGTAGTGCTCGCACCA	1.33403	1.12632	1.53259	1.27946	1.25148	1.21368	1.02454	1.51526	1.2073	1.80932	1.19678	1.09083	1.12361	1.95957	1.11067	1.42801	1.02329	1.20385	1.25875	2.17172	1.8716
GW_10_GGTCGGATAAACGGCG	1.33309	1.19537	1.53705	1.33716	1.18357	1.23293	1.03881	1.63261	1.2057	1.73686	1.09811	1.12396	1.14496	1.86249	1.08251	1.44396	1.0209	1.17714	1.26236	2.20908	1.7886
GW_10_GGTCGGCCAGGAGCTT	1.27868	1.19634	1.47323	1.29431	1.2251	1.22987	1.03494	1.52533	1.18387	1.74524	1.13957	1.04183	1.13374	1.89443	1.0817	1.39996	0.980331	1.1956	1.202	2.19629	1.87268
GW_10_GGTCTGAGAATCTGGA	1.28873	1.16471	1.5531	1.25008	1.08978	1.20906	1.00482	1.5237	1.19292	1.68652	1.09039	1.06955	1.13202	1.84953	1.07297	1.38004	0.955199	1.15441	1.20794	2.11353	1.73481
GW_10_GGTGATAAGGAGCAGT	1.37677	1.33683	1.64519	1.36397	1.19272	1.30013	1.07061	1.53184	1.20354	1.7907	1.18432	1.15159	1.13871	1.90671	1.12131	1.51432	1.03229	1.21725	1.2388	2.22846	1.78864
GW_10_GGTTAGCTATATGTCT	1.39827	1.21394	1.58417	1.34161	1.19092	1.26285	1.06406	1.56306	1.21042	1.75353	1.17428	1.17451	1.12793	1.92444	1.14169	1.43101	1.01743	1.1647	1.28057	2.22675	1.83086
GW_10_GGTTCTACTCGTCTGA	1.27304	1.19263	1.51299	1.30031	1.20095	1.28027	1.01638	1.51627	1.23501	1.7434	1.1294	1.05687	1.11712	1.90201	1.10419	1.49628	0.970478	1.18438	1.20094	2.24891	1.77938
GW_10_GGTTTACAATCTCAAT	1.32733	1.21729	1.52675	1.29812	1.16658	1.24562	1.0187	1.57607	1.22745	1.75757	1.10323	1.08639	1.1467	1.84393	1.14185	1.41445	1.01276	1.20592	1.23986	2.26401	1.78711
GW_10_GGTTTAGCCTTTCTTG	1.35335	1.24205	1.53591	1.36802	1.14584	1.25723	1.01885	1.53569	1.21625	1.77407	1.10136	1.09687	1.09764	1.89449	1.09347	1.3984	1.0243	1.22202	1.2142	2.14642	1.84738
GW_10_GGTTTCAATCGGTCAG	1.41306	1.26063	1.58505	1.37674	1.22172	1.24786	1.0535	1.63079	1.24507	1.81162	1.17745	1.16318	1.20112	1.94656	1.12889	1.45806	1.04155	1.20809	1.2684	2.28126	1.84935
GW_10_GTAAGTAACAGTCTGG	1.28393	1.19156	1.55521	1.32225	1.20269	1.26208	1.03361	1.55085	1.2105	1.81485	1.10161	1.13363	1.14226	1.85133	1.08567	1.43352	0.997735	1.19538	1.25546	2.19666	1.84254
GW_10_GTAATAAAGGGCTCCC	1.35992	1.23681	1.51057	1.3617	1.21895	1.23297	1.04768	1.60304	1.21017	1.78269	1.1191	1.10921	1.14609	1.93874	1.12263	1.46339	1.00904	1.21438	1.27602	2.16421	1.85776
GW_10_GTACACTTACCTGAAG	1.32749	1.21718	1.55299	1.32286	1.20438	1.26469	1.04224	1.55232	1.23011	1.78862	1.0889	1.14947	1.2316	1.8811	1.09113	1.45202	1.02022	1.21792	1.26536	2.22859	1.87438
GW_10_GTACAGAGGCAAGGGT	1.32852	1.27826	1.54856	1.41444	1.18818	1.26542	1.07341	1.57562	1.27909	1.76514	1.17061	1.13842	1.16042	1.91315	1.11446	1.51061	1.06479	1.30026	1.26544	2.20403	1.86002
GW_10_GTACGCTTCATTGCAC	1.37054	1.27116	1.59491	1.3359	1.21302	1.34479	1.05607	1.51911	1.29889	1.84255	1.12436	1.15831	1.16046	2.01924	1.13095	1.48253	1.01524	1.24457	1.24892	2.39269	1.82321
GW_10_GTACGTTTGCCCGTCA	1.36107	1.26917	1.53444	1.38868	1.21913	1.26432	1.06634	1.53455	1.27	1.80344	1.14295	1.12192	1.12494	1.92195	1.10882	1.48084	1.0399	1.21638	1.23345	2.24875	1.84172
GW_10_GTACTCCTGGGTATGC	1.29776	1.26706	1.60015	1.37895	1.18144	1.28849	1.03907	1.59762	1.23322	1.80773	1.10247	1.09725	1.15109	1.93143	1.13463	1.4723	1.0065	1.1905	1.22569	2.25875	1.89285
GW_10_GTACTGGAGTTAGACC	1.34235	1.28343	1.51475	1.36532	1.22281	1.29238	1.08491	1.61108	1.25185	1.79537	1.14993	1.14711	1.16745	1.93903	1.11206	1.44682	1.04175	1.25048	1.26687	2.27648	1.85463
GW_10_GTAGCGGCTATACACT	1.32548	1.21933	1.5479	1.35396	1.22751	1.23318	1.01676	1.55829	1.23918	1.78619	1.08997	1.11427	1.13737	1.98798	1.1376	1.46191	0.99893	1.20443	1.29126	2.20298	1.90044
GW_10_GTAGCTTCCTCTTGTT	1.27808	1.2013	1.51538	1.35996	1.12649	1.21533	1.0066	1.55551	1.22703	1.75616	1.1031	1.05223	1.09598	1.91825	1.06301	1.40436	0.979933	1.20435	1.23768	2.15028	1.81279
GW_10_GTATGTGGGTCTAGTT	1.31326	1.18713	1.55185	1.33186	1.18886	1.26383	1.02551	1.57594	1.22772	1.74504	1.09205	1.10354	1.15445	1.86255	1.07889	1.38616	1.01914	1.18793	1.25188	2.27792	1.88162
GW_10_GTCAAGCGGACTCGGG	1.27362	1.18174	1.54121	1.30976	1.15741	1.19466	0.994473	1.47205	1.18236	1.68442	1.1262	1.05007	1.16464	1.84842	1.09848	1.41042	0.975923	1.1795	1.21868	2.1311	1.7188
GW_10_GTCATGCACCTCCGTT	1.28565	1.15876	1.47722	1.34215	1.21432	1.24	1.02198	1.59816	1.20301	1.72623	1.0802	1.05556	1.12546	1.83908	1.06523	1.42147	0.989625	1.2248	1.2284	2.19688	1.7955
GW_10_GTCATTAGAGCGAACG	1.27301	1.18829	1.52541	1.29017	1.17622	1.22731	1.00352	1.53095	1.16087	1.73352	1.09472	1.1246	1.13357	1.83949	1.08427	1.39362	0.995657	1.19957	1.20934	2.17702	1.79778
GW_10_GTCCATTACTGCTACG	1.27095	1.17282	1.49155	1.26652	1.12248	1.17768	1.01336	1.45944	1.15542	1.69613	1.0617	1.08769	1.08334	1.86904	1.0804	1.4287	0.99363	1.16055	1.19715	2.12099	1.74572
GW_10_GTCCCAACGTAAAGTA	1.27278	1.22401	1.50567	1.35904	1.14652	1.23903	1.03314	1.49504	1.23414	1.76969	1.20268	1.11962	1.12202	1.91938	1.08927	1.42515	1.03526	1.19448	1.2515	2.21385	1.80201
GW_10_GTCGCGTAACCCGTTG	1.33475	1.25239	1.59919	1.34678	1.22653	1.27374	1.03699	1.5142	1.22287	1.78939	1.11675	1.09933	1.15768	1.96174	1.08028	1.4537	1.02914	1.19416	1.23763	2.17748	1.8557
GW_10_GTCGTATTGGCGTACA	1.40284	1.22073	1.49415	1.39463	1.21933	1.24056	1.04666	1.57198	1.26857	1.78106	1.13494	1.14418	1.13698	1.90635	1.10691	1.42978	0.999076	1.21807	1.2676	2.18983	1.84956
GW_10_GTCGTGTCTGGTCATC	1.36142	1.24257	1.56947	1.32742	1.15175	1.2103	1.05957	1.55387	1.27102	1.79758	1.13398	1.10791	1.17477	1.91117	1.09967	1.47047	1.00557	1.22789	1.28691	2.24224	1.84079
GW_10_GTCTCGACTAAGTTTG	1.35422	1.23032	1.57672	1.33636	1.16892	1.23959	1.02929	1.53127	1.23115	1.76673	1.12269	1.12396	1.14487	1.90347	1.11689	1.44327	1.00406	1.20309	1.24589	2.11368	1.76637
GW_10_GTCTCGATCTGCTTTC	1.32331	1.27087	1.63964	1.28514	1.16138	1.24726	1.02905	1.53848	1.19844	1.77684	1.09613	1.1372	1.14061	1.85964	1.13873	1.4074	0.997857	1.18889	1.20256	2.20819	1.77872
GW_10_GTGAAACGGCGCCACC	1.3554	1.22677	1.5731	1.34616	1.22706	1.28911	1.07215	1.66035	1.25476	1.81739	1.1445	1.13056	1.21302	1.8676	1.09977	1.44008	1.01887	1.25454	1.24041	2.24766	1.84548
GW_10_GTGAACTCCCATTCGA	1.33952	1.13639	1.43751	1.31881	1.14496	1.19843	1.02352	1.50113	1.19883	1.70077	1.0572	1.10786	1.09127	1.88485	1.0592	1.38219	0.981817	1.13782	1.21151	2.07448	1.74283
GW_10_GTGAAGATTTCAAGTG	1.29506	1.16569	1.50436	1.37158	1.19978	1.21428	1.03271	1.61078	1.23775	1.74226	1.10275	1.07114	1.14891	1.85231	1.05043	1.41849	1.00843	1.23662	1.25254	2.17474	1.86856
GW_10_GTGACCGCACACTACG	1.36969	1.27563	1.56674	1.301	1.26375	1.23479	1.06119	1.50941	1.2326	1.77271	1.12657	1.09711	1.13464	1.928	1.117	1.44369	1.03053	1.16653	1.25601	2.17363	1.78464
GW_10_GTGAGGACACTTAAGG	1.34384	1.17054	1.59344	1.3133	1.13708	1.23777	1.03752	1.53983	1.19974	1.74737	1.113	1.07914	1.14494	1.80299	1.09516	1.40416	0.994413	1.20071	1.27749	2.20557	1.76548
GW_10_GTGATCACTAACGCCT	1.35167	1.15226	1.53781	1.40517	1.17629	1.2807	1.02954	1.59655	1.26828	1.77698	1.12546	1.12641	1.20036	1.9401	1.08991	1.42784	1.02764	1.19171	1.2487	2.37186	1.84835
GW_10_GTGCCCGTTCGGATTC	1.33998	1.20465	1.61386	1.34174	1.1877	1.23336	1.07031	1.60919	1.25765	1.79366	1.11126	1.15259	1.14045	1.96097	1.10915	1.46071	1.01082	1.25614	1.3032	2.28074	1.8587
GW_10_GTGCGACAGGGAGTGT	1.30318	1.19253	1.53545	1.29788	1.15336	1.21328	1.01151	1.52044	1.17824	1.76213	1.08288	1.06692	1.10275	1.88034	1.08305	1.38089	1.01683	1.15181	1.21678	2.12557	1.75581
GW_10_GTGCGTGTATATGAGC	1.37334	1.24996	1.58634	1.35271	1.23855	1.24191	1.04756	1.54897	1.22108	1.81824	1.13886	1.1216	1.2041	1.88413	1.1025	1.46224	1.02646	1.19137	1.21413	2.22418	1.81358
GW_10_GTGGTGGCCAAGTGAA	1.30956	1.23299	1.52964	1.33728	1.16405	1.30212	1.03817	1.5211	1.24364	1.79052	1.17838	1.08495	1.12383	1.92419	1.14173	1.47284	1.03377	1.21131	1.26105	2.27604	1.83588
GW_10_GTGGTTACTTCTTTCG	1.39333	1.26399	1.61835	1.35423	1.21694	1.26047	1.06114	1.62679	1.2649	1.78057	1.15245	1.16366	1.15761	1.93067	1.15297	1.43772	1.03002	1.22071	1.26925	2.17039	1.81337
GW_10_GTGTACCTTGGCTACG	1.34409	1.2224	1.60545	1.31981	1.26008	1.29522	1.0374	1.61108	1.2399	1.83077	1.13482	1.1514	1.12948	2.02221	1.13064	1.52407	1.04415	1.22095	1.26438	2.23826	1.85687
GW_10_GTGTGAATAACTTAGG	1.31871	1.1894	1.52258	1.3079	1.20373	1.30212	1.03963	1.52862	1.20403	1.75297	1.10518	1.11574	1.10462	1.82531	1.10359	1.40094	1.01248	1.18206	1.25868	2.25521	1.78266
GW_10_GTGTTACTATGCGTCC	1.32822	1.22555	1.62311	1.34326	1.17963	1.22777	1.0352	1.54402	1.23235	1.81096	1.08186	1.1174	1.18774	1.82793	1.15182	1.48196	1.01943	1.21106	1.23628	2.26441	1.82324
GW_10_GTTAAAGTAGGACTGG	1.35587	1.21273	1.56043	1.38525	1.20451	1.32593	1.03756	1.57756	1.24446	1.84139	1.14001	1.11882	1.16558	1.92372	1.16015	1.44261	1.02885	1.20857	1.25974	2.26893	1.85147
GW_10_GTTACCTACAACTTGC	1.30898	1.19638	1.52546	1.27878	1.1662	1.18148	1.00763	1.55498	1.20762	1.71159	1.07515	1.10732	1.11996	1.81139	1.09122	1.42247	0.988926	1.12388	1.19319	2.1431	1.82196
GW_10_GTTCATCGTTTGGCTG	1.29067	1.25538	1.44916	1.31333	1.18957	1.23707	1.01638	1.61321	1.2389	1.74717	1.12163	1.07648	1.15216	1.87375	1.12235	1.45187	1.00278	1.17825	1.22648	2.19511	1.79476
GW_10_GTTCGGGCGTACCATT	1.29213	1.22883	1.54515	1.32078	1.15461	1.21719	1.02544	1.54811	1.1926	1.78129	1.18767	1.08103	1.14458	1.7804	1.10729	1.40283	1.02776	1.1698	1.21794	2.23662	1.80426
GW_10_GTTGGATTGAGAACAC	1.35015	1.22279	1.5346	1.32017	1.15069	1.23492	1.0045	1.54082	1.17751	1.70573	1.11356	1.08768	1.17335	1.824	1.07835	1.42005	0.994878	1.15887	1.214	2.21573	1.78683
GW_10_GTTTCTGCAGTCTCCC	1.3186	1.21082	1.52161	1.30134	1.15289	1.21727	1.04367	1.55568	1.17963	1.75051	1.15965	1.10721	1.1518	1.8766	1.11829	1.44703	0.994559	1.21695	1.24876	2.26159	1.82857
GW_10_GTTTGGCCCAAGTTAT	1.35101	1.21072	1.54515	1.34764	1.18407	1.26533	1.02781	1.55129	1.23878	1.8149	1.09537	1.10476	1.12618	1.92392	1.09182	1.44772	1.00249	1.23725	1.22682	2.24155	1.791
GW_10_TAAAGCGTTAGGAGAA	1.43943	1.2241	1.67426	1.37324	1.18396	1.25346	1.0487	1.55933	1.23592	1.79687	1.12863	1.14167	1.20969	1.96418	1.1569	1.49467	1.09518	1.21059	1.25229	2.13554	1.91995
GW_10_TAACATACAATGTGGG	1.35996	1.25636	1.50495	1.3567	1.16614	1.27768	1.04409	1.51404	1.26372	1.79572	1.15337	1.17408	1.11977	1.89253	1.1164	1.4727	1.02502	1.19404	1.23436	2.22931	1.80068
GW_10_TAACCTACCGTCCGAG	1.33078	1.22355	1.59439	1.36005	1.20301	1.23942	1.04524	1.57919	1.20996	1.75445	1.16337	1.13411	1.15955	1.93182	1.13274	1.46077	1.01024	1.22866	1.27258	2.20292	1.76708
GW_10_TAACTATTACGCCAAA	1.38511	1.28546	1.62274	1.38518	1.24264	1.28628	1.10049	1.56459	1.24285	1.82517	1.18617	1.11871	1.20897	1.95268	1.16855	1.44839	1.03312	1.27039	1.29985	2.25364	1.88121
GW_10_TAAGGCAACATAAGAT	1.33697	1.18787	1.51857	1.30085	1.12471	1.25008	1.00344	1.51395	1.21192	1.69836	1.15068	1.11598	1.09625	1.87528	1.06147	1.40117	0.975241	1.20547	1.20113	2.1069	1.72591
GW_10_TAAGGCTGAATCCCTC	1.34644	1.22747	1.59093	1.36368	1.19875	1.2878	1.08144	1.62103	1.23207	1.78901	1.15028	1.14494	1.15822	1.99633	1.07773	1.45941	0.999645	1.2327	1.28709	2.36806	1.86081
GW_10_TAATAGTGACGACCAG	1.29641	1.16586	1.48378	1.3225	1.23286	1.24388	1.02917	1.60187	1.23347	1.76844	1.15437	1.11094	1.15231	1.83995	1.08504	1.43964	0.998255	1.22119	1.26275	2.2355	1.82941
GW_10_TAATCGATCCGTACGT	1.37294	1.24139	1.55825	1.30894	1.19485	1.30129	1.06838	1.58773	1.2615	1.78589	1.16607	1.13026	1.1938	1.86892	1.12196	1.49895	1.03193	1.20279	1.25966	2.24763	1.88493
GW_10_TACATAGGCATACACC	1.31844	1.19536	1.54659	1.35475	1.20997	1.28581	1.04384	1.59529	1.23328	1.79799	1.13342	1.13638	1.16034	1.8996	1.07886	1.56272	1.01421	1.24465	1.30743	2.27469	1.87063
GW_10_TACCGCGGACTTGCAG	1.34345	1.22294	1.51615	1.30481	1.15863	1.26211	1.03346	1.54074	1.21659	1.73224	1.12341	1.11066	1.14992	1.91979	1.09284	1.45889	0.988076	1.21934	1.25682	2.23562	1.79061
GW_10_TACGACTGCCTCTTAG	1.36048	1.23435	1.5979	1.36163	1.23397	1.28326	1.07811	1.69642	1.26552	1.83701	1.14174	1.1646	1.23089	1.99972	1.16388	1.48512	1.05381	1.25073	1.34625	2.36823	1.9339
GW_10_TACGCCATATTCTAAT	1.34272	1.22364	1.5491	1.31353	1.20033	1.28427	1.05346	1.55054	1.20279	1.76448	1.15411	1.15556	1.16911	1.91433	1.10432	1.44374	1.03353	1.2575	1.25779	2.13596	1.77837
GW_10_TACGCTATAGAAACCT	1.32494	1.16338	1.56555	1.38096	1.25486	1.29013	1.03371	1.56796	1.26236	1.79126	1.16901	1.10486	1.14933	1.91558	1.12026	1.5531	1.05114	1.26013	1.3012	2.33058	1.88436
GW_10_TACGGGATGCTAGCAG	1.38709	1.2243	1.57104	1.36062	1.1983	1.32833	1.07923	1.54924	1.27131	1.81223	1.16153	1.17278	1.18887	1.92206	1.10723	1.47892	1.08628	1.24644	1.30053	2.22314	1.90422
GW_10_TACTCTCCGAACAAAT	1.36089	1.19445	1.57662	1.36556	1.21483	1.28369	1.06551	1.55424	1.22411	1.82967	1.15419	1.15811	1.17483	1.94491	1.17186	1.52805	1.06781	1.19261	1.30515	2.21886	1.85487
GW_10_TACTGCAATCAATTAC	1.25876	1.14382	1.49996	1.26496	1.15708	1.20923	0.989821	1.56931	1.17641	1.70342	1.05537	1.05618	1.09807	1.86348	1.04651	1.40502	1.01485	1.14774	1.20691	2.1671	1.71483
GW_10_TACTTGTTAGTAGTCC	1.27865	1.25013	1.58566	1.2778	1.15251	1.21564	1.00376	1.52617	1.20784	1.76036	1.09684	1.09002	1.16123	1.87188	1.07364	1.406	0.987671	1.19255	1.23495	2.19873	1.75915
GW_10_TACTTTACTGAGCCGG	1.29668	1.14579	1.5361	1.30138	1.12827	1.27078	1.0219	1.53383	1.21006	1.72646	1.10991	1.09577	1.1609	1.86574	1.12256	1.44724	0.986532	1.18654	1.29443	2.17596	1.77886
GW_10_TAGAAAGGTGGCGCTA	1.31439	1.22148	1.55795	1.31439	1.1754	1.25875	1.02823	1.51975	1.21762	1.81115	1.10885	1.0911	1.15486	1.83731	1.09525	1.39464	0.981404	1.1945	1.27457	2.24494	1.84736
GW_10_TAGACGCCCGTACCGG	1.30148	1.19619	1.57273	1.32473	1.16902	1.29993	1.034	1.53802	1.21572	1.74929	1.10098	1.1312	1.13832	1.93855	1.13286	1.45071	1.00099	1.18737	1.26172	2.24443	1.82675
GW_10_TAGACTACCTAGCGTT	1.31376	1.22483	1.50466	1.30705	1.17642	1.22531	1.00577	1.53025	1.19834	1.72006	1.11228	1.10296	1.1403	1.83957	1.05852	1.39931	1.04172	1.19444	1.25946	2.18967	1.81186
GW_10_TAGCCATTTCAAAGTC	1.34932	1.2351	1.5914	1.37195	1.19142	1.23394	1.06173	1.58091	1.23234	1.78145	1.17509	1.17897	1.2087	1.85999	1.12023	1.47169	1.03814	1.21078	1.289	2.26965	1.83049
GW_10_TAGCCGGCGGTCAGCG	1.24733	1.21011	1.55721	1.28412	1.13165	1.20555	0.993764	1.50477	1.20081	1.72775	1.13268	1.06087	1.1309	1.79475	1.02454	1.40397	0.981134	1.13982	1.21427	2.14188	1.79496
GW_10_TAGCGTTGGGTCTTAC	1.23435	1.19826	1.51638	1.30154	1.14985	1.24815	1.01682	1.53515	1.19591	1.72414	1.12245	1.08904	1.09761	1.88217	1.059	1.40169	0.980729	1.18097	1.21136	2.18823	1.72839
GW_10_TAGGCATGTTACGCCA	1.29584	1.19895	1.42381	1.33362	1.23752	1.27607	1.03023	1.59586	1.22976	1.756	1.12883	1.12766	1.14692	1.88977	1.09453	1.41497	1.04541	1.23003	1.25014	2.20376	1.82229
GW_10_TAGGGAGCTTGGGATG	1.27817	1.16713	1.54176	1.32438	1.18393	1.23716	1.0128	1.64848	1.25938	1.80808	1.1183	1.07344	1.1769	1.87776	1.08314	1.38364	0.976126	1.20611	1.24446	2.30417	1.83316
GW_10_TAGGTCGCCGGAACTG	1.29755	1.23037	1.53874	1.30759	1.23832	1.21449	1.04076	1.55974	1.22185	1.75897	1.17241	1.188	1.12699	1.89177	1.08278	1.42984	1.01108	1.19018	1.23939	2.20914	1.82487
GW_10_TAGGTGCTCGCCTAGC	1.33358	1.23175	1.61883	1.37167	1.2018	1.27767	1.05705	1.56674	1.29469	1.81988	1.14577	1.18596	1.14828	2.02049	1.1116	1.4755	1.02835	1.22911	1.26853	2.24384	1.82944
GW_10_TAGGTTCGAGTTCGTC	1.44584	1.25495	1.64036	1.37294	1.21117	1.26844	1.07358	1.54492	1.23212	1.77339	1.15195	1.20868	1.15767	1.90062	1.1785	1.5145	1.05858	1.23911	1.2682	2.32292	1.81618
GW_10_TAGTCTGTGACGTTGC	1.32263	1.19456	1.55191	1.33036	1.20963	1.30654	1.03085	1.54665	1.22235	1.82695	1.1527	1.12776	1.16164	1.89446	1.09478	1.46201	1.04711	1.22195	1.2799	2.32647	1.84237
GW_10_TATAGATGGTCGCAGT	1.30616	1.21245	1.52719	1.36568	1.21288	1.30787	1.02962	1.57734	1.25411	1.7992	1.11829	1.11959	1.21091	1.9351	1.07765	1.42398	1.01971	1.22604	1.2782	2.2268	1.8973
GW_10_TATATCCCTGGGAGGA	1.36263	1.23991	1.61613	1.38752	1.21565	1.31621	1.05363	1.59813	1.26951	1.82292	1.13231	1.11548	1.17073	1.98678	1.11701	1.4552	1.03683	1.25299	1.32339	2.31871	1.88404
GW_10_TATCACCCAACCGACC	1.31974	1.2119	1.59252	1.34243	1.16018	1.25046	1.04375	1.5834	1.21725	1.79889	1.13373	1.12112	1.15343	1.99131	1.14969	1.51173	1.00675	1.22545	1.25307	2.27989	1.80622
GW_10_TATCGATCTATGCATA	1.2829	1.19008	1.54513	1.31883	1.16654	1.22668	1.03174	1.50973	1.24856	1.75077	1.09156	1.12603	1.11104	1.8709	1.11967	1.43797	1.00601	1.23163	1.23431	2.16879	1.80364
GW_10_TATCTACCACAGCGGG	1.33788	1.25554	1.58916	1.31762	1.19282	1.19991	1.02894	1.58975	1.17887	1.75934	1.15125	1.08328	1.15312	2.03516	1.14969	1.45507	1.00309	1.17384	1.27769	2.18996	1.73775
GW_10_TATGATCCGGCACGCC	1.33841	1.23473	1.59782	1.36034	1.19422	1.2902	1.02898	1.53535	1.23079	1.80536	1.14162	1.1169	1.13717	1.85677	1.11687	1.4838	1.02058	1.17926	1.24211	2.25464	1.81578
GW_10_TATGGGTACGTATCGT	1.40709	1.23555	1.5403	1.36182	1.20537	1.29795	1.06027	1.61523	1.2566	1.86483	1.19277	1.15154	1.18834	1.94844	1.17317	1.50404	1.07762	1.29829	1.34953	2.29485	1.8797
GW_10_TATGGTCTGAGTAACA	1.30716	1.17806	1.5181	1.31711	1.18032	1.21385	1.01539	1.5097	1.20878	1.77724	1.10058	1.07797	1.11985	1.88772	1.04881	1.42862	1.00565	1.19338	1.25602	2.24862	1.75639
GW_10_TATGGTTAGTGGGAGA	1.34893	1.26371	1.55659	1.28071	1.15913	1.20656	1.01752	1.50094	1.20056	1.74789	1.11467	1.13263	1.08337	1.80002	1.086	1.47273	0.992324	1.15821	1.21897	2.33273	1.74901
GW_10_TATGTCAAGACCGACT	1.32373	1.16204	1.53561	1.33342	1.21352	1.31337	1.03971	1.55662	1.25964	1.78086	1.12007	1.12823	1.2144	1.85855	1.09029	1.45804	1.00824	1.22739	1.23993	2.24845	1.84338
GW_10_TATGTCTCATTGTGCC	1.33161	1.20512	1.54821	1.34684	1.16832	1.2559	1.04621	1.55564	1.22643	1.76633	1.11357	1.12712	1.16455	1.85095	1.06819	1.44441	1.03962	1.25639	1.28766	2.27036	1.81621
GW_10_TATTACCATCCTGCTT	1.3164	1.2022	1.49722	1.34207	1.18036	1.26299	1.01207	1.55305	1.20592	1.74206	1.07977	1.10405	1.12285	1.90164	1.07595	1.39378	1.00188	1.24193	1.24588	2.15934	1.87268
GW_10_TATTCAATTCTAATCC	1.25002	1.17302	1.48444	1.28733	1.16126	1.31062	0.99643	1.52692	1.18625	1.72995	1.07582	1.09723	1.11445	1.81266	1.04815	1.38183	0.967044	1.1852	1.22961	2.21364	1.76906
GW_10_TATTCGTGCCAGAATA	1.32459	1.21963	1.59584	1.30612	1.11283	1.24544	1.00673	1.56416	1.20788	1.73801	1.10678	1.10912	1.10704	1.76723	1.09168	1.41546	1.03833	1.1694	1.25443	2.16352	1.8118
GW_10_TCAAACTTAGATTGTT	1.32441	1.26067	1.62258	1.32093	1.23505	1.25022	1.03591	1.65689	1.26885	1.8295	1.12818	1.10021	1.18025	1.90632	1.09058	1.45965	1.02156	1.2339	1.27864	2.35149	1.84621
GW_10_TCACCGCTCGGCACTC	1.34428	1.19517	1.4917	1.34311	1.20089	1.23647	1.02939	1.54377	1.24683	1.77555	1.10207	1.08148	1.15005	1.88021	1.09377	1.45161	0.977452	1.2241	1.27466	2.23698	1.83942
GW_10_TCACGTGCCCGATTCA	1.36529	1.21368	1.53559	1.31132	1.17742	1.23458	1.06021	1.565	1.21848	1.80945	1.10395	1.14983	1.15849	1.91105	1.09078	1.47496	1.02813	1.21156	1.23478	2.20398	1.82617
GW_10_TCAGAACCTCCACAGG	1.30846	1.25521	1.51704	1.38727	1.18456	1.27955	1.03132	1.59373	1.24632	1.79406	1.14022	1.13915	1.15005	1.87608	1.12114	1.40387	1.01879	1.18441	1.2132	2.27491	1.83599
GW_10_TCAGCAAATGCATCTC	1.31277	1.20651	1.594	1.37208	1.2118	1.28825	1.05806	1.60912	1.23379	1.77922	1.13454	1.08639	1.17333	2.03078	1.09	1.4836	1.06967	1.22569	1.32185	2.26528	1.85211
GW_10_TCAGGGTGTAACGTAA	1.33248	1.26128	1.67631	1.36226	1.15314	1.29445	1.04813	1.6121	1.25499	1.81698	1.12188	1.12745	1.20162	1.90729	1.12021	1.47414	1.02056	1.23002	1.32408	2.29321	1.86527
GW_10_TCATGCAGGTTCTCAT	1.2678	1.18132	1.50813	1.29789	1.21336	1.27539	1.02017	1.59763	1.21222	1.72556	1.09778	1.10939	1.14238	1.84053	1.06919	1.39542	1.01454	1.20233	1.22396	2.14251	1.86819
GW_10_TCATTTAAGTCTCCGA	1.2886	1.23213	1.50536	1.34801	1.2274	1.25476	1.02169	1.55917	1.24887	1.80437	1.0917	1.08366	1.11661	1.82791	1.09718	1.42754	0.990513	1.20884	1.24655	2.12298	1.89416
GW_10_TCCACTTTATCTAGGT	1.34538	1.21624	1.52658	1.34372	1.18687	1.27754	1.03589	1.58116	1.29209	1.77612	1.18746	1.11235	1.18275	1.8985	1.12903	1.47419	1.03749	1.25343	1.27827	2.25148	1.91461
GW_10_TCCAGAGCACCGGTTC	1.34205	1.22196	1.60874	1.29864	1.20063	1.2423	1.0178	1.57556	1.21233	1.78347	1.13679	1.08192	1.14395	1.87249	1.11935	1.52118	1.02704	1.20169	1.22259	2.25067	1.84805
GW_10_TCCCACTCTCTTCCGG	1.38109	1.28142	1.51509	1.35079	1.17394	1.23685	1.03595	1.5867	1.23918	1.77219	1.20421	1.15891	1.16221	1.87871	1.12687	1.4975	0.997569	1.26316	1.25191	2.21219	1.87738
GW_10_TCCCGCGTACTCCTGG	1.26896	1.16669	1.52162	1.29515	1.12125	1.2148	0.999342	1.51351	1.14835	1.74547	1.09811	1.04248	1.12012	1.86672	1.05406	1.41493	1.03884	1.14546	1.22456	2.13004	1.79692
GW_10_TCCCGTCAGTCCCGCA	1.38748	1.22567	1.5466	1.40244	1.22435	1.30815	1.06016	1.56126	1.26023	1.84029	1.17938	1.13307	1.16863	1.94084	1.12518	1.47551	1.02248	1.25343	1.26554	2.29489	1.90035
GW_10_TCCCGTGTGCAATTTG	1.32526	1.20559	1.62575	1.35195	1.22799	1.24941	1.05592	1.56502	1.24605	1.82818	1.14365	1.099	1.13881	1.95523	1.12289	1.43994	1.05527	1.19201	1.27432	2.28328	1.91755
GW_10_TCCCTTAGATTACTCG	1.35416	1.28824	1.61539	1.40029	1.21075	1.34662	1.05877	1.59305	1.24506	1.81695	1.18648	1.16283	1.16379	1.9615	1.14955	1.53087	1.00945	1.23759	1.30716	2.3229	1.83357
GW_10_TCCGATGACTGAGCTC	1.28905	1.124	1.46553	1.35053	1.18505	1.24816	0.988085	1.58358	1.183	1.72074	1.09328	1.09758	1.1343	1.85359	1.02405	1.39206	0.973946	1.15528	1.21375	2.21843	1.81374
GW_10_TCCGCGGCAGCATCTG	1.28789	1.20145	1.57351	1.34448	1.1767	1.19573	1.01437	1.54919	1.23275	1.75148	1.09868	1.12734	1.14987	1.93167	1.13177	1.43438	0.97981	1.2076	1.27789	2.25721	1.82915
GW_10_TCCGCTGTCATCCCGG	1.3093	1.20041	1.53882	1.30333	1.11696	1.20789	1.03088	1.47923	1.16124	1.7041	1.11265	1.07257	1.14806	1.84198	1.08783	1.40883	0.998968	1.2185	1.23487	2.24467	1.75678
GW_10_TCCGGCCTAGCGTACA	1.35287	1.21267	1.53997	1.28925	1.16896	1.18816	0.999785	1.49371	1.23615	1.71285	1.10487	1.0765	1.12466	1.817	1.13882	1.44762	0.989882	1.13916	1.20619	2.16001	1.76381
GW_10_TCCGTTTAGCCTTGAA	1.40781	1.2035	1.55764	1.29123	1.14586	1.22648	1.03954	1.52971	1.2184	1.75648	1.10352	1.16027	1.14093	1.89087	1.12231	1.48065	1.00683	1.20271	1.25197	2.16874	1.78396
GW_10_TCCTACATCCACGGCC	1.3664	1.24309	1.56213	1.35556	1.18466	1.27937	1.03792	1.58072	1.21356	1.82446	1.17588	1.18437	1.22045	1.89014	1.09982	1.47888	1.02788	1.2024	1.2913	2.21795	1.89182
GW_10_TCCTCGGGCTGGGCTT	1.27804	1.18417	1.52268	1.25946	1.17445	1.24255	1.00852	1.54594	1.18133	1.74122	1.11318	1.06788	1.15681	1.83612	1.06988	1.41258	0.967258	1.17773	1.2116	2.19327	1.78217
GW_10_TCCTTTCTTACGCTTA	1.29918	1.1973	1.57982	1.31563	1.15504	1.23418	1.01613	1.54192	1.18577	1.74722	1.14241	1.11135	1.11975	1.89248	1.09186	1.43723	1.01321	1.20854	1.24291	2.20259	1.84936
GW_10_TCGAAGAACCGAGCAC	1.30084	1.16475	1.47482	1.32933	1.18464	1.24077	0.992153	1.56452	1.19429	1.77306	1.1232	1.08674	1.09806	1.79538	1.08253	1.41223	0.975897	1.21425	1.21735	2.20426	1.83384
GW_10_TCGCTAAACCGCTATC	1.36925	1.22014	1.51184	1.29186	1.13329	1.18899	1.01881	1.51907	1.21222	1.70385	1.13068	1.08747	1.15015	1.86211	1.08969	1.41349	0.990045	1.14381	1.21409	2.10238	1.76266
GW_10_TCGCTCGATATATTCC	1.33559	1.17876	1.56726	1.33776	1.18985	1.24357	1.03612	1.58792	1.24271	1.76823	1.13987	1.11131	1.13432	1.84668	1.11443	1.4575	1.02231	1.19953	1.26549	2.31623	1.84804
GW_10_TCGCTCGGCACCAGCG	1.37276	1.25745	1.56036	1.36102	1.22943	1.26534	1.05483	1.57841	1.24736	1.81494	1.13332	1.17674	1.15021	1.92746	1.15189	1.46179	1.02345	1.23118	1.26999	2.33017	1.90617
GW_10_TCGCTGGGCGGATTGT	1.3492	1.22349	1.52636	1.37109	1.16635	1.28023	1.03165	1.58452	1.21242	1.77378	1.14911	1.14438	1.20355	1.8891	1.14163	1.48899	1.01192	1.25316	1.30388	2.28471	1.83651
GW_10_TCGCTTTAAACGTTTG	1.38155	1.26438	1.52388	1.37594	1.21201	1.31084	1.0546	1.64487	1.26169	1.81604	1.14171	1.16482	1.16629	1.93782	1.1742	1.50008	1.04691	1.24097	1.30806	2.20285	1.88072
GW_10_TCGGACGCCCAGCCCA	1.34115	1.21087	1.54643	1.3477	1.19792	1.25299	1.02384	1.55106	1.20845	1.82778	1.09369	1.08415	1.15221	1.88149	1.09533	1.44235	0.994786	1.21804	1.26597	2.19002	1.81234
GW_10_TCGGAGTACATGAGTA	1.37862	1.27609	1.61936	1.3464	1.23132	1.29651	1.04238	1.55939	1.2831	1.81585	1.18416	1.15574	1.19545	1.96084	1.14244	1.42951	1.0405	1.23664	1.28916	2.31825	1.85227
GW_10_TCGGCGAACCCAAACC	1.29781	1.16692	1.49354	1.34755	1.22655	1.24648	1.03667	1.52306	1.203	1.73717	1.09243	1.12285	1.14333	1.80937	1.10172	1.47448	0.981641	1.27025	1.22492	2.19138	1.79266
GW_10_TCGGGAACGTGCCTAG	1.32759	1.216	1.62912	1.38143	1.21266	1.27152	1.06046	1.58791	1.31822	1.79522	1.2233	1.15118	1.22454	1.92974	1.15528	1.52693	1.03335	1.23351	1.319	2.23725	1.80101
GW_10_TCGGGCCGTCGTGGTA	1.36162	1.22837	1.58757	1.3341	1.17128	1.25677	1.07976	1.55587	1.21708	1.77208	1.14973	1.09431	1.17903	1.96555	1.11452	1.48105	1.0588	1.20273	1.28519	2.22437	1.8943
GW_10_TCGTAAGACGACATTG	1.38953	1.20369	1.59433	1.31395	1.21079	1.2827	1.04652	1.53283	1.22341	1.80371	1.12405	1.09827	1.18987	1.94262	1.1172	1.44579	1.04074	1.1901	1.26477	2.23457	1.86774
GW_10_TCTACCGTCCACAAGC	1.28076	1.1628	1.55231	1.29069	1.16424	1.33915	0.98103	1.52245	1.2026	1.7602	1.1288	1.05506	1.12415	1.83046	1.04461	1.4683	0.988354	1.17754	1.25206	2.22608	1.8199
GW_10_TCTAGGTGGCGACGCT	1.23922	1.19053	1.54814	1.26713	1.13236	1.23825	0.993783	1.52465	1.22024	1.7617	1.09414	1.05201	1.15657	1.82768	1.0698	1.38967	0.975815	1.18252	1.2748	2.09866	1.79153
GW_10_TCTAGTGATATCGTGG	1.31058	1.19699	1.552	1.34826	1.18136	1.24616	1.01664	1.53192	1.20517	1.81806	1.10492	1.1182	1.14094	1.91914	1.12172	1.46267	1.03113	1.22012	1.24499	2.19552	1.84567
GW_10_TCTCATGAGATAGGGT	1.38745	1.25465	1.53098	1.33539	1.17596	1.2231	1.03342	1.55774	1.20199	1.77706	1.14973	1.11422	1.17504	1.85391	1.11211	1.46071	1.03542	1.21565	1.21775	2.19098	1.83276
GW_10_TCTCCAACGTAGGTTA	1.31755	1.20667	1.61145	1.35189	1.24904	1.32493	1.06187	1.59932	1.26479	1.85563	1.15319	1.1436	1.16888	1.94826	1.08435	1.46221	1.03773	1.27455	1.27403	2.2716	1.85847
GW_10_TCTGAACTCGTACCCG	1.29061	1.23973	1.48494	1.25824	1.09925	1.19528	1.00608	1.46481	1.17031	1.68952	1.11832	1.08124	1.10805	1.92546	1.07281	1.37274	0.978778	1.14814	1.17868	2.13014	1.73402
GW_10_TCTGAATTCCGTACAA	1.29125	1.20692	1.56129	1.32188	1.13844	1.23669	1.02969	1.55444	1.20847	1.75198	1.13158	1.10142	1.12423	1.84453	1.1352	1.3891	1.01748	1.19294	1.24238	2.2507	1.79518
GW_10_TCTGCCAGAAACTGCA	1.2757	1.20167	1.52973	1.27077	1.1143	1.25864	1.00354	1.4797	1.18004	1.71381	1.08906	1.07718	1.10963	1.80811	1.07134	1.36327	0.944348	1.1716	1.18771	2.1704	1.79978
GW_10_TCTGGGAACCTTTGAA	1.32485	1.23794	1.48027	1.3214	1.15297	1.27627	1.01613	1.51329	1.19209	1.73592	1.13136	1.1369	1.15769	1.86162	1.11497	1.41316	0.98872	1.16151	1.22781	2.15396	1.77677
GW_10_TCTGTGCCATCATAGT	1.2904	1.24398	1.51407	1.34487	1.16943	1.29541	1.03217	1.56346	1.2217	1.7646	1.17651	1.13456	1.12941	1.8899	1.11624	1.43171	1.02209	1.18846	1.29112	2.27745	1.86157
GW_10_TCTTACCGGAACTCGT	1.31974	1.20265	1.5818	1.27999	1.14527	1.22574	1.03718	1.48749	1.16285	1.74141	1.12404	1.11979	1.10669	1.85936	1.09936	1.45382	1.00304	1.15693	1.20407	2.17778	1.74516
GW_10_TCTTACTTATGCCTCT	1.32737	1.17931	1.47642	1.24594	1.16272	1.19426	0.983926	1.46992	1.18215	1.70626	1.11485	1.13793	1.15031	1.88001	1.07461	1.37675	0.965436	1.16551	1.24182	2.09872	1.77297
GW_10_TCTTAGAGTGAACTCT	1.32474	1.24154	1.50997	1.28528	1.19834	1.28184	1.0225	1.59724	1.19454	1.78801	1.10951	1.12177	1.12012	1.80194	1.09032	1.4173	0.988796	1.17813	1.2598	2.20005	1.77411
GW_10_TCTTCCCATGGGCACA	1.42911	1.24215	1.58763	1.42606	1.27833	1.3042	1.07355	1.67418	1.25547	1.89756	1.13731	1.16914	1.22648	1.92493	1.13932	1.48863	1.04075	1.24849	1.32111	2.26648	1.94918
GW_10_TCTTCGAATAGACGTT	1.26037	1.16474	1.52994	1.30539	1.14917	1.19354	0.995322	1.53027	1.16817	1.69085	1.07912	1.10063	1.13418	1.80645	1.04727	1.43272	0.997818	1.17378	1.19927	2.12951	1.71967
GW_10_TCTTCGATACCAATAA	1.30976	1.26858	1.54636	1.36631	1.19989	1.27782	1.03054	1.54762	1.21493	1.81713	1.13029	1.13585	1.20716	1.86384	1.1238	1.43288	1.03853	1.18608	1.29737	2.19716	1.8454
GW_10_TCTTGATGCGTAGCGA	1.30345	1.23435	1.53248	1.34083	1.16923	1.27818	0.998514	1.61329	1.26131	1.76162	1.16218	1.09123	1.13618	1.91448	1.10961	1.40926	1.02586	1.17748	1.25937	2.22124	1.78674
GW_10_TCTTTAAGACTATGAA	1.33296	1.22951	1.50571	1.30577	1.14632	1.22734	1.01465	1.60477	1.21042	1.72754	1.10966	1.16439	1.09064	1.88969	1.05386	1.4329	0.979859	1.17377	1.18568	2.17613	1.76155
GW_10_TGAAAGGACCTGACTC	1.30267	1.15652	1.5218	1.38419	1.17952	1.30051	1.05633	1.59195	1.23486	1.77819	1.09923	1.06937	1.11525	1.82001	1.09463	1.46359	1.04252	1.19591	1.26694	2.29234	1.82045
GW_10_TGACATCGAGCGGACC	1.27578	1.18696	1.50517	1.32125	1.15473	1.22863	1.01247	1.56215	1.21115	1.7382	1.13054	1.04677	1.1831	1.77397	1.06136	1.43107	0.970366	1.18733	1.23535	2.17479	1.82237
GW_10_TGACGATGCACTAGAA	1.29779	1.21671	1.52445	1.30224	1.14792	1.21976	1.01126	1.50572	1.1928	1.71096	1.09989	1.15282	1.11041	1.80789	1.10548	1.42208	1.00015	1.19001	1.19989	2.14577	1.76367
GW_10_TGACTATAATCCTTTC	1.33114	1.2184	1.54169	1.35868	1.17996	1.23463	1.01669	1.54636	1.20987	1.79181	1.08449	1.07076	1.13095	1.85103	1.09621	1.41275	0.993759	1.20988	1.24301	2.17557	1.79179
GW_10_TGAGAGATTTACCACG	1.24816	1.19544	1.54075	1.28408	1.1167	1.18869	0.999916	1.54602	1.15442	1.70122	1.06307	1.09785	1.11595	1.88283	1.12296	1.40592	0.985262	1.18372	1.2409	2.17896	1.73116
GW_10_TGAGCTTTAATGACGC	1.30507	1.23647	1.54899	1.35882	1.18319	1.25858	1.04383	1.58883	1.26865	1.81367	1.12897	1.10284	1.17111	1.9088	1.11874	1.50855	1.0485	1.25444	1.31099	2.31559	1.83576
GW_10_TGAGTGGTCCGTGACG	1.31343	1.19312	1.47735	1.31046	1.22517	1.2309	1.03549	1.53437	1.25482	1.73452	1.10629	1.09977	1.20749	1.99991	1.08882	1.39145	0.994116	1.19414	1.2604	2.20513	1.83275
GW_10_TGATCCCAGCATTAGT	1.29599	1.18703	1.54677	1.30962	1.13729	1.17621	0.99937	1.49047	1.18263	1.72682	1.06501	1.13749	1.11235	1.8203	1.11181	1.44532	0.986946	1.18127	1.19117	2.20156	1.76498
GW_10_TGCAAGAATGACGTAA	1.36977	1.18029	1.58619	1.34061	1.23719	1.31254	1.06538	1.59553	1.22382	1.82344	1.13641	1.12893	1.19469	1.94477	1.1461	1.47545	1.06348	1.21779	1.28427	2.28209	1.89345
GW_10_TGCAGGATCGGCAAAG	1.31666	1.21671	1.53822	1.29264	1.12283	1.23075	1.00284	1.49833	1.18976	1.70417	1.0813	1.10354	1.11346	1.90768	1.08716	1.39833	1.02026	1.24975	1.21838	2.13051	1.73105
GW_10_TGCAGTTTCCTCCCAT	1.35274	1.20312	1.45643	1.33192	1.19682	1.24586	1.05022	1.5252	1.24706	1.79648	1.09978	1.10154	1.18284	1.89457	1.12942	1.43814	1.00984	1.19516	1.25553	2.18064	1.86119
GW_10_TGCATATGTCTGTCAC	1.29457	1.22357	1.5841	1.32527	1.20477	1.2482	1.04289	1.53667	1.21514	1.76398	1.1277	1.12127	1.14491	1.86273	1.15919	1.44559	0.997387	1.19108	1.27273	2.20349	1.76862
GW_10_TGCATGTGGTAATCTA	1.36812	1.251	1.58289	1.36293	1.21443	1.23553	1.06729	1.56787	1.24269	1.81222	1.17064	1.08282	1.16392	1.8782	1.17064	1.46912	1.01469	1.19236	1.2555	2.23328	1.82653
GW_10_TGCCACCTGGCGAAAC	1.34065	1.22816	1.60813	1.3429	1.19733	1.2384	1.05837	1.53319	1.24234	1.79673	1.18385	1.13739	1.16337	1.9793	1.12494	1.47813	1.05425	1.18804	1.26707	2.27269	1.84605
GW_10_TGCCATTACTAAAGAA	1.37094	1.28469	1.57194	1.37557	1.25991	1.30153	1.06719	1.64149	1.23046	1.83083	1.17503	1.10591	1.17368	1.9685	1.11903	1.46835	1.04461	1.30223	1.29266	2.30461	1.94832
GW_10_TGCCCGTACCGTTAAA	1.34467	1.22817	1.53508	1.3486	1.24903	1.27067	1.06999	1.59526	1.25593	1.83063	1.19816	1.1581	1.13905	1.94262	1.12887	1.47532	1.03421	1.2319	1.25787	2.27238	1.8443
GW_10_TGCCTGATCAAACGAT	1.36277	1.26451	1.55503	1.35537	1.20216	1.29349	1.05423	1.59921	1.23556	1.81212	1.18131	1.11984	1.17121	1.90029	1.1124	1.47022	1.00806	1.2784	1.25422	2.29607	1.84898
GW_10_TGCGCAAAGCATTTGG	1.30087	1.19838	1.52817	1.36388	1.18369	1.29532	1.02285	1.58021	1.25244	1.78326	1.10244	1.12089	1.1298	1.93984	1.07995	1.46683	1.04211	1.2208	1.31152	2.2312	1.80347
GW_10_TGCGGAGTAAAGGTGC	1.36437	1.23415	1.51636	1.33465	1.18134	1.28511	1.04535	1.52721	1.24003	1.79112	1.21307	1.10116	1.1045	1.79511	1.0973	1.45926	1.0267	1.17101	1.21807	2.17173	1.81391
GW_10_TGCGTTTGTTGACACT	1.36219	1.21248	1.56684	1.34861	1.20123	1.28651	1.03017	1.53757	1.25278	1.779	1.16254	1.10228	1.14584	1.87442	1.09286	1.44875	1.03287	1.21758	1.22927	2.21726	1.90239
GW_10_TGCTCCACAGTTCTTA	1.33959	1.28233	1.55307	1.36652	1.1877	1.23206	1.03376	1.54442	1.23138	1.7553	1.12466	1.1176	1.1887	1.89745	1.11823	1.48952	1.03713	1.22419	1.24574	2.25727	1.7895
GW_10_TGCTGTTGAAGAACTC	1.33645	1.27163	1.59647	1.35772	1.19012	1.2591	1.01816	1.58	1.20807	1.78864	1.09161	1.13191	1.13622	1.90737	1.09066	1.4509	1.01997	1.18586	1.2691	2.19525	1.7932
GW_10_TGGAACCACTGACACA	1.3201	1.19776	1.50372	1.2852	1.16405	1.20136	1.01441	1.50525	1.23985	1.70445	1.10263	1.12227	1.10545	1.90919	1.1068	1.38664	0.992678	1.22788	1.19092	2.17383	1.76658
GW_10_TGGAATATCCTTGACC	1.28443	1.19982	1.48496	1.29072	1.16817	1.24309	1.01699	1.54883	1.19015	1.7216	1.09818	1.07918	1.13278	1.89829	1.0501	1.449	0.986522	1.24544	1.23054	2.2323	1.81931
GW_10_TGGACTGTTCGCTCAA	1.36928	1.19919	1.56683	1.35711	1.20592	1.27845	1.05154	1.57661	1.20964	1.82087	1.14468	1.17558	1.20687	1.99972	1.11099	1.44703	1.03957	1.19655	1.29373	2.36466	1.84115
GW_10_TGGCAACTCGCGCGCC	1.2958	1.17064	1.49636	1.3014	1.19272	1.26552	1.0332	1.53998	1.21954	1.82167	1.1444	1.09043	1.14157	1.87143	1.10733	1.37353	1.0055	1.2115	1.26294	2.18191	1.79998
GW_10_TGGCAGCAGTAATAGT	1.3362	1.27305	1.66565	1.35212	1.18554	1.21935	1.06338	1.55435	1.20843	1.75714	1.13166	1.16346	1.15997	1.95306	1.10412	1.52679	1.01926	1.19462	1.22356	2.20378	1.74064
GW_10_TGGCCAAACTGAAGTA	1.27287	1.14944	1.57289	1.34	1.19891	1.24347	1.03129	1.57307	1.20882	1.74999	1.09569	1.16058	1.14203	1.86129	1.05696	1.47303	1.00924	1.16556	1.27657	2.22222	1.77546
GW_10_TGGGCCCATACTAATT	1.40864	1.29956	1.59466	1.35029	1.18485	1.22535	1.04015	1.58968	1.23375	1.79149	1.17516	1.17798	1.17716	1.81905	1.14325	1.49745	1.0323	1.20575	1.26668	2.19462	1.84704
GW_10_TGTACGAACAAATCCG	1.26044	1.18194	1.55116	1.33029	1.13987	1.23906	0.995924	1.5175	1.18999	1.74811	1.07336	1.05439	1.13794	1.77476	1.10789	1.41349	1.01084	1.1503	1.21042	2.18974	1.81013
GW_10_TGTAGGAGAAATTTCC	1.27166	1.19466	1.51356	1.27018	1.12844	1.24122	0.992137	1.47744	1.20493	1.70612	1.07824	1.14129	1.11975	1.84654	1.10821	1.40752	0.965291	1.1631	1.21562	2.18592	1.77236
GW_10_TGTATAACAGATCCTG	1.3244	1.22549	1.58265	1.34573	1.23616	1.30527	1.06125	1.62841	1.24681	1.85646	1.11344	1.1022	1.18482	1.91035	1.14121	1.46727	1.04509	1.2471	1.26104	2.1889	1.88024
GW_10_TGTATGGCGCAGACAG	1.32233	1.23278	1.54274	1.4129	1.16601	1.24469	1.04262	1.57284	1.21471	1.77555	1.10906	1.13762	1.13975	1.97292	1.14487	1.44934	1.00685	1.22585	1.21047	2.28038	1.82646
GW_10_TGTGACTACGCCAGTC	1.34682	1.19908	1.50064	1.35959	1.19641	1.23854	1.02507	1.55306	1.25177	1.76493	1.15142	1.10938	1.1651	1.90804	1.07279	1.46352	1.00904	1.23889	1.25067	2.15818	1.84684
GW_10_TGTGGCAAAGCGTATG	1.31011	1.21368	1.48319	1.31096	1.18184	1.25569	1.04087	1.51988	1.24675	1.74504	1.09228	1.10785	1.13054	1.84864	1.08374	1.4216	1.02885	1.22036	1.28407	2.1993	1.80424
GW_10_TGTTATTGTATGTGGC	1.34862	1.18522	1.57922	1.31874	1.18313	1.26169	1.03701	1.54411	1.22201	1.76808	1.10872	1.08383	1.15458	1.86593	1.09564	1.47766	1.01675	1.18667	1.20408	2.19331	1.78366
GW_10_TGTTGTCAAGAAGTCT	1.35519	1.28588	1.57631	1.27517	1.20331	1.22294	1.00919	1.55091	1.20072	1.72893	1.15535	1.10237	1.16244	1.95903	1.1238	1.3943	1.06599	1.19367	1.21863	2.2022	1.77119
GW_10_TTAAACTCGAATTCAT	1.27631	1.16388	1.63157	1.3309	1.17208	1.22218	0.992887	1.55514	1.19811	1.74548	1.12925	1.08049	1.12059	1.87609	1.04199	1.41638	0.982525	1.1826	1.23905	2.16204	1.83647
GW_10_TTAAGATAGGATTGAC	1.29379	1.17671	1.53993	1.30513	1.15764	1.22855	1.00493	1.54286	1.23056	1.71798	1.06534	1.09698	1.10679	1.80121	1.05983	1.44185	1.00618	1.17392	1.25195	2.12329	1.80846
GW_10_TTAATCAGTACGTCAG	1.33647	1.24327	1.58592	1.32105	1.17086	1.25126	1.02736	1.59608	1.19709	1.73344	1.14581	1.09035	1.12983	1.829	1.12789	1.45885	1.02598	1.18331	1.23563	2.16552	1.83235
GW_10_TTAATGTAGACCAGGT	1.33666	1.27631	1.57012	1.34099	1.20944	1.20544	1.03778	1.55127	1.26003	1.79693	1.11603	1.10587	1.14053	1.84435	1.16714	1.47454	1.03735	1.21201	1.22064	2.30546	1.81699
GW_10_TTACAGACCTAAATGA	1.29416	1.18933	1.50914	1.34397	1.1976	1.22624	1.02165	1.56633	1.18385	1.75423	1.17202	1.06351	1.11606	1.92889	1.09677	1.41023	0.972708	1.15009	1.2273	2.23306	1.76923
GW_10_TTACATGCCACAACTA	1.31292	1.1594	1.60394	1.31214	1.18852	1.24774	1.01775	1.49295	1.18793	1.73524	1.07533	1.09734	1.12348	1.88733	1.12968	1.42866	1.00278	1.16301	1.2076	2.15227	1.76086
GW_10_TTACCCATTGCCGGGT	1.30284	1.21277	1.54957	1.32074	1.19861	1.28018	1.04092	1.58528	1.20501	1.78245	1.12085	1.11541	1.17437	1.86854	1.10959	1.44304	1.0149	1.16622	1.24149	2.25289	1.84242
GW_10_TTACGGATGGTTCGAG	1.37177	1.26603	1.54533	1.33358	1.19508	1.26518	1.00647	1.49565	1.22844	1.76169	1.09266	1.13434	1.12046	1.83705	1.09758	1.47063	0.976423	1.17667	1.21922	2.16536	1.80509
GW_10_TTACTCCGGCCGGGAA	1.36441	1.26487	1.62991	1.41139	1.18853	1.30991	1.0975	1.66736	1.26532	1.81463	1.18205	1.21833	1.16728	1.98077	1.13448	1.52948	1.06561	1.2073	1.2834	2.25474	1.86898
GW_10_TTAGACGAGTCACCTC	1.31996	1.23006	1.59536	1.30333	1.15079	1.26473	1.03313	1.55325	1.2549	1.76995	1.11511	1.14872	1.20509	1.81195	1.12911	1.46801	1.06553	1.21084	1.23295	2.26957	1.83899
GW_10_TTAGAGTTTAGAAGGA	1.35895	1.35549	1.51176	1.33494	1.20269	1.24602	1.04275	1.54144	1.235	1.74625	1.10399	1.13626	1.14893	1.83596	1.05321	1.43337	1.00482	1.17661	1.25934	2.20377	1.84406
GW_10_TTAGCTAATACGATCT	1.36163	1.2323	1.68528	1.31857	1.19727	1.22286	1.05323	1.54427	1.22573	1.80321	1.12684	1.07382	1.13218	1.99966	1.09601	1.44225	0.989928	1.24954	1.23207	2.29721	1.79575
GW_10_TTAGCTGATTTGCCGT	1.278	1.20923	1.53274	1.34634	1.16622	1.194	1.0044	1.5241	1.24077	1.72266	1.13311	1.07183	1.10505	1.86146	1.09186	1.40235	0.999185	1.1496	1.26092	2.18052	1.78159
GW_10_TTAGTTATTCGTGGCA	1.30871	1.25381	1.59912	1.36331	1.23204	1.29452	1.03644	1.62396	1.21199	1.80233	1.18466	1.10165	1.14894	1.9899	1.11217	1.56576	1.0283	1.19983	1.25084	2.24531	1.86032
GW_10_TTATATACGCTGTCAC	1.36093	1.24613	1.5796	1.29632	1.18802	1.2352	1.05039	1.58959	1.21704	1.74574	1.13266	1.12984	1.13242	1.89389	1.13798	1.42685	1.01884	1.18074	1.25545	2.19843	1.83988
GW_10_TTATATTTGGCAATCC	1.36446	1.22704	1.55724	1.32167	1.15723	1.25661	1.02709	1.54459	1.18534	1.75648	1.13398	1.15175	1.18139	1.85204	1.10592	1.44481	1.01562	1.16911	1.24358	2.17812	1.78618
GW_10_TTATGAATGAAAGGGA	1.35474	1.28279	1.56114	1.34633	1.19682	1.28648	1.06131	1.54845	1.23864	1.76893	1.14429	1.16442	1.19013	1.93011	1.13539	1.51867	1.07332	1.22646	1.29461	2.23522	1.80962
GW_10_TTATGATCTTAACGAA	1.36365	1.18483	1.54839	1.28735	1.13903	1.23419	1.02673	1.47214	1.20465	1.73262	1.06692	1.19178	1.11086	1.93037	1.161	1.43066	1.01734	1.14815	1.23579	2.1295	1.77235
GW_10_TTATTAGAGCGTGTTC	1.28355	1.19684	1.50682	1.34061	1.16464	1.22797	1.01467	1.50626	1.21512	1.74898	1.14917	1.09893	1.14084	1.85402	1.09359	1.39959	0.969975	1.1757	1.26098	2.13854	1.77714
GW_10_TTCAAAGTCTCTAGCC	1.37492	1.25127	1.60034	1.34697	1.21466	1.2713	1.044	1.56723	1.26192	1.79464	1.16159	1.16132	1.19083	1.98322	1.14247	1.47887	1.03904	1.228	1.30309	2.21608	1.87481
GW_10_TTCAATACTCTGAATC	1.31347	1.15738	1.50918	1.32917	1.2429	1.31538	1.03769	1.58993	1.27255	1.79163	1.1549	1.11366	1.15618	1.87544	1.11076	1.46236	0.999625	1.2261	1.29484	2.4645	1.81137
GW_10_TTCAGCCCTGGTCCAC	1.32553	1.24513	1.56017	1.31286	1.12774	1.18722	1.02104	1.50282	1.17147	1.75036	1.06222	1.12895	1.10527	1.86412	1.08721	1.44459	0.960052	1.15002	1.18991	2.20233	1.73438
GW_10_TTCATGGCGCAACAGG	1.34786	1.16705	1.52345	1.35966	1.20419	1.29541	1.04683	1.61412	1.2539	1.78895	1.17226	1.11168	1.13597	1.94139	1.11675	1.42544	1.01914	1.22423	1.27142	2.24	1.89361
GW_10_TTCCAATCAGAGCTAG	1.31127	1.16825	1.47534	1.31102	1.1858	1.22588	1.00887	1.51571	1.1872	1.69108	1.09172	1.0734	1.09489	1.81892	1.06078	1.37425	0.956953	1.1721	1.2201	2.15474	1.79362
GW_10_TTCCGCAGAGAAATAT	1.33153	1.24993	1.53908	1.33262	1.22228	1.22736	1.01379	1.50801	1.20565	1.81712	1.11204	1.07585	1.15924	1.90617	1.09592	1.50352	1.01149	1.18952	1.25616	2.21099	1.83694
GW_10_TTCCGGTTACCCACTT	1.27517	1.19982	1.60743	1.33611	1.18084	1.22258	1.03961	1.49931	1.19552	1.71101	1.11063	1.09935	1.16694	1.8942	1.11989	1.41979	0.981824	1.22308	1.21881	2.09912	1.70932
GW_10_TTCGCTATCTGACGTG	1.32666	1.21953	1.52185	1.27582	1.17956	1.25318	1.03217	1.58586	1.18588	1.75692	1.16749	1.148	1.13618	1.88235	1.10384	1.43999	1.02041	1.21987	1.2668	2.14479	1.77056
GW_10_TTCGGGACTAATCGCG	1.36031	1.19887	1.47333	1.35472	1.20588	1.25754	1.03735	1.55397	1.23394	1.75721	1.12208	1.0783	1.15682	1.93688	1.10182	1.44507	0.989839	1.20724	1.27392	2.26578	1.84314
GW_10_TTCGTTCAACGAAGTT	1.35143	1.19613	1.53979	1.40874	1.25351	1.30143	1.07282	1.57745	1.26415	1.86968	1.17337	1.11766	1.14795	1.9295	1.15193	1.4971	1.0728	1.25127	1.27643	2.3067	1.84814
GW_10_TTCTAACCGAAGCTTA	1.36915	1.26004	1.62149	1.35039	1.22839	1.29145	1.04656	1.55747	1.23337	1.85782	1.18102	1.12953	1.18575	2.01694	1.18465	1.48194	1.09881	1.20826	1.2818	2.31839	1.87518
GW_10_TTCTGCGGGTTAGCGG	1.36608	1.27775	1.57575	1.35413	1.21106	1.27042	1.08574	1.56869	1.24204	1.79093	1.15318	1.16158	1.25381	1.90132	1.15443	1.39565	1.00647	1.24806	1.35238	2.27524	1.85805
GW_10_TTCTGCTAGACTCCAA	1.30427	1.27277	1.57318	1.3189	1.20084	1.25207	1.04123	1.56442	1.22242	1.72229	1.14073	1.15988	1.15548	1.89826	1.14266	1.48867	1.02548	1.18957	1.23101	2.21	1.78299
GW_10_TTCTTGGAGTAATGAG	1.36907	1.25602	1.62282	1.41375	1.27129	1.31517	1.09736	1.61208	1.33512	1.8601	1.1613	1.14422	1.28655	1.99424	1.14829	1.47664	1.06352	1.24177	1.36289	2.28741	1.89802
GW_10_TTCTTTGGTCGCGACG	1.32848	1.23177	1.55811	1.34422	1.14977	1.24225	1.02605	1.49165	1.2001	1.77215	1.10974	1.08178	1.13218	1.81951	1.08	1.4674	0.982214	1.1936	1.19207	2.17063	1.78682
GW_10_TTGAATATGGACTTTC	1.31612	1.20986	1.56407	1.36953	1.24954	1.36041	1.03928	1.59293	1.24343	1.81639	1.15315	1.12534	1.1685	2.03171	1.11118	1.46161	1.04493	1.20474	1.27871	2.28526	1.85497
GW_10_TTGAATTCACGTGAGG	1.29623	1.19059	1.54765	1.29208	1.15664	1.21133	1.00952	1.49164	1.21632	1.72949	1.07708	1.11517	1.17829	1.82699	1.12061	1.39288	1.0145	1.17187	1.22638	2.13798	1.77767
GW_10_TTGACAGGAGCTCCCG	1.32302	1.25808	1.51241	1.35405	1.1925	1.24635	1.04031	1.54104	1.2351	1.78099	1.15971	1.14397	1.15951	1.9371	1.11735	1.41589	1.00608	1.20496	1.31088	2.23526	1.82864
GW_10_TTGACCATGTTCTCCG	1.36496	1.17926	1.48512	1.3332	1.16632	1.21573	1.02549	1.51635	1.21242	1.80442	1.11588	1.11227	1.20896	1.83378	1.05777	1.4265	1.02096	1.19631	1.26512	2.22168	1.80421
GW_10_TTGACGCTCCATGAGC	1.36368	1.20212	1.56457	1.32658	1.19229	1.20709	1.01934	1.49174	1.20738	1.75499	1.10365	1.12807	1.105	1.91846	1.12222	1.43898	1.00679	1.19218	1.246	2.17205	1.75948
GW_10_TTGATGTGTAGTCCCG	1.35934	1.27518	1.59128	1.31079	1.19427	1.20722	1.04264	1.50516	1.24167	1.73999	1.14127	1.08294	1.15616	1.82913	1.11752	1.4301	1.01581	1.23117	1.24068	2.17325	1.80011
GW_10_TTGCTCCCATACCGGA	1.32006	1.24199	1.55751	1.30906	1.18562	1.24464	1.05134	1.54745	1.2207	1.81104	1.11661	1.13061	1.14711	1.8816	1.12915	1.46113	1.04068	1.241	1.30163	2.16162	1.86707
GW_10_TTGGGACACTGCCCGC	1.27067	1.09368	1.47047	1.34953	1.15136	1.18253	1.01594	1.53786	1.21754	1.68586	1.093	1.06965	1.0767	1.81038	1.02274	1.4293	0.997858	1.191	1.25205	2.20345	1.75767
GW_10_TTGGGCGGCGGTTGCC	1.32527	1.20508	1.52859	1.32252	1.15502	1.25658	1.02677	1.57514	1.18865	1.75279	1.11739	1.10544	1.10949	1.95141	1.10572	1.44608	1.02284	1.18667	1.23896	2.21903	1.8379
GW_10_TTGTAAGGCCAGTTGG	1.23757	1.17821	1.52624	1.3719	1.19738	1.25403	1.02418	1.54338	1.21392	1.77403	1.09293	1.07388	1.14077	1.85026	1.09552	1.40228	0.990945	1.22266	1.22145	2.25053	1.85973
GW_10_TTGTTCAGTGTGCTAC	1.23836	1.19516	1.56028	1.31169	1.15696	1.16495	0.991317	1.56834	1.17365	1.69913	1.07545	1.0997	1.10521	1.81735	1.08487	1.4233	0.955071	1.1774	1.20439	2.11738	1.76685
GW_10_TTGTTGTGTGTCAAGA	1.38798	1.31212	1.60739	1.38196	1.19245	1.21862	1.0748	1.51517	1.21374	1.77708	1.12178	1.1952	1.25843	1.95734	1.13043	1.46285	1.00542	1.22956	1.28462	2.3338	1.78847
GW_12_AAACCGGGTAGGTACC	1.36642	1.19196	1.591	1.32229	1.27706	1.26635	1.05737	1.58226	1.24344	1.80546	1.13902	1.12114	1.16396	2.00958	1.12181	1.57248	1.03226	1.22817	1.24357	2.20256	1.85265
GW_12_AAACCTCATGAAGTTG	1.30578	1.17914	1.54287	1.31256	1.18974	1.27031	1.02725	1.61836	1.21968	1.79573	1.13521	1.11891	1.13679	1.84553	1.13741	1.42597	1.00601	1.2208	1.23654	2.22707	1.8715
GW_12_AAATGGTCAATGTGCC	1.31042	1.31184	1.51182	1.36782	1.27886	1.28356	1.04134	1.62617	1.26059	1.80873	1.1515	1.11224	1.14649	1.95026	1.0504	1.49037	1.03293	1.23066	1.27996	2.25731	1.84885
GW_12_AAATTTGCGGGTGTGG	1.30289	1.2045	1.4833	1.29876	1.15508	1.17565	1.03492	1.50687	1.20966	1.74839	1.20495	1.06612	1.11005	1.94988	1.10317	1.39464	0.975511	1.1737	1.21037	2.20355	1.74884
GW_12_AACAACTGGTAGTTGC	1.30376	1.21911	1.518	1.32181	1.16297	1.27278	1.02064	1.52184	1.18598	1.76185	1.11683	1.08822	1.11396	1.78621	1.09627	1.46767	1.00224	1.19911	1.26988	2.17679	1.85182
GW_12_AACAATTACTCTACGC	1.29227	1.18841	1.4594	1.35218	1.22782	1.23934	1.02241	1.56732	1.22182	1.77802	1.12517	1.11362	1.12849	1.93146	1.0575	1.41323	0.983067	1.20039	1.26842	2.37134	1.75304
GW_12_AACAGGATGGGCCGCG	1.3272	1.16995	1.55112	1.31319	1.15522	1.25544	1.04178	1.55745	1.26421	1.75475	1.10858	1.12035	1.14243	1.85043	1.11938	1.44251	1.08132	1.22592	1.29699	2.20213	1.84127
GW_12_AACCAAGACTTCTCTG	1.3445	1.22569	1.53442	1.33854	1.23797	1.25769	1.03422	1.53212	1.21613	1.80211	1.17485	1.16751	1.14993	1.97521	1.12217	1.45196	1.02499	1.2004	1.26133	2.15154	1.83589
GW_12_AACGGCCATCTCCGGT	1.33466	1.23695	1.58261	1.36124	1.1953	1.27782	1.05072	1.52429	1.24343	1.76048	1.13983	1.092	1.17134	1.92007	1.10531	1.4682	1.04346	1.18314	1.25383	2.23168	1.8209
GW_12_AACTCAAGTTAATTGC	1.27812	1.25034	1.61998	1.37115	1.18723	1.30847	1.0498	1.62067	1.25554	1.81956	1.13541	1.12544	1.1301	1.94525	1.12883	1.47848	1.03276	1.24104	1.25413	2.24003	1.87133
GW_12_AACTTGCCCGTATGCA	1.38723	1.26	1.55458	1.36547	1.20511	1.27462	1.02975	1.59451	1.23946	1.79124	1.15645	1.12932	1.16355	1.85611	1.08196	1.43151	1.01553	1.20884	1.28981	2.21768	1.83737
GW_12_AAGAGATGAATCGGTA	1.27722	1.26166	1.60222	1.29115	1.14442	1.19677	1.01345	1.52199	1.21	1.74904	1.12204	1.11711	1.10763	1.86586	1.06135	1.4682	1.01201	1.20501	1.21543	2.2142	1.83953
GW_12_AAGAGGATGTACGCGA	1.33965	1.22163	1.60708	1.38075	1.20289	1.23226	1.04605	1.54645	1.24634	1.76612	1.14496	1.15321	1.17954	2.00208	1.14234	1.50362	1.02574	1.26799	1.25726	2.28934	1.88088
GW_12_AAGGCTGTGCTCATCG	1.28303	1.20512	1.52629	1.35118	1.15865	1.2091	1.01207	1.51058	1.21185	1.76765	1.13588	1.14676	1.14213	1.90859	1.09186	1.43989	0.997855	1.18544	1.22966	2.10035	1.78509
GW_12_AAGTAGTGACGCGAGG	1.3242	1.28344	1.60445	1.34567	1.17421	1.26343	1.07442	1.58453	1.26982	1.84445	1.09439	1.1396	1.17049	1.92895	1.1399	1.50664	1.02484	1.20106	1.31503	2.26269	1.84254
GW_12_AAGTGACGACCGAATT	1.3509	1.26769	1.60106	1.33315	1.20707	1.25857	1.04934	1.52058	1.23493	1.8229	1.16222	1.13218	1.14911	1.93693	1.12095	1.4792	1.02086	1.2381	1.32086	2.33144	1.85274
GW_12_AAGTTCGGCCAACAGG	1.29236	1.20396	1.5782	1.32461	1.19078	1.23263	1.02934	1.53095	1.21927	1.73952	1.11337	1.11724	1.16774	1.87776	1.07873	1.4667	0.960625	1.21448	1.20962	2.18733	1.84885
GW_12_AATAACAACGCTCGGC	1.31012	1.1521	1.52174	1.32366	1.21757	1.32325	1.05955	1.5467	1.2323	1.76081	1.16568	1.11178	1.1433	1.9008	1.10148	1.43467	1.00083	1.30316	1.26067	2.26435	1.82757
GW_12_AATATTGGAGTATTGA	1.38556	1.21576	1.57175	1.38445	1.19154	1.24769	1.05136	1.64632	1.24549	1.82393	1.16096	1.15176	1.12954	1.87395	1.13193	1.49314	1.02862	1.22477	1.29811	2.22884	1.81113
GW_12_AATTAAAGGTCGGCGT	1.3531	1.23716	1.57074	1.33954	1.23862	1.22506	1.06103	1.52945	1.24179	1.79874	1.19827	1.10919	1.12823	1.88447	1.11049	1.46456	1.02603	1.22853	1.26962	2.2484	1.79873
GW_12_ACAAGCAGTGCCTAGC	1.31543	1.18842	1.54743	1.35013	1.20627	1.28894	1.03543	1.51339	1.25244	1.74707	1.14033	1.11838	1.16949	1.93739	1.0934	1.43659	0.997138	1.28665	1.23645	2.26582	1.80902
GW_12_ACAAGGACAAGAGGTT	1.31974	1.24995	1.6025	1.32171	1.25379	1.22417	1.0657	1.51125	1.27231	1.74429	1.1128	1.11849	1.15395	1.97502	1.1024	1.42301	1.06347	1.17887	1.23501	2.20416	1.76622
GW_12_ACAATCCATTTAAACC	1.33205	1.16468	1.53442	1.27285	1.15809	1.22671	1.01124	1.50549	1.20181	1.75136	1.07841	1.07431	1.12058	1.8461	1.06843	1.40599	1.0491	1.19066	1.22958	2.16565	1.80383
GW_12_ACATCGGTCAGCCGCG	1.31815	1.26497	1.57876	1.33658	1.17282	1.26724	1.02068	1.52607	1.22862	1.77247	1.12796	1.16386	1.09983	1.9399	1.10115	1.46069	1.00862	1.17794	1.24741	2.20111	1.83205
GW_12_ACCATCGTATATGGTA	1.34973	1.26452	1.52211	1.3203	1.18756	1.27066	1.02556	1.58377	1.23905	1.79478	1.13753	1.10866	1.15569	1.83013	1.08176	1.41762	1.02143	1.25146	1.28691	2.2778	1.83842
GW_12_ACCCACCTACATGCTC	1.33772	1.21768	1.57199	1.37037	1.17138	1.25117	1.04287	1.50926	1.22531	1.77101	1.11876	1.1287	1.14046	1.89814	1.11131	1.45199	1.03039	1.23063	1.25156	2.21117	1.78377
GW_12_ACCCATCTTGAGGGTA	1.33157	1.19622	1.52711	1.264	1.17148	1.16455	1.01891	1.55459	1.1561	1.71771	1.06085	1.07386	1.08666	1.77207	1.06749	1.43445	0.984852	1.23849	1.23353	2.16148	1.80882
GW_12_ACCCGGTTACACTTCC	1.34106	1.25398	1.6165	1.36037	1.16427	1.23999	1.04596	1.53541	1.23154	1.76014	1.1214	1.14475	1.16308	1.8989	1.14028	1.41822	1.02812	1.2202	1.28912	2.17945	1.80736
GW_12_ACCTAATCGACTTCCT	1.39856	1.25614	1.62223	1.34634	1.21769	1.28554	1.07088	1.56447	1.24106	1.79681	1.12635	1.19143	1.18882	1.93781	1.16588	1.51435	1.04193	1.16356	1.28404	2.3749	1.85909
GW_12_ACGAAATGGGCGGCAC	1.28395	1.16957	1.51102	1.32832	1.14271	1.26746	0.984166	1.50266	1.22124	1.75765	1.08636	1.0482	1.08586	1.86114	1.08109	1.43969	0.98024	1.16564	1.2108	2.18462	1.7813
GW_12_ACGATGCATATGTTAT	1.35529	1.24683	1.59317	1.36014	1.21968	1.22101	1.03462	1.55519	1.21459	1.76261	1.20045	1.10368	1.17538	1.9809	1.12664	1.48071	1.02263	1.24875	1.2551	2.19502	1.79133
GW_12_ACGCGCTACACAGGGT	1.29232	1.18947	1.54004	1.33832	1.18312	1.2458	1.02019	1.51346	1.25949	1.7514	1.14232	1.09177	1.15533	1.9554	1.09485	1.38269	0.981626	1.21728	1.19785	2.13471	1.87897
GW_12_ACGTTAGATTTGCCCG	1.3838	1.20003	1.55793	1.369	1.19363	1.26874	1.06567	1.5864	1.25357	1.81638	1.11555	1.13958	1.14053	1.95557	1.10321	1.43246	1.016	1.26702	1.30584	2.16335	1.8228
GW_12_ACTACCAGCTCTCTGG	1.3499	1.22332	1.60203	1.32764	1.19197	1.25445	1.0278	1.53681	1.27709	1.77231	1.16559	1.13789	1.13606	1.98419	1.09272	1.4579	1.02879	1.19582	1.23112	2.15777	1.83287
GW_12_ACTGTAGCACTTTGGA	1.35853	1.24236	1.49365	1.27989	1.18036	1.25706	1.04796	1.49764	1.24125	1.75899	1.13703	1.13663	1.15445	1.91452	1.1329	1.46055	1.01147	1.19099	1.24971	2.16083	1.81984
GW_12_ACTTATTAGGATCGGT	1.27238	1.20513	1.52986	1.38004	1.26191	1.23436	1.0312	1.56896	1.22311	1.79494	1.10509	1.06077	1.1321	1.90582	1.0714	1.48422	0.994899	1.2231	1.22294	2.3247	1.89148
GW_12_AGAAGGTTGCCGAATT	1.30231	1.24963	1.61246	1.33191	1.17515	1.24728	1.03908	1.50639	1.19407	1.75364	1.12939	1.1071	1.15942	1.84404	1.11138	1.4747	0.964546	1.18784	1.23838	2.13626	1.82288
GW_12_AGACTAGCCTTCCAGA	1.39008	1.26153	1.57893	1.39982	1.20919	1.27251	1.04717	1.54768	1.2288	1.82584	1.17282	1.14738	1.1871	1.93985	1.1424	1.53475	1.02342	1.21632	1.28702	2.22916	1.84604
GW_12_AGATAACTTCAGGGCC	1.37751	1.28531	1.6196	1.30375	1.21458	1.21661	1.05482	1.53602	1.23985	1.78586	1.15246	1.12286	1.14122	1.98311	1.10209	1.57727	1.041	1.22386	1.30324	2.19224	1.7675
GW_12_AGATACCGGTGTTCAC	1.27503	1.18955	1.53184	1.34212	1.18741	1.21396	1.03078	1.53368	1.21775	1.75869	1.13854	1.08539	1.10232	1.96212	1.08552	1.45169	1.01026	1.22186	1.25736	2.23656	1.7621
GW_12_AGCACTACCGGCCTGT	1.34404	1.22876	1.56352	1.35955	1.25889	1.28731	1.0447	1.61767	1.24036	1.76435	1.10177	1.14045	1.12862	1.95447	1.10985	1.48355	1.02282	1.22936	1.23381	2.18703	1.76831
GW_12_AGCACTTAAGGACGCC	1.34516	1.27861	1.5253	1.34234	1.19627	1.28337	1.02397	1.52653	1.22367	1.75324	1.10595	1.10699	1.18425	1.80605	1.08865	1.42321	0.981091	1.18452	1.25776	2.20575	1.8409
GW_12_AGCCCATACATGTAAG	1.30669	1.13492	1.48483	1.33078	1.2205	1.26348	1.04343	1.61967	1.23129	1.76202	1.1564	1.06645	1.14301	1.89931	1.07802	1.42639	1.00015	1.20096	1.27265	2.2758	1.84541
GW_12_AGCTCTTTACTCAGTT	1.4134	1.25655	1.62006	1.34361	1.20289	1.23989	1.05264	1.59713	1.22363	1.8019	1.1781	1.15941	1.16789	1.85056	1.09899	1.56633	1.07333	1.1855	1.25013	2.30682	1.83603
GW_12_AGCTTGATCTTAACTT	1.30417	1.20446	1.50837	1.33758	1.1326	1.19044	1.00734	1.48944	1.18832	1.74305	1.09274	1.13776	1.15862	1.80273	1.08638	1.4378	0.961451	1.14099	1.21644	2.16442	1.77927
GW_12_AGGACGACCCATTAGA	1.33353	1.20593	1.5848	1.32588	1.17432	1.28366	1.03509	1.55674	1.23735	1.81817	1.12905	1.11396	1.16826	1.80852	1.10389	1.39233	1.05441	1.22961	1.23468	2.29819	1.81849
GW_12_AGGCCACCCGTTATGA	1.3159	1.20528	1.51087	1.37737	1.19488	1.30573	1.04803	1.53466	1.21795	1.71654	1.12542	1.14589	1.16724	1.90923	1.13772	1.41841	0.983327	1.15486	1.25194	2.14677	1.76327
GW_12_AGGCTATGGTTAGCTT	1.35722	1.25447	1.57561	1.31259	1.17768	1.30417	1.0681	1.54467	1.25722	1.78011	1.15112	1.144	1.16162	1.84456	1.13099	1.46159	1.00922	1.24066	1.27427	2.18061	1.8426
GW_12_AGGTAGGTACAAAGCT	1.36801	1.27819	1.58204	1.4019	1.22226	1.28886	1.07094	1.63409	1.25336	1.82845	1.14951	1.17307	1.14212	2.01219	1.13443	1.46406	1.02304	1.28633	1.34455	2.24347	1.87337
GW_12_AGTATAATACTAGGCA	1.3118	1.17996	1.56573	1.3286	1.18935	1.2128	1.0212	1.55181	1.26783	1.78424	1.16296	1.13258	1.15905	1.90251	1.135	1.45517	1.02563	1.16373	1.24161	2.17073	1.83923
GW_12_AGTCAACACCACCATC	1.30839	1.27812	1.58271	1.34784	1.20924	1.28643	1.03526	1.5816	1.26012	1.80073	1.1167	1.13348	1.17463	1.87144	1.11089	1.48711	1.00557	1.25721	1.25093	2.20486	1.89547
GW_12_AGTCGGCCCAAACGAC	1.3675	1.19493	1.48839	1.36625	1.18895	1.2652	1.04279	1.53296	1.20991	1.75961	1.13464	1.13784	1.22513	1.90143	1.12312	1.47167	1.02152	1.18155	1.28102	2.27695	1.9082
GW_12_AGTGCGTAGCTCGTAA	1.32564	1.28645	1.5361	1.315	1.14255	1.24593	1.01411	1.50485	1.18144	1.745	1.08579	1.06258	1.12904	1.89114	1.11532	1.43051	0.973533	1.20144	1.22991	2.12611	1.76835
GW_12_AGTTAAACACTTGCGA	1.29606	1.2017	1.46397	1.27548	1.12584	1.18938	1.00956	1.5081	1.16575	1.7428	1.13184	1.10395	1.11622	1.8364	1.10184	1.37619	0.975201	1.20913	1.23062	2.13545	1.79367
GW_12_AGTTTGGCCAGACCTA	1.36301	1.25008	1.64117	1.32218	1.17935	1.22899	1.05681	1.53112	1.27508	1.82229	1.13043	1.11306	1.20618	1.90117	1.15416	1.46493	1.01613	1.2567	1.29158	2.40299	1.82172
GW_12_ATAAAGGCTCGGTCGT	1.29816	1.21538	1.55299	1.28194	1.13549	1.21325	1.06535	1.55179	1.21348	1.73978	1.12009	1.16435	1.15815	1.93436	1.1139	1.40878	1.00259	1.19591	1.26186	2.17015	1.73938
GW_12_ATAAATATTAGCAGCT	1.30028	1.24767	1.52701	1.32258	1.18689	1.3007	1.01805	1.56704	1.2365	1.75008	1.10496	1.08933	1.14	1.91773	1.09706	1.41034	1.03113	1.24573	1.23678	2.19234	1.78558
GW_12_ATACCACGGGCAACTT	1.34016	1.19727	1.58764	1.38128	1.24246	1.26213	1.04012	1.62403	1.27435	1.80627	1.09849	1.15126	1.16135	1.89399	1.13074	1.45766	1.03036	1.24808	1.28554	2.28915	1.84699
GW_12_ATAGACGAAGAGAAAG	1.33601	1.25045	1.57535	1.31095	1.16888	1.27462	1.05593	1.59038	1.2222	1.74626	1.15273	1.08787	1.15192	1.87152	1.11151	1.42905	1.01646	1.18833	1.25827	2.22968	1.78009
GW_12_ATAGGCGGCTATAGAA	1.34282	1.23354	1.51625	1.26858	1.15931	1.21374	1.03597	1.48641	1.19624	1.74876	1.08883	1.06204	1.14937	1.81285	1.18772	1.44854	0.979641	1.15914	1.27442	2.22885	1.80058
GW_12_ATATTCAGTTAAACCT	1.3063	1.21797	1.52649	1.29073	1.18906	1.26408	1.00795	1.581	1.25627	1.78127	1.1212	1.05824	1.20035	1.79678	1.0803	1.4376	1.00247	1.22534	1.27584	2.18754	1.88979
GW_12_ATCACGTGCTAATTAA	1.28855	1.21811	1.57771	1.3224	1.22627	1.26927	1.03639	1.54823	1.23087	1.79818	1.11627	1.09553	1.1174	1.9229	1.06521	1.4185	1.02102	1.22049	1.28886	2.28033	1.82128
GW_12_ATCAGACGGCACGCCG	1.25222	1.15558	1.50855	1.29329	1.12139	1.21112	1.01572	1.48784	1.1846	1.70524	1.09743	1.08552	1.10923	1.90022	1.05364	1.37275	1.01857	1.16119	1.21115	2.08246	1.75837
GW_12_ATCCAACGCAGTCATA	1.38031	1.27857	1.58386	1.36436	1.22145	1.32201	1.07224	1.53177	1.29198	1.80927	1.22482	1.15984	1.19234	1.89981	1.15431	1.49083	1.04793	1.22078	1.26917	2.35661	1.84916
GW_12_ATCCAATGGAGGGTCC	1.34912	1.16524	1.52294	1.31955	1.19229	1.29796	1.05907	1.58778	1.24291	1.82395	1.14823	1.16276	1.20518	1.89572	1.1079	1.43681	1.03069	1.2284	1.32003	2.21555	1.85805
GW_12_ATCCAGGATTCGTGAA	1.34447	1.1994	1.53128	1.32422	1.15207	1.24252	1.01837	1.52702	1.17027	1.76234	1.09523	1.0928	1.14253	1.87879	1.07669	1.42033	1.00208	1.20135	1.19667	2.2089	1.77686
GW_12_ATCCTACCTAAGCTCT	1.37118	1.24522	1.56997	1.34537	1.19126	1.28202	1.04815	1.5791	1.25005	1.8387	1.12712	1.11102	1.16142	1.90047	1.09542	1.45967	0.991187	1.21007	1.28778	2.23452	1.89236
GW_12_ATCCTGAATCGCTGCG	1.30677	1.23238	1.57556	1.38347	1.19812	1.29945	1.03028	1.65301	1.22544	1.81423	1.11596	1.10828	1.15585	1.96303	1.08926	1.53319	1.03151	1.23548	1.28058	2.35206	1.89306
GW_12_ATCCTGCGTGGAATGG	1.35717	1.27812	1.59326	1.35899	1.19916	1.27525	1.06488	1.60471	1.25751	1.78359	1.13385	1.13895	1.15096	1.901	1.10202	1.43908	1.02729	1.22184	1.29093	2.32183	1.84811
GW_12_ATCTTGACCTGCAACG	1.28566	1.25216	1.51477	1.32443	1.18962	1.24161	1.03686	1.55283	1.23024	1.75551	1.15438	1.13658	1.12877	1.86441	1.08377	1.40336	1.00026	1.20254	1.22992	2.18221	1.7712
GW_12_ATGAGGAGTGTTAATC	1.36177	1.21987	1.55775	1.31782	1.17723	1.21954	1.04206	1.55117	1.22671	1.78051	1.17227	1.09257	1.18535	1.97985	1.13927	1.47312	1.03078	1.20768	1.29319	2.23501	1.83947
GW_12_ATGCACTACCGCATTG	1.29885	1.26429	1.68261	1.28371	1.13437	1.21248	1.02651	1.51163	1.17912	1.79226	1.11858	1.1081	1.10124	1.86023	1.1201	1.51478	1.00201	1.17489	1.22581	2.19414	1.74602
GW_12_ATTACGCGCTGGCAGG	1.32177	1.18969	1.52329	1.32399	1.19445	1.23368	1.02754	1.56209	1.211	1.75418	1.11754	1.09899	1.15411	1.85806	1.09676	1.42531	1.01355	1.19207	1.27163	2.10137	1.78247
GW_12_ATTCAGTAGCAGGGTC	1.31819	1.20084	1.52838	1.40358	1.17078	1.27329	1.03808	1.61292	1.22823	1.79735	1.13014	1.12449	1.12953	1.92323	1.07349	1.42762	0.999825	1.20821	1.24888	2.20638	1.81733
GW_12_ATTCCCACATAAACAA	1.32127	1.17501	1.56181	1.31268	1.20305	1.25958	1.02558	1.53203	1.20461	1.78054	1.09074	1.10735	1.15268	1.87843	1.08282	1.41148	0.997177	1.21537	1.25067	2.24253	1.86942
GW_12_ATTCGACGCCGGGCCT	1.30358	1.1679	1.49609	1.31111	1.18142	1.22903	1.02332	1.473	1.22425	1.75365	1.1182	1.11338	1.11038	1.85006	1.06992	1.41687	1.02436	1.22427	1.21791	2.2051	1.78885
GW_12_ATTGAAGATCTTAGTG	1.32048	1.24458	1.58302	1.34357	1.23799	1.26324	1.05802	1.60699	1.24326	1.78332	1.17236	1.11892	1.22	1.88763	1.09068	1.48166	1.04645	1.17799	1.29538	2.2479	1.79811
GW_12_ATTGCTGCTCCTCCAT	1.28868	1.17406	1.52501	1.34945	1.21112	1.24272	1.03122	1.56079	1.20183	1.74175	1.13229	1.15467	1.15418	1.903	1.13474	1.41136	1.02235	1.23948	1.25285	2.15347	1.82629
GW_12_ATTTACAGTTTACTGG	1.41155	1.27143	1.59544	1.40396	1.19017	1.26303	1.07344	1.64177	1.2193	1.83614	1.21258	1.17227	1.21854	2.01912	1.19936	1.49271	1.05594	1.22978	1.29783	2.28545	1.89175
GW_12_CAAACGGTCGCACTTT	1.36587	1.29276	1.56207	1.31379	1.20289	1.19998	1.05877	1.54231	1.22115	1.76119	1.11799	1.10542	1.15184	1.8732	1.10521	1.41751	0.99014	1.20684	1.1946	2.16295	1.84608
GW_12_CAAGCAACGTCGGAGT	1.36557	1.21081	1.58738	1.35375	1.2211	1.27263	1.04116	1.63854	1.26212	1.82555	1.12906	1.11684	1.17288	2.00843	1.07399	1.47168	1.04431	1.22849	1.26101	2.29555	1.88306
GW_12_CACAATGAGCTGCTAT	1.33196	1.22934	1.55587	1.33337	1.18436	1.28399	1.04954	1.55673	1.2445	1.74716	1.13915	1.13247	1.16074	1.91343	1.08617	1.42357	1.03226	1.22521	1.24041	2.27251	1.85197
GW_12_CACACAGGGATAGATT	1.32245	1.18082	1.52705	1.37727	1.18416	1.32224	1.03467	1.61322	1.22067	1.80232	1.17286	1.15575	1.16242	1.87703	1.12586	1.42699	1.05704	1.28299	1.29182	2.31709	1.8499
GW_12_CACGAAAGTTAGTCCC	1.35329	1.21843	1.57057	1.34123	1.18262	1.22099	1.06021	1.50857	1.20091	1.78477	1.08016	1.15124	1.17119	1.86544	1.09523	1.48717	1.01049	1.19287	1.25674	2.14725	1.79272
GW_12_CACGCAGCGAGGCTTT	1.31009	1.2123	1.50955	1.25283	1.17684	1.21014	1.00135	1.52035	1.17449	1.70997	1.07272	1.10864	1.10098	1.80847	1.08919	1.44022	0.990395	1.17771	1.22202	2.12495	1.77678
GW_12_CACTAAAGTTGCCTAT	1.31315	1.27094	1.58794	1.32268	1.21515	1.26101	1.04407	1.51306	1.21812	1.77891	1.1448	1.11081	1.17841	1.90668	1.10948	1.4475	1.05652	1.24804	1.27389	2.20643	1.81044
GW_12_CACTTAATCAGACGGA	1.32327	1.22847	1.46811	1.30325	1.08816	1.20143	1.03725	1.46795	1.16197	1.70935	1.07923	1.12686	1.12609	1.84639	1.04545	1.37168	0.971781	1.16615	1.20912	2.17693	1.75212
GW_12_CAGCTTAGTAGGTAGC	1.34161	1.19276	1.5611	1.31954	1.19597	1.26549	1.04203	1.58324	1.21498	1.77912	1.12795	1.13133	1.12729	1.93892	1.1545	1.39947	1.03334	1.21542	1.27449	2.19563	1.84233
GW_12_CAGGCCGTTTGGGTGT	1.34903	1.22576	1.56275	1.36572	1.16887	1.25016	1.02672	1.59317	1.22701	1.76188	1.10581	1.0814	1.13889	1.84196	1.10519	1.45206	1.01199	1.26231	1.29049	2.17623	1.86996
GW_12_CAGTTCCGCGGGTCGA	1.32634	1.19756	1.50026	1.34135	1.21657	1.28066	1.02171	1.59247	1.24816	1.77316	1.12195	1.07094	1.15957	1.84712	1.09304	1.43605	1.0066	1.211	1.30471	2.20821	1.85766
GW_12_CATACCCGTACCCAGT	1.35216	1.26269	1.60211	1.35294	1.19622	1.2019	1.06627	1.56744	1.25603	1.80393	1.17601	1.14726	1.14366	1.84198	1.1364	1.47087	0.985241	1.20206	1.25491	2.25941	1.78577
GW_12_CATACTATGTAATTGT	1.4163	1.16475	1.55596	1.3353	1.17785	1.25883	1.02027	1.50531	1.24215	1.74383	1.09065	1.06832	1.1456	1.88163	1.08869	1.45655	1.04934	1.17009	1.22639	2.21374	1.78294
GW_12_CATAGTCCACAAGAAC	1.33901	1.23047	1.52563	1.34916	1.17341	1.24072	1.05584	1.60662	1.23488	1.78143	1.14033	1.12349	1.15501	2.00768	1.09398	1.47619	0.992636	1.23836	1.2637	2.1955	1.82821
GW_12_CCAACGATGCACTGAT	1.31829	1.23486	1.56154	1.32568	1.20012	1.22443	1.01739	1.52986	1.25875	1.76157	1.10565	1.0724	1.15601	1.90886	1.11345	1.41932	1.03863	1.24944	1.2097	2.24466	1.87321
GW_12_CCAATAGTGCCGTCGA	1.31922	1.21095	1.55081	1.39057	1.18399	1.29312	1.05732	1.57476	1.23616	1.79424	1.11265	1.13665	1.13385	1.86317	1.10142	1.4454	0.994561	1.18334	1.26853	2.20697	1.75869
GW_12_CCAATGTCACAGCAAG	1.2816	1.18327	1.57147	1.29815	1.14915	1.23176	1.01951	1.51279	1.18012	1.74987	1.10876	1.06321	1.11249	1.83792	1.06351	1.43608	0.993567	1.15892	1.24668	2.16596	1.79322
GW_12_CCACACTGAGATATTA	1.23967	1.16589	1.47591	1.32828	1.20644	1.23895	1.03629	1.58378	1.22533	1.79093	1.12776	1.09106	1.13768	1.93749	1.07168	1.41199	1.02356	1.20195	1.2392	2.31653	1.90419
GW_12_CCACTGGTGGCTGGTT	1.32561	1.19317	1.51294	1.33961	1.18356	1.23134	1.0145	1.5295	1.20804	1.70853	1.08956	1.12074	1.10056	1.90562	1.07396	1.37716	1.02351	1.20963	1.22099	2.15684	1.79038
GW_12_CCAGCTGATGGTACTT	1.28416	1.19117	1.54095	1.27591	1.16174	1.19966	1.00444	1.51102	1.19302	1.70986	1.13662	1.19128	1.13759	1.84415	1.06391	1.39144	0.971254	1.15494	1.20051	2.08829	1.77251
GW_12_CCATGGCCCTTGTACC	1.4128	1.25565	1.59011	1.37956	1.21225	1.26914	1.07938	1.54498	1.24862	1.80947	1.14321	1.13714	1.16039	1.92755	1.08574	1.48118	1.00706	1.24587	1.26233	2.23322	1.83128
GW_12_CCATTAGCGATAATCC	1.30665	1.24044	1.54819	1.32901	1.15682	1.23292	1.03216	1.5687	1.20076	1.81191	1.1262	1.07422	1.17115	1.83242	1.09192	1.44786	0.980322	1.18969	1.29695	2.24001	1.85176
GW_12_CCATTCCCTGCCCACA	1.30107	1.25268	1.5753	1.32101	1.16586	1.22475	1.02899	1.53067	1.2113	1.71037	1.16278	1.07998	1.16024	1.91725	1.1415	1.43842	1.0509	1.15784	1.20926	2.15787	1.78932
GW_12_CCCAACATACGTCGCG	1.35638	1.20771	1.57541	1.377	1.18302	1.24843	1.04282	1.58291	1.25983	1.76762	1.13408	1.13905	1.15739	1.89595	1.12947	1.44564	1.04314	1.18931	1.25996	2.23023	1.87271
GW_12_CCCAATTTCACAACTT	1.37445	1.15293	1.62305	1.36448	1.19903	1.24413	1.0199	1.54602	1.21377	1.76956	1.10016	1.10817	1.16089	1.94279	1.09201	1.45545	1.03366	1.2248	1.25447	2.162	1.79215
GW_12_CCCGTAAGTCTAGGCC	1.30066	1.19911	1.59166	1.30431	1.18727	1.20913	1.02462	1.50773	1.18208	1.7294	1.11395	1.08427	1.14178	1.87451	1.09858	1.44058	0.990187	1.19217	1.25666	2.18571	1.77282
GW_12_CCCTGAAATGAGTTGA	1.27965	1.19266	1.52758	1.3258	1.1658	1.22575	1.0361	1.48349	1.18577	1.71367	1.1029	1.07233	1.11314	1.77165	1.12702	1.45616	0.996397	1.19108	1.23305	2.2107	1.73829
GW_12_CCCTGCGCTACGCATA	1.24043	1.15663	1.48515	1.29297	1.12726	1.25018	0.972276	1.49992	1.20898	1.67821	1.03902	1.08881	1.08312	1.74797	1.01822	1.37052	0.988933	1.11891	1.23262	2.16652	1.7514
GW_12_CCGACAAAGGGAGTGC	1.33592	1.19669	1.49763	1.29864	1.13991	1.20937	1.02266	1.52491	1.22539	1.71773	1.12582	1.12513	1.14312	1.89439	1.11751	1.42824	1.02656	1.18207	1.20975	2.20115	1.75492
GW_12_CCGATTCGAGGGACCC	1.30709	1.28334	1.54882	1.3409	1.17931	1.26465	1.04124	1.51993	1.22507	1.77304	1.13725	1.0796	1.12942	1.86731	1.06472	1.4144	0.991422	1.20251	1.24408	2.23637	1.78574
GW_12_CCGCACGTGACCTCGG	1.30977	1.1761	1.5216	1.36737	1.19877	1.25397	1.03731	1.56587	1.23723	1.77778	1.12068	1.09891	1.15955	1.86271	1.11515	1.39827	1.02073	1.23722	1.25885	2.21034	1.83677
GW_12_CCGCGGGTACGAAGAA	1.3438	1.22912	1.58776	1.3098	1.15642	1.24469	1.03567	1.53653	1.21266	1.76884	1.10113	1.08759	1.17004	1.85835	1.13396	1.4407	0.988845	1.24974	1.2451	2.1774	1.79942
GW_12_CCGCGTAGGTAAGGGC	1.34505	1.24688	1.56066	1.33104	1.18509	1.27963	1.0286	1.57958	1.21005	1.79076	1.17068	1.17895	1.16307	1.89058	1.13774	1.50216	1.04636	1.19245	1.28668	2.24972	1.79969
GW_12_CCGCTTACCTCACTCT	1.31776	1.17752	1.52173	1.36806	1.20037	1.25944	1.02096	1.58105	1.21827	1.81239	1.10206	1.10012	1.11814	1.82982	1.08456	1.45054	1.00477	1.21515	1.2713	2.26824	1.83612
GW_12_CCGGGTTCGAGGTTAC	1.29934	1.16982	1.49597	1.32211	1.18524	1.20853	1.02282	1.51102	1.16862	1.73132	1.12096	1.09337	1.1178	1.78501	1.0651	1.40826	0.97294	1.19567	1.21686	2.13382	1.79041
GW_12_CCGTTCCGAATCTCGG	1.31704	1.21076	1.53503	1.41628	1.2324	1.25781	1.06407	1.56754	1.27479	1.80273	1.1379	1.10137	1.1925	1.89286	1.11816	1.44181	1.04704	1.26931	1.29906	2.22842	1.88489
GW_12_CCTCCGACAATTCAAG	1.33982	1.20435	1.50049	1.31412	1.14241	1.19132	1.00954	1.56432	1.20049	1.72746	1.12194	1.18407	1.12873	1.8768	1.10419	1.43305	1.00874	1.20154	1.22001	2.16533	1.82772
GW_12_CCTCTCTCCCATCTAG	1.39278	1.24064	1.55952	1.34649	1.18163	1.2292	1.06082	1.48609	1.2099	1.74249	1.14776	1.1566	1.16721	1.83665	1.087	1.43428	1.02431	1.21404	1.25526	2.23343	1.86534
GW_12_CCTGGCTAGACCCGCC	1.38233	1.29857	1.57721	1.35522	1.22532	1.31083	1.07887	1.60735	1.25853	1.81128	1.20458	1.16753	1.23238	1.89732	1.14094	1.49476	1.04249	1.24785	1.29826	2.30831	1.84564
GW_12_CCTGTAAGACATGATA	1.34633	1.28849	1.56931	1.32135	1.22164	1.29487	1.05187	1.56402	1.2701	1.79387	1.10434	1.13441	1.18363	1.92224	1.10661	1.45083	1.04101	1.21774	1.27289	2.26869	1.85647
GW_12_CCTGTACTCACGCCCA	1.30847	1.23133	1.52392	1.30252	1.16454	1.24767	1.00878	1.52592	1.18894	1.7444	1.09374	1.08131	1.11272	1.78092	1.05616	1.40038	0.985429	1.18153	1.18957	2.20183	1.86508
GW_12_CGAAACGCAATTCATG	1.33565	1.2069	1.55953	1.31259	1.15178	1.21792	0.997945	1.60704	1.21108	1.72403	1.09556	1.09661	1.10057	1.82444	1.09602	1.44359	0.995048	1.20053	1.1877	2.11742	1.7756
GW_12_CGAAGTTGCTCTGTGT	1.3062	1.14206	1.48737	1.37154	1.20903	1.2326	1.04907	1.60586	1.2265	1.71322	1.12089	1.08511	1.11637	1.83682	1.1186	1.3774	0.995004	1.19147	1.33181	2.20507	1.8165
GW_12_CGACAGTTCGCGTTAT	1.34942	1.25345	1.6046	1.34957	1.16633	1.25341	1.07379	1.57553	1.26956	1.81343	1.12147	1.13412	1.18148	1.95711	1.15434	1.48516	1.01349	1.19401	1.25878	2.26376	1.84081
GW_12_CGAGTACTAAAGAGGA	1.34793	1.23048	1.55575	1.3251	1.14667	1.26056	1.03609	1.54704	1.22203	1.75345	1.13555	1.10499	1.16576	1.87165	1.11089	1.4694	0.974656	1.18118	1.27589	2.13631	1.80165
GW_12_CGATACCTCGCGGACA	1.26475	1.12822	1.55388	1.27679	1.13948	1.16637	1.01237	1.49711	1.20852	1.71624	1.06013	1.05266	1.08937	1.78455	1.05912	1.39436	0.991861	1.14771	1.17546	2.15732	1.76826
GW_12_CGATCCGACCCAGTGC	1.3187	1.28181	1.53792	1.3041	1.17021	1.24472	1.03205	1.59451	1.19556	1.75392	1.09601	1.06767	1.15679	1.8779	1.09361	1.4296	1.01214	1.20349	1.21729	2.2458	1.76927
GW_12_CGCAAACACGAGTTAC	1.33147	1.26039	1.60746	1.35072	1.19585	1.29561	1.04869	1.5913	1.26849	1.84936	1.16544	1.12276	1.1808	1.95179	1.11258	1.43884	1.02522	1.24774	1.29399	2.25755	1.85344
GW_12_CGCAATTAGGGTAATA	1.33891	1.28835	1.61614	1.36216	1.24569	1.28065	1.07096	1.53311	1.23202	1.81993	1.16393	1.12711	1.1554	1.99804	1.1276	1.49125	1.06525	1.23961	1.29244	2.25638	1.85285
GW_12_CGCAATTCTACAATAA	1.3368	1.17546	1.55831	1.26191	1.17404	1.19665	1.0201	1.52663	1.19527	1.71703	1.15019	1.08319	1.12501	1.84026	1.06933	1.48096	0.98638	1.19011	1.24317	2.23611	1.77715
GW_12_CGCCTGGCCTACGTAA	1.31939	1.20013	1.60373	1.36744	1.17048	1.30679	1.04631	1.55961	1.22672	1.80245	1.12238	1.12051	1.19439	1.87069	1.09943	1.49847	1.00074	1.21151	1.24144	2.30107	1.84272
GW_12_CGCTACGGGACATTTA	1.33024	1.21842	1.53781	1.35858	1.16371	1.2371	1.02606	1.52615	1.21426	1.76331	1.16124	1.12199	1.14421	1.87119	1.10071	1.43215	1.01325	1.15586	1.2542	2.28133	1.82604
GW_12_CGCTCTCCGTAGATTA	1.29648	1.22614	1.57914	1.3366	1.15115	1.22551	1.00523	1.47551	1.19535	1.75961	1.13536	1.09549	1.13563	1.91268	1.06994	1.4547	0.991969	1.16924	1.2293	2.29954	1.8007
GW_12_CGCTTATTCCCGGTCG	1.33864	1.19037	1.63985	1.32444	1.18627	1.29422	1.04408	1.57222	1.25106	1.79483	1.10991	1.13444	1.1551	1.92068	1.18851	1.51033	1.04585	1.21794	1.30205	2.26823	1.8408
GW_12_CGGAGTTTGAGAGACA	1.38726	1.23597	1.4546	1.27371	1.19899	1.25242	1.02234	1.54578	1.18067	1.71512	1.08788	1.10279	1.12389	1.82458	1.10333	1.45457	1.04962	1.18153	1.21589	2.22266	1.77583
GW_12_CGGTGAAGACTAAAGT	1.29482	1.16556	1.50206	1.34928	1.16864	1.24244	0.982808	1.56091	1.27086	1.76883	1.06906	1.06719	1.15144	1.87528	1.09227	1.37349	0.97471	1.17755	1.22747	2.10617	1.77703
GW_12_CGGTGCAGATAGAACG	1.26887	1.18022	1.52786	1.29269	1.14339	1.22311	1.01036	1.54104	1.22134	1.74341	1.10495	1.08255	1.12409	1.86016	1.08001	1.39578	1.02991	1.17969	1.24173	2.20747	1.81724
GW_12_CGGTTGACCTGGCATA	1.35209	1.24628	1.59265	1.34268	1.22452	1.27292	1.03985	1.58937	1.24569	1.80965	1.14734	1.1029	1.18902	2.0297	1.11437	1.46804	1.01553	1.24422	1.27051	2.28249	1.85652
GW_12_CGTGCATTGTCGACGC	1.34986	1.2539	1.55655	1.34192	1.17826	1.28928	1.04537	1.55361	1.23154	1.76446	1.12256	1.18447	1.21858	1.92883	1.09433	1.43475	1.02325	1.20626	1.27495	2.21007	1.83083
GW_12_CGTGTCCCATTCGCGA	1.30734	1.17188	1.5295	1.37211	1.18414	1.2438	1.04615	1.56212	1.24581	1.81007	1.16417	1.08465	1.15567	1.94887	1.12318	1.42217	1.00523	1.23484	1.23184	2.27808	1.82245
GW_12_CGTTGTTTCAATTCCC	1.40457	1.28568	1.54552	1.28257	1.17015	1.28025	1.02899	1.53908	1.20105	1.74884	1.10953	1.09433	1.1729	1.95103	1.13178	1.41571	1.01637	1.20048	1.25117	2.24149	1.86221
GW_12_CGTTTCGCTCATTACA	1.30026	1.23188	1.54901	1.30771	1.16457	1.21386	1.02747	1.53969	1.19596	1.76555	1.0897	1.07142	1.1153	1.84804	1.07061	1.39891	0.986618	1.18496	1.19113	2.1766	1.80564
GW_12_CTAAAGAATGCCTACT	1.28802	1.14668	1.47798	1.34047	1.15506	1.24887	1.01576	1.52429	1.19867	1.75685	1.09259	1.13474	1.12754	1.84771	1.08449	1.38122	0.969496	1.21686	1.26546	2.20449	1.8306
GW_12_CTAACCGCGCGCCCGT	1.3722	1.21175	1.50571	1.34846	1.25922	1.28067	1.05447	1.61435	1.23575	1.81708	1.21463	1.17416	1.18243	1.80901	1.11417	1.47993	1.03306	1.34363	1.25638	2.18004	1.85757
GW_12_CTAATTCGCACGCGCT	1.32069	1.19259	1.52578	1.34703	1.17536	1.28898	1.02101	1.50583	1.22328	1.73253	1.12773	1.09385	1.11901	1.87697	1.06353	1.43721	1.03457	1.22533	1.23124	2.27251	1.76767
GW_12_CTACGACTAGCTATAA	1.30586	1.21911	1.47404	1.33222	1.21405	1.33624	1.01281	1.5888	1.24813	1.78719	1.1069	1.08382	1.14282	1.97392	1.10702	1.44682	0.994517	1.21731	1.25328	2.24242	1.8566
GW_12_CTACTCTAGGCCCGGC	1.32546	1.19249	1.52703	1.28724	1.20495	1.20635	1.02713	1.48345	1.19899	1.74593	1.12289	1.11571	1.10952	1.83997	1.08722	1.45223	0.991702	1.19508	1.2356	2.16415	1.76384
GW_12_CTAGTGAAGGACAGGA	1.31869	1.20861	1.60099	1.35229	1.21048	1.24748	1.00679	1.55287	1.23259	1.73137	1.10525	1.06433	1.17587	1.8946	1.1158	1.40433	1.00189	1.22901	1.22771	2.21301	1.80424
GW_12_CTCACTTGGCTGGTAA	1.27809	1.18132	1.43634	1.32677	1.20539	1.25443	1.0188	1.60902	1.19862	1.75298	1.1039	1.13903	1.15669	1.86244	1.05547	1.40013	1.02226	1.26916	1.20675	2.14939	1.90849
GW_12_CTCCGCCCACATGAGG	1.32568	1.2791	1.56608	1.33898	1.19594	1.26806	1.03991	1.52896	1.21129	1.78742	1.14453	1.1057	1.13256	1.90035	1.13978	1.4373	0.997336	1.17831	1.22797	2.30269	1.87446
GW_12_CTGCGGGTGAAATGTT	1.3051	1.14989	1.51656	1.31164	1.20847	1.22148	0.999494	1.54457	1.18901	1.75476	1.06051	1.06277	1.08073	1.80851	1.04331	1.34503	1.02077	1.16274	1.27606	2.16779	1.81158
GW_12_CTGGGCCTGCTATATC	1.29908	1.14407	1.5448	1.30774	1.14087	1.23336	1.03876	1.50298	1.18277	1.69966	1.09707	1.08761	1.09539	1.78922	1.06436	1.41946	0.996307	1.14339	1.22721	2.21035	1.75741
GW_12_CTGTACTTCTTAGCAT	1.27721	1.22184	1.54104	1.37148	1.22625	1.30693	1.02983	1.55887	1.26987	1.80996	1.15264	1.15455	1.12998	1.91169	1.09264	1.4405	1.00773	1.28369	1.285	2.30581	1.83467
GW_12_CTTACACGGTATTCCA	1.2664	1.18078	1.5494	1.30331	1.1193	1.18135	1.00503	1.50361	1.21011	1.72679	1.12957	1.09079	1.12994	1.83184	1.06711	1.36458	0.966872	1.16397	1.25661	2.17233	1.78979
GW_12_CTTCGTAGATAGGTGA	1.381	1.22258	1.57089	1.39288	1.23986	1.27973	1.06401	1.60789	1.30482	1.81265	1.16795	1.1743	1.15888	2.02107	1.13295	1.53968	1.04275	1.25546	1.32196	2.33903	1.88466
GW_12_CTTGCAACCGCCTCCT	1.26474	1.19055	1.5057	1.30067	1.20931	1.22677	1.0075	1.51227	1.19175	1.72864	1.10741	1.10942	1.14398	1.85105	1.08563	1.44136	1.00262	1.18774	1.1977	2.12095	1.78931
GW_12_CTTTGGCGCTTTATAC	1.3602	1.30448	1.61981	1.38435	1.24953	1.30926	1.0554	1.65109	1.25715	1.82825	1.1597	1.14065	1.19532	1.91509	1.16922	1.51937	1.01647	1.2876	1.29718	2.25263	1.90469
GW_12_CTTTGGCTTTAGTAAA	1.34081	1.22399	1.48591	1.3107	1.1925	1.27272	1.05536	1.60106	1.19618	1.73152	1.15204	1.08123	1.1624	1.85547	1.13131	1.43882	1.00436	1.20658	1.23706	2.13442	1.78074
GW_12_GAAACTCGTGCGATGC	1.35917	1.24304	1.61259	1.32763	1.14982	1.27317	1.05858	1.53841	1.26999	1.7695	1.12146	1.15835	1.10937	1.91149	1.11583	1.44849	1.00476	1.2225	1.26506	2.19121	1.78143
GW_12_GAAAGCCCTTTGGACC	1.3541	1.22751	1.6089	1.32695	1.16914	1.27394	1.05841	1.52194	1.23514	1.78345	1.13008	1.14125	1.23349	1.83716	1.16726	1.49457	1.00698	1.22487	1.25993	2.17966	1.77386
GW_12_GAAAGTGACTAACTGC	1.31839	1.27419	1.55608	1.38508	1.15899	1.26862	1.03148	1.56703	1.24269	1.76491	1.17254	1.15048	1.12754	1.88231	1.12071	1.46534	1.03375	1.21407	1.24917	2.18064	1.8342
GW_12_GAAATATCACCATCAG	1.29213	1.17242	1.46487	1.34848	1.15102	1.25266	1.02841	1.55681	1.21314	1.72817	1.07007	1.06856	1.12206	1.88371	1.0525	1.41613	1.01541	1.22449	1.28061	2.17213	1.79619
GW_12_GAAGCTTGCTGACCGC	1.28471	1.22455	1.52077	1.30638	1.15104	1.23587	1.01343	1.55405	1.20921	1.75553	1.0828	1.09041	1.13104	1.85982	1.09489	1.46547	1.02782	1.18599	1.27664	2.23717	1.83679
GW_12_GAAGTGATTTATCGTG	1.31157	1.23665	1.57149	1.34888	1.17756	1.25833	1.02862	1.56287	1.2453	1.79226	1.15325	1.11815	1.18127	1.89314	1.12781	1.46893	1.01963	1.21703	1.25351	2.28701	1.83338
GW_12_GAAGTTTCCACTCAAT	1.37004	1.24502	1.56744	1.35163	1.18281	1.22047	1.02657	1.56908	1.2331	1.72493	1.11898	1.1277	1.15223	1.91038	1.08615	1.45059	1.02	1.20275	1.24914	2.19987	1.81023
GW_12_GAATCGACATGGTCAC	1.31117	1.17278	1.51605	1.34127	1.1663	1.28504	1.05431	1.56447	1.20217	1.77133	1.10037	1.10827	1.13956	1.90203	1.10414	1.45992	0.988693	1.1698	1.28937	2.26614	1.78296
GW_12_GAATTTCTCGCTGCAG	1.34306	1.17993	1.59642	1.34067	1.21884	1.25432	1.04315	1.64547	1.26061	1.76491	1.15558	1.1375	1.13786	1.97906	1.11125	1.41224	1.02615	1.20935	1.28711	2.22091	1.82724
GW_12_GACACTGAGTTCAGTG	1.35347	1.2539	1.65388	1.36419	1.17095	1.24867	1.06961	1.54319	1.2315	1.83541	1.13849	1.15898	1.16024	1.85362	1.12988	1.50025	1.01445	1.21213	1.27407	2.28803	1.76194
GW_12_GACAGGCACACACTAT	1.35165	1.21497	1.56594	1.27672	1.16066	1.19878	1.0118	1.49074	1.22238	1.73093	1.11518	1.09282	1.11199	1.86418	1.08045	1.41713	1.03496	1.15421	1.23792	2.2004	1.75595
GW_12_GACCAGAGCCCTGTAG	1.30085	1.14831	1.53096	1.31649	1.20742	1.2401	1.01724	1.5902	1.25283	1.76049	1.13879	1.09888	1.19696	1.90314	1.03126	1.42663	1.0147	1.18539	1.26639	2.17108	1.846
GW_12_GACCGACTGAAGCGTC	1.36532	1.25353	1.57084	1.34821	1.2163	1.30054	1.06517	1.56435	1.26093	1.77323	1.20122	1.14605	1.16214	1.8938	1.12145	1.50751	1.04985	1.23255	1.2468	2.23528	1.85319
GW_12_GACCGTGCTGACGGTG	1.36579	1.21423	1.58515	1.38119	1.17669	1.23072	1.07648	1.5458	1.22302	1.79339	1.1363	1.16193	1.12651	1.96626	1.10342	1.45585	1.05838	1.2177	1.25751	2.28517	1.87059
GW_12_GACGCTTGCTTCTAAA	1.41226	1.27716	1.59716	1.33825	1.19049	1.28293	1.05273	1.59186	1.23481	1.78042	1.15043	1.17392	1.17524	1.91007	1.12179	1.501	1.03091	1.2243	1.29607	2.23847	1.87424
GW_12_GACGTGTAGGGATTAT	1.31063	1.20792	1.57997	1.34851	1.21979	1.28263	1.04384	1.56193	1.22244	1.78962	1.14239	1.14313	1.1586	1.93126	1.09684	1.41251	1.04416	1.23619	1.26816	2.20626	1.8209
GW_12_GACTAAGTAGGCTCAC	1.33536	1.23708	1.58492	1.31037	1.17378	1.26332	1.03997	1.57235	1.21373	1.77628	1.11816	1.10691	1.12843	1.93887	1.08381	1.44258	1.03252	1.18973	1.2684	2.19953	1.8055
GW_12_GAGAGGGCGCGAGGTT	1.27182	1.20833	1.57546	1.31498	1.16764	1.25429	1.00711	1.52051	1.23643	1.76654	1.14266	1.08348	1.13356	1.89832	1.08033	1.39723	0.985024	1.20754	1.21706	2.24743	1.79929
GW_12_GAGAGGTGCATTCTGG	1.30863	1.22153	1.551	1.37208	1.22391	1.23471	1.05749	1.59396	1.24692	1.77777	1.15046	1.13907	1.22746	1.8874	1.12507	1.47953	1.04277	1.21525	1.24647	2.24496	1.81999
GW_12_GAGATCTGCTTGGCAT	1.34982	1.23485	1.55753	1.40749	1.19756	1.27409	1.0383	1.61264	1.28683	1.78359	1.10208	1.10546	1.17044	1.86919	1.1006	1.5432	1.05285	1.23164	1.27329	2.25409	1.8638
GW_12_GAGGAATGGAGAGGTT	1.35257	1.25798	1.55629	1.39126	1.1876	1.25939	1.03268	1.5415	1.21051	1.8065	1.12613	1.16453	1.16768	1.904	1.12568	1.45808	1.03175	1.2367	1.23222	2.29312	1.83515
GW_12_GAGGCTATCAAAGTCG	1.33732	1.20998	1.50785	1.33897	1.16386	1.23911	1.00076	1.48256	1.15429	1.71894	1.09531	1.08459	1.14813	1.81793	1.07905	1.3829	1.00874	1.20012	1.27814	2.18499	1.76993
GW_12_GATACGATGGGAGTCA	1.36804	1.21035	1.53554	1.27327	1.13989	1.22052	1.04155	1.49007	1.18128	1.73266	1.13311	1.09417	1.10712	1.85569	1.11269	1.44171	0.97911	1.17028	1.24724	2.18914	1.77168
GW_12_GATCGCGGGCTCTCCA	1.30044	1.22628	1.49883	1.31807	1.14606	1.18648	1.01438	1.52563	1.19744	1.69943	1.08319	1.06295	1.1121	1.79137	1.07526	1.3852	1.04601	1.17652	1.21708	2.13357	1.75249
GW_12_GATCTTTGCAGGGTAT	1.32515	1.18036	1.56203	1.30695	1.1905	1.22753	1.01373	1.55314	1.20217	1.76322	1.14266	1.06546	1.11259	1.92187	1.06094	1.43581	1.01795	1.21674	1.23232	2.24605	1.83442
GW_12_GATGTTCAATCCACGA	1.33969	1.19318	1.52416	1.32634	1.20313	1.25817	1.03832	1.54055	1.25343	1.78713	1.13771	1.11453	1.14358	1.83088	1.07266	1.43172	1.00901	1.18251	1.2344	2.26532	1.81653
GW_12_GATTACTGAATTTGGG	1.30168	1.19755	1.50584	1.35017	1.19415	1.27154	1.0227	1.5274	1.24127	1.76412	1.11161	1.07658	1.16141	1.89244	1.07427	1.43637	1.00934	1.205	1.25037	2.18997	1.87501
GW_12_GCAAATATTACGCTTT	1.3867	1.22144	1.46206	1.31207	1.17187	1.26323	1.03966	1.59207	1.22482	1.74785	1.10951	1.10791	1.14558	1.95523	1.1136	1.43607	1.01843	1.25397	1.26495	2.17371	1.82139
GW_12_GCAACCACGGCCGCGT	1.31639	1.25871	1.57216	1.36707	1.21029	1.27492	1.04163	1.56247	1.24381	1.77491	1.153	1.09298	1.15822	1.89782	1.13466	1.42904	1.03778	1.22545	1.22255	2.28263	1.88043
GW_12_GCAAGAATTCCTTGGC	1.3601	1.24309	1.58026	1.35752	1.15538	1.24595	1.07035	1.54548	1.2092	1.8095	1.13653	1.11306	1.14403	2.03208	1.15043	1.46941	1.0807	1.2151	1.23114	2.35606	1.81578
GW_12_GCAGCACACAGCCCAG	1.31129	1.26933	1.55769	1.28853	1.15856	1.2106	1.04175	1.51561	1.2276	1.71591	1.11965	1.0959	1.14753	1.87762	1.09132	1.40492	1.03276	1.15424	1.21094	2.17164	1.76636
GW_12_GCAGGACTATAGAATA	1.36477	1.23083	1.53838	1.3415	1.18063	1.22315	1.03105	1.59995	1.24128	1.77927	1.13524	1.10326	1.14871	1.9313	1.10217	1.44267	1.01376	1.19573	1.24951	2.16341	1.80494
GW_12_GCCACAATTTAAGGAC	1.4115	1.31933	1.61044	1.40519	1.2239	1.25062	1.05992	1.55013	1.25144	1.84783	1.15803	1.19127	1.17781	1.98063	1.1519	1.49247	1.03133	1.25773	1.28933	2.25573	1.81747
GW_12_GCCGAAATTCCTACGT	1.31749	1.23963	1.61633	1.32635	1.21442	1.20061	1.02821	1.5261	1.18725	1.76589	1.17085	1.13039	1.13414	1.95505	1.11354	1.50629	1.00761	1.19328	1.29231	2.28091	1.84839
GW_12_GCCGCATTAGTCCGGC	1.33503	1.30114	1.58119	1.38691	1.21177	1.3351	1.06166	1.51782	1.29249	1.82461	1.18991	1.13609	1.16492	1.88081	1.10361	1.47296	1.04299	1.27761	1.29966	2.31667	1.86227
GW_12_GCCGCTTGTGAGAAAC	1.36673	1.26542	1.50377	1.30225	1.14274	1.2229	1.03751	1.53684	1.21312	1.74374	1.10518	1.10177	1.18111	1.84184	1.07843	1.40357	0.984826	1.17779	1.25205	2.17223	1.84064
GW_12_GCGAGGCCCGAGCAGA	1.32793	1.19303	1.50488	1.29449	1.14998	1.24459	1.0079	1.5581	1.19877	1.74445	1.12343	1.09305	1.08188	1.83163	1.04881	1.42558	0.992543	1.20708	1.23427	2.10983	1.77705
GW_12_GCGCTATGCCGAGGCA	1.25342	1.19464	1.4488	1.30385	1.15739	1.23171	1.015	1.49598	1.19724	1.72429	1.0751	1.11897	1.09037	1.80983	1.06352	1.39876	0.977231	1.23164	1.25763	2.1812	1.79371
GW_12_GCGGCTCTGACGTACC	1.33296	1.17601	1.4879	1.34286	1.16742	1.23111	1.02206	1.51678	1.21877	1.73038	1.11918	1.14012	1.16993	1.88573	1.08741	1.40704	1.00422	1.19427	1.23158	2.22577	1.80027
GW_12_GCGTCTCTGCATTGGG	1.33707	1.21607	1.5978	1.32446	1.25918	1.24913	1.05274	1.54752	1.2222	1.81389	1.13658	1.12277	1.19111	1.91198	1.16452	1.46785	1.00427	1.17018	1.26172	2.40839	1.87139
GW_12_GCTCTATGTTACGTGC	1.29959	1.23419	1.50895	1.2932	1.11399	1.17613	1.0064	1.46952	1.14936	1.68868	1.08706	1.12436	1.10089	1.81603	1.03642	1.3958	0.991901	1.2045	1.20538	2.15936	1.7344
GW_12_GCTGGCATATTCACCT	1.28723	1.2053	1.46715	1.28453	1.18156	1.20475	1.0093	1.5092	1.21097	1.78715	1.09216	1.05729	1.16055	1.8931	1.08604	1.41561	0.984552	1.18517	1.24106	2.20792	1.77896
GW_12_GCTGTATTACTGGCCC	1.3179	1.21643	1.55461	1.36639	1.18572	1.25568	1.02992	1.61134	1.23134	1.80156	1.12333	1.11334	1.20002	1.92555	1.12848	1.41886	1.00481	1.22182	1.25053	2.1941	1.82471
GW_12_GGATGACGCGAGTTTA	1.32731	1.29574	1.5576	1.32512	1.23292	1.25378	1.04073	1.57999	1.23697	1.80197	1.12972	1.11625	1.17888	1.90851	1.12612	1.52831	0.991504	1.22532	1.27469	2.24796	1.80483
GW_12_GGCACTCCACTGGGCA	1.31153	1.19005	1.58408	1.34089	1.18783	1.22244	1.03137	1.62579	1.20133	1.79401	1.13593	1.10459	1.16362	1.85984	1.10234	1.54083	1.02624	1.22376	1.27666	2.20567	1.77596
GW_12_GGCATACAGGTAGCGG	1.33211	1.20349	1.53847	1.3684	1.22265	1.26476	1.03885	1.61134	1.2722	1.77084	1.19348	1.1519	1.19134	1.9432	1.10665	1.46008	1.00831	1.2011	1.27968	2.25718	1.90593
GW_12_GGCCCTCACCCACTTA	1.38135	1.21176	1.57087	1.32266	1.16046	1.26936	1.01971	1.55559	1.2292	1.80099	1.11431	1.10231	1.11727	1.87992	1.10047	1.44715	0.988905	1.21538	1.2715	2.15828	1.81249
GW_12_GGCGCAGGACATCTTC	1.30368	1.20194	1.56033	1.3169	1.2515	1.31189	1.05322	1.57568	1.23962	1.76663	1.13729	1.11501	1.17721	1.89931	1.0889	1.42228	1.00609	1.21399	1.28983	2.20166	1.80034
GW_12_GGCGGAGTAATATTAG	1.35214	1.24431	1.60408	1.40685	1.21682	1.30997	1.06097	1.56533	1.25388	1.82406	1.18579	1.17284	1.15393	1.90576	1.15085	1.48667	1.02014	1.23155	1.30518	2.17768	1.83847
GW_12_GGCGTCCTATCCGCTG	1.31471	1.16668	1.49979	1.33333	1.17865	1.2595	1.03111	1.5524	1.22118	1.73575	1.13949	1.07377	1.16149	1.83005	1.08445	1.42841	1.00938	1.20842	1.22443	2.34772	1.86969
GW_12_GGCTATTAAGTTGTAT	1.3558	1.21785	1.55752	1.35804	1.1868	1.26495	1.03747	1.59283	1.20135	1.75505	1.13739	1.14486	1.12838	1.85087	1.09164	1.47684	1.03031	1.23232	1.24428	2.19035	1.79822
GW_12_GGGAACGGGAGGTTAG	1.34767	1.2185	1.52639	1.3067	1.16482	1.25828	1.033	1.5595	1.22202	1.73135	1.09347	1.15086	1.15638	1.95392	1.08305	1.4561	1.00352	1.16343	1.24326	2.23586	1.77453
GW_12_GGGAGGATGCCCGAAA	1.34079	1.24946	1.55476	1.36572	1.19242	1.2572	1.06606	1.5353	1.22293	1.73942	1.11482	1.12151	1.17509	1.88313	1.11591	1.40141	0.989327	1.20465	1.25082	2.18248	1.80377
GW_12_GGGATGGTCGTAACCG	1.2437	1.13924	1.54927	1.35378	1.19392	1.27068	1.00837	1.54494	1.24245	1.80183	1.09822	1.06785	1.16574	1.78906	1.12368	1.40195	0.998965	1.29269	1.2507	2.26742	1.86416
GW_12_GGGCGGGTTCCCTACG	1.32966	1.2601	1.58392	1.3311	1.20695	1.24522	1.06253	1.62539	1.23878	1.78116	1.12942	1.13288	1.15569	1.98696	1.09301	1.47047	1.03289	1.22603	1.23753	2.20696	1.81093
GW_12_GGGTACTTCATGAACT	1.32522	1.26561	1.56159	1.32263	1.16572	1.24926	1.03434	1.54598	1.21212	1.79696	1.13692	1.08949	1.11668	1.87795	1.11524	1.41306	1.00676	1.23454	1.26544	2.21418	1.77622
GW_12_GGGTATGTATGCACTT	1.33882	1.16384	1.54808	1.31896	1.18273	1.22487	1.01488	1.54224	1.20036	1.75511	1.14161	1.12253	1.12769	1.81046	1.13878	1.42557	1.01728	1.17196	1.22268	2.22388	1.79405
GW_12_GGGTCACCGTGACGGT	1.37381	1.17757	1.49959	1.32608	1.14164	1.19297	1.04059	1.49841	1.20689	1.71596	1.08101	1.06385	1.10832	1.83292	1.09194	1.41057	0.997931	1.21182	1.24686	2.14453	1.75915
GW_12_GGTGAAGTACAGGGAT	1.34059	1.1846	1.58732	1.30216	1.16781	1.25406	1.04944	1.51444	1.24035	1.78346	1.1644	1.11934	1.19104	1.91982	1.0967	1.40744	0.985242	1.19863	1.22811	2.20159	1.77511
GW_12_GGTGCTGGTACACATT	1.36996	1.2572	1.60219	1.39958	1.21007	1.24851	1.05045	1.57611	1.22947	1.79104	1.14286	1.14843	1.17497	1.88419	1.11918	1.46671	1.04484	1.25329	1.2612	2.24216	1.80927
GW_12_GGTTACCACCCTCGGG	1.36087	1.22344	1.58027	1.35798	1.20973	1.23816	1.07834	1.57957	1.27621	1.77266	1.16196	1.13495	1.19443	1.93104	1.12816	1.497	1.05156	1.24401	1.24588	2.29034	1.8702
GW_12_GGTTAGGCTTGGAGAA	1.34492	1.2546	1.55865	1.31117	1.18136	1.24569	1.03021	1.54252	1.21381	1.72893	1.08463	1.1695	1.12673	1.90932	1.08523	1.43903	1.00782	1.23858	1.23587	2.12451	1.75825
GW_12_GGTTAGTTACGGCGCC	1.37976	1.20573	1.64322	1.36623	1.24904	1.31882	1.08078	1.6684	1.27451	1.83642	1.16641	1.17644	1.18555	2.0305	1.12547	1.50615	1.05697	1.25209	1.28083	2.4192	1.95756
GW_12_GTAAGTAGGGTATACC	1.38842	1.19917	1.58459	1.34814	1.18307	1.24729	1.0235	1.58258	1.21235	1.80903	1.13271	1.13034	1.14145	1.91524	1.12236	1.45758	1.01584	1.2136	1.23769	2.27652	1.86108
GW_12_GTACTCCCTTATCGCT	1.27573	1.18206	1.5165	1.32432	1.12478	1.21114	1.03482	1.52397	1.18275	1.74522	1.08776	1.09494	1.15866	1.88749	1.08103	1.44793	1.00341	1.16505	1.25187	2.21556	1.83116
GW_12_GTCAGAATAGTCTATG	1.37413	1.15798	1.55383	1.32326	1.17314	1.2702	1.05627	1.56922	1.25777	1.80528	1.09189	1.09506	1.12919	1.80268	1.07162	1.46745	0.989187	1.21082	1.24808	2.21778	1.85885
GW_12_GTCGGATATCTCAGAC	1.35106	1.25823	1.63838	1.32103	1.21565	1.27814	1.04115	1.56865	1.23229	1.76912	1.12714	1.10513	1.1589	1.93385	1.15817	1.44452	1.01619	1.23402	1.25295	2.24871	1.8904
GW_12_GTCTATCTGAGTTTCT	1.32371	1.2409	1.54194	1.31885	1.17233	1.3171	1.03856	1.54182	1.2265	1.75816	1.17705	1.09833	1.14485	1.91665	1.08008	1.45114	1.00412	1.24351	1.27914	2.17398	1.75597
GW_12_GTCTGGGCGGTCGAGA	1.27879	1.18293	1.56618	1.33354	1.19811	1.23716	1.04027	1.52498	1.21569	1.74853	1.09856	1.11747	1.16608	1.84359	1.11113	1.47209	1.03715	1.18599	1.2941	2.24283	1.7842
GW_12_GTGAGCGTGCTGCACT	1.36807	1.28021	1.55949	1.31251	1.18555	1.22739	1.03054	1.55318	1.24808	1.75659	1.11568	1.09475	1.18171	1.96066	1.12138	1.47933	1.00635	1.21137	1.23265	2.20779	1.85065
GW_12_GTGCCATCACACGGTG	1.33213	1.19521	1.54629	1.31283	1.16541	1.27763	1.02867	1.57477	1.22006	1.78255	1.18748	1.11078	1.13428	1.88007	1.07767	1.41401	0.97134	1.19593	1.22459	2.136	1.78317
GW_12_GTGCCGCTTCAAAGGT	1.29811	1.22617	1.52866	1.29054	1.15361	1.22544	1.00442	1.52713	1.20604	1.73512	1.1006	1.0858	1.17163	1.91018	1.08682	1.49414	1.02086	1.23329	1.21556	2.18937	1.81485
GW_12_GTGCGAAATCGAACAC	1.30972	1.20031	1.54059	1.34014	1.19864	1.25937	1.02829	1.56842	1.25667	1.7818	1.11002	1.10338	1.1253	1.89363	1.11998	1.44565	1.04188	1.2149	1.28086	2.20308	1.87025
GW_12_GTGCTCAAGTACTGTC	1.31687	1.18878	1.50301	1.31143	1.18664	1.21179	1.0458	1.56975	1.21669	1.75163	1.15509	1.13492	1.10808	1.85045	1.04911	1.43302	1.01755	1.1807	1.30139	2.20219	1.82461
GW_12_GTGGACCAACCCGATT	1.3027	1.24016	1.53888	1.3199	1.18731	1.2327	0.994647	1.61635	1.20282	1.76861	1.13834	1.11374	1.12518	1.8601	1.07351	1.4196	1.00641	1.20085	1.21376	2.1127	1.86622
GW_12_GTGGGCTTAGACACAC	1.37016	1.26585	1.52658	1.37128	1.24076	1.25512	1.05263	1.56881	1.25869	1.80194	1.1407	1.12504	1.1521	1.89911	1.11485	1.46925	1.00312	1.20343	1.29025	2.29186	1.84954
GW_12_GTGGTTTCCGCCTTTC	1.2857	1.13962	1.5315	1.31286	1.14872	1.23697	1.02619	1.54776	1.22989	1.7612	1.06285	1.11004	1.14238	1.83404	1.08713	1.36024	0.981096	1.21724	1.22567	2.17094	1.85149
GW_12_GTTACAATTGGTGACG	1.29668	1.20912	1.5277	1.26769	1.12575	1.21279	1.01292	1.43908	1.18363	1.72294	1.12951	1.11729	1.10622	1.83629	1.09344	1.43451	1.00138	1.17443	1.19873	2.15328	1.75742
GW_12_GTTCACAGGAGTCTAG	1.31768	1.18637	1.60784	1.33929	1.20763	1.24317	1.03391	1.57097	1.22001	1.796	1.1304	1.15106	1.21186	1.90356	1.1234	1.45246	1.02072	1.21669	1.26686	2.25239	1.82223
GW_12_GTTCGCCATAAGTGCC	1.27066	1.21554	1.46203	1.33686	1.17786	1.26717	1.04165	1.57525	1.22607	1.74374	1.0907	1.12572	1.12841	1.85401	1.07346	1.39795	0.99093	1.2152	1.24998	2.26587	1.80966
GW_12_GTTGAACCGGTTCCAT	1.34452	1.16682	1.58634	1.36907	1.21477	1.23232	1.0589	1.55874	1.20959	1.78859	1.10475	1.07063	1.1469	1.82064	1.09603	1.41734	1.03736	1.19923	1.22707	2.19477	1.83345
GW_12_GTTGGATTTGCGTTGG	1.30274	1.19852	1.61059	1.2969	1.16991	1.21213	1.01193	1.4927	1.22013	1.70894	1.11803	1.11313	1.1562	1.90266	1.07973	1.42032	1.00558	1.18818	1.24372	2.28158	1.7879
GW_12_GTTTCATATCGTCGCT	1.34903	1.22624	1.52662	1.33094	1.19586	1.27714	1.04368	1.54442	1.22649	1.75688	1.12648	1.11259	1.15471	1.91405	1.08798	1.4712	0.993168	1.20345	1.26276	2.31716	1.86907
GW_12_TAACGCTTTGAGAGCG	1.33776	1.21028	1.55096	1.33264	1.15995	1.23247	1.06374	1.54129	1.22939	1.77855	1.11628	1.11571	1.13167	1.90668	1.1102	1.47527	1.06507	1.23868	1.23688	2.22969	1.81856
GW_12_TAACTCATCCGCGCGG	1.2834	1.22081	1.47922	1.31818	1.13634	1.27024	1.02864	1.49005	1.18879	1.72404	1.10814	1.13635	1.08954	1.80364	1.10591	1.44004	1.007	1.15165	1.22317	2.14584	1.78534
GW_12_TAAGCAGGCGACACGC	1.27152	1.20854	1.51222	1.32536	1.13746	1.22706	0.992699	1.49736	1.15506	1.74384	1.11333	1.0626	1.11921	1.74337	1.03734	1.39764	0.98356	1.17611	1.18354	2.2151	1.81297
GW_12_TAAGGGCTGGGAGAGG	1.30865	1.18639	1.49595	1.2707	1.13268	1.23996	1.01186	1.51886	1.17911	1.68601	1.09357	1.0779	1.08967	1.82227	1.08364	1.38462	0.984747	1.19614	1.27748	2.15083	1.83044
GW_12_TAAGTAACATCTTGAC	1.3081	1.20882	1.49194	1.36048	1.16478	1.27171	1.02705	1.50994	1.24001	1.76188	1.11765	1.06256	1.14636	1.9337	1.09328	1.45112	1.00782	1.20516	1.27668	2.26919	1.83314
GW_12_TACAACGCACAACTCA	1.35221	1.1463	1.52803	1.29082	1.20525	1.25945	1.035	1.64596	1.2218	1.75849	1.12139	1.08583	1.16494	1.84134	1.11803	1.45772	0.999855	1.21377	1.24454	2.12035	1.8868
GW_12_TACAAGTCTCGTGCAT	1.30405	1.19853	1.50188	1.32892	1.22132	1.27137	1.02589	1.63254	1.25851	1.72644	1.12466	1.10211	1.14968	1.89637	1.08353	1.44373	0.990329	1.20329	1.24493	2.13784	1.82765
GW_12_TACCGGTCGTTTCCAT	1.31939	1.19581	1.54011	1.26591	1.15987	1.21973	1.03847	1.50174	1.24495	1.75235	1.11829	1.11209	1.1541	1.89551	1.13354	1.43575	1.02651	1.24664	1.27487	2.20991	1.76077
GW_12_TACCTGCTGCACTGTG	1.27022	1.183	1.49078	1.33017	1.14896	1.21826	0.999385	1.52752	1.22582	1.72958	1.13526	1.07213	1.12614	1.82136	1.10696	1.41103	0.979468	1.21617	1.21976	2.10845	1.78151
GW_12_TACGAGAACTTCACGT	1.44466	1.23337	1.60757	1.31605	1.21417	1.25448	1.03356	1.51056	1.20398	1.74859	1.12352	1.0962	1.13539	1.94278	1.08355	1.4499	1.01871	1.17708	1.26103	2.15276	1.79405
GW_12_TACGATGTTGATCATC	1.37937	1.25638	1.67735	1.36935	1.21557	1.28987	1.10763	1.56978	1.28172	1.83174	1.17005	1.19567	1.16521	1.95549	1.14018	1.50698	1.09245	1.2375	1.2903	2.27254	1.8661
GW_12_TACGCAGTTCTTTCCT	1.36596	1.21121	1.55458	1.32934	1.1858	1.23691	1.00177	1.53443	1.22653	1.71699	1.12495	1.13662	1.13199	1.83934	1.10957	1.43681	0.987848	1.19237	1.27842	2.15969	1.76984
GW_12_TACGTTTACCGGCAAT	1.32093	1.25051	1.52093	1.40489	1.2435	1.31175	1.02882	1.60588	1.25353	1.78188	1.11407	1.12134	1.20577	1.85783	1.10177	1.44553	1.03316	1.20883	1.27763	2.33514	1.83499
GW_12_TACTGGACAGCTCGGC	1.28576	1.24441	1.5328	1.33146	1.15711	1.22577	1.00763	1.56596	1.20171	1.72979	1.18545	1.09781	1.10525	1.87826	1.09165	1.44729	1.01733	1.1747	1.18527	2.20354	1.78179
GW_12_TAGAGATCATGCAACT	1.33638	1.18008	1.51394	1.32829	1.14584	1.22214	1.03608	1.51999	1.17673	1.70875	1.12428	1.10896	1.11417	1.89667	1.08303	1.44366	0.996569	1.17223	1.20833	2.10872	1.76124
GW_12_TAGATTCCTGGTTATT	1.36172	1.21336	1.51888	1.29563	1.15983	1.21624	1.03614	1.47576	1.16938	1.72952	1.08818	1.12638	1.16025	1.89763	1.11691	1.45947	1.00503	1.18417	1.22381	2.17286	1.78523
GW_12_TAGGTCCAAGTAAGGA	1.31452	1.22724	1.51672	1.37039	1.16526	1.26492	1.03319	1.67099	1.24439	1.77179	1.13566	1.11883	1.15031	1.88978	1.09842	1.52322	1.02291	1.26142	1.30255	2.22432	1.80392
GW_12_TAGGTGAGCCCTACTC	1.30402	1.21329	1.59076	1.36055	1.18897	1.28315	1.05382	1.58262	1.20573	1.78929	1.15613	1.12413	1.14206	1.83752	1.1183	1.41723	0.99748	1.15107	1.26499	2.2446	1.82611
GW_12_TAGTCCGCAGAGAATG	1.36425	1.20942	1.59764	1.30263	1.20291	1.26013	1.06505	1.56602	1.2821	1.80565	1.15429	1.15243	1.19558	1.93918	1.15214	1.46643	1.04008	1.19153	1.25203	2.18315	1.81603
GW_12_TAGTCTAACAACGAGA	1.31885	1.17155	1.53833	1.33739	1.20929	1.25511	1.01076	1.62432	1.19346	1.74293	1.13278	1.08712	1.12884	1.90089	1.09997	1.44802	0.993188	1.17215	1.24908	2.22824	1.87611
GW_12_TATAGGGTACTCATGA	1.32885	1.21178	1.578	1.34507	1.23533	1.29714	1.01792	1.58308	1.27632	1.78	1.12502	1.12772	1.15419	1.85417	1.1058	1.48068	1.04001	1.26535	1.25101	2.23521	1.84411
GW_12_TATCTACAGAGGTAAT	1.41127	1.26669	1.56548	1.39724	1.20598	1.33093	1.0799	1.57943	1.224	1.79034	1.18407	1.21373	1.14183	1.90796	1.11836	1.49776	1.06102	1.212	1.30598	2.24658	1.89381
GW_12_TATGAAGACAGGTGCG	1.31034	1.22566	1.62727	1.31883	1.19425	1.24543	1.03855	1.56629	1.24846	1.76968	1.1522	1.12049	1.14596	1.94316	1.14972	1.44855	1.0298	1.21061	1.28256	2.21663	1.81347
GW_12_TATGGCCCGGCCTCGC	1.29702	1.1781	1.52224	1.29117	1.1377	1.27193	1.01732	1.57122	1.18583	1.71082	1.08718	1.08189	1.08801	1.87629	1.07146	1.43011	0.976036	1.16608	1.19159	2.20007	1.79062
GW_12_TCAACGCGACCGGCAG	1.35795	1.33048	1.54843	1.33497	1.1929	1.30446	1.074	1.52659	1.26587	1.81072	1.16236	1.1767	1.15004	1.91643	1.11805	1.46132	1.04412	1.20588	1.28473	2.21435	1.80582
GW_12_TCAACTAACGTATAAC	1.37048	1.21549	1.55887	1.38017	1.2126	1.28453	1.05797	1.63018	1.25777	1.80634	1.16878	1.15482	1.14869	1.88206	1.14129	1.46926	1.03196	1.21433	1.33323	2.33909	1.89103
GW_12_TCACAGGTTATTGGGC	1.27811	1.2617	1.53645	1.31465	1.16042	1.24681	1.02086	1.55122	1.19147	1.70402	1.11126	1.0589	1.12354	1.78281	1.12371	1.41684	0.965299	1.20501	1.24382	2.25579	1.74688
GW_12_TCACGCATTGTAGATC	1.32297	1.25174	1.58628	1.34093	1.21891	1.27068	1.04985	1.53505	1.25193	1.76881	1.11942	1.15061	1.15729	1.90742	1.11709	1.53622	1.02898	1.18195	1.29459	2.21825	1.83603
GW_12_TCAGGTTCTTTGAGAA	1.32845	1.1989	1.56322	1.33843	1.21652	1.27911	1.04403	1.56078	1.22052	1.79195	1.08888	1.09088	1.14924	1.92648	1.02917	1.45507	0.993734	1.23877	1.20929	2.20933	1.86692
GW_12_TCAGTACTGACCCGCG	1.31155	1.2825	1.55367	1.36774	1.21127	1.28804	1.03483	1.54728	1.23906	1.76739	1.16656	1.09885	1.19386	1.91519	1.12645	1.48054	1.02568	1.24566	1.25896	2.20821	1.86474
GW_12_TCCAACTTTAAATTCT	1.30185	1.2016	1.54293	1.32489	1.19036	1.22841	1.03015	1.53391	1.22642	1.7766	1.08366	1.06316	1.12765	1.91952	1.05773	1.42883	1.05162	1.18976	1.24725	2.17205	1.80964
GW_12_TCCACAATGGTTTACG	1.28579	1.23423	1.51911	1.31127	1.18525	1.25034	1.048	1.62861	1.26967	1.77137	1.16678	1.1136	1.09911	1.94618	1.08831	1.44897	0.994737	1.24347	1.28449	2.17708	1.75134
GW_12_TCCCAGGCTTAGCTAA	1.30856	1.18101	1.51877	1.35742	1.19166	1.21258	1.03159	1.57508	1.207	1.73534	1.07731	1.0935	1.14258	1.93972	1.06966	1.39879	0.967295	1.17265	1.24698	2.21817	1.83505
GW_12_TCCCGGGTGTGCTGCT	1.30991	1.18418	1.61937	1.32414	1.18962	1.29589	1.02292	1.5459	1.2042	1.79615	1.14846	1.11247	1.12605	1.85052	1.10637	1.42852	1.02808	1.19662	1.21612	2.16766	1.80831
GW_12_TCCCTGGCTCGCTGGA	1.34037	1.20854	1.56628	1.31567	1.16886	1.23011	1.02069	1.54507	1.24961	1.72821	1.1064	1.12092	1.13856	1.86899	1.06932	1.43246	1.03664	1.19794	1.2382	2.184	1.73995
GW_12_TCCGAACTTGGCTTAC	1.2852	1.12838	1.49478	1.35578	1.19207	1.22882	1.01882	1.60244	1.29534	1.72373	1.08825	1.12068	1.14318	1.97937	1.047	1.44157	1.02245	1.20617	1.22163	2.19446	1.83908
GW_12_TCCGATTACATTGCCG	1.32257	1.22279	1.58829	1.333	1.18704	1.27653	1.03573	1.55077	1.24191	1.83008	1.15702	1.13189	1.16614	1.88126	1.16301	1.46292	1.03574	1.20921	1.22987	2.3006	1.82907
GW_12_TCCTAGCAAAGAAGCT	1.37244	1.26211	1.59383	1.32206	1.19699	1.26722	1.05727	1.57371	1.21334	1.74933	1.16353	1.141	1.15475	1.91634	1.13969	1.46796	0.997251	1.23945	1.25006	2.20725	1.80227
GW_12_TCCTCTACGAGATGGC	1.339	1.21644	1.52945	1.30239	1.20473	1.23804	1.03253	1.58691	1.22675	1.77039	1.10469	1.12422	1.16347	1.88639	1.13169	1.47808	1.03082	1.22106	1.30923	2.26242	1.84458
GW_12_TCCTCTCCAGTTGTCC	1.29127	1.16625	1.51494	1.34383	1.18813	1.24097	1.02978	1.5721	1.27151	1.80211	1.12888	1.13752	1.1551	1.88042	1.11145	1.42939	1.05043	1.20336	1.25321	2.25683	1.8617
GW_12_TCCTGCGTTGATACTC	1.29362	1.1675	1.51496	1.31983	1.1776	1.20227	1.01313	1.52441	1.19558	1.74265	1.15136	1.11396	1.14399	1.85982	1.07198	1.4003	1.00841	1.19274	1.23753	2.28431	1.78724
GW_12_TCGAAATTTAGGACCA	1.24142	1.15431	1.56453	1.36207	1.19221	1.23467	1.0264	1.52344	1.21461	1.7674	1.14347	1.06892	1.10837	1.91399	1.04812	1.42913	1.00687	1.23669	1.24854	2.1653	1.8212
GW_12_TCGCCGAAGTTGCGTC	1.36637	1.22881	1.53754	1.3878	1.18158	1.2442	1.0492	1.59662	1.24779	1.7583	1.1381	1.1028	1.14184	1.95636	1.1193	1.46157	1.03127	1.2419	1.24116	2.22544	1.8175
GW_12_TCGCGTCCAGAAGGTC	1.33223	1.22076	1.59932	1.33526	1.18743	1.24794	1.03548	1.53488	1.25417	1.80674	1.17285	1.09921	1.14564	1.92003	1.08015	1.41271	1.02447	1.2227	1.30138	2.19208	1.82987
GW_12_TCGGAATGCGCTCTGA	1.27019	1.15069	1.53498	1.25026	1.10927	1.20227	0.997579	1.45618	1.18709	1.73088	1.04704	1.0769	1.11136	1.93976	1.04184	1.39192	0.94542	1.14939	1.19141	2.1859	1.72006
GW_12_TCGTATTACCCATTGC	1.27117	1.2049	1.5414	1.2766	1.1765	1.19761	1.0314	1.45483	1.22574	1.74629	1.11515	1.07998	1.09975	1.85779	1.0747	1.40476	1.01176	1.20593	1.31556	2.17919	1.76314
GW_12_TCTAGCAATCTCCGCC	1.3683	1.23744	1.56491	1.35785	1.2328	1.27587	1.04324	1.56682	1.2581	1.82054	1.15337	1.15349	1.23487	1.87362	1.12219	1.48032	1.0345	1.26115	1.28608	2.19869	1.87824
GW_12_TCTGGGTAGCGCTCAT	1.30757	1.18926	1.48192	1.31082	1.20361	1.3329	1.05427	1.55178	1.20058	1.75027	1.07779	1.09059	1.11791	1.85908	1.13667	1.41332	0.998406	1.19698	1.26035	2.14896	1.83037
GW_12_TCTTACGGCATCCGAC	1.33788	1.23025	1.59204	1.29252	1.18793	1.21191	1.00853	1.51896	1.188	1.7597	1.07812	1.17611	1.13498	1.81261	1.09367	1.44855	0.972252	1.16455	1.20054	2.20731	1.76588
GW_12_TGACCCACGTTAGACA	1.29413	1.16043	1.51587	1.31707	1.17587	1.28599	1.01758	1.54351	1.23992	1.79396	1.09317	1.0647	1.16772	1.9104	1.12482	1.4088	1.03488	1.20468	1.248	2.17728	1.832
GW_12_TGAGCCATACAGTCTC	1.33424	1.23531	1.52921	1.32003	1.20226	1.28271	1.04713	1.55635	1.21348	1.79007	1.1031	1.10029	1.15527	1.90072	1.12039	1.44657	1.02654	1.23535	1.26545	2.20336	1.83113
GW_12_TGAGTGCCTCTTAAAT	1.33065	1.19347	1.56649	1.30199	1.15522	1.28063	1.03767	1.6385	1.21452	1.78162	1.10623	1.08421	1.15457	1.80457	1.0865	1.43581	0.997403	1.21345	1.29531	2.21898	1.82902
GW_12_TGATCAGGGAACTGCT	1.27986	1.25731	1.57969	1.29044	1.1295	1.22418	1.02755	1.48337	1.19395	1.71014	1.11278	1.16551	1.13512	1.81915	1.12114	1.43256	0.973313	1.19396	1.21398	2.15092	1.78262
GW_12_TGATTCGTCTATCACT	1.41262	1.2797	1.53138	1.28565	1.15561	1.19977	1.02259	1.49242	1.19909	1.74161	1.1047	1.12487	1.11952	1.83658	1.09631	1.46906	1.01308	1.17771	1.23908	2.11988	1.71674
GW_12_TGATTTATTAGCTGTG	1.31051	1.25584	1.52581	1.34039	1.17704	1.2583	1.03825	1.58551	1.23179	1.77853	1.14656	1.09431	1.1543	1.95008	1.13591	1.41916	1.05446	1.22956	1.30151	2.20321	1.85832
GW_12_TGCAGAGTACCGAGCA	1.36792	1.20026	1.53568	1.35125	1.17152	1.24165	1.05295	1.56451	1.23208	1.71788	1.1119	1.09298	1.11066	1.93999	1.08516	1.46779	1.01202	1.24447	1.22317	2.12166	1.81129
GW_12_TGCGACACCCTAGTGC	1.33112	1.24677	1.52545	1.3532	1.22712	1.28948	1.05219	1.61087	1.24549	1.78159	1.16854	1.11875	1.15916	1.95231	1.09063	1.44833	1.04312	1.18348	1.26867	2.24437	1.84224
GW_12_TGCGCGATTAACGGAG	1.33872	1.19153	1.55713	1.30802	1.16313	1.2265	1.01447	1.55038	1.21781	1.75314	1.14698	1.11628	1.14647	1.90549	1.07987	1.40651	1.02204	1.1851	1.22699	2.10623	1.79878
GW_12_TGCGTAAGAACCTGAT	1.32372	1.19674	1.53263	1.25339	1.16101	1.1986	1.01584	1.48521	1.1832	1.70781	1.13527	1.08149	1.1287	1.8478	1.07336	1.42735	0.993922	1.17813	1.22765	2.17062	1.74095
GW_12_TGGAAGAAGGGAACGT	1.30939	1.20138	1.54552	1.34589	1.16243	1.24467	1.02406	1.57053	1.19858	1.76021	1.11762	1.11515	1.12435	1.81885	1.13115	1.43273	0.979891	1.20615	1.23067	2.23162	1.83488
GW_12_TGGAGTGATGCGATGA	1.30354	1.16034	1.52265	1.2676	1.19955	1.21833	0.99785	1.5398	1.18888	1.71254	1.10713	1.07689	1.12225	1.8657	1.04915	1.42174	0.971556	1.15859	1.25307	2.22438	1.78642
GW_12_TGGCCGTATATTGACC	1.34356	1.23547	1.56023	1.3461	1.18975	1.23867	1.02979	1.50962	1.21016	1.7625	1.12105	1.18817	1.17464	1.84791	1.09027	1.47233	1.06007	1.22798	1.24249	2.29279	1.77023
GW_12_TGGTCTGTTGGGCGTA	1.3106	1.21958	1.58302	1.34048	1.22496	1.24115	1.0393	1.56667	1.23576	1.78922	1.09306	1.1451	1.15223	1.85136	1.13039	1.42906	1.01678	1.22092	1.24186	2.20538	1.84211
GW_12_TGTAGTGATCTATAAT	1.28754	1.15871	1.41019	1.31687	1.12529	1.22009	0.982904	1.49958	1.16368	1.66997	1.07905	1.04397	1.09734	1.75783	1.033	1.35367	0.946122	1.17935	1.1731	2.13545	1.77429
GW_12_TGTCCTAAGTCACCGC	1.29859	1.15278	1.48163	1.28111	1.18754	1.23879	1.027	1.50668	1.19885	1.73553	1.08533	1.07836	1.10635	1.85772	1.10282	1.3787	0.984803	1.21389	1.21753	2.16241	1.79689
GW_12_TGTGCTTTACGTAAGA	1.35144	1.23464	1.5703	1.32731	1.16954	1.2739	1.06774	1.51674	1.21768	1.74251	1.11984	1.23347	1.13055	1.95427	1.113	1.48379	1.04933	1.19025	1.27785	2.21737	1.84446
GW_12_TGTGTTCGTATCCAAG	1.32434	1.24407	1.54495	1.3489	1.21319	1.26907	1.05155	1.58251	1.25497	1.79379	1.0977	1.12807	1.16812	1.88776	1.12213	1.44807	1.02584	1.20817	1.28092	2.22111	1.92822
GW_12_TGTTCCGCTTCCATGA	1.30141	1.23932	1.65658	1.31816	1.1983	1.25555	1.03887	1.57389	1.28133	1.77655	1.13197	1.12026	1.17092	1.91746	1.15022	1.43881	1.01297	1.19268	1.27943	2.14991	1.86906
GW_12_TGTTCTTCCATTGACT	1.36218	1.22712	1.5392	1.37445	1.26036	1.29326	1.089	1.55704	1.26844	1.80986	1.18176	1.12265	1.19273	1.84024	1.11724	1.47408	1.04904	1.23254	1.28274	2.25791	1.80272
GW_12_TTAAGCGCCTGACCCA	1.3226	1.25607	1.57231	1.35248	1.21309	1.19899	1.0217	1.55769	1.21139	1.77361	1.09234	1.13054	1.20716	1.98204	1.19276	1.46207	0.996653	1.19951	1.27863	2.19392	1.85062
GW_12_TTACCATTGATTACCC	1.29884	1.15101	1.53497	1.31792	1.1998	1.26402	1.03955	1.56044	1.23289	1.7513	1.13104	1.11224	1.1358	1.87251	1.12345	1.39772	0.998084	1.23953	1.2942	2.2842	1.79406
GW_12_TTACTATCGGCTTCTC	1.31969	1.27538	1.51128	1.33022	1.17535	1.235	1.03132	1.54863	1.2398	1.751	1.14584	1.09302	1.13335	1.8744	1.13406	1.40506	1.03231	1.20048	1.23101	2.21087	1.79644
GW_12_TTACTCTGGTACGTAC	1.31599	1.18354	1.54932	1.30054	1.18273	1.2264	1.03107	1.53007	1.23198	1.76408	1.10009	1.0739	1.13018	1.85328	1.10944	1.47278	1.00444	1.23305	1.25236	2.15016	1.76402
GW_12_TTAGTAGGGCGGCGGG	1.36023	1.24573	1.56379	1.37649	1.18749	1.28555	1.05367	1.56971	1.22753	1.78842	1.13596	1.09699	1.21893	1.95092	1.13405	1.47184	0.9988	1.2528	1.26279	2.20215	1.84445
GW_12_TTATGACAAACTGGAT	1.30712	1.24026	1.47918	1.31387	1.15359	1.28253	1.00899	1.48651	1.22207	1.68618	1.11034	1.09798	1.12521	1.84012	1.07418	1.40567	0.998786	1.17981	1.21658	2.17513	1.75996
GW_12_TTCGTACTCCAGAACG	1.3411	1.19609	1.54683	1.34434	1.18386	1.20119	1.03712	1.53333	1.19429	1.75372	1.13012	1.12074	1.15539	1.8774	1.09457	1.42105	1.01877	1.19829	1.2378	2.25111	1.7791
GW_12_TTCTGCGAGCGCCCTT	1.3567	1.25527	1.63334	1.34382	1.18959	1.2573	1.05994	1.54757	1.26128	1.81507	1.16442	1.08703	1.16638	1.84796	1.1148	1.42462	0.999408	1.22963	1.24481	2.21616	1.81828
GW_12_TTCTTGAGCCGCGCTA	1.37209	1.19844	1.61689	1.31048	1.16842	1.1994	1.01683	1.58514	1.17503	1.76387	1.13917	1.1239	1.08392	1.87893	1.1449	1.49745	1.04327	1.22698	1.29118	2.26185	1.73982
GW_12_TTGAAGAATTCCCAGG	1.30367	1.2165	1.54342	1.34756	1.15188	1.21999	1.05655	1.53714	1.20484	1.7294	1.09441	1.12355	1.15798	1.89791	1.10473	1.47121	1.03753	1.23267	1.2144	2.20189	1.80986
GW_12_TTGACATGAACGTGGA	1.33129	1.26557	1.54611	1.34558	1.21044	1.26516	1.04188	1.58016	1.26199	1.82076	1.15335	1.12118	1.18993	1.90867	1.11348	1.52486	1.00842	1.19862	1.2452	2.2215	1.89887
GW_12_TTGACTACCATATGGT	1.31263	1.25866	1.55756	1.29338	1.14607	1.24217	1.05028	1.52886	1.22062	1.78043	1.13405	1.08418	1.15157	1.89244	1.10434	1.44359	1.03314	1.17779	1.31124	2.30718	1.80236
GW_12_TTGAGAGTACTGCTAA	1.26789	1.16523	1.54062	1.35518	1.22565	1.26277	1.01673	1.5592	1.21174	1.76842	1.16743	1.11072	1.12817	1.88018	1.0779	1.41163	0.975215	1.21696	1.21446	2.21163	1.78977
GW_12_TTGATCTAACTTTGTC	1.3825	1.21408	1.58092	1.31359	1.17088	1.29566	1.02172	1.5691	1.23156	1.80186	1.15176	1.11134	1.14745	1.979	1.10669	1.47472	1.01694	1.24968	1.27464	2.33664	1.85108
GW_12_TTGATTATGCAGATGA	1.36008	1.27773	1.53736	1.34106	1.16452	1.24591	1.03344	1.59681	1.23272	1.75727	1.11048	1.13743	1.14222	1.8501	1.10758	1.4715	1.03024	1.18302	1.24109	2.15659	1.7841
GW_12_TTGCATGCTGATCACG	1.31056	1.2352	1.54748	1.32022	1.18651	1.27208	1.04991	1.60034	1.2543	1.80149	1.14194	1.0879	1.17352	1.95156	1.11112	1.43574	1.04089	1.22085	1.24171	2.23457	1.85189
GW_12_TTGCCCTGATCACGGG	1.31852	1.19019	1.49896	1.35017	1.1733	1.20223	1.01804	1.56759	1.19313	1.73014	1.09523	1.09591	1.08445	1.89709	1.08718	1.41572	1.00537	1.16627	1.20796	2.20282	1.83693
GW_12_TTGGACATGTGGCTTA	1.39514	1.22539	1.54814	1.36173	1.20765	1.25844	1.04435	1.56851	1.21048	1.77684	1.19632	1.14402	1.16571	1.83349	1.08339	1.46376	1.01931	1.23946	1.29313	2.23389	1.84298
GW_12_TTGTAAGGACCTAAGT	1.37656	1.24157	1.67961	1.432	1.2256	1.32789	1.08033	1.61419	1.26552	1.86046	1.15304	1.18053	1.21286	2.05672	1.16292	1.52203	1.08213	1.23044	1.28605	2.3105	1.92759
GW_12_TTGTTTCCATACAACT	1.33321	1.2045	1.51517	1.34816	1.15534	1.26081	1.04007	1.55485	1.21672	1.72598	1.12476	1.12445	1.16243	1.8407	1.08056	1.53808	1.03662	1.20248	1.25329	2.26764	1.8505
GW_8_AAATAAGGTAGTGCCC	1.31106	1.19513	1.61562	1.31595	1.14661	1.19341	1.02919	1.47735	1.17118	1.75875	1.14309	1.0993	1.09827	1.91243	1.10372	1.41756	1.02882	1.17002	1.2235	2.20598	1.78615
GW_8_AAATAGCTTAGACTTT	1.29377	1.23796	1.52727	1.3455	1.18233	1.25148	1.0252	1.53667	1.25901	1.74411	1.10301	1.0692	1.12447	1.8949	1.05519	1.43301	1.06784	1.18375	1.20161	2.20557	1.78871
GW_8_AAATTACCTATCGATG	1.30215	1.23542	1.52036	1.2918	1.17842	1.19232	1.0546	1.55673	1.18216	1.74437	1.12852	1.12937	1.14276	1.8075	1.10699	1.40628	1.02232	1.20677	1.21337	2.1051	1.75333
GW_8_AACATATCAACTGGTG	1.28707	1.16619	1.49053	1.33908	1.19513	1.24995	1.03966	1.59656	1.27683	1.78876	1.13816	1.10661	1.16209	1.80272	1.10077	1.40994	1.01267	1.23238	1.27642	2.1606	1.77704
GW_8_AACCCTACTGTCAATA	1.38911	1.30827	1.60192	1.3333	1.23205	1.31324	1.0464	1.62401	1.22679	1.82428	1.14141	1.15567	1.17917	1.93598	1.1659	1.45061	1.03091	1.25226	1.30031	2.25065	1.85943
GW_8_AACTCTCAATAGAGCG	1.31528	1.25709	1.51846	1.29276	1.18401	1.2223	1.02424	1.53422	1.1998	1.73045	1.12427	1.13262	1.15905	1.98035	1.12402	1.41728	1.00795	1.18993	1.21661	2.15112	1.77559
GW_8_AAGATTGGCGGAACGT	1.30649	1.16179	1.53192	1.41152	1.24547	1.29838	1.06159	1.54801	1.25777	1.79171	1.17059	1.13531	1.1537	1.96394	1.12081	1.42699	1.01797	1.21148	1.29263	2.30951	1.82355
GW_8_AAGGATCGATCGCTTG	1.34555	1.23102	1.57573	1.3309	1.19057	1.2866	1.06159	1.55008	1.27586	1.78786	1.14987	1.1721	1.18583	1.95479	1.1213	1.44533	1.03149	1.2086	1.2578	2.21376	1.87868
GW_8_AAGGATGAGGGACCTC	1.32091	1.2325	1.53781	1.32519	1.20668	1.20344	1.04438	1.54785	1.23069	1.8094	1.11674	1.094	1.15642	1.9326	1.11107	1.45151	1.01202	1.23735	1.2463	2.21532	1.82742
GW_8_AAGGGACAGATTCTGT	1.30701	1.20994	1.58527	1.36941	1.24887	1.26658	1.07045	1.63385	1.25268	1.77936	1.1382	1.14972	1.1492	1.89775	1.16908	1.41733	1.04209	1.26571	1.23683	2.20938	1.81707
GW_8_AATATCGAGGGTTCTC	1.39124	1.24128	1.56931	1.35223	1.181	1.30147	1.04314	1.62135	1.25186	1.77805	1.2118	1.16727	1.15059	1.89976	1.1101	1.44837	1.06548	1.20505	1.27052	2.17137	1.90679
GW_8_AATCTATGCCGGAGCC	1.37573	1.25014	1.58214	1.37185	1.22273	1.30844	1.07855	1.56906	1.25617	1.79482	1.14184	1.16535	1.18496	2.01754	1.1586	1.54733	1.03048	1.2269	1.30324	2.24999	1.85023
GW_8_AATCTGCGTTGGGACG	1.2697	1.1944	1.56637	1.31598	1.17108	1.21241	1.04777	1.54793	1.2068	1.7655	1.15021	1.04214	1.14263	1.93155	1.0896	1.40232	1.01308	1.19922	1.27024	2.15156	1.86009
GW_8_AATGATGCGACTCCTG	1.27442	1.29245	1.51411	1.32508	1.18614	1.26643	1.01285	1.56224	1.18631	1.79481	1.12847	1.07591	1.14133	1.89353	1.13802	1.40889	1.01931	1.22484	1.21965	2.16798	1.84585
GW_8_ACAATTTGAGCAGTGG	1.3982	1.28551	1.50983	1.38585	1.20527	1.22434	1.06118	1.58684	1.23153	1.80815	1.12711	1.20065	1.1796	1.97666	1.11065	1.50854	1.01189	1.19834	1.26607	2.18598	1.87672
GW_8_ACATGGCGCCAAAGTA	1.32154	1.21409	1.54181	1.38009	1.18969	1.23825	1.03952	1.55698	1.23562	1.79861	1.12592	1.13076	1.13837	1.84186	1.07969	1.48787	0.9813	1.19119	1.27626	2.20244	1.83022
GW_8_ACCACCAATGTAACAA	1.30265	1.24964	1.52137	1.30594	1.15438	1.23278	1.03794	1.49235	1.23768	1.77713	1.15401	1.09086	1.14998	1.92293	1.09295	1.4221	1.02128	1.26544	1.20597	2.25671	1.82962
GW_8_ACCCAACGCCCGTGGC	1.24987	1.18919	1.59019	1.27538	1.16492	1.1898	0.998206	1.52541	1.20506	1.73559	1.0829	1.05647	1.15357	1.85168	1.0604	1.44472	0.973842	1.18568	1.20156	2.18065	1.75712
GW_8_ACCCGGATGACGCATC	1.37731	1.26793	1.53942	1.37215	1.19782	1.23685	1.06034	1.51043	1.19442	1.73249	1.13227	1.1391	1.18917	1.89014	1.1187	1.49424	1.00024	1.27209	1.27728	2.12138	1.79825
GW_8_ACCGATGGTAGCATCG	1.36162	1.22125	1.52112	1.29993	1.18812	1.23228	1.03684	1.55496	1.22233	1.73439	1.12992	1.13767	1.16638	1.90587	1.12425	1.48739	1.0264	1.19888	1.2396	2.2384	1.78349
GW_8_ACCTCCGTTATTCACC	1.39143	1.33404	1.64329	1.40663	1.24805	1.22996	1.04965	1.57235	1.28187	1.80514	1.21017	1.16053	1.16364	2.02991	1.1253	1.5059	1.04532	1.25157	1.28054	2.24508	1.81869
GW_8_ACGAGTACGGATGCCC	1.31818	1.25139	1.51264	1.37827	1.18324	1.25918	1.04139	1.52852	1.20207	1.78553	1.09319	1.10317	1.15632	1.891	1.11152	1.44291	1.01833	1.21883	1.28634	2.14863	1.80725
GW_8_ACGATCATCTTGTAAA	1.41233	1.30508	1.63843	1.42099	1.27669	1.29169	1.11145	1.64791	1.3286	1.83887	1.20324	1.17934	1.21235	2.01241	1.16345	1.5154	1.0807	1.35251	1.37443	2.3237	1.93311
GW_8_ACGCAATCACTACAGC	1.33672	1.26034	1.59878	1.31911	1.20549	1.21602	1.04668	1.50243	1.21034	1.79973	1.09431	1.13447	1.13573	1.87397	1.13301	1.43768	0.982233	1.17792	1.2758	2.22905	1.74482
GW_8_ACGCTAGTGATACACT	1.35666	1.22871	1.57186	1.32489	1.24466	1.3029	1.02948	1.56556	1.23961	1.78573	1.13221	1.11631	1.13746	2.00492	1.13019	1.47016	1.03868	1.2302	1.24077	2.24458	1.82988
GW_8_ACGTATTACTCCGATC	1.3272	1.20081	1.59544	1.32372	1.15099	1.24463	1.0206	1.52765	1.21218	1.795	1.1389	1.10462	1.16537	1.88676	1.10218	1.45356	0.993059	1.20629	1.22818	2.20912	1.81607
GW_8_ACGTTCGCAATCAATT	1.37156	1.28683	1.6266	1.32669	1.16294	1.22689	1.06917	1.51915	1.29807	1.71975	1.22461	1.1653	1.15633	1.93546	1.16211	1.49372	1.00323	1.2068	1.2627	2.15674	1.80373
GW_8_ACTATCCAGGGCATGG	1.27635	1.16124	1.48635	1.33598	1.1702	1.22289	1.01751	1.57974	1.21517	1.77516	1.07962	1.13149	1.12067	1.82324	1.10662	1.46229	1.01645	1.23931	1.26576	2.21127	1.87203
GW_8_ACTCCCGAATTCGTTT	1.35297	1.19206	1.55059	1.34175	1.16286	1.29131	1.02504	1.54302	1.20576	1.76103	1.10338	1.15684	1.15659	1.90209	1.07678	1.46851	0.997064	1.2277	1.28039	2.1665	1.81515
GW_8_ACTTATACTTACCCGG	1.33441	1.19874	1.51411	1.33828	1.17397	1.25955	1.03801	1.56307	1.21235	1.78873	1.15647	1.11466	1.17882	1.88089	1.11552	1.41281	1.04252	1.19519	1.28549	2.17734	1.84629
GW_8_ACTTTACCCTCATGAA	1.25556	1.18399	1.53646	1.36103	1.18859	1.23234	1.01369	1.60863	1.22215	1.77093	1.13473	1.08172	1.14547	1.88438	1.06662	1.4312	1.01054	1.21208	1.23212	2.20069	1.79272
GW_8_AGAAGAGCGCCGTTCC	1.35564	1.22014	1.57562	1.29745	1.1437	1.19901	1.03431	1.58327	1.21022	1.76658	1.12906	1.12034	1.15678	1.96476	1.09829	1.45535	0.986461	1.1996	1.2634	2.2533	1.86413
GW_8_AGAATTATGGATTCGA	1.36404	1.25347	1.5921	1.3597	1.17245	1.28616	1.06666	1.54136	1.23904	1.79346	1.13526	1.13098	1.19406	1.97618	1.13598	1.44192	1.02241	1.19318	1.33531	2.22671	1.86727
GW_8_AGAGAACCGTCTAGGA	1.326	1.21968	1.54852	1.35345	1.24376	1.25635	1.04432	1.64445	1.23792	1.76452	1.16373	1.10881	1.15067	1.90434	1.10353	1.43482	1.01419	1.20343	1.23712	2.2143	1.80874
GW_8_AGATGATGGAGTCTGG	1.30646	1.18932	1.44767	1.31265	1.21232	1.22308	1.02509	1.49808	1.22359	1.72345	1.10164	1.08499	1.14855	1.83102	1.07552	1.40679	1.01489	1.22076	1.24959	2.1622	1.70836
GW_8_AGCAACATATCTTATT	1.27642	1.15466	1.47029	1.23918	1.14902	1.18858	0.985115	1.51632	1.15632	1.69481	1.1397	1.04821	1.10383	1.82863	1.07168	1.41167	1.01906	1.1416	1.20793	2.0973	1.79485
GW_8_AGCGCGGGTGCCAATG	1.26824	1.14669	1.54911	1.30816	1.16199	1.23893	1.044	1.52687	1.2053	1.72459	1.10476	1.10902	1.09834	1.86966	1.05469	1.46617	0.97571	1.1826	1.24321	2.29776	1.77077
GW_8_AGCTCTTCGTAACCTT	1.35409	1.29809	1.51852	1.37562	1.18673	1.24757	1.06348	1.62202	1.23327	1.80204	1.13234	1.15127	1.13004	1.90701	1.11615	1.4581	1.01718	1.2294	1.25316	2.23653	1.83825
GW_8_AGGGACCGGCTGCGTT	1.33889	1.22646	1.56688	1.29573	1.18259	1.22075	1.04893	1.52756	1.20635	1.78019	1.18584	1.14276	1.10379	1.93361	1.12408	1.47946	1.00617	1.21657	1.25511	2.29646	1.80623
GW_8_AGGGAGACATACTTCG	1.33514	1.18813	1.59169	1.27671	1.17369	1.22656	1.04471	1.58849	1.22227	1.73019	1.16058	1.13239	1.14766	1.863	1.134	1.44769	1.01068	1.17561	1.26195	2.15492	1.73046
GW_8_AGGGTCGATGCGAACT	1.38762	1.26434	1.57729	1.37176	1.18718	1.27596	1.05114	1.59287	1.24851	1.8169	1.18443	1.1012	1.19856	1.92067	1.1207	1.47603	1.02702	1.22073	1.32606	2.22299	1.85779
GW_8_AGGGTGCTCTCGAGGG	1.34783	1.24775	1.56222	1.29074	1.20388	1.23005	1.01469	1.51109	1.20508	1.73364	1.15484	1.2014	1.11031	1.95699	1.10953	1.406	0.962548	1.18734	1.23359	2.20242	1.76114
GW_8_AGGGTTCCCTTTGGTT	1.31885	1.18274	1.59189	1.41575	1.16535	1.28422	1.03983	1.59058	1.23381	1.74902	1.14531	1.14618	1.16374	1.88748	1.07034	1.4209	0.993041	1.2106	1.21188	2.20227	1.77536
GW_8_AGGTATAATTGATAGT	1.3393	1.22491	1.60388	1.34485	1.22491	1.27844	1.0529	1.57516	1.25766	1.8165	1.19995	1.14676	1.16233	1.91026	1.13392	1.47515	1.01877	1.22599	1.27701	2.28724	1.82745
GW_8_AGGTCGCGGAGTTACT	1.29343	1.21031	1.53288	1.36899	1.18837	1.28515	1.04279	1.53034	1.26213	1.76407	1.13859	1.10367	1.18495	1.86153	1.08793	1.41825	1.01707	1.1758	1.25932	2.27053	1.81999
GW_8_AGTACATCATTTATCA	1.33015	1.22823	1.48794	1.33222	1.15962	1.24961	1.00809	1.53291	1.2142	1.70921	1.12529	1.11148	1.15139	1.84227	1.09094	1.3966	0.972192	1.2363	1.21574	2.18754	1.81444
GW_8_AGTCGACGGTCTCAAG	1.29965	1.17235	1.52224	1.32974	1.18521	1.22787	1.05031	1.51814	1.22085	1.76251	1.13615	1.08802	1.13724	1.87795	1.11642	1.45061	1.03565	1.2073	1.24483	2.20799	1.82443
GW_8_AGTCTAAAGTATACTC	1.29503	1.21888	1.52461	1.31271	1.20488	1.24119	1.02729	1.5224	1.24355	1.74263	1.08769	1.10697	1.11072	1.98863	1.09696	1.42539	1.03213	1.17485	1.25255	2.1561	1.76558
GW_8_AGTGAGACTTCCAGTA	1.3251	1.22636	1.53222	1.36519	1.23598	1.34166	1.06125	1.60725	1.24625	1.79193	1.14275	1.21216	1.19371	1.96805	1.1072	1.50328	1.04065	1.19415	1.31215	2.2531	1.86577
GW_8_AGTGAGCCTCGCCGCC	1.34295	1.25465	1.57811	1.32782	1.15027	1.24332	1.02635	1.50028	1.21615	1.76443	1.17132	1.12325	1.12591	1.83962	1.11097	1.54028	0.986715	1.18415	1.28215	2.23173	1.78841
GW_8_AGTGATTCAAGCAGGA	1.32919	1.15759	1.54287	1.28695	1.19803	1.23909	1.00896	1.51531	1.26656	1.75012	1.11814	1.04309	1.11631	1.90825	1.1345	1.40468	0.978633	1.18619	1.20285	2.19058	1.79568
GW_8_AGTGGCGGCAATTTGA	1.30659	1.23857	1.46759	1.28845	1.13965	1.21153	1.03264	1.52712	1.1869	1.70864	1.08725	1.13802	1.08247	1.85481	1.05841	1.39087	1.01791	1.18056	1.20133	2.13184	1.72836
GW_8_ATAACGCCGGAGGGTC	1.32373	1.1675	1.47538	1.39722	1.25039	1.26732	1.03948	1.63399	1.26573	1.77329	1.09483	1.14101	1.1387	1.84217	1.12561	1.47079	1.01246	1.23681	1.25552	2.19005	1.89511
GW_8_ATAAGTAGGATTCAGA	1.32783	1.23299	1.50799	1.32716	1.18871	1.24453	1.02471	1.52545	1.19166	1.78826	1.11839	1.15334	1.12418	1.84134	1.07639	1.43753	0.992975	1.20709	1.23373	2.26113	1.78075
GW_8_ATAAGTAGGGCGACTC	1.29365	1.19672	1.55394	1.30249	1.18091	1.23604	1.01998	1.54959	1.20579	1.75089	1.13764	1.11168	1.15484	1.86109	1.1249	1.43804	0.987578	1.23782	1.21402	2.18677	1.83067
GW_8_ATAGACAACGGGACCT	1.31968	1.23098	1.56449	1.37797	1.21916	1.29513	1.03068	1.61927	1.27169	1.76922	1.10775	1.15043	1.17393	1.88405	1.11821	1.44742	1.02332	1.27823	1.25456	2.17281	1.84201
GW_8_ATAGAGTTATCAACTT	1.35271	1.22104	1.59461	1.34262	1.20246	1.29495	1.05131	1.58155	1.23551	1.80683	1.1983	1.1193	1.20787	1.94598	1.13572	1.42054	0.996913	1.2412	1.26678	2.32613	1.86817
GW_8_ATAGGCTAGCTTCGCA	1.39037	1.2233	1.5145	1.39103	1.22854	1.28847	1.04862	1.61653	1.2444	1.81194	1.16023	1.1572	1.18133	1.95937	1.09301	1.48215	1.05399	1.23442	1.27988	2.17699	1.79965
GW_8_ATAGTTCCACCCACTC	1.27205	1.13136	1.53385	1.35615	1.19689	1.25231	1.01739	1.56829	1.20482	1.75171	1.10093	1.05385	1.12588	1.84076	1.05971	1.40024	1.00535	1.17432	1.24719	2.21567	1.81895
GW_8_ATATCAACCTACAGAG	1.37139	1.21797	1.61029	1.3027	1.1627	1.22073	1.0482	1.55917	1.25841	1.78084	1.11918	1.1506	1.16512	1.89253	1.11536	1.47055	1.01474	1.27737	1.27734	2.22572	1.83046
GW_8_ATATCGGTAGGGAGAT	1.31258	1.25669	1.5219	1.34285	1.19639	1.2557	1.03486	1.57877	1.24913	1.76475	1.12789	1.1198	1.12678	1.88817	1.11117	1.43512	1.02448	1.24953	1.27144	2.20874	1.76741
GW_8_ATATGTCTCCCTAGCC	1.33111	1.22544	1.62516	1.33678	1.21108	1.28236	1.0593	1.57954	1.21045	1.7795	1.15475	1.11029	1.15194	1.83831	1.12693	1.46396	1.03588	1.21746	1.24691	2.26504	1.79637
GW_8_ATCTGCACCTCTGCGA	1.34795	1.22228	1.60284	1.33689	1.1649	1.2789	1.02603	1.52024	1.21464	1.8011	1.09934	1.15926	1.13943	1.85268	1.15644	1.43036	0.989742	1.22103	1.26932	2.20412	1.82935
GW_8_ATCTTGACTTGTCCAA	1.34547	1.16984	1.51134	1.38296	1.17999	1.30855	1.06045	1.5357	1.26174	1.8178	1.15666	1.10969	1.22262	1.85153	1.15287	1.44074	1.00123	1.22511	1.28036	2.26445	1.83112
GW_8_ATGTAAGGCTGCTCTT	1.3214	1.21085	1.55555	1.41197	1.19246	1.27281	1.03268	1.60099	1.23502	1.824	1.14583	1.13199	1.15391	1.916	1.11193	1.43522	1.03462	1.20631	1.22928	2.2389	1.896
GW_8_ATTAGATTCCTCAGCA	1.28526	1.17944	1.4947	1.31802	1.2062	1.2504	1.02552	1.55141	1.20902	1.73363	1.09047	1.05708	1.15468	1.80574	1.05732	1.42534	1.02059	1.20247	1.26761	2.19228	1.80394
GW_8_ATTGATGAGTCCTAAC	1.29104	1.16538	1.48948	1.28904	1.17708	1.23329	1.03135	1.49893	1.20065	1.73883	1.10216	1.07964	1.1295	1.79633	1.0417	1.37898	1.00683	1.21205	1.29294	2.20802	1.80075
GW_8_ATTGTACAACTCGGCT	1.32497	1.23823	1.50078	1.36826	1.19708	1.29303	1.03099	1.53903	1.23601	1.78444	1.16102	1.13717	1.16601	1.88208	1.12223	1.46643	1.03571	1.24191	1.29987	2.19635	1.85788
GW_8_ATTTACTAAGTCCATT	1.27401	1.14872	1.49291	1.312	1.20622	1.26718	0.991634	1.56686	1.2077	1.7321	1.12207	1.12278	1.12596	1.87499	1.05216	1.41868	1.00087	1.1866	1.19732	2.11113	1.73664
GW_8_CAAGGTCCTATAGGCT	1.34263	1.2276	1.63815	1.3977	1.13945	1.26343	1.04095	1.5802	1.19403	1.77539	1.1142	1.08517	1.1563	1.84344	1.10917	1.43888	1.0018	1.16975	1.23669	2.21397	1.80746
GW_8_CAAGTGTGGTTGCAAA	1.33852	1.26262	1.56135	1.31396	1.16331	1.28158	1.04288	1.51872	1.20152	1.79763	1.15369	1.14121	1.13339	1.92925	1.1065	1.49216	1.00873	1.2124	1.22653	2.28933	1.77316
GW_8_CAATGGATCTCTACCA	1.31757	1.23338	1.57049	1.37124	1.22866	1.28547	1.07248	1.62807	1.24459	1.8143	1.14081	1.11853	1.16544	1.97604	1.12577	1.46631	1.0564	1.26119	1.26415	2.28074	1.84385
GW_8_CACACGCGCTGTCTTA	1.39951	1.29643	1.56518	1.39887	1.23291	1.26768	1.06457	1.62133	1.32858	1.83974	1.19332	1.15621	1.16864	1.90698	1.14627	1.52727	1.03439	1.28025	1.31489	2.18644	1.89779
GW_8_CACCCAAATCTTATGT	1.32416	1.23138	1.54037	1.33476	1.19388	1.29037	1.03524	1.6092	1.23675	1.76606	1.15512	1.1629	1.18545	1.98858	1.16711	1.46339	1.02109	1.22629	1.29785	2.22961	1.83064
GW_8_CAGACCTGTAAGTGTT	1.2996	1.16124	1.52304	1.3559	1.23307	1.22915	1.01122	1.5611	1.25597	1.76183	1.11743	1.05977	1.09449	1.87541	1.07917	1.42013	1.00407	1.22514	1.25229	2.16248	1.88824
GW_8_CAGCTCGACAAGTTAA	1.29118	1.18694	1.55186	1.32316	1.17605	1.20117	1.01952	1.49997	1.18773	1.74992	1.14348	1.09144	1.13275	1.87748	1.09065	1.41371	0.99328	1.19115	1.22293	2.2487	1.7909
GW_8_CAGTAGCCCACGCGGT	1.26041	1.16914	1.52985	1.28069	1.21776	1.20083	0.997585	1.475	1.23293	1.77243	1.09138	1.05149	1.1318	1.85183	1.11183	1.37299	0.96284	1.20245	1.2348	2.24638	1.8584
GW_8_CAGTCGAGGATGCAAT	1.31393	1.19528	1.50636	1.30633	1.14535	1.22087	1.01313	1.52099	1.19592	1.71273	1.15934	1.12037	1.1254	1.85326	1.07381	1.43397	1.02902	1.16259	1.24075	2.23999	1.73705
GW_8_CATAACGGACAGTCGT	1.24742	1.1554	1.45899	1.32388	1.20935	1.2598	0.99033	1.4791	1.18462	1.75158	1.08795	1.05708	1.0934	1.84595	1.04564	1.38485	0.999945	1.18418	1.24888	2.1845	1.82083
GW_8_CATACTTAGGCAATAC	1.32192	1.23539	1.53724	1.31396	1.15444	1.25505	1.02214	1.55742	1.23633	1.73547	1.10592	1.11967	1.10104	1.81431	1.15661	1.40921	1.01397	1.20661	1.21156	2.18397	1.81776
GW_8_CATCTTACACCACCTC	1.35516	1.27814	1.63186	1.33806	1.16218	1.26968	1.03338	1.55098	1.20916	1.77687	1.09869	1.12636	1.17747	1.9697	1.11983	1.46658	1.04504	1.21456	1.2635	2.18874	1.83163
GW_8_CATGACTTCGCTGAAT	1.26084	1.1864	1.54122	1.30318	1.14905	1.23032	1.03457	1.55226	1.20163	1.76099	1.10312	1.0809	1.19338	1.88808	1.09822	1.40084	0.974385	1.17252	1.21961	2.2227	1.8212
GW_8_CATGCGACCAGTTTAA	1.3312	1.20838	1.52231	1.28181	1.18462	1.24287	1.02377	1.53121	1.19248	1.74494	1.11317	1.10447	1.1504	1.88028	1.07499	1.48491	0.977645	1.17878	1.23968	2.20263	1.80803
GW_8_CCACAATGTACGTCTT	1.3156	1.24007	1.57012	1.35596	1.18623	1.24167	1.05494	1.51008	1.21447	1.78293	1.15156	1.10252	1.15055	1.94659	1.08242	1.40008	1.01657	1.20376	1.27707	2.23457	1.76601
GW_8_CCACGGTGCCCGGTAG	1.30418	1.24888	1.47131	1.32418	1.20318	1.23028	1.03246	1.48923	1.1965	1.76993	1.1305	1.13822	1.14105	1.95309	1.10514	1.42922	0.991762	1.19663	1.26506	2.26696	1.75406
GW_8_CCACTATCCGGGTCAC	1.27595	1.16775	1.54494	1.35107	1.19451	1.29655	1.04978	1.60161	1.25011	1.75843	1.13222	1.11356	1.18133	1.88892	1.07783	1.40056	1.0079	1.23947	1.26711	2.25104	1.84527
GW_8_CCAGATAGTTGAGTGA	1.30099	1.22226	1.56226	1.30838	1.1566	1.27114	1.03683	1.51854	1.20804	1.74243	1.12603	1.1365	1.14112	1.86039	1.08034	1.4318	0.986074	1.19561	1.22405	2.24383	1.76934
GW_8_CCAGTAGTCTGATCCA	1.29695	1.15701	1.53932	1.28579	1.14996	1.26392	1.01821	1.51837	1.20569	1.72083	1.16884	1.07167	1.1207	1.88342	1.07688	1.40718	0.981316	1.15503	1.2176	2.20322	1.78821
GW_8_CCATACCTTTACTTGT	1.34408	1.3088	1.66055	1.33299	1.18867	1.24623	1.05262	1.57248	1.26797	1.76218	1.14748	1.18676	1.15629	1.92399	1.1108	1.4973	1.00969	1.22022	1.25161	2.18962	1.82888
GW_8_CCATCTCACCAGTGAA	1.33533	1.23417	1.53035	1.26112	1.15755	1.23009	1.02074	1.65006	1.20584	1.7679	1.14707	1.10109	1.12262	1.86184	1.06811	1.41725	1.01815	1.23402	1.25328	2.26786	1.82803
GW_8_CCCAAACATGCTGCTC	1.28832	1.20633	1.55143	1.31281	1.17816	1.25678	1.02873	1.66115	1.22195	1.75978	1.10059	1.12201	1.17905	1.85712	1.06928	1.42924	0.992745	1.19101	1.31015	2.21058	1.77478
GW_8_CCGATCTCAACCTTAT	1.28164	1.23552	1.4983	1.29614	1.18907	1.26895	1.01672	1.55725	1.20319	1.78978	1.152	1.11287	1.09749	1.88103	1.02431	1.40365	1.00177	1.18902	1.22912	2.12297	1.84197
GW_8_CCGCTTGCTGACATGG	1.27242	1.2037	1.52618	1.34733	1.19006	1.28942	1.01469	1.55113	1.19712	1.75159	1.124	1.09362	1.14072	1.87586	1.1057	1.45591	1.01844	1.244	1.26388	2.26468	1.8376
GW_8_CCGGCACGACCGTTTC	1.35818	1.21011	1.62806	1.36346	1.20926	1.2903	1.04006	1.57243	1.27835	1.84826	1.13875	1.1025	1.15428	1.8973	1.09045	1.45746	1.06526	1.23699	1.26587	2.19667	1.85362
GW_8_CCGGGCTGCTCCATAC	1.38674	1.18921	1.53588	1.37512	1.21193	1.28245	1.05532	1.58892	1.23464	1.77122	1.13749	1.15628	1.15366	2.00483	1.0829	1.44978	1.02048	1.23218	1.29253	2.22979	1.84454
GW_8_CCGTGGAACGATCCAA	1.28355	1.13062	1.51802	1.3003	1.15818	1.27319	0.988827	1.49208	1.1943	1.69749	1.15119	1.0224	1.07268	1.79823	1.06894	1.40748	0.959472	1.15659	1.2275	2.12992	1.78845
GW_8_CCTAGGCGTAGCGATC	1.36173	1.25949	1.54875	1.35892	1.21636	1.25634	1.05087	1.56139	1.22232	1.77903	1.12902	1.11864	1.15348	1.88643	1.13323	1.43635	1.00306	1.21007	1.22113	2.18043	1.84896
GW_8_CCTATGAAGTGGTGCC	1.30909	1.2066	1.53911	1.34079	1.21509	1.22588	1.04671	1.52732	1.19244	1.7493	1.18918	1.12083	1.22294	1.94757	1.07133	1.438	1.01969	1.21828	1.30354	2.21226	1.78648
GW_8_CCTCACCTGAGGGAGC	1.33593	1.25391	1.55464	1.34584	1.17956	1.31851	1.06166	1.52531	1.27517	1.75003	1.12179	1.14294	1.18959	2.02536	1.10023	1.44053	1.00086	1.20187	1.27822	2.27699	1.80594
GW_8_CCTCACCTTAGCATCG	1.40707	1.30236	1.56331	1.31075	1.13545	1.25073	1.03251	1.54962	1.2073	1.77433	1.15486	1.1594	1.14055	1.84868	1.14225	1.50605	0.976045	1.16395	1.23751	2.18009	1.77216
GW_8_CCTGAACGATATATTC	1.27994	1.20992	1.54347	1.29592	1.15465	1.18127	1.01267	1.50637	1.21332	1.73871	1.17452	1.10822	1.12067	1.84439	1.06703	1.42157	1.01594	1.18453	1.24633	2.15281	1.865
GW_8_CCTGTCCCTCACGTTA	1.34042	1.23765	1.58757	1.3377	1.19119	1.26176	1.03903	1.57553	1.25766	1.81167	1.12076	1.11502	1.20226	1.86565	1.10105	1.49015	1.01245	1.2343	1.28199	2.29141	1.92014
GW_8_CCTTTCAATGAAGAAA	1.3088	1.26762	1.57132	1.32567	1.189	1.25741	1.07709	1.52764	1.22317	1.73916	1.1255	1.14023	1.13635	1.97122	1.09737	1.40225	1.00833	1.16086	1.21317	2.21693	1.81435
GW_8_CGACTTTGTATAGCCT	1.31553	1.231	1.47906	1.35343	1.16323	1.21131	1.02417	1.584	1.20378	1.77763	1.1039	1.08351	1.15139	1.90776	1.10983	1.42355	1.04671	1.18929	1.22384	2.224	1.79128
GW_8_CGAGTTCTGTCCCACC	1.27849	1.18211	1.50599	1.32947	1.20087	1.2598	1.02629	1.53126	1.24434	1.76089	1.15866	1.07578	1.14663	1.86265	1.06357	1.41791	0.977601	1.23389	1.25598	2.22716	1.84241
GW_8_CGAGTTTATCGGACTG	1.30143	1.21039	1.49334	1.32061	1.17354	1.23408	1.00481	1.51527	1.19269	1.75719	1.08928	1.07845	1.1949	1.83716	1.08606	1.3737	1.0046	1.18189	1.25037	2.1892	1.7703
GW_8_CGCACATGTCCACTAC	1.4043	1.24735	1.54191	1.38079	1.20868	1.30843	1.05916	1.6565	1.23766	1.80542	1.14201	1.11934	1.19198	1.84289	1.107	1.4532	1.05293	1.20253	1.26447	2.30878	1.8869
GW_8_CGCACGTGCGCTATCA	1.31515	1.26432	1.57842	1.33173	1.21141	1.30383	1.07213	1.5674	1.28689	1.7998	1.16874	1.19644	1.17669	1.8913	1.1729	1.59619	1.01092	1.25401	1.28104	2.27243	1.87262
GW_8_CGCATCCATCAGCCAG	1.28448	1.2154	1.51002	1.36581	1.14903	1.22827	1.0153	1.60977	1.24522	1.76692	1.1369	1.07947	1.13447	1.85201	1.07775	1.42359	1.02877	1.24709	1.24075	2.27362	1.88984
GW_8_CGCTAGAGACCGCTGC	1.3754	1.35435	1.60919	1.35544	1.16901	1.22297	1.03716	1.54743	1.22695	1.80957	1.14558	1.1178	1.14354	2.02997	1.10174	1.56599	0.991366	1.1799	1.25162	2.26355	1.79282
GW_8_CGCTTTCTTGCATTCG	1.32988	1.21417	1.62029	1.38583	1.20043	1.26888	1.03563	1.57865	1.24111	1.8345	1.13828	1.13689	1.18651	1.82806	1.10969	1.50582	1.02855	1.23696	1.2778	2.25883	1.83151
GW_8_CGGCAGGGTCGGGTTG	1.30441	1.19331	1.51709	1.37285	1.21906	1.24397	1.04479	1.48494	1.23427	1.75401	1.18539	1.13594	1.1453	1.90867	1.11643	1.41487	1.038	1.18154	1.26831	2.25773	1.83486
GW_8_CGGCCCAACCTGTAGT	1.34661	1.2411	1.54303	1.28882	1.15751	1.21188	0.997063	1.53774	1.19068	1.74004	1.14047	1.09055	1.10873	1.85535	1.11551	1.4224	0.994515	1.18913	1.23319	2.15247	1.77591
GW_8_CGGGTGTACCCATTTA	1.37825	1.20361	1.51324	1.30786	1.1805	1.24035	1.04269	1.55204	1.19436	1.77637	1.13847	1.10948	1.13655	1.85883	1.11025	1.42791	1.01407	1.17378	1.2821	2.13743	1.85224
GW_8_CGGTTATCCAACAGTG	1.24728	1.16765	1.54417	1.36034	1.1715	1.2452	1.0253	1.59043	1.24371	1.78605	1.14395	1.09633	1.14464	1.88437	1.07683	1.41969	0.987348	1.21411	1.22355	2.20855	1.84115
GW_8_CGGTTCAAGTAGGTGT	1.28088	1.25489	1.56611	1.30001	1.1478	1.22629	1.03326	1.49234	1.19408	1.69119	1.07648	1.07624	1.12984	1.77492	1.08651	1.3671	0.973318	1.1729	1.2214	2.05659	1.74619
GW_8_CGTCGGATAGTGTTGA	1.34384	1.30781	1.64787	1.40834	1.26169	1.3186	1.08924	1.58002	1.26213	1.87208	1.15947	1.16989	1.19925	2.00783	1.13619	1.49873	1.08185	1.25626	1.32855	2.32721	1.88882
GW_8_CGTTGTAAGATTGATT	1.32102	1.2218	1.50159	1.29405	1.17289	1.21908	1.05214	1.51935	1.21793	1.74031	1.10453	1.0931	1.13596	1.85474	1.10172	1.43451	1.02318	1.19507	1.23252	2.13651	1.82945
GW_8_CTAACGAAACTTGCTG	1.34597	1.18505	1.57069	1.35252	1.17859	1.23467	1.01342	1.53456	1.22944	1.77325	1.08981	1.0967	1.13088	1.86125	1.08334	1.42638	1.0263	1.18208	1.20541	2.23573	1.85016
GW_8_CTAATTCTCAGATATT	1.30825	1.19156	1.5548	1.30175	1.1678	1.22919	1.01649	1.54591	1.24274	1.759	1.09492	1.09189	1.12167	1.92233	1.09187	1.43127	0.983128	1.18655	1.24398	2.26026	1.8283
GW_8_CTACCCTAAGGTCATA	1.32984	1.2233	1.57807	1.36214	1.22814	1.26983	1.06218	1.58701	1.23652	1.7981	1.12436	1.09818	1.1943	1.9561	1.13413	1.4421	1.01186	1.20338	1.25428	2.20855	1.79735
GW_8_CTACTATCTTTCAGAG	1.32001	1.20179	1.57537	1.36705	1.21372	1.2377	1.01672	1.57103	1.21964	1.74126	1.10813	1.10549	1.125	1.88323	1.12202	1.43317	1.02337	1.19409	1.25712	2.23072	1.83287
GW_8_CTAGATGTGAGTGTAA	1.27802	1.18311	1.47729	1.35709	1.20759	1.2395	1.02696	1.51831	1.20152	1.76	1.1255	1.11945	1.14297	1.80448	1.08725	1.45944	1.04696	1.19887	1.24802	2.21487	1.77805
GW_8_CTAGCCGATGTTATGA	1.32484	1.19369	1.57215	1.32422	1.18256	1.24302	1.02219	1.57754	1.23475	1.80376	1.16761	1.11258	1.1395	1.80455	1.10661	1.41376	1.01339	1.19555	1.27553	2.22776	1.78823
GW_8_CTAGGTCTGAAGGAAT	1.4031	1.25459	1.58489	1.38508	1.18782	1.26239	1.08381	1.55722	1.25104	1.83847	1.11403	1.13958	1.16601	1.89282	1.18842	1.50297	1.03423	1.21628	1.34808	2.24623	1.84493
GW_8_CTATAAGAGCCAATCG	1.30683	1.27448	1.56067	1.38371	1.21543	1.32556	1.04403	1.59687	1.2376	1.82082	1.11544	1.16085	1.21187	1.93877	1.10579	1.42159	1.0383	1.24847	1.26555	2.24926	1.93274
GW_8_CTATTTGGTTACGGAT	1.29646	1.2025	1.4786	1.30422	1.12813	1.27461	0.99649	1.51941	1.18198	1.66802	1.12015	1.08255	1.09197	1.82375	1.06886	1.38403	0.969376	1.15024	1.2272	2.15228	1.74386
GW_8_CTCAGTCACGACAAAT	1.33894	1.2253	1.53373	1.36808	1.1855	1.2609	1.02539	1.57649	1.21916	1.79357	1.14904	1.09313	1.16261	1.91295	1.07007	1.43589	0.990116	1.21066	1.24436	2.27854	1.84672
GW_8_CTCGATATTTGCGAGC	1.38779	1.20494	1.56099	1.33308	1.20472	1.25706	1.05258	1.56898	1.24939	1.77237	1.12472	1.15141	1.16707	1.88662	1.10094	1.45852	1.01086	1.20974	1.2816	2.18703	1.79071
GW_8_CTCTAATGCATTGATC	1.35761	1.31105	1.55308	1.34704	1.17728	1.19599	1.05602	1.51778	1.29001	1.84622	1.1369	1.14993	1.18213	1.91082	1.16937	1.44422	1.02485	1.25006	1.27757	2.29879	1.84976
GW_8_CTGACTGCGCAGCTCG	1.38998	1.25004	1.5613	1.31771	1.17084	1.2854	1.04768	1.61715	1.23644	1.76761	1.18133	1.11922	1.14296	1.92334	1.15507	1.44824	0.986717	1.18528	1.25201	2.20854	1.83078
GW_8_CTGGCGCACAGGTCTG	1.32143	1.20254	1.54893	1.34549	1.20413	1.25907	1.0483	1.57947	1.25005	1.7892	1.161	1.17099	1.16824	1.84699	1.16551	1.45349	1.04602	1.28039	1.27381	2.35454	1.84668
GW_8_CTGGGATAAATAATGG	1.33519	1.26748	1.56859	1.28038	1.16482	1.2419	1.03111	1.55679	1.21111	1.75581	1.09895	1.16597	1.08807	1.86655	1.09404	1.44546	1.04485	1.20741	1.20379	2.25956	1.78794
GW_8_CTGGTAACGAGCTCTT	1.29319	1.24358	1.54098	1.33761	1.1837	1.25188	1.01606	1.54345	1.21938	1.76279	1.12976	1.10216	1.19085	1.88683	1.10022	1.44024	0.996136	1.1942	1.20998	2.22362	1.80613
GW_8_CTTAGTAGGCCTACAG	1.41588	1.19834	1.58187	1.35783	1.22047	1.29142	1.05536	1.54797	1.24023	1.76842	1.13449	1.17625	1.18877	1.91798	1.11364	1.5159	0.984053	1.23419	1.2664	2.22757	1.90504
GW_8_CTTGAGTTAGGGTAAT	1.32727	1.19331	1.56561	1.33826	1.19462	1.29004	1.05157	1.57409	1.23065	1.80272	1.13015	1.11142	1.15008	1.90581	1.11946	1.43742	1.03244	1.20931	1.25633	2.23399	1.81461
GW_8_GAAACAGATGACCACC	1.32832	1.2487	1.54636	1.37122	1.24618	1.3242	1.05143	1.57579	1.27891	1.79642	1.17363	1.142	1.22628	1.87895	1.08892	1.41071	1.05022	1.20231	1.24521	2.1976	1.8622
GW_8_GAAACCATGGTGCGCT	1.39289	1.23752	1.58113	1.33792	1.23532	1.26921	1.05433	1.53148	1.28089	1.8118	1.12751	1.17378	1.15547	1.90394	1.15041	1.50706	1.0214	1.22154	1.27659	2.31861	1.84872
GW_8_GAAAGAACAGCGTTAT	1.32163	1.19569	1.57375	1.34428	1.18091	1.23923	1.05084	1.54291	1.21881	1.79269	1.16089	1.10421	1.15166	2.009	1.12208	1.42915	1.00374	1.20303	1.28714	2.19251	1.77529
GW_8_GAACGTCTCATGGTCG	1.27535	1.20876	1.55885	1.36342	1.22218	1.20355	1.01705	1.55984	1.19108	1.71091	1.08934	1.12614	1.12218	1.88175	1.08044	1.43937	0.998844	1.17261	1.21267	2.17087	1.7655
GW_8_GAAGTCTCCCTAGCGA	1.43116	1.33118	1.50886	1.34896	1.20082	1.26296	1.04303	1.5861	1.18825	1.74446	1.13632	1.16336	1.18574	1.88098	1.138	1.42886	1.0423	1.23131	1.2667	2.19028	1.77361
GW_8_GACCGACGTGAAAGCA	1.30406	1.21778	1.57775	1.34533	1.21153	1.27346	1.05867	1.55488	1.24044	1.76599	1.12006	1.15364	1.13807	1.87541	1.14518	1.45892	1.04664	1.18384	1.26204	2.2212	1.82801
GW_8_GACGGTCAATAGAAGC	1.28736	1.24209	1.52733	1.414	1.23715	1.31694	1.02609	1.63164	1.25441	1.7929	1.13074	1.13112	1.23148	1.90585	1.11999	1.39931	1.05506	1.28925	1.26054	2.34561	1.90463
GW_8_GACTCACCCACGTGAG	1.30717	1.20253	1.53956	1.33265	1.27024	1.19768	1.03001	1.54661	1.18329	1.73747	1.13248	1.10267	1.14216	1.83885	1.05594	1.40384	0.994501	1.20833	1.26073	2.18112	1.78101
GW_8_GACTCCCAGAATAAGG	1.32164	1.17774	1.59193	1.34225	1.18477	1.24621	1.03602	1.54715	1.27176	1.7997	1.18746	1.07665	1.15115	1.85116	1.12721	1.48144	1.04313	1.24224	1.30826	2.26462	1.85705
GW_8_GACTCGCGGGAATGAC	1.25947	1.18287	1.53469	1.38717	1.22647	1.28425	1.03438	1.56102	1.22146	1.76733	1.10481	1.12117	1.14217	1.89425	1.10529	1.47035	1.05535	1.22272	1.26423	2.21396	1.80757
GW_8_GAGCTAAGGGCATATC	1.30452	1.21587	1.47905	1.32892	1.16042	1.23861	1.01729	1.5517	1.23293	1.76205	1.13625	1.07556	1.14499	1.94598	1.0842	1.41355	0.983331	1.20546	1.25522	2.19868	1.79069
GW_8_GAGGGCGCAGCTCTGC	1.29477	1.19309	1.46964	1.30227	1.18693	1.27216	1.0438	1.51371	1.19491	1.72955	1.13142	1.11367	1.14652	1.8468	1.05174	1.36958	1.0411	1.22661	1.18928	2.25725	1.84338
GW_8_GATAACTCGCACTGTG	1.24294	1.19204	1.52876	1.30625	1.15705	1.26564	1.04434	1.51642	1.20865	1.77462	1.09049	1.12579	1.11791	1.89398	1.07328	1.43687	0.981986	1.21877	1.24151	2.18134	1.76806
GW_8_GATATTGAGATTGGCG	1.28819	1.22896	1.42798	1.36436	1.23069	1.28969	1.02119	1.56052	1.22202	1.75463	1.10996	1.10027	1.13428	1.99579	1.06636	1.44332	0.989684	1.26861	1.24947	2.11664	1.86749
GW_8_GATCCTAAATCGGGAC	1.37289	1.3087	1.60736	1.39827	1.20066	1.27483	1.07093	1.59603	1.26823	1.81489	1.1886	1.16532	1.17983	2.00142	1.15482	1.52051	1.01451	1.23642	1.29836	2.27131	1.82917
GW_8_GCAGACCCAGCACGTA	1.33165	1.22261	1.54287	1.29707	1.18388	1.281	1.06543	1.56382	1.25094	1.81164	1.16941	1.13302	1.14952	1.86238	1.08711	1.50609	1.04226	1.24698	1.27906	2.25006	1.82433
GW_8_GCAGCCTATATCACAT	1.35441	1.23722	1.51427	1.36784	1.1168	1.20485	1.0178	1.48993	1.19814	1.71089	1.09692	1.1196	1.12801	1.89123	1.08026	1.3737	0.963795	1.19051	1.24713	2.18859	1.74191
GW_8_GCATGAGGGACGCGGC	1.30094	1.19699	1.50774	1.34333	1.16938	1.25967	1.02715	1.60682	1.24135	1.78824	1.11255	1.10489	1.12452	1.86822	1.0782	1.4373	0.999031	1.19384	1.2731	2.17678	1.82509
GW_8_GCATTCAAGGCAACGC	1.35078	1.29099	1.61759	1.28845	1.18768	1.26948	1.03888	1.55095	1.23891	1.79326	1.12609	1.11623	1.18921	1.85019	1.1089	1.45728	1.06418	1.19584	1.23605	2.31416	1.81826
GW_8_GCATTTCCAAGGCTCC	1.31514	1.20852	1.5739	1.30191	1.19345	1.25659	1.0347	1.53938	1.20082	1.71936	1.11967	1.10616	1.15604	1.93117	1.09522	1.47875	0.978159	1.16608	1.27566	2.27543	1.78196
GW_8_GCCAACCATTTCCGGA	1.32189	1.24907	1.53089	1.33509	1.15647	1.24376	1.04866	1.57225	1.22852	1.78737	1.1271	1.10602	1.1897	1.87212	1.11571	1.38858	0.999725	1.19042	1.24804	2.19652	1.81632
GW_8_GCCAATAGGGCATCTC	1.32784	1.21897	1.53985	1.33295	1.17233	1.25121	1.02379	1.58924	1.23125	1.74919	1.14792	1.10193	1.12707	1.85385	1.137	1.42353	1.00088	1.18583	1.27182	2.1836	1.83877
GW_8_GCCATCGATGCTGCAT	1.33064	1.18849	1.52074	1.38186	1.15827	1.22021	1.01562	1.5055	1.2295	1.79797	1.11028	1.11909	1.1242	1.83917	1.1196	1.43803	1.03941	1.20073	1.22191	2.18692	1.81507
GW_8_GCCTATAGTGTCAGGG	1.36706	1.20279	1.63903	1.3628	1.18505	1.28573	1.05816	1.5838	1.24761	1.7872	1.14924	1.11058	1.13801	1.94228	1.10619	1.47431	1.06008	1.21083	1.29742	2.35323	1.82608
GW_8_GCCTCATCTGGAAATA	1.29963	1.25446	1.56192	1.36173	1.29043	1.2922	1.04304	1.58138	1.24334	1.82413	1.16462	1.09445	1.17123	1.91146	1.09872	1.48903	1.02576	1.26656	1.30098	2.24448	1.87462
GW_8_GCGACATGTAAACATC	1.27385	1.20089	1.51421	1.30121	1.14523	1.23296	1.00838	1.52399	1.19159	1.7258	1.13434	1.06435	1.15112	1.91509	1.12401	1.41965	0.987493	1.13897	1.19436	2.14638	1.76296
GW_8_GCGAGAGTTGCGTCCA	1.30644	1.14781	1.54105	1.33947	1.15373	1.23733	1.00899	1.51586	1.23116	1.7693	1.12681	1.11929	1.11583	1.85153	1.12276	1.43212	0.968172	1.21395	1.23061	2.19928	1.76521
GW_8_GCGAGCGCATGCTCCC	1.29705	1.19423	1.57536	1.30515	1.2701	1.22791	1.0298	1.63519	1.23738	1.79413	1.13718	1.11318	1.15348	1.89474	1.07736	1.43838	1.01585	1.19776	1.2616	2.32596	1.88664
GW_8_GCGCAAGAGCGCGCTG	1.36067	1.20346	1.5941	1.34983	1.18009	1.28717	1.06044	1.64729	1.24465	1.84737	1.14548	1.13265	1.16597	1.92692	1.12043	1.46619	1.00961	1.21526	1.27107	2.23745	1.80744
GW_8_GCGCATCCAGTCAGCA	1.34971	1.26985	1.58456	1.40926	1.22738	1.2494	1.08868	1.58719	1.25538	1.8791	1.1294	1.11957	1.15225	1.96086	1.11073	1.51037	1.05449	1.26139	1.30087	2.3273	1.91949
GW_8_GCGCTGCTTTGCATTT	1.34587	1.24151	1.55093	1.33154	1.18922	1.27037	1.02726	1.57036	1.23599	1.78922	1.19874	1.14956	1.19891	1.92405	1.12739	1.51413	1.00726	1.24449	1.29935	2.2708	1.87902
GW_8_GCGTAAATGGCCATAA	1.38744	1.22688	1.55146	1.39732	1.21696	1.27338	1.04015	1.56273	1.21847	1.77444	1.11055	1.1148	1.1635	1.86344	1.14278	1.4386	0.99686	1.19308	1.28622	2.27612	1.79854
GW_8_GCGTGGTACTGGGTTA	1.40218	1.26302	1.60056	1.3585	1.18225	1.25053	1.06688	1.53596	1.22014	1.78985	1.15571	1.10292	1.16595	1.90179	1.13151	1.43996	1.03468	1.21131	1.25729	2.25156	1.81632
GW_8_GCTCGCTCATGTCCAA	1.23838	1.12897	1.42173	1.27037	1.11821	1.21558	0.961891	1.47644	1.19627	1.70654	1.09036	1.04668	1.08681	1.81265	1.07129	1.41521	0.993326	1.16888	1.22298	2.19508	1.7669
GW_8_GCTGTTGCTACCGAAC	1.27113	1.20857	1.57021	1.29125	1.16134	1.18751	1.02186	1.48401	1.17534	1.77361	1.09493	1.11675	1.18568	1.77833	1.05163	1.40541	0.978167	1.18951	1.23938	2.18854	1.73838
GW_8_GCTTACGTAGTTAGTA	1.3615	1.2138	1.53576	1.31188	1.15143	1.20431	1.01259	1.51177	1.23735	1.71874	1.09464	1.10177	1.10606	1.89726	1.06903	1.41867	1.01851	1.15519	1.22615	2.1247	1.78018
GW_8_GCTTATGAAGCAGGAA	1.31474	1.21666	1.53766	1.33846	1.21338	1.24853	1.03544	1.57441	1.23038	1.78049	1.12033	1.12534	1.17903	1.86797	1.09154	1.43607	1.04635	1.23471	1.25581	2.23901	1.84181
GW_8_GCTTGGATCGATTAGG	1.38953	1.31771	1.56125	1.38223	1.23572	1.25475	1.07119	1.5359	1.22548	1.79235	1.17665	1.19639	1.1837	1.92582	1.14994	1.44726	1.04109	1.21933	1.25975	2.22434	1.84586
GW_8_GCTTTCAGAGGAGGTG	1.39196	1.28272	1.62434	1.40623	1.22651	1.2895	1.07129	1.60544	1.27606	1.85477	1.16843	1.14573	1.21641	1.98853	1.16493	1.50781	1.0372	1.29437	1.33807	2.33456	1.95114
GW_8_GGATCCGGAATATACT	1.29038	1.22566	1.57037	1.31228	1.20154	1.22075	1.04649	1.55909	1.21362	1.76211	1.09906	1.09033	1.14269	1.90792	1.06887	1.42417	0.996349	1.1741	1.26737	2.22639	1.8391
GW_8_GGATGTCCTTACCGCA	1.28836	1.14608	1.46409	1.3064	1.19067	1.23095	1.01835	1.54267	1.20827	1.77307	1.16845	1.1037	1.1314	1.94007	1.0862	1.45528	0.998181	1.19415	1.21911	2.16776	1.79617
GW_8_GGATTTCACTTCTATA	1.2782	1.16937	1.54076	1.34589	1.1901	1.28054	1.02284	1.55462	1.24425	1.77958	1.12477	1.0922	1.15315	1.9622	1.06927	1.40304	1.01932	1.21554	1.2391	2.22076	1.79115
GW_8_GGCTCGCGTTGAGGTA	1.35719	1.20863	1.49833	1.29088	1.12907	1.23917	1.00407	1.53515	1.2173	1.72854	1.15566	1.08514	1.13496	1.82479	1.09135	1.40163	0.976724	1.17699	1.21555	2.14328	1.77885
GW_8_GGGCCGGCCGAAGTAC	1.28369	1.17242	1.54092	1.37776	1.2097	1.23314	1.03081	1.48539	1.19553	1.73124	1.15979	1.06406	1.11443	1.87663	1.0856	1.41024	0.993138	1.19957	1.21191	2.18509	1.7623
GW_8_GGGCTCATCGAACCCA	1.32631	1.22852	1.6129	1.32622	1.2527	1.28568	1.05899	1.54039	1.23466	1.75642	1.14306	1.14154	1.164	1.90562	1.11031	1.41132	0.994027	1.20845	1.22514	2.2799	1.8098
GW_8_GGGTCGTGGCAAGTGT	1.33099	1.24836	1.5197	1.29836	1.14249	1.20435	1.01151	1.5353	1.21106	1.76095	1.06586	1.05657	1.16348	1.87385	1.11395	1.36869	0.994052	1.20767	1.22765	2.14854	1.84567
GW_8_GGGTGCATATGAAAGC	1.33677	1.25172	1.60622	1.33733	1.24423	1.26805	1.05643	1.57109	1.26773	1.7845	1.1422	1.22953	1.19651	1.98911	1.1254	1.44642	1.02175	1.28709	1.30969	2.22682	1.86787
GW_8_GGTACCATTAAGACGG	1.30653	1.20076	1.45719	1.31563	1.1202	1.22718	1.01496	1.54476	1.21611	1.74854	1.12958	1.06742	1.1156	1.84456	1.04768	1.43605	0.99056	1.17721	1.27083	2.1068	1.75058
GW_8_GGTATAGTGACACATA	1.31041	1.20097	1.57133	1.32012	1.17298	1.27904	1.04937	1.54071	1.23981	1.79081	1.13474	1.07265	1.22297	1.84898	1.10959	1.40493	1.04192	1.23558	1.23585	2.21452	1.85777
GW_8_GGTCGGATAAACGGCG	1.38969	1.2634	1.59813	1.37038	1.20586	1.28722	1.07063	1.56811	1.24602	1.79967	1.20316	1.14711	1.17816	1.94637	1.139	1.49488	1.05247	1.26677	1.28008	2.30887	1.84542
GW_8_GGTCGGCCAGGAGCTT	1.35995	1.23498	1.53954	1.36344	1.23559	1.27719	1.0482	1.60532	1.25378	1.7755	1.13194	1.1405	1.15079	1.91317	1.0978	1.48361	1.03838	1.23383	1.29617	2.16415	1.85677
GW_8_GGTTCTACTCGTCTGA	1.27336	1.20927	1.48713	1.26884	1.19517	1.23163	1.01258	1.494	1.19095	1.70956	1.16869	1.08651	1.12078	1.84569	1.10062	1.41643	0.982686	1.17232	1.22996	2.26722	1.77994
GW_8_GGTTTCAATCGGTCAG	1.29782	1.17457	1.49448	1.34239	1.18813	1.2094	1.02551	1.58946	1.20265	1.74234	1.14138	1.09474	1.14151	1.81837	1.05611	1.41743	1.01073	1.1955	1.21039	2.17501	1.78949
GW_8_GTAATAAAGGGCTCCC	1.2926	1.19214	1.53952	1.38736	1.20819	1.31192	1.04811	1.57959	1.2366	1.75694	1.12444	1.1047	1.16217	1.83964	1.12446	1.46299	1.02964	1.25538	1.2774	2.21175	1.91823
GW_8_GTACAGAGGCAAGGGT	1.32749	1.20316	1.5992	1.34181	1.18044	1.22206	1.0351	1.55335	1.22145	1.76182	1.15592	1.14511	1.14074	1.89861	1.08599	1.42302	1.02142	1.18535	1.32756	2.28487	1.84964
GW_8_GTACTCCTGGGTATGC	1.36225	1.20062	1.5835	1.35175	1.16345	1.23837	1.04616	1.62159	1.21615	1.7634	1.15647	1.17573	1.21882	1.82249	1.11144	1.44226	1.01453	1.23295	1.23718	2.15655	1.76053
GW_8_GTAGCTTCCTCTTGTT	1.37952	1.22731	1.54259	1.35264	1.22776	1.23682	1.06099	1.56234	1.24006	1.78461	1.17848	1.11806	1.1567	1.80364	1.074	1.43454	1.00674	1.20663	1.22375	2.26483	1.81739
GW_8_GTATGTGGGTCTAGTT	1.35402	1.24635	1.56599	1.3782	1.24208	1.28202	1.03811	1.57626	1.21573	1.81501	1.12906	1.11455	1.13927	1.99743	1.1298	1.44469	0.999689	1.19711	1.34758	2.27975	1.855
GW_8_GTCGTGTCTGGTCATC	1.35611	1.19896	1.4943	1.33923	1.20998	1.26481	1.05416	1.55055	1.20417	1.77843	1.15942	1.16232	1.15317	1.96182	1.11834	1.43349	1.02278	1.2083	1.2835	2.22121	1.84166
GW_8_GTCTCGACTAAGTTTG	1.33697	1.20615	1.62393	1.34174	1.19434	1.27636	1.03427	1.60486	1.21334	1.80102	1.14766	1.11823	1.17662	1.93456	1.11728	1.42413	0.987683	1.19719	1.22858	2.18327	1.82802
GW_8_GTGAACTCCCATTCGA	1.33814	1.27375	1.64119	1.35191	1.18525	1.25947	1.07641	1.61007	1.23105	1.83123	1.19163	1.19025	1.16259	1.92431	1.11804	1.48657	1.05797	1.24158	1.29505	2.25406	1.87242
GW_8_GTGACCGCACACTACG	1.37373	1.20375	1.59654	1.34904	1.20762	1.22878	1.04134	1.56943	1.20395	1.77077	1.13859	1.11396	1.19681	1.88161	1.11056	1.45511	1.02367	1.23212	1.23122	2.23649	1.80955
GW_8_GTGACGAGGGTGACCC	1.28687	1.21525	1.63183	1.35903	1.19837	1.26325	1.05277	1.56166	1.20923	1.83426	1.14153	1.12812	1.10169	1.87412	1.10693	1.50751	1.04524	1.26062	1.28945	2.23971	1.81844
GW_8_GTGCGACAGGGAGTGT	1.41067	1.261	1.59402	1.39832	1.20284	1.25671	1.04887	1.58377	1.24586	1.78539	1.1216	1.17449	1.15826	1.95529	1.11468	1.48124	1.04079	1.19197	1.28104	2.26296	1.86251
GW_8_GTGGTTACTTCTTTCG	1.31752	1.16304	1.45929	1.39293	1.19822	1.28495	1.03462	1.62486	1.25477	1.79662	1.16438	1.12856	1.19288	1.88527	1.10296	1.4352	1.00953	1.25435	1.26826	2.20136	1.85415
GW_8_GTGTGAATAACTTAGG	1.28888	1.18219	1.52777	1.32267	1.18328	1.31403	1.02899	1.56862	1.25379	1.79356	1.1297	1.08333	1.17198	1.82914	1.05565	1.41067	1.01096	1.20087	1.27164	2.30841	1.89083
GW_8_GTTAGCCGTAAATCAA	1.34318	1.22241	1.5642	1.30727	1.19981	1.25491	1.01372	1.49345	1.2147	1.75425	1.10272	1.09033	1.1592	1.85869	1.09772	1.44276	1.01895	1.19237	1.27519	2.16472	1.8153
GW_8_GTTCATCGTTTGGCTG	1.30755	1.20338	1.53583	1.37628	1.18635	1.30862	1.00401	1.5513	1.22423	1.77199	1.08476	1.08357	1.15284	1.87756	1.09106	1.41177	0.997425	1.16108	1.22555	2.17301	1.83344
GW_8_GTTCGGGCGTACCATT	1.35313	1.20602	1.62225	1.36963	1.2043	1.26886	1.03598	1.64265	1.22165	1.81435	1.13086	1.07667	1.14944	1.86396	1.07909	1.47545	1.06922	1.24797	1.26423	2.32188	1.85332
GW_8_GTTGGATTGAGAACAC	1.38382	1.26781	1.54127	1.35185	1.21534	1.2746	1.04968	1.61225	1.24771	1.80273	1.13746	1.1424	1.18269	1.96829	1.12656	1.42607	1.02838	1.22264	1.25392	2.34404	1.88965
GW_8_TAAAGCGTTAGGAGAA	1.30785	1.21711	1.60782	1.24621	1.12218	1.19381	1.02183	1.53581	1.1929	1.71438	1.11837	1.04621	1.1211	1.8688	1.06337	1.43014	0.96365	1.15298	1.23619	2.13835	1.80743
GW_8_TAACCTACCGTCCGAG	1.30909	1.19681	1.61747	1.29359	1.15328	1.19886	1.01773	1.52449	1.20621	1.74399	1.09824	1.09985	1.14822	1.84639	1.08262	1.41358	0.998665	1.16896	1.22623	2.20769	1.81451
GW_8_TAACTATTACGCCAAA	1.25334	1.16295	1.5194	1.32284	1.17222	1.26091	1.05355	1.5216	1.23037	1.74996	1.10215	1.11094	1.13534	1.81039	1.11711	1.40032	1.00432	1.17783	1.25631	2.19401	1.75421
GW_8_TAATCGATCCGTACGT	1.387	1.16535	1.57594	1.34851	1.14422	1.29679	1.02316	1.55973	1.20683	1.73893	1.11379	1.09353	1.14507	1.93787	1.08809	1.45868	0.995391	1.20554	1.21843	2.16768	1.76153
GW_8_TACCGCGGACTTGCAG	1.27904	1.19768	1.56157	1.32447	1.17604	1.23262	1.03241	1.55123	1.19444	1.75505	1.16646	1.14004	1.12805	1.86724	1.07361	1.43602	1.0416	1.18896	1.2386	2.2191	1.82419
GW_8_TACGCTATAGAAACCT	1.34762	1.22876	1.50032	1.35543	1.21114	1.2879	1.06891	1.61475	1.26377	1.79823	1.1616	1.1729	1.20184	1.92648	1.12868	1.44686	1.01086	1.22956	1.27626	2.23869	1.86157
GW_8_TACTTGTTAGTAGTCC	1.35768	1.19833	1.53473	1.31928	1.20902	1.27167	1.04449	1.54849	1.20228	1.78068	1.19176	1.11987	1.17016	1.85744	1.07768	1.42004	0.986202	1.24315	1.27444	2.17302	1.84213
GW_8_TACTTTACTGAGCCGG	1.32804	1.3009	1.53818	1.30654	1.17345	1.2748	1.05585	1.54194	1.21754	1.75809	1.15694	1.15036	1.16554	1.87382	1.08957	1.43693	0.991509	1.18551	1.24906	2.24497	1.77994
GW_8_TAGACGCCCGTACCGG	1.22068	1.12362	1.57637	1.31665	1.14268	1.18263	1.00066	1.5305	1.18125	1.72428	1.08564	1.06388	1.11021	1.80131	1.07551	1.43778	0.984497	1.18331	1.20292	2.11989	1.71684
GW_8_TAGACTACCTAGCGTT	1.31985	1.1565	1.47645	1.33862	1.1633	1.30171	1.0011	1.60147	1.21185	1.7236	1.17032	1.1051	1.11918	1.7956	1.04744	1.44846	1.04647	1.21221	1.2845	2.18061	1.86238
GW_8_TAGCCGGCGGTCAGCG	1.33325	1.20441	1.53398	1.30084	1.14385	1.18145	1.00326	1.5333	1.2155	1.76016	1.16029	1.10376	1.10399	1.86662	1.06853	1.43613	0.991366	1.17583	1.20748	2.18841	1.78916
GW_8_TAGGGAGCTTGGGATG	1.31374	1.16456	1.47431	1.30502	1.15912	1.24287	1.01947	1.5748	1.22664	1.71226	1.11012	1.10057	1.11991	1.86812	1.06663	1.46853	1.00076	1.22039	1.23578	2.15109	1.81218
GW_8_TAGGTCGCCGGAACTG	1.28276	1.19007	1.54534	1.35362	1.18036	1.24788	1.02706	1.58975	1.23362	1.77946	1.07331	1.08937	1.13895	1.94294	1.10133	1.47499	1.04052	1.18979	1.2821	2.16269	1.88536
GW_8_TAGTCTGTGACGTTGC	1.24275	1.20993	1.58131	1.29167	1.18551	1.2086	1.01786	1.49468	1.18194	1.70584	1.10046	1.07535	1.13433	1.86323	1.07195	1.41533	0.990316	1.16979	1.20118	2.16335	1.70758
GW_8_TATAGATGGTCGCAGT	1.33022	1.23552	1.56777	1.41599	1.21725	1.27503	1.04469	1.6083	1.23789	1.81951	1.17303	1.10746	1.16935	1.87717	1.11193	1.4552	1.03903	1.26249	1.30605	2.26908	1.9233
GW_8_TATATCCCTGGGAGGA	1.40139	1.2262	1.59509	1.33306	1.20342	1.25261	1.05471	1.54064	1.24407	1.80634	1.18947	1.16858	1.14026	1.89334	1.18709	1.58438	1.04298	1.26155	1.29506	2.2256	1.83646
GW_8_TATCACCCAACCGACC	1.24882	1.23068	1.53048	1.36437	1.13511	1.24308	0.989278	1.4798	1.25739	1.71062	1.14051	1.0989	1.09656	1.84705	1.10508	1.42677	0.971271	1.19358	1.1794	2.09763	1.76399
GW_8_TATGATCCGGCACGCC	1.39694	1.32253	1.61407	1.31138	1.21775	1.30353	1.07076	1.57132	1.27237	1.7968	1.1631	1.18031	1.18257	1.90826	1.16367	1.49293	1.074	1.23435	1.26822	2.27741	1.92252
GW_8_TATGGTTAGTGGGAGA	1.37148	1.22912	1.53226	1.32891	1.16211	1.236	1.06601	1.57947	1.2146	1.74931	1.11843	1.1266	1.15258	1.85235	1.10699	1.4194	1.01977	1.18994	1.26932	2.19944	1.83771
GW_8_TATGTCTCATTGTGCC	1.33548	1.21954	1.58515	1.37237	1.17361	1.31713	1.05233	1.56194	1.2647	1.81947	1.13535	1.10702	1.13975	2.00905	1.09337	1.42725	1.00645	1.26585	1.29913	2.29323	1.86517
GW_8_TATTACCATCCTGCTT	1.38866	1.32189	1.63473	1.40682	1.20207	1.30158	1.06882	1.66803	1.276	1.82631	1.22271	1.16974	1.20266	1.99662	1.15283	1.61515	1.0823	1.25506	1.29801	2.28061	1.89759
GW_8_TCAAGAAATACTAGCT	1.41009	1.27626	1.57062	1.29421	1.15819	1.24215	1.0287	1.52045	1.18534	1.73799	1.10527	1.15909	1.15619	1.83577	1.12481	1.43456	0.980918	1.18034	1.24188	2.16847	1.83062
GW_8_TCACCGCTCGGCACTC	1.31712	1.24468	1.55761	1.31016	1.14593	1.26423	1.04336	1.54408	1.2222	1.76137	1.19489	1.13054	1.1654	1.98368	1.10637	1.45571	1.02606	1.18932	1.2624	2.22244	1.75257
GW_8_TCAGAACCTCCACAGG	1.29633	1.26907	1.55959	1.29068	1.15223	1.20686	1.03858	1.50109	1.2064	1.75454	1.1085	1.10902	1.13973	1.87712	1.15254	1.39985	1.04866	1.20455	1.19287	2.20287	1.80784
GW_8_TCATTTAAGTCTCCGA	1.33686	1.18421	1.53415	1.33674	1.13991	1.25244	1.05398	1.57884	1.24726	1.79723	1.12658	1.14131	1.16301	1.85519	1.12909	1.42675	1.01945	1.22291	1.26985	2.27363	1.8193
GW_8_TCCCACTCTCTTCCGG	1.34881	1.22295	1.50207	1.36953	1.20257	1.28085	1.04209	1.57987	1.28195	1.77496	1.13859	1.16102	1.16078	1.91366	1.08033	1.45688	1.03641	1.2784	1.28974	2.2245	1.87947
GW_8_TCCCGTCGCGTCATAG	1.29526	1.15471	1.54124	1.31607	1.14349	1.19193	1.02502	1.52139	1.1702	1.73898	1.09201	1.06747	1.11338	1.8724	1.01618	1.43836	0.955948	1.18009	1.21701	2.20956	1.71895
GW_8_TCCCTAGATCAATAGG	1.35545	1.27544	1.63578	1.34196	1.24442	1.26091	1.04304	1.59355	1.25264	1.8234	1.16133	1.14901	1.1697	1.8871	1.10631	1.47651	1.03006	1.24816	1.29436	2.28788	1.88349
GW_8_TCCGAATGGTCCTGAG	1.29139	1.1227	1.60902	1.34712	1.14623	1.21432	1.01143	1.50168	1.18655	1.75393	1.14319	1.05904	1.1315	1.7804	1.06023	1.43578	0.975928	1.19418	1.21518	2.21499	1.79118
GW_8_TCCGCGGCAGCATCTG	1.34787	1.21502	1.49496	1.32249	1.14827	1.24386	1.01992	1.50493	1.24894	1.70847	1.09165	1.11201	1.13614	1.90678	1.10081	1.41818	0.979732	1.20094	1.18283	2.19579	1.75889
GW_8_TCCGGCCTAGCGTACA	1.38937	1.26019	1.53726	1.34271	1.21131	1.31702	1.02735	1.61488	1.23291	1.82609	1.10246	1.12156	1.20119	1.92983	1.11756	1.43486	1.00271	1.20416	1.28181	2.2137	1.80855
GW_8_TCCGTTTAGCCTTGAA	1.29681	1.2157	1.5041	1.31216	1.14871	1.24795	1.02189	1.54953	1.18958	1.72108	1.10033	1.09131	1.17109	1.81981	1.08771	1.39263	1.0138	1.19701	1.21589	2.19238	1.77825
GW_8_TCGCTCGGCACCAGCG	1.29677	1.20371	1.53663	1.33389	1.17519	1.2202	1.04521	1.56518	1.21955	1.7567	1.17386	1.16332	1.11967	1.87514	1.09212	1.45816	0.998377	1.21799	1.26074	2.21809	1.81976
GW_8_TCGGGAACGTGCCTAG	1.38157	1.30331	1.57047	1.3722	1.21901	1.27074	1.07373	1.58844	1.26634	1.81176	1.17783	1.13744	1.20089	1.94862	1.15037	1.47036	1.03124	1.23339	1.3411	2.25533	1.91104
GW_8_TCGGGCCGTCGTGGTA	1.32752	1.18539	1.55112	1.39193	1.20184	1.28147	1.03066	1.61904	1.23208	1.82017	1.1066	1.12805	1.14567	1.93125	1.12128	1.48593	1.03149	1.28749	1.25982	2.2909	1.90335
GW_8_TCTAGGTGGCGACGCT	1.32568	1.22659	1.55325	1.33118	1.18324	1.22619	1.02518	1.54276	1.21463	1.71572	1.1492	1.13321	1.12328	1.8852	1.07652	1.44619	0.99771	1.21298	1.24375	2.13772	1.76913
GW_8_TCTGAATTCCGTACAA	1.32419	1.18889	1.55218	1.34344	1.19693	1.24021	1.02905	1.52753	1.22915	1.76374	1.09317	1.09771	1.17159	1.86767	1.05023	1.4079	1.01437	1.23515	1.2206	2.22466	1.80501
GW_8_TCTGGGAACCTTTGAA	1.39247	1.27078	1.55842	1.30682	1.21227	1.22522	1.05482	1.54285	1.24345	1.7563	1.13032	1.09735	1.16405	1.98689	1.14023	1.49588	1.05242	1.22299	1.26065	2.27164	1.84748
GW_8_TCTTAGAGCTCCAATT	1.32739	1.2484	1.54682	1.34989	1.17947	1.32254	1.04242	1.56273	1.23242	1.83952	1.13118	1.1564	1.17576	1.92623	1.07886	1.43824	1.0688	1.22923	1.2484	2.13867	1.88937
GW_8_TCTTCCCATGGGCACA	1.26113	1.20705	1.50971	1.34394	1.21943	1.26953	1.01135	1.59912	1.22685	1.75004	1.12022	1.08888	1.13168	1.96294	1.14157	1.43011	1.02613	1.19592	1.23299	2.16122	1.83487
GW_8_TCTTTAAGACTATGAA	1.31515	1.20887	1.47468	1.33015	1.19385	1.28531	1.03063	1.58922	1.2169	1.78657	1.18644	1.0677	1.10135	1.86408	1.11213	1.4318	1.0155	1.21157	1.24262	2.18971	1.81651
GW_8_TGAAAGGACCTGACTC	1.34456	1.27215	1.57742	1.34654	1.16791	1.24447	1.02112	1.49311	1.23136	1.76128	1.13776	1.12576	1.15025	1.8581	1.10059	1.45071	1.00386	1.19374	1.26355	2.23747	1.78986
GW_8_TGACATCGAGCGGACC	1.31759	1.19568	1.54762	1.34216	1.1512	1.263	1.0415	1.56349	1.21144	1.76486	1.14471	1.13308	1.15846	1.86863	1.12205	1.40581	1.00068	1.20685	1.3021	2.16836	1.78631
GW_8_TGACGATGCACTAGAA	1.40854	1.24571	1.54283	1.3087	1.19011	1.2457	1.04823	1.59248	1.2095	1.72687	1.16448	1.1429	1.15574	1.95907	1.14257	1.43563	1.01485	1.17889	1.24322	2.22067	1.83719
GW_8_TGAGTGGTCCGTGACG	1.3761	1.27801	1.52817	1.3901	1.23969	1.29657	1.07745	1.64199	1.28649	1.83532	1.15499	1.20271	1.18267	2.00143	1.13155	1.53507	1.06163	1.29882	1.28742	2.28723	1.94664
GW_8_TGATCCCAGCATTAGT	1.28617	1.25159	1.58924	1.31315	1.17444	1.25107	1.05149	1.5312	1.18908	1.77024	1.13417	1.08104	1.12823	1.85768	1.12476	1.40872	0.991611	1.24505	1.24073	2.24953	1.79385
GW_8_TGATGGCTGTTTCTGA	1.39124	1.2802	1.54115	1.37455	1.19207	1.28063	1.08803	1.56806	1.28683	1.83179	1.13083	1.15716	1.20951	1.86237	1.1055	1.48219	1.05901	1.23645	1.33878	2.30268	1.89358
GW_8_TGCAGTTTCCTCCCAT	1.30066	1.21808	1.57272	1.31702	1.17614	1.19534	1.03542	1.53732	1.21718	1.80892	1.09491	1.11182	1.09262	1.861	1.08793	1.44539	1.04186	1.20744	1.27788	2.25648	1.77823
GW_8_TGCATATGTCTGTCAC	1.35913	1.31328	1.53336	1.35236	1.24723	1.2881	1.05019	1.659	1.26435	1.77903	1.21133	1.11226	1.16318	1.90443	1.12508	1.44058	1.05576	1.21872	1.30286	2.26223	1.88122
GW_8_TGGAACCACTGACACA	1.26653	1.17948	1.51321	1.3379	1.1409	1.22942	1.00579	1.55507	1.17532	1.72791	1.08408	1.04242	1.16345	1.88148	1.05391	1.41231	0.994886	1.14829	1.24364	2.16296	1.81128
GW_8_TGGAATATCCTTGACC	1.32485	1.26333	1.5504	1.32229	1.2092	1.28855	1.03043	1.59205	1.27631	1.7928	1.12625	1.13792	1.17289	1.97476	1.09616	1.45361	1.03315	1.19714	1.26333	2.23311	1.83392
GW_8_TGGTTAAGGGCGCTGG	1.38944	1.21506	1.60347	1.31624	1.19632	1.27948	1.07911	1.59888	1.24376	1.83092	1.14271	1.15878	1.17694	1.88541	1.11686	1.51899	1.04203	1.24659	1.25612	2.2744	1.80926
GW_8_TGTAGGAGAAATTTCC	1.31509	1.22084	1.51956	1.38902	1.25705	1.39953	1.05945	1.57272	1.26366	1.80753	1.13005	1.11303	1.16995	2.06377	1.1267	1.44573	1.03124	1.22518	1.26092	2.30025	1.81847
GW_8_TGTGGCAAAGCGTATG	1.33573	1.26949	1.53613	1.36867	1.19532	1.26743	1.04808	1.54573	1.21622	1.75176	1.11702	1.14068	1.14957	1.91951	1.08532	1.4377	0.991656	1.19639	1.28556	2.26623	1.80937
GW_8_TTAAACTCGAATTCAT	1.33286	1.2352	1.5408	1.3547	1.16991	1.24509	1.02222	1.56264	1.2522	1.7809	1.12865	1.08328	1.14299	1.91195	1.096	1.4043	1.00653	1.22415	1.26547	2.21878	1.82025
GW_8_TTACAGACCTAAATGA	1.31375	1.22337	1.51249	1.36263	1.19492	1.28066	1.02586	1.55934	1.20995	1.77811	1.1485	1.18494	1.11757	1.88893	1.15046	1.42653	1.01637	1.17793	1.31794	2.16279	1.81796
GW_8_TTACATGCCACAACTA	1.23113	1.20442	1.53617	1.27777	1.15553	1.22046	1.01352	1.52771	1.19857	1.77724	1.11147	1.05375	1.13385	1.90181	1.05849	1.39364	0.9895	1.2076	1.23276	2.20795	1.80784
GW_8_TTACGGATGGTTCGAG	1.33706	1.24288	1.49316	1.39603	1.24916	1.31884	1.05349	1.61356	1.23809	1.80271	1.19723	1.1117	1.18267	1.94775	1.07923	1.52252	1.00198	1.22197	1.27118	2.24485	1.8782
GW_8_TTAGCTGATTTGCCGT	1.30629	1.25371	1.53997	1.32593	1.18654	1.22926	1.03169	1.53057	1.24222	1.76175	1.11793	1.16592	1.15974	1.91377	1.10415	1.3923	1.00992	1.25796	1.24606	2.12271	1.92302
GW_8_TTCAATACTCTGAATC	1.38156	1.26195	1.56783	1.38109	1.252	1.26163	1.03695	1.59594	1.23712	1.80244	1.12842	1.10351	1.14672	1.9507	1.12626	1.46285	1.00959	1.26868	1.28534	2.27531	1.88587
GW_8_TTCCAATCAGAGCTAG	1.27281	1.2916	1.49912	1.29439	1.17826	1.21255	1.01691	1.54863	1.1771	1.72422	1.07555	1.04919	1.086	1.81817	1.07273	1.38896	0.981432	1.1528	1.22154	2.19968	1.78969
GW_8_TTCCAGACGAGATTTA	1.34771	1.23776	1.52826	1.34725	1.22194	1.30626	1.05116	1.58941	1.27483	1.78179	1.11879	1.13371	1.16936	1.85897	1.11507	1.51054	1.04078	1.21681	1.30282	2.19734	1.8436
GW_8_TTCGTTCAACGAAGTT	1.352	1.19034	1.51342	1.36057	1.17062	1.26287	1.04949	1.57707	1.25178	1.80195	1.13448	1.15186	1.15939	1.8941	1.0878	1.42327	1.03252	1.23673	1.26923	2.17666	1.80851
GW_8_TTCTAACCGAAGCTTA	1.29529	1.11791	1.42863	1.31461	1.20027	1.24046	0.99378	1.53684	1.21577	1.75561	1.07528	1.0589	1.12847	1.84938	1.0291	1.36337	0.974546	1.2028	1.23497	2.13078	1.88067
GW_8_TTCTGCTAGACTCCAA	1.33025	1.2241	1.5768	1.34199	1.18774	1.28029	1.04246	1.528	1.21161	1.81006	1.15992	1.20502	1.19684	1.88298	1.13444	1.47759	1.01237	1.22735	1.29932	2.28832	1.84615
GW_8_TTCTTGCTAGCATCTC	1.27703	1.25953	1.54306	1.30871	1.12186	1.26233	0.998158	1.47805	1.22291	1.71867	1.09139	1.06507	1.12167	1.78482	1.05931	1.39344	0.98585	1.18031	1.23216	2.15812	1.74445
GW_8_TTCTTTGGTCGCGACG	1.35421	1.27483	1.61046	1.34632	1.20856	1.28896	1.06729	1.59935	1.26117	1.87706	1.13503	1.17795	1.17412	1.89225	1.12902	1.48528	1.03423	1.28179	1.27437	2.29938	1.84254
GW_8_TTGAATTCACGTGAGG	1.35231	1.25754	1.50094	1.34244	1.18956	1.25055	1.03107	1.54853	1.25266	1.79838	1.12961	1.1898	1.17376	1.92992	1.10613	1.45045	1.00878	1.24381	1.25392	2.2223	1.77342
GW_8_TTGACGCTCCATGAGC	1.35181	1.21854	1.5571	1.3186	1.21134	1.27773	1.02413	1.57668	1.19805	1.7887	1.09441	1.11471	1.17882	1.86597	1.07592	1.51162	1.01001	1.20028	1.2442	2.15423	1.82469
GW_8_TTGATAGTCAATACAT	1.32587	1.22554	1.50363	1.31629	1.17691	1.25432	1.0623	1.5591	1.23532	1.7695	1.14406	1.10967	1.14665	1.8945	1.07242	1.44023	1.01822	1.1818	1.24569	2.20467	1.85439
