# Supplementary material for: Molecular signatures of cell diversity modulated by long noncoding RNAs in the human fetal spinal cord
Source: iScience. 2026 Mar 17;29(4):115399. doi: 10.1016/j.isci.2026.115399 (PMC13090696; doi:10.1016/j.isci.2026.115399)
Supplement: Table S19. All pathway analysis of GW8 spinal cord of Stereo RNA-seq, related to Figure 1G [file mmc20.xlsx]

## Sheet: Table.S19 GW8_all_pathway
Pathway	Pathway_ID	KEGG_A_class	KEGG_B_class	Cluster_0(590)	Cluster_0_Pvalue	Cluster_0_Qvalue	Cluster_1(390)	Cluster_1_Pvalue	Cluster_1_Qvalue	Cluster_2(329)	Cluster_2_Pvalue	Cluster_2_Qvalue	Cluster_3(586)	Cluster_3_Pvalue	Cluster_3_Qvalue	Cluster_4(84)	Cluster_4_Pvalue	Cluster_4_Qvalue
2-Oxocarboxylic acid metabolism	ko01210	Metabolism	Global and overview maps	5	0.0115855	0.0579276	0	1	1	1	0.559277	0.999999	2	0.423176	1	0	1	1
ABC transporters	ko02010	Environmental Information Processing	Membrane transport	4	0.445736	0.746782	0	1	1	3	0.294733	0.999999	2	0.862011	1	0	1	1
AGE-RAGE signaling pathway in diabetic complications	ko04933	Human Diseases	Endocrine and metabolic disease	6	0.777583	0.971979	5	0.564658	1	15	1.67196e-05	0.000374798	9	0.335983	0.928224	2	0.292611	0.666547
AMPK signaling pathway	ko04152	Environmental Information Processing	Signal transduction	11	0.3066	0.591037	9	0.150685	0.530702	3	0.890706	0.999999	9	0.562237	1	0	1	1
Acute myeloid leukemia	ko05221	Human Diseases	Cancer: specific types	6	0.38201	0.667996	3	0.648015	1	4	0.302812	0.999999	7	0.224602	0.752497	0	1	1
Adherens junction	ko04520	Cellular Processes	Cellular community - eukaryotes	5	0.631206	0.919481	5	0.280959	0.761154	5	0.179085	0.89211	9	0.0827559	0.395318	0	1	1
Adipocytokine signaling pathway	ko04920	Organismal Systems	Endocrine system	9	0.0741814	0.222955	3	0.677687	1	2	0.794628	0.999999	5	0.59938	1	0	1	1
Adrenergic signaling in cardiomyocytes	ko04261	Organismal Systems	Circulatory system	26	4.4001e-05	0.000502869	7	0.621495	1	5	0.759462	0.999999	11	0.569176	1	0	1	1
African trypanosomiasis	ko05143	Human Diseases	Infectious disease: parasitic	1	0.945833	1	2	0.558503	1	4	0.0687605	0.578018	1	0.944707	1	0	1	1
Alanine, aspartate and glutamate metabolism	ko00250	Metabolism	Amino acid metabolism	7	0.019121	0.0838179	1	0.850634	1	1	0.797587	0.999999	5	0.140932	0.581916	0	1	1
Alcoholic liver disease	ko04936	Human Diseases	Endocrine and metabolic disease	12	0.368653	0.659045	5	0.836086	1	2	0.98344	0.999999	8	0.835249	1	0	1	1
Alcoholism	ko05034	Human Diseases	Substance dependence	18	0.166143	0.39676	16	0.0235443	0.214081	5	0.898771	0.999999	15	0.425688	1	0	1	1
Aldosterone synthesis and secretion	ko04925	Organismal Systems	Endocrine system	23	5.74042e-07	1.08055e-05	8	0.111156	0.457897	2	0.920509	0.999999	7	0.599943	1	0	1	1
Aldosterone-regulated sodium reabsorption	ko04960	Organismal Systems	Excretory system	5	0.14387	0.359675	3	0.281296	0.761154	1	0.797587	0.999999	2	0.777783	1	0	1	1
Allograft rejection	ko05330	Human Diseases	Immune disease	2	0.767947	0.967492	0	1	1	1	0.788635	0.999999	3	0.51426	1	0	1	1
Alzheimer disease	ko05010	Human Diseases	Neurodegenerative disease	63	2.00609e-09	1.60435e-07	32	0.00288988	0.0725097	13	0.831316	0.999999	24	0.856279	1	11	0.00258545	0.0109882
Amino sugar and nucleotide sugar metabolism	ko00520	Metabolism	Carbohydrate metabolism	4	0.496511	0.802442	1	0.915281	1	1	0.8743	0.999999	3	0.709915	1	0	1	1
Aminoacyl-tRNA biosynthesis	ko00970	Genetic Information Processing	Translation	4	0.42845	0.723413	3	0.37843	0.892707	1	0.850512	0.999999	3	0.652299	1	0	1	1
Amoebiasis	ko05146	Human Diseases	Infectious disease: parasitic	6	0.793457	0.972983	5	0.582492	1	17	1.01609e-06	3.29263e-05	6	0.788006	1	2	0.3006	0.666547
Amphetamine addiction	ko05031	Human Diseases	Substance dependence	17	8.03293e-06	0.000116843	8	0.0194001	0.214081	3	0.551531	0.999999	3	0.894391	1	0	1	1
Amyotrophic lateral sclerosis	ko05014	Human Diseases	Neurodegenerative disease	47	0.000175244	0.00169933	29	0.00832361	0.120911	8	0.988279	0.999999	20	0.949885	1	11	0.00169618	0.0078641
Antifolate resistance	ko01523	Human Diseases	Drug resistance: antineoplastic	0	1	1	0	1	1	3	0.130847	0.799948	3	0.394033	1	0	1	1
Antigen processing and presentation	ko04612	Organismal Systems	Immune system	3	0.902552	1	2	0.86649	1	3	0.561521	0.999999	9	0.0717201	0.371123	0	1	1
Apelin signaling pathway	ko04371	Environmental Information Processing	Signal transduction	21	0.00151399	0.0100933	10	0.151904	0.530702	8	0.226413	0.999999	11	0.464261	1	1	0.778378	0.932254
Apoptosis	ko04210	Cellular Processes	Cell growth and death	13	0.219637	0.465455	4	0.911602	1	10	0.0585359	0.542971	12	0.313924	0.897711	0	1	1
Apoptosis - multiple species	ko04215	Cellular Processes	Cell growth and death	5	0.0898586	0.256739	1	0.80677	1	0	1	1	3	0.435292	1	0	1	1
Arachidonic acid metabolism	ko00590	Metabolism	Lipid metabolism	2	0.947788	1	0	1	1	4	0.246067	0.999999	1	0.990923	1	0	1	1
Arginine and proline metabolism	ko00330	Metabolism	Amino acid metabolism	8	0.0324589	0.128233	2	0.721273	1	0	1	1	9	0.0110933	0.116659	0	1	1
Arginine biosynthesis	ko00220	Metabolism	Amino acid metabolism	5	0.0217479	0.094045	0	1	1	1	0.612832	0.999999	3	0.226211	0.752497	0	1	1
Arrhythmogenic right ventricular cardiomyopathy	ko05412	Human Diseases	Cardiovascular disease	5	0.690677	0.935442	3	0.739624	1	6	0.100395	0.658691	10	0.0568197	0.324969	0	1	1
Ascorbate and aldarate metabolism	ko00053	Metabolism	Carbohydrate metabolism	1	0.905859	1	0	1	1	0	1	1	1	0.904277	1	0	1	1
Asthma	ko05310	Human Diseases	Immune disease	2	0.655569	0.926653	0	1	1	2	0.347338	0.999999	0	1	1	0	1	1
Autoimmune thyroid disease	ko05320	Human Diseases	Immune disease	2	0.906891	1	0	1	1	2	0.640214	0.999999	3	0.748104	1	0	1	1
Autophagy - animal	ko04140	Cellular Processes	Transport and catabolism	14	0.178212	0.410272	7	0.562541	1	3	0.940949	0.999999	11	0.493486	1	0	1	1
Autophagy - other	ko04136	Cellular Processes	Transport and catabolism	2	0.708298	0.936593	3	0.213426	0.633394	1	0.748703	0.999999	3	0.435292	1	0	1	1
Axon guidance	ko04360	Organismal Systems	Development and regeneration	28	0.000201203	0.00178847	20	0.000676203	0.0368605	10	0.233232	0.999999	25	0.00209302	0.0324917	0	1	1
B cell receptor signaling pathway	ko04662	Organismal Systems	Immune system	9	0.140563	0.356984	6	0.20167	0.624478	5	0.239599	0.999999	3	0.942709	1	0	1	1
Bacterial invasion of epithelial cells	ko05100	Human Diseases	Infectious disease: bacterial	7	0.363588	0.653641	8	0.037596	0.266064	6	0.105252	0.674114	11	0.0279356	0.193766	0	1	1
Basal cell carcinoma	ko05217	Human Diseases	Cancer: specific types	0	1	1	6	0.0880726	0.419104	4	0.264749	0.999999	17	1.84731e-06	7.5278e-05	0	1	1
Basal transcription factors	ko03022	Genetic Information Processing	Transcription	0	1	1	5	0.0668124	0.368805	0	1	1	4	0.423249	1	0	1	1
Base excision repair	ko03410	Genetic Information Processing	Replication and repair	2	0.724312	0.946041	3	0.226741	0.665751	1	0.75934	0.999999	3	0.455531	1	0	1	1
Bile secretion	ko04976	Organismal Systems	Digestive system	8	0.358919	0.648893	2	0.941703	1	2	0.89497	0.999999	7	0.506764	1	0	1	1
Biosynthesis of amino acids	ko01230	Metabolism	Global and overview maps	13	0.0033087	0.0207605	2	0.891001	1	2	0.825635	0.999999	10	0.0488082	0.2893	0	1	1
Biosynthesis of unsaturated fatty acids	ko01040	Metabolism	Lipid metabolism	5	0.0489098	0.174014	3	0.150042	0.530702	2	0.316063	0.999999	3	0.330882	0.925078	0	1	1
Biotin metabolism	ko00780	Metabolism	Metabolism of cofactors and vitamins	0	1	1	0	1	1	0	1	1	1	0.208802	0.725199	0	1	1
Bladder cancer	ko05219	Human Diseases	Cancer: specific types	6	0.0856454	0.24915	1	0.878454	1	2	0.520929	0.999999	8	0.0100654	0.111491	0	1	1
Breast cancer	ko05224	Human Diseases	Cancer: specific types	7	0.932501	1	10	0.194078	0.624242	9	0.162877	0.89211	30	2.8822e-07	2.34899e-05	0	1	1
Butanoate metabolism	ko00650	Metabolism	Carbohydrate metabolism	4	0.157377	0.381521	1	0.762601	1	0	1	1	4	0.154635	0.607363	0	1	1
C-type lectin receptor signaling pathway	ko04625	Organismal Systems	Immune system	8	0.533314	0.831718	3	0.898594	1	7	0.148729	0.869741	5	0.89961	1	0	1	1
Calcium signaling pathway	ko04020	Environmental Information Processing	Signal transduction	38	8.80861e-06	0.000122555	11	0.660776	1	6	0.943816	0.999999	17	0.636653	1	0	1	1
Carbohydrate digestion and absorption	ko04973	Organismal Systems	Digestive system	6	0.111577	0.29754	3	0.37843	0.892707	1	0.850512	0.999999	2	0.853363	1	0	1	1
Carbon metabolism	ko01200	Metabolism	Global and overview maps	24	3.22194e-06	4.90962e-05	2	0.980348	1	0	1	1	13	0.0847463	0.395318	1	0.71142	0.932254
Cardiac muscle contraction	ko04260	Organismal Systems	Circulatory system	16	0.000615204	0.00492163	2	0.933808	1	4	0.493755	0.999999	4	0.895794	1	4	0.0135979	0.0495353
Cell adhesion molecules	ko04514	Environmental Information Processing	Signaling molecules and interaction	18	0.0280777	0.116686	5	0.865401	1	6	0.591202	0.999999	12	0.425366	1	1	0.79931	0.932254
Cell cycle	ko04110	Cellular Processes	Cell growth and death	7	0.849516	0.994144	12	0.0233009	0.214081	5	0.61879	0.999999	26	1.65159e-06	7.5278e-05	0	1	1
Cellular senescence	ko04218	Cellular Processes	Cell growth and death	15	0.206717	0.446955	7	0.675834	1	9	0.217254	0.999999	23	0.00142209	0.0257557	0	1	1
Central carbon metabolism in cancer	ko05230	Human Diseases	Cancer: overview	15	0.000182653	0.00171909	2	0.871765	1	2	0.801195	0.999999	9	0.0771171	0.391265	0	1	1
Chagas disease	ko05142	Human Diseases	Infectious disease: parasitic	9	0.354253	0.644096	4	0.750596	1	5	0.422759	0.999999	5	0.885149	1	0	1	1
Chemical carcinogenesis - DNA adducts	ko05204	Human Diseases	Cancer: overview	4	0.734764	0.947396	2	0.843349	1	1	0.939885	0.999999	4	0.729766	1	0	1	1
Chemical carcinogenesis - reactive oxygen species	ko05208	Human Diseases	Cancer: overview	40	1.64904e-07	4.39743e-06	8	0.872884	1	9	0.59677	0.999999	13	0.861168	1	11	2.30403e-05	0.000167865
Chemical carcinogenesis - receptor activation	ko05207	Human Diseases	Cancer: overview	16	0.395855	0.684722	9	0.639549	1	9	0.43313	0.999999	17	0.287868	0.87398	0	1	1
Chemokine signaling pathway	ko04062	Organismal Systems	Immune system	19	0.12703	0.330484	15	0.0527829	0.331093	5	0.908523	0.999999	10	0.913947	1	0	1	1
Cholesterol metabolism	ko04979	Organismal Systems	Digestive system	3	0.740153	0.947396	1	0.923588	1	5	0.0582307	0.542971	10	0.00348538	0.0494015	0	1	1
Choline metabolism in cancer	ko05231	Human Diseases	Cancer: overview	14	0.0150238	0.0696757	4	0.729123	1	4	0.597719	0.999999	7	0.610947	1	0	1	1
Cholinergic synapse	ko04725	Organismal Systems	Nervous system	22	2.62511e-05	0.000311124	11	0.0238402	0.214081	2	0.953444	0.999999	7	0.746288	1	0	1	1
Chronic myeloid leukemia	ko05220	Human Diseases	Cancer: specific types	7	0.338367	0.633202	5	0.320476	0.818994	4	0.38986	0.999999	11	0.0234268	0.18866	0	1	1
Circadian entrainment	ko04713	Organismal Systems	Environmental adaptation	23	4.70697e-07	1.00415e-05	11	0.00812033	0.120911	2	0.917669	0.999999	5	0.857098	1	0	1	1
Circadian rhythm	ko04710	Organismal Systems	Environmental adaptation	1	0.913003	1	4	0.0666438	0.368805	0	1	1	0	1	1	0	1	1
Citrate cycle (TCA cycle)	ko00020	Metabolism	Carbohydrate metabolism	8	0.00133819	0.00951601	0	1	1	0	1	1	2	0.670194	1	0	1	1
Cocaine addiction	ko05030	Human Diseases	Substance dependence	9	0.0101465	0.052369	6	0.034102	0.254382	3	0.341476	0.999999	4	0.507512	1	0	1	1
Collecting duct acid secretion	ko04966	Organismal Systems	Excretory system	6	0.0136841	0.065357	2	0.393841	0.913447	1	0.688057	0.999999	2	0.612526	1	0	1	1
Colorectal cancer	ko05210	Human Diseases	Cancer: specific types	11	0.058296	0.192317	7	0.137533	0.506122	5	0.296409	0.999999	12	0.0263112	0.18866	0	1	1
Complement and coagulation cascades	ko04610	Organismal Systems	Immune system	2	0.989612	1	0	1	1	10	0.00266325	0.0478341	7	0.445049	1	0	1	1
Coronavirus disease - COVID-19	ko05171	Human Diseases	Infectious disease: viral	7	0.998974	1	3	0.999426	1	60	4.12951e-32	5.55419e-30	7	0.99888	1	65	4.11696e-86	1.04983e-84
Cortisol synthesis and secretion	ko04927	Organismal Systems	Endocrine system	7	0.218339	0.465455	4	0.409796	0.921402	1	0.939885	0.999999	3	0.875965	1	0	1	1
Cushing syndrome	ko04934	Human Diseases	Endocrine and metabolic disease	12	0.49133	0.802171	10	0.234721	0.681927	6	0.630368	0.999999	20	0.0102599	0.111491	0	1	1
Cysteine and methionine metabolism	ko00270	Metabolism	Amino acid metabolism	6	0.173661	0.406553	3	0.459509	0.975573	1	0.884739	0.999999	7	0.0780129	0.391265	0	1	1
Cytokine-cytokine receptor interaction	ko04060	Environmental Information Processing	Signaling molecules and interaction	4	1	1	1	1	1	7	0.970043	0.999999	9	0.99972	1	1	0.961833	0.961833
Cytosolic DNA-sensing pathway	ko04623	Organismal Systems	Immune system	2	0.954194	1	1	0.958883	1	3	0.488916	0.999999	1	0.992245	1	0	1	1
D-Amino acid metabolism	ko00470	Metabolism	Metabolism of other amino acids	2	0.0697964	0.216843	0	1	1	0	1	1	0	1	1	0	1	1
DNA replication	ko03030	Genetic Information Processing	Replication and repair	0	1	1	2	0.543519	1	1	0.788635	0.999999	9	0.00106698	0.0217397	0	1	1
Diabetic cardiomyopathy	ko05415	Human Diseases	Cardiovascular disease	36	1.16596e-06	1.86554e-05	8	0.807295	1	10	0.358126	0.999999	8	0.988492	1	13	2.22063e-07	2.83131e-06
Dilated cardiomyopathy	ko05414	Human Diseases	Cardiovascular disease	8	0.429526	0.723413	5	0.518483	1	6	0.211228	0.996849	9	0.283037	0.872367	0	1	1
Dopaminergic synapse	ko04728	Organismal Systems	Nervous system	29	1.15952e-07	3.37315e-06	16	0.000850936	0.0368605	2	0.977661	0.999999	10	0.536442	1	0	1	1
Drug metabolism - cytochrome P450	ko00982	Metabolism	Xenobiotics biodegradation and metabolism	2	0.967088	1	1	0.968249	1	1	0.944888	0.999999	4	0.75145	1	0	1	1
Drug metabolism - other enzymes	ko00983	Metabolism	Xenobiotics biodegradation and metabolism	4	0.851236	0.994144	3	0.755487	1	0	1	1	6	0.53727	1	0	1	1
ECM-receptor interaction	ko04512	Environmental Information Processing	Signaling molecules and interaction	6	0.663239	0.926653	1	0.989299	1	24	8.77258e-14	7.86608e-12	14	0.00558695	0.0728538	3	0.0688102	0.233955
EGFR tyrosine kinase inhibitor resistance	ko01521	Human Diseases	Drug resistance: antineoplastic	8	0.245749	0.499704	6	0.20167	0.624478	4	0.428266	0.999999	9	0.136462	0.581916	1	0.576528	0.918841
Endocrine and other factor-regulated calcium reabsorption	ko04961	Organismal Systems	Excretory system	19	3.84712e-09	2.0518e-07	3	0.498358	1	1	0.898798	0.999999	3	0.771256	1	0	1	1
Endocrine resistance	ko01522	Human Diseases	Drug resistance: antineoplastic	12	0.0535041	0.1858	4	0.706304	1	6	0.211228	0.996849	16	0.00173442	0.0295778	0	1	1
Endocytosis	ko04144	Cellular Processes	Transport and catabolism	28	0.0237207	0.101208	24	0.00163154	0.0500338	8	0.837742	0.999999	17	0.708585	1	0	1	1
Endometrial cancer	ko05213	Human Diseases	Cancer: specific types	7	0.145741	0.361529	6	0.0682302	0.369246	0	1	1	12	0.00104095	0.0217397	0	1	1
Epithelial cell signaling in Helicobacter pylori infection	ko05120	Human Diseases	Infectious disease: bacterial	10	0.0365748	0.139332	3	0.687157	1	4	0.341434	0.999999	6	0.430753	1	0	1	1
Epstein-Barr virus infection	ko05169	Human Diseases	Infectious disease: viral	11	0.899478	1	9	0.675296	1	8	0.61196	0.999999	24	0.0145979	0.132192	0	1	1
ErbB signaling pathway	ko04012	Environmental Information Processing	Signal transduction	14	0.00386606	0.0233422	7	0.125814	0.475682	4	0.475332	0.999999	4	0.885163	1	0	1	1
Estrogen signaling pathway	ko04915	Organismal Systems	Endocrine system	16	0.0532959	0.1858	8	0.37752	0.892707	4	0.835949	0.999999	8	0.817423	1	0	1	1
Ether lipid metabolism	ko00565	Metabolism	Lipid metabolism	4	0.496511	0.802442	3	0.432913	0.940818	2	0.607061	0.999999	4	0.491061	1	0	1	1
Fanconi anemia pathway	ko03460	Genetic Information Processing	Replication and repair	1	0.982095	1	1	0.927431	1	0	1	1	7	0.0848842	0.395318	0	1	1
Fat digestion and absorption	ko04975	Organismal Systems	Digestive system	5	0.194953	0.43933	0	1	1	1	0.82977	0.999999	3	0.604004	1	0	1	1
Fatty acid biosynthesis	ko00061	Metabolism	Lipid metabolism	5	0.00909045	0.0484371	0	1	1	0	1	1	1	0.755037	1	0	1	1
Fatty acid degradation	ko00071	Metabolism	Lipid metabolism	7	0.0405609	0.1527	0	1	1	0	1	1	7	0.0393061	0.256276	0	1	1
Fatty acid elongation	ko00062	Metabolism	Lipid metabolism	5	0.0489098	0.174014	1	0.750067	1	2	0.316063	0.999999	5	0.0477224	0.2893	0	1	1
Fatty acid metabolism	ko01212	Metabolism	Global and overview maps	11	0.00315382	0.0204241	3	0.547861	1	2	0.699865	0.999999	8	0.0612437	0.344232	0	1	1
Fc epsilon RI signaling pathway	ko04664	Organismal Systems	Immune system	8	0.139373	0.356796	2	0.861017	1	2	0.787872	0.999999	1	0.995165	1	0	1	1
Fc gamma R-mediated phagocytosis	ko04666	Organismal Systems	Immune system	5	0.861133	0.99602	11	0.00812033	0.120911	4	0.581276	0.999999	7	0.588782	1	0	1	1
Ferroptosis	ko04216	Cellular Processes	Cell growth and death	11	0.000163295	0.00163295	1	0.878454	1	3	0.248472	0.999999	2	0.82438	1	1	0.359081	0.704351
Fluid shear stress and atherosclerosis	ko05418	Human Diseases	Cardiovascular disease	10	0.584293	0.894611	6	0.680903	1	18	1.44888e-05	0.000354317	14	0.141016	0.581916	1	0.773441	0.932254
Focal adhesion	ko04510	Cellular Processes	Cellular community - eukaryotes	12	0.836803	0.993043	10	0.54621	1	32	4.43062e-11	2.38367e-09	23	0.0260817	0.18866	2	0.639045	0.93118
Folate biosynthesis	ko00790	Metabolism	Metabolism of cofactors and vitamins	2	0.595497	0.894644	0	1	1	0	1	1	2	0.591664	1	0	1	1
FoxO signaling pathway	ko04068	Environmental Information Processing	Signal transduction	10	0.535419	0.831718	10	0.119284	0.463695	6	0.477596	0.999999	15	0.0657356	0.363217	0	1	1
Fructose and mannose metabolism	ko00051	Metabolism	Carbohydrate metabolism	4	0.236604	0.489615	0	1	1	1	0.75934	0.999999	3	0.455531	1	0	1	1
GABAergic synapse	ko04727	Organismal Systems	Nervous system	19	2.33186e-05	0.000298479	10	0.0120055	0.157786	5	0.313065	0.999999	9	0.213582	0.732923	0	1	1
Galactose metabolism	ko00052	Metabolism	Carbohydrate metabolism	4	0.203738	0.446955	0	1	1	0	1	1	1	0.911492	1	0	1	1
Gap junction	ko04540	Cellular Processes	Cellular community - eukaryotes	16	0.000799896	0.00624309	10	0.0120055	0.157786	3	0.724046	0.999999	7	0.494581	1	0	1	1
Gastric acid secretion	ko04971	Organismal Systems	Digestive system	16	0.000139959	0.00149289	7	0.0844055	0.4087	2	0.836815	0.999999	8	0.209107	0.725199	0	1	1
Gastric cancer	ko05226	Human Diseases	Cancer: specific types	7	0.935316	1	11	0.117261	0.463695	9	0.167527	0.89211	24	0.000224363	0.00664929	0	1	1
Glioma	ko05214	Human Diseases	Cancer: specific types	14	0.00128149	0.0094992	4	0.520521	1	1	0.961077	0.999999	10	0.0527131	0.306866	0	1	1
Glucagon signaling pathway	ko04922	Organismal Systems	Endocrine system	19	0.00032323	0.00272193	9	0.0824821	0.4087	1	0.989921	0.999999	3	0.988591	1	0	1	1
Glutamatergic synapse	ko04724	Organismal Systems	Nervous system	26	2.00083e-07	4.57333e-06	20	6.28865e-07	8.67834e-05	3	0.861617	0.999999	8	0.621429	1	0	1	1
Glutathione metabolism	ko00480	Metabolism	Metabolism of other amino acids	6	0.23395	0.489308	2	0.768932	1	1	0.907208	0.999999	9	0.020192	0.173227	0	1	1
Glycerolipid metabolism	ko00561	Metabolism	Lipid metabolism	7	0.155325	0.379419	1	0.951988	1	0	1	1	4	0.656382	1	1	0.473181	0.78786
Glycerophospholipid metabolism	ko00564	Metabolism	Lipid metabolism	12	0.0571546	0.190515	3	0.865561	1	2	0.917669	0.999999	4	0.936952	1	0	1	1
Glycine, serine and threonine metabolism	ko00260	Metabolism	Amino acid metabolism	2	0.793589	0.972983	0	1	1	0	1	1	8	0.00628186	0.0758476	1	0.337823	0.689158
Glycolysis / Gluconeogenesis	ko00010	Metabolism	Carbohydrate metabolism	13	0.00130614	0.0094992	2	0.855341	1	0	1	1	3	0.88854	1	0	1	1
Glycosaminoglycan biosynthesis - chondroitin sulfate / dermatan sulfate	ko00532	Metabolism	Glycan biosynthesis and metabolism	0	1	1	0	1	1	0	1	1	3	0.186269	0.690042	0	1	1
Glycosaminoglycan biosynthesis - heparan sulfate / heparin	ko00534	Metabolism	Glycan biosynthesis and metabolism	2	0.551272	0.852208	3	0.11553	0.463695	0	1	1	2	0.547464	1	0	1	1
Glycosaminoglycan biosynthesis - keratan sulfate	ko00533	Metabolism	Glycan biosynthesis and metabolism	0	1	1	0	1	1	0	1	1	2	0.283653	0.872367	0	1	1
Glycosaminoglycan degradation	ko00531	Metabolism	Glycan biosynthesis and metabolism	1	0.77585	0.971979	0	1	1	0	1	1	1	0.773474	1	0	1	1
Glycosphingolipid biosynthesis - ganglio series	ko00604	Metabolism	Glycan biosynthesis and metabolism	3	0.0990359	0.273203	0	1	1	0	1	1	2	0.312294	0.897711	0	1	1
Glycosphingolipid biosynthesis - globo and isoglobo series	ko00603	Metabolism	Glycan biosynthesis and metabolism	2	0.315226	0.596878	0	1	1	0	1	1	2	0.312294	0.897711	0	1	1
Glycosphingolipid biosynthesis - lacto and neolacto series	ko00601	Metabolism	Glycan biosynthesis and metabolism	4	0.142894	0.359675	2	0.393841	0.913447	0	1	1	3	0.330882	0.925078	0	1	1
Glycosylphosphatidylinositol (GPI)-anchor biosynthesis	ko00563	Metabolism	Glycan biosynthesis and metabolism	0	1	1	1	0.736873	1	0	1	1	0	1	1	0	1	1
Glyoxylate and dicarboxylate metabolism	ko00630	Metabolism	Carbohydrate metabolism	5	0.071828	0.218904	1	0.785818	1	0	1	1	3	0.394033	1	1	0.277668	0.666547
GnRH secretion	ko04929	Organismal Systems	Endocrine system	14	0.0001986	0.00178847	5	0.205677	0.624478	1	0.93443	0.999999	4	0.706699	1	0	1	1
GnRH signaling pathway	ko04912	Organismal Systems	Endocrine system	18	0.000148	0.00152774	6	0.311514	0.811113	7	0.0926789	0.643315	3	0.973203	1	0	1	1
Graft-versus-host disease	ko05332	Human Diseases	Immune disease	2	0.793589	0.972983	0	1	1	1	0.806161	0.999999	3	0.551477	1	0	1	1
Growth hormone synthesis, secretion and action	ko04935	Organismal Systems	Endocrine system	13	0.103031	0.279407	12	0.013671	0.171509	4	0.733446	0.999999	3	0.994288	1	0	1	1
HIF-1 signaling pathway	ko04066	Environmental Information Processing	Signal transduction	19	0.000466391	0.0038268	4	0.801459	1	5	0.489016	0.999999	5	0.920214	1	2	0.328433	0.689158
Hedgehog signaling pathway	ko04340	Environmental Information Processing	Signal transduction	4	0.620525	0.919297	4	0.30632	0.805184	2	0.690525	0.999999	9	0.0225165	0.188214	0	1	1
Hematopoietic cell lineage	ko04640	Organismal Systems	Immune system	3	0.984176	1	1	0.99426	1	4	0.613772	0.999999	3	0.983483	1	0	1	1
Hepatitis B	ko05161	Human Diseases	Infectious disease: viral	16	0.163332	0.392979	10	0.291071	0.772458	8	0.374989	0.999999	10	0.784775	1	0	1	1
Hepatitis C	ko05160	Human Diseases	Infectious disease: viral	15	0.206717	0.446955	7	0.675834	1	5	0.79812	0.999999	12	0.518548	1	0	1	1
Hepatocellular carcinoma	ko05225	Human Diseases	Cancer: specific types	11	0.704868	0.936593	19	0.000509464	0.0368605	9	0.255114	0.999999	24	0.00114727	0.0220007	0	1	1
Herpes simplex virus 1 infection	ko05168	Human Diseases	Infectious disease: viral	13	1	1	23	0.644448	1	5	0.999995	0.999999	17	0.999955	1	0	1	1
Hippo signaling pathway	ko04390	Environmental Information Processing	Signal transduction	10	0.751822	0.954695	18	0.000746297	0.0368605	12	0.0317572	0.449616	35	2.58175e-09	8.41649e-07	0	1	1
Hippo signaling pathway - multiple species	ko04392	Environmental Information Processing	Signal transduction	0	1	1	4	0.0543308	0.333229	3	0.121342	0.759091	8	0.00100381	0.0217397	0	1	1
Histidine metabolism	ko00340	Metabolism	Amino acid metabolism	1	0.823053	0.990139	0	1	1	0	1	1	2	0.50002	1	0	1	1
Homologous recombination	ko03440	Genetic Information Processing	Replication and repair	1	0.960512	1	0	1	1	1	0.82977	0.999999	6	0.0834834	0.395318	0	1	1
Human T-cell leukemia virus 1 infection	ko05166	Human Diseases	Infectious disease: viral	20	0.230404	0.48506	12	0.42612	0.933697	14	0.0833726	0.640778	25	0.0251426	0.18866	0	1	1
Human cytomegalovirus infection	ko05163	Human Diseases	Infectious disease: viral	25	0.0297862	0.121924	15	0.147886	0.530702	8	0.730156	0.999999	21	0.165586	0.635073	0	1	1
Human immunodeficiency virus 1 infection	ko05170	Human Diseases	Infectious disease: viral	24	0.0268374	0.113	15	0.103169	0.44744	7	0.789065	0.999999	19	0.228993	0.754059	0	1	1
Human papillomavirus infection	ko05165	Human Diseases	Infectious disease: viral	23	0.697192	0.936593	22	0.103754	0.44744	34	1.10162e-06	3.29263e-05	52	1.93189e-07	2.09932e-05	2	0.877511	0.939885
Huntington disease	ko05016	Human Diseases	Neurodegenerative disease	54	2.5068e-09	1.60435e-07	23	0.0333669	0.254382	7	0.977491	0.999999	15	0.97625	1	11	0.000416627	0.00236088
Hypertrophic cardiomyopathy	ko05410	Human Diseases	Cardiovascular disease	5	0.813219	0.985417	4	0.656592	1	6	0.172362	0.89211	9	0.223074	0.752497	0	1	1
IL-17 signaling pathway	ko04657	Organismal Systems	Immune system	5	0.835181	0.993043	3	0.845739	1	4	0.547276	0.999999	5	0.830732	1	0	1	1
Inflammatory bowel disease	ko05321	Human Diseases	Immune disease	3	0.865292	0.99602	1	0.960954	1	4	0.274188	0.999999	1	0.992832	1	0	1	1
Inflammatory mediator regulation of TRP channels	ko04750	Organismal Systems	Sensory system	14	0.0150238	0.0696757	6	0.365377	0.884596	2	0.923257	0.999999	2	0.995894	1	0	1	1
Influenza A	ko05164	Human Diseases	Infectious disease: viral	14	0.401012	0.686224	4	0.972839	1	3	0.976283	0.999999	8	0.945435	1	0	1	1
Inositol phosphate metabolism	ko00562	Metabolism	Carbohydrate metabolism	7	0.313396	0.596878	4	0.499077	1	1	0.95754	0.999999	4	0.808481	1	0	1	1
Insulin resistance	ko04931	Human Diseases	Endocrine and metabolic disease	7	0.718098	0.945643	6	0.455565	0.975573	2	0.946227	0.999999	6	0.83104	1	0	1	1
Insulin secretion	ko04911	Organismal Systems	Endocrine system	23	5.33681e-08	1.82518e-06	9	0.0272165	0.227629	1	0.975887	0.999999	4	0.895794	1	0	1	1
Insulin signaling pathway	ko04910	Organismal Systems	Endocrine system	21	0.00137849	0.00958953	11	0.0807927	0.4087	5	0.69154	0.999999	5	0.980194	1	1	0.775923	0.932254
Intestinal immune network for IgA production	ko04672	Organismal Systems	Immune system	2	0.872729	1	0	1	1	2	0.583703	0.999999	1	0.972717	1	0	1	1
JAK-STAT signaling pathway	ko04630	Environmental Information Processing	Signal transduction	4	0.998846	1	3	0.990147	1	2	0.99336	0.999999	6	0.98685	1	0	1	1
Kaposi sarcoma-associated herpesvirus infection	ko05167	Human Diseases	Infectious disease: viral	20	0.0956526	0.266164	8	0.761157	1	6	0.833787	0.999999	18	0.205365	0.725199	2	0.622381	0.93118
Legionellosis	ko05134	Human Diseases	Infectious disease: bacterial	3	0.816048	0.985417	1	0.946762	1	2	0.699865	0.999999	3	0.812335	1	0	1	1
Leishmaniasis	ko05140	Human Diseases	Infectious disease: parasitic	7	0.313396	0.596878	3	0.714317	1	6	0.0865599	0.643315	3	0.9197	1	0	1	1
Leukocyte transendothelial migration	ko04670	Organismal Systems	Immune system	5	0.942208	1	4	0.833838	1	9	0.0532731	0.537211	14	0.0485624	0.2893	0	1	1
Linoleic acid metabolism	ko00591	Metabolism	Lipid metabolism	1	0.889764	1	0	1	1	1	0.701254	0.999999	0	1	1	0	1	1
Lipid and atherosclerosis	ko05417	Human Diseases	Cardiovascular disease	15	0.659521	0.926653	5	0.984531	1	7	0.804827	0.999999	15	0.649038	1	0	1	1
Long-term depression	ko04730	Organismal Systems	Nervous system	9	0.0318178	0.127271	6	0.0729214	0.379742	1	0.921994	0.999999	5	0.458067	1	0	1	1
Long-term potentiation	ko04720	Organismal Systems	Nervous system	18	1.10741e-06	1.86511e-05	8	0.0164251	0.197101	0	1	1	4	0.74078	1	0	1	1
Longevity regulating pathway	ko04211	Organismal Systems	Aging	10	0.133397	0.344251	9	0.0330517	0.254382	3	0.731133	0.999999	3	0.967968	1	0	1	1
Longevity regulating pathway - multiple species	ko04213	Organismal Systems	Aging	8	0.0936473	0.265196	5	0.196772	0.624242	1	0.931519	0.999999	2	0.952877	1	0	1	1
Lysine degradation	ko00310	Metabolism	Amino acid metabolism	8	0.100581	0.275093	6	0.0934781	0.429999	2	0.751092	0.999999	4	0.706699	1	0	1	1
Lysosome	ko04142	Cellular Processes	Transport and catabolism	14	0.123473	0.323863	6	0.652595	1	10	0.0517064	0.537211	13	0.190682	0.690691	0	1	1
MAPK signaling pathway	ko04010	Environmental Information Processing	Signal transduction	31	0.0331665	0.128577	15	0.494806	1	19	0.0393392	0.481012	27	0.150431	0.602339	0	1	1
Malaria	ko05144	Human Diseases	Infectious disease: parasitic	0	1	1	1	0.919541	1	11	4.37192e-06	0.000117605	2	0.892123	1	0	1	1
Mannose type O-glycan biosynthesis	ko00515	Metabolism	Glycan biosynthesis and metabolism	3	0.24999	0.50071	2	0.320414	0.818994	0	1	1	2	0.52414	1	0	1	1
Maturity onset diabetes of the young	ko04950	Human Diseases	Endocrine and metabolic disease	2	0.595497	0.894644	1	0.736873	1	0	1	1	4	0.126629	0.565496	0	1	1
Measles	ko05162	Human Diseases	Infectious disease: viral	7	0.909632	1	2	0.993637	1	6	0.535851	0.999999	10	0.603694	1	0	1	1
Melanogenesis	ko04916	Organismal Systems	Endocrine system	16	0.00319127	0.0204241	9	0.0616961	0.3623	4	0.613772	0.999999	12	0.0705112	0.370752	0	1	1
Melanoma	ko05218	Human Diseases	Cancer: specific types	5	0.643637	0.919481	2	0.881743	1	0	1	1	11	0.0176935	0.155894	0	1	1
Metabolic pathways	ko01100	Metabolism	Global and overview maps	164	1.95888e-07	4.57333e-06	55	0.998097	1	33	0.999999	0.999999	113	0.557226	1	12	0.913983	0.951288
Metabolism of xenobiotics by cytochrome P450	ko00980	Metabolism	Xenobiotics biodegradation and metabolism	4	0.804166	0.982187	2	0.881743	1	1	0.955653	0.999999	5	0.637546	1	0	1	1
MicroRNAs in cancer	ko05206	Human Diseases	Cancer: overview	13	0.426374	0.723413	18	0.000934869	0.0368605	13	0.0165981	0.24805	31	6.20515e-07	4.04576e-05	0	1	1
Mineral absorption	ko04978	Organismal Systems	Digestive system	10	0.0136212	0.065357	0	1	1	3	0.467117	0.999999	10	0.0130285	0.128706	1	0.478895	0.78786
Mismatch repair	ko03430	Genetic Information Processing	Replication and repair	0	1	1	0	1	1	0	1	1	3	0.246759	0.790879	0	1	1
Mitophagy - animal	ko04137	Cellular Processes	Transport and catabolism	9	0.0855237	0.24915	1	0.974184	1	3	0.581093	0.999999	8	0.161432	0.626511	2	0.177543	0.503038
Morphine addiction	ko05032	Human Diseases	Substance dependence	20	1.28128e-05	0.000170837	11	0.00591092	0.120911	1	0.981434	0.999999	6	0.698671	1	0	1	1
Mucin type O-glycan biosynthesis	ko00512	Metabolism	Glycan biosynthesis and metabolism	3	0.518968	0.818077	1	0.842739	1	0	1	1	2	0.764555	1	0	1	1
N-Glycan biosynthesis	ko00510	Metabolism	Glycan biosynthesis and metabolism	5	0.326284	0.614181	3	0.459509	0.975573	2	0.629413	0.999999	3	0.735843	1	0	1	1
NF-kappa B signaling pathway	ko04064	Environmental Information Processing	Signal transduction	5	0.898305	1	2	0.968106	1	3	0.815914	0.999999	7	0.66343	1	0	1	1
NOD-like receptor signaling pathway	ko04621	Organismal Systems	Immune system	15	0.385821	0.670992	3	0.99495	1	8	0.491063	0.999999	13	0.600434	1	0	1	1
Natural killer cell mediated cytotoxicity	ko04650	Organismal Systems	Immune system	7	0.791487	0.972983	6	0.534039	1	3	0.87692	0.999999	2	0.998928	1	0	1	1
Necroptosis	ko04217	Cellular Processes	Cell growth and death	11	0.673574	0.933089	7	0.694907	1	3	0.968024	0.999999	11	0.664722	1	1	0.826141	0.932254
Neomycin, kanamycin and gentamicin biosynthesis	ko00524	Metabolism	Biosynthesis of other secondary metabolites	2	0.0489414	0.174014	0	1	1	0	1	1	0	1	1	0	1	1
Neuroactive ligand-receptor interaction	ko04080	Environmental Information Processing	Signaling molecules and interaction	34	0.0810385	0.240114	13	0.90342	1	8	0.983942	0.999999	16	0.991832	1	0	1	1
Neurotrophin signaling pathway	ko04722	Organismal Systems	Nervous system	18	0.00375207	0.0230896	6	0.559156	1	6	0.394599	0.999999	11	0.28954	0.87398	0	1	1
Neutrophil extracellular trap formation	ko04613	Organismal Systems	Immune system	13	0.680538	0.934644	11	0.34516	0.858237	5	0.906165	0.999999	7	0.990322	1	0	1	1
Nicotinate and nicotinamide metabolism	ko00760	Metabolism	Metabolism of cofactors and vitamins	1	0.94138	1	1	0.842739	1	1	0.788635	0.999999	2	0.764555	1	0	1	1
Nicotine addiction	ko05033	Human Diseases	Substance dependence	12	2.43308e-05	0.000299456	4	0.137478	0.506122	0	1	1	0	1	1	0	1	1
Nitrogen metabolism	ko00910	Metabolism	Energy metabolism	1	0.73759	0.947396	0	1	1	0	1	1	5	0.00679378	0.079099	0	1	1
Non-alcoholic fatty liver disease	ko04932	Human Diseases	Endocrine and metabolic disease	23	0.00142652	0.00971245	7	0.669314	1	5	0.79357	0.999999	5	0.992924	1	4	0.0870585	0.277499
Non-homologous end-joining	ko03450	Genetic Information Processing	Replication and repair	1	0.640408	0.919481	1	0.486748	1	0	1	1	2	0.254902	0.806777	0	1	1
Non-small cell lung cancer	ko05223	Human Diseases	Cancer: specific types	8	0.175039	0.406553	5	0.290756	0.772458	0	1	1	10	0.0415914	0.264923	0	1	1
Notch signaling pathway	ko04330	Environmental Information Processing	Signal transduction	3	0.842326	0.994144	3	0.583053	1	2	0.726489	0.999999	19	3.57764e-08	5.83156e-06	0	1	1
Nucleocytoplasmic transport	ko03013	Genetic Information Processing	Translation	4	0.967938	1	10	0.0430319	0.28797	0	1	1	8	0.569268	1	0	1	1
Nucleotide excision repair	ko03420	Genetic Information Processing	Replication and repair	1	0.973406	1	3	0.405854	0.921402	0	1	1	10	0.00181459	0.0295778	0	1	1
Olfactory transduction	ko04740	Organismal Systems	Sensory system	14	0.999939	1	2	1	1	0	1	1	3	1	1	0	1	1
One carbon pool by folate	ko00670	Metabolism	Metabolism of cofactors and vitamins	1	0.792837	0.972983	0	1	1	1	0.577903	0.999999	5	0.0141149	0.13147	0	1	1
Oocyte meiosis	ko04114	Cellular Processes	Cell growth and death	16	0.0333497	0.128577	10	0.110751	0.457897	2	0.975026	0.999999	13	0.169801	0.643665	0	1	1
Osteoclast differentiation	ko04380	Organismal Systems	Development and regeneration	7	0.831799	0.993043	4	0.870057	1	10	0.0344726	0.454364	4	0.985514	1	0	1	1
Other glycan degradation	ko00511	Metabolism	Glycan biosynthesis and metabolism	2	0.399593	0.686224	0	1	1	0	1	1	3	0.148474	0.602339	0	1	1
Other types of O-glycan biosynthesis	ko00514	Metabolism	Glycan biosynthesis and metabolism	4	0.47979	0.791406	2	0.688877	1	1	0.868733	0.999999	6	0.137794	0.581916	0	1	1
Ovarian steroidogenesis	ko04913	Organismal Systems	Endocrine system	5	0.341621	0.635575	2	0.731423	1	2	0.640214	0.999999	0	1	1	0	1	1
Oxidative phosphorylation	ko00190	Metabolism	Energy metabolism	31	1.15913e-08	5.2989e-07	5	0.806991	1	3	0.926468	0.999999	2	0.999685	1	11	1.61931e-07	2.75282e-06
Oxytocin signaling pathway	ko04921	Organismal Systems	Endocrine system	23	0.00109203	0.00832023	14	0.0205695	0.214081	4	0.892216	0.999999	7	0.947776	1	0	1	1
PD-L1 expression and PD-1 checkpoint pathway in cancer	ko05235	Human Diseases	Cancer: overview	7	0.514143	0.816343	4	0.656592	1	3	0.731133	0.999999	4	0.91012	1	0	1	1
PI3K-Akt signaling pathway	ko04151	Environmental Information Processing	Signal transduction	24	0.744322	0.948937	17	0.604735	1	36	6.63388e-07	2.54931e-05	33	0.112974	0.51152	3	0.741064	0.932254
PPAR signaling pathway	ko03320	Organismal Systems	Endocrine system	8	0.204181	0.446955	2	0.895374	1	3	0.618545	0.999999	9	0.107722	0.49461	0	1	1
Pancreatic cancer	ko05212	Human Diseases	Cancer: specific types	7	0.350953	0.641744	2	0.899584	1	4	0.399505	0.999999	13	0.00396497	0.0538575	0	1	1
Pancreatic secretion	ko04972	Organismal Systems	Digestive system	15	0.00586759	0.0329409	4	0.721667	1	2	0.920509	0.999999	9	0.303963	0.897711	0	1	1
Pantothenate and CoA biosynthesis	ko00770	Metabolism	Metabolism of cofactors and vitamins	4	0.0691597	0.216843	1	0.659728	1	1	0.595743	0.999999	0	1	1	0	1	1
Parathyroid hormone synthesis, secretion and action	ko04928	Organismal Systems	Endocrine system	14	0.0300999	0.121924	5	0.625296	1	5	0.47267	0.999999	7	0.702162	1	0	1	1
Parkinson disease	ko05012	Human Diseases	Neurodegenerative disease	54	9.11626e-12	1.4586e-09	20	0.0438215	0.28797	5	0.989256	0.999999	11	0.991993	1	13	4.49283e-06	4.58269e-05
Pathogenic Escherichia coli infection	ko05130	Human Diseases	Infectious disease: bacterial	14	0.636156	0.919481	12	0.280584	0.761154	13	0.0726189	0.591954	14	0.625855	1	1	0.884597	0.939885
Pathways in cancer	ko05200	Human Diseases	Cancer: overview	39	0.587803	0.894644	30	0.25471	0.717347	36	0.00266733	0.0478341	70	1.26449e-06	6.8704e-05	0	1	1
Pathways of neurodegeneration - multiple diseases	ko05022	Human Diseases	Neurodegenerative disease	78	1.79768e-11	1.91753e-09	36	0.00762139	0.120911	13	0.968402	0.999999	27	0.954649	1	13	0.00156423	0.0078641
Pentose and glucuronate interconversions	ko00040	Metabolism	Carbohydrate metabolism	0	1	1	0	1	1	1	0.769529	0.999999	1	0.930041	1	0	1	1
Pentose phosphate pathway	ko00030	Metabolism	Carbohydrate metabolism	5	0.071828	0.218904	1	0.785818	1	0	1	1	3	0.394033	1	1	0.277668	0.666547
Peroxisome	ko04146	Cellular Processes	Transport and catabolism	11	0.0436482	0.160545	4	0.591872	1	0	1	1	5	0.747543	1	0	1	1
Pertussis	ko05133	Human Diseases	Infectious disease: bacterial	5	0.679326	0.934644	1	0.979012	1	6	0.0956601	0.643315	5	0.673389	1	0	1	1
Phagosome	ko04145	Cellular Processes	Transport and catabolism	17	0.053998	0.1858	11	0.121351	0.46518	10	0.0947556	0.643315	12	0.434773	1	0	1	1
Phenylalanine metabolism	ko00360	Metabolism	Amino acid metabolism	2	0.343779	0.635892	0	1	1	0	1	1	1	0.713549	1	0	1	1
Phenylalanine, tyrosine and tryptophan biosynthesis	ko00400	Metabolism	Amino acid metabolism	2	0.0697964	0.216843	0	1	1	0	1	1	0	1	1	0	1	1
Phosphatidylinositol signaling system	ko04070	Environmental Information Processing	Signal transduction	15	0.00586759	0.0329409	6	0.356341	0.878127	1	0.985072	0.999999	3	0.980171	1	0	1	1
Phospholipase D signaling pathway	ko04072	Environmental Information Processing	Signal transduction	19	0.0155703	0.0711786	7	0.614364	1	7	0.4332	0.999999	8	0.876138	1	0	1	1
Phosphonate and phosphinate metabolism	ko00440	Metabolism	Metabolism of other amino acids	1	0.376143	0.66135	0	1	1	0	1	1	0	1	1	0	1	1
Phototransduction	ko04744	Organismal Systems	Sensory system	4	0.172377	0.406553	0	1	1	0	1	1	1	0.896474	1	0	1	1
Platelet activation	ko04611	Organismal Systems	Immune system	7	0.83788	0.993043	7	0.426253	0.933697	7	0.268194	0.999999	8	0.723104	1	2	0.38697	0.730944
Platinum drug resistance	ko01524	Human Diseases	Drug resistance: antineoplastic	6	0.450999	0.751664	4	0.477233	1	0	1	1	9	0.0827559	0.395318	0	1	1
Porphyrin metabolism	ko00860	Metabolism	Metabolism of cofactors and vitamins	2	0.847029	0.994144	1	0.890361	1	1	0.843894	0.999999	2	0.844223	1	0	1	1
Primary bile acid biosynthesis	ko00120	Metabolism	Lipid metabolism	1	0.73759	0.947396	1	0.582072	1	1	0.519533	0.999999	0	1	1	0	1	1
Primary immunodeficiency	ko05340	Human Diseases	Immune disease	1	0.949947	1	0	1	1	0	1	1	1	0.948879	1	0	1	1
Prion disease	ko05020	Human Diseases	Neurodegenerative disease	47	5.70367e-08	1.82518e-06	22	0.0178895	0.20573	8	0.896031	0.999999	7	0.999904	1	11	0.000150654	0.000960422
Progesterone-mediated oocyte maturation	ko04914	Organismal Systems	Endocrine system	7	0.639696	0.919481	3	0.883111	1	2	0.928486	0.999999	11	0.128649	0.56675	0	1	1
Prolactin signaling pathway	ko04917	Organismal Systems	Endocrine system	7	0.27666	0.539825	3	0.687157	1	5	0.171964	0.89211	2	0.97217	1	0	1	1
Propanoate metabolism	ko00640	Metabolism	Carbohydrate metabolism	2	0.708298	0.936593	0	1	1	0	1	1	6	0.0295541	0.196625	0	1	1
Prostate cancer	ko05215	Human Diseases	Cancer: specific types	5	0.861133	0.99602	4	0.714061	1	5	0.380549	0.999999	13	0.0266207	0.18866	0	1	1
Proteasome	ko03050	Genetic Information Processing	Folding, sorting and degradation	0	1	1	7	0.00729669	0.120911	1	0.862919	0.999999	3	0.682076	1	0	1	1
Protein digestion and absorption	ko04974	Organismal Systems	Digestive system	7	0.66042	0.926653	0	1	1	25	3.79295e-13	2.55076e-11	6	0.788006	1	2	0.3006	0.666547
Protein export	ko03060	Genetic Information Processing	Folding, sorting and degradation	2	0.527915	0.828103	1	0.692977	1	0	1	1	3	0.246759	0.790879	0	1	1
Protein processing in endoplasmic reticulum	ko04141	Genetic Information Processing	Folding, sorting and degradation	12	0.633207	0.919481	8	0.614247	1	4	0.930851	0.999999	14	0.39104	1	0	1	1
Proteoglycans in cancer	ko05205	Human Diseases	Cancer: overview	14	0.666032	0.926653	11	0.422674	0.933697	28	1.87674e-08	8.41407e-07	31	8.67614e-05	0.00282842	4	0.170464	0.503038
Proximal tubule bicarbonate reclamation	ko04964	Organismal Systems	Excretory system	6	0.00603903	0.0333188	0	1	1	2	0.252729	0.999999	6	0.00584175	0.0732466	0	1	1
Purine metabolism	ko00230	Metabolism	Nucleotide metabolism	10	0.515316	0.816343	5	0.779745	1	1	0.996315	0.999999	9	0.640379	1	0	1	1
Pyrimidine metabolism	ko00240	Metabolism	Nucleotide metabolism	2	0.944272	1	2	0.801804	1	1	0.921994	0.999999	7	0.151509	0.602339	0	1	1
Pyruvate metabolism	ko00620	Metabolism	Carbohydrate metabolism	7	0.0612142	0.199883	1	0.910796	1	0	1	1	3	0.696237	1	0	1	1
RIG-I-like receptor signaling pathway	ko04622	Organismal Systems	Immune system	5	0.618515	0.919297	1	0.972813	1	3	0.571376	0.999999	1	0.99587	1	0	1	1
RNA degradation	ko03018	Genetic Information Processing	Folding, sorting and degradation	5	0.723068	0.946041	7	0.0988791	0.447388	2	0.852376	0.999999	4	0.85438	1	0	1	1
RNA polymerase	ko03020	Genetic Information Processing	Transcription	2	0.739577	0.947396	2	0.512506	1	0	1	1	1	0.930041	1	0	1	1
Rap1 signaling pathway	ko04015	Environmental Information Processing	Signal transduction	27	0.00436691	0.025878	15	0.103169	0.44744	9	0.528825	0.999999	16	0.514179	1	0	1	1
Ras signaling pathway	ko04014	Environmental Information Processing	Signal transduction	25	0.0410712	0.152823	15	0.175751	0.59155	13	0.172982	0.89211	14	0.830496	1	0	1	1
Regulation of actin cytoskeleton	ko04810	Cellular Processes	Cell motility	11	0.944983	1	14	0.196643	0.624242	11	0.307915	0.999999	26	0.0115352	0.117515	0	1	1
Regulation of lipolysis in adipocytes	ko04923	Organismal Systems	Endocrine system	6	0.246729	0.499704	6	0.0593905	0.356343	3	0.422365	0.999999	1	0.987567	1	0	1	1
Relaxin signaling pathway	ko04926	Organismal Systems	Endocrine system	17	0.0169012	0.0751165	10	0.110751	0.457897	13	0.00299093	0.050285	8	0.762735	1	2	0.40602	0.739536
Renal cell carcinoma	ko05211	Human Diseases	Cancer: specific types	9	0.0688778	0.216843	7	0.0521901	0.331093	2	0.787872	0.999999	6	0.403326	1	0	1	1
Renin secretion	ko04924	Organismal Systems	Endocrine system	11	0.0123373	0.0607375	5	0.252004	0.717043	1	0.947232	0.999999	7	0.247453	0.790879	0	1	1
Renin-angiotensin system	ko04614	Organismal Systems	Endocrine system	0	1	1	0	1	1	0	1	1	2	0.52414	1	0	1	1
Retinol metabolism	ko00830	Metabolism	Metabolism of cofactors and vitamins	1	0.995344	1	0	1	1	3	0.551531	0.999999	3	0.894391	1	0	1	1
Retrograde endocannabinoid signaling	ko04723	Organismal Systems	Nervous system	32	3.21408e-08	1.28563e-06	13	0.0320326	0.254382	3	0.951215	0.999999	6	0.969392	1	6	0.00490834	0.0192558
Rheumatoid arthritis	ko05323	Human Diseases	Immune disease	9	0.238687	0.489615	3	0.83491	1	8	0.0354708	0.454364	1	0.999147	1	0	1	1
Riboflavin metabolism	ko00740	Metabolism	Metabolism of cofactors and vitamins	1	0.46698	0.774267	0	1	1	1	0.291593	0.999999	1	0.46461	1	0	1	1
Ribosome	ko03010	Genetic Information Processing	Translation	6	0.946057	1	3	0.967081	1	55	2.50397e-41	6.73569e-39	2	0.999685	1	65	4.24365e-105	2.16426e-103
Ribosome biogenesis in eukaryotes	ko03008	Genetic Information Processing	Translation	1	0.997721	1	5	0.340487	0.855073	0	1	1	3	0.93582	1	0	1	1
SNARE interactions in vesicular transport	ko04130	Genetic Information Processing	Folding, sorting and degradation	5	0.109997	0.295792	3	0.24021	0.690603	2	0.423111	0.999999	3	0.47546	1	0	1	1
Salivary secretion	ko04970	Organismal Systems	Digestive system	18	0.000110133	0.00121526	7	0.162489	0.560585	2	0.898536	0.999999	7	0.518846	1	0	1	1
Salmonella infection	ko05132	Human Diseases	Infectious disease: bacterial	26	0.0568016	0.190515	14	0.363329	0.884596	16	0.0608996	0.546066	19	0.506223	1	1	0.935345	0.954052
Selenocompound metabolism	ko00450	Metabolism	Metabolism of other amino acids	2	0.371936	0.661219	1	0.582072	1	1	0.519533	0.999999	0	1	1	0	1	1
Serotonergic synapse	ko04726	Organismal Systems	Nervous system	16	0.00894073	0.0484371	8	0.190278	0.624242	2	0.951732	0.999999	8	0.600962	1	0	1	1
Shigellosis	ko05131	Human Diseases	Infectious disease: bacterial	19	0.489129	0.802171	18	0.0645536	0.368805	13	0.234097	0.999999	21	0.293976	0.879231	2	0.746267	0.932254
Signaling pathways regulating pluripotency of stem cells	ko04550	Cellular Processes	Cellular community - eukaryotes	10	0.639706	0.919481	16	0.0018592	0.051314	9	0.144919	0.866294	25	4.72089e-05	0.00171001	1	0.787935	0.932254
Small cell lung cancer	ko05222	Human Diseases	Cancer: specific types	6	0.705006	0.936593	2	0.9487	1	11	0.00159796	0.0330655	15	0.00330438	0.0489649	0	1	1
Sphingolipid metabolism	ko00600	Metabolism	Lipid metabolism	4	0.512999	0.816343	0	1	1	2	0.618363	0.999999	4	0.507512	1	0	1	1
Sphingolipid signaling pathway	ko04071	Environmental Information Processing	Signal transduction	11	0.297144	0.57628	6	0.559156	1	6	0.394599	0.999999	12	0.188754	0.690691	0	1	1
Spinocerebellar ataxia	ko05017	Human Diseases	Neurodegenerative disease	20	0.00525545	0.0305772	15	0.00506102	0.116403	2	0.985209	0.999999	6	0.962947	1	0	1	1
Spliceosome	ko03040	Genetic Information Processing	Transcription	2	0.999633	1	24	2.32514e-08	6.41738e-06	0	1	1	11	0.395403	1	0	1	1
Staphylococcus aureus infection	ko05150	Human Diseases	Infectious disease: bacterial	2	0.990953	1	0	1	1	3	0.709436	0.999999	2	0.990569	1	0	1	1
Starch and sucrose metabolism	ko00500	Metabolism	Carbohydrate metabolism	5	0.0898586	0.256739	1	0.80677	1	0	1	1	2	0.704644	1	0	1	1
Steroid biosynthesis	ko00100	Metabolism	Lipid metabolism	0	1	1	0	1	1	0	1	1	5	0.0141149	0.13147	0	1	1
Steroid hormone biosynthesis	ko00140	Metabolism	Lipid metabolism	7	0.175326	0.406553	2	0.816634	1	2	0.73491	0.999999	2	0.949711	1	0	1	1
Sulfur metabolism	ko00920	Metabolism	Energy metabolism	0	1	1	1	0.401283	0.921402	2	0.0637499	0.553185	1	0.542077	1	0	1	1
Sulfur relay system	ko04122	Genetic Information Processing	Folding, sorting and degradation	0	1	1	0	1	1	0	1	1	1	0.46461	1	0	1	1
Synaptic vesicle cycle	ko04721	Organismal Systems	Nervous system	30	1.21124e-14	3.87595e-12	6	0.193863	0.624242	4	0.418714	0.999999	5	0.706811	1	0	1	1
Systemic lupus erythematosus	ko05322	Human Diseases	Immune disease	4	0.991343	1	7	0.483678	1	2	0.976814	0.999999	6	0.935562	1	0	1	1
T cell receptor signaling pathway	ko04660	Organismal Systems	Immune system	10	0.250355	0.50071	6	0.410625	0.921402	4	0.637098	0.999999	4	0.956306	1	0	1	1
TGF-beta signaling pathway	ko04350	Environmental Information Processing	Signal transduction	4	0.928871	1	8	0.0925854	0.429999	10	0.00558422	0.088362	17	0.000480734	0.0120553	1	0.636677	0.93118
TNF signaling pathway	ko04668	Environmental Information Processing	Signal transduction	10	0.349641	0.641744	3	0.926889	1	6	0.341389	0.999999	4	0.974599	1	0	1	1
Taste transduction	ko04742	Organismal Systems	Sensory system	10	0.0945852	0.265502	4	0.601545	1	0	1	1	1	0.998518	1	0	1	1
Taurine and hypotaurine metabolism	ko00430	Metabolism	Metabolism of other amino acids	0	1	1	1	0.56004	1	1	0.498341	0.999999	2	0.340681	0.933293	0	1	1
Terpenoid backbone biosynthesis	ko00900	Metabolism	Metabolism of terpenoids and polyketides	4	0.0691597	0.216843	0	1	1	0	1	1	1	0.806295	1	0	1	1
Th1 and Th2 cell differentiation	ko04658	Organismal Systems	Immune system	9	0.238687	0.489615	3	0.83491	1	6	0.178623	0.89211	8	0.363497	0.987501	0	1	1
Th17 cell differentiation	ko04659	Organismal Systems	Immune system	7	0.690119	0.935442	3	0.902165	1	6	0.281715	0.999999	5	0.904067	1	0	1	1
Thermogenesis	ko04714	Organismal Systems	Environmental adaptation	40	5.52822e-07	1.08055e-05	16	0.118677	0.463695	3	0.997389	0.999999	6	0.999702	1	12	6.09578e-06	5.18141e-05
Thiamine metabolism	ko00730	Metabolism	Metabolism of cofactors and vitamins	1	0.692812	0.935442	0	1	1	0	1	1	2	0.312294	0.897711	0	1	1
Thyroid cancer	ko05216	Human Diseases	Cancer: specific types	6	0.056898	0.190515	1	0.850634	1	1	0.797587	0.999999	5	0.140932	0.581916	0	1	1
Thyroid hormone signaling pathway	ko04919	Organismal Systems	Endocrine system	17	0.00923332	0.0484371	8	0.257925	0.719064	3	0.890706	0.999999	14	0.0687732	0.370705	0	1	1
Thyroid hormone synthesis	ko04918	Organismal Systems	Endocrine system	8	0.204181	0.446955	6	0.171172	0.583254	3	0.618545	0.999999	7	0.332006	0.925078	0	1	1
Tight junction	ko04530	Cellular Processes	Cellular community - eukaryotes	6	0.989926	1	14	0.0412866	0.284877	12	0.051255	0.537211	20	0.0263151	0.18866	1	0.840857	0.932254
Toll-like receptor signaling pathway	ko04620	Organismal Systems	Immune system	8	0.510748	0.816343	1	0.994826	1	4	0.629425	0.999999	2	0.996897	1	0	1	1
Toxoplasmosis	ko05145	Human Diseases	Infectious disease: parasitic	11	0.208114	0.446955	0	1	1	8	0.0923149	0.643315	8	0.590525	1	0	1	1
Transcriptional misregulation in cancer	ko05202	Human Diseases	Cancer: overview	11	0.864838	0.99602	18	0.00698067	0.120911	10	0.285699	0.999999	22	0.0286493	0.194576	0	1	1
Tryptophan metabolism	ko00380	Metabolism	Amino acid metabolism	3	0.641383	0.919481	0	1	1	1	0.843894	0.999999	3	0.636682	1	0	1	1
Tuberculosis	ko05152	Human Diseases	Infectious disease: bacterial	16	0.255847	0.508517	4	0.978985	1	8	0.465551	0.999999	7	0.981743	1	0	1	1
Type I diabetes mellitus	ko04940	Human Diseases	Endocrine and metabolic disease	5	0.194953	0.43933	2	0.614891	1	1	0.82977	0.999999	4	0.370981	0.999502	0	1	1
Type II diabetes mellitus	ko04930	Human Diseases	Endocrine and metabolic disease	6	0.121018	0.320046	5	0.0722342	0.379742	0	1	1	1	0.970488	1	0	1	1
Tyrosine metabolism	ko00350	Metabolism	Amino acid metabolism	2	0.767947	0.967492	0	1	1	0	1	1	2	0.764555	1	0	1	1
Ubiquinone and other terpenoid-quinone biosynthesis	ko00130	Metabolism	Metabolism of cofactors and vitamins	0	1	1	0	1	1	2	0.0758017	0.599725	1	0.576506	1	0	1	1
Ubiquitin mediated proteolysis	ko04120	Genetic Information Processing	Folding, sorting and degradation	14	0.191796	0.43839	13	0.0263098	0.226922	3	0.944574	0.999999	5	0.985599	1	2	0.457798	0.78786
VEGF signaling pathway	ko04370	Environmental Information Processing	Signal transduction	8	0.0745505	0.222955	4	0.34079	0.855073	2	0.717844	0.999999	4	0.656382	1	0	1	1
Valine, leucine and isoleucine biosynthesis	ko00290	Metabolism	Amino acid metabolism	1	0.269857	0.53305	0	1	1	1	0.158293	0.89211	1	0.268236	0.840815	0	1	1
Valine, leucine and isoleucine degradation	ko00280	Metabolism	Amino acid metabolism	6	0.15157	0.373096	0	1	1	1	0.8743	0.999999	8	0.0250976	0.18866	0	1	1
Various types of N-glycan biosynthesis	ko00513	Metabolism	Glycan biosynthesis and metabolism	3	0.574203	0.88339	0	1	1	2	0.494111	0.999999	2	0.802296	1	0	1	1
Vascular smooth muscle contraction	ko04270	Organismal Systems	Circulatory system	13	0.204515	0.446955	6	0.659813	1	10	0.0539208	0.537211	7	0.880837	1	0	1	1
Vasopressin-regulated water reabsorption	ko04962	Organismal Systems	Excretory system	8	0.0159137	0.0717235	6	0.021174	0.214081	0	1	1	0	1	1	0	1	1
Vibrio cholerae infection	ko05110	Human Diseases	Infectious disease: bacterial	9	0.0115702	0.0579276	6	0.0371864	0.266064	2	0.629413	0.999999	3	0.735843	1	0	1	1
Viral carcinogenesis	ko05203	Human Diseases	Cancer: overview	11	0.90609	1	13	0.210213	0.63064	6	0.860594	0.999999	19	0.181588	0.680434	0	1	1
Viral myocarditis	ko05416	Human Diseases	Cardiovascular disease	4	0.648362	0.922116	3	0.559784	1	2	0.70897	0.999999	5	0.443048	1	0	1	1
Viral protein interaction with cytokine and cytokine receptor	ko04061	Environmental Information Processing	Signaling molecules and interaction	2	0.996087	1	0	1	1	1	0.985709	0.999999	2	0.995894	1	0	1	1
Vitamin B6 metabolism	ko00750	Metabolism	Metabolism of cofactors and vitamins	1	0.376143	0.66135	0	1	1	0	1	1	1	0.374064	0.999548	0	1	1
Vitamin digestion and absorption	ko04977	Organismal Systems	Digestive system	0	1	1	0	1	1	0	1	1	1	0.846842	1	0	1	1
Wnt signaling pathway	ko04310	Environmental Information Processing	Signal transduction	12	0.608067	0.909259	18	0.00153899	0.0500338	12	0.0475459	0.537211	19	0.0422576	0.264923	0	1	1
Yersinia infection	ko05135	Human Diseases	Infectious disease: bacterial	10	0.593794	0.894644	7	0.531583	1	7	0.356511	0.999999	8	0.817423	1	0	1	1
alpha-Linolenic acid metabolism	ko00592	Metabolism	Lipid metabolism	0	1	1	0	1	1	1	0.644878	0.999999	0	1	1	0	1	1
beta-Alanine metabolism	ko00410	Metabolism	Metabolism of other amino acids	2	0.691515	0.935442	1	0.796563	1	0	1	1	4	0.200405	0.717933	0	1	1
cAMP signaling pathway	ko04024	Environmental Information Processing	Signal transduction	38	9.0685e-07	1.61218e-05	14	0.205897	0.624478	11	0.318432	0.999999	14	0.773821	1	0	1	1
cGMP-PKG signaling pathway	ko04022	Environmental Information Processing	Signal transduction	26	0.000303807	0.00262752	8	0.600681	1	4	0.926819	0.999999	8	0.940763	1	0	1	1
mRNA surveillance pathway	ko03015	Genetic Information Processing	Translation	3	0.982103	1	10	0.0240453	0.214081	1	0.985709	0.999999	7	0.610947	1	0	1	1
mTOR signaling pathway	ko04150	Environmental Information Processing	Signal transduction	14	0.274283	0.53847	12	0.0837466	0.4087	9	0.201752	0.986751	17	0.069365	0.370705	1	0.814229	0.932254
p53 signaling pathway	ko04115	Cellular Processes	Cell growth and death	4	0.812766	0.985417	3	0.714317	1	4	0.370512	0.999999	15	0.000276632	0.00751517	0	1	1
