# Supplementary material for: Molecular signatures of cell diversity modulated by long noncoding RNAs in the human fetal spinal cord
Source: iScience. 2026 Mar 17;29(4):115399. doi: 10.1016/j.isci.2026.115399 (PMC13090696; doi:10.1016/j.isci.2026.115399)
Supplement: Table S20. All pathway analysis of GW10 spinal cord of Stereo RNA-seq, related to Figure 1G [file mmc21.xlsx]

## Sheet: Table.S20 GW10_all_pathway
Pathway	Pathway_ID	KEGG_A_class	KEGG_B_class	Cluster_0(235)	Cluster_0_Pvalue	Cluster_0_Qvalue	Cluster_1(374)	Cluster_1_Pvalue	Cluster_1_Qvalue	Cluster_2(352)	Cluster_2_Pvalue	Cluster_2_Qvalue	Cluster_3(1106)	Cluster_3_Pvalue	Cluster_3_Qvalue	Cluster_4(46)	Cluster_4_Pvalue	Cluster_4_Qvalue
2-Oxocarboxylic acid metabolism	ko01210	Metabolism	Global and overview maps	1	0.441005	0.729663	1	0.607102	1	0	1	1	3	0.517783	0.895333	0	1	1
ABC transporters	ko02010	Environmental Information Processing	Membrane transport	1	0.748384	0.931597	0	1	1	3	0.331497	0.83165	4	0.898281	1	0	1	1
AGE-RAGE signaling pathway in diabetic complications	ko04933	Human Diseases	Endocrine and metabolic disease	3	0.58422	0.835036	3	0.864873	1	12	0.00171658	0.0219047	26	0.00122518	0.0131212	0	1	1
AMPK signaling pathway	ko04152	Environmental Information Processing	Signal transduction	2	0.884283	0.998596	8	0.223517	1	3	0.915615	0.996523	19	0.351444	0.733833	0	1	1
Acute myeloid leukemia	ko05221	Human Diseases	Cancer: specific types	1	0.868212	0.99658	3	0.619394	1	4	0.347372	0.856452	13	0.133706	0.38939	0	1	1
Adherens junction	ko04520	Cellular Processes	Cellular community - eukaryotes	2	0.635739	0.863466	3	0.668618	1	7	0.0401242	0.22951	20	0.00153678	0.0155758	0	1	1
Adipocytokine signaling pathway	ko04920	Organismal Systems	Endocrine system	3	0.344726	0.6342	4	0.423058	1	5	0.199569	0.638486	9	0.658801	1	1	0.336158	0.646778
Adrenergic signaling in cardiomyocytes	ko04261	Organismal Systems	Circulatory system	16	9.48692e-06	0.000323741	5	0.848579	1	9	0.229927	0.666194	19	0.726872	1	0	1	1
African trypanosomiasis	ko05143	Human Diseases	Infectious disease: parasitic	0	1	1	2	0.535391	1	3	0.232263	0.666194	6	0.429818	0.797204	1	0.196876	0.588099
Alanine, aspartate and glutamate metabolism	ko00250	Metabolism	Amino acid metabolism	1	0.67824	0.885931	2	0.535391	1	1	0.819449	0.996523	6	0.429818	0.797204	0	1	1
Alcoholic liver disease	ko04936	Human Diseases	Endocrine and metabolic disease	2	0.92779	0.998596	7	0.509795	1	6	0.609846	0.996523	23	0.252581	0.586412	0	1	1
Alcoholism	ko05034	Human Diseases	Substance dependence	7	0.328066	0.617373	11	0.279009	1	7	0.741083	0.996523	22	0.85012	1	1	0.671392	0.787469
Aldosterone synthesis and secretion	ko04925	Organismal Systems	Endocrine system	13	5.9292e-06	0.000231239	3	0.850804	1	3	0.820207	0.996523	19	0.0858605	0.282235	0	1	1
Aldosterone-regulated sodium reabsorption	ko04960	Organismal Systems	Excretory system	2	0.306848	0.581732	2	0.535391	1	3	0.232263	0.666194	5	0.617595	0.982496	0	1	1
Allograft rejection	ko05330	Human Diseases	Immune disease	0	1	1	0	1	1	3	0.220208	0.662942	0	1	1	0	1	1
Alzheimer disease	ko05010	Human Diseases	Neurodegenerative disease	23	0.0012142	0.0114302	17	0.669854	1	12	0.935439	0.996891	42	0.9767	1	5	0.0739352	0.347495
Amino sugar and nucleotide sugar metabolism	ko00520	Metabolism	Carbohydrate metabolism	2	0.4265	0.709966	2	0.677485	1	1	0.891635	0.996523	6	0.6928	1	0	1	1
Aminoacyl-tRNA biosynthesis	ko00970	Genetic Information Processing	Translation	0	1	1	3	0.353432	1	1	0.869518	0.996523	6	0.606599	0.982394	0	1	1
Amoebiasis	ko05146	Human Diseases	Infectious disease: parasitic	5	0.193322	0.421835	3	0.873592	1	14	0.000178589	0.00364831	13	0.703736	1	0	1	1
Amphetamine addiction	ko05031	Human Diseases	Substance dependence	8	0.000932859	0.00909538	8	0.0154385	0.327772	3	0.598085	0.996523	8	0.766564	1	0	1	1
Amyotrophic lateral sclerosis	ko05014	Human Diseases	Neurodegenerative disease	24	0.000236688	0.00307694	27	0.0153751	0.327772	13	0.845299	0.996523	28	0.999966	1	4	0.165516	0.588099
Antifolate resistance	ko01523	Human Diseases	Drug resistance: antineoplastic	0	1	1	0	1	1	1	0.750241	0.996523	5	0.423765	0.797204	0	1	1
Antigen processing and presentation	ko04612	Organismal Systems	Immune system	0	1	1	1	0.966755	1	4	0.378514	0.901536	16	0.0292582	0.140425	0	1	1
Apelin signaling pathway	ko04371	Environmental Information Processing	Signal transduction	11	0.00290686	0.0208835	4	0.903405	1	16	0.000457661	0.00872607	27	0.0480415	0.183331	0	1	1
Apoptosis	ko04210	Cellular Processes	Cell growth and death	5	0.384141	0.667965	4	0.893988	1	12	0.0185638	0.143493	26	0.0607038	0.22393	0	1	1
Apoptosis - multiple species	ko04215	Cellular Processes	Cell growth and death	4	0.0148678	0.0687281	3	0.196347	1	4	0.0540863	0.286457	4	0.683714	1	0	1	1
Arachidonic acid metabolism	ko00590	Metabolism	Lipid metabolism	1	0.841437	0.99658	0	1	1	5	0.132738	0.497178	4	0.978156	1	0	1	1
Arginine and proline metabolism	ko00330	Metabolism	Amino acid metabolism	4	0.0628484	0.209239	3	0.432128	1	5	0.0733947	0.347926	11	0.0875671	0.282255	0	1	1
Arginine biosynthesis	ko00220	Metabolism	Amino acid metabolism	1	0.490121	0.782473	0	1	1	1	0.638245	0.996523	3	0.621458	0.982496	0	1	1
Arrhythmogenic right ventricular cardiomyopathy	ko05412	Human Diseases	Cardiovascular disease	3	0.40243	0.683633	1	0.976504	1	9	0.00688299	0.0635011	17	0.0347354	0.153324	0	1	1
Ascorbate and aldarate metabolism	ko00053	Metabolism	Carbohydrate metabolism	0	1	1	1	0.77148	1	1	0.750241	0.996523	4	0.632064	0.985189	0	1	1
Asthma	ko05310	Human Diseases	Immune disease	0	1	1	0	1	1	1	0.738397	0.996523	0	1	1	0	1	1
Autoimmune thyroid disease	ko05320	Human Diseases	Immune disease	0	1	1	0	1	1	3	0.4061	0.930737	0	1	1	0	1	1
Autophagy - animal	ko04140	Cellular Processes	Transport and catabolism	7	0.132788	0.34525	8	0.363841	1	6	0.616814	0.996523	23	0.264094	0.602627	0	1	1
Autophagy - other	ko04136	Cellular Processes	Transport and catabolism	0	1	1	2	0.458017	1	1	0.772348	0.996523	4	0.683714	1	0	1	1
Axon guidance	ko04360	Organismal Systems	Development and regeneration	15	0.000351068	0.00435644	13	0.0940113	0.812359	16	0.00754979	0.0674762	47	1.68261e-05	0.000465523	0	1	1
B cell receptor signaling pathway	ko04662	Organismal Systems	Immune system	2	0.693107	0.892539	2	0.898385	1	7	0.0647644	0.336775	11	0.57482	0.962856	0	1	1
Bacterial invasion of epithelial cells	ko05100	Human Diseases	Infectious disease: bacterial	4	0.201567	0.43329	3	0.721347	1	8	0.0221242	0.162244	22	0.000740928	0.0084085	0	1	1
Basal cell carcinoma	ko05217	Human Diseases	Cancer: specific types	0	1	1	1	0.952977	1	5	0.146616	0.511367	21	7.00658e-05	0.00129232	0	1	1
Basal transcription factors	ko03022	Genetic Information Processing	Transcription	0	1	1	6	0.017581	0.341903	1	0.869518	0.996523	8	0.279743	0.615063	0	1	1
Base excision repair	ko03410	Genetic Information Processing	Replication and repair	0	1	1	3	0.208872	1	1	0.782659	0.996523	7	0.177431	0.45313	0	1	1
Bile secretion	ko04976	Organismal Systems	Digestive system	8	0.00519505	0.0308315	0	1	1	4	0.575002	0.996523	11	0.733814	1	0	1	1
Biosynthesis of amino acids	ko01230	Metabolism	Global and overview maps	5	0.0716562	0.227467	3	0.695843	1	1	0.967673	0.996891	13	0.243367	0.575314	0	1	1
Biosynthesis of unsaturated fatty acids	ko01040	Metabolism	Lipid metabolism	2	0.194693	0.421835	1	0.735061	1	0	1	1	8	0.0291903	0.140425	0	1	1
Biotin metabolism	ko00780	Metabolism	Metabolism of cofactors and vitamins	0	1	1	0	1	1	0	1	1	1	0.367798	0.742705	0	1	1
Bladder cancer	ko05219	Human Diseases	Cancer: specific types	1	0.715456	0.904257	1	0.867191	1	2	0.55801	0.996523	15	0.00028885	0.00416949	0	1	1
Breast cancer	ko05224	Human Diseases	Cancer: specific types	2	0.937966	0.998596	4	0.925	1	12	0.0319113	0.207423	47	1.78493e-08	1.67991e-06	0	1	1
Butanoate metabolism	ko00650	Metabolism	Carbohydrate metabolism	1	0.57583	0.827376	1	0.747802	1	0	1	1	6	0.196595	0.486861	0	1	1
C-type lectin receptor signaling pathway	ko04625	Organismal Systems	Immune system	1	0.959293	0.998596	1	0.994156	1	4	0.696822	0.996523	16	0.402586	0.772594	0	1	1
Calcium signaling pathway	ko04020	Environmental Information Processing	Signal transduction	20	3.37732e-05	0.000709236	10	0.721254	1	15	0.124978	0.496442	32	0.675732	1	1	0.763331	0.804684
Carbohydrate digestion and absorption	ko04973	Organismal Systems	Digestive system	3	0.145756	0.368439	2	0.630358	1	1	0.869518	0.996523	9	0.161859	0.428154	0	1	1
Carbon metabolism	ko01200	Metabolism	Global and overview maps	10	0.00222052	0.0163838	3	0.916173	1	0	1	1	21	0.121802	0.364711	0	1	1
Cardiac muscle contraction	ko04260	Organismal Systems	Circulatory system	4	0.259826	0.510765	1	0.985697	1	11	0.0015752	0.0214527	3	0.999787	1	1	0.400235	0.688507
Cell adhesion molecules	ko04514	Environmental Information Processing	Signaling molecules and interaction	10	0.0131272	0.0628722	3	0.974903	1	16	0.000920877	0.0138616	26	0.133634	0.38939	0	1	1
Cell cycle	ko04110	Cellular Processes	Cell growth and death	4	0.529113	0.801925	8	0.256825	1	2	0.979962	0.996891	44	3.09068e-09	6.37361e-07	0	1	1
Cellular senescence	ko04218	Cellular Processes	Cell growth and death	3	0.857253	0.99658	4	0.947617	1	14	0.011211	0.0943043	36	0.00193703	0.0173809	1	0.60843	0.786382
Central carbon metabolism in cancer	ko05230	Human Diseases	Cancer: overview	6	0.0184307	0.0774088	1	0.968363	1	5	0.20762	0.638486	16	0.0331203	0.148594	0	1	1
Chagas disease	ko05142	Human Diseases	Infectious disease: parasitic	5	0.188102	0.419921	2	0.958249	1	5	0.481474	0.992276	15	0.465357	0.839666	0	1	1
Chemical carcinogenesis - DNA adducts	ko05204	Human Diseases	Cancer: overview	1	0.864085	0.99658	2	0.825703	1	3	0.567167	0.996523	4	0.987407	1	0	1	1
Chemical carcinogenesis - reactive oxygen species	ko05208	Human Diseases	Cancer: overview	10	0.132674	0.34525	4	0.99487	1	11	0.418577	0.9412	26	0.879694	1	4	0.0409954	0.240848
Chemical carcinogenesis - receptor activation	ko05207	Human Diseases	Cancer: overview	10	0.0679242	0.223413	7	0.828964	1	11	0.259569	0.698301	33	0.148597	0.41112	0	1	1
Chemokine signaling pathway	ko04062	Organismal Systems	Immune system	8	0.213925	0.453251	8	0.697205	1	9	0.489199	0.992276	23	0.823739	1	0	1	1
Cholesterol metabolism	ko04979	Organismal Systems	Digestive system	1	0.784257	0.947355	0	1	1	6	0.0240405	0.168338	14	0.0079115	0.0558855	0	1	1
Choline metabolism in cancer	ko05231	Human Diseases	Cancer: overview	8	0.00919689	0.0482837	4	0.698013	1	8	0.0742079	0.347926	19	0.0930487	0.294211	0	1	1
Cholinergic synapse	ko04725	Organismal Systems	Nervous system	12	0.000129082	0.00191965	8	0.168177	1	7	0.241047	0.675876	20	0.160628	0.428154	0	1	1
Chronic myeloid leukemia	ko05220	Human Diseases	Cancer: specific types	1	0.900169	0.998596	4	0.487251	1	7	0.0515171	0.277998	22	0.00049809	0.00636022	0	1	1
Circadian entrainment	ko04713	Organismal Systems	Environmental adaptation	11	0.000134836	0.00191965	8	0.0886799	0.812359	4	0.635156	0.996523	12	0.725084	1	0	1	1
Circadian rhythm	ko04710	Organismal Systems	Environmental adaptation	0	1	1	5	0.0149389	0.327772	1	0.76155	0.996523	3	0.835891	1	0	1	1
Citrate cycle (TCA cycle)	ko00020	Metabolism	Carbohydrate metabolism	2	0.228088	0.475329	1	0.77148	1	0	1	1	4	0.632064	0.985189	0	1	1
Cocaine addiction	ko05030	Human Diseases	Substance dependence	6	0.00330882	0.0225827	4	0.206688	1	3	0.381419	0.901536	10	0.14702	0.41112	0	1	1
Collecting duct acid secretion	ko04966	Organismal Systems	Excretory system	4	0.00815616	0.0454415	2	0.373721	1	1	0.713004	0.996523	4	0.545098	0.923329	1	0.14776	0.588099
Colorectal cancer	ko05210	Human Diseases	Cancer: specific types	4	0.259826	0.510765	3	0.787897	1	8	0.0394973	0.22951	21	0.00759333	0.0558855	0	1	1
Complement and coagulation cascades	ko04610	Organismal Systems	Immune system	0	1	1	0	1	1	8	0.0350326	0.217812	9	0.859754	1	0	1	1
Coronavirus disease - COVID-19	ko05171	Human Diseases	Infectious disease: viral	2	0.993365	0.999996	2	0.999865	1	14	0.156128	0.531578	19	0.998008	1	33	2.18403e-41	5.13247e-40
Cortisol synthesis and secretion	ko04927	Organismal Systems	Endocrine system	7	0.00323291	0.0225827	1	0.959469	1	2	0.798595	0.996523	10	0.442496	0.81165	0	1	1
Cushing syndrome	ko04934	Human Diseases	Endocrine and metabolic disease	10	0.0169798	0.0750214	4	0.94023	1	4	0.919867	0.996523	37	0.000594095	0.00714207	0	1	1
Cysteine and methionine metabolism	ko00270	Metabolism	Amino acid metabolism	2	0.447159	0.730984	3	0.432128	1	0	1	1	9	0.271894	0.602627	0	1	1
Cytokine-cytokine receptor interaction	ko04060	Environmental Information Processing	Signaling molecules and interaction	2	0.998963	0.999996	1	1	1	12	0.691047	0.996523	18	0.999998	1	0	1	1
Cytosolic DNA-sensing pathway	ko04623	Organismal Systems	Immune system	0	1	1	3	0.576604	1	2	0.776565	0.996523	3	0.995299	1	0	1	1
D-Amino acid metabolism	ko00470	Metabolism	Metabolism of other amino acids	0	1	1	0	1	1	0	1	1	1	0.600396	0.977116	0	1	1
DNA replication	ko03030	Genetic Information Processing	Replication and repair	0	1	1	5	0.0272958	0.396508	0	1	1	11	0.00891081	0.0603752	0	1	1
Diabetic cardiomyopathy	ko05415	Human Diseases	Cardiovascular disease	9	0.162062	0.391203	6	0.931394	1	10	0.439981	0.946561	21	0.96113	1	4	0.0314654	0.224631
Dilated cardiomyopathy	ko05414	Human Diseases	Cardiovascular disease	7	0.0241095	0.0953896	1	0.990855	1	14	8.17583e-05	0.00233829	16	0.266127	0.602627	0	1	1
Dopaminergic synapse	ko04728	Organismal Systems	Nervous system	14	3.98049e-05	0.000776195	11	0.0515278	0.592569	6	0.551739	0.996523	17	0.703638	1	0	1	1
Drug metabolism - cytochrome P450	ko00982	Metabolism	Xenobiotics biodegradation and metabolism	1	0.872215	0.99658	1	0.963292	1	3	0.58794	0.996523	4	0.989941	1	0	1	1
Drug metabolism - other enzymes	ko00983	Metabolism	Xenobiotics biodegradation and metabolism	1	0.909002	0.998596	2	0.894309	1	3	0.690313	0.996523	7	0.93907	1	0	1	1
ECM-receptor interaction	ko04512	Environmental Information Processing	Signaling molecules and interaction	8	0.00485073	0.0294277	0	1	1	23	3.25365e-12	4.65272e-10	25	0.000365214	0.00485004	0	1	1
EGFR tyrosine kinase inhibitor resistance	ko01521	Human Diseases	Drug resistance: antineoplastic	4	0.214174	0.453251	5	0.328096	1	10	0.0027508	0.0314692	20	0.0059355	0.0447861	0	1	1
Endocrine and other factor-regulated calcium reabsorption	ko04961	Organismal Systems	Excretory system	13	3.47326e-09	4.74099e-07	2	0.72939	1	1	0.914097	0.996523	6	0.781491	1	0	1	1
Endocrine resistance	ko01522	Human Diseases	Drug resistance: antineoplastic	7	0.0241095	0.0953896	3	0.840733	1	7	0.13641	0.497178	29	3.00694e-05	0.000713074	0	1	1
Endocytosis	ko04144	Cellular Processes	Transport and catabolism	13	0.0396446	0.14562	23	0.00205409	0.0944881	11	0.583875	0.996523	38	0.354773	0.736154	0	1	1
Endometrial cancer	ko05213	Human Diseases	Cancer: specific types	3	0.253761	0.509388	1	0.942681	1	6	0.0455001	0.255158	18	0.000759804	0.0084085	0	1	1
Epithelial cell signaling in Helicobacter pylori infection	ko05120	Human Diseases	Infectious disease: bacterial	6	0.0184307	0.0774088	2	0.855841	1	1	0.96105	0.996891	9	0.676105	1	1	0.340106	0.646778
Epstein-Barr virus infection	ko05169	Human Diseases	Infectious disease: viral	4	0.858257	0.99658	6	0.923266	1	14	0.0676966	0.339671	37	0.0506087	0.190933	0	1	1
ErbB signaling pathway	ko04012	Environmental Information Processing	Signal transduction	6	0.040539	0.14562	6	0.214162	1	5	0.328713	0.83165	17	0.078732	0.270546	0	1	1
Estrogen signaling pathway	ko04915	Organismal Systems	Endocrine system	7	0.119099	0.327354	4	0.900351	1	7	0.423322	0.9412	27	0.0443944	0.175464	0	1	1
Ether lipid metabolism	ko00565	Metabolism	Lipid metabolism	4	0.0555846	0.189682	1	0.906014	1	1	0.891635	0.996523	8	0.369115	0.742705	0	1	1
Fanconi anemia pathway	ko03460	Genetic Information Processing	Replication and repair	0	1	1	5	0.0958304	0.812359	0	1	1	8	0.437642	0.807207	0	1	1
Fat digestion and absorption	ko04975	Organismal Systems	Digestive system	1	0.715456	0.904257	0	1	1	1	0.850026	0.996523	5	0.709191	1	0	1	1
Fatty acid biosynthesis	ko00061	Metabolism	Lipid metabolism	2	0.100762	0.289558	0	1	1	0	1	1	3	0.479973	0.857153	0	1	1
Fatty acid degradation	ko00071	Metabolism	Lipid metabolism	3	0.138716	0.35726	2	0.617771	1	1	0.863319	0.996523	12	0.0138264	0.0850066	0	1	1
Fatty acid elongation	ko00062	Metabolism	Lipid metabolism	2	0.194693	0.421835	0	1	1	0	1	1	6	0.173915	0.447594	0	1	1
Fatty acid metabolism	ko01212	Metabolism	Global and overview maps	4	0.0919409	0.269891	3	0.519096	1	0	1	1	18	0.000602344	0.00714207	0	1	1
Fc epsilon RI signaling pathway	ko04664	Organismal Systems	Immune system	4	0.148058	0.370307	0	1	1	3	0.598085	0.996523	8	0.766564	1	0	1	1
Fc gamma R-mediated phagocytosis	ko04666	Organismal Systems	Immune system	1	0.947845	0.998596	6	0.312123	1	3	0.814736	0.996523	19	0.079045	0.270546	0	1	1
Ferroptosis	ko04216	Cellular Processes	Cell growth and death	3	0.125004	0.331348	1	0.867191	1	4	0.111764	0.463255	5	0.709191	1	0	1	1
Fluid shear stress and atherosclerosis	ko05418	Human Diseases	Cardiovascular disease	4	0.589939	0.838819	6	0.640849	1	17	0.00012194	0.00290623	24	0.147588	0.41112	0	1	1
Focal adhesion	ko04510	Cellular Processes	Cellular community - eukaryotes	9	0.149208	0.370307	6	0.923266	1	46	6.72302e-21	1.92278e-18	50	2.76942e-05	0.000707268	0	1	1
Folate biosynthesis	ko00790	Metabolism	Metabolism of cofactors and vitamins	0	1	1	0	1	1	0	1	1	4	0.513841	0.893169	0	1	1
FoxO signaling pathway	ko04068	Environmental Information Processing	Signal transduction	4	0.560088	0.822065	6	0.60432	1	9	0.136803	0.497178	26	0.0443884	0.175464	0	1	1
Fructose and mannose metabolism	ko00051	Metabolism	Carbohydrate metabolism	3	0.0759076	0.235486	0	1	1	1	0.782659	0.996523	4	0.707545	1	0	1	1
GABAergic synapse	ko04727	Organismal Systems	Nervous system	11	6.04778e-05	0.0010319	7	0.128235	0.956563	6	0.205363	0.638486	14	0.363842	0.741076	0	1	1
Galactose metabolism	ko00052	Metabolism	Carbohydrate metabolism	2	0.239315	0.491226	1	0.782474	1	0	1	1	4	0.658548	1	0	1	1
Gap junction	ko04540	Cellular Processes	Cellular community - eukaryotes	11	6.04778e-05	0.0010319	5	0.414742	1	9	0.017255	0.137081	18	0.0660623	0.241018	0	1	1
Gastric acid secretion	ko04971	Organismal Systems	Digestive system	10	8.44214e-05	0.00135571	5	0.299513	1	4	0.450309	0.961108	14	0.181266	0.459392	0	1	1
Gastric cancer	ko05226	Human Diseases	Cancer: specific types	2	0.939524	0.998596	4	0.92737	1	8	0.344504	0.856452	44	5.26425e-07	2.18466e-05	0	1	1
Glioma	ko05214	Human Diseases	Cancer: specific types	4	0.189195	0.419921	3	0.704535	1	8	0.0191598	0.144203	17	0.0308927	0.14245	0	1	1
Glucagon signaling pathway	ko04922	Organismal Systems	Endocrine system	7	0.0404306	0.14562	8	0.135273	0.957318	4	0.711019	0.996523	12	0.838502	1	0	1	1
Glutamatergic synapse	ko04724	Organismal Systems	Nervous system	12	0.000140633	0.00191965	18	6.04277e-06	0.000833902	7	0.247896	0.681713	18	0.333701	0.701195	0	1	1
Glutathione metabolism	ko00480	Metabolism	Metabolism of other amino acids	2	0.496914	0.784147	3	0.494944	1	4	0.235264	0.666194	13	0.0404773	0.167981	0	1	1
Glycerolipid metabolism	ko00561	Metabolism	Lipid metabolism	2	0.534617	0.801925	6	0.0620559	0.685097	2	0.752462	0.996523	7	0.749778	1	0	1	1
Glycerophospholipid metabolism	ko00564	Metabolism	Lipid metabolism	5	0.162818	0.391203	5	0.490322	1	2	0.93524	0.996891	18	0.12733	0.377443	0	1	1
Glycine, serine and threonine metabolism	ko00260	Metabolism	Amino acid metabolism	1	0.687975	0.892539	0	1	1	2	0.516694	0.996523	12	0.00478052	0.03691	0	1	1
Glycolysis / Gluconeogenesis	ko00010	Metabolism	Carbohydrate metabolism	6	0.0151051	0.0687281	1	0.963292	1	1	0.95521	0.996891	7	0.855807	1	0	1	1
Glycosaminoglycan biosynthesis - chondroitin sulfate / dermatan sulfate	ko00532	Metabolism	Glycan biosynthesis and metabolism	0	1	1	0	1	1	0	1	1	7	0.0162305	0.0945354	0	1	1
Glycosaminoglycan biosynthesis - heparan sulfate / heparin	ko00534	Metabolism	Glycan biosynthesis and metabolism	1	0.520452	0.798222	3	0.105129	0.837704	0	1	1	11	0.000186633	0.00295058	0	1	1
Glycosaminoglycan biosynthesis - keratan sulfate	ko00533	Metabolism	Glycan biosynthesis and metabolism	1	0.348462	0.6342	1	0.497488	1	2	0.12926	0.497178	3	0.318109	0.672689	0	1	1
Glycosaminoglycan degradation	ko00531	Metabolism	Glycan biosynthesis and metabolism	0	1	1	0	1	1	1	0.584371	0.996523	6	0.0420339	0.170186	0	1	1
Glycosphingolipid biosynthesis - ganglio series	ko00604	Metabolism	Glycan biosynthesis and metabolism	0	1	1	0	1	1	2	0.144894	0.511367	4	0.152404	0.418166	0	1	1
Glycosphingolipid biosynthesis - globo and isoglobo series	ko00603	Metabolism	Glycan biosynthesis and metabolism	2	0.0732933	0.229989	1	0.521614	1	2	0.144894	0.511367	3	0.359535	0.736825	0	1	1
Glycosphingolipid biosynthesis - lacto and neolacto series	ko00601	Metabolism	Glycan biosynthesis and metabolism	3	0.0463353	0.162174	1	0.735061	1	1	0.713004	0.996523	4	0.545098	0.923329	0	1	1
Glycosylphosphatidylinositol (GPI)-anchor biosynthesis	ko00563	Metabolism	Glycan biosynthesis and metabolism	0	1	1	0	1	1	0	1	1	8	0.0233563	0.119297	0	1	1
Glyoxylate and dicarboxylate metabolism	ko00630	Metabolism	Carbohydrate metabolism	2	0.228088	0.475329	1	0.77148	1	0	1	1	7	0.121937	0.364711	0	1	1
GnRH secretion	ko04929	Organismal Systems	Endocrine system	4	0.121109	0.327354	4	0.357109	1	4	0.316279	0.80764	10	0.402042	0.772594	0	1	1
GnRH signaling pathway	ko04912	Organismal Systems	Endocrine system	9	0.00172503	0.013851	3	0.82453	1	5	0.401145	0.930737	12	0.66786	1	0	1	1
Graft-versus-host disease	ko05332	Human Diseases	Immune disease	0	1	1	0	1	1	3	0.244435	0.678721	0	1	1	0	1	1
Growth hormone synthesis, secretion and action	ko04935	Organismal Systems	Endocrine system	9	0.00858806	0.0468908	6	0.492608	1	9	0.0813568	0.369352	18	0.391938	0.769984	0	1	1
HIF-1 signaling pathway	ko04066	Environmental Information Processing	Signal transduction	6	0.110394	0.313933	9	0.0771975	0.782307	6	0.368844	0.893977	16	0.481332	0.857153	0	1	1
Hedgehog signaling pathway	ko04340	Environmental Information Processing	Signal transduction	4	0.0874466	0.26234	6	0.0502981	0.592569	0	1	1	15	0.00941862	0.0613133	0	1	1
Hematopoietic cell lineage	ko04640	Organismal Systems	Immune system	0	1	1	1	0.992869	1	8	0.0813608	0.369352	5	0.999172	1	0	1	1
Hepatitis B	ko05161	Human Diseases	Infectious disease: viral	5	0.541932	0.808455	4	0.955674	1	10	0.195575	0.638486	33	0.0182338	0.0992395	0	1	1
Hepatitis C	ko05160	Human Diseases	Infectious disease: viral	5	0.51388	0.795875	1	0.999586	1	7	0.567634	0.996523	27	0.162492	0.428154	0	1	1
Hepatocellular carcinoma	ko05225	Human Diseases	Cancer: specific types	3	0.876642	0.99718	13	0.0508708	0.592569	10	0.205762	0.638486	45	5.427e-06	0.000163797	0	1	1
Herpes simplex virus 1 infection	ko05168	Human Diseases	Infectious disease: viral	2	0.999996	0.999996	26	0.310053	1	17	0.89468	0.996523	41	0.999976	1	0	1	1
Hippo signaling pathway	ko04390	Environmental Information Processing	Signal transduction	4	0.696708	0.892964	6	0.765374	1	8	0.40679	0.930737	49	2.17485e-08	1.67991e-06	0	1	1
Hippo signaling pathway - multiple species	ko04392	Environmental Information Processing	Signal transduction	0	1	1	3	0.160031	1	4	0.0396546	0.22951	13	6.45191e-05	0.00126002	0	1	1
Histidine metabolism	ko00340	Metabolism	Amino acid metabolism	0	1	1	0	1	1	2	0.261253	0.698301	3	0.621458	0.982496	0	1	1
Homologous recombination	ko03440	Genetic Information Processing	Replication and repair	0	1	1	6	0.0126232	0.327772	0	1	1	4	0.852263	1	0	1	1
Human T-cell leukemia virus 1 infection	ko05166	Human Diseases	Infectious disease: viral	8	0.348397	0.6342	8	0.838725	1	14	0.124971	0.496442	46	0.00399486	0.0323486	1	0.734289	0.802595
Human cytomegalovirus infection	ko05163	Human Diseases	Infectious disease: viral	13	0.0170378	0.0750214	9	0.749146	1	13	0.206856	0.638486	45	0.00787361	0.0558855	0	1	1
Human immunodeficiency virus 1 infection	ko05170	Human Diseases	Infectious disease: viral	7	0.446966	0.730984	14	0.131842	0.957318	16	0.0276553	0.18832	35	0.170247	0.441579	0	1	1
Human papillomavirus infection	ko05165	Human Diseases	Infectious disease: viral	14	0.125014	0.331348	7	0.996777	1	34	5.06299e-06	0.000206859	84	2.52999e-08	1.67991e-06	1	0.864602	0.883397
Huntington disease	ko05016	Human Diseases	Neurodegenerative disease	20	0.000919875	0.00909538	18	0.218768	1	7	0.987366	0.996891	25	0.999646	1	5	0.0334557	0.224631
Hypertrophic cardiomyopathy	ko05410	Human Diseases	Cardiovascular disease	2	0.75415	0.931597	1	0.987677	1	16	1.81426e-06	8.64797e-05	13	0.499416	0.87728	0	1	1
IL-17 signaling pathway	ko04657	Organismal Systems	Immune system	1	0.940971	0.998596	2	0.939612	1	4	0.601461	0.996523	9	0.919782	1	0	1	1
Inflammatory bowel disease	ko05321	Human Diseases	Immune disease	0	1	1	3	0.587579	1	2	0.784132	0.996523	4	0.984274	1	0	1	1
Inflammatory mediator regulation of TRP channels	ko04750	Organismal Systems	Sensory system	10	0.000694703	0.00729438	5	0.5087	1	3	0.825542	0.996523	11	0.838521	1	0	1	1
Influenza A	ko05164	Human Diseases	Infectious disease: viral	2	0.965733	0.998596	5	0.913662	1	7	0.645779	0.996523	19	0.890709	1	1	0.635798	0.786382
Inositol phosphate metabolism	ko00562	Metabolism	Carbohydrate metabolism	3	0.377826	0.665461	1	0.972734	1	2	0.848203	0.996523	15	0.0851653	0.282235	0	1	1
Insulin resistance	ko04931	Human Diseases	Endocrine and metabolic disease	4	0.410268	0.687136	6	0.415745	1	3	0.871821	0.996523	17	0.359339	0.736825	0	1	1
Insulin secretion	ko04911	Organismal Systems	Endocrine system	13	1.4856e-06	9.69e-05	4	0.596272	1	3	0.751954	0.996523	13	0.447055	0.815508	0	1	1
Insulin signaling pathway	ko04910	Organismal Systems	Endocrine system	6	0.23128	0.478328	3	0.963458	1	4	0.87226	0.996523	22	0.296051	0.630276	0	1	1
Intestinal immune network for IgA production	ko04672	Organismal Systems	Immune system	0	1	1	0	1	1	4	0.152014	0.523808	1	0.999134	1	0	1	1
JAK-STAT signaling pathway	ko04630	Environmental Information Processing	Signal transduction	2	0.960959	0.998596	5	0.900217	1	7	0.614214	0.996523	20	0.79947	1	0	1	1
Kaposi sarcoma-associated herpesvirus infection	ko05167	Human Diseases	Infectious disease: viral	7	0.367517	0.655157	4	0.985518	1	15	0.0288786	0.192077	33	0.148597	0.41112	1	0.686941	0.787469
Legionellosis	ko05134	Human Diseases	Infectious disease: bacterial	2	0.516007	0.795875	2	0.765662	1	0	1	1	5	0.921792	1	0	1	1
Leishmaniasis	ko05140	Human Diseases	Infectious disease: parasitic	1	0.89381	0.998596	3	0.686961	1	6	0.110497	0.463255	10	0.597777	0.977116	0	1	1
Leukocyte transendothelial migration	ko04670	Organismal Systems	Immune system	4	0.457594	0.73919	2	0.976762	1	16	5.27093e-05	0.00167498	19	0.269862	0.602627	0	1	1
Linoleic acid metabolism	ko00591	Metabolism	Lipid metabolism	0	1	1	0	1	1	1	0.725994	0.996523	1	0.986256	1	0	1	1
Lipid and atherosclerosis	ko05417	Human Diseases	Cardiovascular disease	5	0.778128	0.947355	6	0.948484	1	8	0.75658	0.996523	40	0.0377051	0.162573	0	1	1
Long-term depression	ko04730	Organismal Systems	Nervous system	3	0.261931	0.510765	7	0.021886	0.341903	2	0.752462	0.996523	9	0.461634	0.8375	0	1	1
Long-term potentiation	ko04720	Organismal Systems	Nervous system	7	0.00352592	0.0229185	8	0.0130256	0.327772	2	0.8055	0.996523	7	0.844939	1	0	1	1
Longevity regulating pathway	ko04211	Organismal Systems	Aging	4	0.279957	0.542044	4	0.623518	1	2	0.915632	0.996523	16	0.186383	0.465256	0	1	1
Longevity regulating pathway - multiple species	ko04213	Organismal Systems	Aging	4	0.115996	0.323131	4	0.346061	1	2	0.776565	0.996523	15	0.0238659	0.120053	0	1	1
Lysine degradation	ko00310	Metabolism	Amino acid metabolism	1	0.855441	0.99658	5	0.183107	1	3	0.545766	0.996523	10	0.402042	0.772594	0	1	1
Lysosome	ko04142	Cellular Processes	Transport and catabolism	4	0.566151	0.82652	3	0.956044	1	6	0.551739	0.996523	39	3.30615e-06	0.000109764	0	1	1
MAPK signaling pathway	ko04010	Environmental Information Processing	Signal transduction	16	0.0148963	0.0687281	13	0.649528	1	25	0.00148054	0.0211717	50	0.0849078	0.282235	0	1	1
Malaria	ko05144	Human Diseases	Infectious disease: parasitic	0	1	1	0	1	1	7	0.00598931	0.0590669	8	0.39195	0.769984	1	0.252169	0.588099
Mannose type O-glycan biosynthesis	ko00515	Metabolism	Glycan biosynthesis and metabolism	1	0.505518	0.788608	4	0.022298	0.341903	0	1	1	6	0.0958785	0.294738	0	1	1
Maturity onset diabetes of the young	ko04950	Human Diseases	Endocrine and metabolic disease	0	1	1	1	0.721678	1	1	0.6994	0.996523	4	0.513841	0.893169	0	1	1
Measles	ko05162	Human Diseases	Infectious disease: viral	2	0.925949	0.998596	4	0.906376	1	6	0.602809	0.996523	26	0.0808666	0.273956	0	1	1
Melanogenesis	ko04916	Organismal Systems	Endocrine system	8	0.0103347	0.0522475	3	0.864873	1	3	0.835805	0.996523	22	0.021588	0.113766	0	1	1
Melanoma	ko05218	Human Diseases	Cancer: specific types	3	0.369576	0.655157	1	0.971348	1	9	0.00481271	0.0509791	20	0.00185066	0.0173809	0	1	1
Metabolic pathways	ko01100	Metabolism	Global and overview maps	54	0.0970299	0.281799	48	0.999793	1	42	0.999955	1	236	0.0472993	0.182597	5	0.960108	0.960108
Metabolism of xenobiotics by cytochrome P450	ko00980	Metabolism	Xenobiotics biodegradation and metabolism	1	0.890482	0.998596	2	0.866507	1	3	0.637006	0.996523	4	0.994318	1	0	1	1
MicroRNAs in cancer	ko05206	Human Diseases	Cancer: overview	5	0.525187	0.800983	16	0.00386217	0.15228	15	0.00530436	0.0541803	39	0.000314551	0.0043513	0	1	1
Mineral absorption	ko04978	Organismal Systems	Digestive system	6	0.00901027	0.0482314	1	0.948083	1	5	0.132738	0.497178	9	0.482794	0.857153	0	1	1
Mismatch repair	ko03430	Genetic Information Processing	Replication and repair	0	1	1	3	0.09521	0.812359	0	1	1	5	0.218819	0.522647	0	1	1
Mitophagy - animal	ko04137	Cellular Processes	Transport and catabolism	3	0.361307	0.653224	4	0.444724	1	3	0.627527	0.996523	11	0.425078	0.797204	1	0.344031	0.646778
Morphine addiction	ko05032	Human Diseases	Substance dependence	12	1.8048e-05	0.000447918	8	0.0731177	0.776172	4	0.601461	0.996523	11	0.772898	1	0	1	1
Mucin type O-glycan biosynthesis	ko00512	Metabolism	Glycan biosynthesis and metabolism	0	1	1	2	0.520531	1	2	0.487764	0.992276	3	0.902122	1	0	1	1
N-Glycan biosynthesis	ko00510	Metabolism	Glycan biosynthesis and metabolism	1	0.784257	0.947355	3	0.432128	1	1	0.901248	0.996523	11	0.0875671	0.282255	0	1	1
NF-kappa B signaling pathway	ko04064	Environmental Information Processing	Signal transduction	0	1	1	6	0.372393	1	5	0.498872	0.995422	12	0.808936	1	0	1	1
NOD-like receptor signaling pathway	ko04621	Organismal Systems	Immune system	2	0.974345	0.998596	5	0.937779	1	9	0.424527	0.9412	25	0.577133	0.962856	0	1	1
Natural killer cell mediated cytotoxicity	ko04650	Organismal Systems	Immune system	2	0.872464	0.99658	5	0.666725	1	3	0.903848	0.996523	10	0.976967	1	0	1	1
Necroptosis	ko04217	Cellular Processes	Cell growth and death	2	0.956689	0.998596	13	0.043159	0.567232	5	0.854709	0.996523	16	0.955222	1	1	0.615455	0.786382
Neomycin, kanamycin and gentamicin biosynthesis	ko00524	Metabolism	Biosynthesis of other secondary metabolites	1	0.141799	0.361787	0	1	1	0	1	1	1	0.534363	0.914477	0	1	1
Neuroactive ligand-receptor interaction	ko04080	Environmental Information Processing	Signaling molecules and interaction	20	0.00459996	0.0285406	15	0.719808	1	15	0.629149	0.996523	27	0.999958	1	2	0.621142	0.786382
Neurotrophin signaling pathway	ko04722	Organismal Systems	Nervous system	8	0.0280889	0.109547	3	0.932157	1	4	0.79691	0.996523	22	0.119851	0.364711	0	1	1
Neutrophil extracellular trap formation	ko04613	Organismal Systems	Immune system	2	0.979803	0.998596	8	0.691574	1	4	0.974224	0.996891	17	0.988781	1	1	0.677309	0.787469
Nicotinate and nicotinamide metabolism	ko00760	Metabolism	Metabolism of cofactors and vitamins	0	1	1	3	0.247387	1	2	0.487764	0.992276	4	0.771091	1	1	0.192092	0.588099
Nicotine addiction	ko05033	Human Diseases	Substance dependence	8	2.005e-05	0.000456138	4	0.123035	0.943268	0	1	1	1	0.997823	1	0	1	1
Nitrogen metabolism	ko00910	Metabolism	Energy metabolism	1	0.405672	0.683633	0	1	1	1	0.544082	0.996523	6	0.0245638	0.121719	0	1	1
Non-alcoholic fatty liver disease	ko04932	Human Diseases	Endocrine and metabolic disease	3	0.854277	0.99658	2	0.996077	1	7	0.560772	0.996523	12	0.995832	1	1	0.606061	0.786382
Non-homologous end-joining	ko03450	Genetic Information Processing	Replication and repair	0	1	1	1	0.472149	1	0	1	1	0	1	1	0	1	1
Non-small cell lung cancer	ko05223	Human Diseases	Cancer: specific types	4	0.171125	0.392581	3	0.677886	1	5	0.22403	0.666194	19	0.00445768	0.0352369	0	1	1
Notch signaling pathway	ko04330	Environmental Information Processing	Signal transduction	0	1	1	5	0.159011	1	3	0.512546	0.996523	25	1.67708e-07	9.27986e-06	0	1	1
Nucleocytoplasmic transport	ko03013	Genetic Information Processing	Translation	1	0.96404	0.998596	14	0.000604806	0.0417316	0	1	1	19	0.185369	0.465256	0	1	1
Nucleotide excision repair	ko03420	Genetic Information Processing	Replication and repair	0	1	1	4	0.177098	1	0	1	1	11	0.0526907	0.196554	0	1	1
Olfactory transduction	ko04740	Organismal Systems	Sensory system	7	0.973669	0.998596	5	0.999993	1	1	1	1	3	1	1	0	1	1
One carbon pool by folate	ko00670	Metabolism	Metabolism of cofactors and vitamins	0	1	1	0	1	1	0	1	1	7	0.0162305	0.0945354	0	1	1
Oocyte meiosis	ko04114	Cellular Processes	Cell growth and death	11	0.00170298	0.013851	8	0.277512	1	2	0.982232	0.996891	17	0.666267	1	0	1	1
Osteoclast differentiation	ko04380	Organismal Systems	Development and regeneration	1	0.977426	0.998596	2	0.983467	1	9	0.103124	0.453746	20	0.28769	0.624269	0	1	1
Other glycan degradation	ko00511	Metabolism	Glycan biosynthesis and metabolism	0	1	1	1	0.587277	1	0	1	1	6	0.0325447	0.148011	0	1	1
Other types of O-glycan biosynthesis	ko00514	Metabolism	Glycan biosynthesis and metabolism	0	1	1	3	0.393104	1	1	0.886483	0.996523	13	0.0114708	0.071855	0	1	1
Ovarian steroidogenesis	ko04913	Organismal Systems	Endocrine system	5	0.0180765	0.0774088	1	0.918967	1	2	0.677102	0.996523	3	0.982056	1	0	1	1
Oxidative phosphorylation	ko00190	Metabolism	Energy metabolism	10	0.0070637	0.0401748	2	0.989706	1	3	0.945371	0.996891	5	0.999987	1	4	0.00776505	0.0912394
Oxytocin signaling pathway	ko04921	Organismal Systems	Endocrine system	8	0.0904132	0.268291	7	0.605029	1	6	0.694705	0.996523	17	0.890487	1	0	1	1
PD-L1 expression and PD-1 checkpoint pathway in cancer	ko05235	Human Diseases	Cancer: overview	2	0.75415	0.931597	4	0.623518	1	5	0.37396	0.898762	12	0.62085	0.982496	0	1	1
PI3K-Akt signaling pathway	ko04151	Environmental Information Processing	Signal transduction	14	0.180297	0.410176	8	0.995908	1	41	1.76441e-08	1.26155e-06	66	0.0101291	0.0646706	0	1	1
PPAR signaling pathway	ko03320	Organismal Systems	Endocrine system	2	0.665408	0.885531	3	0.704535	1	4	0.440184	0.946561	20	0.00313551	0.0260248	0	1	1
Pancreatic cancer	ko05212	Human Diseases	Cancer: specific types	2	0.672516	0.885931	2	0.8857	1	5	0.257924	0.698301	21	0.0015482	0.0155758	0	1	1
Pancreatic secretion	ko04972	Organismal Systems	Digestive system	10	0.000640395	0.00728449	3	0.850804	1	3	0.820207	0.996523	12	0.738351	1	0	1	1
Pantothenate and CoA biosynthesis	ko00770	Metabolism	Metabolism of cofactors and vitamins	0	1	1	0	1	1	1	0.621109	0.996523	2	0.819974	1	0	1	1
Parathyroid hormone synthesis, secretion and action	ko04928	Organismal Systems	Endocrine system	7	0.0422004	0.14962	7	0.252495	1	5	0.53297	0.996523	27	0.00161281	0.0157486	0	1	1
Parkinson disease	ko05012	Human Diseases	Neurodegenerative disease	22	1.5188e-05	0.000414633	10	0.827986	1	9	0.855317	0.996523	14	0.999999	1	6	0.00441507	0.0691695
Pathogenic Escherichia coli infection	ko05130	Human Diseases	Infectious disease: bacterial	8	0.242546	0.494143	5	0.963338	1	12	0.178746	0.601426	37	0.0416184	0.170186	0	1	1
Pathways in cancer	ko05200	Human Diseases	Cancer: overview	21	0.114998	0.323131	27	0.390503	1	45	2.16092e-05	0.00077253	123	3.83952e-09	6.37361e-07	0	1	1
Pathways of neurodegeneration - multiple diseases	ko05022	Human Diseases	Neurodegenerative disease	33	4.89634e-06	0.000222783	27	0.201064	1	13	0.984528	0.996891	47	0.998378	1	6	0.0585177	0.305592
Pentose and glucuronate interconversions	ko00040	Metabolism	Carbohydrate metabolism	0	1	1	1	0.81239	1	0	1	1	2	0.963652	1	0	1	1
Pentose phosphate pathway	ko00030	Metabolism	Carbohydrate metabolism	3	0.0602631	0.203109	2	0.42504	1	0	1	1	4	0.632064	0.985189	0	1	1
Peroxisome	ko04146	Cellular Processes	Transport and catabolism	3	0.450729	0.732435	2	0.90975	1	1	0.977738	0.996891	26	3.71515e-05	0.000822286	0	1	1
Pertussis	ko05133	Human Diseases	Infectious disease: bacterial	2	0.665408	0.885531	0	1	1	4	0.440184	0.946561	12	0.372508	0.742856	0	1	1
Phagosome	ko04145	Cellular Processes	Transport and catabolism	8	0.0779856	0.239214	4	0.929673	1	10	0.131164	0.497178	21	0.534139	0.914477	1	0.586594	0.786382
Phenylalanine metabolism	ko00360	Metabolism	Amino acid metabolism	1	0.387181	0.66899	0	1	1	1	0.5225	0.996523	1	0.913515	1	0	1	1
Phenylalanine, tyrosine and tryptophan biosynthesis	ko00400	Metabolism	Amino acid metabolism	1	0.167658	0.391203	0	1	1	0	1	1	0	1	1	0	1	1
Phosphatidylinositol signaling system	ko04070	Environmental Information Processing	Signal transduction	4	0.334612	0.621423	3	0.850804	1	4	0.643286	0.996523	16	0.295147	0.630276	0	1	1
Phospholipase D signaling pathway	ko04072	Environmental Information Processing	Signal transduction	9	0.0344221	0.128729	4	0.929673	1	11	0.070509	0.347682	34	0.00246831	0.0215653	0	1	1
Phosphonate and phosphinate metabolism	ko00440	Metabolism	Metabolism of other amino acids	1	0.167658	0.391203	0	1	1	0	1	1	2	0.204196	0.49484	0	1	1
Phototransduction	ko04744	Organismal Systems	Sensory system	0	1	1	0	1	1	0	1	1	1	0.988211	1	0	1	1
Platelet activation	ko04611	Organismal Systems	Immune system	6	0.170455	0.392581	3	0.941204	1	8	0.196481	0.638486	22	0.153997	0.419075	0	1	1
Platinum drug resistance	ko01524	Human Diseases	Drug resistance: antineoplastic	2	0.635739	0.863466	4	0.444724	1	3	0.627527	0.996523	15	0.069941	0.249682	0	1	1
Porphyrin metabolism	ko00860	Metabolism	Metabolism of cofactors and vitamins	0	1	1	0	1	1	1	0.863319	0.996523	4	0.877126	1	0	1	1
Primary bile acid biosynthesis	ko00120	Metabolism	Lipid metabolism	1	0.405672	0.683633	0	1	1	0	1	1	2	0.717002	1	0	1	1
Primary immunodeficiency	ko05340	Human Diseases	Immune disease	0	1	1	0	1	1	1	0.827631	0.996523	3	0.92104	1	0	1	1
Prion disease	ko05020	Human Diseases	Neurodegenerative disease	18	0.0014441	0.0127174	8	0.954972	1	9	0.874704	0.996523	18	0.999979	1	5	0.021472	0.201837
Progesterone-mediated oocyte maturation	ko04914	Organismal Systems	Endocrine system	8	0.0103347	0.0522475	6	0.346432	1	2	0.944423	0.996891	21	0.0389635	0.163745	0	1	1
Prolactin signaling pathway	ko04917	Organismal Systems	Endocrine system	2	0.628008	0.861539	1	0.968363	1	4	0.388871	0.911617	12	0.283685	0.619627	0	1	1
Propanoate metabolism	ko00640	Metabolism	Carbohydrate metabolism	0	1	1	0	1	1	0	1	1	9	0.0296077	0.140425	0	1	1
Prostate cancer	ko05215	Human Diseases	Cancer: specific types	3	0.55633	0.820962	2	0.948706	1	8	0.0674505	0.339671	27	0.000258627	0.00390292	0	1	1
Proteasome	ko03050	Genetic Information Processing	Folding, sorting and degradation	0	1	1	3	0.379935	1	0	1	1	3	0.967781	1	1	0.238705	0.588099
Protein digestion and absorption	ko04974	Organismal Systems	Digestive system	3	0.597742	0.845511	1	0.993544	1	21	3.45262e-09	3.2915e-07	17	0.272271	0.602627	0	1	1
Protein export	ko03060	Genetic Information Processing	Folding, sorting and degradation	0	1	1	2	0.30269	1	0	1	1	6	0.0958785	0.294738	0	1	1
Protein processing in endoplasmic reticulum	ko04141	Genetic Information Processing	Folding, sorting and degradation	2	0.965733	0.998596	7	0.70746	1	7	0.645779	0.996523	49	3.50725e-07	1.66344e-05	2	0.262767	0.588099
Proteoglycans in cancer	ko05205	Human Diseases	Cancer: overview	5	0.72956	0.91721	7	0.854774	1	19	0.00176156	0.0219047	53	3.009e-06	0.000109764	0	1	1
Proximal tubule bicarbonate reclamation	ko04964	Organismal Systems	Excretory system	3	0.0306132	0.116075	0	1	1	2	0.278257	0.730104	7	0.0350983	0.153324	0	1	1
Purine metabolism	ko00230	Metabolism	Nucleotide metabolism	4	0.547828	0.812809	3	0.950944	1	5	0.698019	0.996523	13	0.935018	1	0	1	1
Pyrimidine metabolism	ko00240	Metabolism	Nucleotide metabolism	1	0.836476	0.99658	2	0.782165	1	2	0.752462	0.996523	7	0.749778	1	0	1	1
Pyruvate metabolism	ko00620	Metabolism	Carbohydrate metabolism	3	0.16754	0.391203	1	0.901253	1	1	0.886483	0.996523	6	0.672483	1	0	1	1
RIG-I-like receptor signaling pathway	ko04622	Organismal Systems	Immune system	2	0.628008	0.861539	0	1	1	3	0.61788	0.996523	6	0.944474	1	0	1	1
RNA degradation	ko03018	Genetic Information Processing	Folding, sorting and degradation	2	0.693107	0.892539	8	0.0347184	0.479113	1	0.974394	0.996891	9	0.80668	1	0	1	1
RNA polymerase	ko03020	Genetic Information Processing	Transcription	0	1	1	5	0.0217705	0.341903	0	1	1	2	0.963652	1	0	1	1
Rap1 signaling pathway	ko04015	Environmental Information Processing	Signal transduction	13	0.0107418	0.0533185	6	0.942166	1	21	0.000490844	0.00877384	41	0.0185822	0.0995048	0	1	1
Ras signaling pathway	ko04014	Environmental Information Processing	Signal transduction	13	0.021423	0.0872909	10	0.670583	1	24	0.000101691	0.00264396	33	0.498714	0.87728	0	1	1
Regulation of actin cytoskeleton	ko04810	Cellular Processes	Cell motility	8	0.33017	0.617373	6	0.952809	1	28	4.12606e-07	2.36011e-05	46	0.00276176	0.0235103	0	1	1
Regulation of lipolysis in adipocytes	ko04923	Organismal Systems	Endocrine system	7	0.00135374	0.012319	3	0.507096	1	2	0.726156	0.996523	9	0.397491	0.772594	1	0.282685	0.603917
Relaxin signaling pathway	ko04926	Organismal Systems	Endocrine system	11	0.00170298	0.013851	5	0.747591	1	14	0.00194801	0.0232138	27	0.0221641	0.114976	0	1	1
Renal cell carcinoma	ko05211	Human Diseases	Cancer: specific types	2	0.612168	0.857035	6	0.106231	0.837704	7	0.0327568	0.208187	12	0.250079	0.584693	0	1	1
Renin secretion	ko04924	Organismal Systems	Endocrine system	5	0.0534366	0.184661	4	0.412147	1	4	0.368141	0.893977	9	0.640976	0.994411	0	1	1
Renin-angiotensin system	ko04614	Organismal Systems	Endocrine system	1	0.505518	0.788608	0	1	1	2	0.278257	0.730104	4	0.414932	0.79171	0	1	1
Retinol metabolism	ko00830	Metabolism	Metabolism of cofactors and vitamins	0	1	1	0	1	1	1	0.957248	0.996891	6	0.933817	1	0	1	1
Retrograde endocannabinoid signaling	ko04723	Organismal Systems	Nervous system	17	1.77472e-06	9.69e-05	9	0.272349	1	4	0.904259	0.996523	14	0.965694	1	2	0.214633	0.588099
Rheumatoid arthritis	ko05323	Human Diseases	Immune disease	4	0.286723	0.547381	2	0.934511	1	6	0.219798	0.662942	5	0.997396	1	1	0.414409	0.688507
Ribosome	ko03010	Genetic Information Processing	Translation	1	0.983965	0.998596	5	0.776681	1	5	0.729337	0.996523	3	1	1	33	6.9824e-50	3.28173e-48
Ribosome biogenesis in eukaryotes	ko03008	Genetic Information Processing	Translation	1	0.906147	0.998596	9	0.0109333	0.327772	0	1	1	7	0.933818	1	0	1	1
SNARE interactions in vesicular transport	ko04130	Genetic Information Processing	Folding, sorting and degradation	3	0.0814824	0.247163	1	0.81239	1	2	0.457779	0.969814	7	0.197971	0.486861	0	1	1
Salivary secretion	ko04970	Organismal Systems	Digestive system	12	1.43695e-05	0.000414633	3	0.812963	1	2	0.918739	0.996523	10	0.839009	1	0	1	1
Salmonella infection	ko05132	Human Diseases	Infectious disease: bacterial	16	0.00339867	0.0226302	8	0.916351	1	25	0.000136035	0.00299276	39	0.272153	0.602627	0	1	1
Selenocompound metabolism	ko00450	Metabolism	Metabolism of other amino acids	0	1	1	0	1	1	1	0.544082	0.996523	1	0.925797	1	0	1	1
Serotonergic synapse	ko04726	Organismal Systems	Nervous system	9	0.00613401	0.0356295	5	0.620516	1	7	0.23426	0.666194	13	0.810384	1	0	1	1
Shigellosis	ko05131	Human Diseases	Infectious disease: bacterial	5	0.866803	0.99658	17	0.0793644	0.782307	23	0.00065867	0.0110811	47	0.0168203	0.0946497	1	0.770442	0.804684
Signaling pathways regulating pluripotency of stem cells	ko04550	Cellular Processes	Cellular community - eukaryotes	4	0.624157	0.861539	7	0.525001	1	10	0.10765	0.463255	37	0.000120568	0.00200143	0	1	1
Small cell lung cancer	ko05222	Human Diseases	Cancer: specific types	2	0.77031	0.943335	2	0.939612	1	12	0.000819168	0.0130157	28	4.36066e-05	0.000904838	0	1	1
Sphingolipid metabolism	ko00600	Metabolism	Lipid metabolism	3	0.182559	0.41189	1	0.910546	1	1	0.896553	0.996523	11	0.0777818	0.270546	0	1	1
Sphingolipid signaling pathway	ko04071	Environmental Information Processing	Signal transduction	7	0.0698234	0.22646	4	0.834017	1	5	0.635641	0.996523	23	0.0776017	0.270546	0	1	1
Spinocerebellar ataxia	ko05017	Human Diseases	Neurodegenerative disease	6	0.261427	0.510765	13	0.0194059	0.341903	2	0.98992	0.996891	14	0.954971	1	2	0.205972	0.588099
Spliceosome	ko03040	Genetic Information Processing	Transcription	0	1	1	38	2.84469e-20	7.85134e-18	0	1	1	18	0.595448	0.977116	0	1	1
Staphylococcus aureus infection	ko05150	Human Diseases	Infectious disease: bacterial	0	1	1	1	0.985697	1	2	0.905627	0.996523	3	0.999787	1	0	1	1
Starch and sucrose metabolism	ko00500	Metabolism	Carbohydrate metabolism	3	0.0705095	0.22646	0	1	1	0	1	1	6	0.296154	0.630276	0	1	1
Steroid biosynthesis	ko00100	Metabolism	Lipid metabolism	2	0.1204	0.327354	0	1	1	0	1	1	7	0.0162305	0.0945354	0	1	1
Steroid hormone biosynthesis	ko00140	Metabolism	Lipid metabolism	0	1	1	2	0.797642	1	2	0.768767	0.996523	3	0.994677	1	0	1	1
Sulfur metabolism	ko00920	Metabolism	Energy metabolism	0	1	1	0	1	1	2	0.0718485	0.347926	3	0.158665	0.428154	0	1	1
Sulfur relay system	ko04122	Genetic Information Processing	Folding, sorting and degradation	0	1	1	0	1	1	0	1	1	3	0.091662	0.292613	0	1	1
Synaptic vesicle cycle	ko04721	Organismal Systems	Nervous system	19	8.36664e-13	2.28409e-10	5	0.318531	1	2	0.873296	0.996523	11	0.556853	0.938453	1	0.370873	0.670423
Systemic lupus erythematosus	ko05322	Human Diseases	Immune disease	1	0.982396	0.998596	6	0.60432	1	3	0.939523	0.996891	8	0.998973	1	0	1	1
T cell receptor signaling pathway	ko04660	Organismal Systems	Immune system	3	0.604396	0.850516	2	0.961569	1	5	0.498872	0.995422	14	0.610801	0.982496	0	1	1
TGF-beta signaling pathway	ko04350	Environmental Information Processing	Signal transduction	1	0.94277	0.998596	3	0.830081	1	11	0.00296446	0.0326091	22	0.00940933	0.0613133	1	0.424824	0.688507
TNF signaling pathway	ko04668	Environmental Information Processing	Signal transduction	2	0.859548	0.99658	0	1	1	8	0.137332	0.497178	15	0.649709	0.998627	0	1	1
Taste transduction	ko04742	Organismal Systems	Sensory system	7	0.0122373	0.0596571	3	0.767324	1	1	0.978753	0.996891	5	0.994341	1	0	1	1
Taurine and hypotaurine metabolism	ko00430	Metabolism	Metabolism of other amino acids	0	1	1	1	0.544584	1	1	0.5225	0.996523	1	0.913515	1	0	1	1
Terpenoid backbone biosynthesis	ko00900	Metabolism	Metabolism of terpenoids and polyketides	1	0.474246	0.761583	0	1	1	1	0.621109	0.996523	5	0.166622	0.43558	0	1	1
Th1 and Th2 cell differentiation	ko04658	Organismal Systems	Immune system	1	0.937203	0.998596	3	0.812963	1	8	0.0495307	0.272419	10	0.839009	1	0	1	1
Th17 cell differentiation	ko04659	Organismal Systems	Immune system	2	0.830087	0.99658	3	0.88574	1	7	0.195014	0.638486	12	0.82906	1	0	1	1
Thermogenesis	ko04714	Organismal Systems	Environmental adaptation	15	0.00426436	0.0270737	12	0.435315	1	5	0.981726	0.996891	21	0.993575	1	3	0.155921	0.588099
Thiamine metabolism	ko00730	Metabolism	Metabolism of cofactors and vitamins	0	1	1	0	1	1	0	1	1	2	0.649016	0.998627	0	1	1
Thyroid cancer	ko05216	Human Diseases	Cancer: specific types	1	0.67824	0.885931	2	0.535391	1	5	0.0241324	0.168338	9	0.0689389	0.248779	0	1	1
Thyroid hormone signaling pathway	ko04919	Organismal Systems	Endocrine system	8	0.0293272	0.112765	4	0.838755	1	4	0.802173	0.996523	26	0.0178414	0.0987226	0	1	1
Thyroid hormone synthesis	ko04918	Organismal Systems	Endocrine system	8	0.0017777	0.0138661	3	0.704535	1	4	0.440184	0.946561	17	0.0308927	0.14245	0	1	1
Tight junction	ko04530	Cellular Processes	Cellular community - eukaryotes	5	0.574572	0.827376	4	0.963832	1	13	0.039965	0.22951	28	0.202188	0.493578	0	1	1
Toll-like receptor signaling pathway	ko04620	Organismal Systems	Immune system	4	0.369072	0.655157	0	1	1	6	0.312204	0.804418	13	0.703736	1	0	1	1
Toxoplasmosis	ko05145	Human Diseases	Infectious disease: parasitic	3	0.648913	0.875244	3	0.903688	1	11	0.010518	0.0911563	20	0.141479	0.404922	0	1	1
Transcriptional misregulation in cancer	ko05202	Human Diseases	Cancer: overview	3	0.931324	0.998596	20	0.000793062	0.043777	16	0.0123312	0.100763	29	0.373665	0.742856	0	1	1
Tryptophan metabolism	ko00380	Metabolism	Amino acid metabolism	1	0.732424	0.91721	0	1	1	3	0.306445	0.796758	6	0.583096	0.96794	0	1	1
Tuberculosis	ko05152	Human Diseases	Infectious disease: bacterial	5	0.616137	0.85819	7	0.746284	1	4	0.960706	0.996891	20	0.885425	1	0	1	1
Type I diabetes mellitus	ko04940	Human Diseases	Endocrine and metabolic disease	1	0.715456	0.904257	1	0.867191	1	4	0.111764	0.463255	0	1	1	0	1	1
Type II diabetes mellitus	ko04930	Human Diseases	Endocrine and metabolic disease	3	0.152911	0.376077	4	0.167577	1	1	0.875437	0.996523	5	0.784195	1	0	1	1
Tyrosine metabolism	ko00350	Metabolism	Amino acid metabolism	1	0.668203	0.885531	0	1	1	1	0.810879	0.996523	3	0.902122	1	0	1	1
Ubiquinone and other terpenoid-quinone biosynthesis	ko00130	Metabolism	Metabolism of cofactors and vitamins	1	0.285769	0.547381	0	1	1	0	1	1	1	0.814048	1	0	1	1
Ubiquitin mediated proteolysis	ko04120	Genetic Information Processing	Folding, sorting and degradation	1	0.987884	0.99886	18	0.000152703	0.0140487	0	1	1	14	0.954971	1	1	0.573953	0.786382
VEGF signaling pathway	ko04370	Environmental Information Processing	Signal transduction	2	0.534617	0.801925	2	0.782165	1	3	0.501191	0.995422	11	0.2067	0.497278	0	1	1
Valine, leucine and isoleucine degradation	ko00280	Metabolism	Amino acid metabolism	1	0.770563	0.943335	0	1	1	1	0.891635	0.996523	15	0.00189498	0.0173809	0	1	1
Various types of N-glycan biosynthesis	ko00513	Metabolism	Glycan biosynthesis and metabolism	0	1	1	2	0.564153	1	1	0.835444	0.996523	11	0.01667	0.0946497	0	1	1
Vascular smooth muscle contraction	ko04270	Organismal Systems	Circulatory system	9	0.018757	0.0775859	5	0.771076	1	13	0.00684225	0.0635011	20	0.42412	0.797204	0	1	1
Vasopressin-regulated water reabsorption	ko04962	Organismal Systems	Excretory system	6	0.00189262	0.0143524	2	0.630358	1	0	1	1	5	0.766991	1	0	1	1
Vibrio cholerae infection	ko05110	Human Diseases	Infectious disease: bacterial	7	0.000679421	0.00729438	2	0.699157	1	0	1	1	6	0.730864	1	1	0.256605	0.588099
Viral carcinogenesis	ko05203	Human Diseases	Cancer: overview	6	0.572372	0.827376	7	0.858191	1	8	0.697694	0.996523	38	0.0385237	0.163745	0	1	1
Viral myocarditis	ko05416	Human Diseases	Cardiovascular disease	3	0.253761	0.509388	1	0.942681	1	5	0.119489	0.488199	6	0.849334	1	0	1	1
Viral protein interaction with cytokine and cytokine receptor	ko04061	Environmental Information Processing	Signaling molecules and interaction	1	0.950977	0.998596	0	1	1	3	0.825542	0.996523	5	0.998956	1	0	1	1
Vitamin B6 metabolism	ko00750	Metabolism	Metabolism of cofactors and vitamins	1	0.167658	0.391203	0	1	1	0	1	1	1	0.600396	0.977116	0	1	1
Vitamin digestion and absorption	ko04977	Organismal Systems	Digestive system	0	1	1	0	1	1	1	0.670233	0.996523	2	0.873683	1	0	1	1
Wnt signaling pathway	ko04310	Environmental Information Processing	Signal transduction	6	0.38373	0.667965	11	0.172498	1	8	0.475877	0.992276	42	8.92323e-05	0.00155922	0	1	1
Yersinia infection	ko05135	Human Diseases	Infectious disease: bacterial	5	0.396181	0.680235	1	0.998874	1	10	0.0900656	0.402481	30	0.00881766	0.0603752	0	1	1
alpha-Linolenic acid metabolism	ko00592	Metabolism	Lipid metabolism	0	1	1	0	1	1	1	0.670233	0.996523	3	0.681557	1	0	1	1
beta-Alanine metabolism	ko00410	Metabolism	Metabolism of other amino acids	0	1	1	1	0.782474	1	1	0.76155	0.996523	7	0.139334	0.402251	0	1	1
cAMP signaling pathway	ko04024	Environmental Information Processing	Signal transduction	23	1.48772e-07	1.35382e-05	9	0.729897	1	10	0.530827	0.996523	35	0.244335	0.575314	1	0.731036	0.802595
cGMP-PKG signaling pathway	ko04022	Environmental Information Processing	Signal transduction	14	0.000490795	0.00582553	5	0.908486	1	8	0.482704	0.992276	27	0.257686	0.59411	1	0.631371	0.786382
mRNA surveillance pathway	ko03015	Genetic Information Processing	Translation	1	0.950977	0.998596	8	0.0971298	0.812359	0	1	1	11	0.838521	1	0	1	1
mTOR signaling pathway	ko04150	Environmental Information Processing	Signal transduction	5	0.496721	0.784147	7	0.611952	1	6	0.700697	0.996523	28	0.0955232	0.294738	1	0.60128	0.786382
p53 signaling pathway	ko04115	Cellular Processes	Cell growth and death	2	0.650823	0.875244	4	0.466138	1	4	0.419778	0.9412	16	0.0469324	0.182597	0	1	1
