# Supplementary material for: Molecular signatures of cell diversity modulated by long noncoding RNAs in the human fetal spinal cord
Source: iScience. 2026 Mar 17;29(4):115399. doi: 10.1016/j.isci.2026.115399 (PMC13090696; doi:10.1016/j.isci.2026.115399)
Supplement: Table S21. All pathway analysis of GW12 spinal cord of Stereo RNA-seq, related to Figure 1G [file mmc22.xlsx]

## Sheet: Table.S21 GW12_all_pathway
Pathway	Pathway_ID	KEGG_A_class	KEGG_B_class	Cluster_0(1296)	Cluster_0_Pvalue	Cluster_0_Qvalue	Cluster_1(766)	Cluster_1_Pvalue	Cluster_1_Qvalue	Cluster_2(465)	Cluster_2_Pvalue	Cluster_2_Qvalue	Cluster_3(671)	Cluster_3_Pvalue	Cluster_3_Qvalue	Cluster_4(90)	Cluster_4_Pvalue	Cluster_4_Qvalue
2-Oxocarboxylic acid metabolism	ko01210	Metabolism	Global and overview maps	9	0.0017599	0.00968911	3	0.284557	0.760084	0	1	1	2	0.495177	1	0	1	1
ABC transporters	ko02010	Environmental Information Processing	Membrane transport	3	0.986294	1	1	0.990561	1	2	0.758225	1	3	0.755971	1	0	1	1
AGE-RAGE signaling pathway in diabetic complications	ko04933	Human Diseases	Endocrine and metabolic disease	17	0.499721	0.79907	11	0.392311	0.863372	19	5.39579e-06	9.04589e-05	9	0.49449	1	2	0.321068	0.659118
AMPK signaling pathway	ko04152	Environmental Information Processing	Signal transduction	32	0.00385951	0.017993	17	0.0820564	0.34026	5	0.855459	1	10	0.600335	1	0	1	1
Acute myeloid leukemia	ko05221	Human Diseases	Cancer: specific types	14	0.196335	0.410952	7	0.474175	0.936606	6	0.198521	0.68998	5	0.68129	1	0	1	1
Adherens junction	ko04520	Cellular Processes	Cellular community - eukaryotes	11	0.649262	0.934373	7	0.553823	0.98851	14	6.08553e-05	0.000867188	12	0.0169955	0.243849	0	1	1
Adipocytokine signaling pathway	ko04920	Organismal Systems	Endocrine system	19	0.0149018	0.0554212	8	0.365305	0.856657	5	0.39357	1	2	0.985152	1	0	1	1
Adrenergic signaling in cardiomyocytes	ko04261	Organismal Systems	Circulatory system	48	1.71413e-06	2.2695e-05	22	0.0332708	0.179348	8	0.670767	1	9	0.903847	1	3	0.246426	0.633668
African trypanosomiasis	ko05143	Human Diseases	Infectious disease: parasitic	3	0.958351	1	7	0.0651263	0.29354	4	0.176197	0.619952	1	0.964368	1	0	1	1
Alanine, aspartate and glutamate metabolism	ko00250	Metabolism	Amino acid metabolism	9	0.148499	0.344837	6	0.149616	0.489796	2	0.656223	1	9	0.00336782	0.0962668	0	1	1
Alcoholic liver disease	ko04936	Human Diseases	Endocrine and metabolic disease	21	0.730687	0.981961	11	0.822606	1	9	0.45686	1	11	0.668204	1	0	1	1
Alcoholism	ko05034	Human Diseases	Substance dependence	34	0.295985	0.545704	30	0.00422988	0.0386909	6	0.969587	1	14	0.738834	1	0	1	1
Aldosterone synthesis and secretion	ko04925	Organismal Systems	Endocrine system	31	0.000135708	0.00112299	19	0.0024609	0.0255114	3	0.934443	1	6	0.851501	1	0	1	1
Aldosterone-regulated sodium reabsorption	ko04960	Organismal Systems	Excretory system	15	0.000456214	0.00308177	4	0.498682	0.951473	2	0.656223	1	2	0.83972	1	0	1	1
Allograft rejection	ko05330	Human Diseases	Immune disease	0	1	1	0	1	1	2	0.641306	1	1	0.961	1	0	1	1
Alzheimer disease	ko05010	Human Diseases	Neurodegenerative disease	116	8.07927e-12	3.3428e-10	58	0.000497499	0.00799248	17	0.925875	1	15	0.99993	1	13	0.000420737	0.00206544
Amino sugar and nucleotide sugar metabolism	ko00520	Metabolism	Carbohydrate metabolism	14	0.0208652	0.0726989	6	0.330505	0.81577	2	0.789152	1	6	0.227975	1	0	1	1
Aminoacyl-tRNA biosynthesis	ko00970	Genetic Information Processing	Translation	10	0.183594	0.398455	2	0.939067	1	1	0.933516	1	3	0.742169	1	0	1	1
Amoebiasis	ko05146	Human Diseases	Infectious disease: parasitic	15	0.737616	0.981961	10	0.550915	0.98851	24	3.94242e-09	1.60513e-07	7	0.785413	1	2	0.329559	0.659118
Amphetamine addiction	ko05031	Human Diseases	Substance dependence	23	0.000388496	0.00279548	21	1.10871e-06	4.31011e-05	3	0.77959	1	2	0.983948	1	0	1	1
Amyotrophic lateral sclerosis	ko05014	Human Diseases	Neurodegenerative disease	111	1.22402e-11	4.50166e-10	54	0.0011838	0.0151861	11	0.997098	1	25	0.906783	1	12	0.000900925	0.00405417
Antifolate resistance	ko01523	Human Diseases	Drug resistance: antineoplastic	1	0.995743	1	3	0.575852	0.994945	2	0.541122	1	1	0.932955	1	0	1	1
Antigen processing and presentation	ko04612	Organismal Systems	Immune system	4	0.998177	1	4	0.91766	1	6	0.227317	0.74466	5	0.71889	1	0	1	1
Apelin signaling pathway	ko04371	Environmental Information Processing	Signal transduction	36	0.00290982	0.0139587	18	0.128445	0.461942	18	0.00133317	0.0122565	10	0.759591	1	2	0.475115	0.754595
Apoptosis	ko04210	Cellular Processes	Cell growth and death	30	0.0531208	0.156991	9	0.923821	1	12	0.106526	0.439999	6	0.979286	1	0	1	1
Apoptosis - multiple species	ko04215	Cellular Processes	Cell growth and death	9	0.0711434	0.189907	4	0.385813	0.863372	2	0.576558	1	1	0.94403	1	0	1	1
Arachidonic acid metabolism	ko00590	Metabolism	Lipid metabolism	5	0.979598	1	0	1	1	5	0.285843	0.895224	2	0.97025	1	0	1	1
Arginine and proline metabolism	ko00330	Metabolism	Amino acid metabolism	11	0.197406	0.410952	6	0.366725	0.856657	3	0.579628	1	9	0.024959	0.27455	0	1	1
Arginine biosynthesis	ko00220	Metabolism	Amino acid metabolism	5	0.296757	0.545704	1	0.897316	1	2	0.380486	1	3	0.292395	1	0	1	1
Arrhythmogenic right ventricular cardiomyopathy	ko05412	Human Diseases	Cardiovascular disease	16	0.18418	0.398455	5	0.879158	1	13	0.000486457	0.00554561	9	0.203506	1	0	1	1
Ascorbate and aldarate metabolism	ko00053	Metabolism	Carbohydrate metabolism	1	0.995743	1	0	1	1	0	1	1	3	0.483208	1	0	1	1
Asthma	ko05310	Human Diseases	Immune disease	0	1	1	0	1	1	2	0.52265	1	0	1	1	0	1	1
Autoimmune thyroid disease	ko05320	Human Diseases	Immune disease	0	1	1	0	1	1	2	0.816543	1	2	0.941417	1	0	1	1
Autophagy - animal	ko04140	Cellular Processes	Transport and catabolism	45	4.762e-06	5.43525e-05	18	0.148132	0.489796	4	0.972308	1	9	0.866669	1	0	1	1
Autophagy - other	ko04136	Cellular Processes	Transport and catabolism	10	0.0299197	0.0990343	5	0.200443	0.593693	1	0.860532	1	3	0.527405	1	0	1	1
Axon guidance	ko04360	Organismal Systems	Development and regeneration	57	4.34353e-07	7.56689e-06	32	0.00067882	0.00961906	16	0.0728605	0.329607	24	0.0212152	0.27455	0	1	1
B cell receptor signaling pathway	ko04662	Organismal Systems	Immune system	16	0.229862	0.463887	10	0.244535	0.682372	5	0.511367	1	1	0.999207	1	0	1	1
Bacterial invasion of epithelial cells	ko05100	Human Diseases	Infectious disease: bacterial	17	0.128117	0.30826	9	0.342253	0.838116	17	1.97125e-06	4.01289e-05	10	0.122386	0.841112	0	1	1
Basal cell carcinoma	ko05217	Human Diseases	Cancer: specific types	5	0.984018	1	4	0.870604	1	11	0.000952238	0.00969242	11	0.0154856	0.232284	0	1	1
Basal transcription factors	ko03022	Genetic Information Processing	Transcription	8	0.450924	0.746279	5	0.436422	0.910921	0	1	1	4	0.530739	1	0	1	1
Base excision repair	ko03410	Genetic Information Processing	Replication and repair	4	0.821845	1	6	0.098666	0.403752	1	0.868877	1	4	0.314442	1	0	1	1
Bile secretion	ko04976	Organismal Systems	Digestive system	12	0.825577	1	4	0.979843	1	3	0.90689	1	4	0.954459	1	0	1	1
Biosynthesis of amino acids	ko01230	Metabolism	Global and overview maps	18	0.0559595	0.161066	7	0.598993	0.996187	2	0.940481	1	12	0.0230356	0.27455	1	0.577866	0.833373
Biosynthesis of unsaturated fatty acids	ko01040	Metabolism	Lipid metabolism	6	0.285213	0.533365	3	0.502676	0.953246	2	0.48424	1	6	0.0244776	0.27455	0	1	1
Bladder cancer	ko05219	Human Diseases	Cancer: specific types	9	0.231243	0.463887	1	0.985697	1	5	0.0945443	0.402166	7	0.0580522	0.518235	0	1	1
Breast cancer	ko05224	Human Diseases	Cancer: specific types	20	0.857681	1	9	0.956918	1	19	0.00101738	0.00999834	22	0.00651835	0.130126	0	1	1
Butanoate metabolism	ko00650	Metabolism	Carbohydrate metabolism	9	0.0323185	0.104877	5	0.133816	0.461942	0	1	1	6	0.0289622	0.308307	0	1	1
C-type lectin receptor signaling pathway	ko04625	Organismal Systems	Immune system	21	0.193606	0.410793	13	0.21788	0.627415	8	0.279091	0.883787	4	0.982302	1	0	1	1
Calcium signaling pathway	ko04020	Environmental Information Processing	Signal transduction	51	0.033273	0.106926	26	0.326138	0.811433	10	0.914234	1	19	0.683026	1	1	0.94085	0.948152
Carbohydrate digestion and absorption	ko04973	Organismal Systems	Digestive system	14	0.00946766	0.0396683	7	0.135166	0.461942	1	0.933516	1	3	0.742169	1	0	1	1
Carbon metabolism	ko01200	Metabolism	Global and overview maps	36	5.35992e-05	0.000521803	11	0.570802	0.991729	2	0.992815	1	19	0.00367162	0.0962668	1	0.736071	0.8986
Cardiac muscle contraction	ko04260	Organismal Systems	Circulatory system	33	9.81522e-07	1.47675e-05	5	0.934085	1	5	0.588002	1	3	0.982267	1	7	5.50162e-05	0.000371359
Cell adhesion molecules	ko04514	Environmental Information Processing	Signaling molecules and interaction	30	0.128632	0.30826	10	0.922331	1	20	0.000423392	0.00502778	15	0.280968	1	0	1	1
Cell cycle	ko04110	Cellular Processes	Cell growth and death	15	0.94465	1	18	0.0660786	0.293578	10	0.217637	0.72124	24	0.000153083	0.0126294	0	1	1
Cellular senescence	ko04218	Cellular Processes	Cell growth and death	31	0.168114	0.375984	17	0.371861	0.856657	17	0.0119734	0.0741829	18	0.126728	0.841112	0	1	1
Central carbon metabolism in cancer	ko05230	Human Diseases	Cancer: overview	23	0.000620654	0.0039507	6	0.696431	1	5	0.405598	1	7	0.39668	1	0	1	1
Chagas disease	ko05142	Human Diseases	Infectious disease: parasitic	25	0.0226889	0.0782295	12	0.285948	0.760084	13	0.00670165	0.0477493	5	0.942645	1	0	1	1
Chemical carcinogenesis - DNA adducts	ko05204	Human Diseases	Cancer: overview	4	0.996795	1	4	0.893067	1	4	0.547455	1	2	0.97974	1	0	1	1
Chemical carcinogenesis - reactive oxygen species	ko05208	Human Diseases	Cancer: overview	73	1.24803e-09	3.17767e-08	19	0.770488	1	7	0.981445	1	8	0.999126	1	12	8.06306e-06	6.22007e-05
Chemical carcinogenesis - receptor activation	ko05207	Human Diseases	Cancer: overview	33	0.469761	0.759227	20	0.443272	0.912965	13	0.371448	1	10	0.975639	1	0	1	1
Chemokine signaling pathway	ko04062	Organismal Systems	Immune system	39	0.0876791	0.225828	23	0.169851	0.544573	11	0.584404	1	10	0.970562	1	0	1	1
Cholesterol metabolism	ko04979	Organismal Systems	Digestive system	5	0.934941	1	3	0.881164	1	8	0.00878655	0.059623	5	0.432057	1	1	0.441118	0.72183
Choline metabolism in cancer	ko05231	Human Diseases	Cancer: overview	29	0.000916421	0.00551519	9	0.63412	1	6	0.533271	1	8	0.614411	1	0	1	1
Cholinergic synapse	ko04725	Organismal Systems	Nervous system	35	8.60516e-05	0.000749555	24	0.00017451	0.00339205	6	0.664526	1	9	0.634314	1	0	1	1
Chronic myeloid leukemia	ko05220	Human Diseases	Cancer: specific types	18	0.062673	0.175803	7	0.613517	1	7	0.157933	0.577061	9	0.193	1	0	1	1
Circadian entrainment	ko04713	Organismal Systems	Environmental adaptation	36	6.14914e-07	9.69222e-06	25	3.65379e-06	0.000113633	5	0.685023	1	5	0.924586	1	0	1	1
Circadian rhythm	ko04710	Organismal Systems	Environmental adaptation	5	0.603379	0.898195	6	0.0772874	0.329265	0	1	1	3	0.505563	1	0	1	1
Citrate cycle (TCA cycle)	ko00020	Metabolism	Carbohydrate metabolism	15	2.39955e-05	0.000240682	5	0.165794	0.537103	1	0.84222	1	2	0.742976	1	0	1	1
Cocaine addiction	ko05030	Human Diseases	Substance dependence	17	0.00158275	0.00919106	11	0.00680497	0.0565118	3	0.565721	1	3	0.805303	1	0	1	1
Collecting duct acid secretion	ko04966	Organismal Systems	Excretory system	10	0.00856508	0.0368187	4	0.270493	0.737924	3	0.215447	0.72124	1	0.91211	1	0	1	1
Colorectal cancer	ko05210	Human Diseases	Cancer: specific types	24	0.00561799	0.0251432	8	0.617604	1	11	0.0126962	0.0769874	5	0.872902	1	0	1	1
Complement and coagulation cascades	ko04610	Organismal Systems	Immune system	3	0.999965	1	0	1	1	21	1.18514e-08	4.22205e-07	6	0.740159	1	0	1	1
Coronavirus disease - COVID-19	ko05171	Human Diseases	Infectious disease: viral	11	1	1	9	0.9998	1	59	6.98829e-23	1.06219e-20	8	0.999469	1	63	1.55327e-78	4.19384e-77
Cortisol synthesis and secretion	ko04927	Organismal Systems	Endocrine system	11	0.524534	0.815122	10	0.100482	0.405844	2	0.906546	1	3	0.926871	1	0	1	1
Cushing syndrome	ko04934	Human Diseases	Endocrine and metabolic disease	20	0.905811	1	18	0.241871	0.682372	14	0.0715883	0.329075	13	0.560734	1	0	1	1
Cysteine and methionine metabolism	ko00270	Metabolism	Amino acid metabolism	8	0.605128	0.898195	7	0.215468	0.626267	1	0.954118	1	9	0.024959	0.27455	0	1	1
Cytokine-cytokine receptor interaction	ko04060	Environmental Information Processing	Signaling molecules and interaction	5	1	1	3	1	1	17	0.59979	1	12	0.99939	1	0	1	1
Cytosolic DNA-sensing pathway	ko04623	Organismal Systems	Immune system	5	0.984018	1	5	0.741291	1	2	0.891681	1	2	0.974472	1	0	1	1
D-Amino acid metabolism	ko00470	Metabolism	Metabolism of other amino acids	1	0.663786	0.944331	0	1	1	0	1	1	1	0.417023	1	0	1	1
DNA replication	ko03030	Genetic Information Processing	Replication and repair	2	0.988307	1	5	0.27577	0.745779	0	1	1	3	0.609055	1	0	1	1
Diabetic cardiomyopathy	ko05415	Human Diseases	Cardiovascular disease	60	2.78939e-06	3.29746e-05	21	0.442937	0.912965	11	0.678537	1	5	0.999936	1	14	7.00036e-08	9.45049e-07
Dilated cardiomyopathy	ko05414	Human Diseases	Cardiovascular disease	20	0.150939	0.346951	5	0.963152	1	12	0.0104191	0.0674872	7	0.719703	1	3	0.0965116	0.325726
Dopaminergic synapse	ko04728	Organismal Systems	Nervous system	48	2.64917e-08	5.84583e-07	34	8.86216e-08	5.51226e-06	6	0.806855	1	11	0.589455	1	0	1	1
Drug metabolism - cytochrome P450	ko00982	Metabolism	Xenobiotics biodegradation and metabolism	4	0.99758	1	2	0.992008	1	3	0.770947	1	1	0.997643	1	0	1	1
Drug metabolism - other enzymes	ko00983	Metabolism	Xenobiotics biodegradation and metabolism	8	0.959546	1	4	0.955457	1	2	0.951469	1	4	0.912621	1	0	1	1
ECM-receptor interaction	ko04512	Environmental Information Processing	Signaling molecules and interaction	8	0.985554	1	2	0.998858	1	33	1.00519e-18	7.162e-17	11	0.132539	0.841112	2	0.26974	0.659118
EGFR tyrosine kinase inhibitor resistance	ko01521	Human Diseases	Drug resistance: antineoplastic	19	0.0558772	0.161066	6	0.800733	1	8	0.0970463	0.406738	9	0.236358	1	1	0.60188	0.833373
Endocrine and other factor-regulated calcium reabsorption	ko04961	Organismal Systems	Excretory system	27	8.08787e-09	1.9122e-07	10	0.0312653	0.173634	1	0.961888	1	3	0.845966	1	0	1	1
Endocrine resistance	ko01522	Human Diseases	Drug resistance: antineoplastic	27	0.00259216	0.012806	9	0.596023	0.996187	9	0.11185	0.455387	13	0.0621625	0.518235	0	1	1
Endocytosis	ko04144	Cellular Processes	Transport and catabolism	71	1.70783e-06	2.2695e-05	39	0.00241733	0.0255114	10	0.937627	1	21	0.586781	1	1	0.948152	0.948152
Endometrial cancer	ko05213	Human Diseases	Cancer: specific types	19	0.00186962	0.00998139	5	0.6856	1	8	0.0207489	0.11595	7	0.228404	1	0	1	1
Epithelial cell signaling in Helicobacter pylori infection	ko05120	Human Diseases	Infectious disease: bacterial	23	0.000620654	0.0039507	10	0.144711	0.483926	5	0.405598	1	7	0.39668	1	0	1	1
Epstein-Barr virus infection	ko05169	Human Diseases	Infectious disease: viral	28	0.865454	1	13	0.963375	1	14	0.304548	0.933292	14	0.826915	1	0	1	1
ErbB signaling pathway	ko04012	Environmental Information Processing	Signal transduction	27	0.000324077	0.00243794	11	0.198271	0.592907	6	0.384857	1	8	0.435929	1	0	1	1
Estrogen signaling pathway	ko04915	Organismal Systems	Endocrine system	36	0.00254746	0.0127759	21	0.025656	0.155536	7	0.716164	1	7	0.956614	1	0	1	1
Ether lipid metabolism	ko00565	Metabolism	Lipid metabolism	12	0.0894013	0.225892	2	0.956748	1	1	0.948078	1	4	0.601208	1	0	1	1
Fanconi anemia pathway	ko03460	Genetic Information Processing	Replication and repair	4	0.978822	1	3	0.88929	1	0	1	1	3	0.826652	1	0	1	1
Fat digestion and absorption	ko04975	Organismal Systems	Digestive system	6	0.697099	0.965438	1	0.985697	1	2	0.710965	1	3	0.697042	1	0	1	1
Fatty acid biosynthesis	ko00061	Metabolism	Lipid metabolism	5	0.166173	0.375984	0	1	1	0	1	1	1	0.802127	1	0	1	1
Fatty acid degradation	ko00071	Metabolism	Lipid metabolism	9	0.277836	0.525508	1	0.98838	1	0	1	1	11	0.000780465	0.0367934	0	1	1
Fatty acid elongation	ko00062	Metabolism	Lipid metabolism	8	0.0662218	0.181152	1	0.938845	1	2	0.48424	1	4	0.198214	1	0	1	1
Fatty acid metabolism	ko01212	Metabolism	Global and overview maps	15	0.0417549	0.129167	3	0.928385	1	2	0.861957	1	12	0.00283114	0.0934277	0	1	1
Fc epsilon RI signaling pathway	ko04664	Organismal Systems	Immune system	21	0.00252374	0.0127759	7	0.506577	0.954821	2	0.919488	1	2	0.983948	1	0	1	1
Fc gamma R-mediated phagocytosis	ko04666	Organismal Systems	Immune system	20	0.162557	0.371079	8	0.738096	1	6	0.512803	1	6	0.844589	1	0	1	1
Ferroptosis	ko04216	Cellular Processes	Cell growth and death	10	0.130382	0.30826	3	0.781187	1	5	0.0945443	0.402166	3	0.697042	1	0	1	1
Fluid shear stress and atherosclerosis	ko05418	Human Diseases	Cardiovascular disease	26	0.244785	0.482285	20	0.0425247	0.219366	23	4.53948e-06	8.5087e-05	8	0.908356	1	0	1	1
Focal adhesion	ko04510	Cellular Processes	Cellular community - eukaryotes	29	0.817012	1	14	0.935807	1	53	2.51966e-21	2.39367e-19	16	0.657466	1	4	0.199258	0.54442
Folate biosynthesis	ko00790	Metabolism	Metabolism of cofactors and vitamins	4	0.647946	0.934373	1	0.932164	1	1	0.798088	1	4	0.180233	1	0	1	1
FoxO signaling pathway	ko04068	Environmental Information Processing	Signal transduction	32	0.0133017	0.050534	13	0.526937	0.972892	9	0.379138	1	13	0.335788	1	0	1	1
Fructose and mannose metabolism	ko00051	Metabolism	Carbohydrate metabolism	10	0.0367461	0.115838	2	0.84876	1	1	0.868877	1	3	0.548702	1	0	1	1
GABAergic synapse	ko04727	Organismal Systems	Nervous system	40	1.87645e-10	5.17586e-09	23	8.34482e-06	0.000235931	5	0.608666	1	10	0.222516	1	0	1	1
Galactose metabolism	ko00052	Metabolism	Carbohydrate metabolism	8	0.129519	0.30826	5	0.182814	0.565718	0	1	1	2	0.759349	1	0	1	1
Gap junction	ko04540	Cellular Processes	Cellular community - eukaryotes	33	1.79839e-06	2.27422e-05	18	0.00191647	0.0212865	9	0.0776518	0.345793	6	0.779569	1	0	1	1
Gastric acid secretion	ko04971	Organismal Systems	Digestive system	22	0.0048846	0.0224556	17	0.000898903	0.0121547	4	0.671568	1	8	0.328652	1	0	1	1
Gastric cancer	ko05226	Human Diseases	Cancer: specific types	18	0.943696	1	9	0.959174	1	17	0.00633812	0.046317	17	0.12752	0.841112	0	1	1
Glioma	ko05214	Human Diseases	Cancer: specific types	23	0.00178561	0.00968911	10	0.197329	0.592907	5	0.465093	1	6	0.634084	1	0	1	1
Glucagon signaling pathway	ko04922	Organismal Systems	Endocrine system	30	0.00165969	0.00947169	22	0.000513986	0.00799248	3	0.956349	1	3	0.995807	1	0	1	1
Glutamatergic synapse	ko04724	Organismal Systems	Nervous system	43	3.05136e-08	6.26815e-07	34	1.1572e-09	1.79945e-07	5	0.811748	1	11	0.379399	1	0	1	1
Glutathione metabolism	ko00480	Metabolism	Metabolism of other amino acids	7	0.83042	1	6	0.457309	0.935678	7	0.0434943	0.221355	4	0.707891	1	0	1	1
Glycerolipid metabolism	ko00561	Metabolism	Lipid metabolism	11	0.388773	0.682011	6	0.527475	0.972892	2	0.874648	1	8	0.130796	0.841112	0	1	1
Glycerophospholipid metabolism	ko00564	Metabolism	Lipid metabolism	25	0.0121272	0.0466758	7	0.844407	1	1	0.997355	1	9	0.444577	1	1	0.673861	0.866393
Glycine, serine and threonine metabolism	ko00260	Metabolism	Amino acid metabolism	8	0.289614	0.538552	1	0.980468	1	2	0.67064	1	9	0.00408404	0.0962668	0	1	1
Glycolysis / Gluconeogenesis	ko00010	Metabolism	Carbohydrate metabolism	16	0.0790877	0.206126	4	0.906075	1	0	1	1	9	0.118461	0.841112	1	0.541821	0.812731
Glycosaminoglycan biosynthesis - chondroitin sulfate / dermatan sulfate	ko00532	Metabolism	Glycan biosynthesis and metabolism	2	0.868482	1	0	1	1	2	0.336499	1	1	0.834765	1	0	1	1
Glycosaminoglycan biosynthesis - heparan sulfate / heparin	ko00534	Metabolism	Glycan biosynthesis and metabolism	5	0.367494	0.650484	4	0.204554	0.600154	0	1	1	1	0.884795	1	0	1	1
Glycosaminoglycan biosynthesis - keratan sulfate	ko00533	Metabolism	Glycan biosynthesis and metabolism	5	0.0679082	0.184243	1	0.764876	1	0	1	1	2	0.341941	1	0	1	1
Glycosaminoglycan degradation	ko00531	Metabolism	Glycan biosynthesis and metabolism	3	0.633319	0.931683	0	1	1	1	0.689209	1	3	0.220621	1	0	1	1
Glycosphingolipid biosynthesis - ganglio series	ko00604	Metabolism	Glycan biosynthesis and metabolism	4	0.229341	0.463887	1	0.787996	1	0	1	1	5	0.00670347	0.130126	0	1	1
Glycosphingolipid biosynthesis - globo and isoglobo series	ko00603	Metabolism	Glycan biosynthesis and metabolism	2	0.738696	0.981961	1	0.787996	1	0	1	1	2	0.374137	1	0	1	1
Glycosphingolipid biosynthesis - lacto and neolacto series	ko00601	Metabolism	Glycan biosynthesis and metabolism	8	0.0662218	0.181152	1	0.938845	1	0	1	1	1	0.91211	1	0	1	1
Glycosylphosphatidylinositol (GPI)-anchor biosynthesis	ko00563	Metabolism	Glycan biosynthesis and metabolism	8	0.0541825	0.158712	2	0.739519	1	0	1	1	1	0.903811	1	0	1	1
Glyoxylate and dicarboxylate metabolism	ko00630	Metabolism	Carbohydrate metabolism	8	0.111463	0.277399	2	0.808299	1	1	0.84222	1	6	0.0394715	0.394715	0	1	1
GnRH secretion	ko04929	Organismal Systems	Endocrine system	25	1.0044e-05	0.000107244	12	0.0180289	0.130395	2	0.896864	1	3	0.916883	1	0	1	1
GnRH signaling pathway	ko04912	Organismal Systems	Endocrine system	29	0.000287583	0.00221372	17	0.00747735	0.0596271	4	0.806538	1	2	0.997626	1	0	1	1
Graft-versus-host disease	ko05332	Human Diseases	Immune disease	0	1	1	0	1	1	2	0.67064	1	1	0.967447	1	0	1	1
Growth hormone synthesis, secretion and action	ko04935	Organismal Systems	Endocrine system	30	0.00808542	0.0356837	20	0.00948365	0.071937	7	0.551566	1	5	0.977252	1	0	1	1
HIF-1 signaling pathway	ko04066	Environmental Information Processing	Signal transduction	25	0.0528569	0.156991	15	0.111944	0.435182	6	0.638413	1	8	0.731066	1	2	0.359037	0.668551
Hedgehog signaling pathway	ko04340	Environmental Information Processing	Signal transduction	10	0.455488	0.750082	10	0.0438332	0.219366	4	0.430241	1	10	0.0196389	0.270035	0	1	1
Hematopoietic cell lineage	ko04640	Organismal Systems	Immune system	5	0.999908	1	2	0.999634	1	12	0.0153286	0.0874544	4	0.977101	1	0	1	1
Hepatitis B	ko05161	Human Diseases	Infectious disease: viral	30	0.284457	0.533365	17	0.423395	0.897535	8	0.757721	1	8	0.973567	1	0	1	1
Hepatitis C	ko05160	Human Diseases	Infectious disease: viral	31	0.168114	0.375984	11	0.913813	1	7	0.834601	1	10	0.878371	1	0	1	1
Hepatocellular carcinoma	ko05225	Human Diseases	Cancer: specific types	28	0.468619	0.759227	20	0.181427	0.565718	18	0.00863721	0.059623	15	0.440699	1	0	1	1
Herpes simplex virus 1 infection	ko05168	Human Diseases	Infectious disease: viral	46	0.999999	1	33	0.993996	1	11	0.999981	1	27	0.996573	1	0	1	1
Hippo signaling pathway	ko04390	Environmental Information Processing	Signal transduction	22	0.830548	1	17	0.36166	0.856657	25	4.77682e-06	8.5087e-05	30	1.96168e-05	0.00323676	0	1	1
Hippo signaling pathway - multiple species	ko04392	Environmental Information Processing	Signal transduction	0	1	1	0	1	1	5	0.0266326	0.143213	8	0.00240914	0.088335	0	1	1
Histidine metabolism	ko00340	Metabolism	Amino acid metabolism	4	0.508762	0.801906	0	1	1	0	1	1	2	0.57564	1	0	1	1
Homologous recombination	ko03440	Genetic Information Processing	Replication and repair	2	0.994731	1	2	0.921507	1	1	0.919979	1	3	0.697042	1	0	1	1
Human T-cell leukemia virus 1 infection	ko05166	Human Diseases	Infectious disease: viral	32	0.82955	1	26	0.189192	0.57685	26	0.000640387	0.00675964	16	0.800723	1	0	1	1
Human cytomegalovirus infection	ko05163	Human Diseases	Infectious disease: viral	45	0.0886939	0.225828	31	0.0288783	0.163817	18	0.115947	0.465421	19	0.552579	1	0	1	1
Human immunodeficiency virus 1 infection	ko05170	Human Diseases	Infectious disease: viral	47	0.0169442	0.0616321	30	0.0223833	0.148111	17	0.121618	0.476	16	0.731737	1	0	1	1
Human papillomavirus infection	ko05165	Human Diseases	Infectious disease: viral	57	0.402993	0.696378	29	0.771283	1	47	1.57277e-08	4.98045e-07	45	0.00124561	0.0513814	2	0.900461	0.935843
Huntington disease	ko05016	Human Diseases	Neurodegenerative disease	108	5.66976e-16	1.84776e-13	53	2.63449e-05	0.000630252	9	0.995704	1	18	0.972917	1	12	0.000193	0.0010422
Hypertrophic cardiomyopathy	ko05410	Human Diseases	Cardiovascular disease	17	0.30292	0.553958	3	0.994395	1	12	0.00624129	0.046317	7	0.653485	1	3	0.0830836	0.299101
IL-17 signaling pathway	ko04657	Organismal Systems	Immune system	10	0.954763	1	8	0.693285	1	5	0.648144	1	3	0.988402	1	0	1	1
Inflammatory bowel disease	ko05321	Human Diseases	Immune disease	1	0.99999	1	3	0.954419	1	5	0.321395	0.974443	2	0.976361	1	0	1	1
Inflammatory mediator regulation of TRP channels	ko04750	Organismal Systems	Sensory system	29	0.000916421	0.00551519	15	0.0541433	0.247626	1	0.997664	1	3	0.992469	1	0	1	1
Influenza A	ko05164	Human Diseases	Infectious disease: viral	22	0.918525	1	15	0.699031	1	6	0.942961	1	7	0.992468	1	0	1	1
Inositol phosphate metabolism	ko00562	Metabolism	Carbohydrate metabolism	20	0.013435	0.050534	8	0.427123	0.897535	3	0.818854	1	6	0.607374	1	0	1	1
Insulin resistance	ko04931	Human Diseases	Endocrine and metabolic disease	25	0.0480104	0.145793	10	0.625591	1	5	0.779453	1	3	0.996383	1	0	1	1
Insulin secretion	ko04911	Organismal Systems	Endocrine system	29	7.56888e-05	0.000677108	22	1.8907e-05	0.000490006	4	0.76222	1	5	0.872902	1	0	1	1
Insulin signaling pathway	ko04910	Organismal Systems	Endocrine system	40	0.000148648	0.00120006	18	0.122243	0.461942	4	0.967094	1	7	0.956614	1	1	0.798755	0.8986
Intestinal immune network for IgA production	ko04672	Organismal Systems	Immune system	0	1	1	0	1	1	4	0.292864	0.907241	1	0.984206	1	0	1	1
JAK-STAT signaling pathway	ko04630	Environmental Information Processing	Signal transduction	12	0.999875	1	10	0.967137	1	4	0.990092	1	6	0.996372	1	0	1	1
Kaposi sarcoma-associated herpesvirus infection	ko05167	Human Diseases	Infectious disease: viral	37	0.199584	0.412889	21	0.350766	0.852251	13	0.371448	1	12	0.915886	1	2	0.659848	0.866393
Legionellosis	ko05134	Human Diseases	Infectious disease: bacterial	8	0.752197	0.991941	7	0.325063	0.811433	6	0.121923	0.476	2	0.962631	1	0	1	1
Leishmaniasis	ko05140	Human Diseases	Infectious disease: parasitic	7	0.96973	1	4	0.937069	1	11	0.00369364	0.0309614	5	0.76395	1	0	1	1
Leukocyte transendothelial migration	ko04670	Organismal Systems	Immune system	13	0.957798	1	6	0.975011	1	23	2.10707e-07	5.45924e-06	13	0.187413	1	2	0.383937	0.691086
Linoleic acid metabolism	ko00591	Metabolism	Lipid metabolism	2	0.959549	1	0	1	1	1	0.82151	1	0	1	1	0	1	1
Lipid and atherosclerosis	ko05417	Human Diseases	Cardiovascular disease	34	0.641566	0.934373	21	0.535162	0.979032	11	0.73749	1	9	0.996198	1	0	1	1
Long-term depression	ko04730	Organismal Systems	Nervous system	22	0.000103145	0.000875409	15	0.000425536	0.00735232	2	0.874648	1	7	0.241543	1	0	1	1
Long-term potentiation	ko04720	Organismal Systems	Nervous system	28	5.96137e-07	9.69222e-06	22	1.36281e-07	7.06389e-06	1	0.982959	1	2	0.98125	1	0	1	1
Longevity regulating pathway	ko04211	Organismal Systems	Aging	24	0.0088669	0.0376275	15	0.025605	0.155536	2	0.972579	1	3	0.985645	1	0	1	1
Longevity regulating pathway - multiple species	ko04213	Organismal Systems	Aging	20	0.00177227	0.00968911	7	0.408022	0.875136	1	0.978167	1	1	0.996291	1	0	1	1
Lysine degradation	ko00310	Metabolism	Amino acid metabolism	11	0.479872	0.771057	7	0.424665	0.897535	3	0.733589	1	8	0.170735	1	0	1	1
Lysosome	ko04142	Cellular Processes	Transport and catabolism	29	0.0640373	0.17812	11	0.759998	1	12	0.0940001	0.402166	17	0.0593848	0.518235	0	1	1
MAPK signaling pathway	ko04010	Environmental Information Processing	Signal transduction	67	0.00268819	0.0130852	38	0.0421398	0.219366	29	0.00446319	0.0363431	21	0.836467	1	0	1	1
Malaria	ko05144	Human Diseases	Infectious disease: parasitic	1	0.999868	1	0	1	1	14	5.73492e-07	1.36204e-05	1	0.987961	1	0	1	1
Mannose type O-glycan biosynthesis	ko00515	Metabolism	Glycan biosynthesis and metabolism	11	0.000490906	0.0032498	5	0.0682523	0.298964	0	1	1	4	0.130063	0.841112	0	1	1
Maturity onset diabetes of the young	ko04950	Human Diseases	Endocrine and metabolic disease	2	0.945298	1	2	0.739519	1	0	1	1	4	0.180233	1	0	1	1
Measles	ko05162	Human Diseases	Infectious disease: viral	21	0.718276	0.981961	11	0.815521	1	8	0.592532	1	9	0.85575	1	0	1	1
Melanogenesis	ko04916	Organismal Systems	Endocrine system	25	0.0201472	0.070944	19	0.00352269	0.0342362	8	0.244847	0.79297	8	0.637482	1	0	1	1
Melanoma	ko05218	Human Diseases	Cancer: specific types	13	0.418205	0.710655	2	0.994941	1	7	0.135736	0.512064	7	0.425673	1	0	1	1
Metabolic pathways	ko01100	Metabolism	Global and overview maps	338	8.31111e-11	2.75098e-09	120	0.998062	1	52	1	1	139	0.204449	1	15	0.786033	0.8986
Metabolism of xenobiotics by cytochrome P450	ko00980	Metabolism	Xenobiotics biodegradation and metabolism	5	0.995514	1	4	0.93265	1	4	0.629286	1	2	0.98826	1	0	1	1
MicroRNAs in cancer	ko05206	Human Diseases	Cancer: overview	28	0.398442	0.694127	24	0.0212792	0.147063	18	0.00630416	0.046317	23	0.00898088	0.164649	0	1	1
Mineral absorption	ko04978	Organismal Systems	Digestive system	13	0.186024	0.39983	1	0.998018	1	4	0.483681	1	8	0.140291	0.873509	0	1	1
Mismatch repair	ko03430	Genetic Information Processing	Replication and repair	1	0.984753	1	4	0.183722	0.565718	0	1	1	2	0.600297	1	0	1	1
Mitophagy - animal	ko04137	Cellular Processes	Transport and catabolism	20	0.00979025	0.0405071	13	0.0193897	0.13705	3	0.803918	1	8	0.264047	1	2	0.197276	0.54442
Morphine addiction	ko05032	Human Diseases	Substance dependence	34	1.8551e-06	2.27422e-05	21	0.000173268	0.00339205	3	0.918266	1	9	0.39411	1	0	1	1
Mucin type O-glycan biosynthesis	ko00512	Metabolism	Glycan biosynthesis and metabolism	8	0.238977	0.47366	2	0.8813	1	0	1	1	1	0.961	1	0	1	1
N-Glycan biosynthesis	ko00510	Metabolism	Glycan biosynthesis and metabolism	13	0.060582	0.172868	5	0.552076	0.98851	2	0.807786	1	2	0.936916	1	0	1	1
NF-kappa B signaling pathway	ko04064	Environmental Information Processing	Signal transduction	6	0.999747	1	7	0.890715	1	7	0.41645	1	4	0.981118	1	0	1	1
NOD-like receptor signaling pathway	ko04621	Organismal Systems	Immune system	19	0.992337	1	16	0.700634	1	11	0.510637	1	8	0.989819	1	0	1	1
Natural killer cell mediated cytotoxicity	ko04650	Organismal Systems	Immune system	19	0.581885	0.887575	11	0.606481	0.997965	5	0.834778	1	5	0.977252	1	0	1	1
Necroptosis	ko04217	Cellular Processes	Cell growth and death	25	0.664837	0.944331	17	0.402705	0.86973	7	0.848432	1	10	0.891843	1	0	1	1
Neomycin, kanamycin and gentamicin biosynthesis	ko00524	Metabolism	Biosynthesis of other secondary metabolites	2	0.195051	0.410952	2	0.0787303	0.33088	0	1	1	1	0.362144	1	0	1	1
Neuroactive ligand-receptor interaction	ko04080	Environmental Information Processing	Signaling molecules and interaction	60	0.433506	0.728379	35	0.494743	0.949785	11	0.995494	1	16	0.999053	1	0	1	1
Neurotrophin signaling pathway	ko04722	Organismal Systems	Nervous system	37	7.50561e-05	0.000677108	13	0.396985	0.863372	7	0.578855	1	13	0.230259	1	0	1	1
Neutrophil extracellular trap formation	ko04613	Organismal Systems	Immune system	20	0.993248	1	21	0.30631	0.800524	5	0.989832	1	7	0.997725	1	0	1	1
Nicotinate and nicotinamide metabolism	ko00760	Metabolism	Metabolism of cofactors and vitamins	5	0.736857	0.981961	4	0.476715	0.936606	2	0.641306	1	2	0.828272	1	1	0.341986	0.659544
Nicotine addiction	ko05033	Human Diseases	Substance dependence	22	3.21929e-08	6.26815e-07	11	0.00122075	0.0151861	0	1	1	1	0.972829	1	0	1	1
Nitrogen metabolism	ko00910	Metabolism	Energy metabolism	1	0.954532	1	1	0.827647	1	1	0.648477	1	3	0.175077	1	0	1	1
Non-alcoholic fatty liver disease	ko04932	Human Diseases	Endocrine and metabolic disease	50	1.23883e-06	1.78284e-05	9	0.975181	1	6	0.910191	1	1	0.999999	1	4	0.105465	0.335006
Non-homologous end-joining	ko03450	Genetic Information Processing	Replication and repair	0	1	1	2	0.36966	0.856657	0	1	1	1	0.68954	1	0	1	1
Non-small cell lung cancer	ko05223	Human Diseases	Cancer: specific types	20	0.011498	0.0453074	5	0.848083	1	4	0.629286	1	7	0.425673	1	0	1	1
Notch signaling pathway	ko04330	Environmental Information Processing	Signal transduction	7	0.890621	1	6	0.54445	0.98851	3	0.702539	1	17	7.15255e-06	0.00236034	0	1	1
Nucleocytoplasmic transport	ko03013	Genetic Information Processing	Translation	19	0.430711	0.727375	17	0.0334475	0.179348	2	0.990046	1	12	0.216129	1	0	1	1
Nucleotide excision repair	ko03420	Genetic Information Processing	Replication and repair	5	0.899951	1	5	0.476023	0.936606	0	1	1	4	0.566764	1	0	1	1
Olfactory transduction	ko04740	Organismal Systems	Sensory system	16	1	1	10	1	1	0	1	1	4	1	1	0	1	1
One carbon pool by folate	ko00670	Metabolism	Metabolism of cofactors and vitamins	1	0.973667	1	1	0.873676	1	1	0.707772	1	4	0.086923	0.682966	0	1	1
Oocyte meiosis	ko04114	Cellular Processes	Cell growth and death	30	0.0308171	0.100995	26	0.000270544	0.00494937	5	0.890382	1	12	0.432096	1	0	1	1
Osteoclast differentiation	ko04380	Organismal Systems	Development and regeneration	19	0.673417	0.946767	8	0.925947	1	13	0.0309933	0.163576	6	0.959643	1	0	1	1
Other glycan degradation	ko00511	Metabolism	Glycan biosynthesis and metabolism	3	0.594936	0.898195	1	0.844601	1	0	1	1	4	0.0628164	0.518235	0	1	1
Other types of O-glycan biosynthesis	ko00514	Metabolism	Glycan biosynthesis and metabolism	13	0.0385837	0.120483	3	0.853525	1	3	0.537082	1	5	0.379409	1	0	1	1
Ovarian steroidogenesis	ko04913	Organismal Systems	Endocrine system	7	0.765484	0.998552	3	0.88929	1	2	0.816543	1	0	1	1	0	1	1
Oxidative phosphorylation	ko00190	Metabolism	Energy metabolism	58	2.01067e-13	1.33106e-11	13	0.561154	0.98851	1	0.999753	1	3	0.999498	1	12	3.50545e-08	6.3098e-07
Oxytocin signaling pathway	ko04921	Organismal Systems	Endocrine system	47	9.39622e-06	0.000103672	27	0.00178257	0.0212865	8	0.699381	1	5	0.997701	1	0	1	1
PD-L1 expression and PD-1 checkpoint pathway in cancer	ko05235	Human Diseases	Cancer: overview	18	0.214267	0.440512	8	0.656663	1	3	0.90689	1	2	0.996973	1	0	1	1
PI3K-Akt signaling pathway	ko04151	Environmental Information Processing	Signal transduction	51	0.888644	1	28	0.910617	1	49	1.77277e-08	5.05238e-07	36	0.162554	0.975325	3	0.782178	0.8986
PPAR signaling pathway	ko03320	Organismal Systems	Endocrine system	15	0.255383	0.500188	5	0.871943	1	4	0.661317	1	16	0.000516511	0.0284081	0	1	1
Pancreatic cancer	ko05212	Human Diseases	Cancer: specific types	17	0.116988	0.288978	5	0.879158	1	7	0.165679	0.590889	8	0.328652	1	0	1	1
Pancreatic secretion	ko04972	Organismal Systems	Digestive system	20	0.174644	0.385381	10	0.48474	0.942213	3	0.934443	1	5	0.928558	1	0	1	1
Pantothenate and CoA biosynthesis	ko00770	Metabolism	Metabolism of cofactors and vitamins	4	0.470216	0.759227	2	0.625052	1	0	1	1	0	1	1	0	1	1
Parathyroid hormone synthesis, secretion and action	ko04928	Organismal Systems	Endocrine system	20	0.31741	0.577268	13	0.248855	0.684901	7	0.455964	1	7	0.824814	1	0	1	1
Parkinson disease	ko05012	Human Diseases	Neurodegenerative disease	96	4.10877e-15	3.4e-13	40	0.00389003	0.0366606	7	0.996787	1	10	0.999505	1	14	1.80014e-06	1.94416e-05
Pathogenic Escherichia coli infection	ko05130	Human Diseases	Infectious disease: bacterial	27	0.888052	1	21	0.378107	0.863335	18	0.0458575	0.225334	18	0.429509	1	1	0.901182	0.935843
Pathways in cancer	ko05200	Human Diseases	Cancer: overview	80	0.839204	1	54	0.39359	0.863372	57	6.14655e-06	9.29383e-05	60	0.0139722	0.219563	0	1	1
Pathways of neurodegeneration - multiple diseases	ko05022	Human Diseases	Neurodegenerative disease	146	2.31971e-15	2.55941e-13	80	6.13171e-07	2.72423e-05	18	0.988637	1	26	0.996877	1	14	0.000993455	0.00412666
Pentose and glucuronate interconversions	ko00040	Metabolism	Carbohydrate metabolism	5	0.687824	0.960631	3	0.66224	1	0	1	1	2	0.803148	1	0	1	1
Pentose phosphate pathway	ko00030	Metabolism	Carbohydrate metabolism	4	0.75824	0.995942	2	0.808299	1	1	0.84222	1	3	0.483208	1	0	1	1
Peroxisome	ko04146	Cellular Processes	Transport and catabolism	17	0.19242	0.410793	8	0.562118	0.98851	1	0.993684	1	15	0.00383287	0.0962668	0	1	1
Pertussis	ko05133	Human Diseases	Infectious disease: bacterial	12	0.604794	0.898195	6	0.758298	1	17	1.33259e-06	2.92145e-05	5	0.784335	1	0	1	1
Phagosome	ko04145	Cellular Processes	Transport and catabolism	27	0.327123	0.591681	19	0.135031	0.461942	19	0.00120016	0.0114016	13	0.510774	1	0	1	1
Phenylalanine metabolism	ko00360	Metabolism	Amino acid metabolism	4	0.268514	0.510794	1	0.808846	1	0	1	1	0	1	1	0	1	1
Phenylalanine, tyrosine and tryptophan biosynthesis	ko00400	Metabolism	Amino acid metabolism	2	0.261757	0.509656	1	0.462101	0.936606	0	1	1	0	1	1	0	1	1
Phosphatidylinositol signaling system	ko04070	Environmental Information Processing	Signal transduction	33	2.01178e-05	0.000208093	16	0.0260061	0.155536	4	0.838132	1	5	0.928558	1	0	1	1
Phospholipase D signaling pathway	ko04072	Environmental Information Processing	Signal transduction	40	0.000844711	0.00527546	15	0.488523	0.943668	8	0.663364	1	12	0.628371	1	0	1	1
Phosphonate and phosphinate metabolism	ko00440	Metabolism	Metabolism of other amino acids	3	0.0616384	0.174379	0	1	1	0	1	1	1	0.417023	1	0	1	1
Phototransduction	ko04744	Organismal Systems	Sensory system	4	0.733476	0.981961	4	0.316285	0.810095	0	1	1	0	1	1	0	1	1
Platelet activation	ko04611	Organismal Systems	Immune system	24	0.235649	0.469877	11	0.683724	1	14	0.0153429	0.0874544	8	0.847515	1	2	0.420498	0.72183
Platinum drug resistance	ko01524	Human Diseases	Drug resistance: antineoplastic	17	0.0703647	0.189355	6	0.709595	1	3	0.803918	1	7	0.411187	1	0	1	1
Porphyrin metabolism	ko00860	Metabolism	Metabolism of cofactors and vitamins	4	0.942484	1	0	1	1	2	0.735492	1	3	0.727754	1	0	1	1
Primary bile acid biosynthesis	ko00120	Metabolism	Lipid metabolism	2	0.800227	1	0	1	1	0	1	1	1	0.783468	1	0	1	1
Primary immunodeficiency	ko05340	Human Diseases	Immune disease	0	1	1	1	0.980468	1	1	0.903693	1	3	0.646177	1	0	1	1
Prion disease	ko05020	Human Diseases	Neurodegenerative disease	92	1.65116e-12	7.80764e-11	39	0.0101937	0.0754815	14	0.758903	1	7	0.999992	1	12	6.323e-05	0.00037938
Progesterone-mediated oocyte maturation	ko04914	Organismal Systems	Endocrine system	27	0.00562114	0.0251432	11	0.392311	0.863372	4	0.854934	1	8	0.637482	1	0	1	1
Prolactin signaling pathway	ko04917	Organismal Systems	Endocrine system	20	0.00829236	0.0361154	9	0.245742	0.682372	4	0.606889	1	2	0.986268	1	0	1	1
Propanoate metabolism	ko00640	Metabolism	Carbohydrate metabolism	6	0.443788	0.73816	1	0.963591	1	1	0.860532	1	8	0.00469051	0.103191	0	1	1
Prostate cancer	ko05215	Human Diseases	Cancer: specific types	15	0.645076	0.934373	10	0.471214	0.936606	8	0.212133	0.72124	9	0.444577	1	0	1	1
Proteasome	ko03050	Genetic Information Processing	Folding, sorting and degradation	10	0.223734	0.457136	8	0.076531	0.329265	2	0.768946	1	4	0.566764	1	0	1	1
Protein digestion and absorption	ko04974	Organismal Systems	Digestive system	13	0.885719	1	3	0.998151	1	27	2.20589e-11	1.0478e-09	6	0.882378	1	2	0.329559	0.659118
Protein export	ko03060	Genetic Information Processing	Folding, sorting and degradation	8	0.0268173	0.0915104	4	0.183722	0.565718	0	1	1	6	0.0111931	0.194406	0	1	1
Protein processing in endoplasmic reticulum	ko04141	Genetic Information Processing	Folding, sorting and degradation	35	0.0918771	0.230389	29	0.00191507	0.0212865	10	0.556296	1	9	0.960673	1	0	1	1
Proteoglycans in cancer	ko05205	Human Diseases	Cancer: overview	29	0.82509	1	19	0.605184	0.997965	42	3.56957e-13	2.03466e-11	27	0.0129111	0.213034	4	0.201637	0.54442
Proximal tubule bicarbonate reclamation	ko04964	Organismal Systems	Excretory system	7	0.0734373	0.194462	1	0.907424	1	2	0.40202	1	4	0.130063	0.841112	0	1	1
Purine metabolism	ko00230	Metabolism	Nucleotide metabolism	23	0.389426	0.682011	10	0.826582	1	5	0.890382	1	11	0.55789	1	0	1	1
Pyrimidine metabolism	ko00240	Metabolism	Nucleotide metabolism	12	0.266903	0.510794	4	0.844192	1	3	0.691596	1	3	0.893099	1	0	1	1
Pyruvate metabolism	ko00620	Metabolism	Carbohydrate metabolism	14	0.0173538	0.0624361	2	0.952855	1	0	1	1	4	0.584192	1	0	1	1
RIG-I-like receptor signaling pathway	ko04622	Organismal Systems	Immune system	11	0.62971	0.930508	4	0.92296	1	1	0.986701	1	1	0.998205	1	0	1	1
RNA degradation	ko03018	Genetic Information Processing	Folding, sorting and degradation	11	0.783373	1	8	0.51835	0.971126	0	1	1	8	0.368653	1	1	0.60188	0.833373
RNA polymerase	ko03020	Genetic Information Processing	Transcription	6	0.506089	0.801509	2	0.860418	1	0	1	1	2	0.803148	1	0	1	1
Rap1 signaling pathway	ko04015	Environmental Information Processing	Signal transduction	48	0.0108508	0.043533	26	0.126742	0.461942	19	0.0445927	0.222964	19	0.443142	1	0	1	1
Ras signaling pathway	ko04014	Environmental Information Processing	Signal transduction	51	0.0157843	0.058051	28	0.134972	0.461942	15	0.39668	1	18	0.698797	1	0	1	1
Regulation of actin cytoskeleton	ko04810	Cellular Processes	Cell motility	34	0.675036	0.946767	23	0.380312	0.863335	28	8.2564e-05	0.00112051	25	0.0797506	0.641895	2	0.719329	0.8986
Regulation of lipolysis in adipocytes	ko04923	Organismal Systems	Endocrine system	13	0.126215	0.307185	5	0.654896	1	3	0.656966	1	3	0.871429	1	0	1	1
Relaxin signaling pathway	ko04926	Organismal Systems	Endocrine system	37	0.000382325	0.00279548	22	0.00690498	0.0565118	18	0.000597847	0.00655332	9	0.790253	1	2	0.440341	0.72183
Renal cell carcinoma	ko05211	Human Diseases	Cancer: specific types	22	0.00102166	0.00603872	9	0.220023	0.627771	6	0.217568	0.72124	4	0.847878	1	0	1	1
Renin secretion	ko04924	Organismal Systems	Endocrine system	16	0.0882124	0.225828	14	0.00552961	0.0477697	5	0.381522	1	8	0.227276	1	0	1	1
Renin-angiotensin system	ko04614	Organismal Systems	Endocrine system	4	0.545985	0.84449	3	0.396168	0.863372	1	0.757083	1	2	0.600297	1	0	1	1
Retinol metabolism	ko00830	Metabolism	Metabolism of cofactors and vitamins	1	0.999996	1	0	1	1	2	0.919488	1	3	0.939803	1	0	1	1
Retrograde endocannabinoid signaling	ko04723	Organismal Systems	Nervous system	61	4.66045e-13	2.57102e-11	30	7.3863e-05	0.00164081	5	0.943461	1	6	0.989719	1	6	0.00685939	0.0264577
Rheumatoid arthritis	ko05323	Human Diseases	Immune disease	13	0.751886	0.991941	6	0.887862	1	13	0.002446	0.0211246	3	0.986628	1	0	1	1
Riboflavin metabolism	ko00740	Metabolism	Metabolism of cofactors and vitamins	3	0.133627	0.313692	1	0.562592	0.98851	1	0.388413	1	0	1	1	0	1	1
Ribosome	ko03010	Genetic Information Processing	Translation	12	0.996503	1	7	0.981825	1	45	7.45396e-23	1.06219e-20	3	0.999498	1	63	9.86307e-97	5.32606e-95
Ribosome biogenesis in eukaryotes	ko03008	Genetic Information Processing	Translation	7	0.98032	1	11	0.130469	0.461942	1	0.991386	1	6	0.659697	1	0	1	1
SNARE interactions in vesicular transport	ko04130	Genetic Information Processing	Folding, sorting and degradation	7	0.33109	0.595602	7	0.0438485	0.219366	2	0.609954	1	1	0.953278	1	0	1	1
Salivary secretion	ko04970	Organismal Systems	Digestive system	24	0.0102406	0.0418473	15	0.0280497	0.163817	2	0.973982	1	5	0.896404	1	0	1	1
Salmonella infection	ko05132	Human Diseases	Infectious disease: bacterial	53	0.0296055	0.098984	34	0.0289708	0.163817	24	0.0131091	0.0778356	22	0.479807	1	4	0.323326	0.659118
Selenocompound metabolism	ko00450	Metabolism	Metabolism of other amino acids	1	0.954532	1	1	0.827647	1	0	1	1	1	0.783468	1	0	1	1
Serotonergic synapse	ko04726	Organismal Systems	Nervous system	35	7.01429e-05	0.000663352	18	0.0222693	0.148111	5	0.799309	1	6	0.924371	1	0	1	1
Shigellosis	ko05131	Human Diseases	Infectious disease: bacterial	39	0.642684	0.934373	34	0.0234236	0.148668	27	0.00138148	0.0123038	24	0.279586	1	4	0.312816	0.659118
Signaling pathways regulating pluripotency of stem cells	ko04550	Cellular Processes	Cellular community - eukaryotes	25	0.408181	0.70004	16	0.317787	0.810095	12	0.139381	0.515892	18	0.060741	0.518235	0	1	1
Small cell lung cancer	ko05222	Human Diseases	Cancer: specific types	11	0.915882	1	5	0.955115	1	18	6.19589e-06	9.29383e-05	10	0.265202	1	0	1	1
Sphingolipid metabolism	ko00600	Metabolism	Lipid metabolism	11	0.179113	0.392624	4	0.722176	1	2	0.79866	1	6	0.242491	1	0	1	1
Sphingolipid signaling pathway	ko04071	Environmental Information Processing	Signal transduction	36	0.000173336	0.00136605	18	0.0444375	0.219366	7	0.578855	1	12	0.335408	1	0	1	1
Spinocerebellar ataxia	ko05017	Human Diseases	Neurodegenerative disease	50	5.90294e-08	1.08549e-06	36	6.97377e-08	5.42211e-06	3	0.992607	1	6	0.98697	1	0	1	1
Spliceosome	ko03040	Genetic Information Processing	Transcription	12	0.995246	1	46	1.9842e-15	6.17086e-13	0	1	1	16	0.0956721	0.717541	1	0.783987	0.8986
Staphylococcus aureus infection	ko05150	Human Diseases	Infectious disease: bacterial	1	1	1	0	1	1	9	0.0692274	0.323439	4	0.945392	1	0	1	1
Starch and sucrose metabolism	ko00500	Metabolism	Carbohydrate metabolism	8	0.148978	0.344837	3	0.620719	1	0	1	1	2	0.774812	1	0	1	1
Steroid biosynthesis	ko00100	Metabolism	Lipid metabolism	8	0.0109161	0.043533	2	0.597954	0.996187	0	1	1	5	0.0241786	0.27455	0	1	1
Steroid hormone biosynthesis	ko00140	Metabolism	Lipid metabolism	7	0.900212	1	3	0.946924	1	2	0.886257	1	1	0.995939	1	0	1	1
Sulfur metabolism	ko00920	Metabolism	Energy metabolism	1	0.837519	1	0	1	1	1	0.459199	1	2	0.210163	1	0	1	1
Sulfur relay system	ko04122	Genetic Information Processing	Folding, sorting and degradation	1	0.766261	0.998552	0	1	1	0	1	1	2	0.146215	0.893534	0	1	1
Synaptic vesicle cycle	ko04721	Organismal Systems	Nervous system	44	1.11647e-15	1.84776e-13	22	3.37647e-06	0.000113633	2	0.951469	1	7	0.511137	1	0	1	1
Systemic lupus erythematosus	ko05322	Human Diseases	Immune disease	2	1	1	9	0.907244	1	9	0.379138	1	9	0.804868	1	0	1	1
T cell receptor signaling pathway	ko04660	Organismal Systems	Immune system	23	0.0788973	0.206126	12	0.309477	0.802061	4	0.870233	1	3	0.99477	1	0	1	1
TGF-beta signaling pathway	ko04350	Environmental Information Processing	Signal transduction	13	0.792659	1	9	0.56961	0.991729	15	0.000355813	0.00460939	19	0.000288702	0.0190543	1	0.662168	0.866393
TNF signaling pathway	ko04668	Environmental Information Processing	Signal transduction	19	0.51594	0.805548	8	0.877353	1	8	0.359934	1	4	0.990218	1	0	1	1
Taste transduction	ko04742	Organismal Systems	Sensory system	15	0.403942	0.696378	12	0.110307	0.434247	1	0.994065	1	3	0.978136	1	0	1	1
Taurine and hypotaurine metabolism	ko00430	Metabolism	Metabolism of other amino acids	4	0.268514	0.510794	2	0.475258	0.936606	0	1	1	2	0.40567	1	0	1	1
Terpenoid backbone biosynthesis	ko00900	Metabolism	Metabolism of terpenoids and polyketides	6	0.121499	0.297897	5	0.0485085	0.235721	0	1	1	3	0.26818	1	0	1	1
Th1 and Th2 cell differentiation	ko04658	Organismal Systems	Immune system	11	0.901542	1	9	0.528678	0.972892	4	0.792568	1	7	0.665138	1	0	1	1
Th17 cell differentiation	ko04659	Organismal Systems	Immune system	10	0.986907	1	10	0.589022	0.996187	6	0.601795	1	4	0.983416	1	0	1	1
Thermogenesis	ko04714	Organismal Systems	Environmental adaptation	78	9.96423e-11	2.99833e-09	29	0.102374	0.408184	4	0.999637	1	9	0.998649	1	13	2.18379e-06	1.96541e-05
Thiamine metabolism	ko00730	Metabolism	Metabolism of cofactors and vitamins	2	0.738696	0.981961	1	0.787996	1	1	0.602421	1	1	0.740717	1	0	1	1
Thyroid cancer	ko05216	Human Diseases	Cancer: specific types	7	0.418664	0.710655	3	0.718159	1	5	0.0665132	0.315938	3	0.627935	1	0	1	1
Thyroid hormone signaling pathway	ko04919	Organismal Systems	Endocrine system	32	0.00385951	0.017993	16	0.133583	0.461942	7	0.587773	1	15	0.0947017	0.717541	0	1	1
Thyroid hormone synthesis	ko04918	Organismal Systems	Endocrine system	16	0.170034	0.377727	15	0.00552214	0.0477697	5	0.465093	1	7	0.468816	1	0	1	1
Tight junction	ko04530	Cellular Processes	Cellular community - eukaryotes	29	0.441248	0.737642	15	0.690228	1	22	0.000383122	0.00474738	17	0.275446	1	1	0.860544	0.929387
Toll-like receptor signaling pathway	ko04620	Organismal Systems	Immune system	15	0.737616	0.981961	4	0.992475	1	6	0.573072	1	2	0.998951	1	0	1	1
Toxoplasmosis	ko05145	Human Diseases	Infectious disease: parasitic	17	0.667593	0.944331	5	0.98687	1	14	0.0055229	0.0437229	7	0.845593	1	0	1	1
Transcriptional misregulation in cancer	ko05202	Human Diseases	Cancer: overview	14	0.999959	1	26	0.0529751	0.247626	15	0.165864	0.590889	24	0.0373963	0.385649	0	1	1
Tryptophan metabolism	ko00380	Metabolism	Amino acid metabolism	7	0.586812	0.890986	0	1	1	1	0.929279	1	3	0.727754	1	0	1	1
Tuberculosis	ko05152	Human Diseases	Infectious disease: bacterial	30	0.469127	0.759227	19	0.365712	0.856657	13	0.249903	0.800252	10	0.944473	1	0	1	1
Type I diabetes mellitus	ko04940	Human Diseases	Endocrine and metabolic disease	6	0.697099	0.965438	4	0.582092	0.996187	2	0.710965	1	3	0.697042	1	0	1	1
Type II diabetes mellitus	ko04930	Human Diseases	Endocrine and metabolic disease	14	0.0116955	0.0455436	11	0.00340367	0.0341465	0	1	1	1	0.982711	1	0	1	1
Tyrosine metabolism	ko00350	Metabolism	Amino acid metabolism	5	0.736857	0.981961	1	0.975961	1	0	1	1	2	0.828272	1	0	1	1
Ubiquinone and other terpenoid-quinone biosynthesis	ko00130	Metabolism	Metabolism of cofactors and vitamins	2	0.567342	0.869398	2	0.294775	0.776907	2	0.13655	0.512064	1	0.62828	1	0	1	1
Ubiquitin mediated proteolysis	ko04120	Genetic Information Processing	Folding, sorting and degradation	40	0.000399145	0.002811	38	6.04767e-09	6.26942e-07	2	0.998559	1	15	0.246255	1	2	0.493874	0.761978
VEGF signaling pathway	ko04370	Environmental Information Processing	Signal transduction	19	0.00233691	0.0120862	7	0.358073	0.856657	4	0.470492	1	3	0.893099	1	0	1	1
Valine, leucine and isoleucine degradation	ko00280	Metabolism	Amino acid metabolism	10	0.266914	0.510794	2	0.956748	1	0	1	1	13	0.000142231	0.0126294	0	1	1
Various types of N-glycan biosynthesis	ko00513	Metabolism	Glycan biosynthesis and metabolism	11	0.047972	0.145793	1	0.982395	1	2	0.684565	1	4	0.434988	1	0	1	1
Vascular smooth muscle contraction	ko04270	Organismal Systems	Circulatory system	24	0.361543	0.64339	15	0.324257	0.811433	14	0.0266061	0.143213	7	0.946918	1	0	1	1
Vasopressin-regulated water reabsorption	ko04962	Organismal Systems	Excretory system	12	0.0505558	0.152127	10	0.00885134	0.0688191	2	0.747078	1	4	0.530739	1	0	1	1
Vibrio cholerae infection	ko05110	Human Diseases	Infectious disease: bacterial	17	0.00203382	0.0106856	9	0.0519315	0.247626	4	0.347841	1	3	0.81624	1	0	1	1
Viral carcinogenesis	ko05203	Human Diseases	Cancer: overview	36	0.347689	0.622081	25	0.132622	0.461942	12	0.547683	1	15	0.762276	1	0	1	1
Viral myocarditis	ko05416	Human Diseases	Cardiovascular disease	10	0.50291	0.800304	5	0.6856	1	7	0.0554414	0.26781	3	0.886268	1	0	1	1
Viral protein interaction with cytokine and cytokine receptor	ko04061	Environmental Information Processing	Signaling molecules and interaction	1	1	1	0	1	1	9	0.128711	0.495711	2	0.998544	1	0	1	1
Vitamin B6 metabolism	ko00750	Metabolism	Metabolism of cofactors and vitamins	1	0.663786	0.944331	0	1	1	0	1	1	1	0.417023	1	0	1	1
Vitamin digestion and absorption	ko04977	Organismal Systems	Digestive system	2	0.926343	1	0	1	1	0	1	1	0	1	1	0	1	1
Wnt signaling pathway	ko04310	Environmental Information Processing	Signal transduction	25	0.736723	0.981961	30	0.000680448	0.00961906	18	0.00974585	0.0645946	17	0.259173	1	0	1	1
Yersinia infection	ko05135	Human Diseases	Infectious disease: bacterial	23	0.513248	0.805142	14	0.478844	0.936606	14	0.0332165	0.172122	8	0.912339	1	0	1	1
alpha-Linolenic acid metabolism	ko00592	Metabolism	Lipid metabolism	2	0.926343	1	0	1	1	1	0.7716	1	2	0.623858	1	0	1	1
beta-Alanine metabolism	ko00410	Metabolism	Metabolism of other amino acids	5	0.603379	0.898195	3	0.598696	0.996187	0	1	1	6	0.0455253	0.436007	0	1	1
cAMP signaling pathway	ko04024	Environmental Information Processing	Signal transduction	56	0.000409898	0.00282659	31	0.0230443	0.148668	12	0.661103	1	18	0.616411	1	0	1	1
cGMP-PKG signaling pathway	ko04022	Environmental Information Processing	Signal transduction	37	0.0361743	0.115132	21	0.140788	0.475925	9	0.670828	1	10	0.918543	1	0	1	1
mRNA surveillance pathway	ko03015	Genetic Information Processing	Translation	24	0.0284496	0.0960899	15	0.0541433	0.247626	0	1	1	9	0.46965	1	0	1	1
mTOR signaling pathway	ko04150	Environmental Information Processing	Signal transduction	36	0.0179431	0.0638619	20	0.117489	0.451102	10	0.436612	1	14	0.454768	1	1	0.835391	0.920635
p53 signaling pathway	ko04115	Cellular Processes	Cell growth and death	12	0.564674	0.869335	7	0.584194	0.996187	10	0.0108106	0.0684674	11	0.0462432	0.436007	0	1	1
