# Supplementary material for: Molecular signatures of cell diversity modulated by long noncoding RNAs in the human fetal spinal cord
Source: iScience. 2026 Mar 17;29(4):115399. doi: 10.1016/j.isci.2026.115399 (PMC13090696; doi:10.1016/j.isci.2026.115399)
Supplement: Table S22. Cytotrace analysis of scRNA-seq, related to Figures 2A–2C [file mmc23.xlsx]

## Sheet: Table.S22 cytotrace
cells_name	Samples	Clusters	Groups	CytoTRACE
GW_8_AAACCTGAGAAGGTTT	GW_8	pre_IN1	GW_8	0.755351
GW_8_AAACCTGAGCATGGCA	GW_8	MN1	GW_8	0.376814
GW_8_AAACCTGAGCCAGTAG	GW_8	pre_IN3	GW_8	0.836452
GW_8_AAACCTGAGCTATGCT	GW_8	NSC2	GW_8	0.568423
GW_8_AAACCTGAGGCACATG	GW_8	IN3	GW_8	0.807152
GW_8_AAACCTGAGTGGACGT	GW_8	NSCs	GW_8	0.967408
GW_8_AAACCTGCAACACGCC	GW_8	pre_IN2	GW_8	0.0109473
GW_8_AAACCTGCAAGTACCT	GW_8	pre_Oligo	GW_8	0.74765
GW_8_AAACCTGCACCTATCC	GW_8	pre_IN3	GW_8	0.265449
GW_8_AAACCTGCACGGCGTT	GW_8	pre_IN2	GW_8	0.517405
GW_8_AAACCTGCAGTTAACC	GW_8	NSCs	GW_8	0.284742
GW_8_AAACCTGCATAAAGGT	GW_8	pre_Astro	GW_8	0.455352
GW_8_AAACCTGGTACCGTAT	GW_8	pre_IN1	GW_8	0.894415
GW_8_AAACCTGGTAGCCTCG	GW_8	NSCs	GW_8	0.677043
GW_8_AAACCTGGTAGCTTGT	GW_8	MN1	GW_8	0.755641
GW_8_AAACCTGGTCAAGCGA	GW_8	MN1	GW_8	0.240734
GW_8_AAACCTGGTGTATGGG	GW_8	NPC2	GW_8	0.711703
GW_8_AAACCTGGTGTTAAGA	GW_8	MN2	GW_8	0.127797
GW_8_AAACCTGGTTATCACG	GW_8	IN3	GW_8	0.570283
GW_8_AAACCTGTCCGAATGT	GW_8	MN1	GW_8	0.0471136
GW_8_AAACCTGTCCGTTGTC	GW_8	IN3	GW_8	0.388238
GW_8_AAACCTGTCGCATGAT	GW_8	pre_IN1	GW_8	0.801706
GW_8_AAACCTGTCGCGGATC	GW_8	NPC1	GW_8	0.808862
GW_8_AAACCTGTCGCGTTTC	GW_8	NPC1	GW_8	0.227061
GW_8_AAACCTGTCTCCAACC	GW_8	pre_Astro	GW_8	0.68579
GW_8_AAACCTGTCTCTTATG	GW_8	IN1	GW_8	0.611968
GW_8_AAACCTGTCTGCTGCT	GW_8	pre_IN2	GW_8	0.903388
GW_8_AAACCTGTCTGTACGA	GW_8	NSC2	GW_8	0.632532
GW_8_AAACCTGTCTTCCTTC	GW_8	NSCs	GW_8	0.148753
GW_8_AAACCTGTCTTTACAC	GW_8	pre_IN1	GW_8	0.220086
GW_8_AAACGGGAGCAATCTC	GW_8	IN1	GW_8	0.796966
GW_8_AAACGGGAGGGCATGT	GW_8	IN1	GW_8	0.0942039
GW_8_AAACGGGAGTTCGCAT	GW_8	pre_IN2	GW_8	0.247906
GW_8_AAACGGGCAGAGTGTG	GW_8	NSC2	GW_8	0.883759
GW_8_AAACGGGCAGGAACGT	GW_8	MN2	GW_8	0.257135
GW_8_AAACGGGCAGGGCATA	GW_8	MN3	GW_8	0.84022
GW_8_AAACGGGCATCTATGG	GW_8	pre_MNs	GW_8	0.53253
GW_8_AAACGGGCATGAGCGA	GW_8	MN3	GW_8	0.857849
GW_8_AAACGGGGTCCGAACC	GW_8	pre_IN2	GW_8	0.0151479
GW_8_AAACGGGGTGTTTGTG	GW_8	NPC1	GW_8	0.948638
GW_8_AAACGGGGTTCTGTTT	GW_8	NSC2	GW_8	0.595655
GW_8_AAACGGGGTTGTCTTT	GW_8	pre_IN3	GW_8	0.823922
GW_8_AAACGGGTCCAGGGCT	GW_8	IN1	GW_8	0.990917
GW_8_AAACGGGTCCGCGTTT	GW_8	IN3	GW_8	0.693137
GW_8_AAACGGGTCCGTCATC	GW_8	MN1	GW_8	0.625377
GW_8_AAACGGGTCGACCAGC	GW_8	pre_IN2	GW_8	0.829971
GW_8_AAACGGGTCGCATGAT	GW_8	NPC1	GW_8	0.995176
GW_8_AAACGGGTCTCCAGGG	GW_8	IN1	GW_8	0.0134633
GW_8_AAAGATGAGATAGCAT	GW_8	NSC2	GW_8	0.552667
GW_8_AAAGATGAGATGTCGG	GW_8	pre_Oligo	GW_8	0.0528609
GW_8_AAAGATGAGCAGCGTA	GW_8	MN1	GW_8	0.139686
GW_8_AAAGATGAGCCACTAT	GW_8	NSC2	GW_8	0.879422
GW_8_AAAGATGAGGATGGAA	GW_8	pre_MNs	GW_8	0.565944
GW_8_AAAGATGAGTCGTTTG	GW_8	MN2	GW_8	0.15898
GW_8_AAAGATGAGTGACATA	GW_8	NPC1	GW_8	0.259858
GW_8_AAAGATGCACATAACC	GW_8	NPC1	GW_8	0.899413
GW_8_AAAGATGCAGGCTGAA	GW_8	IN1	GW_8	0.832258
GW_8_AAAGATGCAGGTTTCA	GW_8	MN1	GW_8	0.83186
GW_8_AAAGATGGTCTGCAAT	GW_8	MN2	GW_8	0.743034
GW_8_AAAGATGGTGACGCCT	GW_8	pre_IN1	GW_8	0.441333
GW_8_AAAGATGGTTCGGCAC	GW_8	MN1	GW_8	0.858746
GW_8_AAAGATGGTTGCCTCT	GW_8	pre_Oligo	GW_8	0.70546
GW_8_AAAGATGGTTTGACTG	GW_8	pre_Astro	GW_8	0.455213
GW_8_AAAGATGTCACCATAG	GW_8	MN2	GW_8	0.51506
GW_8_AAAGATGTCACTTATC	GW_8	MN2	GW_8	0.143864
GW_8_AAAGATGTCAGGTTCA	GW_8	Astros	GW_8	0.72828
GW_8_AAAGATGTCGGTCTAA	GW_8	Astros	GW_8	0.232963
GW_8_AAAGATGTCTGCGACG	GW_8	pre_IN3	GW_8	0.012836
GW_8_AAAGATGTCTGTCCGT	GW_8	pre_IN3	GW_8	0.3095
GW_8_AAAGATGTCTTCCTTC	GW_8	pre_IN3	GW_8	0.346744
GW_8_AAAGCAAAGAACTCGG	GW_8	Astros	GW_8	0.841763
GW_8_AAAGCAAAGGACATTA	GW_8	Astros	GW_8	0.0844169
GW_8_AAAGCAAAGGACGAAA	GW_8	NSC2	GW_8	0.50108
GW_8_AAAGCAAAGGCATGTG	GW_8	pre_IN1	GW_8	0.648176
GW_8_AAAGCAAAGTACACCT	GW_8	pre_IN1	GW_8	0.822723
GW_8_AAAGCAAAGTGAAGAG	GW_8	IN1	GW_8	0.0736977
GW_8_AAAGCAAAGTTGTAGA	GW_8	IN2	GW_8	0.550915
GW_8_AAAGCAACAACACGCC	GW_8	IN3	GW_8	0.14709
GW_8_AAAGCAACACCTATCC	GW_8	IN2	GW_8	0.710595
GW_8_AAAGCAACACGGTGTC	GW_8	MN1	GW_8	0.948727
GW_8_AAAGCAACATCCGTGG	GW_8	MN1	GW_8	0.136451
GW_8_AAAGCAACATTTCAGG	GW_8	pre_IN1	GW_8	0.702316
GW_8_AAAGCAAGTAGAAGGA	GW_8	pre_IN3	GW_8	0.500825
GW_8_AAAGCAATCAGTCAGT	GW_8	MN1	GW_8	0.825989
GW_8_AAAGCAATCATTTGGG	GW_8	IN2	GW_8	0.0770935
GW_8_AAAGCAATCCAAGTAC	GW_8	NSCs	GW_8	0.594589
GW_8_AAAGCAATCCGATATG	GW_8	IN1	GW_8	0.557736
GW_8_AAAGCAATCTCGCATC	GW_8	Astros	GW_8	0.817948
GW_8_AAAGCAATCTCTTATG	GW_8	MN2	GW_8	0.517275
GW_8_AAAGTAGAGAATCTCC	GW_8	MN3	GW_8	0.365357
GW_8_AAAGTAGAGAATGTTG	GW_8	MN1	GW_8	0.997281
GW_8_AAAGTAGAGAGACTAT	GW_8	NPC1	GW_8	0.94222
GW_8_AAAGTAGAGATATACG	GW_8	MN1	GW_8	0.281865
GW_8_AAAGTAGAGATATGCA	GW_8	IN3	GW_8	0.0465181
GW_8_AAAGTAGAGCCACTAT	GW_8	MN2	GW_8	0.242545
GW_8_AAAGTAGAGGGAGTAA	GW_8	IN1	GW_8	0.332709
GW_8_AAAGTAGAGTCCGGTC	GW_8	NSC2	GW_8	0.439178
GW_8_AAAGTAGAGTGAACGC	GW_8	pre_Astro	GW_8	0.805128
GW_8_AAAGTAGAGTGTACCT	GW_8	MN1	GW_8	0.0798015
GW_8_AAAGTAGCAACGATCT	GW_8	NSCs	GW_8	0.963719
GW_8_AAAGTAGCAACTGGCC	GW_8	pre_IN1	GW_8	0.513401
GW_8_AAAGTAGCAAGCTGGA	GW_8	Astros	GW_8	0.0303587
GW_8_AAAGTAGCACGAGGTA	GW_8	NSC2	GW_8	0.651462
GW_8_AAAGTAGCAGGAACGT	GW_8	Astros	GW_8	0.238203
GW_8_AAAGTAGCATAGTAAG	GW_8	pre_IN1	GW_8	0.235279
GW_8_AAAGTAGCATGCGCAC	GW_8	MN1	GW_8	0.955236
GW_8_AAAGTAGCATGGTCAT	GW_8	MN2	GW_8	0.290598
GW_8_AAAGTAGGTCAGTGGA	GW_8	IN1	GW_8	0.832231
GW_8_AAAGTAGGTCTGATCA	GW_8	NPC1	GW_8	0.946026
GW_8_AAAGTAGGTCTGCAAT	GW_8	IN3	GW_8	0.439888
GW_8_AAAGTAGGTGGTAACG	GW_8	NPC1	GW_8	0.770508
GW_8_AAAGTAGGTTGGACCC	GW_8	IN3	GW_8	0.917424
GW_8_AAAGTAGTCAGCTCTC	GW_8	pre_IN1	GW_8	0.014963
GW_8_AAAGTAGTCATACGGT	GW_8	pre_Oligo	GW_8	0.34446
GW_8_AAAGTAGTCCCTCAGT	GW_8	MN1	GW_8	0.0393851
GW_8_AAAGTAGTCCCTTGCA	GW_8	IN3	GW_8	0.407535
GW_8_AAAGTAGTCCTGTAGA	GW_8	MN1	GW_8	0.879306
GW_8_AAAGTAGTCGCTTAGA	GW_8	pre_Oligo	GW_8	0.896618
GW_8_AAAGTAGTCTGAGGGA	GW_8	NSC1	GW_8	0.481359
GW_8_AAATGCCAGACAAGCC	GW_8	pre_IN3	GW_8	0.376377
GW_8_AAATGCCAGAGTTGGC	GW_8	IN3	GW_8	0.596995
GW_8_AAATGCCAGCCCGAAA	GW_8	MN1	GW_8	0.654095
GW_8_AAATGCCAGGAGTTTA	GW_8	pre_IN1	GW_8	0.911827
GW_8_AAATGCCAGGCTAGCA	GW_8	IN2	GW_8	0.568086
GW_8_AAATGCCAGTACGTTC	GW_8	IN3	GW_8	0.492808
GW_8_AAATGCCAGTCAAGGC	GW_8	NSCs	GW_8	0.749813
GW_8_AAATGCCAGTCCAGGA	GW_8	MN1	GW_8	0.588417
GW_8_AAATGCCAGTCGAGTG	GW_8	NPC2	GW_8	0.132845
GW_8_AAATGCCAGTGTACGG	GW_8	pre_IN2	GW_8	0.0171056
GW_8_AAATGCCAGTGTGAAT	GW_8	pre_Oligo	GW_8	0.60104
GW_8_AAATGCCCACATGACT	GW_8	MN1	GW_8	0.372186
GW_8_AAATGCCCACATGTGT	GW_8	MN1	GW_8	0.0598587
GW_8_AAATGCCCAGACAAGC	GW_8	pre_Astro	GW_8	0.813547
GW_8_AAATGCCCAGGATTGG	GW_8	pre_IN1	GW_8	0.823246
GW_8_AAATGCCCAGTAAGAT	GW_8	NPC1	GW_8	0.0063129
GW_8_AAATGCCCATAAAGGT	GW_8	pre_IN1	GW_8	0.997679
GW_8_AAATGCCCATTGGGCC	GW_8	MN3	GW_8	0.215165
GW_8_AAATGCCGTAAGAGAG	GW_8	Oligos	GW_8	0.0477673
GW_8_AAATGCCGTAATCGTC	GW_8	pre_IN2	GW_8	0.675217
GW_8_AAATGCCGTATCAGTC	GW_8	IN1	GW_8	0.195588
GW_8_AAATGCCGTCTAGTCA	GW_8	MN1	GW_8	0.550118
GW_8_AAATGCCGTTGTCTTT	GW_8	MN2	GW_8	0.175066
GW_8_AAATGCCTCACTATTC	GW_8	MN2	GW_8	0.582189
GW_8_AAATGCCTCATCTGTT	GW_8	IN1	GW_8	0.102998
GW_8_AAATGCCTCGCCTGAG	GW_8	NSC2	GW_8	0.967352
GW_8_AAATGCCTCTACCTGC	GW_8	NPC1	GW_8	0.612994
GW_8_AAATGCCTCTTACCTA	GW_8	NSC2	GW_8	0.323241
GW_8_AACACGTAGAAGAAGC	GW_8	NSC2	GW_8	0.111365
GW_8_AACACGTAGACAGACC	GW_8	NPC1	GW_8	0.415003
GW_8_AACACGTAGACTAGGC	GW_8	pre_Astro	GW_8	0.231487
GW_8_AACACGTAGACTTGAA	GW_8	pre_IN2	GW_8	0.443929
GW_8_AACACGTAGAGGGATA	GW_8	pre_IN1	GW_8	0.466662
GW_8_AACACGTAGATCTGCT	GW_8	pre_MNs	GW_8	0.825848
GW_8_AACACGTAGCGATGAC	GW_8	pre_IN2	GW_8	0.613684
GW_8_AACACGTAGGCTATCT	GW_8	MN2	GW_8	0.984701
GW_8_AACACGTCAAACGCGA	GW_8	pre_IN2	GW_8	0.583608
GW_8_AACACGTCAATCACAC	GW_8	MN2	GW_8	0.502124
GW_8_AACACGTCAATGTAAG	GW_8	pre_IN1	GW_8	0.875341
GW_8_AACACGTCACGTCAGC	GW_8	pre_IN1	GW_8	0.10418
GW_8_AACACGTCACTGTCGG	GW_8	IN3	GW_8	0.616598
GW_8_AACACGTGTATATCCG	GW_8	MN2	GW_8	0.461391
GW_8_AACACGTGTATCTGCA	GW_8	NSC2	GW_8	0.649543
GW_8_AACACGTGTATGCTTG	GW_8	NSCs	GW_8	0.861026
GW_8_AACACGTGTGAGGGAG	GW_8	NPC1	GW_8	0.430112
GW_8_AACACGTGTGCACCAC	GW_8	pre_IN1	GW_8	0.88717
GW_8_AACACGTTCAACCAAC	GW_8	NPC1	GW_8	0.12878
GW_8_AACACGTTCACCAGGC	GW_8	IN1	GW_8	0.299821
GW_8_AACACGTTCACTTCAT	GW_8	Astros	GW_8	0.839046
GW_8_AACACGTTCCTAAGTG	GW_8	NSC2	GW_8	0.0523007
GW_8_AACACGTTCGCATGGC	GW_8	IN2	GW_8	0.7827
GW_8_AACACGTTCTAACGGT	GW_8	pre_IN1	GW_8	0.0434943
GW_8_AACACGTTCTTGAGGT	GW_8	NSC2	GW_8	0.973625
GW_8_AACCATGAGACAAAGG	GW_8	IN1	GW_8	0.987526
GW_8_AACCATGAGAGGTTAT	GW_8	pre_IN2	GW_8	0.17409
GW_8_AACCATGAGAGTTGGC	GW_8	MN3	GW_8	0.594396
GW_8_AACCATGAGTCTCCTC	GW_8	IN2	GW_8	0.296936
GW_8_AACCATGAGTGAAGAG	GW_8	NPC2	GW_8	0.463441
GW_8_AACCATGAGTTATCGC	GW_8	pre_MNs	GW_8	0.677947
GW_8_AACCATGCAAACCCAT	GW_8	pre_IN1	GW_8	0.657185
GW_8_AACCATGCAAGCTGAG	GW_8	MN2	GW_8	0.600494
GW_8_AACCATGCAAGTTCTG	GW_8	pre_Astro	GW_8	0.943254
GW_8_AACCATGCACAACTGT	GW_8	NPC1	GW_8	0.934278
GW_8_AACCATGCACATGTGT	GW_8	MN2	GW_8	0.13639
GW_8_AACCATGCAGACGCAA	GW_8	MN1	GW_8	0.738474
GW_8_AACCATGCAGACGTAG	GW_8	NSC2	GW_8	0.567845
GW_8_AACCATGCAGTTCATG	GW_8	pre_Astro	GW_8	0.927685
GW_8_AACCATGCATGGAATA	GW_8	pre_IN2	GW_8	0.408441
GW_8_AACCATGCATGGTCAT	GW_8	pre_IN2	GW_8	0.0955087
GW_8_AACCATGGTAAGGGAA	GW_8	pre_Astro	GW_8	0.796206
GW_8_AACCATGGTAGCCTAT	GW_8	NPC1	GW_8	0.804104
GW_8_AACCATGGTAGCGCAA	GW_8	IN1	GW_8	0.167535
GW_8_AACCATGGTAGGGACT	GW_8	pre_Astro	GW_8	0.676541
GW_8_AACCATGGTCTCTTTA	GW_8	Astros	GW_8	0.0811693
GW_8_AACCATGGTCTTCAAG	GW_8	pre_IN2	GW_8	0.748755
GW_8_AACCATGGTGGCGAAT	GW_8	NPC1	GW_8	0.793944
GW_8_AACCATGGTTAAGACA	GW_8	IN3	GW_8	0.596633
GW_8_AACCATGGTTGAGTTC	GW_8	pre_IN1	GW_8	0.0806718
GW_8_AACCATGTCACAGGCC	GW_8	IN1	GW_8	0.457084
GW_8_AACCATGTCATTTGGG	GW_8	NSC2	GW_8	0.0346182
GW_8_AACCATGTCCGTAGTA	GW_8	NPC2	GW_8	0.424898
GW_8_AACCATGTCCGTCAAA	GW_8	NSCs	GW_8	0.800138
GW_8_AACCATGTCGGAAACG	GW_8	MN1	GW_8	0.0164363
GW_8_AACCATGTCGTTACAG	GW_8	MN2	GW_8	0.0893116
GW_8_AACCATGTCGTTTGCC	GW_8	MN3	GW_8	0.885509
GW_8_AACCATGTCTACTATC	GW_8	NSC2	GW_8	0.64865
GW_8_AACCATGTCTTGAGAC	GW_8	IN3	GW_8	0.0274932
GW_8_AACCGCGAGAATGTTG	GW_8	Oligos	GW_8	0.641972
GW_8_AACCGCGAGACTAGAT	GW_8	IN3	GW_8	0.886045
GW_8_AACCGCGAGAGACGAA	GW_8	pre_MNs	GW_8	0.0227736
GW_8_AACCGCGAGCAATATG	GW_8	MN2	GW_8	0.296704
GW_8_AACCGCGAGCCACGCT	GW_8	NPC1	GW_8	0.35475
GW_8_AACCGCGAGGATGGTC	GW_8	IN1	GW_8	0.84142
GW_8_AACCGCGAGGCGATAC	GW_8	MN1	GW_8	0.949928
GW_8_AACCGCGAGGGAAACA	GW_8	NPC1	GW_8	0.401339
GW_8_AACCGCGAGGGATGGG	GW_8	NPC1	GW_8	0.834739
GW_8_AACCGCGAGGTGATAT	GW_8	NPC2	GW_8	0.972349
GW_8_AACCGCGAGTAGCGGT	GW_8	NSC1	GW_8	0.671321
GW_8_AACCGCGCAAAGTGCG	GW_8	MN1	GW_8	0.963514
GW_8_AACCGCGCACAAGACG	GW_8	pre_IN1	GW_8	0.345526
GW_8_AACCGCGCACAGCCCA	GW_8	IN3	GW_8	0.854963
GW_8_AACCGCGCAGTAACGG	GW_8	pre_IN1	GW_8	0.932568
GW_8_AACCGCGCATTCCTCG	GW_8	NSC2	GW_8	0.659008
GW_8_AACCGCGGTAAACCTC	GW_8	IN3	GW_8	0.664813
GW_8_AACCGCGGTACCGTTA	GW_8	NPC1	GW_8	0.0271054
GW_8_AACCGCGGTAGAAGGA	GW_8	NSC2	GW_8	0.271383
GW_8_AACCGCGGTATCACCA	GW_8	NSC2	GW_8	0.914642
GW_8_AACCGCGGTGTCTGAT	GW_8	pre_IN2	GW_8	0.672233
GW_8_AACCGCGGTTTAGCTG	GW_8	IN3	GW_8	0.657876
GW_8_AACCGCGTCAAGCCTA	GW_8	NSC2	GW_8	0.320859
GW_8_AACCGCGTCACCCGAG	GW_8	pre_IN1	GW_8	0.849676
GW_8_AACCGCGTCCAGGGCT	GW_8	IN1	GW_8	0.672184
GW_8_AACCGCGTCCGTCATC	GW_8	Oligos	GW_8	0.0236192
GW_8_AACCGCGTCGCGGATC	GW_8	pre_IN3	GW_8	0.411965
GW_8_AACCGCGTCTGAAAGA	GW_8	MN1	GW_8	0.289876
GW_8_AACCGCGTCTTTAGGG	GW_8	pre_Astro	GW_8	0.113713
GW_8_AACGTTGAGACTACAA	GW_8	Astros	GW_8	0.670421
GW_8_AACGTTGAGACTAGAT	GW_8	IN1	GW_8	0.976623
GW_8_AACGTTGAGCAGGCTA	GW_8	pre_IN1	GW_8	0.619146
GW_8_AACGTTGAGCTAAGAT	GW_8	NPC2	GW_8	0.44452
GW_8_AACGTTGAGTAGATGT	GW_8	pre_IN2	GW_8	0.403907
GW_8_AACGTTGAGTTCGATC	GW_8	pre_Oligo	GW_8	0.134087
GW_8_AACGTTGCAAGAAGAG	GW_8	IN1	GW_8	0.887783
GW_8_AACGTTGCAATTGCTG	GW_8	pre_IN1	GW_8	0.946208
GW_8_AACGTTGCAGATCTGT	GW_8	NPC1	GW_8	0.068913
GW_8_AACGTTGCAGTCAGCC	GW_8	NPC1	GW_8	0.443518
GW_8_AACGTTGCAGTCTTCC	GW_8	NSCs	GW_8	0.348304
GW_8_AACGTTGGTATAGGTA	GW_8	pre_MNs	GW_8	0.12026
GW_8_AACGTTGGTCTCTCTG	GW_8	MN1	GW_8	0.919091
GW_8_AACGTTGGTGTGACGA	GW_8	NSC1	GW_8	0.328658
GW_8_AACGTTGGTTCAGCGC	GW_8	MN2	GW_8	0.524546
GW_8_AACGTTGGTTGCGTTA	GW_8	MN1	GW_8	0.0203065
GW_8_AACGTTGGTTGTACAC	GW_8	IN2	GW_8	0.630467
GW_8_AACGTTGTCACAGGCC	GW_8	MN2	GW_8	0.316358
GW_8_AACGTTGTCAGTCAGT	GW_8	MN1	GW_8	0.492934
GW_8_AACGTTGTCATGCATG	GW_8	pre_IN1	GW_8	0.612273
GW_8_AACGTTGTCGCCATAA	GW_8	IN1	GW_8	0.348095
GW_8_AACGTTGTCGGAGCAA	GW_8	pre_MNs	GW_8	0.875574
GW_8_AACGTTGTCTTGTACT	GW_8	IN3	GW_8	0.0186207
GW_8_AACTCAGAGCCGGTAA	GW_8	pre_Oligo	GW_8	0.3709
GW_8_AACTCAGAGGAGTTGC	GW_8	NSC2	GW_8	0.910637
GW_8_AACTCAGAGGATATAC	GW_8	NSC2	GW_8	0.370158
GW_8_AACTCAGAGGCTCTTA	GW_8	pre_IN1	GW_8	0.920896
GW_8_AACTCAGCACCCAGTG	GW_8	IN2	GW_8	0.654144
GW_8_AACTCAGCACGGTAGA	GW_8	pre_MNs	GW_8	0.548095
GW_8_AACTCAGCATCTGGTA	GW_8	Astros	GW_8	0.291452
GW_8_AACTCAGGTAGCCTCG	GW_8	IN1	GW_8	0.86616
GW_8_AACTCAGGTATTCTCT	GW_8	MN3	GW_8	0.978221
GW_8_AACTCAGGTCCAAGTT	GW_8	MN1	GW_8	0.811246
GW_8_AACTCAGTCGAGGTAG	GW_8	pre_MNs	GW_8	0.738974
GW_8_AACTCAGTCGCCTGTT	GW_8	MN1	GW_8	0.613867
GW_8_AACTCAGTCGGCTACG	GW_8	NSC2	GW_8	0.27665
GW_8_AACTCCCAGAGGTACC	GW_8	NSC2	GW_8	0.883831
GW_8_AACTCCCAGATCTGCT	GW_8	IN2	GW_8	0.646339
GW_8_AACTCCCAGCTGAACG	GW_8	NSC1	GW_8	0.294378
GW_8_AACTCCCAGGACAGCT	GW_8	IN1	GW_8	0.562917
GW_8_AACTCCCAGTCCCACG	GW_8	MN1	GW_8	0.0562459
GW_8_AACTCCCAGTGGTAAT	GW_8	NPC1	GW_8	0.158369
GW_8_AACTCCCCAAGTCATC	GW_8	MN3	GW_8	0.462969
GW_8_AACTCCCCACAAGTAA	GW_8	Astros	GW_8	0.291888
GW_8_AACTCCCCACAGCGTC	GW_8	MN1	GW_8	0.0422118
GW_8_AACTCCCCAGAAGCAC	GW_8	MN2	GW_8	0.416029
GW_8_AACTCCCCAGGCAGTA	GW_8	NSC2	GW_8	0.211485
GW_8_AACTCCCCATGCCTTC	GW_8	IN1	GW_8	0.939727
GW_8_AACTCCCCATGGGAAC	GW_8	IN2	GW_8	0.010011
GW_8_AACTCCCCATGGTAGG	GW_8	NSC1	GW_8	0.414627
GW_8_AACTCCCGTACAGACG	GW_8	MN1	GW_8	0.974709
GW_8_AACTCCCGTCAAAGCG	GW_8	pre_Oligo	GW_8	0.942694
GW_8_AACTCCCGTCACACGC	GW_8	NPC1	GW_8	0.197142
GW_8_AACTCCCGTCAGATAA	GW_8	pre_IN2	GW_8	0.300099
GW_8_AACTCCCGTCATATCG	GW_8	Astros	GW_8	0.882189
GW_8_AACTCCCGTGGTAACG	GW_8	NSC1	GW_8	0.74448
GW_8_AACTCCCTCACTTATC	GW_8	pre_IN2	GW_8	0.544746
GW_8_AACTCCCTCCACGACG	GW_8	NPC1	GW_8	0.928847
GW_8_AACTCCCTCCCGACTT	GW_8	NSCs	GW_8	0.909012
GW_8_AACTCCCTCGGACAAG	GW_8	NPC1	GW_8	0.634832
GW_8_AACTCTTAGAAACCGC	GW_8	pre_Oligo	GW_8	0.0102042
GW_8_AACTCTTAGGAGCGAG	GW_8	NSC2	GW_8	0.447829
GW_8_AACTCTTAGGCTAGAC	GW_8	IN3	GW_8	0.842111
GW_8_AACTCTTAGTAGGTGC	GW_8	MN2	GW_8	0.0328614
GW_8_AACTCTTCAACACCCG	GW_8	IN3	GW_8	0.961324
GW_8_AACTCTTCAATGAAAC	GW_8	MN1	GW_8	0.902219
GW_8_AACTCTTCACATTTCT	GW_8	NSCs	GW_8	0.384167
GW_8_AACTCTTCACTACAGT	GW_8	NPC1	GW_8	0.389667
GW_8_AACTCTTCAGGTGCCT	GW_8	MN2	GW_8	0.530822
GW_8_AACTCTTCAGTCAGCC	GW_8	pre_IN2	GW_8	0.404551
GW_8_AACTCTTCATCCCATC	GW_8	MN3	GW_8	0.754417
GW_8_AACTCTTGTAAGCACG	GW_8	pre_IN1	GW_8	0.0309964
GW_8_AACTCTTGTACCCAAT	GW_8	IN1	GW_8	0.667003
GW_8_AACTCTTGTACCTACA	GW_8	pre_IN2	GW_8	0.14578
GW_8_AACTCTTGTAGAAAGG	GW_8	pre_Astro	GW_8	0.567971
GW_8_AACTCTTGTAGGACAC	GW_8	IN2	GW_8	0.877997
GW_8_AACTCTTGTATAGGTA	GW_8	IN2	GW_8	0.424352
GW_8_AACTCTTGTCAATACC	GW_8	IN3	GW_8	0.643331
GW_8_AACTCTTGTCTAACGT	GW_8	MN2	GW_8	0.375018
GW_8_AACTCTTGTCTTGTCC	GW_8	MN3	GW_8	0.951855
GW_8_AACTCTTTCACATACG	GW_8	NSC2	GW_8	0.750771
GW_8_AACTCTTTCCGAAGAG	GW_8	IN3	GW_8	0.98384
GW_8_AACTCTTTCGAATCCA	GW_8	pre_IN1	GW_8	0.24304
GW_8_AACTCTTTCGAGAACG	GW_8	pre_IN1	GW_8	0.428091
GW_8_AACTCTTTCGCAAACT	GW_8	NPC1	GW_8	0.0670504
GW_8_AACTCTTTCGTATCAG	GW_8	pre_Oligo	GW_8	0.171995
GW_8_AACTCTTTCTCGTATT	GW_8	MN3	GW_8	0.249427
GW_8_AACTCTTTCTGCGGCA	GW_8	NSC2	GW_8	0.844839
GW_8_AACTGGTAGACAGGCT	GW_8	NPC2	GW_8	0.679616
GW_8_AACTGGTAGCTAGCCC	GW_8	MN2	GW_8	-0.000462354
GW_8_AACTGGTAGCTGCAAG	GW_8	MN1	GW_8	0.706988
GW_8_AACTGGTAGGCATGGT	GW_8	NSC2	GW_8	0.0745962
GW_8_AACTGGTAGGCGATAC	GW_8	IN3	GW_8	0.632733
GW_8_AACTGGTAGGGTATCG	GW_8	MN3	GW_8	0.983175
GW_8_AACTGGTAGGTGCTAG	GW_8	NPC2	GW_8	0.663866
GW_8_AACTGGTAGTGCCAGA	GW_8	MN1	GW_8	0.442809
GW_8_AACTGGTAGTGGTAAT	GW_8	NSC2	GW_8	0.926635
GW_8_AACTGGTCAAGTCATC	GW_8	Astros	GW_8	0.0252281
GW_8_AACTGGTCACATCCAA	GW_8	pre_IN1	GW_8	0.860074
GW_8_AACTGGTCAGCGATCC	GW_8	IN2	GW_8	0.687087
GW_8_AACTGGTCATATGGTC	GW_8	pre_IN2	GW_8	0.691074
GW_8_AACTGGTGTACAGTTC	GW_8	pre_IN3	GW_8	0.100725
GW_8_AACTGGTGTAGCACGA	GW_8	IN3	GW_8	0.708204
GW_8_AACTGGTGTATCAGTC	GW_8	MN1	GW_8	0.0313109
GW_8_AACTGGTTCATTCACT	GW_8	MN1	GW_8	0.932969
GW_8_AACTGGTTCCAGAAGG	GW_8	pre_IN1	GW_8	0.883988
GW_8_AACTGGTTCCGTTGTC	GW_8	pre_Astro	GW_8	0.0173906
GW_8_AACTGGTTCGAGCCCA	GW_8	NSC1	GW_8	0.00137219
GW_8_AACTGGTTCGGATGGA	GW_8	IN2	GW_8	0.715952
GW_8_AACTGGTTCTACGAGT	GW_8	Astros	GW_8	0.652778
GW_8_AACTGGTTCTGAGTGT	GW_8	MN1	GW_8	0.763437
GW_8_AACTTTCAGACAAAGG	GW_8	IN3	GW_8	0.322419
GW_8_AACTTTCAGACAAGCC	GW_8	NSC2	GW_8	0.848291
GW_8_AACTTTCAGAGGTACC	GW_8	NSC2	GW_8	0.0489634
GW_8_AACTTTCAGGATGTAT	GW_8	IN1	GW_8	0.642821
GW_8_AACTTTCAGGCTCAGA	GW_8	pre_IN2	GW_8	0.721055
GW_8_AACTTTCAGTGATCGG	GW_8	IN2	GW_8	0.417107
GW_8_AACTTTCCACCAGATT	GW_8	IN1	GW_8	0.577588
GW_8_AACTTTCCAGCCAATT	GW_8	pre_MNs	GW_8	0.63629
GW_8_AACTTTCCAGTCTTCC	GW_8	MN2	GW_8	0.745788
GW_8_AACTTTCCATCCGCGA	GW_8	MN2	GW_8	0.546846
GW_8_AACTTTCCATCGGAAG	GW_8	IN1	GW_8	0.659083
GW_8_AACTTTCGTAATTGGA	GW_8	MN2	GW_8	0.414359
GW_8_AACTTTCGTAGAGTGC	GW_8	pre_IN1	GW_8	0.994366
GW_8_AACTTTCGTATATGGA	GW_8	pre_IN2	GW_8	0.0184923
GW_8_AACTTTCGTCCGCTGA	GW_8	MN1	GW_8	0.713479
GW_8_AACTTTCGTCGATTGT	GW_8	pre_IN1	GW_8	0.568693
GW_8_AACTTTCGTGTGGTTT	GW_8	IN3	GW_8	0.17076
GW_8_AACTTTCTCCTTGCCA	GW_8	NPC1	GW_8	0.644171
GW_8_AACTTTCTCGCGCCAA	GW_8	MN1	GW_8	0.854842
GW_8_AACTTTCTCGGAATCT	GW_8	MN2	GW_8	0.389017
GW_8_AACTTTCTCGTCCGTT	GW_8	NSC2	GW_8	0.412588
GW_8_AACTTTCTCTTACCTA	GW_8	NSC2	GW_8	0.84458
GW_8_AAGACCTAGACCGGAT	GW_8	IN1	GW_8	0.820275
GW_8_AAGACCTAGAGTCGGT	GW_8	Astros	GW_8	0.147821
GW_8_AAGACCTAGCCACGTC	GW_8	pre_Oligo	GW_8	0.729217
GW_8_AAGACCTAGCTTCGCG	GW_8	pre_IN2	GW_8	0.0241081
GW_8_AAGACCTAGGTGATAT	GW_8	IN1	GW_8	0.0281257
GW_8_AAGACCTAGTTCCACA	GW_8	Astros	GW_8	0.00915114
GW_8_AAGACCTCAAAGGAAG	GW_8	IN1	GW_8	0.42548
GW_8_AAGACCTCAACAACCT	GW_8	NPC1	GW_8	0.747462
GW_8_AAGACCTCACACAGAG	GW_8	IN3	GW_8	0.771506
GW_8_AAGACCTCAGCTCGAC	GW_8	pre_IN2	GW_8	0.904038
GW_8_AAGACCTCAGGCTGAA	GW_8	NPC1	GW_8	0.669255
GW_8_AAGACCTCAGTAAGCG	GW_8	IN3	GW_8	0.0148041
GW_8_AAGACCTGTAGCACGA	GW_8	NPC1	GW_8	0.625582
GW_8_AAGACCTGTCCGTTAA	GW_8	IN1	GW_8	0.306132
GW_8_AAGACCTGTCTCGTTC	GW_8	Astros	GW_8	0.396445
GW_8_AAGACCTGTTCTGAAC	GW_8	IN3	GW_8	0.385687
GW_8_AAGACCTGTTTACTCT	GW_8	pre_IN1	GW_8	0.969382
GW_8_AAGACCTTCATGTCTT	GW_8	MN1	GW_8	0.0770656
GW_8_AAGACCTTCCGCATAA	GW_8	NSCs	GW_8	0.533364
GW_8_AAGACCTTCTGGTATG	GW_8	pre_IN2	GW_8	0.643459
GW_8_AAGACCTTCTTGTCAT	GW_8	IN2	GW_8	0.782688
GW_8_AAGACCTTCTTTAGGG	GW_8	NPC1	GW_8	0.508662
GW_8_AAGCCGCAGACTCGGA	GW_8	NSC2	GW_8	0.147159
GW_8_AAGCCGCAGAGACTAT	GW_8	pre_MNs	GW_8	0.659989
GW_8_AAGCCGCAGAGTCGGT	GW_8	MN2	GW_8	0.0189338
GW_8_AAGCCGCAGCAGGTCA	GW_8	IN1	GW_8	0.651066
GW_8_AAGCCGCAGCATCATC	GW_8	pre_IN1	GW_8	0.711092
GW_8_AAGCCGCAGCTGTCTA	GW_8	MN1	GW_8	0.429512
GW_8_AAGCCGCAGGCTCTTA	GW_8	MN1	GW_8	0.00515165
GW_8_AAGCCGCAGGGTTTCT	GW_8	MN3	GW_8	0.825935
GW_8_AAGCCGCAGTGGTAAT	GW_8	NSC2	GW_8	0.806167
GW_8_AAGCCGCCAACCGCCA	GW_8	NSCs	GW_8	0.839926
GW_8_AAGCCGCCAACTTGAC	GW_8	IN1	GW_8	0.869289
GW_8_AAGCCGCCACGGTTTA	GW_8	pre_IN1	GW_8	0.647129
GW_8_AAGCCGCCATTCACTT	GW_8	IN1	GW_8	0.861207
GW_8_AAGCCGCCATTCGACA	GW_8	pre_IN1	GW_8	0.682661
GW_8_AAGCCGCGTAAACGCG	GW_8	pre_IN2	GW_8	0.184939
GW_8_AAGCCGCGTCACCCAG	GW_8	Astros	GW_8	0.383398
GW_8_AAGCCGCGTCCGTTAA	GW_8	NSC2	GW_8	0.0350665
GW_8_AAGCCGCGTCTCCACT	GW_8	IN2	GW_8	0.316987
GW_8_AAGCCGCGTCTCTTTA	GW_8	IN2	GW_8	0.31156
GW_8_AAGCCGCGTGACGGTA	GW_8	NSC2	GW_8	0.848546
GW_8_AAGCCGCGTGCTTCTC	GW_8	pre_Oligo	GW_8	0.841878
GW_8_AAGCCGCGTGTTCTTT	GW_8	pre_MNs	GW_8	0.0501681
GW_8_AAGCCGCTCAAAGACA	GW_8	pre_IN1	GW_8	0.716592
GW_8_AAGCCGCTCAAGGCTT	GW_8	pre_IN2	GW_8	0.44158
GW_8_AAGCCGCTCAGCACAT	GW_8	NPC1	GW_8	0.696252
GW_8_AAGCCGCTCCACGACG	GW_8	pre_IN1	GW_8	0.267701
GW_8_AAGCCGCTCCTGCTTG	GW_8	pre_IN3	GW_8	0.968888
GW_8_AAGCCGCTCGAACGGA	GW_8	MN2	GW_8	0.648488
GW_8_AAGCCGCTCGTACGGC	GW_8	IN1	GW_8	0.167944
GW_8_AAGCCGCTCTACTATC	GW_8	NPC2	GW_8	0.00334641
GW_8_AAGCCGCTCTCAACTT	GW_8	pre_Oligo	GW_8	0.203065
GW_8_AAGCCGCTCTTCCTTC	GW_8	pre_IN3	GW_8	0.649793
GW_8_AAGCCGCTCTTCTGGC	GW_8	MN2	GW_8	0.17346
GW_8_AAGCCGCTCTTGCATT	GW_8	Astros	GW_8	0.0243963
GW_8_AAGGAGCAGACAATAC	GW_8	NSC2	GW_8	0.692531
GW_8_AAGGAGCAGAGGTTAT	GW_8	pre_IN1	GW_8	0.67781
GW_8_AAGGAGCAGCGGATCA	GW_8	MN1	GW_8	0.604556
GW_8_AAGGAGCAGGAGTACC	GW_8	MN1	GW_8	0.286575
GW_8_AAGGAGCAGTCTTGCA	GW_8	pre_IN2	GW_8	0.852786
GW_8_AAGGAGCCAAGCCGCT	GW_8	IN1	GW_8	0.0987449
GW_8_AAGGAGCCAATGTTGC	GW_8	NSC2	GW_8	0.967903
GW_8_AAGGAGCCACAGACTT	GW_8	IN3	GW_8	0.33214
GW_8_AAGGAGCCACATGTGT	GW_8	IN3	GW_8	0.2056
GW_8_AAGGAGCCATCACGAT	GW_8	pre_IN2	GW_8	0.508914
GW_8_AAGGAGCCATTTGCCC	GW_8	NSC2	GW_8	0.887918
GW_8_AAGGAGCGTAAACGCG	GW_8	IN3	GW_8	0.832239
GW_8_AAGGAGCGTAGAAAGG	GW_8	IN2	GW_8	0.173804
GW_8_AAGGAGCGTCAAACTC	GW_8	IN1	GW_8	0.0375978
GW_8_AAGGAGCGTCAAAGCG	GW_8	pre_Oligo	GW_8	0.485338
GW_8_AAGGAGCGTGGCTCCA	GW_8	Astros	GW_8	0.0848009
GW_8_AAGGAGCGTGTGTGCC	GW_8	IN2	GW_8	0.581414
GW_8_AAGGAGCGTTGGTTTG	GW_8	IN1	GW_8	0.72459
GW_8_AAGGAGCTCCTGTAGA	GW_8	NPC2	GW_8	0.0872621
GW_8_AAGGAGCTCGATCCCT	GW_8	NPC1	GW_8	0.813522
GW_8_AAGGAGCTCTGTTGAG	GW_8	pre_IN2	GW_8	0.0208649
GW_8_AAGGAGCTCTTGACGA	GW_8	pre_IN1	GW_8	0.268734
GW_8_AAGGCAGAGAAACGAG	GW_8	NPC1	GW_8	0.699531
GW_8_AAGGCAGAGCATGGCA	GW_8	MN1	GW_8	0.652429
GW_8_AAGGCAGAGCTACCTA	GW_8	IN2	GW_8	0.406977
GW_8_AAGGCAGAGTAGATGT	GW_8	MN1	GW_8	0.980875
GW_8_AAGGCAGAGTCAAGCG	GW_8	pre_Oligo	GW_8	0.661434
GW_8_AAGGCAGCACATTTCT	GW_8	NSC2	GW_8	0.920162
GW_8_AAGGCAGCACCATCCT	GW_8	pre_IN1	GW_8	0.665818
GW_8_AAGGCAGCACTAAGTC	GW_8	Astros	GW_8	0.015618
GW_8_AAGGCAGCAGTACACT	GW_8	NSC2	GW_8	0.143698
GW_8_AAGGCAGCATGTAAGA	GW_8	pre_IN1	GW_8	0.618272
GW_8_AAGGCAGGTAATCACC	GW_8	NSC2	GW_8	0.206564
GW_8_AAGGCAGGTAGATTAG	GW_8	NSC2	GW_8	0.626238
GW_8_AAGGCAGGTATAGGTA	GW_8	IN1	GW_8	0.948485
GW_8_AAGGCAGGTATATGGA	GW_8	IN3	GW_8	0.615751
GW_8_AAGGCAGGTGCTTCTC	GW_8	IN1	GW_8	0.536593
GW_8_AAGGCAGGTGTGCGTC	GW_8	NPC2	GW_8	0.78007
GW_8_AAGGCAGGTTAAAGTG	GW_8	IN1	GW_8	0.0108191
GW_8_AAGGCAGTCATACGGT	GW_8	NPC2	GW_8	0.416492
GW_8_AAGGCAGTCCATGAAC	GW_8	MN1	GW_8	0.10512
GW_8_AAGGCAGTCCGCGTTT	GW_8	MN2	GW_8	0.402512
GW_8_AAGGCAGTCCGCTGTT	GW_8	IN3	GW_8	0.827513
GW_8_AAGGCAGTCTGGTTCC	GW_8	MN3	GW_8	0.353188
GW_8_AAGGTTCAGAAGCCCA	GW_8	IN3	GW_8	0.510457
GW_8_AAGGTTCAGACGCAAC	GW_8	IN2	GW_8	0.59006
GW_8_AAGGTTCAGCGTTTAC	GW_8	MN2	GW_8	0.144732
GW_8_AAGGTTCAGCTTCGCG	GW_8	IN1	GW_8	0.620776
GW_8_AAGGTTCAGTACGTTC	GW_8	NSC2	GW_8	0.475432
GW_8_AAGGTTCCAAGGTGTG	GW_8	NPC2	GW_8	0.57906
GW_8_AAGGTTCCAGCTGCTG	GW_8	NSC2	GW_8	0.167652
GW_8_AAGGTTCCAGCTGTAT	GW_8	IN1	GW_8	0.932562
GW_8_AAGGTTCCAGGGTATG	GW_8	MN1	GW_8	0.928307
GW_8_AAGGTTCGTAAACCTC	GW_8	NPC1	GW_8	0.0587369
GW_8_AAGGTTCGTAGGCTGA	GW_8	NSC1	GW_8	0.341019
GW_8_AAGGTTCGTGCGCTTG	GW_8	Astros	GW_8	0.0396837
GW_8_AAGGTTCGTGCTCTTC	GW_8	IN2	GW_8	0.79184
GW_8_AAGGTTCGTTAGTGGG	GW_8	NSC2	GW_8	0.0481526
GW_8_AAGGTTCTCCTCCTAG	GW_8	pre_IN2	GW_8	0.0794835
GW_8_AAGGTTCTCGAGAACG	GW_8	IN1	GW_8	0.612917
GW_8_AAGGTTCTCGCCTGAG	GW_8	Astros	GW_8	0.554331
GW_8_AAGGTTCTCTGACCTC	GW_8	IN2	GW_8	0.332565
GW_8_AAGGTTCTCTGCTTGC	GW_8	NSC2	GW_8	0.365592
GW_8_AAGGTTCTCTTGGGTA	GW_8	pre_IN2	GW_8	0.0369901
GW_8_AAGTCTGAGAAGGGTA	GW_8	pre_IN2	GW_8	0.300848
GW_8_AAGTCTGAGAGGTACC	GW_8	NSC1	GW_8	0.0382926
GW_8_AAGTCTGAGGTGCTTT	GW_8	pre_Oligo	GW_8	0.76728
GW_8_AAGTCTGAGTATGACA	GW_8	pre_IN1	GW_8	0.938745
GW_8_AAGTCTGCACCATCCT	GW_8	MN1	GW_8	0.50322
GW_8_AAGTCTGCACGAAATA	GW_8	NSC2	GW_8	0.633406
GW_8_AAGTCTGCAGCCTATA	GW_8	IN1	GW_8	0.797524
GW_8_AAGTCTGCATTTCACT	GW_8	IN3	GW_8	0.594055
GW_8_AAGTCTGGTACAGCAG	GW_8	pre_IN1	GW_8	0.781684
GW_8_AAGTCTGGTCACAAGG	GW_8	NSC2	GW_8	0.150584
GW_8_AAGTCTGGTGATAAGT	GW_8	pre_IN2	GW_8	0.917864
GW_8_AAGTCTGGTGCTTCTC	GW_8	pre_Astro	GW_8	0.585392
GW_8_AAGTCTGGTTGTCTTT	GW_8	NSC2	GW_8	0.683206
GW_8_AAGTCTGTCCAAGTAC	GW_8	NPC1	GW_8	0.298083
GW_8_AAGTCTGTCCACGACG	GW_8	MN2	GW_8	0.505185
GW_8_AAGTCTGTCCATGAAC	GW_8	MN2	GW_8	0.509721
GW_8_AAGTCTGTCCTAGTGA	GW_8	NSC2	GW_8	0.339335
GW_8_AAGTCTGTCCTCAACC	GW_8	MN1	GW_8	0.391435
GW_8_AAGTCTGTCCTGTAGA	GW_8	IN1	GW_8	0.957498
GW_8_AAGTCTGTCTGCGTAA	GW_8	MN3	GW_8	0.331361
GW_8_AAGTCTGTCTGTTGAG	GW_8	NPC1	GW_8	0.6032
GW_8_AATCCAGAGAGATGAG	GW_8	IN1	GW_8	0.762059
GW_8_AATCCAGAGAGGGCTT	GW_8	pre_Oligo	GW_8	0.0220416
GW_8_AATCCAGAGCGTGAGT	GW_8	MN1	GW_8	0.588274
GW_8_AATCCAGAGTGGTAGC	GW_8	IN1	GW_8	0.933393
GW_8_AATCCAGAGTGTCCCG	GW_8	NSC2	GW_8	0.764808
GW_8_AATCCAGCAAGGACAC	GW_8	pre_IN1	GW_8	0.940076
GW_8_AATCCAGCAAGGCTCC	GW_8	NSCs	GW_8	0.430037
GW_8_AATCCAGCAATGGAAT	GW_8	pre_IN1	GW_8	0.589679
GW_8_AATCCAGCAGCGTTCG	GW_8	NPC2	GW_8	0.251035
GW_8_AATCCAGGTAAGTGGC	GW_8	MN3	GW_8	0.016617
GW_8_AATCCAGGTACCTACA	GW_8	MN1	GW_8	0.432313
GW_8_AATCCAGGTAGAGTGC	GW_8	NSC1	GW_8	0.0451468
GW_8_AATCCAGGTCGCATAT	GW_8	MN1	GW_8	0.516891
GW_8_AATCCAGGTCTGATTG	GW_8	IN1	GW_8	0.795664
GW_8_AATCCAGGTGCTGTAT	GW_8	NSC2	GW_8	0.309966
GW_8_AATCCAGGTGGTGTAG	GW_8	IN1	GW_8	0.0320508
GW_8_AATCCAGGTGTGAAAT	GW_8	IN3	GW_8	0.741942
GW_8_AATCCAGGTGTTTGTG	GW_8	NPC1	GW_8	0.63414
GW_8_AATCCAGTCACATACG	GW_8	MN2	GW_8	0.00928208
GW_8_AATCCAGTCACCTCGT	GW_8	MN1	GW_8	0.348173
GW_8_AATCCAGTCCAATGGT	GW_8	pre_IN2	GW_8	0.629309
GW_8_AATCCAGTCCAGGGCT	GW_8	pre_MNs	GW_8	0.695268
GW_8_AATCCAGTCCGGCACA	GW_8	NSC2	GW_8	0.172322
GW_8_AATCCAGTCCTCATTA	GW_8	pre_IN1	GW_8	0.0355376
GW_8_AATCGGTAGCTACCTA	GW_8	IN1	GW_8	0.0739003
GW_8_AATCGGTAGCTAGTGG	GW_8	IN2	GW_8	0.578947
GW_8_AATCGGTAGGTGATAT	GW_8	NPC1	GW_8	0.369125
GW_8_AATCGGTCAATGACCT	GW_8	pre_MNs	GW_8	0.749862
GW_8_AATCGGTCAGGACGTA	GW_8	NSC1	GW_8	0.822111
GW_8_AATCGGTCATGTCGAT	GW_8	pre_IN2	GW_8	0.119213
GW_8_AATCGGTGTCGAACAG	GW_8	pre_IN2	GW_8	0.325292
GW_8_AATCGGTGTCGCCATG	GW_8	pre_IN2	GW_8	0.791031
GW_8_AATCGGTGTGACGGTA	GW_8	MN2	GW_8	0.784992
GW_8_AATCGGTGTGTAAGTA	GW_8	Astros	GW_8	0.0201362
GW_8_AATCGGTGTTGGTAAA	GW_8	NSC2	GW_8	0.76523
GW_8_AATCGGTTCAGCCTAA	GW_8	pre_MNs	GW_8	0.0915953
GW_8_AATCGGTTCATGCAAC	GW_8	pre_IN1	GW_8	0.958354
GW_8_AATCGGTTCCCTAACC	GW_8	pre_IN3	GW_8	0.527216
GW_8_ACACCAAAGGTGATTA	GW_8	NPC1	GW_8	0.368035
GW_8_ACACCAAAGTAGTGCG	GW_8	pre_Astro	GW_8	0.475852
GW_8_ACACCAAAGTCTCAAC	GW_8	pre_IN1	GW_8	0.559506
GW_8_ACACCAACACCAACCG	GW_8	IN1	GW_8	0.370942
GW_8_ACACCAACACCTATCC	GW_8	MN1	GW_8	0.59842
GW_8_ACACCAACACGACGAA	GW_8	MN2	GW_8	0.672416
GW_8_ACACCAACAGAAGCAC	GW_8	pre_IN1	GW_8	0.620578
GW_8_ACACCAACATCCTTGC	GW_8	IN3	GW_8	0.314911
GW_8_ACACCAACATCTATGG	GW_8	Astros	GW_8	0.091263
GW_8_ACACCAACATGCATGT	GW_8	Astros	GW_8	0.428714
GW_8_ACACCAACATTCTCAT	GW_8	IN1	GW_8	0.387849
GW_8_ACACCAAGTCACAAGG	GW_8	MN1	GW_8	0.868997
GW_8_ACACCAAGTGCAGTAG	GW_8	NSC2	GW_8	0.932696
GW_8_ACACCAAGTGCTGTAT	GW_8	NPC1	GW_8	0.560152
GW_8_ACACCAAGTTTGACAC	GW_8	pre_IN2	GW_8	0.255974
GW_8_ACACCAATCAACGCTA	GW_8	NSC2	GW_8	0.890308
GW_8_ACACCAATCCCACTTG	GW_8	NPC2	GW_8	0.863759
GW_8_ACACCAATCGATAGAA	GW_8	NSC2	GW_8	0.0864391
GW_8_ACACCAATCGGTCCGA	GW_8	IN2	GW_8	0.650143
GW_8_ACACCAATCGTGGACC	GW_8	pre_Astro	GW_8	0.475038
GW_8_ACACCAATCTCAACTT	GW_8	MN1	GW_8	0.810856
GW_8_ACACCAATCTTCAACT	GW_8	IN1	GW_8	0.584252
GW_8_ACACCCTAGAAGGACA	GW_8	IN1	GW_8	0.632783
GW_8_ACACCCTAGGAACTGC	GW_8	pre_IN1	GW_8	0.745321
GW_8_ACACCCTAGGAGTACC	GW_8	pre_IN1	GW_8	0.233815
GW_8_ACACCCTCAATGGAGC	GW_8	NSC2	GW_8	0.686644
GW_8_ACACCCTCACGAAACG	GW_8	NSC2	GW_8	0.724929
GW_8_ACACCCTCACGACGAA	GW_8	pre_IN2	GW_8	0.925322
GW_8_ACACCCTCACGCGAAA	GW_8	NPC1	GW_8	0.785237
GW_8_ACACCCTGTCACTGGC	GW_8	pre_MNs	GW_8	0.893226
GW_8_ACACCCTTCACTCCTG	GW_8	MN1	GW_8	0.304977
GW_8_ACACCCTTCAGTGCAT	GW_8	NPC1	GW_8	0.142048
GW_8_ACACCCTTCATCGGAT	GW_8	MN2	GW_8	0.465987
GW_8_ACACCCTTCCTCAATT	GW_8	NPC1	GW_8	0.299107
GW_8_ACACCCTTCCTGTACC	GW_8	NSC2	GW_8	0.397655
GW_8_ACACCCTTCTAACTTC	GW_8	Astros	GW_8	0.661104
GW_8_ACACCCTTCTCGGACG	GW_8	pre_IN1	GW_8	0.486534
GW_8_ACACCGGAGATTACCC	GW_8	NPC2	GW_8	0.0297908
GW_8_ACACCGGAGCAGCCTC	GW_8	pre_MNs	GW_8	0.962669
GW_8_ACACCGGAGTCCGGTC	GW_8	pre_IN2	GW_8	0.604844
GW_8_ACACCGGCAAACCCAT	GW_8	IN2	GW_8	0.843898
GW_8_ACACCGGCACTTAAGC	GW_8	pre_IN2	GW_8	0.362341
GW_8_ACACCGGCATCCTAGA	GW_8	pre_IN2	GW_8	0.375743
GW_8_ACACCGGCATGCCACG	GW_8	IN3	GW_8	0.349228
GW_8_ACACCGGGTAATCACC	GW_8	IN3	GW_8	0.447636
GW_8_ACACCGGGTCTAGTGT	GW_8	pre_Astro	GW_8	0.080476
GW_8_ACACCGGGTTCAGGCC	GW_8	MN1	GW_8	0.280099
GW_8_ACACCGGGTTGACGTT	GW_8	MN2	GW_8	0.110728
GW_8_ACACCGGTCAACACGT	GW_8	NSC2	GW_8	0.298451
GW_8_ACACCGGTCTACCTGC	GW_8	NPC1	GW_8	0.194406
GW_8_ACACCGGTCTACTATC	GW_8	pre_MNs	GW_8	0.84918
GW_8_ACACCGGTCTCTAGGA	GW_8	MN1	GW_8	0.708049
GW_8_ACACTGAAGAAACCGC	GW_8	IN2	GW_8	0.897744
GW_8_ACACTGAAGCGTAGTG	GW_8	IN1	GW_8	0.522907
GW_8_ACACTGAAGTGTTAGA	GW_8	NPC1	GW_8	0.777271
GW_8_ACACTGACAACGATGG	GW_8	MN2	GW_8	0.118594
GW_8_ACACTGACAAGACGTG	GW_8	MN2	GW_8	0.143861
GW_8_ACACTGACAAGGACTG	GW_8	NSC2	GW_8	0.829381
GW_8_ACACTGACACATCCGG	GW_8	pre_Oligo	GW_8	0.0329461
GW_8_ACACTGACATCACCCT	GW_8	NPC1	GW_8	0.0814708
GW_8_ACACTGAGTAGCTGCC	GW_8	NPC2	GW_8	0.468962
GW_8_ACACTGAGTATCTGCA	GW_8	IN3	GW_8	0.931015
GW_8_ACACTGAGTCAACATC	GW_8	MN1	GW_8	0.0340718
GW_8_ACACTGAGTCATCCCT	GW_8	NPC1	GW_8	0.600259
GW_8_ACACTGAGTGAGGCTA	GW_8	pre_IN1	GW_8	0.991603
GW_8_ACACTGAGTTGCCTCT	GW_8	IN3	GW_8	0.797724
GW_8_ACACTGATCAACCAAC	GW_8	IN2	GW_8	0.43597
GW_8_ACACTGATCAGAAATG	GW_8	NPC1	GW_8	0.927231
GW_8_ACACTGATCCGGGTGT	GW_8	pre_IN1	GW_8	0.297923
GW_8_ACACTGATCTCGATGA	GW_8	NPC2	GW_8	0.108045
GW_8_ACAGCCGAGAATTCCC	GW_8	MN3	GW_8	0.961896
GW_8_ACAGCCGAGACAAGCC	GW_8	NPC1	GW_8	0.764985
GW_8_ACAGCCGAGACTAGGC	GW_8	pre_IN2	GW_8	0.403379
GW_8_ACAGCCGAGAGACTAT	GW_8	MN1	GW_8	0.460213
GW_8_ACAGCCGAGATTACCC	GW_8	Astros	GW_8	0.674658
GW_8_ACAGCCGAGGCATGTG	GW_8	IN2	GW_8	0.850716
GW_8_ACAGCCGAGGCATTGG	GW_8	pre_Astro	GW_8	0.517245
GW_8_ACAGCCGAGGTGTTAA	GW_8	IN1	GW_8	0.426477
GW_8_ACAGCCGAGTAATCCC	GW_8	MN1	GW_8	0.0172206
GW_8_ACAGCCGCAACGATGG	GW_8	MN2	GW_8	0.111099
GW_8_ACAGCCGCAATGAAAC	GW_8	IN3	GW_8	0.435684
GW_8_ACAGCCGCAATGGATA	GW_8	pre_IN3	GW_8	0.159131
GW_8_ACAGCCGCACATGGGA	GW_8	MN1	GW_8	0.104559
GW_8_ACAGCCGCACCGTTGG	GW_8	NSC2	GW_8	0.641442
GW_8_ACAGCCGCAGGGTTAG	GW_8	MN1	GW_8	0.834353
GW_8_ACAGCCGCATCAGTCA	GW_8	pre_Oligo	GW_8	0.0738432
GW_8_ACAGCCGGTAAACACA	GW_8	pre_IN2	GW_8	0.561185
GW_8_ACAGCCGGTATATGGA	GW_8	Astros	GW_8	0.106469
GW_8_ACAGCCGGTCACTTCC	GW_8	pre_IN2	GW_8	0.89746
GW_8_ACAGCCGGTCAGGACA	GW_8	MN3	GW_8	0.0325911
GW_8_ACAGCCGGTCTAAACC	GW_8	pre_Astro	GW_8	0.726907
GW_8_ACAGCCGGTGCCTGCA	GW_8	NPC1	GW_8	0.510869
GW_8_ACAGCCGGTGGGTATG	GW_8	pre_MNs	GW_8	0.890265
GW_8_ACAGCCGGTGTAACGG	GW_8	pre_Astro	GW_8	0.701178
GW_8_ACAGCCGGTGTTCGAT	GW_8	MN3	GW_8	0.931621
GW_8_ACAGCCGTCAACACGT	GW_8	NSC2	GW_8	0.127509
GW_8_ACAGCCGTCCAGTAGT	GW_8	IN1	GW_8	0.275678
GW_8_ACAGCCGTCCGCATCT	GW_8	pre_IN3	GW_8	0.415682
GW_8_ACAGCCGTCCGTAGGC	GW_8	pre_MNs	GW_8	0.561638
GW_8_ACAGCCGTCGAACGGA	GW_8	pre_MNs	GW_8	0.505112
GW_8_ACAGCCGTCTCGTTTA	GW_8	NPC1	GW_8	0.560227
GW_8_ACAGCCGTCTGAAAGA	GW_8	MN2	GW_8	0.825344
GW_8_ACAGCTAAGGCTATCT	GW_8	pre_IN1	GW_8	0.00517962
GW_8_ACAGCTAAGGTGTGGT	GW_8	NPC2	GW_8	0.102816
GW_8_ACAGCTAAGTTGCAGG	GW_8	pre_IN3	GW_8	0.389613
GW_8_ACAGCTACAAAGGCGT	GW_8	pre_Astro	GW_8	0.472559
GW_8_ACAGCTACAAGAGTCG	GW_8	MN1	GW_8	0.706075
GW_8_ACAGCTACAAGGTGTG	GW_8	pre_IN1	GW_8	0.0516284
GW_8_ACAGCTACACGGCTAC	GW_8	Astros	GW_8	0.642299
GW_8_ACAGCTACAGCTCCGA	GW_8	NSCs	GW_8	0.382666
GW_8_ACAGCTACAGTTCCCT	GW_8	pre_IN2	GW_8	0.0878916
GW_8_ACAGCTACATACGCCG	GW_8	NSC2	GW_8	0.254461
GW_8_ACAGCTACATGCAACT	GW_8	MN2	GW_8	0.277259
GW_8_ACAGCTACATTGGCGC	GW_8	IN1	GW_8	0.98749
GW_8_ACAGCTAGTAGGAGTC	GW_8	NPC1	GW_8	0.927016
GW_8_ACAGCTAGTCTAGGTT	GW_8	NSC2	GW_8	0.118047
GW_8_ACAGCTAGTGCAACGA	GW_8	IN3	GW_8	0.555541
GW_8_ACAGCTAGTTGCGTTA	GW_8	NSC2	GW_8	0.820923
GW_8_ACAGCTATCAAACCAC	GW_8	NSC2	GW_8	0.909711
GW_8_ACAGCTATCAAGGCTT	GW_8	pre_MNs	GW_8	0.842455
GW_8_ACAGCTATCCATGAAC	GW_8	NPC1	GW_8	0.364991
GW_8_ACAGCTATCCGTACAA	GW_8	NPC1	GW_8	0.585443
GW_8_ACAGCTATCTTTACGT	GW_8	IN3	GW_8	0.894727
GW_8_ACATACGAGAGCCCAA	GW_8	IN1	GW_8	0.716202
GW_8_ACATACGAGAGTGACC	GW_8	MN3	GW_8	0.623805
GW_8_ACATACGAGCGCCTCA	GW_8	NSC2	GW_8	0.905113
GW_8_ACATACGAGGAATTAC	GW_8	MN2	GW_8	0.607487
GW_8_ACATACGAGGATGGAA	GW_8	pre_IN1	GW_8	0.622943
GW_8_ACATACGAGGGAACGG	GW_8	pre_IN2	GW_8	0.75859
GW_8_ACATACGCAAATACAG	GW_8	Astros	GW_8	0.380811
GW_8_ACATACGCACCATGTA	GW_8	pre_IN3	GW_8	0.339008
GW_8_ACATACGCAGGGTTAG	GW_8	pre_IN2	GW_8	0.637873
GW_8_ACATACGCATGCTGGC	GW_8	pre_IN2	GW_8	0.813098
GW_8_ACATACGCATGGGAAC	GW_8	MN1	GW_8	0.82654
GW_8_ACATACGGTAAATGTG	GW_8	MN2	GW_8	0.896799
GW_8_ACATACGGTAGCTCCG	GW_8	NSC2	GW_8	0.511884
GW_8_ACATACGGTCAAAGCG	GW_8	IN1	GW_8	0.888892
GW_8_ACATACGGTCATACTG	GW_8	MN2	GW_8	0.208826
GW_8_ACATACGGTCATCCCT	GW_8	IN2	GW_8	0.941355
GW_8_ACATACGGTTAAGAAC	GW_8	IN1	GW_8	0.489484
GW_8_ACATACGTCACGCATA	GW_8	IN3	GW_8	0.48878
GW_8_ACATACGTCAGCTCGG	GW_8	NSC2	GW_8	0.649463
GW_8_ACATACGTCATCTGTT	GW_8	pre_Astro	GW_8	0.379046
GW_8_ACATACGTCTGCAGTA	GW_8	NSC2	GW_8	0.245944
GW_8_ACATACGTCTGGTGTA	GW_8	NSC2	GW_8	0.967266
GW_8_ACATACGTCTGTCTCG	GW_8	IN1	GW_8	0.978627
GW_8_ACATCAGAGAAACGCC	GW_8	NSC2	GW_8	0.00885116
GW_8_ACATCAGAGAGATGAG	GW_8	MN3	GW_8	0.307488
GW_8_ACATCAGAGAGCCTAG	GW_8	pre_IN3	GW_8	0.982344
GW_8_ACATCAGAGATGAGAG	GW_8	NSC1	GW_8	0.503951
GW_8_ACATCAGAGCGTGTCC	GW_8	NSC2	GW_8	0.584671
GW_8_ACATCAGAGGGAGTAA	GW_8	MN3	GW_8	0.300517
GW_8_ACATCAGAGTGGTAAT	GW_8	NPC2	GW_8	0.014893
GW_8_ACATCAGAGTGTTAGA	GW_8	NSC2	GW_8	0.660096
GW_8_ACATCAGCAATGGAGC	GW_8	NSC2	GW_8	0.260576
GW_8_ACATCAGCACGAGAGT	GW_8	IN3	GW_8	0.447231
GW_8_ACATCAGCAGATCGGA	GW_8	pre_MNs	GW_8	0.346269
GW_8_ACATCAGCATAGACTC	GW_8	pre_IN2	GW_8	0.644224
GW_8_ACATCAGCATGCTAGT	GW_8	NSC2	GW_8	0.0659401
GW_8_ACATCAGCATTCCTCG	GW_8	MN2	GW_8	0.650918
GW_8_ACATCAGGTAGCGATG	GW_8	pre_IN2	GW_8	0.937377
GW_8_ACATCAGGTAGCGTCC	GW_8	NPC2	GW_8	0.907623
GW_8_ACATCAGGTATTCTCT	GW_8	pre_Oligo	GW_8	0.416029
GW_8_ACATCAGGTCCCTACT	GW_8	pre_IN1	GW_8	0.893991
GW_8_ACATCAGGTGATGCCC	GW_8	pre_IN2	GW_8	0.420834
GW_8_ACATCAGGTGCACCAC	GW_8	NPC1	GW_8	0.383158
GW_8_ACATCAGGTGCGAAAC	GW_8	pre_Astro	GW_8	0.41696
GW_8_ACATCAGGTTACCAGT	GW_8	NSC2	GW_8	0.721096
GW_8_ACATCAGTCAAGGTAA	GW_8	IN1	GW_8	0.61132
GW_8_ACATCAGTCGGCTACG	GW_8	IN1	GW_8	0.237628
GW_8_ACATCAGTCGTAGGAG	GW_8	NPC1	GW_8	0.601318
GW_8_ACATCAGTCTCCAGGG	GW_8	IN2	GW_8	0.685808
GW_8_ACATCAGTCTGAGTGT	GW_8	IN3	GW_8	0.94377
GW_8_ACATCAGTCTGCCAGG	GW_8	MN2	GW_8	0.812379
GW_8_ACATCAGTCTGGAGCC	GW_8	NSCs	GW_8	0.554561
GW_8_ACATGGTAGAGCCCAA	GW_8	NSC2	GW_8	0.172432
GW_8_ACATGGTAGGCTCAGA	GW_8	pre_IN3	GW_8	0.380612
GW_8_ACATGGTCAACGATCT	GW_8	MN3	GW_8	0.577443
GW_8_ACATGGTCAAGCCGCT	GW_8	pre_IN3	GW_8	0.338466
GW_8_ACATGGTCACACAGAG	GW_8	IN1	GW_8	0.105315
GW_8_ACATGGTCAGACGCTC	GW_8	pre_MNs	GW_8	0.724648
GW_8_ACATGGTCAGGACGTA	GW_8	MN1	GW_8	0.0500914
GW_8_ACATGGTCATCCGCGA	GW_8	NPC2	GW_8	0.769673
GW_8_ACATGGTGTACTCTCC	GW_8	Astros	GW_8	0.516996
GW_8_ACATGGTGTAGCGCTC	GW_8	IN1	GW_8	0.30636
GW_8_ACATGGTGTCAATGTC	GW_8	pre_Oligo	GW_8	0.925377
GW_8_ACATGGTGTTAGTGGG	GW_8	pre_IN2	GW_8	0.100849
GW_8_ACATGGTTCATAAAGG	GW_8	pre_IN2	GW_8	0.628717
GW_8_ACATGGTTCGCCGTGA	GW_8	pre_IN1	GW_8	0.617123
GW_8_ACATGGTTCGGTCTAA	GW_8	pre_IN3	GW_8	0.586417
GW_8_ACATGGTTCTTAACCT	GW_8	IN2	GW_8	0.459394
GW_8_ACATGGTTCTTCTGGC	GW_8	NSC2	GW_8	0.989414
GW_8_ACCAGTAAGAAACGAG	GW_8	NSC1	GW_8	0.156758
GW_8_ACCAGTAAGACTGTAA	GW_8	NSC2	GW_8	0.76171
GW_8_ACCAGTAAGAGCAATT	GW_8	pre_IN1	GW_8	0.106887
GW_8_ACCAGTACAATAGCAA	GW_8	NSC2	GW_8	0.620221
GW_8_ACCAGTACAATCCGAT	GW_8	MN2	GW_8	0.971812
GW_8_ACCAGTACAGACAAGC	GW_8	MN1	GW_8	0.982811
GW_8_ACCAGTACAGCATACT	GW_8	NSC2	GW_8	0.830089
GW_8_ACCAGTACAGCGTAAG	GW_8	MN1	GW_8	0.910822
GW_8_ACCAGTACAGTACACT	GW_8	NPC1	GW_8	0.0242204
GW_8_ACCAGTACATATGAGA	GW_8	pre_IN1	GW_8	0.755836
GW_8_ACCAGTACATCTATGG	GW_8	IN1	GW_8	0.657333
GW_8_ACCAGTACATGCCTAA	GW_8	MN3	GW_8	0.732889
GW_8_ACCAGTAGTACCCAAT	GW_8	MN2	GW_8	0.179697
GW_8_ACCAGTAGTATCAGTC	GW_8	Astros	GW_8	0.316151
GW_8_ACCAGTAGTCGAGATG	GW_8	NPC1	GW_8	0.00112346
GW_8_ACCAGTAGTCTAAACC	GW_8	NSC2	GW_8	0.0905439
GW_8_ACCAGTAGTCTTCGTC	GW_8	MN2	GW_8	0.410541
GW_8_ACCAGTAGTGACAAAT	GW_8	NSC1	GW_8	0.183487
GW_8_ACCAGTAGTGCCTGCA	GW_8	IN2	GW_8	0.994176
GW_8_ACCAGTAGTGTTCTTT	GW_8	Astros	GW_8	0.858479
GW_8_ACCAGTAGTTGTGGAG	GW_8	NSC1	GW_8	0.545942
GW_8_ACCAGTATCAACACCA	GW_8	IN1	GW_8	0.456793
GW_8_ACCAGTATCATCGATG	GW_8	pre_MNs	GW_8	0.324555
GW_8_ACCAGTATCATCGGAT	GW_8	MN2	GW_8	0.749656
GW_8_ACCAGTATCGTGGACC	GW_8	MN1	GW_8	0.517126
GW_8_ACCCACTAGATCGATA	GW_8	IN1	GW_8	0.949314
GW_8_ACCCACTAGGCTCATT	GW_8	pre_IN3	GW_8	0.992688
GW_8_ACCCACTAGTACGATA	GW_8	MN3	GW_8	0.726354
GW_8_ACCCACTCAAACCTAC	GW_8	pre_IN3	GW_8	0.204445
GW_8_ACCCACTCAAGTAATG	GW_8	IN2	GW_8	0.210267
GW_8_ACCCACTCACATTCGA	GW_8	NSC1	GW_8	0.548822
GW_8_ACCCACTCACGCCAGT	GW_8	MN1	GW_8	0.718654
GW_8_ACCCACTCAGGTTTCA	GW_8	MN2	GW_8	0.402276
GW_8_ACCCACTCATAGGATA	GW_8	pre_IN1	GW_8	0.801672
GW_8_ACCCACTGTAACGACG	GW_8	pre_IN2	GW_8	0.903915
GW_8_ACCCACTGTACCATCA	GW_8	NSC2	GW_8	0.981434
GW_8_ACCCACTGTATGAAAC	GW_8	NSC1	GW_8	0.122604
GW_8_ACCCACTGTATGAATG	GW_8	IN3	GW_8	0.820785
GW_8_ACCCACTGTCCGAACC	GW_8	pre_IN3	GW_8	0.371102
GW_8_ACCCACTGTCTAAAGA	GW_8	NSC1	GW_8	0.397961
GW_8_ACCCACTGTCTCCATC	GW_8	NSC2	GW_8	0.670254
GW_8_ACCCACTGTGATAAAC	GW_8	NPC1	GW_8	0.632191
GW_8_ACCCACTGTTAAAGAC	GW_8	IN1	GW_8	0.541563
GW_8_ACCCACTGTTCGCGAC	GW_8	NSC1	GW_8	0.877909
GW_8_ACCCACTGTTGCGTTA	GW_8	IN3	GW_8	0.294368
GW_8_ACCCACTTCACCATAG	GW_8	NSC2	GW_8	0.730326
GW_8_ACCCACTTCAGTACGT	GW_8	pre_IN1	GW_8	0.120715
GW_8_ACCCACTTCATCTGCC	GW_8	MN1	GW_8	0.243301
GW_8_ACCCACTTCTACCAGA	GW_8	NSC2	GW_8	0.603658
GW_8_ACCCACTTCTCGATGA	GW_8	IN1	GW_8	0.978774
GW_8_ACCGTAAAGAGGTTAT	GW_8	MN1	GW_8	0.728553
GW_8_ACCGTAAAGCCCAACC	GW_8	MN1	GW_8	0.416379
GW_8_ACCGTAAAGGAGTTTA	GW_8	NPC1	GW_8	0.979953
GW_8_ACCGTAAAGGATGTAT	GW_8	pre_Astro	GW_8	0.558515
GW_8_ACCGTAAAGTCTCCTC	GW_8	NSC2	GW_8	0.219781
GW_8_ACCGTAACAAACCCAT	GW_8	MN1	GW_8	0.0395462
GW_8_ACCGTAACAAAGGTGC	GW_8	IN3	GW_8	0.017637
GW_8_ACCGTAACACCGTTGG	GW_8	IN1	GW_8	0.938481
GW_8_ACCGTAACAGTCGATT	GW_8	NSC2	GW_8	0.546426
GW_8_ACCGTAACAGTTCCCT	GW_8	MN3	GW_8	0.955168
GW_8_ACCGTAACATCACGTA	GW_8	IN3	GW_8	0.586317
GW_8_ACCGTAACATCGATTG	GW_8	Astros	GW_8	0.518093
GW_8_ACCGTAAGTAAGTAGT	GW_8	Astros	GW_8	0.523164
GW_8_ACCGTAAGTCCTAGCG	GW_8	MN2	GW_8	0.538847
GW_8_ACCGTAAGTCTGGAGA	GW_8	MN1	GW_8	0.16312
GW_8_ACCGTAAGTGCACTTA	GW_8	pre_Oligo	GW_8	0.667182
GW_8_ACCGTAATCAACGAAA	GW_8	pre_IN1	GW_8	0.579485
GW_8_ACCGTAATCCCAAGAT	GW_8	IN1	GW_8	0.978525
GW_8_ACCGTAATCGTTGACA	GW_8	pre_IN1	GW_8	0.00061571
GW_8_ACCGTAATCTAGAGTC	GW_8	IN1	GW_8	0.477395
GW_8_ACCTTTAAGACTAGAT	GW_8	NPC2	GW_8	0.468982
GW_8_ACCTTTAAGAGCCTAG	GW_8	pre_IN2	GW_8	0.619231
GW_8_ACCTTTAAGATCGATA	GW_8	pre_Astro	GW_8	0.343295
GW_8_ACCTTTAAGCTGATAA	GW_8	NSC2	GW_8	0.270354
GW_8_ACCTTTAAGTCAAGCG	GW_8	NSC1	GW_8	0.499448
GW_8_ACCTTTACACACCGAC	GW_8	pre_IN1	GW_8	0.39065
GW_8_ACCTTTACACATGACT	GW_8	pre_IN1	GW_8	0.279146
GW_8_ACCTTTACACTGTGTA	GW_8	pre_IN2	GW_8	0.309161
GW_8_ACCTTTACAGATGGGT	GW_8	IN3	GW_8	0.78044
GW_8_ACCTTTACAGCTCGCA	GW_8	IN1	GW_8	0.755295
GW_8_ACCTTTACAGTCGATT	GW_8	NSC2	GW_8	0.0341168
GW_8_ACCTTTAGTAGGAGTC	GW_8	MN1	GW_8	0.0201794
GW_8_ACCTTTAGTCACTGGC	GW_8	pre_IN1	GW_8	0.966949
GW_8_ACCTTTAGTCTGGTCG	GW_8	NPC1	GW_8	0.744106
GW_8_ACCTTTAGTGACCAAG	GW_8	NPC1	GW_8	0.936956
GW_8_ACCTTTAGTGACGCCT	GW_8	NPC1	GW_8	0.486295
GW_8_ACCTTTAGTGGGTATG	GW_8	IN2	GW_8	0.289911
GW_8_ACCTTTAGTTAAGACA	GW_8	NPC1	GW_8	0.762279
GW_8_ACCTTTAGTTAGTGGG	GW_8	MN1	GW_8	0.866434
GW_8_ACCTTTATCCGGGTGT	GW_8	pre_MNs	GW_8	0.185158
GW_8_ACCTTTATCTCGTATT	GW_8	pre_IN2	GW_8	0.313339
GW_8_ACCTTTATCTCTTATG	GW_8	pre_IN1	GW_8	0.923101
GW_8_ACCTTTATCTTTAGTC	GW_8	NSC2	GW_8	0.45797
GW_8_ACGAGCCAGCTTCGCG	GW_8	MN3	GW_8	0.389365
GW_8_ACGAGCCAGGTGATTA	GW_8	pre_IN3	GW_8	0.0812998
GW_8_ACGAGCCAGTAGTGCG	GW_8	NPC1	GW_8	0.749508
GW_8_ACGAGCCCAATGAAAC	GW_8	pre_IN3	GW_8	0.286613
GW_8_ACGAGCCCACATGTGT	GW_8	MN3	GW_8	0.496447
GW_8_ACGAGCCCACCGATAT	GW_8	Astros	GW_8	0.316156
GW_8_ACGAGCCCAGTAGAGC	GW_8	MN2	GW_8	0.890338
GW_8_ACGAGCCCATTGTGCA	GW_8	MN1	GW_8	0.809426
GW_8_ACGAGCCGTATGGTTC	GW_8	pre_Oligo	GW_8	0.628318
GW_8_ACGAGCCGTCTAGCCG	GW_8	NSC2	GW_8	0.97671
GW_8_ACGAGCCGTGATGATA	GW_8	Astros	GW_8	0.422338
GW_8_ACGAGCCGTGTAACGG	GW_8	pre_IN2	GW_8	0.60353
GW_8_ACGAGCCGTGTGCCTG	GW_8	Astros	GW_8	0.158846
GW_8_ACGAGCCGTGTTCGAT	GW_8	IN1	GW_8	0.971473
GW_8_ACGAGCCGTTTAGCTG	GW_8	pre_IN2	GW_8	0.93512
GW_8_ACGAGCCGTTTAGGAA	GW_8	MN1	GW_8	0.960074
GW_8_ACGAGCCTCACCGTAA	GW_8	NPC2	GW_8	0.784291
GW_8_ACGAGCCTCCACGTGG	GW_8	pre_IN1	GW_8	0.637214
GW_8_ACGAGCCTCCTATGTT	GW_8	pre_IN1	GW_8	0.650808
GW_8_ACGAGCCTCGAGCCCA	GW_8	IN1	GW_8	0.0681096
GW_8_ACGAGCCTCGGATGTT	GW_8	pre_MNs	GW_8	0.496693
GW_8_ACGAGCCTCGTCCAGG	GW_8	NSC2	GW_8	0.853236
GW_8_ACGAGGAAGATGTAAC	GW_8	pre_MNs	GW_8	0.824431
GW_8_ACGAGGAAGGTAGCCA	GW_8	IN1	GW_8	0.67446
GW_8_ACGAGGAAGTAGCGGT	GW_8	pre_MNs	GW_8	0.671525
GW_8_ACGAGGAAGTGTACGG	GW_8	Astros	GW_8	0.761287
GW_8_ACGAGGAAGTTTCCTT	GW_8	pre_IN2	GW_8	0.246015
GW_8_ACGAGGACAACTGGCC	GW_8	IN2	GW_8	0.655894
GW_8_ACGAGGACAGACGCCT	GW_8	NSC2	GW_8	0.484007
GW_8_ACGAGGACAGCCTGTG	GW_8	MN1	GW_8	0.520867
GW_8_ACGAGGACAGGACGTA	GW_8	IN1	GW_8	0.463331
GW_8_ACGAGGACAGTACACT	GW_8	NSC2	GW_8	0.979475
GW_8_ACGAGGACATGGTAGG	GW_8	NSC2	GW_8	0.63918
GW_8_ACGAGGAGTAGGGTAC	GW_8	MN1	GW_8	0.634525
GW_8_ACGAGGAGTCCGAGTC	GW_8	MN1	GW_8	0.0877634
GW_8_ACGAGGAGTCGACTAT	GW_8	NPC1	GW_8	0.383057
GW_8_ACGAGGAGTCGCGAAA	GW_8	Astros	GW_8	0.170972
GW_8_ACGAGGAGTCGGGTCT	GW_8	IN2	GW_8	0.806697
GW_8_ACGAGGAGTGTTCGAT	GW_8	pre_MNs	GW_8	0.457697
GW_8_ACGAGGATCAACGAAA	GW_8	pre_IN1	GW_8	0.890099
GW_8_ACGAGGATCCTTGACC	GW_8	NPC1	GW_8	0.951019
GW_8_ACGAGGATCCTTTACA	GW_8	pre_IN1	GW_8	0.934048
GW_8_ACGATACAGATCTGAA	GW_8	pre_MNs	GW_8	0.507653
GW_8_ACGATACAGCTCCTTC	GW_8	pre_IN2	GW_8	0.361733
GW_8_ACGATACAGGATGGTC	GW_8	NSC1	GW_8	0.185165
GW_8_ACGATACAGGGCTCTC	GW_8	MN2	GW_8	0.209957
GW_8_ACGATACAGTATCTCG	GW_8	IN1	GW_8	0.647978
GW_8_ACGATACAGTTCGCAT	GW_8	pre_Astro	GW_8	0.3666
GW_8_ACGATACCAAGGACTG	GW_8	NPC1	GW_8	0.986673
GW_8_ACGATACCACAACGTT	GW_8	pre_IN2	GW_8	0.158928
GW_8_ACGATACCACACGCTG	GW_8	MN1	GW_8	0.984179
GW_8_ACGATACCACCACGTG	GW_8	IN2	GW_8	0.500287
GW_8_ACGATACCAGATCCAT	GW_8	IN1	GW_8	0.48993
GW_8_ACGATACCAGATCGGA	GW_8	NPC1	GW_8	0.229928
GW_8_ACGATACCAGGCAGTA	GW_8	pre_Oligo	GW_8	0.696211
GW_8_ACGATACCAGGGTTAG	GW_8	NSC2	GW_8	0.0312786
GW_8_ACGATACCATACAGCT	GW_8	NSCs	GW_8	0.91239
GW_8_ACGATACCATGCCTAA	GW_8	pre_IN1	GW_8	0.0189177
GW_8_ACGATACGTAATAGCA	GW_8	pre_IN3	GW_8	0.131484
GW_8_ACGATACGTAATCACC	GW_8	Astros	GW_8	0.0859918
GW_8_ACGATACGTCCCTTGT	GW_8	pre_IN1	GW_8	0.339943
GW_8_ACGATACGTGGCTCCA	GW_8	pre_IN1	GW_8	0.889862
GW_8_ACGATACGTTAAAGTG	GW_8	pre_IN1	GW_8	0.541217
GW_8_ACGATACTCAACGGCC	GW_8	MN1	GW_8	0.895898
GW_8_ACGATACTCACGCGGT	GW_8	MN1	GW_8	0.918512
GW_8_ACGATACTCACTTCAT	GW_8	pre_IN2	GW_8	0.654217
GW_8_ACGATACTCAGCTGGC	GW_8	IN3	GW_8	9.18592e-05
GW_8_ACGATACTCCCTAATT	GW_8	IN1	GW_8	0.796635
GW_8_ACGATACTCCGTAGGC	GW_8	MN2	GW_8	0.412399
GW_8_ACGATACTCGGCATCG	GW_8	MN1	GW_8	0.382923
GW_8_ACGATACTCGGTCCGA	GW_8	NSC1	GW_8	0.646909
GW_8_ACGATACTCGTACGGC	GW_8	NSC2	GW_8	0.603137
GW_8_ACGATGTAGAAGGACA	GW_8	IN1	GW_8	0.424429
GW_8_ACGATGTAGACAGAGA	GW_8	IN1	GW_8	0.755468
GW_8_ACGATGTAGATAGGAG	GW_8	MN1	GW_8	0.116037
GW_8_ACGATGTAGATGGGTC	GW_8	NSC1	GW_8	0.986615
GW_8_ACGATGTAGCAGCGTA	GW_8	MN2	GW_8	0.208892
GW_8_ACGATGTAGCTTATCG	GW_8	IN2	GW_8	0.0199349
GW_8_ACGATGTAGGTGATAT	GW_8	pre_IN3	GW_8	0.934321
GW_8_ACGATGTCAAACCTAC	GW_8	pre_IN2	GW_8	0.130788
GW_8_ACGATGTCACAGACTT	GW_8	pre_IN1	GW_8	0.994462
GW_8_ACGATGTCACATCCGG	GW_8	MN1	GW_8	0.522925
GW_8_ACGATGTCACGTCTCT	GW_8	IN3	GW_8	0.0134891
GW_8_ACGATGTCATGCATGT	GW_8	MN1	GW_8	0.418081
GW_8_ACGATGTCATGCCTAA	GW_8	NPC2	GW_8	0.87576
GW_8_ACGATGTCATGGTCTA	GW_8	NPC2	GW_8	0.763429
GW_8_ACGATGTGTAAATGTG	GW_8	pre_IN3	GW_8	0.733761
GW_8_ACGATGTGTGAAAGAG	GW_8	MN1	GW_8	0.880167
GW_8_ACGATGTGTGCTCTTC	GW_8	IN1	GW_8	0.23164
GW_8_ACGATGTGTGTGAAAT	GW_8	pre_IN2	GW_8	0.502384
GW_8_ACGATGTGTTGTACAC	GW_8	IN3	GW_8	0.834051
GW_8_ACGATGTTCACGAAGG	GW_8	IN1	GW_8	0.992792
GW_8_ACGATGTTCACTTATC	GW_8	MN3	GW_8	0.964752
GW_8_ACGATGTTCCTCTAGC	GW_8	IN1	GW_8	0.955484
GW_8_ACGATGTTCGCCAGCA	GW_8	IN1	GW_8	0.207617
GW_8_ACGATGTTCGTAGGTT	GW_8	Astros	GW_8	0.00637999
GW_8_ACGCAGCAGAAACGCC	GW_8	IN3	GW_8	0.790694
GW_8_ACGCAGCAGACAGGCT	GW_8	pre_MNs	GW_8	0.0306029
GW_8_ACGCAGCAGATCTGCT	GW_8	pre_IN2	GW_8	0.993183
GW_8_ACGCAGCAGGATGGTC	GW_8	IN3	GW_8	0.700398
GW_8_ACGCAGCAGGCGACAT	GW_8	NSC1	GW_8	0.641465
GW_8_ACGCAGCCAACTGCGC	GW_8	MN1	GW_8	0.924945
GW_8_ACGCAGCCACCAACCG	GW_8	pre_IN1	GW_8	0.360321
GW_8_ACGCAGCCACGAAGCA	GW_8	MN2	GW_8	0.0923867
GW_8_ACGCAGCCATGCAATC	GW_8	IN1	GW_8	0.369029
GW_8_ACGCAGCCATTAGGCT	GW_8	MN1	GW_8	0.93837
GW_8_ACGCAGCGTAAGAGAG	GW_8	pre_Astro	GW_8	0.0231817
GW_8_ACGCAGCGTAAGTTCC	GW_8	pre_Astro	GW_8	0.12446
GW_8_ACGCAGCGTCAGATAA	GW_8	pre_IN1	GW_8	0.648807
GW_8_ACGCAGCGTGGTCTCG	GW_8	IN1	GW_8	0.717142
GW_8_ACGCAGCGTGTGAATA	GW_8	pre_IN3	GW_8	0.608359
GW_8_ACGCAGCTCAAAGTAG	GW_8	pre_IN2	GW_8	0.372112
GW_8_ACGCAGCTCAGCCTAA	GW_8	pre_IN3	GW_8	0.600836
GW_8_ACGCAGCTCAGTTTGG	GW_8	MN1	GW_8	0.898664
GW_8_ACGCAGCTCATTCACT	GW_8	MN1	GW_8	0.167798
GW_8_ACGCAGCTCCGTAGGC	GW_8	NSC2	GW_8	0.488793
GW_8_ACGCAGCTCCTTTCGG	GW_8	MN1	GW_8	0.313692
GW_8_ACGCAGCTCGTACCGG	GW_8	pre_MNs	GW_8	0.470235
GW_8_ACGCAGCTCGTTTAGG	GW_8	IN1	GW_8	0.283949
GW_8_ACGCAGCTCTACGAGT	GW_8	Astros	GW_8	0.201952
GW_8_ACGCAGCTCTACTTAC	GW_8	pre_IN3	GW_8	0.524346
GW_8_ACGCAGCTCTGGCGTG	GW_8	IN2	GW_8	0.443312
GW_8_ACGCCAGAGAGACGAA	GW_8	pre_IN1	GW_8	0.142319
GW_8_ACGCCAGAGAGACTTA	GW_8	IN1	GW_8	0.701585
GW_8_ACGCCAGAGCGTCTAT	GW_8	pre_IN2	GW_8	0.615142
GW_8_ACGCCAGAGTCCATAC	GW_8	NSC2	GW_8	0.0324559
GW_8_ACGCCAGAGTGGGATC	GW_8	pre_IN1	GW_8	0.966817
GW_8_ACGCCAGCAGCCTTTC	GW_8	pre_IN1	GW_8	0.450017
GW_8_ACGCCAGCAGTGGGAT	GW_8	MN3	GW_8	0.726749
GW_8_ACGCCAGCATCACGTA	GW_8	IN1	GW_8	0.0952787
GW_8_ACGCCAGCATTCTCAT	GW_8	NSCs	GW_8	0.63919
GW_8_ACGCCAGGTAGCTGCC	GW_8	NSC2	GW_8	0.580138
GW_8_ACGCCAGGTAGCTTGT	GW_8	MN1	GW_8	0.949001
GW_8_ACGCCAGGTATCGCAT	GW_8	MN2	GW_8	0.871096
GW_8_ACGCCAGGTGGCAAAC	GW_8	pre_IN2	GW_8	0.123529
GW_8_ACGCCAGGTGTGAAAT	GW_8	NSC2	GW_8	0.105174
GW_8_ACGCCAGGTTACGCGC	GW_8	NPC1	GW_8	0.972801
GW_8_ACGCCAGGTTCACGGC	GW_8	NSC2	GW_8	0.711508
GW_8_ACGCCAGGTTCAGGCC	GW_8	pre_IN2	GW_8	0.476472
GW_8_ACGCCAGGTTTAGGAA	GW_8	pre_IN1	GW_8	0.858498
GW_8_ACGCCAGTCACATGCA	GW_8	Astros	GW_8	0.642224
GW_8_ACGCCAGTCACGAAGG	GW_8	IN1	GW_8	0.741783
GW_8_ACGCCAGTCCTGCCAT	GW_8	NSCs	GW_8	0.525308
GW_8_ACGCCAGTCGATAGAA	GW_8	pre_IN1	GW_8	0.876854
GW_8_ACGCCAGTCGCACTCT	GW_8	NSC2	GW_8	0.883404
GW_8_ACGCCAGTCGTCACGG	GW_8	IN1	GW_8	0.95809
GW_8_ACGCCAGTCTGTCAAG	GW_8	IN1	GW_8	0.909274
GW_8_ACGCCAGTCTTGCAAG	GW_8	MN1	GW_8	0.401488
GW_8_ACGCCGAAGATGGCGT	GW_8	pre_IN1	GW_8	0.94381
GW_8_ACGCCGAAGCCCGAAA	GW_8	pre_Astro	GW_8	0.890852
GW_8_ACGCCGAAGGAGCGTT	GW_8	MN2	GW_8	0.59985
GW_8_ACGCCGAAGGGTCGAT	GW_8	NSCs	GW_8	0.466591
GW_8_ACGCCGAAGGTGTTAA	GW_8	MN1	GW_8	0.834798
GW_8_ACGCCGAAGTCGAGTG	GW_8	MN1	GW_8	0.416686
GW_8_ACGCCGACAAAGTCAA	GW_8	pre_IN1	GW_8	0.848451
GW_8_ACGCCGACACCCATTC	GW_8	NPC2	GW_8	0.93858
GW_8_ACGCCGACACCGTTGG	GW_8	Astros	GW_8	0.379581
GW_8_ACGCCGACAGCTGTAT	GW_8	NSC1	GW_8	0.966533
GW_8_ACGCCGACAGGCAGTA	GW_8	pre_IN1	GW_8	0.85165
GW_8_ACGCCGAGTACAAGTA	GW_8	MN2	GW_8	0.957533
GW_8_ACGCCGAGTACCAGTT	GW_8	pre_IN1	GW_8	0.602124
GW_8_ACGCCGAGTGTTAAGA	GW_8	pre_IN2	GW_8	0.584949
GW_8_ACGCCGATCGGACAAG	GW_8	MN1	GW_8	0.974718
GW_8_ACGCCGATCTATCCTA	GW_8	pre_Astro	GW_8	0.40891
GW_8_ACGCCGATCTCACATT	GW_8	Astros	GW_8	0.85342
GW_8_ACGCCGATCTCTAAGG	GW_8	NSC2	GW_8	0.380311
GW_8_ACGCCGATCTTGCAAG	GW_8	MN1	GW_8	0.741673
GW_8_ACGGAGAAGACTACAA	GW_8	NSC2	GW_8	0.902848
GW_8_ACGGAGAAGAGCAATT	GW_8	pre_IN1	GW_8	0.876115
GW_8_ACGGAGAAGAGCCTAG	GW_8	pre_IN2	GW_8	0.62098
GW_8_ACGGAGAAGCAGACTG	GW_8	pre_IN2	GW_8	0.654766
GW_8_ACGGAGAAGGCTATCT	GW_8	pre_IN1	GW_8	0.337671
GW_8_ACGGAGAAGGGAAACA	GW_8	pre_MNs	GW_8	0.997725
GW_8_ACGGAGAAGTAGATGT	GW_8	MN2	GW_8	0.071903
GW_8_ACGGAGACAAATTGCC	GW_8	pre_IN1	GW_8	0.221669
GW_8_ACGGAGACAATAGCGG	GW_8	IN1	GW_8	0.741835
GW_8_ACGGAGACACCCTATC	GW_8	pre_IN1	GW_8	0.00639198
GW_8_ACGGAGACAGACGCTC	GW_8	pre_IN2	GW_8	0.240475
GW_8_ACGGAGACATACGCTA	GW_8	MN2	GW_8	0.291673
GW_8_ACGGAGACATATGAGA	GW_8	pre_IN2	GW_8	0.631365
GW_8_ACGGAGAGTAAGAGAG	GW_8	IN2	GW_8	0.810261
GW_8_ACGGAGAGTACTCGCG	GW_8	MN1	GW_8	0.687143
GW_8_ACGGAGAGTAGAGCTG	GW_8	IN2	GW_8	0.938642
GW_8_ACGGAGAGTAGGAGTC	GW_8	pre_IN2	GW_8	0.386356
GW_8_ACGGAGAGTTCTGGTA	GW_8	NSC2	GW_8	0.0318025
GW_8_ACGGAGAGTTTAGGAA	GW_8	MN3	GW_8	0.307874
GW_8_ACGGAGATCAGGTTCA	GW_8	MN2	GW_8	0.642511
GW_8_ACGGAGATCCTTGGTC	GW_8	pre_IN1	GW_8	0.353354
GW_8_ACGGAGATCTGCTGTC	GW_8	MN2	GW_8	0.236226
GW_8_ACGGAGATCTTGAGAC	GW_8	IN1	GW_8	0.213127
GW_8_ACGGCCAAGAAGGGTA	GW_8	NSC2	GW_8	0.810732
GW_8_ACGGCCAAGAGTACAT	GW_8	pre_IN2	GW_8	0.773387
GW_8_ACGGCCAAGATGCCAG	GW_8	NSC2	GW_8	0.67257
GW_8_ACGGCCAAGCTAAACA	GW_8	NSC2	GW_8	0.520429
GW_8_ACGGCCAAGGCATGGT	GW_8	pre_IN2	GW_8	0.132836
GW_8_ACGGCCAAGGTTACCT	GW_8	IN1	GW_8	0.89298
GW_8_ACGGCCACAAAGTCAA	GW_8	pre_IN2	GW_8	0.870165
GW_8_ACGGCCACAATCGAAA	GW_8	MN1	GW_8	0.943675
GW_8_ACGGCCACAATCTGCA	GW_8	NPC2	GW_8	0.584941
GW_8_ACGGCCACACCCTATC	GW_8	IN3	GW_8	0.644311
GW_8_ACGGCCACAGCTCGAC	GW_8	NPC1	GW_8	0.375803
GW_8_ACGGCCACAGCTGGCT	GW_8	pre_IN1	GW_8	0.969888
GW_8_ACGGCCACAGGGATTG	GW_8	IN3	GW_8	0.650739
GW_8_ACGGCCACATATGCTG	GW_8	NSCs	GW_8	0.308347
GW_8_ACGGCCAGTAAGCACG	GW_8	NSC1	GW_8	0.51778
GW_8_ACGGCCAGTAAGGATT	GW_8	IN3	GW_8	0.902429
GW_8_ACGGCCAGTACCTACA	GW_8	pre_IN2	GW_8	0.86355
GW_8_ACGGCCAGTATATGGA	GW_8	NPC1	GW_8	0.660952
GW_8_ACGGCCAGTCCTCTTG	GW_8	IN1	GW_8	0.779875
GW_8_ACGGCCAGTCGCCATG	GW_8	pre_IN1	GW_8	0.0515943
GW_8_ACGGCCAGTGTTAAGA	GW_8	MN2	GW_8	0.552389
GW_8_ACGGCCATCGCGTTTC	GW_8	MN2	GW_8	0.410604
GW_8_ACGGCCATCGCTTGTC	GW_8	IN1	GW_8	0.423577
GW_8_ACGGCCATCTAACTTC	GW_8	pre_IN1	GW_8	0.956577
GW_8_ACGGGCTAGACTAAGT	GW_8	NSC1	GW_8	0.934436
GW_8_ACGGGCTAGAGCTTCT	GW_8	IN2	GW_8	0.614538
GW_8_ACGGGCTAGATGTGGC	GW_8	pre_IN2	GW_8	0.404035
GW_8_ACGGGCTAGCAGCGTA	GW_8	IN1	GW_8	0.756431
GW_8_ACGGGCTAGGATGGAA	GW_8	NSC1	GW_8	0.603718
GW_8_ACGGGCTAGGCGACAT	GW_8	MN2	GW_8	0.710554
GW_8_ACGGGCTAGTCCCACG	GW_8	MN1	GW_8	0.975701
GW_8_ACGGGCTAGTCGCCGT	GW_8	pre_IN3	GW_8	0.533742
GW_8_ACGGGCTCAGACGCCT	GW_8	NSC2	GW_8	0.157866
GW_8_ACGGGCTCAGCGTAAG	GW_8	MN1	GW_8	0.030576
GW_8_ACGGGCTCAGGTCTCG	GW_8	pre_IN3	GW_8	0.882497
GW_8_ACGGGCTCATGGGAAC	GW_8	NPC1	GW_8	0.543381
GW_8_ACGGGCTGTCCAAGTT	GW_8	pre_IN3	GW_8	0.370864
GW_8_ACGGGCTGTCCAGTGC	GW_8	pre_IN1	GW_8	0.924524
GW_8_ACGGGCTGTCGAGATG	GW_8	pre_IN2	GW_8	0.855571
GW_8_ACGGGCTGTCGCTTCT	GW_8	NPC1	GW_8	0.899676
GW_8_ACGGGCTTCAGCCTAA	GW_8	pre_IN2	GW_8	0.901263
GW_8_ACGGGCTTCATAACCG	GW_8	MN2	GW_8	0.314591
GW_8_ACGGGCTTCATTTGGG	GW_8	NPC1	GW_8	0.606086
GW_8_ACGGGCTTCCAGAGGA	GW_8	IN2	GW_8	0.770063
GW_8_ACGGGCTTCCTTCAAT	GW_8	pre_Astro	GW_8	0.28591
GW_8_ACGGGCTTCGCCATAA	GW_8	MN1	GW_8	0.833925
GW_8_ACGGGCTTCGTCTGAA	GW_8	IN1	GW_8	0.7224
GW_8_ACGGGCTTCTTTAGGG	GW_8	IN1	GW_8	0.955239
GW_8_ACGGGTCAGACAGACC	GW_8	pre_IN2	GW_8	0.442161
GW_8_ACGGGTCAGAGTCTGG	GW_8	MN2	GW_8	0.667695
GW_8_ACGGGTCAGATCGATA	GW_8	IN1	GW_8	0.586235
GW_8_ACGGGTCAGGATCGCA	GW_8	pre_IN2	GW_8	0.975848
GW_8_ACGGGTCAGTTAGGTA	GW_8	MN1	GW_8	0.676518
GW_8_ACGGGTCCACTTCTGC	GW_8	IN1	GW_8	0.905868
GW_8_ACGGGTCCAGCAGTTT	GW_8	IN2	GW_8	0.478751
GW_8_ACGGGTCCAGCGAACA	GW_8	pre_Oligo	GW_8	0.0155615
GW_8_ACGGGTCCAGGTCCAC	GW_8	pre_IN1	GW_8	0.650335
GW_8_ACGGGTCCATACTCTT	GW_8	pre_IN2	GW_8	0.531064
GW_8_ACGGGTCCATCCTTGC	GW_8	MN2	GW_8	0.732128
GW_8_ACGGGTCCATGCGCAC	GW_8	MN1	GW_8	0.981852
GW_8_ACGGGTCGTCAAGCGA	GW_8	MN1	GW_8	0.774227
GW_8_ACGGGTCGTGAGGGTT	GW_8	NPC2	GW_8	0.460223
GW_8_ACGGGTCGTTGCGTTA	GW_8	IN1	GW_8	0.306129
GW_8_ACGGGTCTCAAACCGT	GW_8	NPC2	GW_8	0.277432
GW_8_ACGGGTCTCAACACGT	GW_8	pre_IN2	GW_8	0.869858
GW_8_ACGGGTCTCAGAGACG	GW_8	MN1	GW_8	0.632062
GW_8_ACGGGTCTCGGTCCGA	GW_8	MN1	GW_8	0.494013
GW_8_ACGTCAAAGAGCTATA	GW_8	MN2	GW_8	0.905901
GW_8_ACGTCAAAGCTAAGAT	GW_8	IN3	GW_8	0.659358
GW_8_ACGTCAAAGCTCCTTC	GW_8	pre_IN2	GW_8	0.980676
GW_8_ACGTCAAAGGCCCTTG	GW_8	IN3	GW_8	0.69065
GW_8_ACGTCAAAGTACGATA	GW_8	pre_Oligo	GW_8	0.41312
GW_8_ACGTCAAAGTCCCACG	GW_8	Astros	GW_8	0.035461
GW_8_ACGTCAACACCTTGTC	GW_8	IN2	GW_8	0.584343
GW_8_ACGTCAACAGCTGTGC	GW_8	pre_IN3	GW_8	0.138939
GW_8_ACGTCAACATACTCTT	GW_8	IN1	GW_8	0.0042095
GW_8_ACGTCAACATCGGTTA	GW_8	MN2	GW_8	0.199907
GW_8_ACGTCAACATGCCACG	GW_8	MN2	GW_8	0.190489
GW_8_ACGTCAACATTAGCCA	GW_8	pre_IN1	GW_8	0.666938
GW_8_ACGTCAACATTAGGCT	GW_8	NSCs	GW_8	0.821248
GW_8_ACGTCAAGTATAGGGC	GW_8	MN1	GW_8	0.749599
GW_8_ACGTCAAGTATATGAG	GW_8	pre_IN2	GW_8	0.650323
GW_8_ACGTCAAGTCAACTGT	GW_8	pre_IN1	GW_8	0.615915
GW_8_ACGTCAAGTCTTGATG	GW_8	IN2	GW_8	0.235702
GW_8_ACGTCAAGTCTTTCAT	GW_8	pre_Astro	GW_8	0.701517
GW_8_ACGTCAAGTGGTACAG	GW_8	NPC2	GW_8	0.577443
GW_8_ACGTCAATCACTCCTG	GW_8	Astros	GW_8	0.267898
GW_8_ACGTCAATCATATCGG	GW_8	NPC2	GW_8	0.89207
GW_8_ACGTCAATCCGCAAGC	GW_8	pre_IN2	GW_8	0.45723
GW_8_ACGTCAATCGCTGATA	GW_8	pre_IN2	GW_8	0.542567
GW_8_ACGTCAATCGGAAATA	GW_8	pre_IN1	GW_8	0.962005
GW_8_ACGTCAATCGTCCGTT	GW_8	pre_IN2	GW_8	0.0793204
GW_8_ACTATCTAGGGAGTAA	GW_8	IN1	GW_8	0.11742
GW_8_ACTATCTAGGGTTCCC	GW_8	pre_IN3	GW_8	0.158895
GW_8_ACTATCTAGGTAGCCA	GW_8	IN2	GW_8	0.505124
GW_8_ACTATCTAGGTGCTAG	GW_8	NPC2	GW_8	0.916387
GW_8_ACTATCTAGTATCTCG	GW_8	IN3	GW_8	0.959925
GW_8_ACTATCTAGTGACATA	GW_8	MN2	GW_8	0.770434
GW_8_ACTATCTAGTGCCATT	GW_8	Astros	GW_8	0.0277872
GW_8_ACTATCTAGTTCGCGC	GW_8	NSC1	GW_8	0.979584
GW_8_ACTATCTCAATCGAAA	GW_8	pre_IN1	GW_8	0.0502722
GW_8_ACTATCTCAATGGACG	GW_8	pre_IN2	GW_8	0.565634
GW_8_ACTATCTCACAGCCCA	GW_8	IN1	GW_8	0.697957
GW_8_ACTATCTCACTTGGAT	GW_8	NSC2	GW_8	0.777664
GW_8_ACTATCTCATCAGTAC	GW_8	pre_IN2	GW_8	0.636506
GW_8_ACTATCTGTACCTACA	GW_8	NPC1	GW_8	0.815318
GW_8_ACTATCTGTCGGGTCT	GW_8	MN2	GW_8	0.197915
GW_8_ACTATCTGTGGGTATG	GW_8	pre_MNs	GW_8	0.736103
GW_8_ACTATCTGTGTGCGTC	GW_8	Astros	GW_8	0.109651
GW_8_ACTATCTGTTCCCGAG	GW_8	IN3	GW_8	0.479187
GW_8_ACTATCTGTTCTGGTA	GW_8	IN1	GW_8	0.43704
GW_8_ACTATCTTCAAGGCTT	GW_8	pre_IN1	GW_8	0.14271
GW_8_ACTATCTTCAGAGACG	GW_8	IN2	GW_8	0.0453271
GW_8_ACTATCTTCCTAAGTG	GW_8	pre_IN1	GW_8	0.35661
GW_8_ACTATCTTCGAATCCA	GW_8	MN2	GW_8	0.237387
GW_8_ACTATCTTCGTGGACC	GW_8	NSC2	GW_8	0.308817
GW_8_ACTATCTTCTCTAAGG	GW_8	pre_IN3	GW_8	0.238347
GW_8_ACTATCTTCTTCTGGC	GW_8	NSC2	GW_8	0.00545989
GW_8_ACTGAACAGAAACGCC	GW_8	NSC2	GW_8	0.1637
GW_8_ACTGAACAGATATGCA	GW_8	MN1	GW_8	0.921593
GW_8_ACTGAACAGCGATATA	GW_8	MN2	GW_8	0.417297
GW_8_ACTGAACAGGACATTA	GW_8	IN2	GW_8	0.32335
GW_8_ACTGAACAGGTGCTAG	GW_8	MN3	GW_8	0.893824
GW_8_ACTGAACAGTGAACGC	GW_8	NPC1	GW_8	0.98529
GW_8_ACTGAACCAACTGCTA	GW_8	NPC1	GW_8	0.252397
GW_8_ACTGAACCAATAGCAA	GW_8	MN2	GW_8	0.559003
GW_8_ACTGAACCACCTCGGA	GW_8	pre_IN2	GW_8	0.566983
GW_8_ACTGAACCACGTCTCT	GW_8	pre_IN1	GW_8	0.431951
GW_8_ACTGAACCAGACGCAA	GW_8	MN1	GW_8	0.824592
GW_8_ACTGAACCAGCGAACA	GW_8	NPC2	GW_8	0.574126
GW_8_ACTGAACCAGGAATGC	GW_8	NSC2	GW_8	0.720301
GW_8_ACTGAACCATGAAGTA	GW_8	NPC1	GW_8	0.808759
GW_8_ACTGAACCATGTCTCC	GW_8	NPC2	GW_8	0.550223
GW_8_ACTGAACGTAAGCACG	GW_8	NPC1	GW_8	0.966411
GW_8_ACTGAACGTAGAAGGA	GW_8	NPC2	GW_8	0.827514
GW_8_ACTGAACGTGAAAGAG	GW_8	IN1	GW_8	0.527441
GW_8_ACTGAACGTGCAACTT	GW_8	IN1	GW_8	0.69408
GW_8_ACTGAACGTGTGAATA	GW_8	pre_Oligo	GW_8	0.0251626
GW_8_ACTGAACGTTAGATGA	GW_8	IN1	GW_8	0.456847
GW_8_ACTGAACGTTATCGGT	GW_8	pre_IN2	GW_8	0.559481
GW_8_ACTGAACGTTGTGGCC	GW_8	IN3	GW_8	0.627311
GW_8_ACTGAACGTTTGTTGG	GW_8	NSC1	GW_8	0.57341
GW_8_ACTGAACTCGTTACGA	GW_8	pre_IN1	GW_8	0.740161
GW_8_ACTGAACTCGTTGCCT	GW_8	IN1	GW_8	0.74799
GW_8_ACTGAACTCTCCAACC	GW_8	pre_Oligo	GW_8	0.394441
GW_8_ACTGAACTCTCGCATC	GW_8	MN1	GW_8	0.0480888
GW_8_ACTGAGTAGATCTGAA	GW_8	NPC1	GW_8	0.167946
GW_8_ACTGAGTAGCGAGAAA	GW_8	pre_IN1	GW_8	0.35144
GW_8_ACTGAGTAGCGATTCT	GW_8	IN1	GW_8	0.938435
GW_8_ACTGAGTAGCTGATAA	GW_8	NSC1	GW_8	0.483632
GW_8_ACTGAGTAGTCAATAG	GW_8	NSCs	GW_8	0.483795
GW_8_ACTGAGTCATTTCAGG	GW_8	IN1	GW_8	0.832516
GW_8_ACTGAGTGTCGTTGTA	GW_8	MN1	GW_8	0.484252
GW_8_ACTGAGTGTCTTCTCG	GW_8	pre_IN3	GW_8	0.558182
GW_8_ACTGAGTGTGTAACGG	GW_8	pre_Oligo	GW_8	0.225523
GW_8_ACTGAGTTCACGCGGT	GW_8	NPC1	GW_8	0.772072
GW_8_ACTGAGTTCCCAACGG	GW_8	MN1	GW_8	0.289287
GW_8_ACTGAGTTCCGAACGC	GW_8	NPC1	GW_8	0.560336
GW_8_ACTGAGTTCCGTCAAA	GW_8	Astros	GW_8	0.415837
GW_8_ACTGAGTTCGAGCCCA	GW_8	MN1	GW_8	0.712952
GW_8_ACTGAGTTCTATCCTA	GW_8	NPC2	GW_8	0.984846
GW_8_ACTGAGTTCTCGAGTA	GW_8	pre_Oligo	GW_8	0.0251548
GW_8_ACTGAGTTCTCTTATG	GW_8	NSC2	GW_8	0.648124
GW_8_ACTGAGTTCTTCATGT	GW_8	NPC1	GW_8	0.931283
GW_8_ACTGATGAGAAGGCCT	GW_8	Astros	GW_8	0.855551
GW_8_ACTGATGCAACTGGCC	GW_8	IN2	GW_8	0.980115
GW_8_ACTGATGCAAGACGTG	GW_8	pre_IN2	GW_8	0.301376
GW_8_ACTGATGCAGCGTTCG	GW_8	NPC2	GW_8	0.443753
GW_8_ACTGATGGTAAGGGCT	GW_8	IN1	GW_8	0.0312609
GW_8_ACTGATGGTATATCCG	GW_8	NPC2	GW_8	0.624533
GW_8_ACTGATGGTCAATGTC	GW_8	pre_MNs	GW_8	0.972176
GW_8_ACTGATGGTCCGTGAC	GW_8	pre_IN1	GW_8	0.919014
GW_8_ACTGATGGTCTAACGT	GW_8	NPC1	GW_8	0.527765
GW_8_ACTGATGGTGAAATCA	GW_8	NSC2	GW_8	0.316552
GW_8_ACTGATGGTTAAGTAG	GW_8	NSC1	GW_8	0.210003
GW_8_ACTGATGGTTATCGGT	GW_8	pre_IN2	GW_8	0.844104
GW_8_ACTGATGGTTCGTTGA	GW_8	MN1	GW_8	0.991696
GW_8_ACTGATGTCAAACCGT	GW_8	MN1	GW_8	0.972048
GW_8_ACTGATGTCATGCAAC	GW_8	MN3	GW_8	0.341971
GW_8_ACTGATGTCATGTAGC	GW_8	pre_MNs	GW_8	0.624867
GW_8_ACTGATGTCATGTCTT	GW_8	MN3	GW_8	0.769285
GW_8_ACTGATGTCATTTGGG	GW_8	pre_Oligo	GW_8	0.668093
GW_8_ACTGATGTCCCTAATT	GW_8	NSCs	GW_8	0.488752
GW_8_ACTGATGTCGAATGCT	GW_8	NPC1	GW_8	0.951472
GW_8_ACTGATGTCGTCCAGG	GW_8	pre_IN1	GW_8	0.472397
GW_8_ACTGATGTCTGCCCTA	GW_8	IN1	GW_8	0.433309
GW_8_ACTGCTCAGATGTGTA	GW_8	pre_Astro	GW_8	0.231594
GW_8_ACTGCTCAGCAAATCA	GW_8	IN1	GW_8	0.86048
GW_8_ACTGCTCAGCAGCGTA	GW_8	pre_IN2	GW_8	0.426896
GW_8_ACTGCTCAGCGATATA	GW_8	MN1	GW_8	0.52377
GW_8_ACTGCTCAGGGTGTGT	GW_8	Astros	GW_8	0.166838
GW_8_ACTGCTCAGTTTCCTT	GW_8	pre_Astro	GW_8	0.393415
GW_8_ACTGCTCCAATAAGCA	GW_8	IN1	GW_8	0.433151
GW_8_ACTGCTCCACATTCGA	GW_8	IN1	GW_8	0.722079
GW_8_ACTGCTCCACGGTAAG	GW_8	pre_MNs	GW_8	0.95455
GW_8_ACTGCTCCACGTCTCT	GW_8	IN1	GW_8	0.971231
GW_8_ACTGCTCCAGCTGCTG	GW_8	pre_IN3	GW_8	0.64197
GW_8_ACTGCTCCAGGAATCG	GW_8	IN2	GW_8	0.630596
GW_8_ACTGCTCGTAAGTGGC	GW_8	Astros	GW_8	0.373619
GW_8_ACTGCTCGTAGCGCAA	GW_8	MN1	GW_8	0.676282
GW_8_ACTGCTCGTCGTCTTC	GW_8	MN1	GW_8	0.989982
GW_8_ACTGCTCGTCTTTCAT	GW_8	NSC1	GW_8	0.0545673
GW_8_ACTGCTCGTGCGGTAA	GW_8	IN2	GW_8	0.841833
GW_8_ACTGCTCTCCGCGCAA	GW_8	Astros	GW_8	0.18984
GW_8_ACTGCTCTCTACGAGT	GW_8	pre_IN2	GW_8	0.665334
GW_8_ACTGCTCTCTTGGGTA	GW_8	IN1	GW_8	0.463479
GW_8_ACTGTCCAGATGGCGT	GW_8	NPC2	GW_8	0.171345
GW_8_ACTGTCCAGGAGTTGC	GW_8	pre_IN3	GW_8	0.9796
GW_8_ACTGTCCAGGAGTTTA	GW_8	NPC1	GW_8	0.981187
GW_8_ACTGTCCAGGATGCGT	GW_8	MN2	GW_8	0.64972
GW_8_ACTGTCCAGGCACATG	GW_8	MN1	GW_8	0.887109
GW_8_ACTGTCCAGTCATGCT	GW_8	IN1	GW_8	0.402818
GW_8_ACTGTCCCAACTGGCC	GW_8	NSC2	GW_8	0.887948
GW_8_ACTGTCCCACCTCGGA	GW_8	pre_IN2	GW_8	0.582915
GW_8_ACTGTCCCACGGTAGA	GW_8	NPC1	GW_8	0.627604
GW_8_ACTGTCCCAGACGCCT	GW_8	pre_IN1	GW_8	0.544962
GW_8_ACTGTCCCAGGGTATG	GW_8	MN1	GW_8	0.273155
GW_8_ACTGTCCCATAGGATA	GW_8	IN1	GW_8	0.723715
GW_8_ACTGTCCGTATCTGCA	GW_8	NPC2	GW_8	0.368134
GW_8_ACTGTCCGTCGGCATC	GW_8	pre_Astro	GW_8	0.438587
GW_8_ACTGTCCGTGATGTGG	GW_8	NSC2	GW_8	0.342164
GW_8_ACTGTCCTCACGGTTA	GW_8	NSC2	GW_8	0.0523557
GW_8_ACTGTCCTCAGCAACT	GW_8	IN1	GW_8	0.636576
GW_8_ACTGTCCTCCTAAGTG	GW_8	NSC1	GW_8	0.426291
GW_8_ACTGTCCTCCTGTACC	GW_8	NSC2	GW_8	0.959547
GW_8_ACTGTCCTCGCCTGTT	GW_8	pre_IN2	GW_8	0.281923
GW_8_ACTGTCCTCTATCGCC	GW_8	pre_Oligo	GW_8	0.835685
GW_8_ACTGTCCTCTCTGAGA	GW_8	MN3	GW_8	0.986923
GW_8_ACTTACTAGAAACGAG	GW_8	Astros	GW_8	0.197683
GW_8_ACTTACTAGAATTCCC	GW_8	pre_IN3	GW_8	0.513883
GW_8_ACTTACTAGATAGCAT	GW_8	NSC2	GW_8	0.698155
GW_8_ACTTACTAGCGATGAC	GW_8	pre_IN2	GW_8	0.0785403
GW_8_ACTTACTAGCGGCTTC	GW_8	IN1	GW_8	0.428
GW_8_ACTTACTAGCGTGAAC	GW_8	MN2	GW_8	0.576309
GW_8_ACTTACTAGGGTTTCT	GW_8	NSC1	GW_8	0.94768
GW_8_ACTTACTAGTAAGTAC	GW_8	IN1	GW_8	0.80543
GW_8_ACTTACTAGTGGAGTC	GW_8	MN3	GW_8	0.443867
GW_8_ACTTACTCAAACTGCT	GW_8	IN3	GW_8	0.941079
GW_8_ACTTACTCAACTGCTA	GW_8	MN1	GW_8	0.815009
GW_8_ACTTACTCAGACGTAG	GW_8	NSC2	GW_8	0.442144
GW_8_ACTTACTCAGCCTATA	GW_8	pre_IN2	GW_8	0.325136
GW_8_ACTTACTCATGATCCA	GW_8	MN1	GW_8	0.911834
GW_8_ACTTACTGTACTCTCC	GW_8	NSC2	GW_8	0.954202
GW_8_ACTTACTGTATATGGA	GW_8	pre_IN2	GW_8	0.250286
GW_8_ACTTACTGTCCAGTAT	GW_8	pre_IN2	GW_8	0.644798
GW_8_ACTTACTGTGTGCGTC	GW_8	IN2	GW_8	0.414406
GW_8_ACTTACTGTTATGCGT	GW_8	IN1	GW_8	0.430859
GW_8_ACTTACTGTTCCGGCA	GW_8	NSC2	GW_8	0.670253
GW_8_ACTTACTGTTTAAGCC	GW_8	MN2	GW_8	0.670999
GW_8_ACTTACTTCATAACCG	GW_8	IN3	GW_8	0.858536
GW_8_ACTTACTTCCACGCAG	GW_8	NSC2	GW_8	0.484066
GW_8_ACTTACTTCCCGGATG	GW_8	pre_MNs	GW_8	0.17835
GW_8_ACTTACTTCGCACTCT	GW_8	pre_IN2	GW_8	0.0136167
GW_8_ACTTACTTCGCCGTGA	GW_8	MN1	GW_8	0.955225
GW_8_ACTTACTTCGTCGTTC	GW_8	IN3	GW_8	0.037109
GW_8_ACTTACTTCTAAGCCA	GW_8	MN3	GW_8	0.952061
GW_8_ACTTACTTCTGAGGGA	GW_8	MN1	GW_8	0.97784
GW_8_ACTTGTTAGATCGGGT	GW_8	IN1	GW_8	0.523217
GW_8_ACTTGTTAGCATGGCA	GW_8	IN3	GW_8	0.478942
GW_8_ACTTGTTAGGAACTGC	GW_8	MN1	GW_8	0.589814
GW_8_ACTTGTTAGGACCACA	GW_8	pre_IN2	GW_8	0.0790915
GW_8_ACTTGTTAGTAAGTAC	GW_8	MN1	GW_8	0.850017
GW_8_ACTTGTTAGTATCGAA	GW_8	IN1	GW_8	0.395505
GW_8_ACTTGTTCAAGCTGAG	GW_8	Astros	GW_8	0.263248
GW_8_ACTTGTTCAAGGTTTC	GW_8	pre_Oligo	GW_8	0.581659
GW_8_ACTTGTTCAAGTCTGT	GW_8	MN2	GW_8	0.0509236
GW_8_ACTTGTTCAGATGGCA	GW_8	pre_IN1	GW_8	0.267679
GW_8_ACTTGTTGTCATATCG	GW_8	pre_IN2	GW_8	0.571647
GW_8_ACTTGTTGTGGACGAT	GW_8	NPC1	GW_8	0.799641
GW_8_ACTTGTTGTTCGGCAC	GW_8	MN1	GW_8	0.896092
GW_8_ACTTGTTTCAGCAACT	GW_8	IN1	GW_8	0.927129
GW_8_ACTTGTTTCAGCTGGC	GW_8	MN2	GW_8	0.321158
GW_8_ACTTGTTTCATCGATG	GW_8	IN1	GW_8	0.781259
GW_8_ACTTGTTTCATGCAAC	GW_8	MN1	GW_8	0.368254
GW_8_ACTTGTTTCGCACTCT	GW_8	pre_IN2	GW_8	0.451696
GW_8_ACTTGTTTCGTCCAGG	GW_8	MN3	GW_8	0.451292
GW_8_ACTTTCAAGACATAAC	GW_8	NPC1	GW_8	0.679556
GW_8_ACTTTCAAGATCGATA	GW_8	pre_Astro	GW_8	0.413339
GW_8_ACTTTCAAGCCCAGCT	GW_8	IN1	GW_8	0.926775
GW_8_ACTTTCAAGCCGATTT	GW_8	MN1	GW_8	0.441226
GW_8_ACTTTCAAGCTGATAA	GW_8	pre_IN3	GW_8	0.695135
GW_8_ACTTTCAAGGAATGGA	GW_8	MN1	GW_8	0.598693
GW_8_ACTTTCAAGGCTCTTA	GW_8	IN2	GW_8	0.966464
GW_8_ACTTTCACAAGAAAGG	GW_8	MN2	GW_8	0.479318
GW_8_ACTTTCACACCAGGCT	GW_8	MN1	GW_8	0.417959
GW_8_ACTTTCACAGCGTTCG	GW_8	NSC2	GW_8	0.996963
GW_8_ACTTTCACATCCTAGA	GW_8	IN3	GW_8	0.921821
GW_8_ACTTTCACATTAACCG	GW_8	NSC1	GW_8	0.381047
GW_8_ACTTTCAGTACCATCA	GW_8	IN3	GW_8	0.700068
GW_8_ACTTTCAGTAGGGTAC	GW_8	NSC2	GW_8	0.320854
GW_8_ACTTTCAGTCGGCTCA	GW_8	MN2	GW_8	0.824125
GW_8_ACTTTCAGTCTAGTGT	GW_8	MN1	GW_8	0.599804
GW_8_ACTTTCATCAGCGACC	GW_8	IN1	GW_8	0.117241
GW_8_ACTTTCATCATACGGT	GW_8	MN1	GW_8	0.614067
GW_8_ACTTTCATCGAGAGCA	GW_8	IN1	GW_8	0.643132
GW_8_ACTTTCATCGGCGGTT	GW_8	pre_Oligo	GW_8	0.0127115
GW_8_ACTTTCATCTGCGACG	GW_8	IN1	GW_8	0.758842
GW_8_ACTTTCATCTTAGAGC	GW_8	NPC2	GW_8	0.0640843
GW_8_ACTTTCATCTTCATGT	GW_8	MN3	GW_8	0.807213
GW_8_AGAATAGAGCGTTGCC	GW_8	MN2	GW_8	0.34192
GW_8_AGAATAGAGGAATTAC	GW_8	MN1	GW_8	0.754628
GW_8_AGAATAGAGGCTCATT	GW_8	NPC2	GW_8	0.212255
GW_8_AGAATAGAGTTGAGAT	GW_8	IN2	GW_8	0.635274
GW_8_AGAATAGCAAAGTGCG	GW_8	MN2	GW_8	0.0964684
GW_8_AGAATAGCAACGCACC	GW_8	NSC2	GW_8	0.569614
GW_8_AGAATAGCAATCAGAA	GW_8	pre_Oligo	GW_8	0.177869
GW_8_AGAATAGCATAGGATA	GW_8	NPC1	GW_8	0.131698
GW_8_AGAATAGCATCGGACC	GW_8	pre_IN2	GW_8	0.934606
GW_8_AGAATAGGTGCAGGTA	GW_8	MN2	GW_8	0.610916
GW_8_AGAATAGGTGTAAGTA	GW_8	pre_MNs	GW_8	0.426703
GW_8_AGAATAGGTTACCGAT	GW_8	pre_Astro	GW_8	0.606433
GW_8_AGAATAGGTTCTCATT	GW_8	pre_Astro	GW_8	0.0183865
GW_8_AGAATAGTCAGTCCCT	GW_8	MN2	GW_8	0.620339
GW_8_AGAATAGTCATATCGG	GW_8	pre_Astro	GW_8	0.578219
GW_8_AGAATAGTCCAGGGCT	GW_8	MN2	GW_8	0.661156
GW_8_AGAATAGTCCGCGCAA	GW_8	NSC2	GW_8	0.779043
GW_8_AGAATAGTCGCTGATA	GW_8	IN1	GW_8	0.396067
GW_8_AGAATAGTCTGGTATG	GW_8	NSC2	GW_8	0.795449
GW_8_AGAATAGTCTTCTGGC	GW_8	MN2	GW_8	0.220067
GW_8_AGACGTTAGAACAATC	GW_8	pre_Oligo	GW_8	0.840507
GW_8_AGACGTTAGAGTCTGG	GW_8	pre_IN1	GW_8	0.741683
GW_8_AGACGTTAGATAGTCA	GW_8	MN2	GW_8	0.662204
GW_8_AGACGTTAGCCTTGAT	GW_8	IN1	GW_8	0.769286
GW_8_AGACGTTAGCTTTGGT	GW_8	IN1	GW_8	0.353386
GW_8_AGACGTTAGGGTATCG	GW_8	NSC2	GW_8	0.293642
GW_8_AGACGTTAGTGTCCCG	GW_8	pre_IN1	GW_8	0.930993
GW_8_AGACGTTCAAACGCGA	GW_8	MN2	GW_8	0.819215
GW_8_AGACGTTCAAGCTGAG	GW_8	MN2	GW_8	0.487324
GW_8_AGACGTTCAATCGGTT	GW_8	IN2	GW_8	0.217532
GW_8_AGACGTTCACACGCTG	GW_8	pre_Astro	GW_8	0.290429
GW_8_AGACGTTCACAGCCCA	GW_8	NPC2	GW_8	0.680451
GW_8_AGACGTTCACAGGTTT	GW_8	IN3	GW_8	0.236343
GW_8_AGACGTTCACGAAGCA	GW_8	pre_IN3	GW_8	0.661891
GW_8_AGACGTTCACTGCCAG	GW_8	pre_IN1	GW_8	0.876189
GW_8_AGACGTTCAGCTGTGC	GW_8	pre_Astro	GW_8	0.110284
GW_8_AGACGTTCAGTGAGTG	GW_8	MN2	GW_8	0.329672
GW_8_AGACGTTCATCGGTTA	GW_8	pre_Oligo	GW_8	0.847673
GW_8_AGACGTTCATGCCTTC	GW_8	NSC2	GW_8	0.764994
GW_8_AGACGTTGTACATGTC	GW_8	NPC1	GW_8	0.402938
GW_8_AGACGTTGTAGCGTGA	GW_8	IN1	GW_8	0.956743
GW_8_AGACGTTGTCAAAGAT	GW_8	Astros	GW_8	0.850509
GW_8_AGACGTTGTCGCCATG	GW_8	MN3	GW_8	0.739147
GW_8_AGACGTTGTCTCCATC	GW_8	pre_IN2	GW_8	0.980985
GW_8_AGACGTTGTCTGCGGT	GW_8	pre_MNs	GW_8	0.710489
GW_8_AGACGTTGTCTGGAGA	GW_8	MN2	GW_8	0.693048
GW_8_AGACGTTTCACGACTA	GW_8	pre_IN1	GW_8	0.939775
GW_8_AGACGTTTCCTCTAGC	GW_8	pre_IN2	GW_8	0.631641
GW_8_AGACGTTTCTAGCACA	GW_8	Astros	GW_8	0.472295
GW_8_AGACGTTTCTGCGGCA	GW_8	IN2	GW_8	0.542583
GW_8_AGAGCGAAGAATCTCC	GW_8	pre_IN1	GW_8	0.610259
GW_8_AGAGCGAAGTTGAGAT	GW_8	Astros	GW_8	0.0994811
GW_8_AGAGCGACAACGATGG	GW_8	NSC2	GW_8	0.602867
GW_8_AGAGCGACACACTGCG	GW_8	IN1	GW_8	0.0112624
GW_8_AGAGCGACAGCCTGTG	GW_8	pre_IN2	GW_8	0.489426
GW_8_AGAGCGACATAGTAAG	GW_8	Astros	GW_8	0.760804
GW_8_AGAGCGACATCGACGC	GW_8	NSC2	GW_8	0.650411
GW_8_AGAGCGACATGGGAAC	GW_8	NSC2	GW_8	0.216859
GW_8_AGAGCGAGTACCGAGA	GW_8	pre_IN1	GW_8	0.891644
GW_8_AGAGCGAGTACGAAAT	GW_8	MN3	GW_8	0.190026
GW_8_AGAGCGAGTCTCTCGT	GW_8	pre_MNs	GW_8	0.352845
GW_8_AGAGCGAGTGAACCTT	GW_8	NSC2	GW_8	0.833438
GW_8_AGAGCGAGTGCTAGCC	GW_8	pre_IN2	GW_8	0.402452
GW_8_AGAGCGAGTGCTCTTC	GW_8	NSC2	GW_8	0.581625
GW_8_AGAGCGAGTGGCTCCA	GW_8	pre_MNs	GW_8	0.344591
GW_8_AGAGCGAGTGGGTATG	GW_8	IN3	GW_8	0.733093
GW_8_AGAGCGAGTTCAGCGC	GW_8	MN1	GW_8	0.0370427
GW_8_AGAGCGATCATGTCCC	GW_8	IN1	GW_8	0.546646
GW_8_AGAGCGATCATGTGGT	GW_8	MN1	GW_8	0.452605
GW_8_AGAGCGATCCAATGGT	GW_8	pre_Oligo	GW_8	0.646861
GW_8_AGAGCGATCCTAGGGC	GW_8	MN2	GW_8	0.795406
GW_8_AGAGCGATCGCATGGC	GW_8	IN1	GW_8	0.368848
GW_8_AGAGCGATCGGCGCAT	GW_8	NSC2	GW_8	0.199755
GW_8_AGAGCGATCGTGACAT	GW_8	IN1	GW_8	0.0319356
GW_8_AGAGCTTAGAGCTATA	GW_8	pre_IN2	GW_8	0.905554
GW_8_AGAGCTTAGCCTCGTG	GW_8	pre_IN1	GW_8	0.216498
GW_8_AGAGCTTCAAGAGTCG	GW_8	pre_IN3	GW_8	0.495642
GW_8_AGAGCTTCAAGCCGTC	GW_8	MN1	GW_8	0.314288
GW_8_AGAGCTTCAAGTTCTG	GW_8	pre_IN3	GW_8	0.543039
GW_8_AGAGCTTCACGGACAA	GW_8	pre_IN3	GW_8	0.620919
GW_8_AGAGCTTCAGGGTTAG	GW_8	NSC2	GW_8	0.694511
GW_8_AGAGCTTCAGTTCCCT	GW_8	pre_IN2	GW_8	0.615295
GW_8_AGAGCTTGTAAGCACG	GW_8	NSC1	GW_8	0.914846
GW_8_AGAGCTTGTACCGGCT	GW_8	MN1	GW_8	0.465495
GW_8_AGAGCTTGTAGAGCTG	GW_8	IN2	GW_8	0.317018
GW_8_AGAGCTTGTATTAGCC	GW_8	MN1	GW_8	0.789534
GW_8_AGAGCTTGTCCATGAT	GW_8	NSC1	GW_8	0.666243
GW_8_AGAGCTTGTCGGCATC	GW_8	MN3	GW_8	0.932836
GW_8_AGAGCTTGTCTTCAAG	GW_8	NSC2	GW_8	0.388024
GW_8_AGAGCTTTCATTATCC	GW_8	pre_IN1	GW_8	0.983283
GW_8_AGAGCTTTCCTCGCAT	GW_8	MN1	GW_8	0.627907
GW_8_AGAGCTTTCGAGCCCA	GW_8	pre_IN1	GW_8	0.563594
GW_8_AGAGCTTTCTCGCATC	GW_8	IN3	GW_8	0.523084
GW_8_AGAGCTTTCTTCGAGA	GW_8	NSC2	GW_8	0.145571
GW_8_AGAGTGGAGAGCTGGT	GW_8	NSC2	GW_8	0.474058
GW_8_AGAGTGGAGAGTGAGA	GW_8	Astros	GW_8	0.250014
GW_8_AGAGTGGAGCGATAGC	GW_8	NSC2	GW_8	0.955401
GW_8_AGAGTGGAGCTAGTGG	GW_8	IN3	GW_8	0.660282
GW_8_AGAGTGGAGCTAGTTC	GW_8	NPC1	GW_8	0.896702
GW_8_AGAGTGGAGGATGGTC	GW_8	pre_IN1	GW_8	0.609952
GW_8_AGAGTGGAGTCGAGTG	GW_8	NSC2	GW_8	0.131184
GW_8_AGAGTGGAGTGACTCT	GW_8	NSC2	GW_8	0.931515
GW_8_AGAGTGGCAAAGCAAT	GW_8	IN3	GW_8	0.676773
GW_8_AGAGTGGCAGGAATGC	GW_8	IN3	GW_8	0.333919
GW_8_AGAGTGGCATATACCG	GW_8	MN2	GW_8	0.367846
GW_8_AGAGTGGCATCCAACA	GW_8	IN2	GW_8	0.936565
GW_8_AGAGTGGCATGGATGG	GW_8	NSC1	GW_8	0.898658
GW_8_AGAGTGGGTACGAAAT	GW_8	pre_IN3	GW_8	0.114712
GW_8_AGAGTGGGTAGAGCTG	GW_8	Astros	GW_8	0.0464055
GW_8_AGAGTGGGTGCAGACA	GW_8	Astros	GW_8	0.0337427
GW_8_AGAGTGGGTGTGGTTT	GW_8	MN1	GW_8	0.249766
GW_8_AGAGTGGGTGTTTGGT	GW_8	Astros	GW_8	0.74152
GW_8_AGAGTGGGTTACTGAC	GW_8	pre_IN1	GW_8	0.179809
GW_8_AGAGTGGTCACGGTTA	GW_8	NSC2	GW_8	0.731127
GW_8_AGAGTGGTCAGTTCGA	GW_8	Astros	GW_8	0.761809
GW_8_AGAGTGGTCATGGTCA	GW_8	MN1	GW_8	0.0554065
GW_8_AGAGTGGTCGATGAGG	GW_8	NPC1	GW_8	0.047588
GW_8_AGAGTGGTCTCAACTT	GW_8	pre_MNs	GW_8	0.0145047
GW_8_AGAGTGGTCTGATTCT	GW_8	pre_IN3	GW_8	0.430066
GW_8_AGATCTGAGCCACGTC	GW_8	IN1	GW_8	0.896657
GW_8_AGATCTGAGCTATGCT	GW_8	IN1	GW_8	0.887684
GW_8_AGATCTGAGGTAAACT	GW_8	NSC2	GW_8	0.544298
GW_8_AGATCTGAGTACCGGA	GW_8	pre_IN2	GW_8	0.506267
GW_8_AGATCTGCAAGAGGCT	GW_8	NSC2	GW_8	0.871766
GW_8_AGATCTGCACCAGGCT	GW_8	pre_IN2	GW_8	0.257273
GW_8_AGATCTGCACCAGTTA	GW_8	MN3	GW_8	0.983945
GW_8_AGATCTGCACTCAGGC	GW_8	MN1	GW_8	0.866552
GW_8_AGATCTGCAGGTCGTC	GW_8	NPC2	GW_8	0.970298
GW_8_AGATCTGCATATACCG	GW_8	pre_Astro	GW_8	0.0975603
GW_8_AGATCTGGTACCCAAT	GW_8	MN1	GW_8	0.951353
GW_8_AGATCTGGTCCAGTTA	GW_8	Astros	GW_8	0.0463463
GW_8_AGATCTGGTCGGCATC	GW_8	IN2	GW_8	0.538051
GW_8_AGATCTGGTCTAGCGC	GW_8	IN2	GW_8	0.439167
GW_8_AGATCTGGTTCAGACT	GW_8	NSC1	GW_8	0.381998
GW_8_AGATCTGGTTGACGTT	GW_8	IN2	GW_8	0.673864
GW_8_AGATCTGTCCAATGGT	GW_8	pre_IN3	GW_8	0.251609
GW_8_AGATCTGTCCTAAGTG	GW_8	IN1	GW_8	0.553255
GW_8_AGATCTGTCGCCGTGA	GW_8	pre_IN1	GW_8	0.745891
GW_8_AGATCTGTCTCGTATT	GW_8	NSC2	GW_8	0.987356
GW_8_AGATTGCAGAAGCCCA	GW_8	pre_IN3	GW_8	0.953723
GW_8_AGATTGCAGACTGGGT	GW_8	IN3	GW_8	0.313367
GW_8_AGATTGCAGCAATCTC	GW_8	MN3	GW_8	0.00194191
GW_8_AGATTGCAGCAGGTCA	GW_8	IN1	GW_8	0.795419
GW_8_AGATTGCAGCGTGTCC	GW_8	IN1	GW_8	0.497732
GW_8_AGATTGCAGCTAAGAT	GW_8	Astros	GW_8	0.0772952
GW_8_AGATTGCAGTCAAGGC	GW_8	MN1	GW_8	0.785327
GW_8_AGATTGCAGTTAACGA	GW_8	IN1	GW_8	0.992015
GW_8_AGATTGCAGTTGAGAT	GW_8	IN3	GW_8	0.614147
GW_8_AGATTGCCAGATAATG	GW_8	pre_IN1	GW_8	0.417418
GW_8_AGATTGCCAGGTGGAT	GW_8	NSC2	GW_8	0.967067
GW_8_AGATTGCCATGGGACA	GW_8	NSC2	GW_8	0.276359
GW_8_AGATTGCCATTACCTT	GW_8	pre_IN3	GW_8	0.394525
GW_8_AGATTGCGTATAAACG	GW_8	Astros	GW_8	0.0179437
GW_8_AGATTGCGTCCAGTAT	GW_8	pre_IN2	GW_8	0.990682
GW_8_AGATTGCGTCCTAGCG	GW_8	MN2	GW_8	0.672728
GW_8_AGATTGCGTCTTGCGG	GW_8	MN1	GW_8	0.888719
GW_8_AGATTGCGTGACGCCT	GW_8	IN3	GW_8	0.40595
GW_8_AGATTGCGTGATGTGG	GW_8	pre_IN1	GW_8	0.947887
GW_8_AGATTGCGTGCGATAG	GW_8	IN1	GW_8	0.667323
GW_8_AGATTGCGTTATTCTC	GW_8	pre_IN1	GW_8	0.454649
GW_8_AGATTGCGTTCGCGAC	GW_8	pre_IN2	GW_8	0.631567
GW_8_AGATTGCGTTGGTAAA	GW_8	pre_IN2	GW_8	0.975265
GW_8_AGATTGCTCACCTCGT	GW_8	IN3	GW_8	0.809539
GW_8_AGATTGCTCACTATTC	GW_8	pre_MNs	GW_8	0.837286
GW_8_AGATTGCTCCGCGCAA	GW_8	IN1	GW_8	8.67281e-05
GW_8_AGATTGCTCGGCCGAT	GW_8	IN3	GW_8	0.125246
GW_8_AGCAGCCAGCAATATG	GW_8	pre_Oligo	GW_8	0.151984
GW_8_AGCAGCCAGCCAGGAT	GW_8	NSC1	GW_8	0.95594
GW_8_AGCAGCCAGTCTCAAC	GW_8	pre_MNs	GW_8	0.700001
GW_8_AGCAGCCAGTGCCAGA	GW_8	IN1	GW_8	0.899687
GW_8_AGCAGCCAGTGCTGCC	GW_8	IN3	GW_8	0.934337
GW_8_AGCAGCCCAACGCACC	GW_8	MN1	GW_8	0.823105
GW_8_AGCAGCCCAATCTGCA	GW_8	pre_IN1	GW_8	0.907132
GW_8_AGCAGCCCACAACGCC	GW_8	MN1	GW_8	0.639233
GW_8_AGCAGCCCACCGGAAA	GW_8	MN3	GW_8	0.781152
GW_8_AGCAGCCCATGTCCTC	GW_8	IN1	GW_8	0.725405
GW_8_AGCAGCCGTATGAAAC	GW_8	pre_MNs	GW_8	0.58917
GW_8_AGCAGCCGTGATGTGG	GW_8	MN2	GW_8	0.424384
GW_8_AGCAGCCGTGGAAAGA	GW_8	pre_IN1	GW_8	0.901195
GW_8_AGCAGCCGTTCCTCCA	GW_8	IN3	GW_8	0.645761
GW_8_AGCAGCCTCAAGAAGT	GW_8	MN1	GW_8	0.203616
GW_8_AGCAGCCTCACATGCA	GW_8	pre_IN2	GW_8	0.250078
GW_8_AGCAGCCTCATGCTCC	GW_8	MN1	GW_8	0.427184
GW_8_AGCAGCCTCCGCATCT	GW_8	IN1	GW_8	0.639335
GW_8_AGCAGCCTCGACAGCC	GW_8	IN3	GW_8	0.341037
GW_8_AGCAGCCTCGACCAGC	GW_8	NSC2	GW_8	0.00974038
GW_8_AGCAGCCTCTGTCCGT	GW_8	pre_IN2	GW_8	0.067194
GW_8_AGCAGCCTCTGTGCAA	GW_8	pre_Oligo	GW_8	0.403813
GW_8_AGCATACAGACGCAAC	GW_8	MN1	GW_8	0.85828
GW_8_AGCATACAGACTAGAT	GW_8	NSC1	GW_8	0.983072
GW_8_AGCATACAGACTGTAA	GW_8	NPC1	GW_8	0.56494
GW_8_AGCATACAGAGACGAA	GW_8	MN1	GW_8	0.61587
GW_8_AGCATACAGAGTGAGA	GW_8	NSC2	GW_8	0.94334
GW_8_AGCATACAGATAGTCA	GW_8	pre_IN1	GW_8	0.673768
GW_8_AGCATACAGATGTAAC	GW_8	MN1	GW_8	0.10248
GW_8_AGCATACAGCGTTTAC	GW_8	pre_IN1	GW_8	0.766698
GW_8_AGCATACAGGCAATTA	GW_8	MN2	GW_8	0.0291338
GW_8_AGCATACAGGGCATGT	GW_8	MN3	GW_8	0.0942341
GW_8_AGCATACAGGTGATTA	GW_8	IN3	GW_8	0.533046
GW_8_AGCATACAGTCATCCA	GW_8	pre_Astro	GW_8	0.819223
GW_8_AGCATACAGTGCGATG	GW_8	IN2	GW_8	0.585826
GW_8_AGCATACCACAAGTAA	GW_8	NPC1	GW_8	0.529175
GW_8_AGCATACCATTAGGCT	GW_8	pre_Astro	GW_8	0.0279183
GW_8_AGCATACCATTTGCCC	GW_8	IN1	GW_8	0.636436
GW_8_AGCATACGTCGCGTGT	GW_8	pre_IN1	GW_8	0.413219
GW_8_AGCATACGTGCGCTTG	GW_8	IN3	GW_8	0.481929
GW_8_AGCATACTCACTATTC	GW_8	NSC2	GW_8	0.738781
GW_8_AGCATACTCAGTACGT	GW_8	NSC2	GW_8	0.42306
GW_8_AGCATACTCAGTGCAT	GW_8	MN1	GW_8	0.940364
GW_8_AGCATACTCCCTTGCA	GW_8	pre_IN2	GW_8	0.925089
GW_8_AGCATACTCGCAGGCT	GW_8	pre_IN1	GW_8	0.785868
GW_8_AGCATACTCTGTCTAT	GW_8	MN2	GW_8	0.402448
GW_8_AGCCTAAAGGCTATCT	GW_8	IN1	GW_8	0.859894
GW_8_AGCCTAAAGGGCTCTC	GW_8	IN1	GW_8	0.436456
GW_8_AGCCTAACAATCAGAA	GW_8	pre_Oligo	GW_8	0.370457
GW_8_AGCCTAACAATCCAAC	GW_8	IN3	GW_8	0.358493
GW_8_AGCCTAACACCCAGTG	GW_8	MN2	GW_8	0.227847
GW_8_AGCCTAACACCTCGTT	GW_8	pre_IN2	GW_8	0.585022
GW_8_AGCCTAACAGTGGAGT	GW_8	Astros	GW_8	0.105233
GW_8_AGCCTAACATGTAAGA	GW_8	pre_IN2	GW_8	0.889194
GW_8_AGCCTAAGTAGAAGGA	GW_8	IN1	GW_8	0.23157
GW_8_AGCCTAAGTATGAAAC	GW_8	Astros	GW_8	0.233656
GW_8_AGCCTAAGTCACCCAG	GW_8	MN2	GW_8	0.465122
GW_8_AGCCTAAGTGAGGGTT	GW_8	pre_IN3	GW_8	0.608934
GW_8_AGCCTAAGTGCAGGTA	GW_8	IN1	GW_8	0.340809
GW_8_AGCCTAAGTGGTCCGT	GW_8	pre_Astro	GW_8	0.323198
GW_8_AGCCTAAGTGTCAATC	GW_8	Astros	GW_8	0.740116
GW_8_AGCCTAAGTGTTTGTG	GW_8	IN3	GW_8	0.731243
GW_8_AGCCTAATCCACTGGG	GW_8	MN2	GW_8	0.167619
GW_8_AGCCTAATCCTCGCAT	GW_8	IN3	GW_8	0.772887
GW_8_AGCCTAATCGCACTCT	GW_8	IN3	GW_8	0.696207
GW_8_AGCCTAATCGGCGCAT	GW_8	pre_IN2	GW_8	0.817819
GW_8_AGCGGTCAGATCACGG	GW_8	MN2	GW_8	0.0136528
GW_8_AGCGGTCAGTACGTTC	GW_8	MN2	GW_8	0.462487
GW_8_AGCGGTCAGTTGTCGT	GW_8	pre_IN1	GW_8	0.52604
GW_8_AGCGGTCCAACGATCT	GW_8	NPC1	GW_8	0.325778
GW_8_AGCGGTCCAGACGCTC	GW_8	Astros	GW_8	0.659965
GW_8_AGCGGTCCAGCGTTCG	GW_8	MN3	GW_8	0.622552
GW_8_AGCGGTCCAGTATGCT	GW_8	pre_IN2	GW_8	0.507251
GW_8_AGCGGTCCATTATCTC	GW_8	NSC1	GW_8	0.744478
GW_8_AGCGGTCGTAAATACG	GW_8	IN1	GW_8	0.223387
GW_8_AGCGGTCGTAAGAGGA	GW_8	IN3	GW_8	0.66301
GW_8_AGCGGTCGTAAGTAGT	GW_8	pre_IN1	GW_8	0.647297
GW_8_AGCGGTCGTACCGTAT	GW_8	pre_Oligo	GW_8	0.773269
GW_8_AGCGGTCGTCACTTCC	GW_8	pre_IN1	GW_8	0.278872
GW_8_AGCGGTCGTCTGGAGA	GW_8	IN1	GW_8	0.584058
GW_8_AGCGGTCGTGATGTCT	GW_8	pre_IN2	GW_8	0.633138
GW_8_AGCGGTCGTGTTCTTT	GW_8	MN2	GW_8	0.630541
GW_8_AGCGGTCTCTTGTACT	GW_8	pre_IN2	GW_8	0.728453
GW_8_AGCGTATAGATATACG	GW_8	NSC2	GW_8	0.66688
GW_8_AGCGTATAGTACATGA	GW_8	pre_Oligo	GW_8	0.15417
GW_8_AGCGTATAGTGACTCT	GW_8	pre_IN2	GW_8	0.570872
GW_8_AGCGTATAGTTTGCGT	GW_8	IN2	GW_8	0.687176
GW_8_AGCGTATCAGACAGGT	GW_8	MN2	GW_8	0.371327
GW_8_AGCGTATCAGGATTGG	GW_8	MN3	GW_8	0.0315153
GW_8_AGCGTATGTAGCGATG	GW_8	NSC2	GW_8	0.993779
GW_8_AGCGTATGTAGGACAC	GW_8	NSC2	GW_8	0.311749
GW_8_AGCGTATGTATAAACG	GW_8	MN2	GW_8	0.402484
GW_8_AGCGTATGTCCATCCT	GW_8	IN1	GW_8	0.975244
GW_8_AGCGTATGTTCCACAA	GW_8	MN2	GW_8	0.590406
GW_8_AGCGTATTCAGTTTGG	GW_8	NSC2	GW_8	0.631511
GW_8_AGCGTCGAGAACAACT	GW_8	pre_IN1	GW_8	0.472628
GW_8_AGCGTCGAGAACTCGG	GW_8	NSC2	GW_8	0.777757
GW_8_AGCGTCGAGATGTAAC	GW_8	pre_Oligo	GW_8	0.0392386
GW_8_AGCGTCGAGATGTCGG	GW_8	pre_IN2	GW_8	0.470882
GW_8_AGCGTCGAGCCGGTAA	GW_8	pre_IN2	GW_8	0.615113
GW_8_AGCGTCGAGGTTACCT	GW_8	IN1	GW_8	0.464468
GW_8_AGCGTCGCAAGGTTTC	GW_8	IN1	GW_8	0.580063
GW_8_AGCGTCGCAATAGAGT	GW_8	Astros	GW_8	0.793427
GW_8_AGCGTCGCACAGAGGT	GW_8	NSC2	GW_8	0.23293
GW_8_AGCGTCGCAGATCTGT	GW_8	IN1	GW_8	0.530477
GW_8_AGCGTCGCAGCCTTGG	GW_8	Astros	GW_8	0.27951
GW_8_AGCGTCGCAGGGCATA	GW_8	IN1	GW_8	0.0265884
GW_8_AGCGTCGCAGGTCCAC	GW_8	pre_IN3	GW_8	0.288765
GW_8_AGCGTCGCATGCATGT	GW_8	NPC1	GW_8	0.98364
GW_8_AGCGTCGCATGTCCTC	GW_8	MN1	GW_8	0.7751
GW_8_AGCGTCGGTAGCCTAT	GW_8	MN1	GW_8	0.286155
GW_8_AGCGTCGGTCGCGAAA	GW_8	MN2	GW_8	0.340747
GW_8_AGCGTCGGTCTCAACA	GW_8	pre_IN3	GW_8	0.395627
GW_8_AGCGTCGGTGACTCAT	GW_8	MN2	GW_8	0.300608
GW_8_AGCGTCGGTGTAAGTA	GW_8	NSC2	GW_8	0.739514
GW_8_AGCGTCGGTTATTCTC	GW_8	MN1	GW_8	0.676738
GW_8_AGCGTCGTCAAACCAC	GW_8	pre_IN3	GW_8	0.377209
GW_8_AGCGTCGTCAATACCG	GW_8	pre_IN3	GW_8	0.180146
GW_8_AGCGTCGTCAGCACAT	GW_8	IN2	GW_8	0.766418
GW_8_AGCGTCGTCATTTGGG	GW_8	NPC1	GW_8	0.132764
GW_8_AGCGTCGTCTCAAACG	GW_8	NSC2	GW_8	0.44249
GW_8_AGCGTCGTCTCTTGAT	GW_8	IN3	GW_8	0.362924
GW_8_AGCTCCTAGAGCCTAG	GW_8	NPC1	GW_8	0.976177
GW_8_AGCTCCTAGCTACCGC	GW_8	IN1	GW_8	0.776022
GW_8_AGCTCCTCAGCCAATT	GW_8	IN1	GW_8	0.216632
GW_8_AGCTCCTCATGTCTCC	GW_8	NPC2	GW_8	0.0151212
GW_8_AGCTCCTCATGTTGAC	GW_8	NPC1	GW_8	0.92672
GW_8_AGCTCCTCATTGCGGC	GW_8	pre_IN3	GW_8	0.197669
GW_8_AGCTCCTGTATAATGG	GW_8	IN3	GW_8	0.83741
GW_8_AGCTCCTGTCAGAGGT	GW_8	NPC1	GW_8	0.261604
GW_8_AGCTCCTGTCGTGGCT	GW_8	pre_IN2	GW_8	0.420813
GW_8_AGCTCCTGTGCGCTTG	GW_8	MN1	GW_8	0.833868
GW_8_AGCTCCTGTGCTAGCC	GW_8	pre_IN2	GW_8	0.904079
GW_8_AGCTCCTGTTCGAATC	GW_8	pre_IN2	GW_8	0.144887
GW_8_AGCTCCTTCCAGAGGA	GW_8	Astros	GW_8	0.296077
GW_8_AGCTCCTTCCCATTAT	GW_8	pre_IN1	GW_8	0.569085
GW_8_AGCTCCTTCCCTAATT	GW_8	IN1	GW_8	0.458285
GW_8_AGCTCCTTCCGTAGTA	GW_8	pre_IN3	GW_8	0.281456
GW_8_AGCTCCTTCCTTAATC	GW_8	IN3	GW_8	0.995091
GW_8_AGCTCCTTCGCCCTTA	GW_8	pre_Astro	GW_8	0.439107
GW_8_AGCTCCTTCGCGTTTC	GW_8	pre_IN2	GW_8	0.220166
GW_8_AGCTCCTTCTCCCTGA	GW_8	IN3	GW_8	0.613419
GW_8_AGCTCCTTCTCTTGAT	GW_8	pre_IN1	GW_8	0.502107
GW_8_AGCTCCTTCTGTCCGT	GW_8	NSCs	GW_8	0.90983
GW_8_AGCTCTCAGACGCTTT	GW_8	pre_Astro	GW_8	0.993738
GW_8_AGCTCTCAGAGGGATA	GW_8	NSC2	GW_8	0.682684
GW_8_AGCTCTCAGAGGTAGA	GW_8	NSC2	GW_8	0.296348
GW_8_AGCTCTCAGATGGGTC	GW_8	pre_IN1	GW_8	0.431139
GW_8_AGCTCTCAGGTAGCCA	GW_8	MN2	GW_8	0.238408
GW_8_AGCTCTCAGTAGCGGT	GW_8	pre_IN2	GW_8	0.177905
GW_8_AGCTCTCCAAGCTGTT	GW_8	IN3	GW_8	0.595555
GW_8_AGCTCTCCACAGGAGT	GW_8	pre_IN2	GW_8	0.62596
GW_8_AGCTCTCCACATAACC	GW_8	IN1	GW_8	0.175512
GW_8_AGCTCTCCACGGCTAC	GW_8	MN1	GW_8	0.638823
GW_8_AGCTCTCCATCCCACT	GW_8	IN1	GW_8	0.00230831
GW_8_AGCTCTCCATCGGAAG	GW_8	MN1	GW_8	0.804502
GW_8_AGCTCTCCATCTATGG	GW_8	MN2	GW_8	0.52795
GW_8_AGCTCTCCATGTCTCC	GW_8	pre_IN2	GW_8	0.320726
GW_8_AGCTCTCGTACTCGCG	GW_8	MN2	GW_8	0.474807
GW_8_AGCTCTCGTATTCGTG	GW_8	NSC2	GW_8	0.19397
GW_8_AGCTCTCGTCTAGTGT	GW_8	IN3	GW_8	0.282597
GW_8_AGCTCTCGTGGCAAAC	GW_8	pre_IN2	GW_8	0.717611
GW_8_AGCTCTCGTTGCGCAC	GW_8	NSC2	GW_8	0.852005
GW_8_AGCTCTCGTTGGTAAA	GW_8	pre_IN3	GW_8	0.965891
GW_8_AGCTCTCGTTTCGCTC	GW_8	NSCs	GW_8	0.0822926
GW_8_AGCTCTCTCAATACCG	GW_8	NSC2	GW_8	0.0343661
GW_8_AGCTCTCTCAGTTCGA	GW_8	IN3	GW_8	0.527158
GW_8_AGCTCTCTCCGCAGTG	GW_8	MN1	GW_8	0.579922
GW_8_AGCTCTCTCCGTCATC	GW_8	NSC2	GW_8	0.879581
GW_8_AGCTCTCTCCTCATTA	GW_8	NSCs	GW_8	0.541486
GW_8_AGCTCTCTCGACCAGC	GW_8	pre_Astro	GW_8	0.628493
GW_8_AGCTCTCTCGGCTTGG	GW_8	pre_IN2	GW_8	0.570766
GW_8_AGCTCTCTCGGTGTCG	GW_8	MN1	GW_8	0.11608
GW_8_AGCTCTCTCGTTTAGG	GW_8	MN2	GW_8	0.325461
GW_8_AGCTCTCTCTGTCAAG	GW_8	NPC1	GW_8	0.993134
GW_8_AGCTTGAAGACAAAGG	GW_8	MN2	GW_8	0.365557
GW_8_AGCTTGAAGAGATGAG	GW_8	IN1	GW_8	0.501274
GW_8_AGCTTGAAGAGTCTGG	GW_8	pre_MNs	GW_8	0.486709
GW_8_AGCTTGAAGATTACCC	GW_8	NPC1	GW_8	0.247325
GW_8_AGCTTGAAGGAGTTGC	GW_8	pre_IN1	GW_8	0.646745
GW_8_AGCTTGAAGGCATGTG	GW_8	pre_Astro	GW_8	0.68526
GW_8_AGCTTGACAAGCCATT	GW_8	Astros	GW_8	0.693907
GW_8_AGCTTGACAAGGACAC	GW_8	NPC1	GW_8	0.921025
GW_8_AGCTTGACAATGGAAT	GW_8	pre_IN1	GW_8	0.401874
GW_8_AGCTTGACACAGACTT	GW_8	MN3	GW_8	0.435431
GW_8_AGCTTGACACCATCCT	GW_8	MN2	GW_8	0.0205321
GW_8_AGCTTGACAGTAAGCG	GW_8	MN1	GW_8	0.768807
GW_8_AGCTTGACATGCATGT	GW_8	NSC2	GW_8	0.66674
GW_8_AGCTTGACATTTCAGG	GW_8	pre_IN1	GW_8	0.187772
GW_8_AGCTTGAGTACAGTTC	GW_8	MN1	GW_8	0.55021
GW_8_AGCTTGAGTCATCCCT	GW_8	NSC1	GW_8	0.511158
GW_8_AGCTTGAGTCTGATTG	GW_8	MN2	GW_8	0.530928
GW_8_AGCTTGAGTGAGCGAT	GW_8	IN2	GW_8	0.70023
GW_8_AGCTTGAGTGGTTTCA	GW_8	MN1	GW_8	0.581956
GW_8_AGCTTGAGTTCAGGCC	GW_8	NSC2	GW_8	0.971695
GW_8_AGCTTGATCAAACAAG	GW_8	pre_MNs	GW_8	0.0118838
GW_8_AGCTTGATCCGTACAA	GW_8	IN1	GW_8	0.680186
GW_8_AGCTTGATCCTATTCA	GW_8	NPC1	GW_8	0.962023
GW_8_AGCTTGATCCTTGGTC	GW_8	NPC1	GW_8	0.79214
GW_8_AGCTTGATCGATCCCT	GW_8	IN3	GW_8	0.924474
GW_8_AGCTTGATCTAAGCCA	GW_8	NPC1	GW_8	0.205474
GW_8_AGGCCACAGATGCCAG	GW_8	IN3	GW_8	0.949989
GW_8_AGGCCACAGCGACGTA	GW_8	NSC1	GW_8	0.00453604
GW_8_AGGCCACAGGCATGGT	GW_8	pre_IN3	GW_8	0.41153
GW_8_AGGCCACAGGCTCATT	GW_8	pre_IN2	GW_8	0.616988
GW_8_AGGCCACAGGTGCAAC	GW_8	IN3	GW_8	0.566187
GW_8_AGGCCACAGTGCGATG	GW_8	pre_IN1	GW_8	0.651245
GW_8_AGGCCACAGTTTCCTT	GW_8	pre_IN1	GW_8	0.466381
GW_8_AGGCCACCACACCGAC	GW_8	IN1	GW_8	0.563062
GW_8_AGGCCACCACAGACTT	GW_8	IN1	GW_8	0.784062
GW_8_AGGCCACCAGATCTGT	GW_8	pre_IN2	GW_8	0.0187872
GW_8_AGGCCACCAGTATCTG	GW_8	pre_IN1	GW_8	0.117138
GW_8_AGGCCACCAGTGACAG	GW_8	IN3	GW_8	0.00498607
GW_8_AGGCCACGTACGACCC	GW_8	MN2	GW_8	0.222208
GW_8_AGGCCACGTACGCTGC	GW_8	NSC1	GW_8	0.972767
GW_8_AGGCCACGTATGCTTG	GW_8	IN2	GW_8	0.987711
GW_8_AGGCCACGTCAGAGGT	GW_8	pre_IN2	GW_8	0.633545
GW_8_AGGCCACGTCTCATCC	GW_8	pre_Oligo	GW_8	0.439304
GW_8_AGGCCACGTGATGCCC	GW_8	NSC2	GW_8	0.588551
GW_8_AGGCCACGTGCACGAA	GW_8	MN2	GW_8	0.575485
GW_8_AGGCCACGTTCGCTAA	GW_8	pre_MNs	GW_8	0.696229
GW_8_AGGCCACGTTTACTCT	GW_8	pre_IN1	GW_8	0.916491
GW_8_AGGCCACTCATTATCC	GW_8	IN3	GW_8	0.854356
GW_8_AGGCCACTCCCTTGCA	GW_8	IN1	GW_8	0.862252
GW_8_AGGCCACTCTGACCTC	GW_8	MN3	GW_8	0.566124
GW_8_AGGCCGTAGAACAACT	GW_8	NSC2	GW_8	0.891554
GW_8_AGGCCGTAGACCCACC	GW_8	IN3	GW_8	0.757513
GW_8_AGGCCGTAGATGCCAG	GW_8	NSC1	GW_8	0.770353
GW_8_AGGCCGTAGCCCAACC	GW_8	IN3	GW_8	0.860297
GW_8_AGGCCGTAGTCATCCA	GW_8	NSC2	GW_8	0.512658
GW_8_AGGCCGTAGTGGTAGC	GW_8	MN2	GW_8	0.736989
GW_8_AGGCCGTCAAACGCGA	GW_8	pre_Astro	GW_8	0.454361
GW_8_AGGCCGTCAACTGCGC	GW_8	NSC1	GW_8	0.388659
GW_8_AGGCCGTCACTTACGA	GW_8	pre_Oligo	GW_8	0.529681
GW_8_AGGCCGTCAGGTGCCT	GW_8	IN3	GW_8	0.491504
GW_8_AGGCCGTCATCACCCT	GW_8	MN1	GW_8	0.982291
GW_8_AGGCCGTCATTGGTAC	GW_8	NPC1	GW_8	0.784116
GW_8_AGGCCGTCATTGTGCA	GW_8	IN2	GW_8	0.518307
GW_8_AGGCCGTGTACCGTTA	GW_8	MN1	GW_8	0.370197
GW_8_AGGCCGTGTCGGCACT	GW_8	pre_IN2	GW_8	0.224469
GW_8_AGGCCGTGTCGTCTTC	GW_8	NSC1	GW_8	0.468958
GW_8_AGGCCGTTCATTCACT	GW_8	pre_IN2	GW_8	0.858946
GW_8_AGGCCGTTCCACTCCA	GW_8	NSC1	GW_8	0.95484
GW_8_AGGCCGTTCCCTCAGT	GW_8	pre_Astro	GW_8	0.221451
GW_8_AGGCCGTTCGCATGGC	GW_8	NSC2	GW_8	0.109464
GW_8_AGGCCGTTCTAGCACA	GW_8	IN1	GW_8	0.788172
GW_8_AGGCCGTTCTGCAGTA	GW_8	NPC2	GW_8	0.278762
GW_8_AGGCCGTTCTGTCCGT	GW_8	pre_IN1	GW_8	0.994471
GW_8_AGGCCGTTCTTGAGAC	GW_8	NPC2	GW_8	0.328915
GW_8_AGGGAGTAGAAAGTGG	GW_8	NSC2	GW_8	0.0883769
GW_8_AGGGAGTAGAACAATC	GW_8	NSC2	GW_8	0.877516
GW_8_AGGGAGTAGGAGCGAG	GW_8	pre_MNs	GW_8	0.698264
GW_8_AGGGAGTAGTCCATAC	GW_8	IN1	GW_8	0.548229
GW_8_AGGGAGTAGTGTACGG	GW_8	IN1	GW_8	0.401895
GW_8_AGGGAGTCAATGTTGC	GW_8	pre_IN1	GW_8	0.985426
GW_8_AGGGAGTCACCGAAAG	GW_8	IN3	GW_8	0.510015
GW_8_AGGGAGTCAGACTCGC	GW_8	Astros	GW_8	0.200331
GW_8_AGGGAGTCATAGAAAC	GW_8	pre_MNs	GW_8	0.28772
GW_8_AGGGAGTGTATAGGTA	GW_8	Astros	GW_8	0.364688
GW_8_AGGGAGTGTTACGTCA	GW_8	pre_IN2	GW_8	0.914825
GW_8_AGGGAGTGTTCCCGAG	GW_8	NSC2	GW_8	0.565581
GW_8_AGGGAGTTCACCTTAT	GW_8	NPC1	GW_8	0.425945
GW_8_AGGGAGTTCAGCTGGC	GW_8	IN2	GW_8	0.712609
GW_8_AGGGAGTTCATGTCTT	GW_8	pre_Astro	GW_8	0.995338
GW_8_AGGGAGTTCCCAACGG	GW_8	NSCs	GW_8	0.883486
GW_8_AGGGAGTTCCCATTTA	GW_8	MN1	GW_8	0.031268
GW_8_AGGGAGTTCGGTGTTA	GW_8	pre_IN1	GW_8	0.787374
GW_8_AGGGAGTTCTACTTAC	GW_8	pre_IN1	GW_8	0.65407
GW_8_AGGGAGTTCTTTACAC	GW_8	pre_IN2	GW_8	0.386138
GW_8_AGGGATGAGACCACGA	GW_8	pre_MNs	GW_8	0.985606
GW_8_AGGGATGAGAGAGCTC	GW_8	pre_Astro	GW_8	0.792541
GW_8_AGGGATGAGATAGGAG	GW_8	pre_MNs	GW_8	0.536529
GW_8_AGGGATGAGCGATGAC	GW_8	Astros	GW_8	0.554337
GW_8_AGGGATGAGGACAGCT	GW_8	IN1	GW_8	0.691126
GW_8_AGGGATGCAAACTGTC	GW_8	pre_IN3	GW_8	0.00695712
GW_8_AGGGATGCAAATACAG	GW_8	IN1	GW_8	0.343225
GW_8_AGGGATGCACCCATTC	GW_8	Astros	GW_8	0.00296197
GW_8_AGGGATGCACGCGAAA	GW_8	pre_MNs	GW_8	0.129226
GW_8_AGGGATGCAGGTTTCA	GW_8	MN1	GW_8	0.665671
GW_8_AGGGATGCATCTGGTA	GW_8	NPC1	GW_8	0.966454
GW_8_AGGGATGGTCATACTG	GW_8	NSC1	GW_8	0.872959
GW_8_AGGGATGGTCATCCCT	GW_8	pre_IN1	GW_8	0.700742
GW_8_AGGGATGGTGACTCAT	GW_8	pre_MNs	GW_8	0.940421
GW_8_AGGGATGGTGTGAAAT	GW_8	MN1	GW_8	0.87923
GW_8_AGGGATGGTTTGACAC	GW_8	IN1	GW_8	0.833282
GW_8_AGGGATGTCAACACCA	GW_8	pre_Astro	GW_8	0.182137
GW_8_AGGGATGTCACCGTAA	GW_8	MN2	GW_8	0.857628
GW_8_AGGGATGTCACTATTC	GW_8	Astros	GW_8	0.225618
GW_8_AGGGATGTCACTGGGC	GW_8	pre_IN2	GW_8	0.672193
GW_8_AGGGATGTCTACTCAT	GW_8	NSCs	GW_8	0.436078
GW_8_AGGGATGTCTCTAAGG	GW_8	MN1	GW_8	0.818982
GW_8_AGGGATGTCTTTAGTC	GW_8	IN1	GW_8	0.111859
GW_8_AGGGTGAAGAAGGCCT	GW_8	MN2	GW_8	0.742188
GW_8_AGGGTGAAGACAGACC	GW_8	IN2	GW_8	0.745527
GW_8_AGGGTGAAGTGATCGG	GW_8	pre_MNs	GW_8	0.179742
GW_8_AGGGTGAAGTGCCAGA	GW_8	IN2	GW_8	0.533099
GW_8_AGGGTGAAGTGTCTCA	GW_8	NSC1	GW_8	0.260953
GW_8_AGGGTGAAGTTGTCGT	GW_8	NPC1	GW_8	0.291673
GW_8_AGGGTGACACCAGGCT	GW_8	NSC2	GW_8	0.386269
GW_8_AGGGTGACACCCAGTG	GW_8	IN1	GW_8	0.898292
GW_8_AGGGTGACACGAAACG	GW_8	NSC1	GW_8	0.400397
GW_8_AGGGTGACACGTCTCT	GW_8	pre_IN2	GW_8	0.934348
GW_8_AGGGTGACAGCGAACA	GW_8	MN3	GW_8	0.926104
GW_8_AGGGTGACAGGAACGT	GW_8	pre_IN3	GW_8	0.807734
GW_8_AGGGTGACATGTAGTC	GW_8	MN2	GW_8	0.487849
GW_8_AGGGTGAGTCCATGAT	GW_8	MN1	GW_8	0.19722
GW_8_AGGGTGAGTCGCGAAA	GW_8	NSC2	GW_8	0.788131
GW_8_AGGGTGAGTGGCGAAT	GW_8	IN2	GW_8	0.502035
GW_8_AGGGTGAGTGTCTGAT	GW_8	pre_MNs	GW_8	0.303955
GW_8_AGGGTGAGTTATGTGC	GW_8	Astros	GW_8	0.626362
GW_8_AGGGTGATCCGTTGCT	GW_8	MN1	GW_8	0.601907
GW_8_AGGGTGATCCTCAACC	GW_8	IN2	GW_8	0.690621
GW_8_AGGGTGATCCTTTACA	GW_8	IN1	GW_8	0.907941
GW_8_AGGGTGATCGAACTGT	GW_8	pre_IN3	GW_8	0.714822
GW_8_AGGTCATAGAGCTGCA	GW_8	MN2	GW_8	0.445576
GW_8_AGGTCATAGCTGAACG	GW_8	MN1	GW_8	0.583257
GW_8_AGGTCATAGGCATGTG	GW_8	NPC2	GW_8	0.755125
GW_8_AGGTCATAGGCCCGTT	GW_8	pre_Oligo	GW_8	0.829608
GW_8_AGGTCATAGGTGCTAG	GW_8	pre_Oligo	GW_8	0.0911792
GW_8_AGGTCATAGTCCCACG	GW_8	pre_IN2	GW_8	0.644793
GW_8_AGGTCATCACAGCGTC	GW_8	NPC1	GW_8	0.779043
GW_8_AGGTCATCACATTTCT	GW_8	IN1	GW_8	0.68587
GW_8_AGGTCATCACTTAAGC	GW_8	pre_Oligo	GW_8	0.710268
GW_8_AGGTCATCAGCAGTTT	GW_8	IN1	GW_8	0.0199943
GW_8_AGGTCATGTACAAGTA	GW_8	NPC1	GW_8	0.35366
GW_8_AGGTCATGTAGCGCAA	GW_8	IN2	GW_8	0.702571
GW_8_AGGTCATGTGATGCCC	GW_8	IN2	GW_8	0.781567
GW_8_AGGTCATGTGTGAAAT	GW_8	pre_MNs	GW_8	0.806232
GW_8_AGGTCATGTTAAGACA	GW_8	pre_IN1	GW_8	0.665608
GW_8_AGGTCATGTTCAACCA	GW_8	NSC1	GW_8	0.00155696
GW_8_AGGTCATGTTGGACCC	GW_8	Astros	GW_8	0.246433
GW_8_AGGTCATGTTTGACAC	GW_8	NSC2	GW_8	0.0813935
GW_8_AGGTCATTCACCGGGT	GW_8	NSC2	GW_8	0.926072
GW_8_AGGTCATTCACCTTAT	GW_8	NSC1	GW_8	0.691749
GW_8_AGGTCATTCCCAGGTG	GW_8	pre_IN1	GW_8	0.524235
GW_8_AGGTCATTCCGCAAGC	GW_8	pre_IN1	GW_8	0.919368
GW_8_AGGTCATTCGTTGACA	GW_8	NPC1	GW_8	0.323841
GW_8_AGGTCATTCTGGCGAC	GW_8	MN1	GW_8	0.853876
GW_8_AGGTCCGAGAAACGAG	GW_8	MN1	GW_8	0.635087
GW_8_AGGTCCGAGATCTGAA	GW_8	MN1	GW_8	0.239669
GW_8_AGGTCCGAGCAATCTC	GW_8	NSC1	GW_8	0.161159
GW_8_AGGTCCGAGCCTTGAT	GW_8	NPC1	GW_8	0.617276
GW_8_AGGTCCGAGCGTCTAT	GW_8	NSC2	GW_8	0.60516
GW_8_AGGTCCGAGTGAAGAG	GW_8	NSC2	GW_8	0.860793
GW_8_AGGTCCGCAATCGGTT	GW_8	IN1	GW_8	0.632015
GW_8_AGGTCCGCAATGTAAG	GW_8	IN1	GW_8	0.0850101
GW_8_AGGTCCGCACAGTCGC	GW_8	pre_MNs	GW_8	0.650571
GW_8_AGGTCCGCAGTATCTG	GW_8	MN1	GW_8	0.296744
GW_8_AGGTCCGGTAATCGTC	GW_8	IN2	GW_8	0.520424
GW_8_AGGTCCGGTATCGCAT	GW_8	NSCs	GW_8	0.0151717
GW_8_AGGTCCGGTCACCTAA	GW_8	MN2	GW_8	0.992369
GW_8_AGGTCCGGTCCATGAT	GW_8	IN1	GW_8	0.559965
GW_8_AGGTCCGGTCTGATCA	GW_8	NSC1	GW_8	0.226631
GW_8_AGGTCCGGTGAGTGAC	GW_8	MN1	GW_8	0.999679
GW_8_AGGTCCGGTTCACCTC	GW_8	IN1	GW_8	0.120095
GW_8_AGGTCCGGTTGAGGTG	GW_8	NSC2	GW_8	0.68102
GW_8_AGGTCCGGTTGATTCG	GW_8	MN1	GW_8	0.253358
GW_8_AGGTCCGTCACGCATA	GW_8	NSC2	GW_8	0.647496
GW_8_AGGTCCGTCATTGCGA	GW_8	MN1	GW_8	0.0683375
GW_8_AGGTCCGTCCTGCCAT	GW_8	pre_Astro	GW_8	0.669922
GW_8_AGGTCCGTCTTAACCT	GW_8	pre_IN2	GW_8	0.884948
GW_8_AGTAGTCAGATCCGAG	GW_8	NSCs	GW_8	0.95825
GW_8_AGTAGTCAGATCTGAA	GW_8	IN1	GW_8	0.48738
GW_8_AGTAGTCAGCGTGAGT	GW_8	Astros	GW_8	0.684971
GW_8_AGTAGTCAGGAATTAC	GW_8	pre_IN1	GW_8	0.497406
GW_8_AGTAGTCCAAACGCGA	GW_8	NSC2	GW_8	0.671541
GW_8_AGTAGTCCAAATTGCC	GW_8	MN3	GW_8	0.642047
GW_8_AGTAGTCCAAGGACTG	GW_8	NPC1	GW_8	0.325238
GW_8_AGTAGTCCACTACAGT	GW_8	pre_IN2	GW_8	0.589928
GW_8_AGTAGTCCACTAGTAC	GW_8	MN1	GW_8	0.715179
GW_8_AGTAGTCCAGGGAGAG	GW_8	IN2	GW_8	0.673268
GW_8_AGTAGTCCATGACATC	GW_8	MN2	GW_8	0.795383
GW_8_AGTAGTCCATGCTGGC	GW_8	Astros	GW_8	0.52992
GW_8_AGTAGTCGTAGTGAAT	GW_8	Astros	GW_8	0.456255
GW_8_AGTAGTCGTCATGCAT	GW_8	NSC2	GW_8	0.239327
GW_8_AGTAGTCGTCCAAGTT	GW_8	NSC2	GW_8	0.986308
GW_8_AGTAGTCGTCCGAATT	GW_8	IN3	GW_8	0.841327
GW_8_AGTAGTCGTCTCCATC	GW_8	MN3	GW_8	0.845877
GW_8_AGTAGTCGTCTGATTG	GW_8	NSC2	GW_8	0.816608
GW_8_AGTAGTCGTGCCTGTG	GW_8	pre_IN1	GW_8	0.575072
GW_8_AGTAGTCGTGGTGTAG	GW_8	NPC2	GW_8	0.122885
GW_8_AGTAGTCTCAACACAC	GW_8	MN1	GW_8	0.0188031
GW_8_AGTAGTCTCAACTCTT	GW_8	NSC2	GW_8	0.905296
GW_8_AGTAGTCTCCAAGCCG	GW_8	NPC1	GW_8	0.765902
GW_8_AGTAGTCTCCGAGCCA	GW_8	MN1	GW_8	0.9607
GW_8_AGTAGTCTCGGCGGTT	GW_8	IN1	GW_8	0.639426
GW_8_AGTAGTCTCTAACTGG	GW_8	MN2	GW_8	0.745614
GW_8_AGTAGTCTCTGCTTGC	GW_8	IN3	GW_8	0.667788
GW_8_AGTAGTCTCTTCGAGA	GW_8	NSC2	GW_8	0.395591
GW_8_AGTCTTTAGACAGGCT	GW_8	pre_IN1	GW_8	0.716992
GW_8_AGTCTTTAGAGTGAGA	GW_8	MN1	GW_8	0.392014
GW_8_AGTCTTTAGATATGCA	GW_8	pre_IN3	GW_8	0.524261
GW_8_AGTCTTTAGTAACCCT	GW_8	NPC1	GW_8	0.630718
GW_8_AGTCTTTCACGAAGCA	GW_8	NSC2	GW_8	0.0439402
GW_8_AGTCTTTCAGGATCGA	GW_8	NSC2	GW_8	0.189054
GW_8_AGTCTTTCAGTACACT	GW_8	MN2	GW_8	0.258465
GW_8_AGTCTTTCATCCCACT	GW_8	IN1	GW_8	0.0546065
GW_8_AGTCTTTCATCGGTTA	GW_8	NPC1	GW_8	0.37665
GW_8_AGTCTTTCATGCAATC	GW_8	IN1	GW_8	0.616411
GW_8_AGTCTTTGTGCTAGCC	GW_8	NSC1	GW_8	0.905669
GW_8_AGTCTTTGTGTGGCTC	GW_8	NPC1	GW_8	0.130807
GW_8_AGTCTTTTCAACGCTA	GW_8	IN1	GW_8	0.656083
GW_8_AGTCTTTTCAGTACGT	GW_8	IN3	GW_8	0.0157158
GW_8_AGTCTTTTCCAAATGC	GW_8	MN3	GW_8	0.983911
GW_8_AGTCTTTTCGGTTCGG	GW_8	IN1	GW_8	0.0696285
GW_8_AGTCTTTTCTACTCAT	GW_8	NSC2	GW_8	0.735811
GW_8_AGTCTTTTCTTGCAAG	GW_8	NSC2	GW_8	0.988589
GW_8_AGTGAGGAGAGAACAG	GW_8	NSCs	GW_8	0.0745526
GW_8_AGTGAGGAGGTGTGGT	GW_8	IN3	GW_8	0.078994
GW_8_AGTGAGGAGTCGATAA	GW_8	IN2	GW_8	0.765462
GW_8_AGTGAGGCACTTAAGC	GW_8	NPC2	GW_8	0.953455
GW_8_AGTGAGGCAGTAAGAT	GW_8	NSC2	GW_8	0.919687
GW_8_AGTGAGGCAGTTTACG	GW_8	pre_IN1	GW_8	0.403372
GW_8_AGTGAGGGTACTCGCG	GW_8	pre_IN1	GW_8	0.852363
GW_8_AGTGAGGGTCAACTGT	GW_8	pre_MNs	GW_8	0.489317
GW_8_AGTGAGGGTCACTTCC	GW_8	NSC1	GW_8	0.321427
GW_8_AGTGAGGTCAGAGCTT	GW_8	pre_IN1	GW_8	0.856849
GW_8_AGTGAGGTCATAGCAC	GW_8	IN1	GW_8	0.814316
GW_8_AGTGAGGTCCCTCTTT	GW_8	NSC2	GW_8	0.910002
GW_8_AGTGAGGTCCGTCATC	GW_8	IN3	GW_8	0.590614
GW_8_AGTGAGGTCTTCTGGC	GW_8	pre_Astro	GW_8	0.974713
GW_8_AGTGAGGTCTTGGGTA	GW_8	pre_IN2	GW_8	0.867935
GW_8_AGTGGGAAGATGGCGT	GW_8	pre_IN2	GW_8	0.133562
GW_8_AGTGGGAAGCGTCAAG	GW_8	MN2	GW_8	0.0868936
GW_8_AGTGGGAAGGATGCGT	GW_8	NSC2	GW_8	0.00607091
GW_8_AGTGGGAAGTAGCGGT	GW_8	IN2	GW_8	0.490934
GW_8_AGTGGGAAGTGTCTCA	GW_8	IN1	GW_8	0.901577
GW_8_AGTGGGACAAGGGTCA	GW_8	pre_IN2	GW_8	0.517736
GW_8_AGTGGGACAGAGTGTG	GW_8	NPC1	GW_8	0.559231
GW_8_AGTGGGACAGTCACTA	GW_8	IN1	GW_8	0.890574
GW_8_AGTGGGAGTAAGTAGT	GW_8	NPC1	GW_8	0.967041
GW_8_AGTGGGAGTACCTACA	GW_8	pre_IN1	GW_8	0.59901
GW_8_AGTGGGAGTAGCAAAT	GW_8	MN2	GW_8	0.0161235
GW_8_AGTGGGAGTCACACGC	GW_8	MN2	GW_8	0.0830753
GW_8_AGTGGGAGTCTGCGGT	GW_8	NPC2	GW_8	0.587102
GW_8_AGTGGGAGTGCCTTGG	GW_8	pre_IN2	GW_8	0.688767
GW_8_AGTGGGAGTGTTGGGA	GW_8	MN1	GW_8	0.664685
GW_8_AGTGGGAGTTCCAACA	GW_8	pre_IN3	GW_8	0.475372
GW_8_AGTGGGATCAACCATG	GW_8	MN1	GW_8	0.73804
GW_8_AGTGGGATCAGCCTAA	GW_8	NSC2	GW_8	0.943932
GW_8_AGTGGGATCGAATCCA	GW_8	Astros	GW_8	0.373076
GW_8_AGTGGGATCGGAAATA	GW_8	pre_IN1	GW_8	0.912948
GW_8_AGTGGGATCGGACAAG	GW_8	NPC1	GW_8	0.832605
GW_8_AGTGGGATCGGGAGTA	GW_8	pre_IN3	GW_8	0.805666
GW_8_AGTGGGATCTGCAGTA	GW_8	NSC1	GW_8	0.439148
GW_8_AGTGGGATCTTGCATT	GW_8	MN1	GW_8	0.163091
GW_8_AGTGTCAAGAGACTTA	GW_8	pre_IN2	GW_8	0.54099
GW_8_AGTGTCAAGCAATATG	GW_8	pre_IN1	GW_8	0.634408
GW_8_AGTGTCAAGCCTCGTG	GW_8	IN2	GW_8	0.604602
GW_8_AGTGTCAAGTGTTAGA	GW_8	pre_Oligo	GW_8	0.546143
GW_8_AGTGTCACAAGTAATG	GW_8	pre_IN2	GW_8	0.38675
GW_8_AGTGTCACACAGGAGT	GW_8	IN2	GW_8	0.455337
GW_8_AGTGTCACAGGAACGT	GW_8	pre_Astro	GW_8	0.422622
GW_8_AGTGTCACAGTTTACG	GW_8	pre_IN1	GW_8	0.145258
GW_8_AGTGTCACATCGGACC	GW_8	pre_IN3	GW_8	0.12466
GW_8_AGTGTCAGTACATCCA	GW_8	MN2	GW_8	0.643919
GW_8_AGTGTCAGTCTTGTCC	GW_8	NSC2	GW_8	0.651822
GW_8_AGTGTCAGTGGCCCTA	GW_8	MN2	GW_8	0.26217
GW_8_AGTGTCAGTGGCTCCA	GW_8	NPC1	GW_8	0.26998
GW_8_AGTGTCAGTGGGTATG	GW_8	IN3	GW_8	0.59399
GW_8_AGTGTCAGTGTGACCC	GW_8	IN1	GW_8	0.828365
GW_8_AGTGTCAGTTCACCTC	GW_8	MN2	GW_8	0.492095
GW_8_AGTGTCAGTTCGCTAA	GW_8	MN1	GW_8	0.661562
GW_8_AGTGTCATCAAACCGT	GW_8	MN1	GW_8	0.958348
GW_8_AGTGTCATCACGCATA	GW_8	NSC2	GW_8	0.915378
GW_8_AGTGTCATCCTGCTTG	GW_8	IN1	GW_8	0.0119652
GW_8_AGTGTCATCGCCATAA	GW_8	pre_IN1	GW_8	0.974453
GW_8_AGTGTCATCGGAGCAA	GW_8	IN1	GW_8	0.128116
GW_8_AGTGTCATCGTCGTTC	GW_8	IN2	GW_8	0.446153
GW_8_AGTGTCATCTACCTGC	GW_8	pre_MNs	GW_8	0.655192
GW_8_AGTGTCATCTCATTCA	GW_8	MN2	GW_8	0.354346
GW_8_AGTGTCATCTTATCTG	GW_8	IN3	GW_8	0.872724
GW_8_AGTTGGTAGATTACCC	GW_8	pre_MNs	GW_8	0.828353
GW_8_AGTTGGTAGTGAATTG	GW_8	pre_IN1	GW_8	0.246193
GW_8_AGTTGGTAGTGCAAGC	GW_8	IN2	GW_8	0.460545
GW_8_AGTTGGTAGTGGCACA	GW_8	IN2	GW_8	0.99464
GW_8_AGTTGGTAGTGGTCCC	GW_8	NPC1	GW_8	0.454211
GW_8_AGTTGGTCAAAGGTGC	GW_8	pre_Astro	GW_8	0.304711
GW_8_AGTTGGTCAGGGTTAG	GW_8	NSC2	GW_8	0.319521
GW_8_AGTTGGTCATATGAGA	GW_8	IN2	GW_8	0.906206
GW_8_AGTTGGTCATGGTCAT	GW_8	MN1	GW_8	0.835062
GW_8_AGTTGGTGTAAATGTG	GW_8	IN1	GW_8	0.611431
GW_8_AGTTGGTGTCACACGC	GW_8	MN1	GW_8	0.707398
GW_8_AGTTGGTGTCATCCCT	GW_8	NSC2	GW_8	0.115943
GW_8_AGTTGGTGTCATTAGC	GW_8	pre_IN1	GW_8	0.467423
GW_8_AGTTGGTGTCCAGTGC	GW_8	IN3	GW_8	0.583433
GW_8_AGTTGGTGTCCCTACT	GW_8	NSC1	GW_8	0.94992
GW_8_AGTTGGTGTTACCGAT	GW_8	IN3	GW_8	0.144793
GW_8_AGTTGGTGTTGAACTC	GW_8	pre_IN3	GW_8	0.350791
GW_8_AGTTGGTGTTTGTTGG	GW_8	IN3	GW_8	0.0148013
GW_8_AGTTGGTTCCTAGTGA	GW_8	pre_IN1	GW_8	0.879511
GW_8_ATAACGCAGAAGCCCA	GW_8	pre_IN2	GW_8	0.311463
GW_8_ATAACGCAGAGTACAT	GW_8	NSC2	GW_8	0.640961
GW_8_ATAACGCAGCCCAATT	GW_8	pre_MNs	GW_8	0.664197
GW_8_ATAACGCAGTCCTCCT	GW_8	IN2	GW_8	0.774176
GW_8_ATAACGCCAAACTGTC	GW_8	MN2	GW_8	0.904233
GW_8_ATAACGCCAATCACAC	GW_8	pre_Oligo	GW_8	0.311952
GW_8_ATAACGCCAGTAAGCG	GW_8	IN2	GW_8	0.966027
GW_8_ATAACGCCATCGTCGG	GW_8	MN1	GW_8	0.581784
GW_8_ATAACGCGTGCTAGCC	GW_8	Astros	GW_8	0.0542865
GW_8_ATAACGCGTTCCGGCA	GW_8	pre_IN3	GW_8	0.362279
GW_8_ATAACGCGTTGACGTT	GW_8	pre_IN2	GW_8	0.853711
GW_8_ATAACGCTCAGTTCGA	GW_8	NPC1	GW_8	0.921285
GW_8_ATAACGCTCTCGGACG	GW_8	MN2	GW_8	0.188707
GW_8_ATAACGCTCTGTGCAA	GW_8	pre_MNs	GW_8	0.00230132
GW_8_ATAAGAGAGAAAGTGG	GW_8	NSC1	GW_8	0.157481
GW_8_ATAAGAGAGAAGGGTA	GW_8	pre_IN2	GW_8	0.442547
GW_8_ATAAGAGAGCAATATG	GW_8	MN2	GW_8	0.411388
GW_8_ATAAGAGAGCGCTTAT	GW_8	IN3	GW_8	0.53313
GW_8_ATAAGAGAGGTCATCT	GW_8	NPC1	GW_8	0.0890402
GW_8_ATAAGAGAGTTGAGAT	GW_8	pre_MNs	GW_8	0.644399
GW_8_ATAAGAGCAAAGCAAT	GW_8	MN1	GW_8	0.27241
[truncated: 31,602 more rows]
