# Supplementary material for: Molecular signatures of cell diversity modulated by long noncoding RNAs in the human fetal spinal cord
Source: iScience. 2026 Mar 17;29(4):115399. doi: 10.1016/j.isci.2026.115399 (PMC13090696; doi:10.1016/j.isci.2026.115399)
Supplement: Table S23. TF analysis of scRNA-seq, related to Figure 2I [file mmc24.xlsx]

## Sheet: Table. S23 TF analysis
id	NSCs	NSC1	NSC2	NPC1	NPC2	pre_Oligo	Oligos	pre_Astro	Astros	pre_IN1	pre_IN2	pre_IN3	IN1	IN2	IN3	pre_MNs	MN1	MN2	MN3
HDAC2_extended (1778g)	0.895821	0.869867	0.866713	0.884416	0.846288	0.790386	0.82332	0.804062	0.796782	0.911523	0.890677	0.889123	0.897831	0.926121	0.885305	0.903066	0.903976	0.875235	0.920366
BACH2_extended (131g)	0.111796	0.103981	0.0937092	0.104793	0.0900942	0.0852851	0.0910064	0.0883576	0.0856881	0.138337	0.128033	0.1115	0.118598	0.150061	0.130842	0.128263	0.120346	0.118827	0.134946
HOXB6 (12g)	0.00664572	0.018902	0.0116126	0.017626	0.0252192	0.00642337	0.00941001	0.0101645	0.0138284	0.0873133	0.0628149	0.0634171	0.0615374	0.124311	0.0590438	0.0515855	0.0162881	0.0228624	0.053494
SMARCA4 (14g)	0.0360805	0.0656092	0.0312812	0.0786784	0.0421369	0.0322394	0.0627371	0.0358696	0.0264676	0.118075	0.113441	0.100171	0.124328	0.137275	0.129532	0.131423	0.0909524	0.109913	0.157661
HOXB6_extended (20g)	0.0201546	0.0422061	0.0204876	0.0743904	0.0338107	0.0207681	0.0338471	0.0184526	0.020718	0.149362	0.122049	0.0875953	0.129343	0.139793	0.0878474	0.0757622	0.0557081	0.0534669	0.11887
SOX4_extended (256g)	0.168808	0.164862	0.143027	0.192974	0.134489	0.110885	0.12939	0.114303	0.11101	0.27458	0.243492	0.210998	0.265937	0.265863	0.248585	0.241335	0.200711	0.220288	0.29035
SOX4 (175g)	0.127139	0.119361	0.103703	0.144	0.0929396	0.0777416	0.0935404	0.0799212	0.0757505	0.221932	0.197272	0.162985	0.217586	0.214206	0.20348	0.194589	0.15492	0.177992	0.240619
HOXB9_extended (55g)	0.113591	0.106255	0.0885078	0.0975739	0.079033	0.0441681	0.0532039	0.0641549	0.0712417	0.161941	0.150651	0.128072	0.136679	0.222419	0.169681	0.146017	0.119643	0.117071	0.168671
HOXB9 (32g)	0.0492758	0.0541887	0.0389566	0.056133	0.0419082	0.0230172	0.0280356	0.0283083	0.0331515	0.117019	0.126372	0.0876195	0.0932195	0.187159	0.143428	0.092392	0.0586622	0.0728173	0.115724
HOXB7 (27g)	0.0208598	0.0316355	0.0180211	0.0422428	0.0336699	0.0219872	0.0281756	0.0179766	0.0185656	0.119938	0.1534	0.0911405	0.114508	0.192042	0.171762	0.101988	0.0531874	0.0914776	0.120119
HOXB5_extended (58g)	0.0920562	0.088849	0.0781383	0.0848172	0.0725088	0.0527669	0.0544017	0.0586877	0.0569518	0.195389	0.205253	0.144886	0.184623	0.217955	0.201685	0.171575	0.129734	0.16649	0.203999
HOXB5 (36g)	0.107899	0.110969	0.092954	0.104546	0.0898808	0.063409	0.0719866	0.0774321	0.0739451	0.211867	0.225862	0.172534	0.226235	0.261936	0.24051	0.205655	0.160087	0.194936	0.254849
HOXB7_extended (97g)	0.080805	0.0776327	0.0722101	0.0689407	0.0747043	0.0527794	0.0634317	0.0585811	0.0538541	0.137977	0.150455	0.12279	0.130975	0.180637	0.170848	0.144091	0.097351	0.129857	0.150507
HOXB8_extended (103g)	0.0890514	0.0806929	0.074843	0.0752638	0.0717753	0.0514075	0.0537347	0.058924	0.0594149	0.165115	0.202601	0.130563	0.162248	0.191602	0.200902	0.158177	0.115546	0.157477	0.170003
HOXB8 (56g)	0.0969764	0.0937858	0.08414	0.0890363	0.0801636	0.0604682	0.0719059	0.0682467	0.0628873	0.1743	0.214409	0.147334	0.186464	0.216399	0.213257	0.178195	0.136229	0.169063	0.201582
HOXB3_extended (18g)	0.0228317	0.0279384	0.0145986	0.0630753	0.0152289	0.0377194	0.0368648	0.0402198	0.0281595	0.120562	0.188011	0.0404934	0.165863	0.0657177	0.100019	0.0377675	0.0308929	0.0849054	0.0794639
BCL11A_extended (22g)	0.00760602	0.0186873	0.00916243	0.0257886	0.0094474	0.052284	0.0354485	0.0276693	0.0208603	0.0891677	0.142547	0.0212758	0.0805681	0.079167	0.160112	0.0312841	0.023544	0.102069	0.0333199
PAX2_extended (82g)	0.00979092	0.0282251	0.0112591	0.0378532	0.0133576	0.0497924	0.0382974	0.0327553	0.0245819	0.106069	0.169551	0.0282112	0.0882475	0.0588038	0.109317	0.0295438	0.0248134	0.0872836	0.045416
PAX2 (31g)	0.0103252	0.0278797	0.010199	0.0242984	0.0150398	0.0379493	0.0429415	0.0255142	0.0198892	0.127466	0.247918	0.0337717	0.0513644	0.0938191	0.161929	0.0333958	0.0227642	0.0983493	0.0352823
SOX11_extended (162g)	0.0601839	0.0719904	0.0591553	0.101732	0.0618256	0.0768394	0.108549	0.0672982	0.0543306	0.117798	0.0931408	0.0823043	0.132249	0.0786579	0.0853161	0.087751	0.0737578	0.0932842	0.118349
SOX11 (111g)	0.0407007	0.0576109	0.0429654	0.0769652	0.0443428	0.0559155	0.0698014	0.0538255	0.0402805	0.093279	0.0755815	0.0630736	0.111413	0.0550565	0.0672085	0.0680757	0.0591221	0.0784249	0.0992209
HDAC2 (890g)	0.462584	0.438714	0.439951	0.450985	0.417015	0.414563	0.413054	0.413477	0.400743	0.469912	0.471919	0.437837	0.465493	0.468364	0.464333	0.444233	0.441064	0.457853	0.46503
EBF1 (19g)	0.005816	0.0184557	0.0070261	0.0335917	0.0155879	0.0126648	0.0105752	0.00810559	0.011521	0.0799377	0.109314	0.0575757	0.168067	0.0570084	0.0706573	0.0828272	0.0879755	0.0966701	0.115978
SMARCA4_extended (1664g)	0.772179	0.754238	0.741344	0.776889	0.718167	0.740749	0.749532	0.7305	0.714651	0.81707	0.830312	0.77034	0.827435	0.797056	0.811649	0.784661	0.775946	0.807791	0.814008
KDM5B_extended (574g)	0.289879	0.27603	0.264127	0.291103	0.242223	0.250647	0.239399	0.26111	0.245645	0.307922	0.326297	0.274176	0.315936	0.292233	0.310466	0.274439	0.275556	0.29358	0.307769
HMGB1 (14g)	0.429177	0.165025	0.329962	0.160184	0.158252	0.1424	0.112186	0.134264	0.100439	0.198095	0.178725	0.200822	0.194177	0.219339	0.183926	0.194839	0.182386	0.156659	0.203818
HMGB2 (34g)	0.274794	0.0946341	0.177775	0.0681778	0.0752602	0.0528553	0.0245221	0.103311	0.0753453	0.0301744	0.0288371	0.049593	0.030435	0.0504601	0.0363021	0.0405815	0.0445934	0.0299382	0.0376855
SMC3_extended (26g)	0.0790081	0.0135905	0.0505221	0.00808091	0.020826	0.0145802	0.00708639	0.0150022	0.0120186	0.00660008	0.0105037	0.0199148	0.00607366	0.0136474	0.0122457	0.0117527	0.00951923	0.00798825	0.00758424
HES6_extended (19g)	0.0317835	0.0449524	0.0224216	0.100682	0.0252721	0.0193261	0.0137065	0.0242622	0.0178359	0.0306425	0.00970409	0.0244854	0.0180094	0.0169154	0.0132914	0.014735	0.0548183	0.0148533	0.0311593
SPAG7 (11g)	0.00211938	0.013916	0.0115798	0.00565667	0.017966	0.00471613	0.00956717	0.00701811	0.0130368	0.00350451	0.0027742	0.0155612	0.00296271	0.0054821	0.00532345	0.0108087	0.0108168	0.00508734	0.00486402
HMGA1 (58g)	0.172309	0.130029	0.139258	0.105854	0.0959681	0.0679639	0.0643945	0.0889392	0.0857504	0.0805195	0.0584622	0.088256	0.0635636	0.127116	0.089063	0.100581	0.118171	0.0756383	0.106094
JUN_extended (339g)	0.157586	0.151651	0.15169	0.126575	0.143177	0.1186	0.118777	0.131547	0.14005	0.0903402	0.0757186	0.115434	0.0783711	0.124315	0.097657	0.12649	0.150542	0.101077	0.117301
JUN (108g)	0.0449556	0.0532018	0.0468685	0.0434666	0.0457891	0.0433535	0.0367353	0.0425622	0.0450384	0.0320387	0.0265915	0.0401169	0.0274602	0.0501091	0.0389639	0.0487337	0.0591756	0.0377558	0.0471472
HOXB2_extended (139g)	0.14426	0.13393	0.130056	0.123867	0.117172	0.0732021	0.0817739	0.0886547	0.0983	0.140098	0.110891	0.137213	0.116265	0.176096	0.12793	0.141612	0.142229	0.107145	0.151973
HOXB2 (131g)	0.129309	0.122973	0.120615	0.115712	0.110666	0.0704106	0.0801309	0.0840269	0.0923996	0.129193	0.101313	0.126917	0.108195	0.154841	0.114992	0.130657	0.130754	0.0994753	0.138113
HOXA9_extended (20g)	0.115801	0.0930128	0.0832333	0.0837385	0.0512877	0.032127	0.0215525	0.040905	0.041241	0.107021	0.0649779	0.0817355	0.0874091	0.187904	0.105822	0.131063	0.112362	0.0904858	0.186125
HOXC9_extended (41g)	0.148024	0.117642	0.11508	0.0975371	0.0850859	0.0407485	0.0376707	0.0678003	0.0792859	0.16711	0.119686	0.133194	0.138169	0.197522	0.136529	0.163599	0.139786	0.126395	0.182459
TAF7 (32g)	0.159159	0.130565	0.119678	0.112623	0.101254	0.0644052	0.0705152	0.0781993	0.0889673	0.126544	0.104574	0.127068	0.11431	0.172488	0.130378	0.14907	0.14534	0.112627	0.162058
TAF7_extended (517g)	0.50298	0.408141	0.410605	0.40328	0.33986	0.263856	0.247812	0.29575	0.306936	0.422431	0.370552	0.402379	0.395503	0.51237	0.415059	0.439203	0.445779	0.375045	0.482245
ATF4_extended (26g)	0.323815	0.285541	0.244387	0.230451	0.17185	0.0838163	0.0767267	0.142428	0.17727	0.264272	0.201636	0.232542	0.222632	0.373979	0.269597	0.288543	0.309185	0.229023	0.337209
HOXC6_extended (51g)	0.0220781	0.02667	0.0172818	0.0245099	0.0165086	0.00884921	0.00633893	0.0127942	0.0117898	0.0264879	0.0182158	0.0288112	0.0238945	0.0512606	0.0333882	0.0392931	0.0217973	0.0297956	0.056342
HOXC6 (26g)	0.0133951	0.0255268	0.0151617	0.0265937	0.0143261	0.00954777	0.00526249	0.0137957	0.0123668	0.0339227	0.0207963	0.0280965	0.0319772	0.0617187	0.0332944	0.0409602	0.0159282	0.0292492	0.0773212
HOXA7_extended (20g)	0.0148606	0.0160238	0.0105386	0.0170972	0.016973	0.0059762	0.0132159	0.00507417	0.00652408	0.0211255	0.0155424	0.0303905	0.0244801	0.0427927	0.0248215	0.0475743	0.011975	0.0297273	0.0746093
HOXA9 (10g)	0.00704311	0.0195557	0.00965624	0.0322674	0.0148577	0.00446565	0.00397151	0.00644808	0.00576095	0.0442486	0.0248355	0.034917	0.0428025	0.0851588	0.0305106	0.0589797	0.0101224	0.030887	0.126083
HSPA5 (14g)	0.0714767	0.0738698	0.0608372	0.0253627	0.0627955	0.0271155	0.0379311	0.0829872	0.101368	0.006141	0.00600709	0.0174642	0.00441243	0.00491285	0.00850269	0.0114615	0.00933982	0.00697157	0.0054197
RFX4_extended (16g)	0.0830774	0.0797742	0.0715072	0.0467358	0.0599233	0.070848	0.0350055	0.175387	0.177627	0.00932615	0.0389883	0.0136243	0.00834445	0.00435924	0.0127647	0.0118388	0.00762327	0.0237644	0.0115915
SOX2_extended (84g)	0.126826	0.10584	0.117528	0.0802871	0.0966974	0.122974	0.0909415	0.197076	0.177393	0.0190886	0.0240843	0.0310922	0.017905	0.0159447	0.0228152	0.0213303	0.034089	0.0292673	0.017228
SOX2 (62g)	0.122859	0.102972	0.112789	0.0657705	0.0902933	0.106521	0.0842803	0.187599	0.166432	0.012812	0.0158337	0.0252473	0.0104393	0.0111	0.0191006	0.013622	0.0243311	0.0190774	0.0071903
FOS_extended (402g)	0.219021	0.208522	0.199188	0.235023	0.176254	0.272115	0.244984	0.224873	0.213002	0.202346	0.197001	0.171685	0.198972	0.209901	0.21406	0.186764	0.183738	0.200037	0.209865
FOS (84g)	0.0747994	0.0733521	0.0697306	0.0813882	0.0574729	0.112716	0.0753517	0.0694528	0.0692495	0.0538232	0.0455513	0.048473	0.0509653	0.0679587	0.0619586	0.0602904	0.0664186	0.0595753	0.062119
SREBF2 (78g)	0.0270645	0.0321951	0.0294067	0.0293417	0.0314154	0.0323882	0.0452524	0.038763	0.035344	0.0330179	0.0307974	0.0313993	0.0344422	0.0304963	0.0331043	0.0376976	0.0435086	0.0371993	0.0387213
KLF6_extended (25g)	0.0454954	0.0438175	0.0467422	0.0361639	0.0468782	0.0562052	0.068231	0.0424055	0.0431314	0.0411872	0.0401852	0.0492283	0.044665	0.0524158	0.0477236	0.0732069	0.110933	0.0593996	0.0581435
NFIX (33g)	0.0313827	0.0645261	0.0441548	0.132206	0.0521669	0.126516	0.0930403	0.114105	0.0835408	0.134248	0.107065	0.0603785	0.136742	0.016292	0.046959	0.0404281	0.0305402	0.0866297	0.0620002
TCF12_extended (22g)	0.0156852	0.0558561	0.0195952	0.148671	0.0170557	0.083101	0.073052	0.0850578	0.0471688	0.125032	0.0860034	0.0249011	0.19763	0.00900283	0.0433425	0.0236876	0.0259201	0.075645	0.0759108
SETBP1 (18g)	0.0328659	0.0509079	0.0289034	0.168041	0.0208545	0.0878843	0.0697973	0.0946879	0.0570041	0.19447	0.177041	0.0394396	0.226107	0.0236482	0.0783907	0.0335731	0.0242455	0.102022	0.0883012
ODC1 (659g)	0.233032	0.229444	0.208295	0.268782	0.187183	0.277702	0.266031	0.285172	0.241392	0.307833	0.373049	0.220293	0.348244	0.227891	0.318772	0.230143	0.213183	0.316022	0.271516
ZMIZ1 (98g)	0.00383851	0.0115502	0.00702242	0.0306624	0.00916575	0.0287679	0.0203582	0.0217561	0.0142237	0.0396767	0.0777282	0.0169378	0.0535616	0.00578152	0.0440223	0.0115125	0.0106526	0.0506964	0.0156392
BPTF (70g)	0.00713136	0.0208836	0.0103486	0.0308572	0.00914781	0.0510648	0.0331573	0.0401789	0.026988	0.0253809	0.0518443	0.0109865	0.0341686	0.00755282	0.0373916	0.00850572	0.0109086	0.0446734	0.0123406
EZH2 (418g)	0.0757845	0.0895529	0.0887662	0.118523	0.0865482	0.151846	0.133334	0.139962	0.116719	0.123283	0.161405	0.0937112	0.150688	0.0670311	0.123919	0.0775722	0.0687425	0.126369	0.0842494
HMGN3_extended (392g)	0.119409	0.126592	0.125174	0.144356	0.119466	0.190701	0.172343	0.171302	0.153787	0.139062	0.161855	0.120762	0.156358	0.101129	0.137885	0.108667	0.102127	0.144042	0.115518
ZEB1_extended (292g)	0.0194381	0.0431929	0.0263129	0.108121	0.0262965	0.102717	0.0771981	0.0876424	0.057831	0.108743	0.100667	0.0318312	0.116288	0.0133113	0.0538834	0.0232683	0.0299236	0.0714917	0.0464446
PBX3_extended (658g)	0.0578148	0.115825	0.0849854	0.170117	0.0915181	0.263044	0.2221	0.207961	0.175078	0.203843	0.283291	0.110628	0.266255	0.0761973	0.220004	0.102162	0.0931852	0.240781	0.143546
CUX1_extended (947g)	0.251842	0.265202	0.248373	0.31285	0.241853	0.416555	0.373577	0.372258	0.337249	0.330503	0.414758	0.24637	0.380174	0.235534	0.36204	0.248306	0.231527	0.368927	0.280793
ZNF148_extended (723g)	0.179441	0.19971	0.183545	0.237224	0.183779	0.326777	0.278935	0.296941	0.271636	0.239057	0.296262	0.178899	0.285571	0.156643	0.263797	0.171991	0.156181	0.274032	0.195623
UBE2K (20g)	0.00253893	0.0102825	0.00709013	0.00764843	0.0119832	0.0183233	0.0347773	0.0174806	0.0144874	0.00708247	0.0124563	0.0122152	0.0105986	0.00222593	0.0139613	0.0110472	0.00938385	0.0195107	0.00377498
MAZ_extended (995g)	0.162005	0.16697	0.201314	0.157732	0.225226	0.222394	0.225107	0.219406	0.208776	0.139132	0.181895	0.213436	0.165936	0.12056	0.179903	0.173759	0.145839	0.19751	0.128669
YY1 (713g)	0.0872509	0.0993329	0.115706	0.0993853	0.137499	0.167654	0.169845	0.145529	0.138344	0.0863807	0.136326	0.130547	0.115612	0.0709184	0.135401	0.109508	0.0862341	0.14256	0.0835575
RAD21_extended (1304g)	0.31247	0.30705	0.330546	0.310598	0.338661	0.409453	0.402916	0.406532	0.380741	0.287214	0.364866	0.319111	0.319465	0.246589	0.347902	0.294297	0.267131	0.36319	0.269663
YY1_extended (1634g)	0.206886	0.269554	0.293578	0.266538	0.361227	0.441599	0.436447	0.392425	0.380644	0.240717	0.347389	0.330642	0.291485	0.181601	0.327555	0.271367	0.230057	0.353802	0.202869
MXI1_extended (1594g)	0.219799	0.291379	0.297532	0.313471	0.358428	0.477587	0.451306	0.418552	0.402929	0.292941	0.394519	0.337332	0.343572	0.211095	0.366516	0.284905	0.249898	0.387898	0.235852
ZNF91_extended (373g)	0.0676384	0.0730077	0.0740437	0.0860238	0.0761586	0.120837	0.10911	0.0978989	0.0847247	0.0927859	0.136018	0.0861911	0.113818	0.0681966	0.123087	0.0799319	0.063794	0.117742	0.083606
SF1 (537g)	0.104891	0.118005	0.114665	0.138849	0.112429	0.198253	0.17997	0.191883	0.163699	0.122225	0.167649	0.106945	0.148091	0.0857454	0.151803	0.0985384	0.0925652	0.15713	0.0987178
SREBF2_extended (1551g)	0.58371	0.580725	0.588918	0.595167	0.590243	0.686372	0.667087	0.646534	0.627344	0.609251	0.653128	0.589241	0.640956	0.569126	0.633432	0.587736	0.573458	0.648539	0.597199
BCLAF1_extended (1102g)	0.18092	0.201832	0.203412	0.224378	0.218517	0.313543	0.30208	0.284743	0.259826	0.219188	0.296957	0.217865	0.256938	0.159899	0.269798	0.191057	0.177873	0.279588	0.182594
CREB1_extended (919g)	0.128694	0.16097	0.148554	0.188936	0.16334	0.289235	0.262268	0.248381	0.221508	0.181943	0.26208	0.160044	0.222396	0.113344	0.232112	0.138237	0.130447	0.237623	0.139216
KDM5A_extended (1342g)	0.115219	0.189129	0.176999	0.21134	0.22281	0.326504	0.307468	0.281149	0.26034	0.203028	0.295107	0.221348	0.243357	0.117249	0.261906	0.17759	0.154152	0.284287	0.145813
EZH2_extended (1501g)	0.304011	0.334743	0.347484	0.374094	0.371329	0.488314	0.470227	0.447705	0.411782	0.377389	0.473916	0.372454	0.428489	0.278964	0.419113	0.334719	0.304574	0.441247	0.321594
ZMIZ1_extended (1432g)	0.211906	0.270932	0.267751	0.31628	0.314086	0.441574	0.422441	0.388678	0.358195	0.329138	0.435212	0.322542	0.398714	0.220066	0.374711	0.281338	0.248325	0.397691	0.278921
FOXN3_extended (13g)	0.00941756	0.0206713	0.0172966	0.0482747	0.010432	0.177502	0.0606871	0.0811132	0.0671399	0.0264167	0.0354545	0.00779534	0.0361676	0.00342735	0.0450305	0.00711009	0.00702294	0.0530052	0.0088636
SOX6_extended (61g)	0.0327351	0.0526448	0.0496418	0.0596327	0.0530421	0.209165	0.163866	0.12604	0.130701	0.026582	0.0641276	0.0217139	0.0271428	0.0101053	0.0576006	0.0161963	0.0192487	0.0566237	0.0151221
SOX6 (28g)	0.0458709	0.0532933	0.0513952	0.0671196	0.0563698	0.185545	0.152128	0.114492	0.0976085	0.03396	0.0553858	0.0281767	0.0312653	0.0110284	0.0393773	0.0199037	0.0175895	0.0425696	0.0141125
JUND_extended (262g)	0.0697004	0.0934188	0.104941	0.125712	0.125715	0.272504	0.193353	0.19497	0.1842	0.0904142	0.100398	0.0902042	0.108127	0.0512016	0.0903421	0.0788617	0.0741476	0.114991	0.0659312
SOX5_extended (53g)	0.0214993	0.0365783	0.0341683	0.070931	0.0317115	0.215492	0.162575	0.0993721	0.089119	0.0419481	0.0601948	0.0234339	0.0562628	0.0107883	0.060158	0.0215216	0.0147404	0.073347	0.0288564
PBX1_extended (11g)	0.0257727	0.0779857	0.0287302	0.0613921	0.019656	0.0660017	0.0546877	0.113237	0.0990201	0.0341156	0.0221963	0.0097725	0.0257405	0.00712387	0.039508	0.0148056	0.00583927	0.041311	0.0316922
MEIS1_extended (34g)	0.0479384	0.0868028	0.0507474	0.0652374	0.034605	0.0827203	0.044242	0.143142	0.114099	0.0413541	0.0748611	0.0176906	0.0883581	0.0117347	0.0540872	0.02087	0.0255283	0.0700468	0.0485213
MEIS1 (29g)	0.0524482	0.0859401	0.0536627	0.0721703	0.0341438	0.0907521	0.0496334	0.146771	0.107753	0.0464326	0.082833	0.0175037	0.0974545	0.0127737	0.0603895	0.0221247	0.0279725	0.0766439	0.0546801
FOXO3_extended (33g)	0.000744678	0.00699338	0.00297563	0.00283322	0.00695428	0.00499774	0.00519235	0.00414916	0.00385267	0.00188205	0.00478668	0.00631226	0.00268281	0.00256501	0.00605596	0.00416103	0.00359627	0.00848726	0.00128987
FOXO3 (13g)	0.00130697	0.012144	0.00289811	0.00358614	0.00611092	0.00641586	0.00409205	0.00533015	0.00452849	0.00240564	0.00750783	0.00563179	0.00357342	0.00370353	0.0103525	0.00438487	0.00341742	0.0146967	0.00183968
BCLAF1 (109g)	0.00123884	0.0046855	0.00667382	0.00284235	0.0124577	0.0049251	0.00653564	0.00399499	0.00550729	0.00184706	0.00320748	0.0122411	0.0025359	0.00214938	0.00365605	0.00658107	0.00589852	0.00474181	0.00117085
KDM5A (64g)	0.000665713	0.00432706	0.00384094	0.00380811	0.0079307	0.00579342	0.00843114	0.00504262	0.00477016	0.00249301	0.00443462	0.0071267	0.0037278	0.00149494	0.00368109	0.00363882	0.00466191	0.00570618	0.000902197
EP300_extended (17g)	0.00149709	0.00888627	0.00382252	0.00585777	0.00562473	0.00974767	0.00841151	0.013593	0.0102492	0.00368766	0.0108102	0.00564992	0.00698921	0.00108355	0.00892219	0.00327412	0.00410387	0.0100349	0.00116683
EP300 (15g)	0.00151524	0.0093039	0.00396239	0.00577409	0.00590457	0.00987744	0.00848876	0.0141802	0.0108986	0.00374192	0.0114557	0.00599504	0.00719287	0.00108748	0.00975337	0.00368193	0.0040586	0.0106924	0.00120422
HOXC8_extended (17g)	0.00264788	0.0230602	0.0122294	0.013259	0.0207993	0.0357767	0.0231674	0.0186611	0.0191132	0.0160796	0.0262584	0.0247907	0.0296858	0.0242868	0.054676	0.0565906	0.0118914	0.086828	0.0607131
HLTF (23g)	0.00150427	0.00910314	0.0044536	0.00603904	0.00506291	0.0487925	0.0223142	0.00742635	0.0106198	0.00802221	0.0515067	0.00697019	0.0251077	0.00629962	0.059696	0.00799858	0.00722982	0.0485635	0.0070593
FOXJ3 (13g)	0.00191337	0.00676924	0.00312355	0.00415943	0.0042099	0.0231032	0.00649084	0.00606773	0.00652468	0.00368936	0.0158524	0.00539525	0.0116001	0.00321484	0.0264817	0.00689736	0.00693851	0.0283407	0.00540458
