# Supplementary material for: Molecular signatures of cell diversity modulated by long noncoding RNAs in the human fetal spinal cord
Source: iScience. 2026 Mar 17;29(4):115399. doi: 10.1016/j.isci.2026.115399 (PMC13090696; doi:10.1016/j.isci.2026.115399)
Supplement: Table S24. GO analysis of scRNA-seq, related to Figure 2J [file mmc25.xlsx]

## Sheet: Table.S24 GO analysis
GO ID (level1)	GO Term (level1)	GO ID (level2)	GO Term (level2)	Gene Number(Cluster_0)	Gene List(Cluster_0)	Gene Number(Cluster_1)	Gene List(Cluster_1)	Gene Number(Cluster_10)	Gene List(Cluster_10)	Gene Number(Cluster_11)	Gene List(Cluster_11)	Gene Number(Cluster_12)	Gene List(Cluster_12)	Gene Number(Cluster_13)	Gene List(Cluster_13)	Gene Number(Cluster_14)	Gene List(Cluster_14)	Gene Number(Cluster_15)	Gene List(Cluster_15)	Gene Number(Cluster_16)	Gene List(Cluster_16)	Gene Number(Cluster_17)	Gene List(Cluster_17)	Gene Number(Cluster_18)	Gene List(Cluster_18)	Gene Number(Cluster_19)	Gene List(Cluster_19)	Gene Number(Cluster_2)	Gene List(Cluster_2)	Gene Number(Cluster_20)	Gene List(Cluster_20)	Gene Number(Cluster_21)	Gene List(Cluster_21)	Gene Number(Cluster_22)	Gene List(Cluster_22)	Gene Number(Cluster_23)	Gene List(Cluster_23)	Gene Number(Cluster_24)	Gene List(Cluster_24)	Gene Number(Cluster_25)	Gene List(Cluster_25)	Gene Number(Cluster_26)	Gene List(Cluster_26)	Gene Number(Cluster_27)	Gene List(Cluster_27)	Gene Number(Cluster_3)	Gene List(Cluster_3)	Gene Number(Cluster_4)	Gene List(Cluster_4)
GO:0003674	Molecular Function	GO:0003774	cytoskeletal motor activity	16	ENSG00000041515(MYO16),ENSG00000054523(KIF1B),ENSG00000066933(MYO9A),ENSG00000077380(DYNC1I2),ENSG00000084731(KIF3C),ENSG00000099331(MYO9B),ENSG00000126214(KLC1),ENSG00000128641(MYO1B),ENSG00000131437(KIF3A),ENSG00000133026(MYH10),ENSG00000139116(KIF21A),ENSG00000155980(KIF5A),ENSG00000162849(KIF26B),ENSG00000168280(KIF5C),ENSG00000197102(DYNC1H1),ENSG00000197535(MYO5A)	11	ENSG00000041515(MYO16),ENSG00000054523(KIF1B),ENSG00000066933(MYO9A),ENSG00000084731(KIF3C),ENSG00000099331(MYO9B),ENSG00000131437(KIF3A),ENSG00000133026(MYH10),ENSG00000155980(KIF5A),ENSG00000168280(KIF5C),ENSG00000197102(DYNC1H1),ENSG00000197535(MYO5A)	15	ENSG00000041515(MYO16),ENSG00000066933(MYO9A),ENSG00000084731(KIF3C),ENSG00000126214(KLC1),ENSG00000130294(KIF1A),ENSG00000131437(KIF3A),ENSG00000133026(MYH10),ENSG00000139116(KIF21A),ENSG00000155980(KIF5A),ENSG00000162849(KIF26B),ENSG00000168280(KIF5C),ENSG00000176658(MYO1D),ENSG00000185842(DNAH14),ENSG00000196586(MYO6),ENSG00000197535(MYO5A)	5	ENSG00000092841(MYL6),ENSG00000126214(KLC1),ENSG00000127445(PIN1),ENSG00000130294(KIF1A),ENSG00000197102(DYNC1H1)	6	ENSG00000054523(KIF1B),ENSG00000062725(APPBP2),ENSG00000066933(MYO9A),ENSG00000137177(KIF13A),ENSG00000145555(MYO10),ENSG00000196586(MYO6)	3	ENSG00000092841(MYL6),ENSG00000099331(MYO9B),ENSG00000157483(MYO1E)	2	ENSG00000092841(MYL6),ENSG00000137177(KIF13A)	6	ENSG00000084731(KIF3C),ENSG00000108055(SMC3),ENSG00000126214(KLC1),ENSG00000131437(KIF3A),ENSG00000168280(KIF5C),ENSG00000197535(MYO5A)	4	ENSG00000079616(KIF22),ENSG00000137177(KIF13A),ENSG00000157483(MYO1E),ENSG00000185842(DNAH14)	7	ENSG00000068796(KIF2A),ENSG00000099331(MYO9B),ENSG00000131437(KIF3A),ENSG00000137177(KIF13A),ENSG00000139116(KIF21A),ENSG00000196586(MYO6),ENSG00000197535(MYO5A)	0	--	5	ENSG00000092841(MYL6),ENSG00000100345(MYH9),ENSG00000128641(MYO1B),ENSG00000145555(MYO10),ENSG00000170759(KIF5B)	6	ENSG00000068796(KIF2A),ENSG00000126214(KLC1),ENSG00000127445(PIN1),ENSG00000131437(KIF3A),ENSG00000196465(MYL6B),ENSG00000197102(DYNC1H1)	2	ENSG00000088727(KIF9),ENSG00000092841(MYL6)	13	ENSG00000068796(KIF2A),ENSG00000084731(KIF3C),ENSG00000125971(DYNLRB1),ENSG00000126214(KLC1),ENSG00000127445(PIN1),ENSG00000130294(KIF1A),ENSG00000131437(KIF3A),ENSG00000155980(KIF5A),ENSG00000162849(KIF26B),ENSG00000168280(KIF5C),ENSG00000170759(KIF5B),ENSG00000196465(MYL6B),ENSG00000197102(DYNC1H1)	2	ENSG00000062725(APPBP2),ENSG00000137177(KIF13A)	9	ENSG00000062725(APPBP2),ENSG00000084731(KIF3C),ENSG00000108055(SMC3),ENSG00000126214(KLC1),ENSG00000127445(PIN1),ENSG00000131437(KIF3A),ENSG00000168280(KIF5C),ENSG00000170759(KIF5B),ENSG00000196465(MYL6B)	13	ENSG00000077380(DYNC1I2),ENSG00000084731(KIF3C),ENSG00000108055(SMC3),ENSG00000126214(KLC1),ENSG00000128641(MYO1B),ENSG00000131437(KIF3A),ENSG00000133026(MYH10),ENSG00000139116(KIF21A),ENSG00000162849(KIF26B),ENSG00000168280(KIF5C),ENSG00000170759(KIF5B),ENSG00000176658(MYO1D),ENSG00000196586(MYO6)	1	ENSG00000092841(MYL6)	2	ENSG00000092841(MYL6),ENSG00000128641(MYO1B)	20	ENSG00000079616(KIF22),ENSG00000090889(KIF4A),ENSG00000108055(SMC3),ENSG00000112984(KIF20A),ENSG00000118193(KIF14),ENSG00000121621(KIF18A),ENSG00000127445(PIN1),ENSG00000133026(MYH10),ENSG00000137177(KIF13A),ENSG00000137807(KIF23),ENSG00000138160(KIF11),ENSG00000138182(KIF20B),ENSG00000138778(CENPE),ENSG00000142945(KIF2C),ENSG00000157483(MYO1E),ENSG00000163808(KIF15),ENSG00000166813(KIF7),ENSG000…	0	--	10	ENSG00000079616(KIF22),ENSG00000108055(SMC3),ENSG00000127445(PIN1),ENSG00000138160(KIF11),ENSG00000138182(KIF20B),ENSG00000138778(CENPE),ENSG00000142945(KIF2C),ENSG00000163808(KIF15),ENSG00000170759(KIF5B),ENSG00000237649(KIFC1)
GO:0003674	Molecular Function	GO:0003824	catalytic activity	557	ENSG00000001629(ANKIB1),ENSG00000002746(HECW1),ENSG00000003987(MTMR7),ENSG00000004487(KDM1A),ENSG00000005339(CREBBP),ENSG00000005810(MYCBP2),ENSG00000006459(KDM7A),ENSG00000008086(CDKL5),ENSG00000008277(ADAM22),ENSG00000009335(UBE3C),ENSG00000009954(BAZ1B),ENSG00000010810(FYN),ENSG00000011243(AKAP8L),ENSG00000011405(PIK3C2A),ENSG00000011566(MAP4K3),ENSG00000012983(MAP4K5),ENSG00000017260(ATP2C1),…	528	ENSG00000001629(ANKIB1),ENSG00000002746(HECW1),ENSG00000003096(KLHL13),ENSG00000004487(KDM1A),ENSG00000005339(CREBBP),ENSG00000005810(MYCBP2),ENSG00000008083(JARID2),ENSG00000008086(CDKL5),ENSG00000008277(ADAM22),ENSG00000009335(UBE3C),ENSG00000009413(REV3L),ENSG00000010810(FYN),ENSG00000011243(AKAP8L),ENSG00000011405(PIK3C2A),ENSG00000011566(MAP4K3),ENSG00000012983(MAP4K5),ENSG00000017260(ATP2C1…	267	ENSG00000001629(ANKIB1),ENSG00000002746(HECW1),ENSG00000003987(MTMR7),ENSG00000005486(RHBDD2),ENSG00000005810(MYCBP2),ENSG00000008277(ADAM22),ENSG00000011243(AKAP8L),ENSG00000011566(MAP4K3),ENSG00000014641(MDH1),ENSG00000017260(ATP2C1),ENSG00000026652(AGPAT4),ENSG00000033170(FUT8),ENSG00000033178(UBA6),ENSG00000038382(TRIO),ENSG00000047249(ATP6V1H),ENSG00000048052(HDAC9),ENSG00000049759(NEDD4L),E…	395	ENSG00000000419(DPM1),ENSG00000004455(AK2),ENSG00000004478(FKBP4),ENSG00000005194(CIAPIN1),ENSG00000005810(MYCBP2),ENSG00000006451(RALA),ENSG00000007944(MYLIP),ENSG00000010256(UQCRC1),ENSG00000011009(LYPLA2),ENSG00000012061(ERCC1),ENSG00000012660(ELOVL5),ENSG00000013275(PSMC4),ENSG00000047249(ATP6V1H),ENSG00000058063(ATP11B),ENSG00000058091(CDK14),ENSG00000063854(HAGH),ENSG00000064655(EYA2),ENSG0…	350	ENSG00000005339(CREBBP),ENSG00000008311(AASS),ENSG00000008394(MGST1),ENSG00000009335(UBE3C),ENSG00000009413(REV3L),ENSG00000011405(PIK3C2A),ENSG00000011566(MAP4K3),ENSG00000018625(ATP1A2),ENSG00000024048(UBR2),ENSG00000026652(AGPAT4),ENSG00000033170(FUT8),ENSG00000035928(RFC1),ENSG00000044574(HSPA5),ENSG00000048052(HDAC9),ENSG00000049192(ADAMTS6),ENSG00000049323(LTBP1),ENSG00000051382(PIK3CB),ENS…	148	ENSG00000003402(CFLAR),ENSG00000012061(ERCC1),ENSG00000012660(ELOVL5),ENSG00000013275(PSMC4),ENSG00000017260(ATP2C1),ENSG00000026297(RNASET2),ENSG00000042980(ADAM28),ENSG00000044574(HSPA5),ENSG00000048052(HDAC9),ENSG00000051523(CYBA),ENSG00000057657(PRDM1),ENSG00000059377(TBXAS1),ENSG00000067560(RHOA),ENSG00000070961(ATP2B1),ENSG00000073849(ST6GAL1),ENSG00000075624(ACTB),ENSG00000075785(RAB7A),EN…	163	ENSG00000004059(ARF5),ENSG00000012061(ERCC1),ENSG00000018625(ATP1A2),ENSG00000035928(RFC1),ENSG00000044524(EPHA3),ENSG00000044574(HSPA5),ENSG00000049323(LTBP1),ENSG00000051523(CYBA),ENSG00000053371(AKR7A2),ENSG00000054148(PHPT1),ENSG00000058668(ATP2B4),ENSG00000061455(PRDM6),ENSG00000064655(EYA2),ENSG00000067560(RHOA),ENSG00000069702(TGFBR3),ENSG00000075651(PLD1),ENSG00000075711(DLG1),ENSG0000007…	312	ENSG00000002746(HECW1),ENSG00000003096(KLHL13),ENSG00000003987(MTMR7),ENSG00000005486(RHBDD2),ENSG00000005810(MYCBP2),ENSG00000008083(JARID2),ENSG00000008277(ADAM22),ENSG00000011243(AKAP8L),ENSG00000011566(MAP4K3),ENSG00000013441(CLK1),ENSG00000017260(ATP2C1),ENSG00000021574(SPAST),ENSG00000033170(FUT8),ENSG00000033800(PIAS1),ENSG00000044524(EPHA3),ENSG00000047249(ATP6V1H),ENSG00000054793(ATP9A),…	388	ENSG00000000419(DPM1),ENSG00000004455(AK2),ENSG00000004478(FKBP4),ENSG00000006625(GGCT),ENSG00000008311(AASS),ENSG00000008394(MGST1),ENSG00000008405(CRY1),ENSG00000010256(UQCRC1),ENSG00000012061(ERCC1),ENSG00000012660(ELOVL5),ENSG00000014123(UFL1),ENSG00000035687(ADSS2),ENSG00000044574(HSPA5),ENSG00000049541(RFC2),ENSG00000053371(AKR7A2),ENSG00000059573(ALDH18A1),ENSG00000064655(EYA2),ENSG0000006…	283	ENSG00000008083(JARID2),ENSG00000008311(AASS),ENSG00000010810(FYN),ENSG00000011275(RNF216),ENSG00000011405(PIK3C2A),ENSG00000012983(MAP4K5),ENSG00000023228(NDUFS1),ENSG00000026652(AGPAT4),ENSG00000038382(TRIO),ENSG00000044574(HSPA5),ENSG00000052802(MSMO1),ENSG00000061938(TNK2),ENSG00000064393(HIPK2),ENSG00000065361(ERBB3),ENSG00000065518(NDUFB4),ENSG00000067113(PLPP1),ENSG00000068796(KIF2A),ENSG0…	76	ENSG00000022840(RNF10),ENSG00000024048(UBR2),ENSG00000063854(HAGH),ENSG00000066926(FECH),ENSG00000076043(REXO2),ENSG00000076864(RAP1GAP),ENSG00000080819(CPOX),ENSG00000082146(STRADB),ENSG00000086232(EIF2AK1),ENSG00000086506(HBQ1),ENSG00000090013(BLVRB),ENSG00000099785(MARCHF2),ENSG00000099804(CDC34),ENSG00000100225(FBXO7),ENSG00000101782(RIOK3),ENSG00000103342(GSPT1),ENSG00000104522(GFUS),ENSG000…	88	ENSG00000004059(ARF5),ENSG00000015413(DPEP1),ENSG00000034677(RNF19A),ENSG00000051523(CYBA),ENSG00000066056(TIE1),ENSG00000067560(RHOA),ENSG00000075624(ACTB),ENSG00000080503(SMARCA2),ENSG00000084207(GSTP1),ENSG00000085276(MECOM),ENSG00000085563(ABCB1),ENSG00000085871(MGST2),ENSG00000087460(GNAS),ENSG00000088832(FKBP1A),ENSG00000099250(NRP1),ENSG00000099624(ATP5F1D),ENSG00000102755(FLT1),ENSG000001…	138	ENSG00000014641(MDH1),ENSG00000031698(SARS1),ENSG00000054148(PHPT1),ENSG00000065518(NDUFB4),ENSG00000068796(KIF2A),ENSG00000069956(MAPK6),ENSG00000072401(UBE2D1),ENSG00000072832(CRMP1),ENSG00000077097(TOP2B),ENSG00000079462(PAFAH1B3),ENSG00000087191(PSMC5),ENSG00000087258(GNAO1),ENSG00000087460(GNAS),ENSG00000088205(DDX18),ENSG00000089737(DDX24),ENSG00000090266(NDUFB2),ENSG00000091164(TXNL1),ENSG…	94	ENSG00000005075(POLR2J),ENSG00000051523(CYBA),ENSG00000054148(PHPT1),ENSG00000067560(RHOA),ENSG00000074800(ENO1),ENSG00000078295(ADCY2),ENSG00000084207(GSTP1),ENSG00000088727(KIF9),ENSG00000090266(NDUFB2),ENSG00000092964(DPYSL2),ENSG00000093010(COMT),ENSG00000099795(NDUFB7),ENSG00000099977(DDT),ENSG00000103024(NME3),ENSG00000104695(PPP2CB),ENSG00000104823(ECH1),ENSG00000105258(POLR2I),ENSG0000010…	328	ENSG00000004478(FKBP4),ENSG00000005194(CIAPIN1),ENSG00000005486(RHBDD2),ENSG00000006451(RALA),ENSG00000010256(UQCRC1),ENSG00000014641(MDH1),ENSG00000031698(SARS1),ENSG00000047249(ATP6V1H),ENSG00000054148(PHPT1),ENSG00000063854(HAGH),ENSG00000065427(KARS1),ENSG00000067064(IDI1),ENSG00000067225(PKM),ENSG00000068745(IP6K2),ENSG00000068796(KIF2A),ENSG00000069956(MAPK6),ENSG00000070087(PFN2),ENSG00000…	222	ENSG00000000419(DPM1),ENSG00000005075(POLR2J),ENSG00000005194(CIAPIN1),ENSG00000005486(RHBDD2),ENSG00000008311(AASS),ENSG00000008394(MGST1),ENSG00000010256(UQCRC1),ENSG00000013441(CLK1),ENSG00000033800(PIAS1),ENSG00000034677(RNF19A),ENSG00000035928(RFC1),ENSG00000044574(HSPA5),ENSG00000049323(LTBP1),ENSG00000051523(CYBA),ENSG00000053371(AKR7A2),ENSG00000064655(EYA2),ENSG00000065427(KARS1),ENSG000…	435	ENSG00000002746(HECW1),ENSG00000003096(KLHL13),ENSG00000004478(FKBP4),ENSG00000005194(CIAPIN1),ENSG00000005486(RHBDD2),ENSG00000006007(GDE1),ENSG00000006451(RALA),ENSG00000008405(CRY1),ENSG00000009954(BAZ1B),ENSG00000010256(UQCRC1),ENSG00000011243(AKAP8L),ENSG00000013275(PSMC4),ENSG00000013441(CLK1),ENSG00000014641(MDH1),ENSG00000031698(SARS1),ENSG00000047249(ATP6V1H),ENSG00000060339(CCAR1),ENSG0…	467	ENSG00000000419(DPM1),ENSG00000002746(HECW1),ENSG00000003987(MTMR7),ENSG00000004478(FKBP4),ENSG00000005194(CIAPIN1),ENSG00000005486(RHBDD2),ENSG00000006007(GDE1),ENSG00000009954(BAZ1B),ENSG00000010256(UQCRC1),ENSG00000011009(LYPLA2),ENSG00000011243(AKAP8L),ENSG00000012232(EXTL3),ENSG00000013441(CLK1),ENSG00000022840(RNF10),ENSG00000031698(SARS1),ENSG00000033178(UBA6),ENSG00000033800(PIAS1),ENSG00…	94	ENSG00000026297(RNASET2),ENSG00000051523(CYBA),ENSG00000067560(RHOA),ENSG00000074800(ENO1),ENSG00000075624(ACTB),ENSG00000084207(GSTP1),ENSG00000087460(GNAS),ENSG00000096384(HSP90AB1),ENSG00000099624(ATP5F1D),ENSG00000099817(POLR2E),ENSG00000099977(DDT),ENSG00000100823(APEX1),ENSG00000102030(NAA10),ENSG00000103275(UBE2I),ENSG00000104763(ASAH1),ENSG00000105223(PLD3),ENSG00000105258(POLR2I),ENSG000…	62	ENSG00000005339(CREBBP),ENSG00000018625(ATP1A2),ENSG00000051523(CYBA),ENSG00000069431(ABCC9),ENSG00000074416(MGLL),ENSG00000088832(FKBP1A),ENSG00000099795(NDUFB7),ENSG00000105655(ISYNA1),ENSG00000108946(PRKAR1A),ENSG00000109193(SULT1E1),ENSG00000109452(INPP4B),ENSG00000111640(GAPDH),ENSG00000111775(COX6A1),ENSG00000112699(GMDS),ENSG00000113013(HSPA9),ENSG00000113721(PDGFRB),ENSG00000115464(USP34)…	721	ENSG00000000419(DPM1),ENSG00000003402(CFLAR),ENSG00000004455(AK2),ENSG00000004478(FKBP4),ENSG00000006744(ELAC2),ENSG00000007350(TKTL1),ENSG00000008311(AASS),ENSG00000008405(CRY1),ENSG00000009954(BAZ1B),ENSG00000010256(UQCRC1),ENSG00000012232(EXTL3),ENSG00000012660(ELOVL5),ENSG00000013441(CLK1),ENSG00000014123(UFL1),ENSG00000014641(MDH1),ENSG00000016864(GLT8D1),ENSG00000023041(ZDHHC6),ENSG00000035…	24	ENSG00000066926(FECH),ENSG00000082146(STRADB),ENSG00000086506(HBQ1),ENSG00000088826(SMOX),ENSG00000090013(BLVRB),ENSG00000100225(FBXO7),ENSG00000101782(RIOK3),ENSG00000105701(FKBP8),ENSG00000111666(CHPT1),ENSG00000130830(MPP1),ENSG00000143416(SELENBP1),ENSG00000145335(SNCA),ENSG00000148908(RGS10),ENSG00000158578(ALAS2),ENSG00000172331(BPGM),ENSG00000183508(TENT5C),ENSG00000186184(POLR1D),ENSG0000…	320	ENSG00000000419(DPM1),ENSG00000004478(FKBP4),ENSG00000005075(POLR2J),ENSG00000006625(GGCT),ENSG00000008394(MGST1),ENSG00000009954(BAZ1B),ENSG00000010256(UQCRC1),ENSG00000012660(ELOVL5),ENSG00000014641(MDH1),ENSG00000035928(RFC1),ENSG00000044574(HSPA5),ENSG00000049323(LTBP1),ENSG00000049541(RFC2),ENSG00000053371(AKR7A2),ENSG00000054148(PHPT1),ENSG00000065427(KARS1),ENSG00000067064(IDI1),ENSG000000…
GO:0003674	Molecular Function	GO:0005198	structural molecule activity	42	ENSG00000030066(NUP160),ENSG00000066032(CTNNA2),ENSG00000075340(ADD2),ENSG00000077080(ACTL6B),ENSG00000078018(MAP2),ENSG00000082805(ERC1),ENSG00000087274(ADD1),ENSG00000099284(MACROH2A2),ENSG00000111450(STX2),ENSG00000112851(ERBIN),ENSG00000115091(ACTR3),ENSG00000124789(NUP153),ENSG00000127603(MACF1),ENSG00000127946(HIP1),ENSG00000129636(ITFG1),ENSG00000131711(MAP1B),ENSG00000134318(ROCK2),ENSG00…	38	ENSG00000030066(NUP160),ENSG00000038427(VCAN),ENSG00000047849(MAP4),ENSG00000066032(CTNNA2),ENSG00000075340(ADD2),ENSG00000077080(ACTL6B),ENSG00000078018(MAP2),ENSG00000080200(CRYBG3),ENSG00000082805(ERC1),ENSG00000099284(MACROH2A2),ENSG00000102900(NUP93),ENSG00000108091(CCDC6),ENSG00000112851(ERBIN),ENSG00000122218(COPA),ENSG00000127603(MACF1),ENSG00000129636(ITFG1),ENSG00000134318(ROCK2),ENSG00…	38	ENSG00000047849(MAP4),ENSG00000066032(CTNNA2),ENSG00000075340(ADD2),ENSG00000077080(ACTL6B),ENSG00000082805(ERC1),ENSG00000088367(EPB41L1),ENSG00000099284(MACROH2A2),ENSG00000102900(NUP93),ENSG00000104722(NEFM),ENSG00000104833(TUBB4A),ENSG00000115306(SPTBN1),ENSG00000127603(MACF1),ENSG00000129636(ITFG1),ENSG00000131711(MAP1B),ENSG00000137267(TUBB2A),ENSG00000137285(TUBB2B),ENSG00000139220(PPFIA2)…	138	ENSG00000008988(RPS20),ENSG00000035403(VCL),ENSG00000044115(CTNNA1),ENSG00000061794(MRPS35),ENSG00000063177(RPL18),ENSG00000071082(RPL31),ENSG00000075340(ADD2),ENSG00000075624(ACTB),ENSG00000077942(FBLN1),ENSG00000082397(EPB41L3),ENSG00000082515(MRPL22),ENSG00000083845(RPS5),ENSG00000084636(COL16A1),ENSG00000086504(MRPL28),ENSG00000089009(RPL6),ENSG00000089157(RPLP0),ENSG00000090006(LTBP4),ENSG00…	37	ENSG00000011201(ANOS1),ENSG00000026025(VIM),ENSG00000035403(VCL),ENSG00000038427(VCAN),ENSG00000041982(TNC),ENSG00000044115(CTNNA1),ENSG00000046653(GPM6B),ENSG00000049323(LTBP1),ENSG00000075711(DLG1),ENSG00000082805(ERC1),ENSG00000087274(ADD1),ENSG00000101680(LAMA1),ENSG00000112697(TMEM30A),ENSG00000112769(LAMA4),ENSG00000112851(ERBIN),ENSG00000113140(SPARC),ENSG00000115364(MRPL19),ENSG0000012760…	65	ENSG00000008988(RPS20),ENSG00000071082(RPL31),ENSG00000075624(ACTB),ENSG00000079819(EPB41L2),ENSG00000092841(MYL6),ENSG00000100292(HMOX1),ENSG00000105193(RPS16),ENSG00000105372(RPS19),ENSG00000108107(RPL28),ENSG00000108298(RPL19),ENSG00000111229(ARPC3),ENSG00000112110(MRPL18),ENSG00000112306(RPS12),ENSG00000115091(ACTR3),ENSG00000115268(RPS15),ENSG00000116251(RPL22),ENSG00000118181(RPS25),ENSG000…	106	ENSG00000011465(DCN),ENSG00000013297(CLDN11),ENSG00000026025(VIM),ENSG00000035403(VCL),ENSG00000038427(VCAN),ENSG00000044115(CTNNA1),ENSG00000047849(MAP4),ENSG00000049323(LTBP1),ENSG00000049540(ELN),ENSG00000060718(COL11A1),ENSG00000075711(DLG1),ENSG00000077942(FBLN1),ENSG00000079819(EPB41L2),ENSG00000089009(RPL6),ENSG00000090006(LTBP4),ENSG00000091136(LAMB1),ENSG00000092758(COL9A3),ENSG000000928…	36	ENSG00000030066(NUP160),ENSG00000047849(MAP4),ENSG00000066032(CTNNA2),ENSG00000075340(ADD2),ENSG00000077080(ACTL6B),ENSG00000082805(ERC1),ENSG00000099284(MACROH2A2),ENSG00000102900(NUP93),ENSG00000108091(CCDC6),ENSG00000115091(ACTR3),ENSG00000122218(COPA),ENSG00000127603(MACF1),ENSG00000129636(ITFG1),ENSG00000131711(MAP1B),ENSG00000132475(H3-3B),ENSG00000132676(DAP3),ENSG00000139220(PPFIA2),ENSG0…	164	ENSG00000008988(RPS20),ENSG00000026025(VIM),ENSG00000035403(VCL),ENSG00000038427(VCAN),ENSG00000044115(CTNNA1),ENSG00000047410(TPR),ENSG00000063177(RPL18),ENSG00000071082(RPL31),ENSG00000077942(FBLN1),ENSG00000079819(EPB41L2),ENSG00000082293(COL19A1),ENSG00000082515(MRPL22),ENSG00000083845(RPS5),ENSG00000089009(RPL6),ENSG00000089157(RPLP0),ENSG00000091136(LAMB1),ENSG00000100316(RPL3),ENSG00000102…	32	ENSG00000013297(CLDN11),ENSG00000037241(RPL26L1),ENSG00000038427(VCAN),ENSG00000046653(GPM6B),ENSG00000055950(MRPL43),ENSG00000060718(COL11A1),ENSG00000061794(MRPS35),ENSG00000075624(ACTB),ENSG00000075711(DLG1),ENSG00000079819(EPB41L2),ENSG00000100399(CHADL),ENSG00000104833(TUBB4A),ENSG00000112697(TMEM30A),ENSG00000122545(SEPTIN7),ENSG00000123560(PLP1),ENSG00000148700(ADD3),ENSG00000151914(DST),E…	8	ENSG00000029534(ANK1),ENSG00000080819(CPOX),ENSG00000159023(EPB41),ENSG00000163554(SPTA1),ENSG00000166947(EPB42),ENSG00000176014(TUBB6),ENSG00000187837(H1-2),ENSG00000246705(H2AJ)	62	ENSG00000026025(VIM),ENSG00000071082(RPL31),ENSG00000075624(ACTB),ENSG00000092841(MYL6),ENSG00000100316(RPL3),ENSG00000105193(RPS16),ENSG00000108107(RPL28),ENSG00000111229(ARPC3),ENSG00000112306(RPS12),ENSG00000112769(LAMA4),ENSG00000113140(SPARC),ENSG00000115268(RPS15),ENSG00000115306(SPTBN1),ENSG00000115414(FN1),ENSG00000116251(RPL22),ENSG00000122026(RPL21),ENSG00000130255(RPL36),ENSG0000013146…	70	ENSG00000037241(RPL26L1),ENSG00000063177(RPL18),ENSG00000074071(MRPS34),ENSG00000083845(RPS5),ENSG00000089009(RPL6),ENSG00000100316(RPL3),ENSG00000105193(RPS16),ENSG00000105640(RPL18A),ENSG00000105669(COPE),ENSG00000108107(RPL28),ENSG00000108298(RPL19),ENSG00000109475(RPL34),ENSG00000110700(RPS13),ENSG00000112306(RPS12),ENSG00000114391(RPL24),ENSG00000116251(RPL22),ENSG00000122406(RPL5),ENSG00000…	68	ENSG00000008988(RPS20),ENSG00000026025(VIM),ENSG00000046653(GPM6B),ENSG00000071082(RPL31),ENSG00000089157(RPLP0),ENSG00000090263(MRPS33),ENSG00000092841(MYL6),ENSG00000100316(RPL3),ENSG00000105193(RPS16),ENSG00000105372(RPS19),ENSG00000105640(RPL18A),ENSG00000108107(RPL28),ENSG00000109475(RPL34),ENSG00000112306(RPS12),ENSG00000113140(SPARC),ENSG00000115268(RPS15),ENSG00000116251(RPL22),ENSG000001…	52	ENSG00000047849(MAP4),ENSG00000055950(MRPL43),ENSG00000075340(ADD2),ENSG00000075624(ACTB),ENSG00000077080(ACTL6B),ENSG00000090263(MRPS33),ENSG00000099284(MACROH2A2),ENSG00000100316(RPL3),ENSG00000102898(NUTF2),ENSG00000102900(NUP93),ENSG00000104722(NEFM),ENSG00000104833(TUBB4A),ENSG00000105669(COPE),ENSG00000106591(MRPL32),ENSG00000108826(MRPL27),ENSG00000115091(ACTR3),ENSG00000122705(CLTA),ENSG0…	76	ENSG00000008988(RPS20),ENSG00000026025(VIM),ENSG00000035403(VCL),ENSG00000038427(VCAN),ENSG00000044115(CTNNA1),ENSG00000049323(LTBP1),ENSG00000071082(RPL31),ENSG00000075340(ADD2),ENSG00000077942(FBLN1),ENSG00000082805(ERC1),ENSG00000089157(RPLP0),ENSG00000100316(RPL3),ENSG00000101384(JAG1),ENSG00000105193(RPS16),ENSG00000105372(RPS19),ENSG00000105640(RPL18A),ENSG00000108826(MRPL27),ENSG0000010947…	76	ENSG00000008988(RPS20),ENSG00000030066(NUP160),ENSG00000047849(MAP4),ENSG00000055950(MRPL43),ENSG00000066032(CTNNA2),ENSG00000071082(RPL31),ENSG00000075624(ACTB),ENSG00000077080(ACTL6B),ENSG00000086504(MRPL28),ENSG00000099284(MACROH2A2),ENSG00000100316(RPL3),ENSG00000102738(MRPS31),ENSG00000102900(NUP93),ENSG00000104722(NEFM),ENSG00000105193(RPS16),ENSG00000105372(RPS19),ENSG00000105669(COPE),ENS…	60	ENSG00000030066(NUP160),ENSG00000047849(MAP4),ENSG00000058453(CROCC),ENSG00000061794(MRPS35),ENSG00000066032(CTNNA2),ENSG00000075340(ADD2),ENSG00000075624(ACTB),ENSG00000077080(ACTL6B),ENSG00000080200(CRYBG3),ENSG00000099284(MACROH2A2),ENSG00000100316(RPL3),ENSG00000102738(MRPS31),ENSG00000102900(NUP93),ENSG00000104722(NEFM),ENSG00000104833(TUBB4A),ENSG00000108559(NUP88),ENSG00000113368(LMNB1),EN…	69	ENSG00000037241(RPL26L1),ENSG00000063177(RPL18),ENSG00000071082(RPL31),ENSG00000075624(ACTB),ENSG00000083845(RPS5),ENSG00000089009(RPL6),ENSG00000089157(RPLP0),ENSG00000092841(MYL6),ENSG00000105640(RPL18A),ENSG00000105669(COPE),ENSG00000108107(RPL28),ENSG00000108298(RPL19),ENSG00000109475(RPL34),ENSG00000110700(RPS13),ENSG00000111229(ARPC3),ENSG00000112306(RPS12),ENSG00000114391(RPL24),ENSG000001…	59	ENSG00000071082(RPL31),ENSG00000092841(MYL6),ENSG00000105193(RPS16),ENSG00000105640(RPL18A),ENSG00000108107(RPL28),ENSG00000112280(COL9A1),ENSG00000112769(LAMA4),ENSG00000113140(SPARC),ENSG00000115268(RPS15),ENSG00000115414(FN1),ENSG00000116251(RPL22),ENSG00000116962(NID1),ENSG00000122026(RPL21),ENSG00000122545(SEPTIN7),ENSG00000130203(APOE),ENSG00000130255(RPL36),ENSG00000131469(RPL27),ENSG00000…	115	ENSG00000008988(RPS20),ENSG00000011201(ANOS1),ENSG00000026025(VIM),ENSG00000035403(VCL),ENSG00000044115(CTNNA1),ENSG00000047410(TPR),ENSG00000049323(LTBP1),ENSG00000055950(MRPL43),ENSG00000058453(CROCC),ENSG00000058804(NDC1),ENSG00000061794(MRPS35),ENSG00000069248(NUP133),ENSG00000075340(ADD2),ENSG00000077942(FBLN1),ENSG00000082515(MRPL22),ENSG00000086504(MRPL28),ENSG00000089157(RPLP0),ENSG000000…	0	--	77	ENSG00000008988(RPS20),ENSG00000026025(VIM),ENSG00000037241(RPL26L1),ENSG00000046653(GPM6B),ENSG00000047410(TPR),ENSG00000049323(LTBP1),ENSG00000055950(MRPL43),ENSG00000061794(MRPS35),ENSG00000074071(MRPS34),ENSG00000075624(ACTB),ENSG00000077942(FBLN1),ENSG00000083845(RPS5),ENSG00000086504(MRPL28),ENSG00000089157(RPLP0),ENSG00000100941(PNN),ENSG00000102898(NUTF2),ENSG00000105193(RPS16),ENSG000001…
GO:0003674	Molecular Function	GO:0005215	transporter activity	69	ENSG00000014824(SLC30A9),ENSG00000017260(ATP2C1),ENSG00000023228(NDUFS1),ENSG00000025796(SEC63),ENSG00000028277(POU2F2),ENSG00000033627(ATP6V0A1),ENSG00000033867(SLC4A7),ENSG00000047249(ATP6V1H),ENSG00000050438(SLC4A8),ENSG00000054793(ATP9A),ENSG00000058063(ATP11B),ENSG00000058668(ATP2B4),ENSG00000059804(SLC2A3),ENSG00000068650(ATP11A),ENSG00000070018(LRP6),ENSG00000075461(CACNG4),ENSG00000080815…	89	ENSG00000014824(SLC30A9),ENSG00000017260(ATP2C1),ENSG00000023171(GRAMD1B),ENSG00000023228(NDUFS1),ENSG00000025796(SEC63),ENSG00000028277(POU2F2),ENSG00000033627(ATP6V0A1),ENSG00000033867(SLC4A7),ENSG00000047249(ATP6V1H),ENSG00000050438(SLC4A8),ENSG00000054793(ATP9A),ENSG00000070018(LRP6),ENSG00000072182(ASIC4),ENSG00000089057(SLC23A2),ENSG00000091039(OSBPL8),ENSG00000092439(TRPM7),ENSG00000100991…	69	ENSG00000017260(ATP2C1),ENSG00000028277(POU2F2),ENSG00000033627(ATP6V0A1),ENSG00000047249(ATP6V1H),ENSG00000054793(ATP9A),ENSG00000070961(ATP2B1),ENSG00000079156(OSBPL6),ENSG00000083067(TRPM3),ENSG00000092096(SLC22A17),ENSG00000100991(TRPC4AP),ENSG00000101958(GLRA2),ENSG00000104723(TUSC3),ENSG00000105409(ATP1A3),ENSG00000111371(SLC38A1),ENSG00000113163(CERT1),ENSG00000114573(ATP6V1A),ENSG00000115…	68	ENSG00000010256(UQCRC1),ENSG00000047249(ATP6V1H),ENSG00000058063(ATP11B),ENSG00000058262(SEC61A1),ENSG00000075415(SLC25A3),ENSG00000078668(VDAC3),ENSG00000079156(OSBPL6),ENSG00000100216(TOMM22),ENSG00000105409(ATP1A3),ENSG00000108528(SLC25A11),ENSG00000109991(P2RX3),ENSG00000110717(NDUFS8),ENSG00000110955(ATP5F1B),ENSG00000115286(NDUFS7),ENSG00000116459(ATP5PB),ENSG00000117410(ATP6V0B),ENSG000001…	53	ENSG00000018625(ATP1A2),ENSG00000023171(GRAMD1B),ENSG00000058668(ATP2B4),ENSG00000060762(MPC1),ENSG00000070018(LRP6),ENSG00000075461(CACNG4),ENSG00000079215(SLC1A3),ENSG00000080493(SLC4A4),ENSG00000092439(TRPM7),ENSG00000100300(TSPO),ENSG00000100979(PLTP),ENSG00000109572(CLCN3),ENSG00000110436(SLC1A2),ENSG00000112697(TMEM30A),ENSG00000113732(ATP6V0E1),ENSG00000116171(SCP2),ENSG00000117528(ABCD3),…	33	ENSG00000005022(SLC25A5),ENSG00000017260(ATP2C1),ENSG00000062716(VMP1),ENSG00000070961(ATP2B1),ENSG00000087088(BAX),ENSG00000104043(ATP8B4),ENSG00000113732(ATP6V0E1),ENSG00000117410(ATP6V0B),ENSG00000119655(NPC2),ENSG00000123104(ITPR2),ENSG00000124172(ATP5F1E),ENSG00000125356(NDUFA1),ENSG00000126267(COX6B1),ENSG00000128524(ATP6V1F),ENSG00000130203(APOE),ENSG00000135218(CD36),ENSG00000137491(SLCO2…	45	ENSG00000005022(SLC25A5),ENSG00000018625(ATP1A2),ENSG00000058668(ATP2B4),ENSG00000064651(SLC12A2),ENSG00000070214(SLC44A1),ENSG00000079215(SLC1A3),ENSG00000080493(SLC4A4),ENSG00000092439(TRPM7),ENSG00000099624(ATP5F1D),ENSG00000109390(NDUFC1),ENSG00000113732(ATP6V0E1),ENSG00000119655(NPC2),ENSG00000124172(ATP5F1E),ENSG00000125356(NDUFA1),ENSG00000130203(APOE),ENSG00000132432(SEC61G),ENSG000001342…	71	ENSG00000014824(SLC30A9),ENSG00000017260(ATP2C1),ENSG00000025796(SEC63),ENSG00000028277(POU2F2),ENSG00000033627(ATP6V0A1),ENSG00000033867(SLC4A7),ENSG00000047249(ATP6V1H),ENSG00000050438(SLC4A8),ENSG00000054793(ATP9A),ENSG00000070961(ATP2B1),ENSG00000083067(TRPM3),ENSG00000091039(OSBPL8),ENSG00000092096(SLC22A17),ENSG00000100991(TRPC4AP),ENSG00000101438(SLC32A1),ENSG00000101958(GLRA2),ENSG0000010…	44	ENSG00000005022(SLC25A5),ENSG00000010256(UQCRC1),ENSG00000062716(VMP1),ENSG00000070018(LRP6),ENSG00000075415(SLC25A3),ENSG00000083067(TRPM3),ENSG00000100216(TOMM22),ENSG00000102158(MAGT1),ENSG00000109736(MFSD10),ENSG00000110446(SLC15A3),ENSG00000115204(MPV17),ENSG00000118762(PKD2),ENSG00000119655(NPC2),ENSG00000126768(TIMM17B),ENSG00000130204(TOMM40),ENSG00000130414(NDUFA10),ENSG00000135390(ATP5M…	71	ENSG00000005022(SLC25A5),ENSG00000023228(NDUFS1),ENSG00000064651(SLC12A2),ENSG00000065518(NDUFB4),ENSG00000065600(PACC1),ENSG00000070018(LRP6),ENSG00000070214(SLC44A1),ENSG00000070961(ATP2B1),ENSG00000090266(NDUFB2),ENSG00000092096(SLC22A17),ENSG00000106688(SLC1A1),ENSG00000110881(ASIC1),ENSG00000112697(TMEM30A),ENSG00000113732(ATP6V0E1),ENSG00000115286(NDUFS7),ENSG00000116171(SCP2),ENSG000001174…	15	ENSG00000004939(SLC4A1),ENSG00000105281(SLC1A5),ENSG00000112077(RHAG),ENSG00000117394(SLC2A1),ENSG00000135218(CD36),ENSG00000135776(ABCB10),ENSG00000138449(SLC40A1),ENSG00000138821(SLC39A8),ENSG00000147454(SLC25A37),ENSG00000175567(UCP2),ENSG00000184792(OSBP2),ENSG00000187010(RHD),ENSG00000188672(RHCE),ENSG00000197208(SLC22A4),ENSG00000197956(S100A6)	38	ENSG00000017483(SLC38A5),ENSG00000059804(SLC2A3),ENSG00000085563(ABCB1),ENSG00000099624(ATP5F1D),ENSG00000103257(SLC7A5),ENSG00000117394(SLC2A1),ENSG00000118777(ABCG2),ENSG00000124172(ATP5F1E),ENSG00000125356(NDUFA1),ENSG00000126267(COX6B1),ENSG00000131143(COX4I1),ENSG00000132432(SEC61G),ENSG00000134294(SLC38A2),ENSG00000135940(COX5B),ENSG00000136521(NDUFB5),ENSG00000139514(SLC7A1),ENSG0000015538…	51	ENSG00000065518(NDUFB4),ENSG00000078668(VDAC3),ENSG00000090266(NDUFB2),ENSG00000099624(ATP5F1D),ENSG00000099795(NDUFB7),ENSG00000111371(SLC38A1),ENSG00000115944(COX7A2L),ENSG00000119421(NDUFA8),ENSG00000124172(ATP5F1E),ENSG00000128524(ATP6V1F),ENSG00000131143(COX4I1),ENSG00000131174(COX7B),ENSG00000131495(NDUFA2),ENSG00000132432(SEC61G),ENSG00000135940(COX5B),ENSG00000136888(ATP6V1G1),ENSG0000014…	36	ENSG00000079215(SLC1A3),ENSG00000090266(NDUFB2),ENSG00000099795(NDUFB7),ENSG00000100979(PLTP),ENSG00000109390(NDUFC1),ENSG00000116171(SCP2),ENSG00000119655(NPC2),ENSG00000124172(ATP5F1E),ENSG00000125356(NDUFA1),ENSG00000126267(COX6B1),ENSG00000132432(SEC61G),ENSG00000135940(COX5B),ENSG00000138085(ATRAID),ENSG00000140990(NDUFB10),ENSG00000150779(TIMM8B),ENSG00000167614(TTYH1),ENSG00000169020(ATP5M…	85	ENSG00000010256(UQCRC1),ENSG00000028277(POU2F2),ENSG00000033627(ATP6V0A1),ENSG00000047249(ATP6V1H),ENSG00000078668(VDAC3),ENSG00000090266(NDUFB2),ENSG00000091664(SLC17A6),ENSG00000092096(SLC22A17),ENSG00000099624(ATP5F1D),ENSG00000099795(NDUFB7),ENSG00000100216(TOMM22),ENSG00000100554(ATP6V1D),ENSG00000101958(GLRA2),ENSG00000104723(TUSC3),ENSG00000105409(ATP1A3),ENSG00000108528(SLC25A11),ENSG0000…	34	ENSG00000010256(UQCRC1),ENSG00000014824(SLC30A9),ENSG00000062716(VMP1),ENSG00000079215(SLC1A3),ENSG00000100979(PLTP),ENSG00000109736(MFSD10),ENSG00000110717(NDUFS8),ENSG00000112697(TMEM30A),ENSG00000115204(MPV17),ENSG00000116171(SCP2),ENSG00000132432(SEC61G),ENSG00000134851(TMEM165),ENSG00000136521(NDUFB5),ENSG00000138085(ATRAID),ENSG00000141424(SLC39A6),ENSG00000143153(ATP1B1),ENSG00000143183(TM…	64	ENSG00000010256(UQCRC1),ENSG00000014824(SLC30A9),ENSG00000028277(POU2F2),ENSG00000033867(SLC4A7),ENSG00000047249(ATP6V1H),ENSG00000075415(SLC25A3),ENSG00000078668(VDAC3),ENSG00000080815(PSEN1),ENSG00000089351(GRAMD1A),ENSG00000091039(OSBPL8),ENSG00000100554(ATP6V1D),ENSG00000100991(TRPC4AP),ENSG00000101438(SLC32A1),ENSG00000101958(GLRA2),ENSG00000105409(ATP1A3),ENSG00000108528(SLC25A11),ENSG00000…	72	ENSG00000010256(UQCRC1),ENSG00000014824(SLC30A9),ENSG00000025796(SEC63),ENSG00000028277(POU2F2),ENSG00000033627(ATP6V0A1),ENSG00000047249(ATP6V1H),ENSG00000062716(VMP1),ENSG00000078668(VDAC3),ENSG00000089351(GRAMD1A),ENSG00000091664(SLC17A6),ENSG00000100554(ATP6V1D),ENSG00000100991(TRPC4AP),ENSG00000101958(GLRA2),ENSG00000105409(ATP1A3),ENSG00000105464(GRIN2D),ENSG00000105642(KCNN1),ENSG000001060…	38	ENSG00000005022(SLC25A5),ENSG00000060762(MPC1),ENSG00000099624(ATP5F1D),ENSG00000100216(TOMM22),ENSG00000110717(NDUFS8),ENSG00000113732(ATP6V0E1),ENSG00000119013(NDUFB3),ENSG00000119655(NPC2),ENSG00000124172(ATP5F1E),ENSG00000126267(COX6B1),ENSG00000128524(ATP6V1F),ENSG00000130203(APOE),ENSG00000131143(COX4I1),ENSG00000131174(COX7B),ENSG00000135390(ATP5MC2),ENSG00000140990(NDUFB10),ENSG0000014315…	32	ENSG00000018625(ATP1A2),ENSG00000059804(SLC2A3),ENSG00000064651(SLC12A2),ENSG00000069431(ABCC9),ENSG00000079215(SLC1A3),ENSG00000099795(NDUFB7),ENSG00000113504(SLC12A7),ENSG00000117859(OSBPL9),ENSG00000124172(ATP5F1E),ENSG00000125356(NDUFA1),ENSG00000126267(COX6B1),ENSG00000130203(APOE),ENSG00000131143(COX4I1),ENSG00000132432(SEC61G),ENSG00000135940(COX5B),ENSG00000151067(CACNA1C),ENSG00000157103…	58	ENSG00000010256(UQCRC1),ENSG00000014824(SLC30A9),ENSG00000050438(SLC4A8),ENSG00000065600(PACC1),ENSG00000065665(SEC61A2),ENSG00000075415(SLC25A3),ENSG00000078668(VDAC3),ENSG00000080189(SLC35C2),ENSG00000085491(SLC25A24),ENSG00000100216(TOMM22),ENSG00000108528(SLC25A11),ENSG00000109736(MFSD10),ENSG00000110955(ATP5F1B),ENSG00000115944(COX7A2L),ENSG00000116459(ATP5PB),ENSG00000117528(ABCD3),ENSG0000…	1	ENSG00000147454(SLC25A37)	53	ENSG00000005022(SLC25A5),ENSG00000010256(UQCRC1),ENSG00000060762(MPC1),ENSG00000075415(SLC25A3),ENSG00000078668(VDAC3),ENSG00000079215(SLC1A3),ENSG00000087088(BAX),ENSG00000090266(NDUFB2),ENSG00000099624(ATP5F1D),ENSG00000099795(NDUFB7),ENSG00000100216(TOMM22),ENSG00000109390(NDUFC1),ENSG00000110717(NDUFS8),ENSG00000115286(NDUFS7),ENSG00000116171(SCP2),ENSG00000119013(NDUFB3),ENSG00000126768(TIMM…
GO:0003674	Molecular Function	GO:0005488	binding	1539	ENSG00000001629(ANKIB1),ENSG00000002746(HECW1),ENSG00000003756(RBM5),ENSG00000003987(MTMR7),ENSG00000004487(KDM1A),ENSG00000004534(RBM6),ENSG00000004866(ST7),ENSG00000004897(CDC27),ENSG00000005108(THSD7A),ENSG00000005249(PRKAR2B),ENSG00000005339(CREBBP),ENSG00000005483(KMT2E),ENSG00000005700(IBTK),ENSG00000005801(ZNF195),ENSG00000005810(MYCBP2),ENSG00000006459(KDM7A),ENSG00000006704(GTF2IRD1),ENS…
6233(LCOR),ENSG00000196284(SUPT3H),ENSG00000196357(ZNF565),ENSG00000196361(ELAVL3),ENSG00000196367(TRRAP),ENSG00000196405(EVL),ENSG00000196418(ZNF124),ENSG00000196470(SIAH1),ENSG00000196504(PRPF40A),ENSG00000196526(AFAP1),ENSG00000196581(AJAP1),ENSG00000196588(MRTFA),ENSG00000196591(HDAC2),ENSG00000196628(TCF4),ENSG00000196632(WNK3),ENSG00000196693(ZNF33B),ENSG00000196705(ZNF431),ENSG00000196712(…	1471	ENSG00000001629(ANKIB1),ENSG00000002746(HECW1),ENSG00000003096(KLHL13),ENSG00000003756(RBM5),ENSG00000004487(KDM1A),ENSG00000004534(RBM6),ENSG00000004866(ST7),ENSG00000004897(CDC27),ENSG00000005108(THSD7A),ENSG00000005249(PRKAR2B),ENSG00000005339(CREBBP),ENSG00000005483(KMT2E),ENSG00000005700(IBTK),ENSG00000005801(ZNF195),ENSG00000005810(MYCBP2),ENSG00000006704(GTF2IRD1),ENSG00000007168(PAFAH1B1)…
,ENSG00000198825(INPP5F),ENSG00000198836(OPA1),ENSG00000198838(RYR3),ENSG00000198846(TOX),ENSG00000198874(TYW1),ENSG00000198887(SMC5),ENSG00000198919(DZIP3),ENSG00000198929(NOS1AP),ENSG00000198947(DMD),ENSG00000198961(PJA2),ENSG00000203666(EFCAB2),ENSG00000203880(PCMTD2),ENSG00000204120(GIGYF2),ENSG00000204130(RUFY2),ENSG00000204138(PHACTR4),ENSG00000204178(MACO1),ENSG00000204217(BMPR2),ENSG00000…	854	ENSG00000001629(ANKIB1),ENSG00000002746(HECW1),ENSG00000003756(RBM5),ENSG00000003987(MTMR7),ENSG00000004866(ST7),ENSG00000005249(PRKAR2B),ENSG00000005486(RHBDD2),ENSG00000005810(MYCBP2),ENSG00000006704(GTF2IRD1),ENSG00000008277(ADAM22),ENSG00000010803(SCMH1),ENSG00000011243(AKAP8L),ENSG00000011332(DPF1),ENSG00000011566(MAP4K3),ENSG00000014641(MDH1),ENSG00000015153(YAF2),ENSG00000015592(STMN4),ENS…	1164	ENSG00000000419(DPM1),ENSG00000004455(AK2),ENSG00000004478(FKBP4),ENSG00000005194(CIAPIN1),ENSG00000005448(WDR54),ENSG00000005810(MYCBP2),ENSG00000006118(TMEM132A),ENSG00000006451(RALA),ENSG00000007080(CCDC124),ENSG00000007944(MYLIP),ENSG00000008018(PSMB1),ENSG00000008988(RPS20),ENSG00000009307(CSDE1),ENSG00000010256(UQCRC1),ENSG00000010270(STARD3NL),ENSG00000011009(LYPLA2),ENSG00000011260(UTP18)…	997	ENSG00000000003(TSPAN6),ENSG00000004534(RBM6),ENSG00000005020(SKAP2),ENSG00000005339(CREBBP),ENSG00000005889(ZFX),ENSG00000006042(TMEM98),ENSG00000006125(AP2B1),ENSG00000006468(ETV1),ENSG00000008294(SPAG9),ENSG00000008311(AASS),ENSG00000008394(MGST1),ENSG00000009335(UBE3C),ENSG00000009413(REV3L),ENSG00000010017(RANBP9),ENSG00000010278(CD9),ENSG00000011201(ANOS1),ENSG00000011405(PIK3C2A),ENSG00000…	520	ENSG00000003056(M6PR),ENSG00000003402(CFLAR),ENSG00000005020(SKAP2),ENSG00000005022(SLC25A5),ENSG00000006015(REX1BD),ENSG00000008988(RPS20),ENSG00000010017(RANBP9),ENSG00000011600(TYROBP),ENSG00000012061(ERCC1),ENSG00000012660(ELOVL5),ENSG00000013275(PSMC4),ENSG00000015475(BID),ENSG00000017260(ATP2C1),ENSG00000017427(IGF1),ENSG00000019582(CD74),ENSG00000023902(PLEKHO1),ENSG00000025293(PHF20),ENSG…	607	ENSG00000004059(ARF5),ENSG00000005022(SLC25A5),ENSG00000006042(TMEM98),ENSG00000008294(SPAG9),ENSG00000010803(SCMH1),ENSG00000011028(MRC2),ENSG00000011465(DCN),ENSG00000012061(ERCC1),ENSG00000013297(CLDN11),ENSG00000018408(WWTR1),ENSG00000018625(ATP1A2),ENSG00000020577(SAMD4A),ENSG00000023191(RNH1),ENSG00000026025(VIM),ENSG00000035403(VCL),ENSG00000035862(TIMP2),ENSG00000035928(RFC1),ENSG00000038…	986	ENSG00000002746(HECW1),ENSG00000003096(KLHL13),ENSG00000003756(RBM5),ENSG00000003987(MTMR7),ENSG00000004866(ST7),ENSG00000005108(THSD7A),ENSG00000005249(PRKAR2B),ENSG00000005483(KMT2E),ENSG00000005486(RHBDD2),ENSG00000005810(MYCBP2),ENSG00000006704(GTF2IRD1),ENSG00000007392(LUC7L),ENSG00000008083(JARID2),ENSG00000008196(TFAP2B),ENSG00000008277(ADAM22),ENSG00000008869(HEATR5B),ENSG00000009307(CSDE…	1170	ENSG00000000003(TSPAN6),ENSG00000000419(DPM1),ENSG00000004142(POLDIP2),ENSG00000004455(AK2),ENSG00000004478(FKBP4),ENSG00000005022(SLC25A5),ENSG00000005436(GCFC2),ENSG00000005448(WDR54),ENSG00000006042(TMEM98),ENSG00000006625(GGCT),ENSG00000007080(CCDC124),ENSG00000007237(GAS7),ENSG00000008018(PSMB1),ENSG00000008196(TFAP2B),ENSG00000008282(SYPL1),ENSG00000008311(AASS),ENSG00000008394(MGST1),ENSG0…	813	ENSG00000004777(ARHGAP33),ENSG00000004779(NDUFAB1),ENSG00000005022(SLC25A5),ENSG00000005513(SOX8),ENSG00000008083(JARID2),ENSG00000008311(AASS),ENSG00000010810(FYN),ENSG00000011275(RNF216),ENSG00000011405(PIK3C2A),ENSG00000012983(MAP4K5),ENSG00000013297(CLDN11),ENSG00000015171(ZMYND11),ENSG00000018236(CNTN1),ENSG00000019144(PHLDB1),ENSG00000020426(MNAT1),ENSG00000023228(NDUFS1),ENSG00000026652(AG…	186	ENSG00000004939(SLC4A1),ENSG00000022840(RNF10),ENSG00000024048(UBR2),ENSG00000029534(ANK1),ENSG00000042062(RIPOR3),ENSG00000060138(YBX3),ENSG00000063854(HAGH),ENSG00000066926(FECH),ENSG00000072274(TFRC),ENSG00000076043(REXO2),ENSG00000076864(RAP1GAP),ENSG00000079257(LXN),ENSG00000080819(CPOX),ENSG00000082146(STRADB),ENSG00000086232(EIF2AK1),ENSG00000086506(HBQ1),ENSG00000087074(PPP1R15A),ENSG0000…	333	ENSG00000004059(ARF5),ENSG00000015413(DPEP1),ENSG00000018408(WWTR1),ENSG00000026025(VIM),ENSG00000034510(TMSB10),ENSG00000034677(RNF19A),ENSG00000042753(AP2S1),ENSG00000051523(CYBA),ENSG00000059804(SLC2A3),ENSG00000061676(NCKAP1),ENSG00000065054(NHERF2),ENSG00000066056(TIE1),ENSG00000067082(KLF6),ENSG00000067560(RHOA),ENSG00000068305(MEF2A),ENSG00000068697(LAPTM4A),ENSG00000071082(RPL31),ENSG0000…	437	ENSG00000004779(NDUFAB1),ENSG00000006015(REX1BD),ENSG00000009307(CSDE1),ENSG00000014641(MDH1),ENSG00000015592(STMN4),ENSG00000022277(RTF2),ENSG00000023734(STRAP),ENSG00000029993(HMGB3),ENSG00000031698(SARS1),ENSG00000034510(TMSB10),ENSG00000037241(RPL26L1),ENSG00000042753(AP2S1),ENSG00000054148(PHPT1),ENSG00000063046(EIF4B),ENSG00000063177(RPL18),ENSG00000065978(YBX1),ENSG00000068796(KIF2A),ENSG0…	344	ENSG00000000003(TSPAN6),ENSG00000004838(ZMYND10),ENSG00000005020(SKAP2),ENSG00000005075(POLR2J),ENSG00000006015(REX1BD),ENSG00000008988(RPS20),ENSG00000010278(CD9),ENSG00000026025(VIM),ENSG00000034510(TMSB10),ENSG00000034713(GABARAPL2),ENSG00000042753(AP2S1),ENSG00000046653(GPM6B),ENSG00000050165(DKK3),ENSG00000051523(CYBA),ENSG00000054148(PHPT1),ENSG00000065320(NTN1),ENSG00000065978(YBX1),ENSG00…	923	ENSG00000002330(BAD),ENSG00000004478(FKBP4),ENSG00000004779(NDUFAB1),ENSG00000005194(CIAPIN1),ENSG00000005249(PRKAR2B),ENSG00000005486(RHBDD2),ENSG00000006451(RALA),ENSG00000007080(CCDC124),ENSG00000009307(CSDE1),ENSG00000010256(UQCRC1),ENSG00000010270(STARD3NL),ENSG00000011332(DPF1),ENSG00000014641(MDH1),ENSG00000015592(STMN4),ENSG00000018189(RUFY3),ENSG00000022277(RTF2),ENSG00000023734(STRAP),E…	790	ENSG00000000003(TSPAN6),ENSG00000000419(DPM1),ENSG00000005075(POLR2J),ENSG00000005194(CIAPIN1),ENSG00000005486(RHBDD2),ENSG00000006042(TMEM98),ENSG00000007080(CCDC124),ENSG00000007372(PAX6),ENSG00000008294(SPAG9),ENSG00000008311(AASS),ENSG00000008394(MGST1),ENSG00000008988(RPS20),ENSG00000010244(ZNF207),ENSG00000010256(UQCRC1),ENSG00000011304(PTBP1),ENSG00000013441(CLK1),ENSG00000014824(SLC30A9),…	1290	ENSG00000002330(BAD),ENSG00000002746(HECW1),ENSG00000003096(KLHL13),ENSG00000004142(POLDIP2),ENSG00000004478(FKBP4),ENSG00000004866(ST7),ENSG00000005194(CIAPIN1),ENSG00000005448(WDR54),ENSG00000005483(KMT2E),ENSG00000005486(RHBDD2),ENSG00000005801(ZNF195),ENSG00000006007(GDE1),ENSG00000006118(TMEM132A),ENSG00000006451(RALA),ENSG00000007392(LUC7L),ENSG00000008196(TFAP2B),ENSG00000008324(SS18L2),EN…	1422	ENSG00000000419(DPM1),ENSG00000002330(BAD),ENSG00000002746(HECW1),ENSG00000003756(RBM5),ENSG00000003987(MTMR7),ENSG00000004142(POLDIP2),ENSG00000004478(FKBP4),ENSG00000004866(ST7),ENSG00000005108(THSD7A),ENSG00000005194(CIAPIN1),ENSG00000005249(PRKAR2B),ENSG00000005448(WDR54),ENSG00000005483(KMT2E),ENSG00000005486(RHBDD2),ENSG00000005700(IBTK),ENSG00000005801(ZNF195),ENSG00000006007(GDE1),ENSG000…
000258947(TUBB3),ENSG00000260027(HOXB7),ENSG00000263465(SRSF8),ENSG00000270170(NCBP2AS2),ENSG00000270647(TAF15),ENSG00000272398(CD24),ENSG00000272886(DCP1A),ENSG00000273559(CWC25),ENSG00000273611(ZNHIT3),ENSG00000275066(SYNRG),ENSG00000276644(DACH1),ENSG00000277258(PCGF2),ENSG00000277586(NEFL),ENSG00000285437(POLR2J3),ENSG00000288920(RPSA2)	333	ENSG00000005022(SLC25A5),ENSG00000006015(REX1BD),ENSG00000008018(PSMB1),ENSG00000011600(TYROBP),ENSG00000019582(CD74),ENSG00000022277(RTF2),ENSG00000023902(PLEKHO1),ENSG00000026297(RNASET2),ENSG00000027697(IFNGR1),ENSG00000034510(TMSB10),ENSG00000037241(RPL26L1),ENSG00000041357(PSMA4),ENSG00000042753(AP2S1),ENSG00000051523(CYBA),ENSG00000054282(SDCCAG8),ENSG00000060762(MPC1),ENSG00000063177(RPL18…	253	ENSG00000005339(CREBBP),ENSG00000008256(CYTH3),ENSG00000018625(ATP1A2),ENSG00000042753(AP2S1),ENSG00000051523(CYBA),ENSG00000058272(PPP1R12A),ENSG00000059804(SLC2A3),ENSG00000064651(SLC12A2),ENSG00000067082(KLF6),ENSG00000068697(LAPTM4A),ENSG00000069431(ABCC9),ENSG00000070761(CFAP20),ENSG00000071082(RPL31),ENSG00000073712(FERMT2),ENSG00000074181(NOTCH3),ENSG00000074416(MGLL),ENSG00000076641(PAG1)…	2108	ENSG00000000003(TSPAN6),ENSG00000000419(DPM1),ENSG00000003402(CFLAR),ENSG00000004142(POLDIP2),ENSG00000004455(AK2),ENSG00000004478(FKBP4),ENSG00000004897(CDC27),ENSG00000004975(DVL2),ENSG00000005020(SKAP2),ENSG00000005436(GCFC2),ENSG00000005448(WDR54),ENSG00000005700(IBTK),ENSG00000006042(TMEM98),ENSG00000006634(DBF4),ENSG00000006712(PAF1),ENSG00000006744(ELAC2),ENSG00000007350(TKTL1),ENSG0000000…
11(G6PD),ENSG00000160352(ZNF714),ENSG00000160563(MED27),ENSG00000160633(SAFB),ENSG00000160679(CHTOP),ENSG00000160752(FDPS),ENSG00000160783(PMF1),ENSG00000160799(CCDC12),ENSG00000160813(PPP1R35),ENSG00000161057(PSMC2),ENSG00000161526(SAP30BP),ENSG00000161542(PRPSAP1),ENSG00000161547(SRSF2),ENSG00000161618(ALDH16A1),ENSG00000161692(DBF4B),ENSG00000161800(RACGAP1),ENSG00000161888(SPC24),ENSG00000162…	45	ENSG00000060138(YBX3),ENSG00000066926(FECH),ENSG00000082146(STRADB),ENSG00000086506(HBQ1),ENSG00000087086(FTL),ENSG00000090013(BLVRB),ENSG00000090238(YPEL3),ENSG00000100225(FBXO7),ENSG00000101782(RIOK3),ENSG00000104765(BNIP3L),ENSG00000104904(OAZ1),ENSG00000105701(FKBP8),ENSG00000111666(CHPT1),ENSG00000120306(CYSTM1),ENSG00000124098(FAM210B),ENSG00000130830(MPP1),ENSG00000136732(GYPC),ENSG0000013…	931	ENSG00000000003(TSPAN6),ENSG00000000419(DPM1),ENSG00000004478(FKBP4),ENSG00000005022(SLC25A5),ENSG00000005075(POLR2J),ENSG00000006042(TMEM98),ENSG00000006625(GGCT),ENSG00000007080(CCDC124),ENSG00000008018(PSMB1),ENSG00000008394(MGST1),ENSG00000008988(RPS20),ENSG00000009954(BAZ1B),ENSG00000010256(UQCRC1),ENSG00000011304(PTBP1),ENSG00000012660(ELOVL5),ENSG00000013810(TACC3),ENSG00000014641(MDH1),EN…	1296	ENSG00000001629(ANKIB1),ENSG00000002746(HECW1),ENSG00000003096(KLHL13),ENSG00000003987(MTMR7),ENSG00000004487(KDM1A),ENSG00000004534(RBM6),ENSG00000004866(ST7),ENSG00000004897(CDC27),ENSG00000005108(THSD7A),ENSG00000005194(CIAPIN1),ENSG00000005249(PRKAR2B),ENSG00000005339(CREBBP),ENSG00000005483(KMT2E),ENSG00000005801(ZNF195),ENSG00000005810(MYCBP2),ENSG00000006459(KDM7A),ENSG00000006704(GTF2IRD1…	684	ENSG00000000003(TSPAN6),ENSG00000004059(ARF5),ENSG00000005020(SKAP2),ENSG00000005075(POLR2J),ENSG00000005486(RHBDD2),ENSG00000006015(REX1BD),ENSG00000006042(TMEM98),ENSG00000006118(TMEM132A),ENSG00000006125(AP2B1),ENSG00000006468(ETV1),ENSG00000008294(SPAG9),ENSG00000008311(AASS),ENSG00000008394(MGST1),ENSG00000011201(ANOS1),ENSG00000011566(MAP4K3),ENSG00000018236(CNTN1),ENSG00000018625(ATP1A2),E…	530	ENSG00000005022(SLC25A5),ENSG00000006015(REX1BD),ENSG00000006125(AP2B1),ENSG00000008018(PSMB1),ENSG00000010256(UQCRC1),ENSG00000014641(MDH1),ENSG00000026025(VIM),ENSG00000034713(GABARAPL2),ENSG00000037241(RPL26L1),ENSG00000042753(AP2S1),ENSG00000044574(HSPA5),ENSG00000046653(GPM6B),ENSG00000052802(MSMO1),ENSG00000054148(PHPT1),ENSG00000055950(MRPL43),ENSG00000056050(HPF1),ENSG00000063046(EIF4B),E…	1042	ENSG00000000003(TSPAN6),ENSG00000004487(KDM1A),ENSG00000004534(RBM6),ENSG00000005339(CREBBP),ENSG00000005483(KMT2E),ENSG00000005700(IBTK),ENSG00000006042(TMEM98),ENSG00000006459(KDM7A),ENSG00000007392(LUC7L),ENSG00000008083(JARID2),ENSG00000008196(TFAP2B),ENSG00000008294(SPAG9),ENSG00000008311(AASS),ENSG00000008441(NFIX),ENSG00000008988(RPS20),ENSG00000009335(UBE3C),ENSG00000009413(REV3L),ENSG000…	994	ENSG00000004534(RBM6),ENSG00000004897(CDC27),ENSG00000005339(CREBBP),ENSG00000005513(SOX8),ENSG00000006468(ETV1),ENSG00000007168(PAFAH1B1),ENSG00000008277(ADAM22),ENSG00000008311(AASS),ENSG00000009335(UBE3C),ENSG00000009413(REV3L),ENSG00000009694(TENM1),ENSG00000010278(CD9),ENSG00000010803(SCMH1),ENSG00000010810(FYN),ENSG00000011275(RNF216),ENSG00000011405(PIK3C2A),ENSG00000012660(ELOVL5),ENSG000…
GO:0003674	Molecular Function	GO:0016209	antioxidant activity	1	ENSG00000167693(NXN)	3	ENSG00000120733(KDM3B),ENSG00000137857(DUOX1),ENSG00000167693(NXN)	0	--	7	ENSG00000117450(PRDX1),ENSG00000122378(PRXL2A),ENSG00000126432(PRDX5),ENSG00000129235(TXNDC17),ENSG00000136810(TXN),ENSG00000197448(GSTK1),ENSG00000198431(TXNRD1)	6	ENSG00000008394(MGST1),ENSG00000084207(GSTP1),ENSG00000122378(PRXL2A),ENSG00000123131(PRDX4),ENSG00000131871(SELENOS),ENSG00000178980(SELENOW)	8	ENSG00000085871(MGST2),ENSG00000130203(APOE),ENSG00000132965(ALOX5AP),ENSG00000143198(MGST3),ENSG00000167468(GPX4),ENSG00000198843(SELENOT),ENSG00000213316(LTC4S),ENSG00000291237(SOD2)	11	ENSG00000084207(GSTP1),ENSG00000117592(PRDX6),ENSG00000123131(PRDX4),ENSG00000130203(APOE),ENSG00000131871(SELENOS),ENSG00000136810(TXN),ENSG00000143198(MGST3),ENSG00000164294(GPX8),ENSG00000165672(PRDX3),ENSG00000178980(SELENOW),ENSG00000183291(SELENOF)	0	--	10	ENSG00000008394(MGST1),ENSG00000084207(GSTP1),ENSG00000116157(GPX7),ENSG00000117592(PRDX6),ENSG00000123131(PRDX4),ENSG00000142168(SOD1),ENSG00000148834(GSTO1),ENSG00000164294(GPX8),ENSG00000197448(GSTK1),ENSG00000198431(TXNRD1)	6	ENSG00000084207(GSTP1),ENSG00000117450(PRDX1),ENSG00000131871(SELENOS),ENSG00000165672(PRDX3),ENSG00000178980(SELENOW),ENSG00000198843(SELENOT)	15	ENSG00000086506(HBQ1),ENSG00000117592(PRDX6),ENSG00000121691(CAT),ENSG00000122378(PRXL2A),ENSG00000130656(HBZ),ENSG00000142168(SOD1),ENSG00000148834(GSTO1),ENSG00000167815(PRDX2),ENSG00000188536(HBA2),ENSG00000196565(HBG2),ENSG00000206172(HBA1),ENSG00000206177(HBM),ENSG00000213931(HBE1),ENSG00000213934(HBG1),ENSG00000244734(HBB)	6	ENSG00000084207(GSTP1),ENSG00000085871(MGST2),ENSG00000122378(PRXL2A),ENSG00000143198(MGST3),ENSG00000167468(GPX4),ENSG00000178980(SELENOW)	8	ENSG00000116288(PARK7),ENSG00000126432(PRDX5),ENSG00000129235(TXNDC17),ENSG00000136810(TXN),ENSG00000142168(SOD1),ENSG00000143198(MGST3),ENSG00000167815(PRDX2),ENSG00000188536(HBA2)	8	ENSG00000084207(GSTP1),ENSG00000116288(PARK7),ENSG00000117592(PRDX6),ENSG00000123131(PRDX4),ENSG00000131871(SELENOS),ENSG00000142168(SOD1),ENSG00000143198(MGST3),ENSG00000167468(GPX4)	8	ENSG00000116288(PARK7),ENSG00000126432(PRDX5),ENSG00000129235(TXNDC17),ENSG00000136810(TXN),ENSG00000143198(MGST3),ENSG00000167468(GPX4),ENSG00000167815(PRDX2),ENSG00000178980(SELENOW)	7	ENSG00000008394(MGST1),ENSG00000117592(PRDX6),ENSG00000123131(PRDX4),ENSG00000131871(SELENOS),ENSG00000142168(SOD1),ENSG00000183291(SELENOF),ENSG00000198431(TXNRD1)	2	ENSG00000183291(SELENOF),ENSG00000198431(TXNRD1)	1	ENSG00000198431(TXNRD1)	8	ENSG00000084207(GSTP1),ENSG00000117450(PRDX1),ENSG00000129235(TXNDC17),ENSG00000130203(APOE),ENSG00000132965(ALOX5AP),ENSG00000143198(MGST3),ENSG00000167468(GPX4),ENSG00000213316(LTC4S)	2	ENSG00000130203(APOE),ENSG00000143198(MGST3)	10	ENSG00000084207(GSTP1),ENSG00000100577(GSTZ1),ENSG00000117592(PRDX6),ENSG00000120733(KDM3B),ENSG00000121691(CAT),ENSG00000123131(PRDX4),ENSG00000148834(GSTO1),ENSG00000167468(GPX4),ENSG00000183291(SELENOF),ENSG00000198431(TXNRD1)	8	ENSG00000086506(HBQ1),ENSG00000188536(HBA2),ENSG00000196565(HBG2),ENSG00000206172(HBA1),ENSG00000206177(HBM),ENSG00000213931(HBE1),ENSG00000213934(HBG1),ENSG00000244734(HBB)	12	ENSG00000008394(MGST1),ENSG00000084207(GSTP1),ENSG00000087250(MT3),ENSG00000116288(PARK7),ENSG00000117592(PRDX6),ENSG00000122378(PRXL2A),ENSG00000123131(PRDX4),ENSG00000129235(TXNDC17),ENSG00000131871(SELENOS),ENSG00000142168(SOD1),ENSG00000165672(PRDX3),ENSG00000167468(GPX4)
GO:0003674	Molecular Function	GO:0031386	protein tag	0	--	0	--	0	--	4	ENSG00000116030(SUMO1),ENSG00000167118(URM1),ENSG00000184900(SUMO3),ENSG00000221983(UBA52)	0	--	3	ENSG00000129559(NEDD8),ENSG00000150991(UBC),ENSG00000221983(UBA52)	0	--	0	--	4	ENSG00000143947(RPS27A),ENSG00000167118(URM1),ENSG00000184900(SUMO3),ENSG00000221983(UBA52)	0	--	1	ENSG00000170315(UBB)	3	ENSG00000150991(UBC),ENSG00000198258(UBL5),ENSG00000221983(UBA52)	5	ENSG00000116030(SUMO1),ENSG00000129559(NEDD8),ENSG00000143947(RPS27A),ENSG00000188612(SUMO2),ENSG00000221983(UBA52)	3	ENSG00000129559(NEDD8),ENSG00000143947(RPS27A),ENSG00000198258(UBL5)	6	ENSG00000116030(SUMO1),ENSG00000129559(NEDD8),ENSG00000150991(UBC),ENSG00000184900(SUMO3),ENSG00000188612(SUMO2),ENSG00000198258(UBL5)	4	ENSG00000143947(RPS27A),ENSG00000167118(URM1),ENSG00000184900(SUMO3),ENSG00000198258(UBL5)	3	ENSG00000116030(SUMO1),ENSG00000167118(URM1),ENSG00000184900(SUMO3)	3	ENSG00000150991(UBC),ENSG00000167118(URM1),ENSG00000184900(SUMO3)	2	ENSG00000143947(RPS27A),ENSG00000221983(UBA52)	1	ENSG00000170315(UBB)	4	ENSG00000150991(UBC),ENSG00000167118(URM1),ENSG00000170315(UBB),ENSG00000184900(SUMO3)	0	--	6	ENSG00000116030(SUMO1),ENSG00000129559(NEDD8),ENSG00000170315(UBB),ENSG00000184900(SUMO3),ENSG00000188612(SUMO2),ENSG00000198258(UBL5)
GO:0003674	Molecular Function	GO:0038024	cargo receptor activity	5	ENSG00000070018(LRP6),ENSG00000138760(SCARB2),ENSG00000147650(LRP12),ENSG00000157193(LRP8),ENSG00000157890(MEGF11)	3	ENSG00000070018(LRP6),ENSG00000147650(LRP12),ENSG00000171105(INSR)	2	ENSG00000168702(LRP1B),ENSG00000171105(INSR)	3	ENSG00000115318(LOXL3),ENSG00000138760(SCARB2),ENSG00000148248(SURF4)	5	ENSG00000070018(LRP6),ENSG00000123384(LRP1),ENSG00000136960(ENPP2),ENSG00000145794(MEGF10),ENSG00000171105(INSR)	4	ENSG00000135218(CD36),ENSG00000160255(ITGB2),ENSG00000165457(FOLR2),ENSG00000173391(OLR1)	4	ENSG00000123384(LRP1),ENSG00000158270(COLEC12),ENSG00000168702(LRP1B),ENSG00000171105(INSR)	1	ENSG00000168702(LRP1B)	4	ENSG00000070018(LRP6),ENSG00000136960(ENPP2),ENSG00000145794(MEGF10),ENSG00000148248(SURF4)	3	ENSG00000070018(LRP6),ENSG00000073060(SCARB1),ENSG00000138760(SCARB2)	2	ENSG00000072274(TFRC),ENSG00000135218(CD36)	3	ENSG00000072274(TFRC),ENSG00000167775(CD320),ENSG00000171105(INSR)	0	--	0	--	0	--	1	ENSG00000136960(ENPP2)	2	ENSG00000144476(ACKR3),ENSG00000148248(SURF4)	0	--	0	--	0	--	5	ENSG00000072571(HMMR),ENSG00000130164(LDLR),ENSG00000136960(ENPP2),ENSG00000144476(ACKR3),ENSG00000145794(MEGF10)	0	--	0	--
GO:0003674	Molecular Function	GO:0044183	protein folding chaperone	0	--	1	ENSG00000166405(RIC3)	1	ENSG00000166405(RIC3)	12	ENSG00000113013(HSPA9),ENSG00000115484(CCT4),ENSG00000120438(TCP1),ENSG00000126602(TRAP1),ENSG00000135624(CCT7),ENSG00000143256(PFDN2),ENSG00000146731(CCT6A),ENSG00000150753(CCT5),ENSG00000156261(CCT8),ENSG00000163468(CCT3),ENSG00000166226(CCT2),ENSG00000179218(CALR)	4	ENSG00000044574(HSPA5),ENSG00000106211(HSPB1),ENSG00000143401(ANP32E),ENSG00000166598(HSP90B1)	14	ENSG00000019582(CD74),ENSG00000044574(HSPA5),ENSG00000080824(HSP90AA1),ENSG00000096384(HSP90AB1),ENSG00000105993(DNAJB6),ENSG00000106211(HSPB1),ENSG00000113013(HSPA9),ENSG00000115541(HSPE1),ENSG00000120694(HSPH1),ENSG00000132002(DNAJB1),ENSG00000144381(HSPD1),ENSG00000179218(CALR),ENSG00000204388(HSPA1B),ENSG00000204389(HSPA1A)	3	ENSG00000044574(HSPA5),ENSG00000166598(HSP90B1),ENSG00000179218(CALR)	0	--	15	ENSG00000044574(HSPA5),ENSG00000080824(HSP90AA1),ENSG00000096384(HSP90AB1),ENSG00000106211(HSPB1),ENSG00000113013(HSPA9),ENSG00000115484(CCT4),ENSG00000115541(HSPE1),ENSG00000126602(TRAP1),ENSG00000144381(HSPD1),ENSG00000150753(CCT5),ENSG00000163468(CCT3),ENSG00000166598(HSP90B1),ENSG00000179218(CALR),ENSG00000204388(HSPA1B),ENSG00000204389(HSPA1A)	4	ENSG00000044574(HSPA5),ENSG00000143256(PFDN2),ENSG00000166598(HSP90B1),ENSG00000170606(HSPA4)	1	ENSG00000105701(FKBP8)	3	ENSG00000106211(HSPB1),ENSG00000204388(HSPA1B),ENSG00000204389(HSPA1A)	7	ENSG00000096384(HSP90AB1),ENSG00000105701(FKBP8),ENSG00000105993(DNAJB6),ENSG00000120438(TCP1),ENSG00000135624(CCT7),ENSG00000156261(CCT8),ENSG00000166226(CCT2)	6	ENSG00000004838(ZMYND10),ENSG00000106211(HSPB1),ENSG00000115541(HSPE1),ENSG00000166598(HSP90B1),ENSG00000204388(HSPA1B),ENSG00000204389(HSPA1A)	13	ENSG00000080824(HSP90AA1),ENSG00000096384(HSP90AB1),ENSG00000105701(FKBP8),ENSG00000109971(HSPA8),ENSG00000113068(PFDN1),ENSG00000120438(TCP1),ENSG00000135624(CCT7),ENSG00000143256(PFDN2),ENSG00000146731(CCT6A),ENSG00000150753(CCT5),ENSG00000156261(CCT8),ENSG00000163468(CCT3),ENSG00000166226(CCT2)	6	ENSG00000044574(HSPA5),ENSG00000106211(HSPB1),ENSG00000113013(HSPA9),ENSG00000115484(CCT4),ENSG00000166598(HSP90B1),ENSG00000179218(CALR)	12	ENSG00000080824(HSP90AA1),ENSG00000105701(FKBP8),ENSG00000105993(DNAJB6),ENSG00000109971(HSPA8),ENSG00000115484(CCT4),ENSG00000120438(TCP1),ENSG00000135624(CCT7),ENSG00000143256(PFDN2),ENSG00000146731(CCT6A),ENSG00000156261(CCT8),ENSG00000163468(CCT3),ENSG00000166226(CCT2)	10	ENSG00000080824(HSP90AA1),ENSG00000109971(HSPA8),ENSG00000120438(TCP1),ENSG00000126602(TRAP1),ENSG00000135624(CCT7),ENSG00000143256(PFDN2),ENSG00000146731(CCT6A),ENSG00000155304(HSPA13),ENSG00000156261(CCT8),ENSG00000166226(CCT2)	5	ENSG00000019582(CD74),ENSG00000096384(HSP90AB1),ENSG00000105701(FKBP8),ENSG00000143401(ANP32E),ENSG00000204388(HSPA1B)	5	ENSG00000106211(HSPB1),ENSG00000113013(HSPA9),ENSG00000132002(DNAJB1),ENSG00000204388(HSPA1B),ENSG00000204389(HSPA1A)	19	ENSG00000080824(HSP90AA1),ENSG00000106211(HSPB1),ENSG00000109971(HSPA8),ENSG00000115484(CCT4),ENSG00000115539(PDCL3),ENSG00000120438(TCP1),ENSG00000135624(CCT7),ENSG00000143401(ANP32E),ENSG00000146731(CCT6A),ENSG00000150753(CCT5),ENSG00000153132(CLGN),ENSG00000155304(HSPA13),ENSG00000156261(CCT8),ENSG00000163468(CCT3),ENSG00000166226(CCT2),ENSG00000166598(HSP90B1),ENSG00000186687(LYRM7),ENSG00000…	1	ENSG00000105701(FKBP8)	15	ENSG00000044574(HSPA5),ENSG00000080824(HSP90AA1),ENSG00000106211(HSPB1),ENSG00000109971(HSPA8),ENSG00000113013(HSPA9),ENSG00000115484(CCT4),ENSG00000115541(HSPE1),ENSG00000135624(CCT7),ENSG00000143401(ANP32E),ENSG00000144381(HSPD1),ENSG00000146731(CCT6A),ENSG00000150753(CCT5),ENSG00000163468(CCT3),ENSG00000166598(HSP90B1),ENSG00000179218(CALR)
GO:0003674	Molecular Function	GO:0045182	translation regulator activity	12	ENSG00000073792(IGF2BP2),ENSG00000075151(EIF4G3),ENSG00000101489(CELF4),ENSG00000107864(CPEB3),ENSG00000110321(EIF4G2),ENSG00000112339(HBS1L),ENSG00000130921(MTRFR),ENSG00000134030(CTIF),ENSG00000136231(IGF2BP3),ENSG00000149187(CELF1),ENSG00000155506(LARP1),ENSG00000159217(IGF2BP1)	8	ENSG00000067248(DHX29),ENSG00000073792(IGF2BP2),ENSG00000075151(EIF4G3),ENSG00000101489(CELF4),ENSG00000107864(CPEB3),ENSG00000112339(HBS1L),ENSG00000134030(CTIF),ENSG00000149187(CELF1)	7	ENSG00000101210(EEF1A2),ENSG00000101489(CELF4),ENSG00000107864(CPEB3),ENSG00000109654(TRIM2),ENSG00000134030(CTIF),ENSG00000156976(EIF4A2),ENSG00000232119(MCTS1)	36	ENSG00000067248(DHX29),ENSG00000070756(PABPC1),ENSG00000070785(EIF2B3),ENSG00000084623(EIF3I),ENSG00000086232(EIF2AK1),ENSG00000100129(EIF3L),ENSG00000100353(EIF3D),ENSG00000104408(EIF3E),ENSG00000106682(EIF4H),ENSG00000107581(EIF3A),ENSG00000111361(EIF2B1),ENSG00000114942(EEF1B2),ENSG00000122033(MTIF3),ENSG00000130165(ELOF1),ENSG00000130741(EIF2S3),ENSG00000130811(EIF3G),ENSG00000134001(EIF2S1),…	8	ENSG00000075151(EIF4G3),ENSG00000104529(EEF1D),ENSG00000113742(CPEB4),ENSG00000123908(AGO2),ENSG00000126070(AGO3),ENSG00000130741(EIF2S3),ENSG00000136231(IGF2BP3),ENSG00000187735(TCEA1)	5	ENSG00000070756(PABPC1),ENSG00000104529(EEF1D),ENSG00000114942(EEF1B2),ENSG00000173812(EIF1),ENSG00000178982(EIF3K)	9	ENSG00000020577(SAMD4A),ENSG00000103363(ELOB),ENSG00000104529(EEF1D),ENSG00000114942(EEF1B2),ENSG00000125977(EIF2S2),ENSG00000130741(EIF2S3),ENSG00000147403(RPL10),ENSG00000155506(LARP1),ENSG00000164587(RPS14)	14	ENSG00000067248(DHX29),ENSG00000099622(CIRBP),ENSG00000100129(EIF3L),ENSG00000100664(EIF5),ENSG00000101489(CELF4),ENSG00000107864(CPEB3),ENSG00000109654(TRIM2),ENSG00000110321(EIF4G2),ENSG00000120727(PAIP2),ENSG00000134030(CTIF),ENSG00000139726(DENR),ENSG00000149187(CELF1),ENSG00000156976(EIF4A2),ENSG00000167658(EEF2)	36	ENSG00000020577(SAMD4A),ENSG00000063046(EIF4B),ENSG00000070756(PABPC1),ENSG00000084623(EIF3I),ENSG00000100129(EIF3L),ENSG00000100353(EIF3D),ENSG00000104408(EIF3E),ENSG00000104529(EEF1D),ENSG00000106682(EIF4H),ENSG00000107581(EIF3A),ENSG00000114942(EEF1B2),ENSG00000130741(EIF2S3),ENSG00000130811(EIF3G),ENSG00000131759(RARA),ENSG00000135930(EIF4E2),ENSG00000142864(SERBP1),ENSG00000147403(RPL10),ENS…	10	ENSG00000073792(IGF2BP2),ENSG00000075151(EIF4G3),ENSG00000109654(TRIM2),ENSG00000113742(CPEB4),ENSG00000114784(EIF1B),ENSG00000126070(AGO3),ENSG00000132507(EIF5A),ENSG00000171703(TCEA2),ENSG00000185088(RPS27L),ENSG00000187735(TCEA1)	4	ENSG00000086232(EIF2AK1),ENSG00000103342(GSPT1),ENSG00000113742(CPEB4),ENSG00000130165(ELOF1)	8	ENSG00000103363(ELOB),ENSG00000106682(EIF4H),ENSG00000125977(EIF2S2),ENSG00000132507(EIF5A),ENSG00000147403(RPL10),ENSG00000164587(RPS14),ENSG00000170889(RPS9),ENSG00000173812(EIF1)	19	ENSG00000063046(EIF4B),ENSG00000099622(CIRBP),ENSG00000100129(EIF3L),ENSG00000100664(EIF5),ENSG00000103363(ELOB),ENSG00000110321(EIF4G2),ENSG00000114784(EIF1B),ENSG00000130811(EIF3G),ENSG00000132507(EIF5A),ENSG00000133142(TCEAL4),ENSG00000147403(RPL10),ENSG00000147677(EIF3H),ENSG00000156508(EEF1A1),ENSG00000167658(EEF2),ENSG00000170889(RPS9),ENSG00000173674(EIF1AX),ENSG00000178982(EIF3K),ENSG0000…	6	ENSG00000099622(CIRBP),ENSG00000103363(ELOB),ENSG00000104529(EEF1D),ENSG00000156508(EEF1A1),ENSG00000164587(RPS14),ENSG00000170889(RPS9)	22	ENSG00000063046(EIF4B),ENSG00000099622(CIRBP),ENSG00000100129(EIF3L),ENSG00000100664(EIF5),ENSG00000101210(EEF1A2),ENSG00000101489(CELF4),ENSG00000103363(ELOB),ENSG00000106682(EIF4H),ENSG00000110321(EIF4G2),ENSG00000114784(EIF1B),ENSG00000120727(PAIP2),ENSG00000122033(MTIF3),ENSG00000130165(ELOF1),ENSG00000133142(TCEAL4),ENSG00000139726(DENR),ENSG00000147677(EIF3H),ENSG00000156508(EEF1A1),ENSG000…	22	ENSG00000070756(PABPC1),ENSG00000084623(EIF3I),ENSG00000100129(EIF3L),ENSG00000100353(EIF3D),ENSG00000104408(EIF3E),ENSG00000104529(EEF1D),ENSG00000106682(EIF4H),ENSG00000120727(PAIP2),ENSG00000130165(ELOF1),ENSG00000130811(EIF3G),ENSG00000131759(RARA),ENSG00000147677(EIF3H),ENSG00000149100(EIF3M),ENSG00000156508(EEF1A1),ENSG00000156976(EIF4A2),ENSG00000164587(RPS14),ENSG00000167658(EEF2),ENSG000…	30	ENSG00000084623(EIF3I),ENSG00000099622(CIRBP),ENSG00000100129(EIF3L),ENSG00000100353(EIF3D),ENSG00000100664(EIF5),ENSG00000104408(EIF3E),ENSG00000106682(EIF4H),ENSG00000109654(TRIM2),ENSG00000110321(EIF4G2),ENSG00000112339(HBS1L),ENSG00000114784(EIF1B),ENSG00000120727(PAIP2),ENSG00000121022(COPS5),ENSG00000130165(ELOF1),ENSG00000131759(RARA),ENSG00000135930(EIF4E2),ENSG00000139726(DENR),ENSG00000…	25	ENSG00000084623(EIF3I),ENSG00000099622(CIRBP),ENSG00000100129(EIF3L),ENSG00000100664(EIF5),ENSG00000106682(EIF4H),ENSG00000110321(EIF4G2),ENSG00000111361(EIF2B1),ENSG00000112339(HBS1L),ENSG00000120727(PAIP2),ENSG00000128829(EIF2AK4),ENSG00000130165(ELOF1),ENSG00000131759(RARA),ENSG00000134030(CTIF),ENSG00000139726(DENR),ENSG00000147677(EIF3H),ENSG00000156508(EEF1A1),ENSG00000156976(EIF4A2),ENSG00…	13	ENSG00000070756(PABPC1),ENSG00000104131(EIF3J),ENSG00000104529(EEF1D),ENSG00000114942(EEF1B2),ENSG00000132507(EIF5A),ENSG00000139726(DENR),ENSG00000147403(RPL10),ENSG00000164587(RPS14),ENSG00000173812(EIF1),ENSG00000178952(TUFM),ENSG00000178982(EIF3K),ENSG00000187735(TCEA1),ENSG00000204628(RACK1)	4	ENSG00000104529(EEF1D),ENSG00000114942(EEF1B2),ENSG00000147403(RPL10),ENSG00000170889(RPS9)	33	ENSG00000070756(PABPC1),ENSG00000100129(EIF3L),ENSG00000100353(EIF3D),ENSG00000100664(EIF5),ENSG00000104408(EIF3E),ENSG00000104529(EEF1D),ENSG00000106682(EIF4H),ENSG00000107581(EIF3A),ENSG00000108883(EFTUD2),ENSG00000110321(EIF4G2),ENSG00000111361(EIF2B1),ENSG00000112031(MTRF1L),ENSG00000114416(FXR1),ENSG00000120727(PAIP2),ENSG00000121022(COPS5),ENSG00000130741(EIF2S3),ENSG00000130811(EIF3G),ENSG…	0	--	23	ENSG00000084623(EIF3I),ENSG00000100353(EIF3D),ENSG00000104131(EIF3J),ENSG00000104529(EEF1D),ENSG00000106682(EIF4H),ENSG00000125977(EIF2S2),ENSG00000130811(EIF3G),ENSG00000132507(EIF5A),ENSG00000134001(EIF2S1),ENSG00000142864(SERBP1),ENSG00000149100(EIF3M),ENSG00000151247(EIF4E),ENSG00000158417(EIF5B),ENSG00000169714(CNBP),ENSG00000171703(TCEA2),ENSG00000173674(EIF1AX),ENSG00000175390(EIF3F),ENSG0…
GO:0003674	Molecular Function	GO:0060089	molecular transducer activity	56	ENSG00000025796(SEC63),ENSG00000057019(DCBLD2),ENSG00000069667(RORA),ENSG00000070018(LRP6),ENSG00000076356(PLXNA2),ENSG00000077092(RARB),ENSG00000088812(ATRN),ENSG00000099250(NRP1),ENSG00000101958(GLRA2),ENSG00000102786(INTS6),ENSG00000104290(FZD3),ENSG00000105983(LMBR1),ENSG00000106799(TGFBR1),ENSG00000107779(BMPR1A),ENSG00000109991(P2RX3),ENSG00000114739(ACVR2B),ENSG00000115365(LANCL1),ENSG0000…	61	ENSG00000021645(NRXN3),ENSG00000025796(SEC63),ENSG00000057019(DCBLD2),ENSG00000070018(LRP6),ENSG00000072071(ADGRL1),ENSG00000076356(PLXNA2),ENSG00000077092(RARB),ENSG00000077782(FGFR1),ENSG00000088812(ATRN),ENSG00000099250(NRP1),ENSG00000101958(GLRA2),ENSG00000104290(FZD3),ENSG00000105983(LMBR1),ENSG00000107779(BMPR1A),ENSG00000110076(NRXN2),ENSG00000117114(ADGRL2),ENSG00000117335(CD46),ENSG00000…	53	ENSG00000021645(NRXN3),ENSG00000057019(DCBLD2),ENSG00000067141(NEO1),ENSG00000069667(RORA),ENSG00000076356(PLXNA2),ENSG00000080224(EPHA6),ENSG00000088812(ATRN),ENSG00000092096(SLC22A17),ENSG00000099250(NRP1),ENSG00000101958(GLRA2),ENSG00000108960(MMD),ENSG00000110076(NRXN2),ENSG00000116106(EPHA4),ENSG00000117114(ADGRL2),ENSG00000117335(CD46),ENSG00000118257(NRP2),ENSG00000120251(GRIA2),ENSG000001…	21	ENSG00000090006(LTBP4),ENSG00000100442(FKBP3),ENSG00000109991(P2RX3),ENSG00000118257(NRP2),ENSG00000118402(ELOVL4),ENSG00000121989(ACVR2A),ENSG00000122756(CNTFR),ENSG00000135503(ACVR1B),ENSG00000137216(TMEM63B),ENSG00000138760(SCARB2),ENSG00000142949(PTPRF),ENSG00000153233(PTPRR),ENSG00000168610(STAT3),ENSG00000171444(MCC),ENSG00000180616(SSTR2),ENSG00000183098(GPC6),ENSG00000196776(CD47),ENSG000…	61	ENSG00000049323(LTBP1),ENSG00000064989(CALCRL),ENSG00000066468(FGFR2),ENSG00000067141(NEO1),ENSG00000067167(TRAM1),ENSG00000068078(FGFR3),ENSG00000069667(RORA),ENSG00000070018(LRP6),ENSG00000074181(NOTCH3),ENSG00000077782(FGFR1),ENSG00000078549(ADCYAP1R1),ENSG00000100300(TSPO),ENSG00000104067(TJP1),ENSG00000104290(FZD3),ENSG00000106278(PTPRZ1),ENSG00000107779(BMPR1A),ENSG00000113580(NR3C1),ENSG00…	37	ENSG00000003056(M6PR),ENSG00000019582(CD74),ENSG00000027697(IFNGR1),ENSG00000081237(PTPRC),ENSG00000090339(ICAM1),ENSG00000095970(TREM2),ENSG00000106799(TGFBR1),ENSG00000110848(CD69),ENSG00000119508(NR4A3),ENSG00000123358(NR4A1),ENSG00000132334(PTPRE),ENSG00000134352(IL6ST),ENSG00000135218(CD36),ENSG00000139679(LPAR6),ENSG00000140749(IGSF6),ENSG00000150337(FCGR1A),ENSG00000153234(NR4A2),ENSG00000…	37	ENSG00000008952(SEC62),ENSG00000011028(MRC2),ENSG00000044524(EPHA3),ENSG00000049323(LTBP1),ENSG00000064989(CALCRL),ENSG00000067141(NEO1),ENSG00000067167(TRAM1),ENSG00000069667(RORA),ENSG00000069702(TGFBR3),ENSG00000077782(FGFR1),ENSG00000090006(LTBP4),ENSG00000104067(TJP1),ENSG00000112655(PTK7),ENSG00000113580(NR3C1),ENSG00000116678(LEPR),ENSG00000116962(NID1),ENSG00000123384(LRP1),ENSG0000012584…	48	ENSG00000021645(NRXN3),ENSG00000025796(SEC63),ENSG00000044524(EPHA3),ENSG00000061918(GUCY1B1),ENSG00000067141(NEO1),ENSG00000069667(RORA),ENSG00000077092(RARB),ENSG00000088812(ATRN),ENSG00000092096(SLC22A17),ENSG00000099250(NRP1),ENSG00000101958(GLRA2),ENSG00000110076(NRXN2),ENSG00000116106(EPHA4),ENSG00000117335(CD46),ENSG00000120251(GRIA2),ENSG00000121989(ACVR2A),ENSG00000125618(PAX8),ENSG00000…	31	ENSG00000008405(CRY1),ENSG00000065361(ERBB3),ENSG00000067167(TRAM1),ENSG00000070018(LRP6),ENSG00000108018(SORCS1),ENSG00000112414(ADGRG6),ENSG00000113389(NPR3),ENSG00000115232(ITGA4),ENSG00000118257(NRP2),ENSG00000121989(ACVR2A),ENSG00000123358(NR4A1),ENSG00000130202(NECTIN2),ENSG00000131759(RARA),ENSG00000134250(NOTCH2),ENSG00000136160(EDNRB),ENSG00000139679(LPAR6),ENSG00000142949(PTPRF),ENSG000…	33	ENSG00000065361(ERBB3),ENSG00000067141(NEO1),ENSG00000070018(LRP6),ENSG00000073060(SCARB1),ENSG00000092096(SLC22A17),ENSG00000106278(PTPRZ1),ENSG00000106799(TGFBR1),ENSG00000120251(GRIA2),ENSG00000126351(THRA),ENSG00000126860(EVI2A),ENSG00000131871(SELENOS),ENSG00000132334(PTPRE),ENSG00000138760(SCARB2),ENSG00000144230(GPR17),ENSG00000145451(GLRA3),ENSG00000146938(NLGN4X),ENSG00000150471(ADGRL3),…	6	ENSG00000105281(SLC1A5),ENSG00000135218(CD36),ENSG00000159346(ADIPOR1),ENSG00000161011(SQSTM1),ENSG00000172270(BSG),ENSG00000187997(C17orf99)	17	ENSG00000066056(TIE1),ENSG00000099250(NRP1),ENSG00000102755(FLT1),ENSG00000104067(TJP1),ENSG00000106991(ENG),ENSG00000117114(ADGRL2),ENSG00000128052(KDR),ENSG00000130202(NECTIN2),ENSG00000131477(RAMP2),ENSG00000139679(LPAR6),ENSG00000144724(PTPRG),ENSG00000150093(ITGB1),ENSG00000162618(ADGRL4),ENSG00000171105(INSR),ENSG00000172270(BSG),ENSG00000173482(PTPRM),ENSG00000261371(PECAM1)	1	ENSG00000100442(FKBP3)	6	ENSG00000108947(EFNB3),ENSG00000131871(SELENOS),ENSG00000148053(NTRK2),ENSG00000164199(ADGRV1),ENSG00000182175(RGMA),ENSG00000196776(CD47)	16	ENSG00000008952(SEC62),ENSG00000064300(NGFR),ENSG00000092096(SLC22A17),ENSG00000100442(FKBP3),ENSG00000101958(GLRA2),ENSG00000108960(MMD),ENSG00000109991(P2RX3),ENSG00000110076(NRXN2),ENSG00000116106(EPHA4),ENSG00000118257(NRP2),ENSG00000120251(GRIA2),ENSG00000139636(LMBR1L),ENSG00000143590(EFNA3),ENSG00000174136(RGMB),ENSG00000182220(ATP6AP2),ENSG00000196482(ESRRG)	33	ENSG00000049323(LTBP1),ENSG00000066468(FGFR2),ENSG00000067141(NEO1),ENSG00000067167(TRAM1),ENSG00000069667(RORA),ENSG00000077782(FGFR1),ENSG00000104290(FZD3),ENSG00000106018(VIPR2),ENSG00000108947(EFNB3),ENSG00000112655(PTK7),ENSG00000121966(CXCR4),ENSG00000122756(CNTFR),ENSG00000131759(RARA),ENSG00000131871(SELENOS),ENSG00000136160(EDNRB),ENSG00000138696(BMPR1B),ENSG00000148053(NTRK2),ENSG000001…	22	ENSG00000008405(CRY1),ENSG00000021645(NRXN3),ENSG00000077092(RARB),ENSG00000077782(FGFR1),ENSG00000099250(NRP1),ENSG00000100442(FKBP3),ENSG00000101958(GLRA2),ENSG00000118402(ELOVL4),ENSG00000120907(ADRA1A),ENSG00000121989(ACVR2A),ENSG00000125618(PAX8),ENSG00000131759(RARA),ENSG00000139636(LMBR1L),ENSG00000143590(EFNA3),ENSG00000144476(ACKR3),ENSG00000145888(GLRA1),ENSG00000153234(NR4A2),ENSG00000…	43	ENSG00000012232(EXTL3),ENSG00000025796(SEC63),ENSG00000064300(NGFR),ENSG00000064547(LPAR2),ENSG00000100442(FKBP3),ENSG00000101958(GLRA2),ENSG00000105464(GRIN2D),ENSG00000108960(MMD),ENSG00000109991(P2RX3),ENSG00000114739(ACVR2B),ENSG00000115365(LANCL1),ENSG00000116106(EPHA4),ENSG00000117335(CD46),ENSG00000120907(ADRA1A),ENSG00000130202(NECTIN2),ENSG00000131759(RARA),ENSG00000135503(ACVR1B),ENSG00…	10	ENSG00000019582(CD74),ENSG00000027697(IFNGR1),ENSG00000095970(TREM2),ENSG00000140749(IGSF6),ENSG00000150337(FCGR1A),ENSG00000158869(FCER1G),ENSG00000168329(CX3CR1),ENSG00000169313(P2RY12),ENSG00000171659(GPR34),ENSG00000181631(P2RY13)	15	ENSG00000069431(ABCC9),ENSG00000074181(NOTCH3),ENSG00000104067(TJP1),ENSG00000113721(PDGFRB),ENSG00000116962(NID1),ENSG00000150093(ITGB1),ENSG00000151617(EDNRA),ENSG00000152894(PTPRK),ENSG00000167601(AXL),ENSG00000168575(SLC20A2),ENSG00000172572(PDE3A),ENSG00000181104(F2R),ENSG00000185008(ROBO2),ENSG00000185551(NR2F2),ENSG00000198822(GRM3)	39	ENSG00000008405(CRY1),ENSG00000012232(EXTL3),ENSG00000049323(LTBP1),ENSG00000066468(FGFR2),ENSG00000067167(TRAM1),ENSG00000070495(JMJD6),ENSG00000074181(NOTCH3),ENSG00000076716(GPC4),ENSG00000077782(FGFR1),ENSG00000100442(FKBP3),ENSG00000104290(FZD3),ENSG00000105483(CARD8),ENSG00000111432(FZD10),ENSG00000113580(NR3C1),ENSG00000116106(EPHA4),ENSG00000121966(CXCR4),ENSG00000122756(CNTFR),ENSG000001…	1	ENSG00000159346(ADIPOR1)	14	ENSG00000049323(LTBP1),ENSG00000067167(TRAM1),ENSG00000100442(FKBP3),ENSG00000106278(PTPRZ1),ENSG00000121966(CXCR4),ENSG00000122756(CNTFR),ENSG00000131871(SELENOS),ENSG00000136160(EDNRB),ENSG00000148053(NTRK2),ENSG00000152208(GRID2),ENSG00000152558(TMEM123),ENSG00000164199(ADGRV1),ENSG00000172270(BSG),ENSG00000182175(RGMA)
GO:0003674	Molecular Function	GO:0060090	molecular adaptor activity	79	ENSG00000023287(RB1CC1),ENSG00000033327(GAB2),ENSG00000037637(FBXO42),ENSG00000044459(CNTLN),ENSG00000054654(SYNE2),ENSG00000055130(CUL1),ENSG00000055208(TAB2),ENSG00000060237(WNK1),ENSG00000065559(MAP2K4),ENSG00000066117(SMARCD1),ENSG00000068024(HDAC4),ENSG00000071051(NCK2),ENSG00000072803(FBXW11),ENSG00000073711(PPP2R3A),ENSG00000078369(GNB1),ENSG00000078674(PCM1),ENSG00000080845(DLGAP4),ENSG00…	69	ENSG00000023287(RB1CC1),ENSG00000037637(FBXO42),ENSG00000054654(SYNE2),ENSG00000055130(CUL1),ENSG00000055208(TAB2),ENSG00000060237(WNK1),ENSG00000065559(MAP2K4),ENSG00000069849(ATP1B3),ENSG00000073711(PPP2R3A),ENSG00000078369(GNB1),ENSG00000078674(PCM1),ENSG00000079950(STX7),ENSG00000080845(DLGAP4),ENSG00000087470(DNM1L),ENSG00000090565(RAB11FIP3),ENSG00000095637(SORBS1),ENSG00000100167(SEPTIN3),…	44	ENSG00000065559(MAP2K4),ENSG00000073711(PPP2R3A),ENSG00000079950(STX7),ENSG00000080845(DLGAP4),ENSG00000090565(RAB11FIP3),ENSG00000095637(SORBS1),ENSG00000100167(SEPTIN3),ENSG00000100991(TRPC4AP),ENSG00000105649(RAB3A),ENSG00000109670(FBXW7),ENSG00000111897(SERINC1),ENSG00000125354(SEPTIN6),ENSG00000127914(AKAP9),ENSG00000131018(SYNE1),ENSG00000132639(SNAP25),ENSG00000134265(NAPG),ENSG00000138757…	63	ENSG00000004478(FKBP4),ENSG00000033327(GAB2),ENSG00000035403(VCL),ENSG00000070540(WIPI1),ENSG00000075618(FSCN1),ENSG00000082397(EPB41L3),ENSG00000087087(SRRT),ENSG00000091542(ALKBH5),ENSG00000101367(MAPRE1),ENSG00000101882(NKAP),ENSG00000103429(BFAR),ENSG00000104969(SGTA),ENSG00000105402(NAPA),ENSG00000105649(RAB3A),ENSG00000105829(BET1),ENSG00000106305(AIMP2),ENSG00000116586(LAMTOR2),ENSG0000012…	52	ENSG00000006125(AP2B1),ENSG00000008294(SPAG9),ENSG00000026025(VIM),ENSG00000035403(VCL),ENSG00000037637(FBXO42),ENSG00000049323(LTBP1),ENSG00000055208(TAB2),ENSG00000062725(APPBP2),ENSG00000068024(HDAC4),ENSG00000072803(FBXW11),ENSG00000075711(DLG1),ENSG00000095637(SORBS1),ENSG00000108953(YWHAE),ENSG00000111961(SASH1),ENSG00000113558(SKP1),ENSG00000119487(MAPKAP1),ENSG00000123131(PRDX4),ENSG00000…	25	ENSG00000011600(TYROBP),ENSG00000033327(GAB2),ENSG00000042753(AP2S1),ENSG00000051108(HERPUD1),ENSG00000066336(SPI1),ENSG00000075618(FSCN1),ENSG00000079950(STX7),ENSG00000114450(GNB4),ENSG00000116586(LAMTOR2),ENSG00000118640(VAMP8),ENSG00000131171(SH3BGRL),ENSG00000134070(IRAK2),ENSG00000136560(TANK),ENSG00000136754(ABI1),ENSG00000137575(SDCBP),ENSG00000139687(RB1),ENSG00000141480(ARRB2),ENSG00000…	24	ENSG00000008294(SPAG9),ENSG00000026025(VIM),ENSG00000035403(VCL),ENSG00000042753(AP2S1),ENSG00000049323(LTBP1),ENSG00000051108(HERPUD1),ENSG00000060718(COL11A1),ENSG00000075711(DLG1),ENSG00000113083(LOX),ENSG00000113558(SKP1),ENSG00000123131(PRDX4),ENSG00000131171(SH3BGRL),ENSG00000131981(LGALS3),ENSG00000134871(COL4A2),ENSG00000138758(SEPTIN11),ENSG00000143153(ATP1B1),ENSG00000148935(GAS2),ENSG0…	53	ENSG00000037637(FBXO42),ENSG00000054654(SYNE2),ENSG00000065559(MAP2K4),ENSG00000073711(PPP2R3A),ENSG00000075618(FSCN1),ENSG00000078674(PCM1),ENSG00000079950(STX7),ENSG00000080845(DLGAP4),ENSG00000087470(DNM1L),ENSG00000095637(SORBS1),ENSG00000100991(TRPC4AP),ENSG00000105402(NAPA),ENSG00000105649(RAB3A),ENSG00000106367(AP1S1),ENSG00000108468(CBX1),ENSG00000110497(AMBRA1),ENSG00000111276(CDKN1B),EN…	57	ENSG00000004478(FKBP4),ENSG00000026025(VIM),ENSG00000035403(VCL),ENSG00000044459(CNTLN),ENSG00000055208(TAB2),ENSG00000068024(HDAC4),ENSG00000076641(PAG1),ENSG00000082293(COL19A1),ENSG00000089280(FUS),ENSG00000092531(SNAP23),ENSG00000095637(SORBS1),ENSG00000100225(FBXO7),ENSG00000100380(ST13),ENSG00000103429(BFAR),ENSG00000104915(STX10),ENSG00000105829(BET1),ENSG00000105968(H2AZ2),ENSG00000106554…	38	ENSG00000037637(FBXO42),ENSG00000060718(COL11A1),ENSG00000066117(SMARCD1),ENSG00000072803(FBXW11),ENSG00000075711(DLG1),ENSG00000076641(PAG1),ENSG00000078369(GNB1),ENSG00000103496(STX4),ENSG00000104969(SGTA),ENSG00000108953(YWHAE),ENSG00000111961(SASH1),ENSG00000113558(SKP1),ENSG00000114450(GNB4),ENSG00000122545(SEPTIN7),ENSG00000131018(SYNE1),ENSG00000133935(ERG28),ENSG00000135334(AKIRIN2),ENSG0…	9	ENSG00000004939(SLC4A1),ENSG00000029534(ANK1),ENSG00000100225(FBXO7),ENSG00000112146(FBXO9),ENSG00000123240(OPTN),ENSG00000145335(SNCA),ENSG00000156381(ANKRD9),ENSG00000161011(SQSTM1),ENSG00000198876(DCAF12)	10	ENSG00000026025(VIM),ENSG00000042753(AP2S1),ENSG00000065054(NHERF2),ENSG00000075618(FSCN1),ENSG00000100345(MYH9),ENSG00000105974(CAV1),ENSG00000134871(COL4A2),ENSG00000137575(SDCBP),ENSG00000137845(ADAM10),ENSG00000171159(BBLN)	23	ENSG00000031698(SARS1),ENSG00000042753(AP2S1),ENSG00000094916(CBX5),ENSG00000106367(AP1S1),ENSG00000108468(CBX1),ENSG00000108953(YWHAE),ENSG00000111276(CDKN1B),ENSG00000113558(SKP1),ENSG00000127914(AKAP9),ENSG00000133703(KRAS),ENSG00000134248(LAMTOR5),ENSG00000135387(CAPRIN1),ENSG00000136003(ISCU),ENSG00000138757(G3BP2),ENSG00000154582(ELOC),ENSG00000155876(RRAGA),ENSG00000156508(EEF1A1),ENSG0000…	12	ENSG00000004838(ZMYND10),ENSG00000026025(VIM),ENSG00000042753(AP2S1),ENSG00000113558(SKP1),ENSG00000123131(PRDX4),ENSG00000134248(LAMTOR5),ENSG00000137575(SDCBP),ENSG00000156508(EEF1A1),ENSG00000172354(GNB2),ENSG00000182093(GET1),ENSG00000188186(LAMTOR4),ENSG00000214253(FIS1)	56	ENSG00000004478(FKBP4),ENSG00000031698(SARS1),ENSG00000075618(FSCN1),ENSG00000079950(STX7),ENSG00000080845(DLGAP4),ENSG00000100167(SEPTIN3),ENSG00000100387(RBX1),ENSG00000100568(VTI1B),ENSG00000101367(MAPRE1),ENSG00000103266(STUB1),ENSG00000104969(SGTA),ENSG00000105402(NAPA),ENSG00000105649(RAB3A),ENSG00000106367(AP1S1),ENSG00000108468(CBX1),ENSG00000108953(YWHAE),ENSG00000109971(HSPA8),ENSG00000…	35	ENSG00000008294(SPAG9),ENSG00000026025(VIM),ENSG00000035403(VCL),ENSG00000049323(LTBP1),ENSG00000062725(APPBP2),ENSG00000101384(JAG1),ENSG00000109270(LAMTOR3),ENSG00000111276(CDKN1B),ENSG00000111961(SASH1),ENSG00000117362(APH1A),ENSG00000123131(PRDX4),ENSG00000135334(AKIRIN2),ENSG00000135486(HNRNPA1),ENSG00000137309(HMGA1),ENSG00000137575(SDCBP),ENSG00000143153(ATP1B1),ENSG00000143575(HAX1),ENSG0…	70	ENSG00000004478(FKBP4),ENSG00000031698(SARS1),ENSG00000055130(CUL1),ENSG00000062725(APPBP2),ENSG00000069849(ATP1B3),ENSG00000069966(GNB5),ENSG00000075618(FSCN1),ENSG00000080845(DLGAP4),ENSG00000089280(FUS),ENSG00000091542(ALKBH5),ENSG00000095637(SORBS1),ENSG00000100242(SUN2),ENSG00000100519(PSMC6),ENSG00000100991(TRPC4AP),ENSG00000101367(MAPRE1),ENSG00000104969(SGTA),ENSG00000105402(NAPA),ENSG000…	71	ENSG00000004478(FKBP4),ENSG00000031698(SARS1),ENSG00000069849(ATP1B3),ENSG00000072958(AP1M1),ENSG00000075618(FSCN1),ENSG00000079950(STX7),ENSG00000080845(DLGAP4),ENSG00000089280(FUS),ENSG00000091542(ALKBH5),ENSG00000100242(SUN2),ENSG00000100991(TRPC4AP),ENSG00000101367(MAPRE1),ENSG00000103429(BFAR),ENSG00000104969(SGTA),ENSG00000105402(NAPA),ENSG00000105649(RAB3A),ENSG00000109971(HSPA8),ENSG00000…	16	ENSG00000011600(TYROBP),ENSG00000042753(AP2S1),ENSG00000066336(SPI1),ENSG00000106554(CHCHD3),ENSG00000114450(GNB4),ENSG00000116586(LAMTOR2),ENSG00000118640(VAMP8),ENSG00000131171(SH3BGRL),ENSG00000133703(KRAS),ENSG00000136003(ISCU),ENSG00000143153(ATP1B1),ENSG00000154582(ELOC),ENSG00000172354(GNB2),ENSG00000177885(GRB2),ENSG00000188186(LAMTOR4),ENSG00000204628(RACK1)	8	ENSG00000042753(AP2S1),ENSG00000076641(PAG1),ENSG00000106367(AP1S1),ENSG00000122545(SEPTIN7),ENSG00000134871(COL4A2),ENSG00000138758(SEPTIN11),ENSG00000151923(TIAL1),ENSG00000164692(COL1A2)	96	ENSG00000004478(FKBP4),ENSG00000004975(DVL2),ENSG00000026025(VIM),ENSG00000035403(VCL),ENSG00000044459(CNTLN),ENSG00000049323(LTBP1),ENSG00000054654(SYNE2),ENSG00000058804(NDC1),ENSG00000069849(ATP1B3),ENSG00000078674(PCM1),ENSG00000080986(NDC80),ENSG00000087087(SRRT),ENSG00000089280(FUS),ENSG00000091542(ALKBH5),ENSG00000094916(CBX5),ENSG00000100242(SUN2),ENSG00000100380(ST13),ENSG00000100519(PSM…	3	ENSG00000100225(FBXO7),ENSG00000145335(SNCA),ENSG00000198876(DCAF12)	46	ENSG00000004478(FKBP4),ENSG00000026025(VIM),ENSG00000042753(AP2S1),ENSG00000049323(LTBP1),ENSG00000054654(SYNE2),ENSG00000080986(NDC80),ENSG00000089280(FUS),ENSG00000094916(CBX5),ENSG00000100380(ST13),ENSG00000100387(RBX1),ENSG00000100519(PSMC6),ENSG00000101367(MAPRE1),ENSG00000103266(STUB1),ENSG00000105968(H2AZ2),ENSG00000106367(AP1S1),ENSG00000106554(CHCHD3),ENSG00000108468(CBX1),ENSG0000010895…
GO:0003674	Molecular Function	GO:0098772	molecular function regulator	193	ENSG00000005249(PRKAR2B),ENSG00000005700(IBTK),ENSG00000005810(MYCBP2),ENSG00000010810(FYN),ENSG00000011454(RABGAP1),ENSG00000020426(MNAT1),ENSG00000029725(RABEP1),ENSG00000031003(FAM13B),ENSG00000038382(TRIO),ENSG00000047249(ATP6V1H),ENSG00000049759(NEDD4L),ENSG00000052795(FNIP2),ENSG00000054611(TBC1D22A),ENSG00000058272(PPP1R12A),ENSG00000058668(ATP2B4),ENSG00000060237(WNK1),ENSG00000066777(ARF…	199	ENSG00000005249(PRKAR2B),ENSG00000005700(IBTK),ENSG00000005810(MYCBP2),ENSG00000010810(FYN),ENSG00000011454(RABGAP1),ENSG00000020426(MNAT1),ENSG00000021645(NRXN3),ENSG00000029725(RABEP1),ENSG00000031003(FAM13B),ENSG00000038382(TRIO),ENSG00000047249(ATP6V1H),ENSG00000049759(NEDD4L),ENSG00000052795(FNIP2),ENSG00000054611(TBC1D22A),ENSG00000058272(PPP1R12A),ENSG00000060237(WNK1),ENSG00000066777(ARFG…	134	ENSG00000005249(PRKAR2B),ENSG00000005810(MYCBP2),ENSG00000021645(NRXN3),ENSG00000031003(FAM13B),ENSG00000038382(TRIO),ENSG00000047249(ATP6V1H),ENSG00000049759(NEDD4L),ENSG00000066777(ARFGEF1),ENSG00000066933(MYO9A),ENSG00000070081(NUCB2),ENSG00000071553(ATP6AP1),ENSG00000073711(PPP2R3A),ENSG00000073910(FRY),ENSG00000074696(HACD3),ENSG00000075213(SEMA3A),ENSG00000075391(RASAL2),ENSG00000079841(RIM…	126	ENSG00000005810(MYCBP2),ENSG00000006451(RALA),ENSG00000008988(RPS20),ENSG00000020426(MNAT1),ENSG00000035862(TIMP2),ENSG00000047249(ATP6V1H),ENSG00000068971(PPP2R5B),ENSG00000070785(EIF2B3),ENSG00000071553(ATP6AP1),ENSG00000073803(MAP3K13),ENSG00000073910(FRY),ENSG00000074696(HACD3),ENSG00000077942(FBLN1),ENSG00000079246(XRCC5),ENSG00000088832(FKBP1A),ENSG00000089199(CHGB),ENSG00000089220(PEBP1),E…	146	ENSG00000003436(TFPI),ENSG00000011201(ANOS1),ENSG00000011454(RABGAP1),ENSG00000035862(TIMP2),ENSG00000035928(RFC1),ENSG00000046889(PREX2),ENSG00000050165(DKK3),ENSG00000054148(PHPT1),ENSG00000058668(ATP2B4),ENSG00000065150(IPO5),ENSG00000066777(ARFGEF1),ENSG00000066933(MYO9A),ENSG00000067208(EVI5),ENSG00000067560(RHOA),ENSG00000070018(LRP6),ENSG00000073910(FRY),ENSG00000075142(SRI),ENSG0000007539…	124	ENSG00000003402(CFLAR),ENSG00000008988(RPS20),ENSG00000015475(BID),ENSG00000017427(IGF1),ENSG00000029725(RABEP1),ENSG00000030582(GRN),ENSG00000035862(TIMP2),ENSG00000052795(FNIP2),ENSG00000053524(MCF2L2),ENSG00000054611(TBC1D22A),ENSG00000067560(RHOA),ENSG00000075785(RAB7A),ENSG00000079950(STX7),ENSG00000080824(HSP90AA1),ENSG00000084070(SMAP2),ENSG00000084234(APLP2),ENSG00000085871(MGST2),ENSG000…	97	ENSG00000023191(RNH1),ENSG00000035862(TIMP2),ENSG00000035928(RFC1),ENSG00000054148(PHPT1),ENSG00000058668(ATP2B4),ENSG00000067208(EVI5),ENSG00000067560(RHOA),ENSG00000070081(NUCB2),ENSG00000075223(SEMA3C),ENSG00000075711(DLG1),ENSG00000077942(FBLN1),ENSG00000084207(GSTP1),ENSG00000084234(APLP2),ENSG00000089327(FXYD5),ENSG00000100234(TIMP3),ENSG00000100934(SEC23A),ENSG00000101439(CST3),ENSG0000010…	133	ENSG00000005249(PRKAR2B),ENSG00000005810(MYCBP2),ENSG00000021645(NRXN3),ENSG00000029725(RABEP1),ENSG00000031003(FAM13B),ENSG00000047249(ATP6V1H),ENSG00000058272(PPP1R12A),ENSG00000067900(ROCK1),ENSG00000070081(NUCB2),ENSG00000071553(ATP6AP1),ENSG00000071575(TRIB2),ENSG00000073711(PPP2R3A),ENSG00000073910(FRY),ENSG00000075391(RASAL2),ENSG00000079246(XRCC5),ENSG00000079841(RIMS1),ENSG00000079950(ST…	143	ENSG00000008988(RPS20),ENSG00000012171(SEMA3B),ENSG00000030582(GRN),ENSG00000057608(GDI2),ENSG00000058272(PPP1R12A),ENSG00000065150(IPO5),ENSG00000065361(ERBB3),ENSG00000067208(EVI5),ENSG00000067560(RHOA),ENSG00000068001(HYAL2),ENSG00000070018(LRP6),ENSG00000070081(NUCB2),ENSG00000075223(SEMA3C),ENSG00000075884(ARHGAP15),ENSG00000077942(FBLN1),ENSG00000080824(HSP90AA1),ENSG00000084207(GSTP1),ENSG…	117	ENSG00000004777(ARHGAP33),ENSG00000010810(FYN),ENSG00000020426(MNAT1),ENSG00000029725(RABEP1),ENSG00000035862(TIMP2),ENSG00000038382(TRIO),ENSG00000052795(FNIP2),ENSG00000061938(TNK2),ENSG00000065361(ERBB3),ENSG00000067208(EVI5),ENSG00000069345(DNAJA2),ENSG00000070018(LRP6),ENSG00000071553(ATP6AP1),ENSG00000075711(DLG1),ENSG00000077157(PPP1R12B),ENSG00000078304(PPP2R5C),ENSG00000079482(OPHN1),ENS…	21	ENSG00000076864(RAP1GAP),ENSG00000079257(LXN),ENSG00000082146(STRADB),ENSG00000087074(PPP1R15A),ENSG00000088992(TESC),ENSG00000102760(RGCC),ENSG00000103148(NPRL3),ENSG00000104904(OAZ1),ENSG00000107521(HPS1),ENSG00000109756(RAPGEF2),ENSG00000125818(PSMF1),ENSG00000129355(CDKN2D),ENSG00000135047(CTSL),ENSG00000136908(DPM2),ENSG00000145335(SNCA),ENSG00000148908(RGS10),ENSG00000164442(CITED2),ENSG000…	61	ENSG00000015413(DPEP1),ENSG00000067560(RHOA),ENSG00000078401(EDN1),ENSG00000079257(LXN),ENSG00000084207(GSTP1),ENSG00000085871(MGST2),ENSG00000087460(GNAS),ENSG00000088387(DOCK9),ENSG00000088832(FKBP1A),ENSG00000088986(DYNLL1),ENSG00000099250(NRP1),ENSG00000100311(PDGFB),ENSG00000102265(TIMP1),ENSG00000102606(ARHGEF7),ENSG00000102760(RGCC),ENSG00000103769(RAB11A),ENSG00000105401(CDC37),ENSG000001…	53	ENSG00000054148(PHPT1),ENSG00000087460(GNAS),ENSG00000089220(PEBP1),ENSG00000096384(HSP90AB1),ENSG00000099901(RANBP1),ENSG00000100664(EIF5),ENSG00000102409(BEX4),ENSG00000105185(PDCD5),ENSG00000105993(DNAJB6),ENSG00000106537(TSPAN13),ENSG00000108774(RAB5C),ENSG00000108953(YWHAE),ENSG00000111276(CDKN1B),ENSG00000111775(COX6A1),ENSG00000113558(SKP1),ENSG00000116030(SUMO1),ENSG00000116288(PARK7),ENS…	51	ENSG00000008988(RPS20),ENSG00000050165(DKK3),ENSG00000054148(PHPT1),ENSG00000067208(EVI5),ENSG00000067560(RHOA),ENSG00000075142(SRI),ENSG00000084207(GSTP1),ENSG00000088986(DYNLL1),ENSG00000102109(PCSK1N),ENSG00000103260(METRN),ENSG00000104529(EEF1D),ENSG00000106211(HSPB1),ENSG00000111775(COX6A1),ENSG00000113558(SKP1),ENSG00000115268(RPS15),ENSG00000116191(RALGPS2),ENSG00000116288(PARK7),ENSG00000…	103	ENSG00000002330(BAD),ENSG00000005249(PRKAR2B),ENSG00000006451(RALA),ENSG00000029725(RABEP1),ENSG00000047249(ATP6V1H),ENSG00000054148(PHPT1),ENSG00000057608(GDI2),ENSG00000069345(DNAJA2),ENSG00000070081(NUCB2),ENSG00000071553(ATP6AP1),ENSG00000071575(TRIB2),ENSG00000074696(HACD3),ENSG00000079950(STX7),ENSG00000080824(HSP90AA1),ENSG00000086061(DNAJA1),ENSG00000087460(GNAS),ENSG00000089199(CHGB),ENS…	95	ENSG00000008988(RPS20),ENSG00000035928(RFC1),ENSG00000046889(PREX2),ENSG00000050165(DKK3),ENSG00000065150(IPO5),ENSG00000067208(EVI5),ENSG00000071553(ATP6AP1),ENSG00000075142(SRI),ENSG00000075223(SEMA3C),ENSG00000077942(FBLN1),ENSG00000082684(SEMA5B),ENSG00000084234(APLP2),ENSG00000092421(SEMA6A),ENSG00000100852(ARHGAP5),ENSG00000101384(JAG1),ENSG00000102109(PCSK1N),ENSG00000103018(CYB5B),ENSG000…	132	ENSG00000002330(BAD),ENSG00000006451(RALA),ENSG00000008988(RPS20),ENSG00000021645(NRXN3),ENSG00000029725(RABEP1),ENSG00000047249(ATP6V1H),ENSG00000057608(GDI2),ENSG00000069849(ATP1B3),ENSG00000069966(GNB5),ENSG00000071553(ATP6AP1),ENSG00000071575(TRIB2),ENSG00000073803(MAP3K13),ENSG00000074696(HACD3),ENSG00000075785(RAB7A),ENSG00000080824(HSP90AA1),ENSG00000086061(DNAJA1),ENSG00000087074(PPP1R15A…	143	ENSG00000002330(BAD),ENSG00000005249(PRKAR2B),ENSG00000005700(IBTK),ENSG00000029725(RABEP1),ENSG00000047249(ATP6V1H),ENSG00000049759(NEDD4L),ENSG00000053524(MCF2L2),ENSG00000057608(GDI2),ENSG00000063244(U2AF2),ENSG00000066777(ARFGEF1),ENSG00000067900(ROCK1),ENSG00000069849(ATP1B3),ENSG00000071553(ATP6AP1),ENSG00000071575(TRIB2),ENSG00000073803(MAP3K13),ENSG00000074696(HACD3),ENSG00000075785(RAB7A…	61	ENSG00000067560(RHOA),ENSG00000084207(GSTP1),ENSG00000087460(GNAS),ENSG00000092010(PSME1),ENSG00000095970(TREM2),ENSG00000096384(HSP90AB1),ENSG00000101439(CST3),ENSG00000103490(PYCARD),ENSG00000104529(EEF1D),ENSG00000104904(OAZ1),ENSG00000105185(PDCD5),ENSG00000105329(TGFB1),ENSG00000108518(PFN1),ENSG00000108774(RAB5C),ENSG00000108946(PRKAR1A),ENSG00000109861(CTSC),ENSG00000111348(ARHGDIB),ENSG00…	52	ENSG00000003436(TFPI),ENSG00000008256(CYTH3),ENSG00000058272(PPP1R12A),ENSG00000069431(ABCC9),ENSG00000087074(PPP1R15A),ENSG00000088832(FKBP1A),ENSG00000088992(TESC),ENSG00000102265(TIMP1),ENSG00000104529(EEF1D),ENSG00000105472(CLEC11A),ENSG00000105894(PTN),ENSG00000106211(HSPB1),ENSG00000108518(PFN1),ENSG00000108946(PRKAR1A),ENSG00000108950(FAM20A),ENSG00000110492(MDK),ENSG00000111640(GAPDH),ENS…	220	ENSG00000003402(CFLAR),ENSG00000005700(IBTK),ENSG00000006634(DBF4),ENSG00000008988(RPS20),ENSG00000011201(ANOS1),ENSG00000023191(RNH1),ENSG00000024526(DEPDC1),ENSG00000031823(RANBP3),ENSG00000035499(DEPDC1B),ENSG00000038274(MAT2B),ENSG00000046889(PREX2),ENSG00000050165(DKK3),ENSG00000057608(GDI2),ENSG00000063244(U2AF2),ENSG00000065150(IPO5),ENSG00000067560(RHOA),ENSG00000069849(ATP1B3),ENSG000000…	4	ENSG00000082146(STRADB),ENSG00000104904(OAZ1),ENSG00000145335(SNCA),ENSG00000148908(RGS10)	110	ENSG00000008988(RPS20),ENSG00000023191(RNH1),ENSG00000035928(RFC1),ENSG00000050165(DKK3),ENSG00000054148(PHPT1),ENSG00000057608(GDI2),ENSG00000065150(IPO5),ENSG00000067560(RHOA),ENSG00000075142(SRI),ENSG00000077942(FBLN1),ENSG00000078304(PPP2R5C),ENSG00000080824(HSP90AA1),ENSG00000084207(GSTP1),ENSG00000087250(MT3),ENSG00000088986(DYNLL1),ENSG00000089685(BIRC5),ENSG00000092010(PSME1),ENSG00000099…
GO:0003674	Molecular Function	GO:0140104	molecular carrier activity	10	ENSG00000064419(TNPO3),ENSG00000083312(TNPO1),ENSG00000102753(KPNA3),ENSG00000114030(KPNA1),ENSG00000130227(XPO7),ENSG00000132953(XPO4),ENSG00000186432(KPNA4),ENSG00000196911(KPNA5),ENSG00000198700(IPO9),ENSG00000204764(RANBP17)	6	ENSG00000064419(TNPO3),ENSG00000083312(TNPO1),ENSG00000102753(KPNA3),ENSG00000114030(KPNA1),ENSG00000196911(KPNA5),ENSG00000198700(IPO9)	3	ENSG00000083312(TNPO1),ENSG00000196911(KPNA5),ENSG00000204764(RANBP17)	15	ENSG00000064419(TNPO3),ENSG00000095906(NUBP2),ENSG00000100575(TIMM9),ENSG00000102898(NUTF2),ENSG00000108424(KPNB1),ENSG00000109919(MTCH2),ENSG00000125037(EMC3),ENSG00000128463(EMC4),ENSG00000134809(TIMM10),ENSG00000137409(MTCH1),ENSG00000154813(DPH3),ENSG00000155463(OXA1L),ENSG00000167118(URM1),ENSG00000179218(CALR),ENSG00000204764(RANBP17)	4	ENSG00000065150(IPO5),ENSG00000082898(XPO1),ENSG00000104412(EMC2),ENSG00000120885(CLU)	4	ENSG00000138495(COX17),ENSG00000151929(BAG3),ENSG00000177556(ATOX1),ENSG00000179218(CALR)	4	ENSG00000102898(NUTF2),ENSG00000120885(CLU),ENSG00000177556(ATOX1),ENSG00000179218(CALR)	5	ENSG00000064419(TNPO3),ENSG00000083312(TNPO1),ENSG00000102753(KPNA3),ENSG00000198700(IPO9),ENSG00000204764(RANBP17)	11	ENSG00000065150(IPO5),ENSG00000100575(TIMM9),ENSG00000102898(NUTF2),ENSG00000108424(KPNB1),ENSG00000132341(RAN),ENSG00000134809(TIMM10),ENSG00000151413(NUBPL),ENSG00000154813(DPH3),ENSG00000155463(OXA1L),ENSG00000167118(URM1),ENSG00000179218(CALR)	7	ENSG00000004779(NDUFAB1),ENSG00000091513(TF),ENSG00000127774(EMC6),ENSG00000134153(EMC7),ENSG00000161671(EMC10),ENSG00000177556(ATOX1),ENSG00000204764(RANBP17)	12	ENSG00000086506(HBQ1),ENSG00000125037(EMC3),ENSG00000130227(XPO7),ENSG00000130656(HBZ),ENSG00000188536(HBA2),ENSG00000196565(HBG2),ENSG00000206172(HBA1),ENSG00000206177(HBM),ENSG00000213931(HBE1),ENSG00000213934(HBG1),ENSG00000244734(HBB),ENSG00000284931(ENSG00000284931)	2	ENSG00000137409(MTCH1),ENSG00000177556(ATOX1)	7	ENSG00000004779(NDUFAB1),ENSG00000116288(PARK7),ENSG00000137409(MTCH1),ENSG00000138495(COX17),ENSG00000149196(HIKESHI),ENSG00000177556(ATOX1),ENSG00000188536(HBA2)	2	ENSG00000116288(PARK7),ENSG00000120885(CLU)	11	ENSG00000004779(NDUFAB1),ENSG00000102898(NUTF2),ENSG00000109919(MTCH2),ENSG00000109971(HSPA8),ENSG00000116288(PARK7),ENSG00000128463(EMC4),ENSG00000134153(EMC7),ENSG00000137409(MTCH1),ENSG00000138495(COX17),ENSG00000177556(ATOX1),ENSG00000198356(GET3)	10	ENSG00000065150(IPO5),ENSG00000120885(CLU),ENSG00000125037(EMC3),ENSG00000128463(EMC4),ENSG00000132341(RAN),ENSG00000134153(EMC7),ENSG00000155463(OXA1L),ENSG00000161671(EMC10),ENSG00000167118(URM1),ENSG00000179218(CALR)	11	ENSG00000064419(TNPO3),ENSG00000095906(NUBP2),ENSG00000108424(KPNB1),ENSG00000109919(MTCH2),ENSG00000109971(HSPA8),ENSG00000128463(EMC4),ENSG00000134153(EMC7),ENSG00000155463(OXA1L),ENSG00000167118(URM1),ENSG00000196911(KPNA5),ENSG00000198700(IPO9)	9	ENSG00000064419(TNPO3),ENSG00000083312(TNPO1),ENSG00000102753(KPNA3),ENSG00000109919(MTCH2),ENSG00000109971(HSPA8),ENSG00000155463(OXA1L),ENSG00000167118(URM1),ENSG00000196911(KPNA5),ENSG00000198700(IPO9)	2	ENSG00000127774(EMC6),ENSG00000177556(ATOX1)	1	ENSG00000177556(ATOX1)	24	ENSG00000064419(TNPO3),ENSG00000065150(IPO5),ENSG00000082898(XPO1),ENSG00000100575(TIMM9),ENSG00000100908(EMC9),ENSG00000102898(NUTF2),ENSG00000103274(NUBP1),ENSG00000104412(EMC2),ENSG00000105576(TNPO2),ENSG00000108424(KPNB1),ENSG00000109971(HSPA8),ENSG00000124207(CSE1L),ENSG00000128463(EMC4),ENSG00000131148(EMC8),ENSG00000132341(RAN),ENSG00000134809(TIMM10),ENSG00000138495(COX17),ENSG00000149196…	9	ENSG00000086506(HBQ1),ENSG00000188536(HBA2),ENSG00000196565(HBG2),ENSG00000206172(HBA1),ENSG00000206177(HBM),ENSG00000213931(HBE1),ENSG00000213934(HBG1),ENSG00000244734(HBB),ENSG00000284931(ENSG00000284931)	16	ENSG00000065150(IPO5),ENSG00000082898(XPO1),ENSG00000102898(NUTF2),ENSG00000108424(KPNB1),ENSG00000109971(HSPA8),ENSG00000116288(PARK7),ENSG00000124207(CSE1L),ENSG00000127774(EMC6),ENSG00000128463(EMC4),ENSG00000132341(RAN),ENSG00000134809(TIMM10),ENSG00000138495(COX17),ENSG00000149196(HIKESHI),ENSG00000179218(CALR),ENSG00000182481(KPNA2),ENSG00000198356(GET3)
GO:0003674	Molecular Function	GO:0140110	transcription regulator activity	222	ENSG00000004487(KDM1A),ENSG00000005339(CREBBP),ENSG00000005483(KMT2E),ENSG00000005801(ZNF195),ENSG00000006459(KDM7A),ENSG00000006704(GTF2IRD1),ENSG00000008441(NFIX),ENSG00000014824(SLC30A9),ENSG00000015153(YAF2),ENSG00000028277(POU2F2),ENSG00000033800(PIAS1),ENSG00000048052(HDAC9),ENSG00000049618(ARID1B),ENSG00000055609(KMT2C),ENSG00000059728(MXD1),ENSG00000060339(CCAR1),ENSG00000065526(SPEN),ENS…	213	ENSG00000004487(KDM1A),ENSG00000005339(CREBBP),ENSG00000005483(KMT2E),ENSG00000005801(ZNF195),ENSG00000006704(GTF2IRD1),ENSG00000010818(HIVEP2),ENSG00000014824(SLC30A9),ENSG00000015171(ZMYND11),ENSG00000025156(HSF2),ENSG00000028277(POU2F2),ENSG00000033800(PIAS1),ENSG00000049618(ARID1B),ENSG00000055609(KMT2C),ENSG00000059728(MXD1),ENSG00000060339(CCAR1),ENSG00000065526(SPEN),ENSG00000067369(TP53BP…	73	ENSG00000006704(GTF2IRD1),ENSG00000015153(YAF2),ENSG00000028277(POU2F2),ENSG00000037965(HOXC8),ENSG00000048052(HDAC9),ENSG00000067369(TP53BP1),ENSG00000069667(RORA),ENSG00000077080(ACTL6B),ENSG00000078399(HOXA9),ENSG00000079102(RUNX1T1),ENSG00000089116(LHX5),ENSG00000091656(ZFHX4),ENSG00000100320(RBFOX2),ENSG00000102908(NFAT5),ENSG00000102935(ZNF423),ENSG00000102984(ZNF821),ENSG00000105419(MEIS3)…	96	ENSG00000007080(CCDC124),ENSG00000016082(ISL1),ENSG00000064490(RFXANK),ENSG00000064995(TAF11),ENSG00000067082(KLF6),ENSG00000067225(PKM),ENSG00000067955(CBFB),ENSG00000074319(TSG101),ENSG00000074800(ENO1),ENSG00000079785(DDX1),ENSG00000100320(RBFOX2),ENSG00000100823(APEX1),ENSG00000102103(PQBP1),ENSG00000102931(ARL2BP),ENSG00000104964(TLE5),ENSG00000105229(PIAS4),ENSG00000105419(MEIS3),ENSG000001…	125	ENSG00000005339(CREBBP),ENSG00000005889(ZFX),ENSG00000006468(ETV1),ENSG00000008311(AASS),ENSG00000036549(ZZZ3),ENSG00000048052(HDAC9),ENSG00000048540(LMO3),ENSG00000053254(FOXN3),ENSG00000055609(KMT2C),ENSG00000057935(MTA3),ENSG00000065320(NTN1),ENSG00000065526(SPEN),ENSG00000068024(HDAC4),ENSG00000069667(RORA),ENSG00000074657(ZNF532),ENSG00000078043(PIAS2),ENSG00000080298(RFX3),ENSG00000083544(T…	52	ENSG00000048052(HDAC9),ENSG00000053254(FOXN3),ENSG00000057657(PRDM1),ENSG00000066336(SPI1),ENSG00000067082(KLF6),ENSG00000068305(MEF2A),ENSG00000081189(MEF2C),ENSG00000095794(CREM),ENSG00000100219(XBP1),ENSG00000101577(LPIN2),ENSG00000104763(ASAH1),ENSG00000104872(PIH1D1),ENSG00000109320(NFKB1),ENSG00000116044(NFE2L2),ENSG00000118689(FOXO3),ENSG00000119508(NR4A3),ENSG00000120690(ELF1),ENSG0000012…	49	ENSG00000018408(WWTR1),ENSG00000043355(ZIC2),ENSG00000054598(FOXC1),ENSG00000067082(KLF6),ENSG00000069667(RORA),ENSG00000081189(MEF2C),ENSG00000097007(ABL1),ENSG00000100201(DDX17),ENSG00000102908(NFAT5),ENSG00000104447(TRPS1),ENSG00000106571(GLI3),ENSG00000113580(NR3C1),ENSG00000114315(HES1),ENSG00000114861(FOXP1),ENSG00000116044(NFE2L2),ENSG00000116132(PRRX1),ENSG00000120738(EGR1),ENSG0000012269…	112	ENSG00000005483(KMT2E),ENSG00000006704(GTF2IRD1),ENSG00000008196(TFAP2B),ENSG00000014824(SLC30A9),ENSG00000015171(ZMYND11),ENSG00000025156(HSF2),ENSG00000028277(POU2F2),ENSG00000029363(BCLAF1),ENSG00000033800(PIAS1),ENSG00000060339(CCAR1),ENSG00000066136(NFYC),ENSG00000067225(PKM),ENSG00000067369(TP53BP1),ENSG00000069667(RORA),ENSG00000074319(TSG101),ENSG00000075891(PAX2),ENSG00000077080(ACTL6B),…	102	ENSG00000007080(CCDC124),ENSG00000008196(TFAP2B),ENSG00000008311(AASS),ENSG00000018408(WWTR1),ENSG00000064490(RFXANK),ENSG00000067082(KLF6),ENSG00000067225(PKM),ENSG00000068001(HYAL2),ENSG00000068024(HDAC4),ENSG00000071282(LMCD1),ENSG00000074219(TEAD2),ENSG00000074800(ENO1),ENSG00000077684(JADE1),ENSG00000081189(MEF2C),ENSG00000084093(REST),ENSG00000089280(FUS),ENSG00000095564(BTAF1),ENSG00000095…	80	ENSG00000005513(SOX8),ENSG00000008311(AASS),ENSG00000015171(ZMYND11),ENSG00000036549(ZZZ3),ENSG00000064393(HIPK2),ENSG00000065320(NTN1),ENSG00000066117(SMARCD1),ENSG00000083544(TDRD3),ENSG00000097007(ABL1),ENSG00000100146(SOX10),ENSG00000100201(DDX17),ENSG00000100811(YY1),ENSG00000101040(ZMYND8),ENSG00000101126(ADNP),ENSG00000101493(ZNF516),ENSG00000104763(ASAH1),ENSG00000104964(TLE5),ENSG0000010…	14	ENSG00000102145(GATA1),ENSG00000104903(LYL1),ENSG00000105610(KLF1),ENSG00000109787(KLF3),ENSG00000110801(PSMD9),ENSG00000123405(NFE2),ENSG00000143162(CREG1),ENSG00000162367(TAL1),ENSG00000164442(CITED2),ENSG00000170515(PA2G4),ENSG00000181788(SIAH2),ENSG00000185122(HSF1),ENSG00000197223(C1D),ENSG00000266412(NCOA4)	26	ENSG00000018408(WWTR1),ENSG00000067082(KLF6),ENSG00000068305(MEF2A),ENSG00000080503(SMARCA2),ENSG00000081189(MEF2C),ENSG00000085276(MECOM),ENSG00000114315(HES1),ENSG00000116016(EPAS1),ENSG00000127528(KLF2),ENSG00000130402(ACTN4),ENSG00000134954(ETS1),ENSG00000135363(LMO2),ENSG00000136603(SKIL),ENSG00000138795(LEF1),ENSG00000159388(BTG2),ENSG00000164379(FOXQ1),ENSG00000166228(PCBD1),ENSG0000016708…	26	ENSG00000069275(NUCKS1),ENSG00000099956(SMARCB1),ENSG00000103495(MAZ),ENSG00000106245(BUD31),ENSG00000107223(EDF1),ENSG00000108561(C1QBP),ENSG00000116288(PARK7),ENSG00000120068(HOXB8),ENSG00000122592(HOXA7),ENSG00000124422(USP22),ENSG00000124766(SOX4),ENSG00000126756(UXT),ENSG00000127152(BCL11B),ENSG00000130522(JUND),ENSG00000147862(NFIB),ENSG00000150459(SAP18),ENSG00000152977(ZIC1),ENSG000001706…	20	ENSG00000065320(NTN1),ENSG00000074800(ENO1),ENSG00000106245(BUD31),ENSG00000107223(EDF1),ENSG00000111783(RFX4),ENSG00000114315(HES1),ENSG00000116288(PARK7),ENSG00000125398(SOX9),ENSG00000128573(FOXP2),ENSG00000129654(FOXJ1),ENSG00000134138(MEIS2),ENSG00000138433(CIR1),ENSG00000160310(PRMT2),ENSG00000166228(PCBD1),ENSG00000177606(JUN),ENSG00000181449(SOX2),ENSG00000188290(HES4),ENSG00000196531(NAC…	73	ENSG00000007080(CCDC124),ENSG00000025156(HSF2),ENSG00000028277(POU2F2),ENSG00000037965(HOXC8),ENSG00000064995(TAF11),ENSG00000067225(PKM),ENSG00000074319(TSG101),ENSG00000077080(ACTL6B),ENSG00000078399(HOXA9),ENSG00000089116(LHX5),ENSG00000100320(RBFOX2),ENSG00000102103(PQBP1),ENSG00000102931(ARL2BP),ENSG00000102984(ZNF821),ENSG00000103495(MAZ),ENSG00000104964(TLE5),ENSG00000105419(MEIS3),ENSG000…	101	ENSG00000007080(CCDC124),ENSG00000007372(PAX6),ENSG00000008311(AASS),ENSG00000014824(SLC30A9),ENSG00000018408(WWTR1),ENSG00000033800(PIAS1),ENSG00000043355(ZIC2),ENSG00000057935(MTA3),ENSG00000066136(NFYC),ENSG00000067225(PKM),ENSG00000069667(RORA),ENSG00000074219(TEAD2),ENSG00000074800(ENO1),ENSG00000078399(HOXA9),ENSG00000080298(RFX3),ENSG00000087903(RFX2),ENSG00000091656(ZFHX4),ENSG00000096401…	160	ENSG00000005483(KMT2E),ENSG00000005801(ZNF195),ENSG00000008196(TFAP2B),ENSG00000008324(SS18L2),ENSG00000014824(SLC30A9),ENSG00000025156(HSF2),ENSG00000028277(POU2F2),ENSG00000029363(BCLAF1),ENSG00000037965(HOXC8),ENSG00000060339(CCAR1),ENSG00000066136(NFYC),ENSG00000067225(PKM),ENSG00000074319(TSG101),ENSG00000075891(PAX2),ENSG00000077080(ACTL6B),ENSG00000077092(RARB),ENSG00000077463(SIRT6),ENSG0…	166	ENSG00000005483(KMT2E),ENSG00000005801(ZNF195),ENSG00000014824(SLC30A9),ENSG00000025156(HSF2),ENSG00000028277(POU2F2),ENSG00000033800(PIAS1),ENSG00000037965(HOXC8),ENSG00000048540(LMO3),ENSG00000059728(MXD1),ENSG00000066136(NFYC),ENSG00000067369(TP53BP1),ENSG00000074319(TSG101),ENSG00000077080(ACTL6B),ENSG00000077463(SIRT6),ENSG00000078399(HOXA9),ENSG00000079102(RUNX1T1),ENSG00000079785(DDX1),ENS…	14	ENSG00000066336(SPI1),ENSG00000074800(ENO1),ENSG00000081189(MEF2C),ENSG00000100823(APEX1),ENSG00000104763(ASAH1),ENSG00000104872(PIH1D1),ENSG00000123095(BHLHE41),ENSG00000136603(SKIL),ENSG00000143162(CREG1),ENSG00000167085(PHB1),ENSG00000169564(PCBP1),ENSG00000170515(PA2G4),ENSG00000178573(MAF),ENSG00000196531(NACA)	26	ENSG00000005339(CREBBP),ENSG00000067082(KLF6),ENSG00000081189(MEF2C),ENSG00000100603(SNW1),ENSG00000114315(HES1),ENSG00000120738(EGR1),ENSG00000125740(FOSB),ENSG00000130402(ACTN4),ENSG00000132002(DNAJB1),ENSG00000134954(ETS1),ENSG00000137273(FOXF2),ENSG00000148516(ZEB1),ENSG00000157110(RBPMS),ENSG00000162772(ATF3),ENSG00000164330(EBF1),ENSG00000166501(PRKCB),ENSG00000167085(PHB1),ENSG00000168036(…	218	ENSG00000007372(PAX6),ENSG00000008311(AASS),ENSG00000008324(SS18L2),ENSG00000009709(PAX7),ENSG00000014824(SLC30A9),ENSG00000054118(THRAP3),ENSG00000057935(MTA3),ENSG00000060339(CCAR1),ENSG00000063978(RNF4),ENSG00000064490(RFXANK),ENSG00000064995(TAF11),ENSG00000066136(NFYC),ENSG00000067082(KLF6),ENSG00000067225(PKM),ENSG00000067955(CBFB),ENSG00000069275(NUCKS1),ENSG00000071539(TRIP13),ENSG0000007…	1	ENSG00000266412(NCOA4)	61	ENSG00000007080(CCDC124),ENSG00000054118(THRAP3),ENSG00000067225(PKM),ENSG00000069275(NUCKS1),ENSG00000074800(ENO1),ENSG00000089280(FUS),ENSG00000096401(CDC5L),ENSG00000099956(SMARCB1),ENSG00000100603(SNW1),ENSG00000103495(MAZ),ENSG00000104872(PIH1D1),ENSG00000106245(BUD31),ENSG00000106462(EZH2),ENSG00000106571(GLI3),ENSG00000110092(CCND1),ENSG00000111249(CUX2),ENSG00000111783(RFX4),ENSG000001123…
GO:0003674	Molecular Function	GO:0140223	general transcription initiation factor activity	6	ENSG00000064313(TAF2),ENSG00000108312(UBTF),ENSG00000134480(CCNH),ENSG00000164975(SNAPC3),ENSG00000165632(TAF3),ENSG00000188342(GTF2F2)	5	ENSG00000064313(TAF2),ENSG00000108312(UBTF),ENSG00000134480(CCNH),ENSG00000164975(SNAPC3),ENSG00000165632(TAF3)	0	--	7	ENSG00000028839(TBPL1),ENSG00000064995(TAF11),ENSG00000125651(GTF2F1),ENSG00000140307(GTF2A2),ENSG00000148308(GTF3C5),ENSG00000164975(SNAPC3),ENSG00000273841(TAF9)	2	ENSG00000134480(CCNH),ENSG00000188342(GTF2F2)	1	ENSG00000175550(DRAP1)	1	ENSG00000116132(PRRX1)	3	ENSG00000028839(TBPL1),ENSG00000164975(SNAPC3),ENSG00000178913(TAF7)	1	ENSG00000273841(TAF9)	2	ENSG00000155115(GTF3C6),ENSG00000175550(DRAP1)	0	--	0	--	3	ENSG00000140307(GTF2A2),ENSG00000155115(GTF3C6),ENSG00000175550(DRAP1)	0	--	7	ENSG00000028839(TBPL1),ENSG00000064995(TAF11),ENSG00000137947(GTF2B),ENSG00000140307(GTF2A2),ENSG00000175550(DRAP1),ENSG00000178913(TAF7),ENSG00000273841(TAF9)	2	ENSG00000178913(TAF7),ENSG00000188342(GTF2F2)	7	ENSG00000028839(TBPL1),ENSG00000120656(TAF12),ENSG00000125651(GTF2F1),ENSG00000137947(GTF2B),ENSG00000164975(SNAPC3),ENSG00000178913(TAF7),ENSG00000273841(TAF9)	6	ENSG00000028839(TBPL1),ENSG00000120656(TAF12),ENSG00000164975(SNAPC3),ENSG00000165632(TAF3),ENSG00000178913(TAF7),ENSG00000188342(GTF2F2)	2	ENSG00000140307(GTF2A2),ENSG00000175550(DRAP1)	0	--	15	ENSG00000023608(SNAPC1),ENSG00000064995(TAF11),ENSG00000085721(RRN3),ENSG00000106290(TAF6),ENSG00000117505(DR1),ENSG00000119041(GTF3C3),ENSG00000134480(CCNH),ENSG00000137413(TAF8),ENSG00000140307(GTF2A2),ENSG00000148308(GTF3C5),ENSG00000148835(TAF5),ENSG00000155115(GTF3C6),ENSG00000164975(SNAPC3),ENSG00000178913(TAF7),ENSG00000187325(TAF9B)	0	--	2	ENSG00000140307(GTF2A2),ENSG00000155115(GTF3C6)
GO:0003674	Molecular Function	GO:0140299	small molecule sensor activity	2	ENSG00000095002(MSH2),ENSG00000113318(MSH3)	3	ENSG00000067715(SYT1),ENSG00000095002(MSH2),ENSG00000113318(MSH3)	2	ENSG00000067715(SYT1),ENSG00000095002(MSH2)	2	ENSG00000137216(TMEM63B),ENSG00000158864(NDUFS2)	1	ENSG00000182185(RAD51B)	0	--	1	ENSG00000182185(RAD51B)	3	ENSG00000067715(SYT1),ENSG00000095002(MSH2),ENSG00000158864(NDUFS2)	3	ENSG00000116062(MSH6),ENSG00000182185(RAD51B),ENSG00000276043(UHRF1)	1	ENSG00000158864(NDUFS2)	0	--	0	--	1	ENSG00000116288(PARK7)	1	ENSG00000116288(PARK7)	1	ENSG00000116288(PARK7)	1	ENSG00000182185(RAD51B)	2	ENSG00000077463(SIRT6),ENSG00000158864(NDUFS2)	4	ENSG00000067715(SYT1),ENSG00000077463(SIRT6),ENSG00000137216(TMEM63B),ENSG00000158864(NDUFS2)	0	--	0	--	3	ENSG00000076242(MLH1),ENSG00000182185(RAD51B),ENSG00000276043(UHRF1)	0	--	3	ENSG00000116288(PARK7),ENSG00000182185(RAD51B),ENSG00000276043(UHRF1)
GO:0003674	Molecular Function	GO:0140313	molecular sequestering activity	1	ENSG00000170027(YWHAG)	1	ENSG00000047932(GOPC)	1	ENSG00000170027(YWHAG)	8	ENSG00000133265(HSPBP1),ENSG00000142546(NOSIP),ENSG00000164924(YWHAZ),ENSG00000168610(STAT3),ENSG00000170027(YWHAG),ENSG00000184281(TSSC4),ENSG00000186480(INSIG1),ENSG00000205542(TMSB4X)	2	ENSG00000108953(YWHAE),ENSG00000123131(PRDX4)	7	ENSG00000066336(SPI1),ENSG00000100906(NFKBIA),ENSG00000137575(SDCBP),ENSG00000162511(LAPTM5),ENSG00000167996(FTH1),ENSG00000168610(STAT3),ENSG00000205542(TMSB4X)	3	ENSG00000123131(PRDX4),ENSG00000167996(FTH1),ENSG00000168610(STAT3)	1	ENSG00000170027(YWHAG)	4	ENSG00000123131(PRDX4),ENSG00000133265(HSPBP1),ENSG00000168610(STAT3),ENSG00000205542(TMSB4X)	4	ENSG00000047932(GOPC),ENSG00000108953(YWHAE),ENSG00000167996(FTH1),ENSG00000186480(INSIG1)	1	ENSG00000167996(FTH1)	4	ENSG00000105974(CAV1),ENSG00000129657(SEC14L1),ENSG00000137575(SDCBP),ENSG00000205542(TMSB4X)	4	ENSG00000108953(YWHAE),ENSG00000164924(YWHAZ),ENSG00000167996(FTH1),ENSG00000205542(TMSB4X)	3	ENSG00000123131(PRDX4),ENSG00000137575(SDCBP),ENSG00000167996(FTH1)	5	ENSG00000047932(GOPC),ENSG00000108953(YWHAE),ENSG00000164924(YWHAZ),ENSG00000170027(YWHAG),ENSG00000205542(TMSB4X)	4	ENSG00000123131(PRDX4),ENSG00000137575(SDCBP),ENSG00000142546(NOSIP),ENSG00000168610(STAT3)	5	ENSG00000047932(GOPC),ENSG00000142546(NOSIP),ENSG00000168610(STAT3),ENSG00000170027(YWHAG),ENSG00000184281(TSSC4)	5	ENSG00000133265(HSPBP1),ENSG00000142546(NOSIP),ENSG00000170027(YWHAG),ENSG00000184281(TSSC4),ENSG00000205542(TMSB4X)	4	ENSG00000066336(SPI1),ENSG00000162511(LAPTM5),ENSG00000167996(FTH1),ENSG00000205542(TMSB4X)	1	ENSG00000205542(TMSB4X)	5	ENSG00000123131(PRDX4),ENSG00000136271(DDX56),ENSG00000137575(SDCBP),ENSG00000142546(NOSIP),ENSG00000186480(INSIG1)	0	--	3	ENSG00000108953(YWHAE),ENSG00000123131(PRDX4),ENSG00000137575(SDCBP)
GO:0003674	Molecular Function	GO:0140657	ATP-dependent activity	80	ENSG00000017260(ATP2C1),ENSG00000021574(SPAST),ENSG00000021776(AQR),ENSG00000033627(ATP6V0A1),ENSG00000039123(MTREX),ENSG00000047188(YTHDC2),ENSG00000047249(ATP6V1H),ENSG00000050438(SLC4A8),ENSG00000054523(KIF1B),ENSG00000054793(ATP9A),ENSG00000058063(ATP11B),ENSG00000058668(ATP2B4),ENSG00000062650(WAPL),ENSG00000066933(MYO9A),ENSG00000067798(NAV3),ENSG00000068650(ATP11A),ENSG00000071794(HLTF),EN…	66	ENSG00000017260(ATP2C1),ENSG00000021574(SPAST),ENSG00000021776(AQR),ENSG00000033627(ATP6V0A1),ENSG00000039123(MTREX),ENSG00000047188(YTHDC2),ENSG00000047249(ATP6V1H),ENSG00000050438(SLC4A8),ENSG00000054523(KIF1B),ENSG00000054793(ATP9A),ENSG00000066933(MYO9A),ENSG00000067248(DHX29),ENSG00000071794(HLTF),ENSG00000077097(TOP2B),ENSG00000084731(KIF3C),ENSG00000085224(ATRX),ENSG00000095002(MSH2),ENSG0…	36	ENSG00000017260(ATP2C1),ENSG00000033627(ATP6V0A1),ENSG00000047249(ATP6V1H),ENSG00000054793(ATP9A),ENSG00000066933(MYO9A),ENSG00000067798(NAV3),ENSG00000070961(ATP2B1),ENSG00000073969(NSF),ENSG00000084731(KIF3C),ENSG00000085224(ATRX),ENSG00000095002(MSH2),ENSG00000105409(ATP1A3),ENSG00000114573(ATP6V1A),ENSG00000117410(ATP6V0B),ENSG00000123983(ACSL3),ENSG00000124406(ATP8A1),ENSG00000130294(KIF1A),…	53	ENSG00000013275(PSMC4),ENSG00000047249(ATP6V1H),ENSG00000058063(ATP11B),ENSG00000067248(DHX29),ENSG00000079246(XRCC5),ENSG00000079785(DDX1),ENSG00000087191(PSMC5),ENSG00000092841(MYL6),ENSG00000095906(NUBP2),ENSG00000100764(PSMC1),ENSG00000105409(ATP1A3),ENSG00000105671(DDX49),ENSG00000107625(DDX50),ENSG00000108654(DDX5),ENSG00000110955(ATP5F1B),ENSG00000111642(CHD4),ENSG00000113013(HSPA9),ENSG00…	30	ENSG00000018625(ATP1A2),ENSG00000035928(RFC1),ENSG00000044574(HSPA5),ENSG00000054523(KIF1B),ENSG00000058668(ATP2B4),ENSG00000062725(APPBP2),ENSG00000066933(MYO9A),ENSG00000099954(CECR2),ENSG00000100201(DDX17),ENSG00000102910(LONP2),ENSG00000110367(DDX6),ENSG00000112697(TMEM30A),ENSG00000113732(ATP6V0E1),ENSG00000117528(ABCD3),ENSG00000127249(ATP13A4),ENSG00000137177(KIF13A),ENSG00000145555(MYO10)…	22	ENSG00000013275(PSMC4),ENSG00000017260(ATP2C1),ENSG00000044574(HSPA5),ENSG00000070961(ATP2B1),ENSG00000080824(HSP90AA1),ENSG00000092841(MYL6),ENSG00000096384(HSP90AB1),ENSG00000099331(MYO9B),ENSG00000104043(ATP8B4),ENSG00000113013(HSPA9),ENSG00000113732(ATP6V0E1),ENSG00000117410(ATP6V0B),ENSG00000120694(HSPH1),ENSG00000128524(ATP6V1F),ENSG00000144381(HSPD1),ENSG00000153922(CHD1),ENSG00000157483(M…	12	ENSG00000018625(ATP1A2),ENSG00000035928(RFC1),ENSG00000044574(HSPA5),ENSG00000058668(ATP2B4),ENSG00000092841(MYL6),ENSG00000100201(DDX17),ENSG00000102038(SMARCA1),ENSG00000113732(ATP6V0E1),ENSG00000137177(KIF13A),ENSG00000143153(ATP1B1),ENSG00000166598(HSP90B1),ENSG00000182185(RAD51B)	41	ENSG00000017260(ATP2C1),ENSG00000021574(SPAST),ENSG00000033627(ATP6V0A1),ENSG00000047249(ATP6V1H),ENSG00000050438(SLC4A8),ENSG00000054793(ATP9A),ENSG00000067248(DHX29),ENSG00000070961(ATP2B1),ENSG00000071794(HLTF),ENSG00000073969(NSF),ENSG00000079246(XRCC5),ENSG00000084731(KIF3C),ENSG00000085224(ATRX),ENSG00000095002(MSH2),ENSG00000100697(DICER1),ENSG00000100813(ACIN1),ENSG00000105409(ATP1A3),ENS…	47	ENSG00000044574(HSPA5),ENSG00000049541(RFC2),ENSG00000072501(SMC1A),ENSG00000073111(MCM2),ENSG00000079616(KIF22),ENSG00000080824(HSP90AA1),ENSG00000095564(BTAF1),ENSG00000096384(HSP90AB1),ENSG00000100297(MCM5),ENSG00000102038(SMARCA1),ENSG00000107625(DDX50),ENSG00000109606(DHX15),ENSG00000112118(MCM3),ENSG00000113013(HSPA9),ENSG00000113810(SMC4),ENSG00000115484(CCT4),ENSG00000116062(MSH6),ENSG000…	31	ENSG00000044574(HSPA5),ENSG00000068796(KIF2A),ENSG00000070087(PFN2),ENSG00000070961(ATP2B1),ENSG00000071794(HLTF),ENSG00000099331(MYO9B),ENSG00000100201(DDX17),ENSG00000102910(LONP2),ENSG00000106688(SLC1A1),ENSG00000110367(DDX6),ENSG00000112697(TMEM30A),ENSG00000113732(ATP6V0E1),ENSG00000117410(ATP6V0B),ENSG00000123983(ACSL3),ENSG00000131437(KIF3A),ENSG00000137177(KIF13A),ENSG00000139116(KIF21A),…	3	ENSG00000004939(SLC4A1),ENSG00000135776(ABCB10),ENSG00000175567(UCP2)	12	ENSG00000080503(SMARCA2),ENSG00000085563(ABCB1),ENSG00000092841(MYL6),ENSG00000100345(MYH9),ENSG00000118777(ABCG2),ENSG00000128641(MYO1B),ENSG00000145555(MYO10),ENSG00000165280(VCP),ENSG00000168389(MFSD2A),ENSG00000170759(KIF5B),ENSG00000204388(HSPA1B),ENSG00000204389(HSPA1A)	19	ENSG00000068796(KIF2A),ENSG00000077097(TOP2B),ENSG00000087191(PSMC5),ENSG00000088205(DDX18),ENSG00000089737(DDX24),ENSG00000096384(HSP90AB1),ENSG00000110367(DDX6),ENSG00000120438(TCP1),ENSG00000128524(ATP6V1F),ENSG00000131437(KIF3A),ENSG00000135624(CCT7),ENSG00000136888(ATP6V1G1),ENSG00000152234(ATP5F1A),ENSG00000156261(CCT8),ENSG00000159720(ATP6V0D1),ENSG00000165629(ATP5F1C),ENSG00000166226(CCT2…	5	ENSG00000088727(KIF9),ENSG00000092841(MYL6),ENSG00000166598(HSP90B1),ENSG00000204388(HSPA1B),ENSG00000204389(HSPA1A)	50	ENSG00000033627(ATP6V0A1),ENSG00000047249(ATP6V1H),ENSG00000068796(KIF2A),ENSG00000070087(PFN2),ENSG00000080824(HSP90AA1),ENSG00000084731(KIF3C),ENSG00000087191(PSMC5),ENSG00000089737(DDX24),ENSG00000096384(HSP90AB1),ENSG00000100554(ATP6V1D),ENSG00000105409(ATP1A3),ENSG00000108654(DDX5),ENSG00000109971(HSPA8),ENSG00000110955(ATP5F1B),ENSG00000114573(ATP6V1A),ENSG00000117410(ATP6V0B),ENSG000001204…	27	ENSG00000035928(RFC1),ENSG00000044574(HSPA5),ENSG00000062725(APPBP2),ENSG00000070087(PFN2),ENSG00000088205(DDX18),ENSG00000107625(DDX50),ENSG00000109606(DHX15),ENSG00000112697(TMEM30A),ENSG00000113013(HSPA9),ENSG00000115484(CCT4),ENSG00000132153(DHX30),ENSG00000137177(KIF13A),ENSG00000141543(EIF4A3),ENSG00000143153(ATP1B1),ENSG00000152234(ATP5F1A),ENSG00000156976(EIF4A2),ENSG00000161057(PSMC2),EN…	53	ENSG00000013275(PSMC4),ENSG00000047249(ATP6V1H),ENSG00000062725(APPBP2),ENSG00000070087(PFN2),ENSG00000079785(DDX1),ENSG00000080824(HSP90AA1),ENSG00000084731(KIF3C),ENSG00000087191(PSMC5),ENSG00000095906(NUBP2),ENSG00000100519(PSMC6),ENSG00000100554(ATP6V1D),ENSG00000100764(PSMC1),ENSG00000100813(ACIN1),ENSG00000105409(ATP1A3),ENSG00000105671(DDX49),ENSG00000107625(DDX50),ENSG00000108055(SMC3),EN…	63	ENSG00000033627(ATP6V0A1),ENSG00000039123(MTREX),ENSG00000047249(ATP6V1H),ENSG00000077380(DYNC1I2),ENSG00000079785(DDX1),ENSG00000080824(HSP90AA1),ENSG00000084731(KIF3C),ENSG00000087191(PSMC5),ENSG00000089737(DDX24),ENSG00000099954(CECR2),ENSG00000100554(ATP6V1D),ENSG00000100813(ACIN1),ENSG00000102038(SMARCA1),ENSG00000105409(ATP1A3),ENSG00000105671(DDX49),ENSG00000107625(DDX50),ENSG00000108055(S…	8	ENSG00000092841(MYL6),ENSG00000096384(HSP90AB1),ENSG00000113732(ATP6V0E1),ENSG00000128524(ATP6V1F),ENSG00000143153(ATP1B1),ENSG00000165280(VCP),ENSG00000175567(UCP2),ENSG00000204388(HSPA1B)	9	ENSG00000018625(ATP1A2),ENSG00000069431(ABCC9),ENSG00000092841(MYL6),ENSG00000113013(HSPA9),ENSG00000119778(ATAD2B),ENSG00000128641(MYO1B),ENSG00000165280(VCP),ENSG00000204388(HSPA1B),ENSG00000204389(HSPA1A)	99	ENSG00000050438(SLC4A8),ENSG00000051341(POLQ),ENSG00000062650(WAPL),ENSG00000067596(DHX8),ENSG00000070087(PFN2),ENSG00000071539(TRIP13),ENSG00000072501(SMC1A),ENSG00000076242(MLH1),ENSG00000079246(XRCC5),ENSG00000079616(KIF22),ENSG00000080824(HSP90AA1),ENSG00000085231(AK6),ENSG00000090889(KIF4A),ENSG00000100519(PSMC6),ENSG00000100764(PSMC1),ENSG00000102038(SMARCA1),ENSG00000103274(NUBP1),ENSG0000…	0	--	49	ENSG00000035928(RFC1),ENSG00000044574(HSPA5),ENSG00000049541(RFC2),ENSG00000070087(PFN2),ENSG00000072501(SMC1A),ENSG00000079616(KIF22),ENSG00000080824(HSP90AA1),ENSG00000087191(PSMC5),ENSG00000100519(PSMC6),ENSG00000100764(PSMC1),ENSG00000104738(MCM4),ENSG00000108055(SMC3),ENSG00000109971(HSPA8),ENSG00000112118(MCM3),ENSG00000113013(HSPA9),ENSG00000113810(SMC4),ENSG00000115484(CCT4),ENSG000001199…
GO:0005575	Cellular Component	GO:0032991	protein-containing complex	579	ENSG00000001629(ANKIB1),ENSG00000003756(RBM5),ENSG00000004487(KDM1A),ENSG00000004897(CDC27),ENSG00000005249(PRKAR2B),ENSG00000005339(CREBBP),ENSG00000005483(KMT2E),ENSG00000007168(PAFAH1B1),ENSG00000007392(LUC7L),ENSG00000009335(UBE3C),ENSG00000009954(BAZ1B),ENSG00000010017(RANBP9),ENSG00000011243(AKAP8L),ENSG00000011258(MBTD1),ENSG00000011332(DPF1),ENSG00000011405(PIK3C2A),ENSG00000011454(RABGAP…	557	ENSG00000001629(ANKIB1),ENSG00000003096(KLHL13),ENSG00000003756(RBM5),ENSG00000004487(KDM1A),ENSG00000004897(CDC27),ENSG00000005249(PRKAR2B),ENSG00000005339(CREBBP),ENSG00000005483(KMT2E),ENSG00000007168(PAFAH1B1),ENSG00000007392(LUC7L),ENSG00000008083(JARID2),ENSG00000009335(UBE3C),ENSG00000009413(REV3L),ENSG00000010017(RANBP9),ENSG00000011243(AKAP8L),ENSG00000011258(MBTD1),ENSG00000011405(PIK3C…	280	ENSG00000001629(ANKIB1),ENSG00000003756(RBM5),ENSG00000005249(PRKAR2B),ENSG00000005486(RHBDD2),ENSG00000011243(AKAP8L),ENSG00000011332(DPF1),ENSG00000021645(NRXN3),ENSG00000028203(VEZT),ENSG00000032219(ARID4A),ENSG00000033627(ATP6V0A1),ENSG00000038219(BOD1L1),ENSG00000040341(STAU2),ENSG00000041515(MYO16),ENSG00000047249(ATP6V1H),ENSG00000047849(MAP4),ENSG00000048052(HDAC9),ENSG00000055163(CYFIP2)…	614	ENSG00000000419(DPM1),ENSG00000004478(FKBP4),ENSG00000008018(PSMB1),ENSG00000008988(RPS20),ENSG00000009307(CSDE1),ENSG00000010256(UQCRC1),ENSG00000011260(UTP18),ENSG00000012061(ERCC1),ENSG00000013275(PSMC4),ENSG00000020426(MNAT1),ENSG00000023734(STRAP),ENSG00000028839(TBPL1),ENSG00000035403(VCL),ENSG00000041357(PSMA4),ENSG00000044115(CTNNA1),ENSG00000047249(ATP6V1H),ENSG00000048544(MRPS10),ENSG00…	390	ENSG00000005339(CREBBP),ENSG00000006125(AP2B1),ENSG00000009335(UBE3C),ENSG00000009413(REV3L),ENSG00000010017(RANBP9),ENSG00000010278(CD9),ENSG00000011405(PIK3C2A),ENSG00000011454(RABGAP1),ENSG00000018625(ATP1A2),ENSG00000024048(UBR2),ENSG00000026025(VIM),ENSG00000035403(VCL),ENSG00000035928(RFC1),ENSG00000036549(ZZZ3),ENSG00000037637(FBXO42),ENSG00000041982(TNC),ENSG00000043093(DCUN1D1),ENSG00000…	264	ENSG00000003402(CFLAR),ENSG00000005022(SLC25A5),ENSG00000008988(RPS20),ENSG00000010017(RANBP9),ENSG00000012061(ERCC1),ENSG00000013275(PSMC4),ENSG00000017427(IGF1),ENSG00000019582(CD74),ENSG00000025293(PHF20),ENSG00000029725(RABEP1),ENSG00000042753(AP2S1),ENSG00000043462(LCP2),ENSG00000044574(HSPA5),ENSG00000048052(HDAC9),ENSG00000051523(CYBA),ENSG00000052795(FNIP2),ENSG00000066336(SPI1),ENSG00000…	290	ENSG00000005022(SLC25A5),ENSG00000005243(COPZ2),ENSG00000012061(ERCC1),ENSG00000018408(WWTR1),ENSG00000018625(ATP1A2),ENSG00000023191(RNH1),ENSG00000026025(VIM),ENSG00000035403(VCL),ENSG00000035928(RFC1),ENSG00000042753(AP2S1),ENSG00000044115(CTNNA1),ENSG00000044574(HSPA5),ENSG00000047849(MAP4),ENSG00000049323(LTBP1),ENSG00000051523(CYBA),ENSG00000058668(ATP2B4),ENSG00000060718(COL11A1),ENSG00000…	387	ENSG00000003096(KLHL13),ENSG00000003756(RBM5),ENSG00000005249(PRKAR2B),ENSG00000005483(KMT2E),ENSG00000005486(RHBDD2),ENSG00000007392(LUC7L),ENSG00000008083(JARID2),ENSG00000009307(CSDE1),ENSG00000011243(AKAP8L),ENSG00000011332(DPF1),ENSG00000021645(NRXN3),ENSG00000025796(SEC63),ENSG00000028203(VEZT),ENSG00000028839(TBPL1),ENSG00000029363(BCLAF1),ENSG00000029725(RABEP1),ENSG00000030066(NUP160),EN…	624	ENSG00000000419(DPM1),ENSG00000004478(FKBP4),ENSG00000005022(SLC25A5),ENSG00000005436(GCFC2),ENSG00000008018(PSMB1),ENSG00000008988(RPS20),ENSG00000010256(UQCRC1),ENSG00000010278(CD9),ENSG00000011260(UTP18),ENSG00000012061(ERCC1),ENSG00000014123(UFL1),ENSG00000018408(WWTR1),ENSG00000026025(VIM),ENSG00000035403(VCL),ENSG00000041357(PSMA4),ENSG00000044115(CTNNA1),ENSG00000044574(HSPA5),ENSG00000047…	344	ENSG00000004777(ARHGAP33),ENSG00000004779(NDUFAB1),ENSG00000005022(SLC25A5),ENSG00000005513(SOX8),ENSG00000008083(JARID2),ENSG00000011405(PIK3C2A),ENSG00000020426(MNAT1),ENSG00000023228(NDUFS1),ENSG00000028528(SNX1),ENSG00000029725(RABEP1),ENSG00000036549(ZZZ3),ENSG00000037241(RPL26L1),ENSG00000037637(FBXO42),ENSG00000044574(HSPA5),ENSG00000047932(GOPC),ENSG00000052795(FNIP2),ENSG00000055950(MRPL…	71	ENSG00000024048(UBR2),ENSG00000064201(TSPAN32),ENSG00000072274(TFRC),ENSG00000082146(STRADB),ENSG00000086506(HBQ1),ENSG00000087074(PPP1R15A),ENSG00000087086(FTL),ENSG00000100225(FBXO7),ENSG00000101782(RIOK3),ENSG00000102145(GATA1),ENSG00000103148(NPRL3),ENSG00000103342(GSPT1),ENSG00000105701(FKBP8),ENSG00000107521(HPS1),ENSG00000109756(RAPGEF2),ENSG00000110801(PSMD9),ENSG00000112146(FBXO9),ENSG00…	198	ENSG00000018408(WWTR1),ENSG00000026025(VIM),ENSG00000034677(RNF19A),ENSG00000042753(AP2S1),ENSG00000051523(CYBA),ENSG00000061676(NCKAP1),ENSG00000066056(TIE1),ENSG00000068305(MEF2A),ENSG00000071082(RPL31),ENSG00000072274(TFRC),ENSG00000073921(PICALM),ENSG00000075624(ACTB),ENSG00000080503(SMARCA2),ENSG00000081189(MEF2C),ENSG00000084207(GSTP1),ENSG00000085276(MECOM),ENSG00000087460(GNAS),ENSG000000…	292	ENSG00000004779(NDUFAB1),ENSG00000009307(CSDE1),ENSG00000023734(STRAP),ENSG00000037241(RPL26L1),ENSG00000042753(AP2S1),ENSG00000063046(EIF4B),ENSG00000063177(RPL18),ENSG00000065518(NDUFB4),ENSG00000065978(YBX1),ENSG00000068796(KIF2A),ENSG00000069956(MAPK6),ENSG00000072401(UBE2D1),ENSG00000074071(MRPS34),ENSG00000077097(TOP2B),ENSG00000077279(DCX),ENSG00000078668(VDAC3),ENSG00000079462(PAFAH1B3),E…	212	ENSG00000005075(POLR2J),ENSG00000008988(RPS20),ENSG00000010278(CD9),ENSG00000026025(VIM),ENSG00000042753(AP2S1),ENSG00000051523(CYBA),ENSG00000065978(YBX1),ENSG00000071082(RPL31),ENSG00000074201(CLNS1A),ENSG00000074800(ENO1),ENSG00000079215(SLC1A3),ENSG00000081870(IFT25),ENSG00000084207(GSTP1),ENSG00000088727(KIF9),ENSG00000088986(DYNLL1),ENSG00000089157(RPLP0),ENSG00000090263(MRPS33),ENSG0000009…	457	ENSG00000002330(BAD),ENSG00000004478(FKBP4),ENSG00000004779(NDUFAB1),ENSG00000005249(PRKAR2B),ENSG00000005486(RHBDD2),ENSG00000009307(CSDE1),ENSG00000010256(UQCRC1),ENSG00000011332(DPF1),ENSG00000023734(STRAP),ENSG00000028839(TBPL1),ENSG00000029725(RABEP1),ENSG00000033627(ATP6V0A1),ENSG00000047249(ATP6V1H),ENSG00000047849(MAP4),ENSG00000047932(GOPC),ENSG00000054116(TRAPPC3),ENSG00000055163(CYFIP2…	408	ENSG00000000419(DPM1),ENSG00000005075(POLR2J),ENSG00000005486(RHBDD2),ENSG00000008988(RPS20),ENSG00000010256(UQCRC1),ENSG00000018408(WWTR1),ENSG00000026025(VIM),ENSG00000034677(RNF19A),ENSG00000035403(VCL),ENSG00000035928(RFC1),ENSG00000044115(CTNNA1),ENSG00000044574(HSPA5),ENSG00000049323(LTBP1),ENSG00000051523(CYBA),ENSG00000054116(TRAPPC3),ENSG00000057935(MTA3),ENSG00000062725(APPBP2),ENSG0000…	651	ENSG00000002330(BAD),ENSG00000003096(KLHL13),ENSG00000004478(FKBP4),ENSG00000005483(KMT2E),ENSG00000005486(RHBDD2),ENSG00000007392(LUC7L),ENSG00000008988(RPS20),ENSG00000009307(CSDE1),ENSG00000009954(BAZ1B),ENSG00000010256(UQCRC1),ENSG00000011243(AKAP8L),ENSG00000011332(DPF1),ENSG00000013275(PSMC4),ENSG00000021645(NRXN3),ENSG00000023734(STRAP),ENSG00000025293(PHF20),ENSG00000028203(VEZT),ENSG0000…	589	ENSG00000000419(DPM1),ENSG00000002330(BAD),ENSG00000003756(RBM5),ENSG00000004478(FKBP4),ENSG00000005249(PRKAR2B),ENSG00000005483(KMT2E),ENSG00000005486(RHBDD2),ENSG00000007392(LUC7L),ENSG00000009307(CSDE1),ENSG00000009954(BAZ1B),ENSG00000010256(UQCRC1),ENSG00000011243(AKAP8L),ENSG00000011332(DPF1),ENSG00000023734(STRAP),ENSG00000025796(SEC63),ENSG00000028203(VEZT),ENSG00000028839(TBPL1),ENSG00000…	227	ENSG00000005022(SLC25A5),ENSG00000008018(PSMB1),ENSG00000019582(CD74),ENSG00000037241(RPL26L1),ENSG00000041357(PSMA4),ENSG00000042753(AP2S1),ENSG00000051523(CYBA),ENSG00000060762(MPC1),ENSG00000063177(RPL18),ENSG00000065978(YBX1),ENSG00000066044(ELAVL1),ENSG00000066336(SPI1),ENSG00000070756(PABPC1),ENSG00000071082(RPL31),ENSG00000074800(ENO1),ENSG00000075624(ACTB),ENSG00000077420(APBB1IP),ENSG000…	145	ENSG00000005339(CREBBP),ENSG00000018625(ATP1A2),ENSG00000042753(AP2S1),ENSG00000051523(CYBA),ENSG00000058272(PPP1R12A),ENSG00000069431(ABCC9),ENSG00000071082(RPL31),ENSG00000074181(NOTCH3),ENSG00000079215(SLC1A3),ENSG00000081189(MEF2C),ENSG00000087074(PPP1R15A),ENSG00000088832(FKBP1A),ENSG00000092841(MYL6),ENSG00000099795(NDUFB7),ENSG00000100097(LGALS1),ENSG00000100603(SNW1),ENSG00000101608(MYL12…	1105	ENSG00000000419(DPM1),ENSG00000003402(CFLAR),ENSG00000004478(FKBP4),ENSG00000004897(CDC27),ENSG00000005436(GCFC2),ENSG00000006634(DBF4),ENSG00000006712(PAF1),ENSG00000008018(PSMB1),ENSG00000008988(RPS20),ENSG00000009307(CSDE1),ENSG00000009954(BAZ1B),ENSG00000010256(UQCRC1),ENSG00000010278(CD9),ENSG00000010292(NCAPD2),ENSG00000014123(UFL1),ENSG00000023191(RNH1),ENSG00000023608(SNAPC1),ENSG00000024…	22	ENSG00000082146(STRADB),ENSG00000086506(HBQ1),ENSG00000087086(FTL),ENSG00000100225(FBXO7),ENSG00000101782(RIOK3),ENSG00000105701(FKBP8),ENSG00000145335(SNCA),ENSG00000145354(CISD2),ENSG00000169877(AHSP),ENSG00000171552(BCL2L1),ENSG00000182512(GLRX5),ENSG00000186184(POLR1D),ENSG00000188536(HBA2),ENSG00000196565(HBG2),ENSG00000198336(MYL4),ENSG00000198876(DCAF12),ENSG00000206172(HBA1),ENSG000002061…	592	ENSG00000000419(DPM1),ENSG00000004478(FKBP4),ENSG00000005022(SLC25A5),ENSG00000005075(POLR2J),ENSG00000008018(PSMB1),ENSG00000008988(RPS20),ENSG00000009954(BAZ1B),ENSG00000010256(UQCRC1),ENSG00000023191(RNH1),ENSG00000026025(VIM),ENSG00000035928(RFC1),ENSG00000037241(RPL26L1),ENSG00000041357(PSMA4),ENSG00000042753(AP2S1),ENSG00000044574(HSPA5),ENSG00000047410(TPR),ENSG00000049323(LTBP1),ENSG00000…
GO:0005575	Cellular Component	GO:0044423	virion component	0	--	0	--	0	--	0	--	0	--	1	ENSG00000166794(PPIB)	1	ENSG00000166794(PPIB)	0	--	1	ENSG00000166794(PPIB)	1	ENSG00000166794(PPIB)	0	--	0	--	0	--	1	ENSG00000166794(PPIB)	0	--	0	--	1	ENSG00000213462(ERV3-1)	1	ENSG00000213462(ERV3-1)	1	ENSG00000166794(PPIB)	0	--	0	--	0	--	0	--
GO:0005575	Cellular Component	GO:0110165	cellular anatomical entity	1573	ENSG00000001629(ANKIB1),ENSG00000002746(HECW1),ENSG00000003756(RBM5),ENSG00000003987(MTMR7),ENSG00000004487(KDM1A),ENSG00000004534(RBM6),ENSG00000004866(ST7),ENSG00000004897(CDC27),ENSG00000005108(THSD7A),ENSG00000005249(PRKAR2B),ENSG00000005339(CREBBP),ENSG00000005483(KMT2E),ENSG00000005700(IBTK),ENSG00000005801(ZNF195),ENSG00000005810(MYCBP2),ENSG00000006459(KDM7A),ENSG00000006576(PHTF2),ENSG00…
D1),ENSG00000187239(FNBP1),ENSG00000187257(RSBN1L),ENSG00000187323(DCC),ENSG00000187391(MAGI2),ENSG00000187514(PTMA),ENSG00000187555(USP7),ENSG00000187605(TET3),ENSG00000187672(ERC2),ENSG00000187742(SECISBP2),ENSG00000188042(ARL4C),ENSG00000188322(SBK1),ENSG00000188342(GTF2F2),ENSG00000188343(CIBAR1),ENSG00000188352(FOCAD),ENSG00000188419(CHM),ENSG00000188559(RALGAPA2),ENSG00000188580(NKAIN2),ENS…	1514	ENSG00000001629(ANKIB1),ENSG00000002746(HECW1),ENSG00000003096(KLHL13),ENSG00000003756(RBM5),ENSG00000004487(KDM1A),ENSG00000004534(RBM6),ENSG00000004866(ST7),ENSG00000004897(CDC27),ENSG00000005108(THSD7A),ENSG00000005249(PRKAR2B),ENSG00000005339(CREBBP),ENSG00000005483(KMT2E),ENSG00000005700(IBTK),ENSG00000005801(ZNF195),ENSG00000005810(MYCBP2),ENSG00000006576(PHTF2),ENSG00000006704(GTF2IRD1),EN…
00000196876(SCN8A),ENSG00000196911(KPNA5),ENSG00000196914(ARHGEF12),ENSG00000196935(SRGAP1),ENSG00000196937(FAM3C),ENSG00000197008(ZNF138),ENSG00000197102(DYNC1H1),ENSG00000197121(PGAP1),ENSG00000197157(SND1),ENSG00000197323(TRIM33),ENSG00000197386(HTT),ENSG00000197535(MYO5A),ENSG00000197601(FAR1),ENSG00000197603(CPLANE1),ENSG00000197694(SPTAN1),ENSG00000197912(SPG7),ENSG00000197959(DNM3),ENSG000…	904	ENSG00000001629(ANKIB1),ENSG00000002746(HECW1),ENSG00000003756(RBM5),ENSG00000003987(MTMR7),ENSG00000004866(ST7),ENSG00000005249(PRKAR2B),ENSG00000005486(RHBDD2),ENSG00000005810(MYCBP2),ENSG00000006576(PHTF2),ENSG00000006704(GTF2IRD1),ENSG00000008277(ADAM22),ENSG00000010803(SCMH1),ENSG00000011243(AKAP8L),ENSG00000011332(DPF1),ENSG00000011566(MAP4K3),ENSG00000014641(MDH1),ENSG00000015153(YAF2),ENS…	1199	ENSG00000000419(DPM1),ENSG00000004455(AK2),ENSG00000004478(FKBP4),ENSG00000005194(CIAPIN1),ENSG00000005448(WDR54),ENSG00000005810(MYCBP2),ENSG00000006118(TMEM132A),ENSG00000006451(RALA),ENSG00000006652(IFRD1),ENSG00000007080(CCDC124),ENSG00000007944(MYLIP),ENSG00000008018(PSMB1),ENSG00000008988(RPS20),ENSG00000009307(CSDE1),ENSG00000010256(UQCRC1),ENSG00000010270(STARD3NL),ENSG00000011009(LYPLA2)…	1046	ENSG00000000003(TSPAN6),ENSG00000003436(TFPI),ENSG00000004534(RBM6),ENSG00000005020(SKAP2),ENSG00000005339(CREBBP),ENSG00000005889(ZFX),ENSG00000006042(TMEM98),ENSG00000006125(AP2B1),ENSG00000006468(ETV1),ENSG00000006576(PHTF2),ENSG00000008294(SPAG9),ENSG00000008311(AASS),ENSG00000008394(MGST1),ENSG00000009413(REV3L),ENSG00000010017(RANBP9),ENSG00000010278(CD9),ENSG00000011201(ANOS1),ENSG00000011…	536	ENSG00000003056(M6PR),ENSG00000003402(CFLAR),ENSG00000005020(SKAP2),ENSG00000005022(SLC25A5),ENSG00000008988(RPS20),ENSG00000010017(RANBP9),ENSG00000011600(TYROBP),ENSG00000012061(ERCC1),ENSG00000012660(ELOVL5),ENSG00000013275(PSMC4),ENSG00000015475(BID),ENSG00000017260(ATP2C1),ENSG00000017427(IGF1),ENSG00000019582(CD74),ENSG00000023902(PLEKHO1),ENSG00000025293(PHF20),ENSG00000026297(RNASET2),ENS…	647	ENSG00000004059(ARF5),ENSG00000005022(SLC25A5),ENSG00000005243(COPZ2),ENSG00000006042(TMEM98),ENSG00000008294(SPAG9),ENSG00000008952(SEC62),ENSG00000010803(SCMH1),ENSG00000011028(MRC2),ENSG00000011465(DCN),ENSG00000012061(ERCC1),ENSG00000013297(CLDN11),ENSG00000018408(WWTR1),ENSG00000018625(ATP1A2),ENSG00000020577(SAMD4A),ENSG00000023191(RNH1),ENSG00000026025(VIM),ENSG00000035403(VCL),ENSG0000003…	1017	ENSG00000002746(HECW1),ENSG00000003096(KLHL13),ENSG00000003756(RBM5),ENSG00000003987(MTMR7),ENSG00000004866(ST7),ENSG00000005108(THSD7A),ENSG00000005249(PRKAR2B),ENSG00000005483(KMT2E),ENSG00000005486(RHBDD2),ENSG00000005810(MYCBP2),ENSG00000006576(PHTF2),ENSG00000006704(GTF2IRD1),ENSG00000007392(LUC7L),ENSG00000008083(JARID2),ENSG00000008196(TFAP2B),ENSG00000008277(ADAM22),ENSG00000008869(HEATR5…	1212	ENSG00000000003(TSPAN6),ENSG00000000419(DPM1),ENSG00000004142(POLDIP2),ENSG00000004455(AK2),ENSG00000004478(FKBP4),ENSG00000005022(SLC25A5),ENSG00000005436(GCFC2),ENSG00000005448(WDR54),ENSG00000006042(TMEM98),ENSG00000006625(GGCT),ENSG00000007080(CCDC124),ENSG00000007237(GAS7),ENSG00000008018(PSMB1),ENSG00000008196(TFAP2B),ENSG00000008282(SYPL1),ENSG00000008311(AASS),ENSG00000008394(MGST1),ENSG0…	853	ENSG00000004777(ARHGAP33),ENSG00000004779(NDUFAB1),ENSG00000005022(SLC25A5),ENSG00000005513(SOX8),ENSG00000006576(PHTF2),ENSG00000008083(JARID2),ENSG00000008311(AASS),ENSG00000010810(FYN),ENSG00000011275(RNF216),ENSG00000011405(PIK3C2A),ENSG00000012983(MAP4K5),ENSG00000013297(CLDN11),ENSG00000015171(ZMYND11),ENSG00000018236(CNTN1),ENSG00000019144(PHLDB1),ENSG00000020426(MNAT1),ENSG00000023228(NDU…	194	ENSG00000004939(SLC4A1),ENSG00000013306(SLC25A39),ENSG00000022840(RNF10),ENSG00000024048(UBR2),ENSG00000029534(ANK1),ENSG00000057757(PITHD1),ENSG00000060138(YBX3),ENSG00000063854(HAGH),ENSG00000064201(TSPAN32),ENSG00000066926(FECH),ENSG00000072274(TFRC),ENSG00000076043(REXO2),ENSG00000076864(RAP1GAP),ENSG00000079257(LXN),ENSG00000080819(CPOX),ENSG00000082146(STRADB),ENSG00000086232(EIF2AK1),ENSG0…	352	ENSG00000004059(ARF5),ENSG00000015413(DPEP1),ENSG00000017483(SLC38A5),ENSG00000018408(WWTR1),ENSG00000026025(VIM),ENSG00000034510(TMSB10),ENSG00000034677(RNF19A),ENSG00000042753(AP2S1),ENSG00000051523(CYBA),ENSG00000059804(SLC2A3),ENSG00000061676(NCKAP1),ENSG00000065054(NHERF2),ENSG00000066056(TIE1),ENSG00000067082(KLF6),ENSG00000067560(RHOA),ENSG00000068305(MEF2A),ENSG00000068697(LAPTM4A),ENSG00…	449	ENSG00000004779(NDUFAB1),ENSG00000009307(CSDE1),ENSG00000014641(MDH1),ENSG00000015592(STMN4),ENSG00000022277(RTF2),ENSG00000023734(STRAP),ENSG00000029993(HMGB3),ENSG00000031698(SARS1),ENSG00000034510(TMSB10),ENSG00000037241(RPL26L1),ENSG00000042753(AP2S1),ENSG00000053438(NNAT),ENSG00000054148(PHPT1),ENSG00000063046(EIF4B),ENSG00000063177(RPL18),ENSG00000065518(NDUFB4),ENSG00000065978(YBX1),ENSG00…	366	ENSG00000000003(TSPAN6),ENSG00000004838(ZMYND10),ENSG00000005020(SKAP2),ENSG00000005075(POLR2J),ENSG00000008988(RPS20),ENSG00000010278(CD9),ENSG00000026025(VIM),ENSG00000034510(TMSB10),ENSG00000034713(GABARAPL2),ENSG00000042753(AP2S1),ENSG00000046653(GPM6B),ENSG00000050165(DKK3),ENSG00000051523(CYBA),ENSG00000054148(PHPT1),ENSG00000065320(NTN1),ENSG00000065978(YBX1),ENSG00000067208(EVI5),ENSG0000…	956	ENSG00000002330(BAD),ENSG00000004478(FKBP4),ENSG00000004779(NDUFAB1),ENSG00000005194(CIAPIN1),ENSG00000005249(PRKAR2B),ENSG00000005486(RHBDD2),ENSG00000006451(RALA),ENSG00000007080(CCDC124),ENSG00000008952(SEC62),ENSG00000009307(CSDE1),ENSG00000010256(UQCRC1),ENSG00000010270(STARD3NL),ENSG00000011332(DPF1),ENSG00000014641(MDH1),ENSG00000015592(STMN4),ENSG00000018189(RUFY3),ENSG00000022277(RTF2),E…	815	ENSG00000000003(TSPAN6),ENSG00000000419(DPM1),ENSG00000005075(POLR2J),ENSG00000005194(CIAPIN1),ENSG00000005486(RHBDD2),ENSG00000006042(TMEM98),ENSG00000007080(CCDC124),ENSG00000007372(PAX6),ENSG00000008294(SPAG9),ENSG00000008311(AASS),ENSG00000008394(MGST1),ENSG00000008988(RPS20),ENSG00000010244(ZNF207),ENSG00000010256(UQCRC1),ENSG00000011304(PTBP1),ENSG00000013441(CLK1),ENSG00000014824(SLC30A9),…	1310	ENSG00000002330(BAD),ENSG00000002746(HECW1),ENSG00000003096(KLHL13),ENSG00000004142(POLDIP2),ENSG00000004478(FKBP4),ENSG00000004866(ST7),ENSG00000005194(CIAPIN1),ENSG00000005448(WDR54),ENSG00000005483(KMT2E),ENSG00000005486(RHBDD2),ENSG00000005801(ZNF195),ENSG00000006007(GDE1),ENSG00000006118(TMEM132A),ENSG00000006451(RALA),ENSG00000007392(LUC7L),ENSG00000008196(TFAP2B),ENSG00000008405(CRY1),ENSG…	1452	ENSG00000000419(DPM1),ENSG00000002330(BAD),ENSG00000002746(HECW1),ENSG00000003756(RBM5),ENSG00000003987(MTMR7),ENSG00000004142(POLDIP2),ENSG00000004478(FKBP4),ENSG00000004866(ST7),ENSG00000005108(THSD7A),ENSG00000005194(CIAPIN1),ENSG00000005249(PRKAR2B),ENSG00000005448(WDR54),ENSG00000005483(KMT2E),ENSG00000005486(RHBDD2),ENSG00000005700(IBTK),ENSG00000005801(ZNF195),ENSG00000006007(GDE1),ENSG000…
4517(PPME1),ENSG00000215218(UBE2QL1),ENSG00000215397(SCRT2),ENSG00000215712(TMEM242),ENSG00000219438(TAFA5),ENSG00000220205(VAMP2),ENSG00000221818(EBF2),ENSG00000221866(PLXNA4),ENSG00000221946(FXYD7),ENSG00000221978(CCNL2),ENSG00000224578(HNRNPA1L3),ENSG00000227051(C14orf132),ENSG00000232119(MCTS1),ENSG00000239306(RBM14),ENSG00000240344(PPIL3),ENSG00000241127(YAE1),ENSG00000241685(ARPC1A),ENSG000…	348	ENSG00000005022(SLC25A5),ENSG00000008018(PSMB1),ENSG00000011600(TYROBP),ENSG00000019582(CD74),ENSG00000022277(RTF2),ENSG00000023902(PLEKHO1),ENSG00000026297(RNASET2),ENSG00000027697(IFNGR1),ENSG00000034510(TMSB10),ENSG00000037241(RPL26L1),ENSG00000041357(PSMA4),ENSG00000042753(AP2S1),ENSG00000051523(CYBA),ENSG00000054282(SDCCAG8),ENSG00000060762(MPC1),ENSG00000063177(RPL18),ENSG00000065978(YBX1),…	273	ENSG00000003436(TFPI),ENSG00000005339(CREBBP),ENSG00000008256(CYTH3),ENSG00000018625(ATP1A2),ENSG00000042753(AP2S1),ENSG00000051523(CYBA),ENSG00000058272(PPP1R12A),ENSG00000059804(SLC2A3),ENSG00000064651(SLC12A2),ENSG00000067082(KLF6),ENSG00000068697(LAPTM4A),ENSG00000069431(ABCC9),ENSG00000070761(CFAP20),ENSG00000071082(RPL31),ENSG00000073712(FERMT2),ENSG00000074181(NOTCH3),ENSG00000074416(MGLL)…	2156	ENSG00000000003(TSPAN6),ENSG00000000419(DPM1),ENSG00000003402(CFLAR),ENSG00000004142(POLDIP2),ENSG00000004455(AK2),ENSG00000004478(FKBP4),ENSG00000004897(CDC27),ENSG00000004975(DVL2),ENSG00000005020(SKAP2),ENSG00000005436(GCFC2),ENSG00000005448(WDR54),ENSG00000005700(IBTK),ENSG00000006042(TMEM98),ENSG00000006634(DBF4),ENSG00000006712(PAF1),ENSG00000006744(ELAC2),ENSG00000007350(TKTL1),ENSG0000000…
MALSU1),ENSG00000156970(BUB1B),ENSG00000156973(PDE6D),ENSG00000157020(SEC13),ENSG00000157181(ODR4),ENSG00000157191(NECAP2),ENSG00000157349(DDX19B),ENSG00000157456(CCNB2),ENSG00000157483(MYO1E),ENSG00000157538(VPS26C),ENSG00000157593(SLC35B2),ENSG00000157954(WIPI2),ENSG00000158079(PTPDC1),ENSG00000158092(NCK1),ENSG00000158164(TMSB15A),ENSG00000158169(FANCC),ENSG00000158201(ABHD3),ENSG00000158234(F…	47	ENSG00000013306(SLC25A39),ENSG00000060138(YBX3),ENSG00000066926(FECH),ENSG00000082146(STRADB),ENSG00000086506(HBQ1),ENSG00000087086(FTL),ENSG00000088826(SMOX),ENSG00000090013(BLVRB),ENSG00000090238(YPEL3),ENSG00000100225(FBXO7),ENSG00000101782(RIOK3),ENSG00000104765(BNIP3L),ENSG00000104904(OAZ1),ENSG00000105701(FKBP8),ENSG00000111666(CHPT1),ENSG00000120306(CYSTM1),ENSG00000124098(FAM210B),ENSG000…	966	ENSG00000000003(TSPAN6),ENSG00000000419(DPM1),ENSG00000004478(FKBP4),ENSG00000005022(SLC25A5),ENSG00000005075(POLR2J),ENSG00000006042(TMEM98),ENSG00000006625(GGCT),ENSG00000007080(CCDC124),ENSG00000008018(PSMB1),ENSG00000008394(MGST1),ENSG00000008988(RPS20),ENSG00000009954(BAZ1B),ENSG00000010256(UQCRC1),ENSG00000011304(PTBP1),ENSG00000012660(ELOVL5),ENSG00000013810(TACC3),ENSG00000014641(MDH1),EN…	1315	ENSG00000001629(ANKIB1),ENSG00000002746(HECW1),ENSG00000003096(KLHL13),ENSG00000003987(MTMR7),ENSG00000004487(KDM1A),ENSG00000004534(RBM6),ENSG00000004866(ST7),ENSG00000004897(CDC27),ENSG00000005108(THSD7A),ENSG00000005194(CIAPIN1),ENSG00000005249(PRKAR2B),ENSG00000005339(CREBBP),ENSG00000005483(KMT2E),ENSG00000005801(ZNF195),ENSG00000005810(MYCBP2),ENSG00000006459(KDM7A),ENSG00000006576(PHTF2),E…	733	ENSG00000000003(TSPAN6),ENSG00000003436(TFPI),ENSG00000004059(ARF5),ENSG00000005020(SKAP2),ENSG00000005075(POLR2J),ENSG00000005486(RHBDD2),ENSG00000006042(TMEM98),ENSG00000006118(TMEM132A),ENSG00000006125(AP2B1),ENSG00000006468(ETV1),ENSG00000008294(SPAG9),ENSG00000008311(AASS),ENSG00000008394(MGST1),ENSG00000008952(SEC62),ENSG00000011201(ANOS1),ENSG00000011566(MAP4K3),ENSG00000018236(CNTN1),ENSG…	553	ENSG00000005022(SLC25A5),ENSG00000006125(AP2B1),ENSG00000008018(PSMB1),ENSG00000010256(UQCRC1),ENSG00000014641(MDH1),ENSG00000026025(VIM),ENSG00000034713(GABARAPL2),ENSG00000037241(RPL26L1),ENSG00000042753(AP2S1),ENSG00000044574(HSPA5),ENSG00000046653(GPM6B),ENSG00000052802(MSMO1),ENSG00000054148(PHPT1),ENSG00000055950(MRPL43),ENSG00000056050(HPF1),ENSG00000063046(EIF4B),ENSG00000063177(RPL18),EN…	1067	ENSG00000000003(TSPAN6),ENSG00000004487(KDM1A),ENSG00000004534(RBM6),ENSG00000005339(CREBBP),ENSG00000005483(KMT2E),ENSG00000005700(IBTK),ENSG00000006042(TMEM98),ENSG00000006459(KDM7A),ENSG00000007392(LUC7L),ENSG00000008083(JARID2),ENSG00000008196(TFAP2B),ENSG00000008294(SPAG9),ENSG00000008311(AASS),ENSG00000008441(NFIX),ENSG00000008988(RPS20),ENSG00000009413(REV3L),ENSG00000009709(PAX7),ENSG0000…	1028	ENSG00000004534(RBM6),ENSG00000004897(CDC27),ENSG00000005339(CREBBP),ENSG00000005513(SOX8),ENSG00000006468(ETV1),ENSG00000006576(PHTF2),ENSG00000007168(PAFAH1B1),ENSG00000008277(ADAM22),ENSG00000008311(AASS),ENSG00000009413(REV3L),ENSG00000009694(TENM1),ENSG00000010278(CD9),ENSG00000010803(SCMH1),ENSG00000010810(FYN),ENSG00000011275(RNF216),ENSG00000011405(PIK3C2A),ENSG00000012660(ELOVL5),ENSG000…
GO:0008150	Biological Process	GO:0000003	reproduction	126	ENSG00000004897(CDC27),ENSG00000007168(PAFAH1B1),ENSG00000010803(SCMH1),ENSG00000024048(UBR2),ENSG00000032219(ARID4A),ENSG00000033800(PIAS1),ENSG00000040341(STAU2),ENSG00000047188(YTHDC2),ENSG00000054267(ARID4B),ENSG00000058668(ATP2B4),ENSG00000068878(PSME4),ENSG00000071242(RPS6KA2),ENSG00000072364(AFF4),ENSG00000072803(FBXW11),ENSG00000075151(EIF4G3),ENSG00000077097(TOP2B),ENSG00000078399(HOXA9)…	125	ENSG00000004897(CDC27),ENSG00000007168(PAFAH1B1),ENSG00000010803(SCMH1),ENSG00000024048(UBR2),ENSG00000025156(HSF2),ENSG00000032219(ARID4A),ENSG00000033800(PIAS1),ENSG00000040341(STAU2),ENSG00000047188(YTHDC2),ENSG00000054267(ARID4B),ENSG00000068878(PSME4),ENSG00000072364(AFF4),ENSG00000075151(EIF4G3),ENSG00000077097(TOP2B),ENSG00000078725(BRINP1),ENSG00000079841(RIMS1),ENSG00000083896(YTHDC1),EN…	60	ENSG00000010803(SCMH1),ENSG00000032219(ARID4A),ENSG00000040341(STAU2),ENSG00000078399(HOXA9),ENSG00000078725(BRINP1),ENSG00000079462(PAFAH1B3),ENSG00000079841(RIMS1),ENSG00000085224(ATRX),ENSG00000086015(MAST2),ENSG00000095002(MSH2),ENSG00000096063(SRPK1),ENSG00000101079(NDRG3),ENSG00000101489(CELF4),ENSG00000102531(FNDC3A),ENSG00000105568(PPP2R1A),ENSG00000105649(RAB3A),ENSG00000108100(CCNY),ENS…	84	ENSG00000004478(FKBP4),ENSG00000009307(CSDE1),ENSG00000012061(ERCC1),ENSG00000028839(TBPL1),ENSG00000039560(RAI14),ENSG00000044115(CTNNA1),ENSG00000071626(DAZAP1),ENSG00000071859(FAM50A),ENSG00000077942(FBLN1),ENSG00000078668(VDAC3),ENSG00000084636(COL16A1),ENSG00000086598(TMED2),ENSG00000091140(DLD),ENSG00000091542(ALKBH5),ENSG00000100220(RTCB),ENSG00000100360(IFT27),ENSG00000100814(CCNB1IP1),EN…	105	ENSG00000005889(ZFX),ENSG00000010278(CD9),ENSG00000024048(UBR2),ENSG00000041982(TNC),ENSG00000044115(CTNNA1),ENSG00000058668(ATP2B4),ENSG00000066468(FGFR2),ENSG00000072803(FBXW11),ENSG00000075151(EIF4G3),ENSG00000075711(DLG1),ENSG00000078549(ADCYAP1R1),ENSG00000081870(IFT25),ENSG00000084676(NCOA1),ENSG00000087903(RFX2),ENSG00000099139(PCSK5),ENSG00000099954(CECR2),ENSG00000100030(MAPK1),ENSG00000…	50	ENSG00000012061(ERCC1),ENSG00000017427(IGF1),ENSG00000042980(ADAM28),ENSG00000057657(PRDM1),ENSG00000062716(VMP1),ENSG00000072364(AFF4),ENSG00000086061(DNAJA1),ENSG00000086062(B4GALT1),ENSG00000087088(BAX),ENSG00000095794(CREM),ENSG00000096384(HSP90AB1),ENSG00000101972(STAG2),ENSG00000105329(TGFB1),ENSG00000105993(DNAJB6),ENSG00000106799(TGFBR1),ENSG00000111348(ARHGDIB),ENSG00000115091(ACTR3),ENS…	68	ENSG00000010803(SCMH1),ENSG00000012061(ERCC1),ENSG00000013297(CLDN11),ENSG00000044115(CTNNA1),ENSG00000054598(FOXC1),ENSG00000058668(ATP2B4),ENSG00000060138(YBX3),ENSG00000075711(DLG1),ENSG00000077942(FBLN1),ENSG00000081870(IFT25),ENSG00000087245(MMP2),ENSG00000102265(TIMP1),ENSG00000102316(MAGED2),ENSG00000102531(FNDC3A),ENSG00000105894(PTN),ENSG00000107317(PTGDS),ENSG00000110492(MDK),ENSG000001…	97	ENSG00000009307(CSDE1),ENSG00000010803(SCMH1),ENSG00000025156(HSF2),ENSG00000028839(TBPL1),ENSG00000032219(ARID4A),ENSG00000033800(PIAS1),ENSG00000040341(STAU2),ENSG00000054267(ARID4B),ENSG00000078399(HOXA9),ENSG00000078725(BRINP1),ENSG00000079462(PAFAH1B3),ENSG00000079841(RIMS1),ENSG00000083896(YTHDC1),ENSG00000085224(ATRX),ENSG00000086015(MAST2),ENSG00000088930(XRN2),ENSG00000095002(MSH2),ENSG0…	102	ENSG00000004478(FKBP4),ENSG00000010278(CD9),ENSG00000012061(ERCC1),ENSG00000044115(CTNNA1),ENSG00000062716(VMP1),ENSG00000072501(SMC1A),ENSG00000076053(RBM7),ENSG00000077942(FBLN1),ENSG00000081870(IFT25),ENSG00000086598(TMED2),ENSG00000089685(BIRC5),ENSG00000091140(DLD),ENSG00000095794(CREM),ENSG00000096384(HSP90AB1),ENSG00000100220(RTCB),ENSG00000100814(CCNB1IP1),ENSG00000102265(TIMP1),ENSG00000…	50	ENSG00000005513(SOX8),ENSG00000013297(CLDN11),ENSG00000068903(SIRT2),ENSG00000072364(AFF4),ENSG00000072803(FBXW11),ENSG00000075151(EIF4G3),ENSG00000075711(DLG1),ENSG00000087460(GNAS),ENSG00000088986(DYNLL1),ENSG00000100811(YY1),ENSG00000101079(NDRG3),ENSG00000101126(ADNP),ENSG00000105855(ITGB8),ENSG00000105894(PTN),ENSG00000106799(TGFBR1),ENSG00000107317(PTGDS),ENSG00000107679(PLEKHA1),ENSG000001…	15	ENSG00000024048(UBR2),ENSG00000057757(PITHD1),ENSG00000060138(YBX3),ENSG00000102145(GATA1),ENSG00000105610(KLF1),ENSG00000117394(SLC2A1),ENSG00000136819(C9orf78),ENSG00000142168(SOD1),ENSG00000164442(CITED2),ENSG00000170315(UBB),ENSG00000171552(BCL2L1),ENSG00000172270(BSG),ENSG00000175567(UCP2),ENSG00000184792(OSBP2),ENSG00000266412(NCOA4)	36	ENSG00000078401(EDN1),ENSG00000080503(SMARCA2),ENSG00000087460(GNAS),ENSG00000088986(DYNLL1),ENSG00000100311(PDGFB),ENSG00000100345(MYH9),ENSG00000102265(TIMP1),ENSG00000102316(MAGED2),ENSG00000106682(EIF4H),ENSG00000114315(HES1),ENSG00000115457(IGFBP2),ENSG00000116016(EPAS1),ENSG00000117394(SLC2A1),ENSG00000120129(DUSP1),ENSG00000125977(EIF2S2),ENSG00000128052(KDR),ENSG00000130202(NECTIN2),ENSG0…	30	ENSG00000009307(CSDE1),ENSG00000077097(TOP2B),ENSG00000078668(VDAC3),ENSG00000079462(PAFAH1B3),ENSG00000087460(GNAS),ENSG00000096384(HSP90AB1),ENSG00000100138(SNU13),ENSG00000105993(DNAJB6),ENSG00000108561(C1QBP),ENSG00000111276(CDKN1B),ENSG00000111371(SLC38A1),ENSG00000115461(IGFBP5),ENSG00000116288(PARK7),ENSG00000118816(CCNI),ENSG00000120438(TCP1),ENSG00000129757(CDKN1C),ENSG00000135624(CCT7),…	31	ENSG00000010278(CD9),ENSG00000081870(IFT25),ENSG00000088727(KIF9),ENSG00000088986(DYNLL1),ENSG00000100979(PLTP),ENSG00000105855(ITGB8),ENSG00000112530(PACRG),ENSG00000114315(HES1),ENSG00000115457(IGFBP2),ENSG00000116288(PARK7),ENSG00000123131(PRDX4),ENSG00000125398(SOX9),ENSG00000129654(FOXJ1),ENSG00000135046(ANXA1),ENSG00000137573(SULF1),ENSG00000138587(MNS1),ENSG00000141552(ANAPC11),ENSG0000014…	71	ENSG00000004478(FKBP4),ENSG00000009307(CSDE1),ENSG00000025156(HSF2),ENSG00000028839(TBPL1),ENSG00000057757(PITHD1),ENSG00000078399(HOXA9),ENSG00000078668(VDAC3),ENSG00000079462(PAFAH1B3),ENSG00000086061(DNAJA1),ENSG00000087460(GNAS),ENSG00000096384(HSP90AB1),ENSG00000100138(SNU13),ENSG00000100360(IFT27),ENSG00000100387(RBX1),ENSG00000100918(REC8),ENSG00000101489(CELF4),ENSG00000102316(MAGED2),ENS…	91	ENSG00000033800(PIAS1),ENSG00000039560(RAI14),ENSG00000044115(CTNNA1),ENSG00000062716(VMP1),ENSG00000066468(FGFR2),ENSG00000077942(FBLN1),ENSG00000078399(HOXA9),ENSG00000078725(BRINP1),ENSG00000081870(IFT25),ENSG00000086598(TMED2),ENSG00000087903(RFX2),ENSG00000100220(RTCB),ENSG00000100360(IFT27),ENSG00000100814(CCNB1IP1),ENSG00000100979(PLTP),ENSG00000101384(JAG1),ENSG00000102316(MAGED2),ENSG000…	117	ENSG00000004478(FKBP4),ENSG00000009307(CSDE1),ENSG00000025156(HSF2),ENSG00000028839(TBPL1),ENSG00000032219(ARID4A),ENSG00000071859(FAM50A),ENSG00000078399(HOXA9),ENSG00000078668(VDAC3),ENSG00000078725(BRINP1),ENSG00000079462(PAFAH1B3),ENSG00000083896(YTHDC1),ENSG00000086061(DNAJA1),ENSG00000086598(TMED2),ENSG00000088930(XRN2),ENSG00000089094(KDM2B),ENSG00000091140(DLD),ENSG00000091542(ALKBH5),ENS…	119	ENSG00000004478(FKBP4),ENSG00000009307(CSDE1),ENSG00000025156(HSF2),ENSG00000028839(TBPL1),ENSG00000032219(ARID4A),ENSG00000033800(PIAS1),ENSG00000054267(ARID4B),ENSG00000062716(VMP1),ENSG00000071242(RPS6KA2),ENSG00000076053(RBM7),ENSG00000078399(HOXA9),ENSG00000078668(VDAC3),ENSG00000079462(PAFAH1B3),ENSG00000086015(MAST2),ENSG00000086061(DNAJA1),ENSG00000086598(TMED2),ENSG00000088930(XRN2),ENSG…	20	ENSG00000087460(GNAS),ENSG00000096384(HSP90AB1),ENSG00000100138(SNU13),ENSG00000105329(TGFB1),ENSG00000111348(ARHGDIB),ENSG00000118785(SPP1),ENSG00000125730(C3),ENSG00000136603(SKIL),ENSG00000143799(PARP1),ENSG00000162244(RPL29),ENSG00000163106(HPGDS),ENSG00000164733(CTSB),ENSG00000166033(HTRA1),ENSG00000166295(ANAPC16),ENSG00000167468(GPX4),ENSG00000169689(CENPX),ENSG00000175567(UCP2),ENSG000001…	27	ENSG00000102265(TIMP1),ENSG00000102316(MAGED2),ENSG00000105894(PTN),ENSG00000110492(MDK),ENSG00000114315(HES1),ENSG00000120129(DUSP1),ENSG00000120738(EGR1),ENSG00000122545(SEPTIN7),ENSG00000125740(FOSB),ENSG00000137273(FOXF2),ENSG00000138735(PDE5A),ENSG00000150093(ITGB1),ENSG00000151617(EDNRA),ENSG00000151923(TIAL1),ENSG00000163453(IGFBP7),ENSG00000167601(AXL),ENSG00000168036(CTNNB1),ENSG00000170…	217	ENSG00000004478(FKBP4),ENSG00000004897(CDC27),ENSG00000009307(CSDE1),ENSG00000010278(CD9),ENSG00000010292(NCAPD2),ENSG00000010803(SCMH1),ENSG00000044115(CTNNA1),ENSG00000057757(PITHD1),ENSG00000058804(NDC1),ENSG00000064199(SPA17),ENSG00000066279(ASPM),ENSG00000066468(FGFR2),ENSG00000071539(TRIP13),ENSG00000071626(DAZAP1),ENSG00000072501(SMC1A),ENSG00000074047(GLI2),ENSG00000075975(MKRN2),ENSG0000…	3	ENSG00000060138(YBX3),ENSG00000171552(BCL2L1),ENSG00000266412(NCOA4)	95	ENSG00000004478(FKBP4),ENSG00000057757(PITHD1),ENSG00000066279(ASPM),ENSG00000072501(SMC1A),ENSG00000077942(FBLN1),ENSG00000078668(VDAC3),ENSG00000080986(NDC80),ENSG00000081870(IFT25),ENSG00000086598(TMED2),ENSG00000087088(BAX),ENSG00000088986(DYNLL1),ENSG00000089685(BIRC5),ENSG00000100220(RTCB),ENSG00000100387(RBX1),ENSG00000101972(STAG2),ENSG00000105855(ITGB8),ENSG00000105894(PTN),ENSG000001062…
GO:0008150	Biological Process	GO:0002376	immune system process	216	ENSG00000005339(CREBBP),ENSG00000005483(KMT2E),ENSG00000007168(PAFAH1B1),ENSG00000010810(FYN),ENSG00000028277(POU2F2),ENSG00000032219(ARID4A),ENSG00000033327(GAB2),ENSG00000047056(WDR37),ENSG00000048052(HDAC9),ENSG00000049618(ARID1B),ENSG00000055208(TAB2),ENSG00000055917(PUM2),ENSG00000057663(ATG5),ENSG00000060237(WNK1),ENSG00000065559(MAP2K4),ENSG00000065883(CDK13),ENSG00000066117(SMARCD1),ENSG0…	189	ENSG00000005339(CREBBP),ENSG00000005483(KMT2E),ENSG00000007168(PAFAH1B1),ENSG00000008083(JARID2),ENSG00000009694(TENM1),ENSG00000010810(FYN),ENSG00000015171(ZMYND11),ENSG00000028277(POU2F2),ENSG00000032219(ARID4A),ENSG00000049618(ARID1B),ENSG00000055208(TAB2),ENSG00000055917(PUM2),ENSG00000060237(WNK1),ENSG00000065559(MAP2K4),ENSG00000065883(CDK13),ENSG00000067369(TP53BP1),ENSG00000067900(ROCK1),…	91	ENSG00000028277(POU2F2),ENSG00000032219(ARID4A),ENSG00000048052(HDAC9),ENSG00000065559(MAP2K4),ENSG00000067369(TP53BP1),ENSG00000069667(RORA),ENSG00000071553(ATP6AP1),ENSG00000075340(ADD2),ENSG00000076685(NT5C2),ENSG00000077080(ACTL6B),ENSG00000077264(PAK3),ENSG00000078399(HOXA9),ENSG00000079950(STX7),ENSG00000081181(ARG2),ENSG00000091972(CD200),ENSG00000095002(MSH2),ENSG00000096063(SRPK1),ENSG00…	139	ENSG00000005194(CIAPIN1),ENSG00000012061(ERCC1),ENSG00000033327(GAB2),ENSG00000050820(BCAR1),ENSG00000065427(KARS1),ENSG00000067082(KLF6),ENSG00000067955(CBFB),ENSG00000070010(UFD1),ENSG00000070785(EIF2B3),ENSG00000071127(WDR1),ENSG00000071553(ATP6AP1),ENSG00000071994(PDCD2),ENSG00000075340(ADD2),ENSG00000075624(ACTB),ENSG00000076604(TRAF4),ENSG00000079246(XRCC5),ENSG00000079785(DDX1),ENSG0000008…	158	ENSG00000000003(TSPAN6),ENSG00000005020(SKAP2),ENSG00000005339(CREBBP),ENSG00000006042(TMEM98),ENSG00000010278(CD9),ENSG00000026025(VIM),ENSG00000048052(HDAC9),ENSG00000051382(PIK3CB),ENSG00000054148(PHPT1),ENSG00000055208(TAB2),ENSG00000065150(IPO5),ENSG00000065883(CDK13),ENSG00000066468(FGFR2),ENSG00000067560(RHOA),ENSG00000068024(HDAC4),ENSG00000069667(RORA),ENSG00000073921(PICALM),ENSG0000007…	197	ENSG00000003402(CFLAR),ENSG00000005020(SKAP2),ENSG00000005022(SLC25A5),ENSG00000011600(TYROBP),ENSG00000012061(ERCC1),ENSG00000015475(BID),ENSG00000017427(IGF1),ENSG00000019582(CD74),ENSG00000026297(RNASET2),ENSG00000027697(IFNGR1),ENSG00000030582(GRN),ENSG00000033327(GAB2),ENSG00000043462(LCP2),ENSG00000048052(HDAC9),ENSG00000051523(CYBA),ENSG00000057657(PRDM1),ENSG00000066336(SPI1),ENSG00000067…	117	ENSG00000005022(SLC25A5),ENSG00000006042(TMEM98),ENSG00000012061(ERCC1),ENSG00000026025(VIM),ENSG00000051523(CYBA),ENSG00000054148(PHPT1),ENSG00000054598(FOXC1),ENSG00000064651(SLC12A2),ENSG00000067082(KLF6),ENSG00000067560(RHOA),ENSG00000069667(RORA),ENSG00000069702(TGFBR3),ENSG00000075223(SEMA3C),ENSG00000075711(DLG1),ENSG00000081189(MEF2C),ENSG00000087245(MMP2),ENSG00000097007(ABL1),ENSG000000…	126	ENSG00000005483(KMT2E),ENSG00000008083(JARID2),ENSG00000009694(TENM1),ENSG00000015171(ZMYND11),ENSG00000028277(POU2F2),ENSG00000032219(ARID4A),ENSG00000055917(PUM2),ENSG00000065427(KARS1),ENSG00000065559(MAP2K4),ENSG00000067369(TP53BP1),ENSG00000067900(ROCK1),ENSG00000069667(RORA),ENSG00000071553(ATP6AP1),ENSG00000075340(ADD2),ENSG00000076685(NT5C2),ENSG00000077080(ACTL6B),ENSG00000077264(PAK3),E…	180	ENSG00000000003(TSPAN6),ENSG00000005022(SLC25A5),ENSG00000006042(TMEM98),ENSG00000010278(CD9),ENSG00000012061(ERCC1),ENSG00000014123(UFL1),ENSG00000026025(VIM),ENSG00000030582(GRN),ENSG00000035687(ADSS2),ENSG00000055208(TAB2),ENSG00000064666(CNN2),ENSG00000065150(IPO5),ENSG00000065427(KARS1),ENSG00000067082(KLF6),ENSG00000067560(RHOA),ENSG00000068001(HYAL2),ENSG00000068024(HDAC4),ENSG00000070010(…	123	ENSG00000005022(SLC25A5),ENSG00000008083(JARID2),ENSG00000010810(FYN),ENSG00000011275(RNF216),ENSG00000015171(ZMYND11),ENSG00000064393(HIPK2),ENSG00000064651(SLC12A2),ENSG00000066117(SMARCD1),ENSG00000068903(SIRT2),ENSG00000071553(ATP6AP1),ENSG00000073921(PICALM),ENSG00000075624(ACTB),ENSG00000075711(DLG1),ENSG00000076604(TRAF4),ENSG00000076641(PAG1),ENSG00000091513(TF),ENSG00000097007(ABL1),ENSG…	61	ENSG00000004939(SLC4A1),ENSG00000057757(PITHD1),ENSG00000064201(TSPAN32),ENSG00000066926(FECH),ENSG00000072274(TFRC),ENSG00000076864(RAP1GAP),ENSG00000086232(EIF2AK1),ENSG00000088992(TESC),ENSG00000099785(MARCHF2),ENSG00000100225(FBXO7),ENSG00000101782(RIOK3),ENSG00000102145(GATA1),ENSG00000102760(RGCC),ENSG00000104765(BNIP3L),ENSG00000104903(LYL1),ENSG00000105281(SLC1A5),ENSG00000105610(KLF1),EN…	84	ENSG00000015413(DPEP1),ENSG00000026025(VIM),ENSG00000051523(CYBA),ENSG00000067082(KLF6),ENSG00000067560(RHOA),ENSG00000072274(TFRC),ENSG00000073921(PICALM),ENSG00000075624(ACTB),ENSG00000078401(EDN1),ENSG00000078596(ITM2A),ENSG00000080503(SMARCA2),ENSG00000081189(MEF2C),ENSG00000085276(MECOM),ENSG00000088832(FKBP1A),ENSG00000100311(PDGFB),ENSG00000100345(MYH9),ENSG00000102606(ARHGEF7),ENSG0000010…	48	ENSG00000029993(HMGB3),ENSG00000054148(PHPT1),ENSG00000077097(TOP2B),ENSG00000086065(CHMP5),ENSG00000099956(SMARCB1),ENSG00000099977(DDT),ENSG00000106400(ZNHIT1),ENSG00000107874(CUEDC2),ENSG00000108561(C1QBP),ENSG00000108953(YWHAE),ENSG00000116251(RPL22),ENSG00000116288(PARK7),ENSG00000120068(HOXB8),ENSG00000122592(HOXA7),ENSG00000124766(SOX4),ENSG00000126457(PRMT1),ENSG00000127152(BCL11B),ENSG00…	54	ENSG00000000003(TSPAN6),ENSG00000005020(SKAP2),ENSG00000010278(CD9),ENSG00000026025(VIM),ENSG00000051523(CYBA),ENSG00000054148(PHPT1),ENSG00000067560(RHOA),ENSG00000099977(DDT),ENSG00000105372(RPS19),ENSG00000105855(ITGB8),ENSG00000106400(ZNHIT1),ENSG00000108947(EFNB3),ENSG00000110651(CD81),ENSG00000114115(RBP1),ENSG00000114315(HES1),ENSG00000115457(IGFBP2),ENSG00000116251(RPL22),ENSG00000116288(…	112	ENSG00000002330(BAD),ENSG00000005194(CIAPIN1),ENSG00000028277(POU2F2),ENSG00000029993(HMGB3),ENSG00000054148(PHPT1),ENSG00000057757(PITHD1),ENSG00000065427(KARS1),ENSG00000067836(ROGDI),ENSG00000071553(ATP6AP1),ENSG00000075340(ADD2),ENSG00000075624(ACTB),ENSG00000076604(TRAF4),ENSG00000077080(ACTL6B),ENSG00000077264(PAK3),ENSG00000078399(HOXA9),ENSG00000079950(STX7),ENSG00000080824(HSP90AA1),ENSG…	114	ENSG00000000003(TSPAN6),ENSG00000005194(CIAPIN1),ENSG00000006042(TMEM98),ENSG00000026025(VIM),ENSG00000051523(CYBA),ENSG00000065150(IPO5),ENSG00000065427(KARS1),ENSG00000066468(FGFR2),ENSG00000069667(RORA),ENSG00000071553(ATP6AP1),ENSG00000075223(SEMA3C),ENSG00000075340(ADD2),ENSG00000078399(HOXA9),ENSG00000079134(THOC1),ENSG00000090487(SPG21),ENSG00000092820(EZR),ENSG00000101384(JAG1),ENSG000001…	171	ENSG00000002330(BAD),ENSG00000005194(CIAPIN1),ENSG00000005483(KMT2E),ENSG00000028277(POU2F2),ENSG00000032219(ARID4A),ENSG00000065427(KARS1),ENSG00000066629(EML1),ENSG00000067836(ROGDI),ENSG00000070501(POLB),ENSG00000071553(ATP6AP1),ENSG00000075624(ACTB),ENSG00000076604(TRAF4),ENSG00000076685(NT5C2),ENSG00000077080(ACTL6B),ENSG00000078399(HOXA9),ENSG00000079785(DDX1),ENSG00000080815(PSEN1),ENSG000…	184	ENSG00000002330(BAD),ENSG00000005194(CIAPIN1),ENSG00000005483(KMT2E),ENSG00000028277(POU2F2),ENSG00000029993(HMGB3),ENSG00000032219(ARID4A),ENSG00000056586(RC3H2),ENSG00000057663(ATG5),ENSG00000064666(CNN2),ENSG00000065427(KARS1),ENSG00000067369(TP53BP1),ENSG00000067900(ROCK1),ENSG00000070501(POLB),ENSG00000071553(ATP6AP1),ENSG00000075340(ADD2),ENSG00000075624(ACTB),ENSG00000076604(TRAF4),ENSG000…	80	ENSG00000005022(SLC25A5),ENSG00000011600(TYROBP),ENSG00000019582(CD74),ENSG00000026297(RNASET2),ENSG00000027697(IFNGR1),ENSG00000051523(CYBA),ENSG00000066336(SPI1),ENSG00000067560(RHOA),ENSG00000075624(ACTB),ENSG00000077420(APBB1IP),ENSG00000081189(MEF2C),ENSG00000092010(PSME1),ENSG00000095970(TREM2),ENSG00000099977(DDT),ENSG00000100097(LGALS1),ENSG00000103187(COTL1),ENSG00000103490(PYCARD),ENSG0…	51	ENSG00000005339(CREBBP),ENSG00000051523(CYBA),ENSG00000064651(SLC12A2),ENSG00000067082(KLF6),ENSG00000069431(ABCC9),ENSG00000076641(PAG1),ENSG00000081189(MEF2C),ENSG00000088832(FKBP1A),ENSG00000088992(TESC),ENSG00000100097(LGALS1),ENSG00000104870(FCGRT),ENSG00000105894(PTN),ENSG00000108946(PRKAR1A),ENSG00000110492(MDK),ENSG00000111640(GAPDH),ENSG00000113013(HSPA9),ENSG00000114315(HES1),ENSG000001…	263	ENSG00000000003(TSPAN6),ENSG00000003402(CFLAR),ENSG00000005020(SKAP2),ENSG00000006042(TMEM98),ENSG00000006712(PAF1),ENSG00000010278(CD9),ENSG00000011426(ANLN),ENSG00000013374(NUB1),ENSG00000014123(UFL1),ENSG00000026025(VIM),ENSG00000029993(HMGB3),ENSG00000035687(ADSS2),ENSG00000051341(POLQ),ENSG00000057757(PITHD1),ENSG00000064666(CNN2),ENSG00000065150(IPO5),ENSG00000065427(KARS1),ENSG00000066468(…	13	ENSG00000066926(FECH),ENSG00000100225(FBXO7),ENSG00000101782(RIOK3),ENSG00000104765(BNIP3L),ENSG00000124098(FAM210B),ENSG00000130830(MPP1),ENSG00000145335(SNCA),ENSG00000158578(ALAS2),ENSG00000169877(AHSP),ENSG00000171552(BCL2L1),ENSG00000172331(BPGM),ENSG00000182512(GLRX5),ENSG00000198876(DCAF12)	121	ENSG00000000003(TSPAN6),ENSG00000005022(SLC25A5),ENSG00000006042(TMEM98),ENSG00000026025(VIM),ENSG00000029993(HMGB3),ENSG00000054148(PHPT1),ENSG00000057757(PITHD1),ENSG00000065150(IPO5),ENSG00000065427(KARS1),ENSG00000067560(RHOA),ENSG00000075624(ACTB),ENSG00000080824(HSP90AA1),ENSG00000087088(BAX),ENSG00000092010(PSME1),ENSG00000092020(PPP2R3C),ENSG00000092820(EZR),ENSG00000095059(DHPS),ENSG0000…
GO:0008150	Biological Process	GO:0007610	behavior	93	ENSG00000005249(PRKAR2B),ENSG00000007168(PAFAH1B1),ENSG00000008277(ADAM22),ENSG00000010810(FYN),ENSG00000033178(UBA6),ENSG00000033800(PIAS1),ENSG00000034053(APBA2),ENSG00000066427(ATXN3),ENSG00000073921(PICALM),ENSG00000078674(PCM1),ENSG00000080815(PSEN1),ENSG00000084676(NCOA1),ENSG00000085433(WDR47),ENSG00000097007(ABL1),ENSG00000100393(EP300),ENSG00000100888(CHD8),ENSG00000101126(ADNP),ENSG0000…	101	ENSG00000005249(PRKAR2B),ENSG00000007168(PAFAH1B1),ENSG00000008277(ADAM22),ENSG00000010810(FYN),ENSG00000021645(NRXN3),ENSG00000033178(UBA6),ENSG00000033800(PIAS1),ENSG00000034053(APBA2),ENSG00000066427(ATXN3),ENSG00000072182(ASIC4),ENSG00000073921(PICALM),ENSG00000078674(PCM1),ENSG00000078725(BRINP1),ENSG00000084676(NCOA1),ENSG00000085433(WDR47),ENSG00000097007(ABL1),ENSG00000100393(EP300),ENSG0…	84	ENSG00000005249(PRKAR2B),ENSG00000008277(ADAM22),ENSG00000021645(NRXN3),ENSG00000033178(UBA6),ENSG00000078725(BRINP1),ENSG00000092051(JPH4),ENSG00000101349(PAK5),ENSG00000103034(NDRG4),ENSG00000105220(GPI),ENSG00000107282(APBA1),ENSG00000107758(PPP3CB),ENSG00000107864(CPEB3),ENSG00000110076(NRXN2),ENSG00000111249(CUX2),ENSG00000112320(SOBP),ENSG00000114062(UBE3A),ENSG00000114279(FGF12),ENSG000001…	37	ENSG00000078668(VDAC3),ENSG00000105220(GPI),ENSG00000106236(NPTX2),ENSG00000109083(IFT20),ENSG00000109991(P2RX3),ENSG00000115183(TANC1),ENSG00000118946(PCDH17),ENSG00000118971(CCND2),ENSG00000122756(CNTFR),ENSG00000133424(LARGE1),ENSG00000135049(AGTPBP1),ENSG00000141480(ARRB2),ENSG00000143799(PARP1),ENSG00000146555(SDK1),ENSG00000152192(POU4F1),ENSG00000153930(ANKFN1),ENSG00000154277(UCHL1),ENSG0…	75	ENSG00000005889(ZFX),ENSG00000006468(ETV1),ENSG00000018236(CNTN1),ENSG00000018625(ATP1A2),ENSG00000046889(PREX2),ENSG00000073921(PICALM),ENSG00000079215(SLC1A3),ENSG00000084676(NCOA1),ENSG00000093010(COMT),ENSG00000097007(ABL1),ENSG00000100030(MAPK1),ENSG00000100300(TSPO),ENSG00000100393(EP300),ENSG00000101126(ADNP),ENSG00000104133(SPG11),ENSG00000105894(PTN),ENSG00000106278(PTPRZ1),ENSG000001065…	29	ENSG00000073921(PICALM),ENSG00000081189(MEF2C),ENSG00000095970(TREM2),ENSG00000100600(LGMN),ENSG00000113369(ARRDC3),ENSG00000115419(GLS),ENSG00000118515(SGK1),ENSG00000119508(NR4A3),ENSG00000120738(EGR1),ENSG00000122877(EGR2),ENSG00000130203(APOE),ENSG00000131238(PPT1),ENSG00000140836(ZFHX3),ENSG00000141480(ARRB2),ENSG00000153234(NR4A2),ENSG00000155957(TMBIM4),ENSG00000159388(BTG2),ENSG0000016021…	37	ENSG00000018625(ATP1A2),ENSG00000079215(SLC1A3),ENSG00000081189(MEF2C),ENSG00000097007(ABL1),ENSG00000101856(PGRMC1),ENSG00000105894(PTN),ENSG00000106571(GLI3),ENSG00000107317(PTGDS),ENSG00000107562(CXCL12),ENSG00000110492(MDK),ENSG00000111678(C12orf57),ENSG00000113580(NR3C1),ENSG00000116678(LEPR),ENSG00000118971(CCND2),ENSG00000120738(EGR1),ENSG00000124788(ATXN1),ENSG00000130203(APOE),ENSG000001…	73	ENSG00000005249(PRKAR2B),ENSG00000008277(ADAM22),ENSG00000021645(NRXN3),ENSG00000033800(PIAS1),ENSG00000063015(SEZ6),ENSG00000078674(PCM1),ENSG00000078725(BRINP1),ENSG00000081189(MEF2C),ENSG00000092051(JPH4),ENSG00000101349(PAK5),ENSG00000105220(GPI),ENSG00000107282(APBA1),ENSG00000107758(PPP3CB),ENSG00000107864(CPEB3),ENSG00000108306(FBXL20),ENSG00000110076(NRXN2),ENSG00000111249(CUX2),ENSG00000…	31	ENSG00000070761(CFAP20),ENSG00000081189(MEF2C),ENSG00000101856(PGRMC1),ENSG00000106571(GLI3),ENSG00000110492(MDK),ENSG00000111859(NEDD9),ENSG00000115183(TANC1),ENSG00000118971(CCND2),ENSG00000120738(EGR1),ENSG00000122877(EGR2),ENSG00000131238(PPT1),ENSG00000133424(LARGE1),ENSG00000141510(TP53),ENSG00000142168(SOD1),ENSG00000143799(PARP1),ENSG00000145632(PLK2),ENSG00000148730(EIF4EBP2),ENSG0000015…	52	ENSG00000010810(FYN),ENSG00000018236(CNTN1),ENSG00000064393(HIPK2),ENSG00000070761(CFAP20),ENSG00000073921(PICALM),ENSG00000093010(COMT),ENSG00000097007(ABL1),ENSG00000101126(ADNP),ENSG00000101856(PGRMC1),ENSG00000105894(PTN),ENSG00000106278(PTPRZ1),ENSG00000106688(SLC1A1),ENSG00000107317(PTGDS),ENSG00000109956(B3GAT1),ENSG00000110881(ASIC1),ENSG00000113161(HMGCR),ENSG00000114166(KAT2B),ENSG00000…	5	ENSG00000128487(SPECC1),ENSG00000136842(TMOD1),ENSG00000142168(SOD1),ENSG00000145335(SNCA),ENSG00000162367(TAL1)	13	ENSG00000073921(PICALM),ENSG00000081189(MEF2C),ENSG00000118515(SGK1),ENSG00000145632(PLK2),ENSG00000150093(ITGB1),ENSG00000155380(SLC16A1),ENSG00000159388(BTG2),ENSG00000160213(CSTB),ENSG00000166710(B2M),ENSG00000168389(MFSD2A),ENSG00000170345(FOS),ENSG00000171105(INSR),ENSG00000184113(CLDN5)	12	ENSG00000078668(VDAC3),ENSG00000111678(C12orf57),ENSG00000116288(PARK7),ENSG00000120068(HOXB8),ENSG00000133703(KRAS),ENSG00000142168(SOD1),ENSG00000152977(ZIC1),ENSG00000154277(UCHL1),ENSG00000162545(CAMK2N1),ENSG00000167552(TUBA1A),ENSG00000186868(MAPT),ENSG00000196591(HDAC2)	12	ENSG00000079215(SLC1A3),ENSG00000093010(COMT),ENSG00000108947(EFNB3),ENSG00000116288(PARK7),ENSG00000124788(ATXN1),ENSG00000134138(MEIS2),ENSG00000142168(SOD1),ENSG00000148053(NTRK2),ENSG00000153930(ANKFN1),ENSG00000155957(TMBIM4),ENSG00000160213(CSTB),ENSG00000198931(APRT)	36	ENSG00000005249(PRKAR2B),ENSG00000069329(VPS35),ENSG00000070761(CFAP20),ENSG00000078668(VDAC3),ENSG00000101856(PGRMC1),ENSG00000103034(NDRG4),ENSG00000105220(GPI),ENSG00000109991(P2RX3),ENSG00000110076(NRXN2),ENSG00000111249(CUX2),ENSG00000111678(C12orf57),ENSG00000113161(HMGCR),ENSG00000116106(EPHA4),ENSG00000116288(PARK7),ENSG00000120068(HOXB8),ENSG00000120727(PAIP2),ENSG00000125971(DYNLRB1),EN…	45	ENSG00000007372(PAX6),ENSG00000033800(PIAS1),ENSG00000046889(PREX2),ENSG00000066427(ATXN3),ENSG00000069329(VPS35),ENSG00000070761(CFAP20),ENSG00000078725(BRINP1),ENSG00000079215(SLC1A3),ENSG00000093010(COMT),ENSG00000105894(PTN),ENSG00000106571(GLI3),ENSG00000108947(EFNB3),ENSG00000110492(MDK),ENSG00000113369(ARRDC3),ENSG00000115738(ID2),ENSG00000118260(CREB1),ENSG00000118971(CCND2),ENSG000001207…	42	ENSG00000021645(NRXN3),ENSG00000066427(ATXN3),ENSG00000069329(VPS35),ENSG00000070761(CFAP20),ENSG00000078668(VDAC3),ENSG00000078725(BRINP1),ENSG00000080815(PSEN1),ENSG00000101349(PAK5),ENSG00000103034(NDRG4),ENSG00000107758(PPP3CB),ENSG00000108306(FBXL20),ENSG00000111249(CUX2),ENSG00000113161(HMGCR),ENSG00000113369(ARRDC3),ENSG00000113851(CRBN),ENSG00000118260(CREB1),ENSG00000120068(HOXB8),ENSG00…	65	ENSG00000005249(PRKAR2B),ENSG00000033178(UBA6),ENSG00000033800(PIAS1),ENSG00000034053(APBA2),ENSG00000066427(ATXN3),ENSG00000069329(VPS35),ENSG00000070761(CFAP20),ENSG00000078668(VDAC3),ENSG00000085433(WDR47),ENSG00000092051(JPH4),ENSG00000103034(NDRG4),ENSG00000105220(GPI),ENSG00000105464(GRIN2D),ENSG00000105662(CRTC1),ENSG00000106236(NPTX2),ENSG00000107758(PPP3CB),ENSG00000108306(FBXL20),ENSG00…	11	ENSG00000081189(MEF2C),ENSG00000095970(TREM2),ENSG00000130203(APOE),ENSG00000133703(KRAS),ENSG00000143799(PARP1),ENSG00000155957(TMBIM4),ENSG00000160213(CSTB),ENSG00000163106(HPGDS),ENSG00000166710(B2M),ENSG00000168329(CX3CR1),ENSG00000213585(VDAC1)	15	ENSG00000018625(ATP1A2),ENSG00000070761(CFAP20),ENSG00000079215(SLC1A3),ENSG00000081189(MEF2C),ENSG00000105894(PTN),ENSG00000110492(MDK),ENSG00000120738(EGR1),ENSG00000128487(SPECC1),ENSG00000130203(APOE),ENSG00000150093(ITGB1),ENSG00000151491(EPS8),ENSG00000157103(SLC6A1),ENSG00000166710(B2M),ENSG00000170345(FOS),ENSG00000171862(PTEN)	52	ENSG00000007372(PAX6),ENSG00000046889(PREX2),ENSG00000069329(VPS35),ENSG00000070761(CFAP20),ENSG00000072849(DERL2),ENSG00000078668(VDAC3),ENSG00000078674(PCM1),ENSG00000094914(AAAS),ENSG00000105662(CRTC1),ENSG00000106571(GLI3),ENSG00000109255(NMU),ENSG00000110492(MDK),ENSG00000111249(CUX2),ENSG00000111859(NEDD9),ENSG00000113580(NR3C1),ENSG00000113851(CRBN),ENSG00000114416(FXR1),ENSG00000116106(EP…	1	ENSG00000145335(SNCA)	24	ENSG00000069329(VPS35),ENSG00000070761(CFAP20),ENSG00000078668(VDAC3),ENSG00000079215(SLC1A3),ENSG00000101856(PGRMC1),ENSG00000105894(PTN),ENSG00000106278(PTPRZ1),ENSG00000106571(GLI3),ENSG00000110492(MDK),ENSG00000111249(CUX2),ENSG00000111678(C12orf57),ENSG00000116288(PARK7),ENSG00000122756(CNTFR),ENSG00000131238(PPT1),ENSG00000135541(AHI1),ENSG00000141543(EIF4A3),ENSG00000142168(SOD1),ENSG00000…
GO:0008150	Biological Process	GO:0008152	metabolic process	1053	ENSG00000001629(ANKIB1),ENSG00000002746(HECW1),ENSG00000003756(RBM5),ENSG00000003987(MTMR7),ENSG00000004487(KDM1A),ENSG00000004534(RBM6),ENSG00000004897(CDC27),ENSG00000005249(PRKAR2B),ENSG00000005339(CREBBP),ENSG00000005483(KMT2E),ENSG00000005700(IBTK),ENSG00000005801(ZNF195),ENSG00000005810(MYCBP2),ENSG00000006459(KDM7A),ENSG00000006704(GTF2IRD1),ENSG00000007168(PAFAH1B1),ENSG00000007392(LUC7L)…	994	ENSG00000001629(ANKIB1),ENSG00000002746(HECW1),ENSG00000003096(KLHL13),ENSG00000003756(RBM5),ENSG00000004487(KDM1A),ENSG00000004534(RBM6),ENSG00000004897(CDC27),ENSG00000005249(PRKAR2B),ENSG00000005339(CREBBP),ENSG00000005483(KMT2E),ENSG00000005700(IBTK),ENSG00000005801(ZNF195),ENSG00000005810(MYCBP2),ENSG00000006704(GTF2IRD1),ENSG00000007168(PAFAH1B1),ENSG00000007392(LUC7L),ENSG00000008083(JARID…	473	ENSG00000001629(ANKIB1),ENSG00000002746(HECW1),ENSG00000003756(RBM5),ENSG00000003987(MTMR7),ENSG00000005249(PRKAR2B),ENSG00000005486(RHBDD2),ENSG00000005810(MYCBP2),ENSG00000006704(GTF2IRD1),ENSG00000008277(ADAM22),ENSG00000010803(SCMH1),ENSG00000011243(AKAP8L),ENSG00000011332(DPF1),ENSG00000011566(MAP4K3),ENSG00000014641(MDH1),ENSG00000015153(YAF2),ENSG00000026652(AGPAT4),ENSG00000028277(POU2F2)…	869	ENSG00000000419(DPM1),ENSG00000004455(AK2),ENSG00000005194(CIAPIN1),ENSG00000005448(WDR54),ENSG00000005810(MYCBP2),ENSG00000006118(TMEM132A),ENSG00000006451(RALA),ENSG00000007080(CCDC124),ENSG00000007944(MYLIP),ENSG00000008018(PSMB1),ENSG00000008988(RPS20),ENSG00000009307(CSDE1),ENSG00000010256(UQCRC1),ENSG00000011009(LYPLA2),ENSG00000011260(UTP18),ENSG00000011304(PTBP1),ENSG00000012061(ERCC1),EN…	695	ENSG00000003436(TFPI),ENSG00000004534(RBM6),ENSG00000005339(CREBBP),ENSG00000005889(ZFX),ENSG00000006042(TMEM98),ENSG00000006125(AP2B1),ENSG00000006468(ETV1),ENSG00000008294(SPAG9),ENSG00000008311(AASS),ENSG00000009335(UBE3C),ENSG00000009413(REV3L),ENSG00000010017(RANBP9),ENSG00000010278(CD9),ENSG00000011405(PIK3C2A),ENSG00000011566(MAP4K3),ENSG00000018236(CNTN1),ENSG00000018625(ATP1A2),ENSG00000…	383	ENSG00000003402(CFLAR),ENSG00000005022(SLC25A5),ENSG00000008988(RPS20),ENSG00000010017(RANBP9),ENSG00000011600(TYROBP),ENSG00000012061(ERCC1),ENSG00000012660(ELOVL5),ENSG00000013275(PSMC4),ENSG00000015475(BID),ENSG00000017427(IGF1),ENSG00000019582(CD74),ENSG00000025293(PHF20),ENSG00000026297(RNASET2),ENSG00000027697(IFNGR1),ENSG00000030582(GRN),ENSG00000035862(TIMP2),ENSG00000042753(AP2S1),ENSG00…	404	ENSG00000005022(SLC25A5),ENSG00000006042(TMEM98),ENSG00000008294(SPAG9),ENSG00000010803(SCMH1),ENSG00000011028(MRC2),ENSG00000011465(DCN),ENSG00000012061(ERCC1),ENSG00000018408(WWTR1),ENSG00000018625(ATP1A2),ENSG00000020577(SAMD4A),ENSG00000023191(RNH1),ENSG00000026025(VIM),ENSG00000035862(TIMP2),ENSG00000035928(RFC1),ENSG00000042753(AP2S1),ENSG00000043355(ZIC2),ENSG00000044524(EPHA3),ENSG0000004…	646	ENSG00000002746(HECW1),ENSG00000003096(KLHL13),ENSG00000003756(RBM5),ENSG00000003987(MTMR7),ENSG00000005249(PRKAR2B),ENSG00000005483(KMT2E),ENSG00000005486(RHBDD2),ENSG00000005810(MYCBP2),ENSG00000006704(GTF2IRD1),ENSG00000007392(LUC7L),ENSG00000008083(JARID2),ENSG00000008196(TFAP2B),ENSG00000008277(ADAM22),ENSG00000009307(CSDE1),ENSG00000009694(TENM1),ENSG00000010803(SCMH1),ENSG00000011243(AKAP8…	898	ENSG00000000419(DPM1),ENSG00000004142(POLDIP2),ENSG00000004455(AK2),ENSG00000005022(SLC25A5),ENSG00000005436(GCFC2),ENSG00000005448(WDR54),ENSG00000006042(TMEM98),ENSG00000007080(CCDC124),ENSG00000008018(PSMB1),ENSG00000008196(TFAP2B),ENSG00000008311(AASS),ENSG00000008405(CRY1),ENSG00000008988(RPS20),ENSG00000010256(UQCRC1),ENSG00000010278(CD9),ENSG00000011260(UTP18),ENSG00000011304(PTBP1),ENSG00…	552	ENSG00000004779(NDUFAB1),ENSG00000005022(SLC25A5),ENSG00000005513(SOX8),ENSG00000008083(JARID2),ENSG00000008311(AASS),ENSG00000010810(FYN),ENSG00000011275(RNF216),ENSG00000011405(PIK3C2A),ENSG00000012983(MAP4K5),ENSG00000015171(ZMYND11),ENSG00000018236(CNTN1),ENSG00000020426(MNAT1),ENSG00000023228(NDUFS1),ENSG00000026652(AGPAT4),ENSG00000028528(SNX1),ENSG00000035862(TIMP2),ENSG00000036549(ZZZ3),E…	140	ENSG00000004939(SLC4A1),ENSG00000013306(SLC25A39),ENSG00000022840(RNF10),ENSG00000024048(UBR2),ENSG00000057757(PITHD1),ENSG00000060138(YBX3),ENSG00000063854(HAGH),ENSG00000066926(FECH),ENSG00000072274(TFRC),ENSG00000076043(REXO2),ENSG00000080819(CPOX),ENSG00000082146(STRADB),ENSG00000086232(EIF2AK1),ENSG00000086506(HBQ1),ENSG00000087074(PPP1R15A),ENSG00000088992(TESC),ENSG00000090013(BLVRB),ENSG0…	248	ENSG00000015413(DPEP1),ENSG00000018408(WWTR1),ENSG00000026025(VIM),ENSG00000034677(RNF19A),ENSG00000042753(AP2S1),ENSG00000051523(CYBA),ENSG00000059804(SLC2A3),ENSG00000065054(NHERF2),ENSG00000066056(TIE1),ENSG00000067082(KLF6),ENSG00000067560(RHOA),ENSG00000068305(MEF2A),ENSG00000071082(RPL31),ENSG00000072274(TFRC),ENSG00000073921(PICALM),ENSG00000075624(ACTB),ENSG00000078401(EDN1),ENSG000000785…	355	ENSG00000004779(NDUFAB1),ENSG00000009307(CSDE1),ENSG00000014641(MDH1),ENSG00000022277(RTF2),ENSG00000023734(STRAP),ENSG00000029993(HMGB3),ENSG00000031698(SARS1),ENSG00000037241(RPL26L1),ENSG00000042753(AP2S1),ENSG00000053438(NNAT),ENSG00000054148(PHPT1),ENSG00000063046(EIF4B),ENSG00000063177(RPL18),ENSG00000065518(NDUFB4),ENSG00000065978(YBX1),ENSG00000069275(NUCKS1),ENSG00000069956(MAPK6),ENSG00…	264	ENSG00000005075(POLR2J),ENSG00000008988(RPS20),ENSG00000010278(CD9),ENSG00000026025(VIM),ENSG00000034713(GABARAPL2),ENSG00000042753(AP2S1),ENSG00000050165(DKK3),ENSG00000051523(CYBA),ENSG00000054148(PHPT1),ENSG00000065320(NTN1),ENSG00000065978(YBX1),ENSG00000067560(RHOA),ENSG00000071082(RPL31),ENSG00000074201(CLNS1A),ENSG00000074800(ENO1),ENSG00000078295(ADCY2),ENSG00000079215(SLC1A3),ENSG0000008…	663	ENSG00000002330(BAD),ENSG00000004779(NDUFAB1),ENSG00000005194(CIAPIN1),ENSG00000005249(PRKAR2B),ENSG00000005486(RHBDD2),ENSG00000006451(RALA),ENSG00000007080(CCDC124),ENSG00000009307(CSDE1),ENSG00000010256(UQCRC1),ENSG00000011332(DPF1),ENSG00000014641(MDH1),ENSG00000022277(RTF2),ENSG00000023734(STRAP),ENSG00000025156(HSF2),ENSG00000028277(POU2F2),ENSG00000028839(TBPL1),ENSG00000029993(HMGB3),ENSG…	577	ENSG00000000419(DPM1),ENSG00000005075(POLR2J),ENSG00000005194(CIAPIN1),ENSG00000005486(RHBDD2),ENSG00000006042(TMEM98),ENSG00000007080(CCDC124),ENSG00000007372(PAX6),ENSG00000008294(SPAG9),ENSG00000008311(AASS),ENSG00000008988(RPS20),ENSG00000010256(UQCRC1),ENSG00000011304(PTBP1),ENSG00000013441(CLK1),ENSG00000014824(SLC30A9),ENSG00000018408(WWTR1),ENSG00000022277(RTF2),ENSG00000026025(VIM),ENSG0…	979	ENSG00000002330(BAD),ENSG00000002746(HECW1),ENSG00000003096(KLHL13),ENSG00000004142(POLDIP2),ENSG00000005194(CIAPIN1),ENSG00000005448(WDR54),ENSG00000005483(KMT2E),ENSG00000005486(RHBDD2),ENSG00000005801(ZNF195),ENSG00000006007(GDE1),ENSG00000006118(TMEM132A),ENSG00000006451(RALA),ENSG00000007392(LUC7L),ENSG00000008196(TFAP2B),ENSG00000008324(SS18L2),ENSG00000008405(CRY1),ENSG00000008988(RPS20),E…	1001	ENSG00000000419(DPM1),ENSG00000002330(BAD),ENSG00000002746(HECW1),ENSG00000003756(RBM5),ENSG00000003987(MTMR7),ENSG00000004142(POLDIP2),ENSG00000005194(CIAPIN1),ENSG00000005249(PRKAR2B),ENSG00000005448(WDR54),ENSG00000005483(KMT2E),ENSG00000005486(RHBDD2),ENSG00000005700(IBTK),ENSG00000005801(ZNF195),ENSG00000006007(GDE1),ENSG00000007392(LUC7L),ENSG00000009307(CSDE1),ENSG00000009844(VTA1),ENSG000…	265	ENSG00000005022(SLC25A5),ENSG00000008018(PSMB1),ENSG00000011600(TYROBP),ENSG00000019582(CD74),ENSG00000022277(RTF2),ENSG00000026297(RNASET2),ENSG00000027697(IFNGR1),ENSG00000037241(RPL26L1),ENSG00000041357(PSMA4),ENSG00000042753(AP2S1),ENSG00000051523(CYBA),ENSG00000063177(RPL18),ENSG00000065978(YBX1),ENSG00000066044(ELAVL1),ENSG00000066336(SPI1),ENSG00000067560(RHOA),ENSG00000070756(PABPC1),ENSG…	182	ENSG00000003436(TFPI),ENSG00000005339(CREBBP),ENSG00000018625(ATP1A2),ENSG00000042753(AP2S1),ENSG00000051523(CYBA),ENSG00000058272(PPP1R12A),ENSG00000059804(SLC2A3),ENSG00000067082(KLF6),ENSG00000070761(CFAP20),ENSG00000071082(RPL31),ENSG00000073712(FERMT2),ENSG00000074181(NOTCH3),ENSG00000074416(MGLL),ENSG00000079215(SLC1A3),ENSG00000081189(MEF2C),ENSG00000087074(PPP1R15A),ENSG00000088832(FKBP1A…	1576	ENSG00000000419(DPM1),ENSG00000003402(CFLAR),ENSG00000004142(POLDIP2),ENSG00000004455(AK2),ENSG00000004897(CDC27),ENSG00000004975(DVL2),ENSG00000005436(GCFC2),ENSG00000005448(WDR54),ENSG00000005700(IBTK),ENSG00000006042(TMEM98),ENSG00000006634(DBF4),ENSG00000006712(PAF1),ENSG00000006744(ELAC2),ENSG00000007350(TKTL1),ENSG00000007372(PAX6),ENSG00000008018(PSMB1),ENSG00000008311(AASS),ENSG0000000832…
2(TMT1A),ENSG00000185480(PARPBP),ENSG00000185630(PBX1),ENSG00000185650(ZFP36L1),ENSG00000185651(UBE2L3),ENSG00000185721(DRG1),ENSG00000185787(MORF4L1),ENSG00000185880(TRIM69),ENSG00000185973(TMLHE),ENSG00000186063(AIDA),ENSG00000186260(MRTFB),ENSG00000186298(PPP1CC),ENSG00000186480(INSIG1),ENSG00000186687(LYRM7),ENSG00000186812(ZNF397),ENSG00000187079(TEAD1),ENSG00000187109(NAP1L1),ENSG0000018732…	34	ENSG00000013306(SLC25A39),ENSG00000060138(YBX3),ENSG00000066926(FECH),ENSG00000082146(STRADB),ENSG00000086506(HBQ1),ENSG00000088826(SMOX),ENSG00000090013(BLVRB),ENSG00000100225(FBXO7),ENSG00000101782(RIOK3),ENSG00000104765(BNIP3L),ENSG00000104904(OAZ1),ENSG00000105701(FKBP8),ENSG00000111666(CHPT1),ENSG00000130830(MPP1),ENSG00000145335(SNCA),ENSG00000145354(CISD2),ENSG00000147454(SLC25A37),ENSG000…	735	ENSG00000000419(DPM1),ENSG00000005022(SLC25A5),ENSG00000005075(POLR2J),ENSG00000006042(TMEM98),ENSG00000007080(CCDC124),ENSG00000008018(PSMB1),ENSG00000008988(RPS20),ENSG00000009954(BAZ1B),ENSG00000010256(UQCRC1),ENSG00000011304(PTBP1),ENSG00000012660(ELOVL5),ENSG00000014641(MDH1),ENSG00000023191(RNH1),ENSG00000026025(VIM),ENSG00000029993(HMGB3),ENSG00000035928(RFC1),ENSG00000037241(RPL26L1),ENSG…	922	ENSG00000001629(ANKIB1),ENSG00000002746(HECW1),ENSG00000003096(KLHL13),ENSG00000003987(MTMR7),ENSG00000004487(KDM1A),ENSG00000004534(RBM6),ENSG00000004897(CDC27),ENSG00000005194(CIAPIN1),ENSG00000005249(PRKAR2B),ENSG00000005339(CREBBP),ENSG00000005483(KMT2E),ENSG00000005801(ZNF195),ENSG00000005810(MYCBP2),ENSG00000006459(KDM7A),ENSG00000006704(GTF2IRD1),ENSG00000007392(LUC7L),ENSG00000008083(JARI…	463	ENSG00000003436(TFPI),ENSG00000005075(POLR2J),ENSG00000005486(RHBDD2),ENSG00000006042(TMEM98),ENSG00000006118(TMEM132A),ENSG00000006125(AP2B1),ENSG00000006468(ETV1),ENSG00000008294(SPAG9),ENSG00000008311(AASS),ENSG00000011566(MAP4K3),ENSG00000018236(CNTN1),ENSG00000018625(ATP1A2),ENSG00000026025(VIM),ENSG00000034713(GABARAPL2),ENSG00000035928(RFC1),ENSG00000041982(TNC),ENSG00000044524(EPHA3),ENSG…	433	ENSG00000005022(SLC25A5),ENSG00000006125(AP2B1),ENSG00000008018(PSMB1),ENSG00000010256(UQCRC1),ENSG00000014641(MDH1),ENSG00000026025(VIM),ENSG00000034713(GABARAPL2),ENSG00000037241(RPL26L1),ENSG00000042753(AP2S1),ENSG00000044574(HSPA5),ENSG00000052802(MSMO1),ENSG00000054148(PHPT1),ENSG00000055950(MRPL43),ENSG00000056050(HPF1),ENSG00000063046(EIF4B),ENSG00000063177(RPL18),ENSG00000065518(NDUFB4),E…	818	ENSG00000004487(KDM1A),ENSG00000004534(RBM6),ENSG00000005339(CREBBP),ENSG00000005483(KMT2E),ENSG00000005700(IBTK),ENSG00000006042(TMEM98),ENSG00000006459(KDM7A),ENSG00000007392(LUC7L),ENSG00000008083(JARID2),ENSG00000008196(TFAP2B),ENSG00000008294(SPAG9),ENSG00000008311(AASS),ENSG00000008441(NFIX),ENSG00000008988(RPS20),ENSG00000009335(UBE3C),ENSG00000009413(REV3L),ENSG00000009709(PAX7),ENSG00000…	654	ENSG00000004534(RBM6),ENSG00000004897(CDC27),ENSG00000005339(CREBBP),ENSG00000005513(SOX8),ENSG00000006468(ETV1),ENSG00000007168(PAFAH1B1),ENSG00000008277(ADAM22),ENSG00000008311(AASS),ENSG00000009335(UBE3C),ENSG00000009413(REV3L),ENSG00000009694(TENM1),ENSG00000010278(CD9),ENSG00000010803(SCMH1),ENSG00000010810(FYN),ENSG00000011275(RNF216),ENSG00000011405(PIK3C2A),ENSG00000012660(ELOVL5),ENSG000…
GO:0008150	Biological Process	GO:0009987	cellular process	1477	ENSG00000001629(ANKIB1),ENSG00000002746(HECW1),ENSG00000003756(RBM5),ENSG00000003987(MTMR7),ENSG00000004487(KDM1A),ENSG00000004534(RBM6),ENSG00000004866(ST7),ENSG00000004897(CDC27),ENSG00000005108(THSD7A),ENSG00000005249(PRKAR2B),ENSG00000005339(CREBBP),ENSG00000005483(KMT2E),ENSG00000005700(IBTK),ENSG00000005801(ZNF195),ENSG00000005810(MYCBP2),ENSG00000006459(KDM7A),ENSG00000006704(GTF2IRD1),ENS…
98795(ZNF521),ENSG00000198815(FOXJ3),ENSG00000198825(INPP5F),ENSG00000198846(TOX),ENSG00000198874(TYW1),ENSG00000198900(TOP1),ENSG00000198911(SREBF2),ENSG00000198919(DZIP3),ENSG00000198947(DMD),ENSG00000203879(GDI1),ENSG00000204120(GIGYF2),ENSG00000204130(RUFY2),ENSG00000204138(PHACTR4),ENSG00000204178(MACO1),ENSG00000204217(BMPR2),ENSG00000204406(MBD5),ENSG00000204569(PPP1R10),ENSG00000204619(PP…	1430	ENSG00000001629(ANKIB1),ENSG00000002746(HECW1),ENSG00000003096(KLHL13),ENSG00000003756(RBM5),ENSG00000004487(KDM1A),ENSG00000004534(RBM6),ENSG00000004866(ST7),ENSG00000004897(CDC27),ENSG00000005108(THSD7A),ENSG00000005249(PRKAR2B),ENSG00000005339(CREBBP),ENSG00000005483(KMT2E),ENSG00000005700(IBTK),ENSG00000005801(ZNF195),ENSG00000005810(MYCBP2),ENSG00000006704(GTF2IRD1),ENSG00000007168(PAFAH1B1)…
P2L2),ENSG00000249209(ENSG00000249209),ENSG00000249853(HS3ST5),ENSG00000256463(SALL3),ENSG00000256771(ZNF253),ENSG00000257923(CUX1),ENSG00000260027(HOXB7),ENSG00000263001(GTF2I),ENSG00000265491(RNF115),ENSG00000270647(TAF15),ENSG00000272325(NUDT3),ENSG00000272398(CD24),ENSG00000272886(DCP1A),ENSG00000273079(GRIN2B),ENSG00000273706(LHX1),ENSG00000275052(PPP4R3B),ENSG00000275066(SYNRG),ENSG00000275…	831	ENSG00000001629(ANKIB1),ENSG00000002746(HECW1),ENSG00000003756(RBM5),ENSG00000003987(MTMR7),ENSG00000004866(ST7),ENSG00000005249(PRKAR2B),ENSG00000005486(RHBDD2),ENSG00000005810(MYCBP2),ENSG00000006704(GTF2IRD1),ENSG00000008277(ADAM22),ENSG00000010803(SCMH1),ENSG00000011243(AKAP8L),ENSG00000011332(DPF1),ENSG00000011566(MAP4K3),ENSG00000014641(MDH1),ENSG00000015153(YAF2),ENSG00000015592(STMN4),ENS…	1137	ENSG00000000419(DPM1),ENSG00000004455(AK2),ENSG00000004478(FKBP4),ENSG00000005194(CIAPIN1),ENSG00000005448(WDR54),ENSG00000005810(MYCBP2),ENSG00000006118(TMEM132A),ENSG00000006451(RALA),ENSG00000006652(IFRD1),ENSG00000007080(CCDC124),ENSG00000007944(MYLIP),ENSG00000008018(PSMB1),ENSG00000008988(RPS20),ENSG00000009307(CSDE1),ENSG00000010256(UQCRC1),ENSG00000010270(STARD3NL),ENSG00000011009(LYPLA2)…	990	ENSG00000000003(TSPAN6),ENSG00000003436(TFPI),ENSG00000004534(RBM6),ENSG00000005020(SKAP2),ENSG00000005339(CREBBP),ENSG00000005889(ZFX),ENSG00000006042(TMEM98),ENSG00000006125(AP2B1),ENSG00000006468(ETV1),ENSG00000008294(SPAG9),ENSG00000008311(AASS),ENSG00000008394(MGST1),ENSG00000009335(UBE3C),ENSG00000009413(REV3L),ENSG00000010017(RANBP9),ENSG00000010278(CD9),ENSG00000011201(ANOS1),ENSG00000011…	521	ENSG00000003056(M6PR),ENSG00000003402(CFLAR),ENSG00000005020(SKAP2),ENSG00000005022(SLC25A5),ENSG00000008988(RPS20),ENSG00000010017(RANBP9),ENSG00000011600(TYROBP),ENSG00000012061(ERCC1),ENSG00000012660(ELOVL5),ENSG00000013275(PSMC4),ENSG00000015475(BID),ENSG00000017260(ATP2C1),ENSG00000017427(IGF1),ENSG00000019582(CD74),ENSG00000023902(PLEKHO1),ENSG00000025293(PHF20),ENSG00000026297(RNASET2),ENS…	599	ENSG00000004059(ARF5),ENSG00000005022(SLC25A5),ENSG00000005243(COPZ2),ENSG00000006042(TMEM98),ENSG00000008294(SPAG9),ENSG00000008952(SEC62),ENSG00000010803(SCMH1),ENSG00000011028(MRC2),ENSG00000011465(DCN),ENSG00000012061(ERCC1),ENSG00000013297(CLDN11),ENSG00000018408(WWTR1),ENSG00000018625(ATP1A2),ENSG00000020577(SAMD4A),ENSG00000023191(RNH1),ENSG00000026025(VIM),ENSG00000035403(VCL),ENSG0000003…	963	ENSG00000002746(HECW1),ENSG00000003096(KLHL13),ENSG00000003756(RBM5),ENSG00000003987(MTMR7),ENSG00000004866(ST7),ENSG00000005108(THSD7A),ENSG00000005249(PRKAR2B),ENSG00000005483(KMT2E),ENSG00000005486(RHBDD2),ENSG00000005810(MYCBP2),ENSG00000006704(GTF2IRD1),ENSG00000007392(LUC7L),ENSG00000008083(JARID2),ENSG00000008196(TFAP2B),ENSG00000008277(ADAM22),ENSG00000008869(HEATR5B),ENSG00000009307(CSDE…	1160	ENSG00000000003(TSPAN6),ENSG00000000419(DPM1),ENSG00000004142(POLDIP2),ENSG00000004455(AK2),ENSG00000004478(FKBP4),ENSG00000005022(SLC25A5),ENSG00000005436(GCFC2),ENSG00000005448(WDR54),ENSG00000006042(TMEM98),ENSG00000006625(GGCT),ENSG00000007080(CCDC124),ENSG00000007237(GAS7),ENSG00000008018(PSMB1),ENSG00000008196(TFAP2B),ENSG00000008282(SYPL1),ENSG00000008311(AASS),ENSG00000008394(MGST1),ENSG0…	808	ENSG00000004777(ARHGAP33),ENSG00000004779(NDUFAB1),ENSG00000005022(SLC25A5),ENSG00000005513(SOX8),ENSG00000008083(JARID2),ENSG00000008311(AASS),ENSG00000010810(FYN),ENSG00000011275(RNF216),ENSG00000011405(PIK3C2A),ENSG00000012983(MAP4K5),ENSG00000013297(CLDN11),ENSG00000015171(ZMYND11),ENSG00000018236(CNTN1),ENSG00000019144(PHLDB1),ENSG00000020426(MNAT1),ENSG00000023228(NDUFS1),ENSG00000026652(AG…	176	ENSG00000004939(SLC4A1),ENSG00000013306(SLC25A39),ENSG00000022840(RNF10),ENSG00000024048(UBR2),ENSG00000029534(ANK1),ENSG00000057757(PITHD1),ENSG00000060138(YBX3),ENSG00000063854(HAGH),ENSG00000064201(TSPAN32),ENSG00000066926(FECH),ENSG00000072274(TFRC),ENSG00000076043(REXO2),ENSG00000076864(RAP1GAP),ENSG00000080819(CPOX),ENSG00000082146(STRADB),ENSG00000086232(EIF2AK1),ENSG00000086506(HBQ1),ENSG…	332	ENSG00000004059(ARF5),ENSG00000015413(DPEP1),ENSG00000017483(SLC38A5),ENSG00000018408(WWTR1),ENSG00000026025(VIM),ENSG00000034510(TMSB10),ENSG00000034677(RNF19A),ENSG00000042753(AP2S1),ENSG00000051523(CYBA),ENSG00000059804(SLC2A3),ENSG00000061676(NCKAP1),ENSG00000065054(NHERF2),ENSG00000066056(TIE1),ENSG00000067082(KLF6),ENSG00000067560(RHOA),ENSG00000068305(MEF2A),ENSG00000071082(RPL31),ENSG0000…	429	ENSG00000004779(NDUFAB1),ENSG00000009307(CSDE1),ENSG00000014641(MDH1),ENSG00000015592(STMN4),ENSG00000022277(RTF2),ENSG00000023734(STRAP),ENSG00000029993(HMGB3),ENSG00000031698(SARS1),ENSG00000034510(TMSB10),ENSG00000037241(RPL26L1),ENSG00000042753(AP2S1),ENSG00000053438(NNAT),ENSG00000054148(PHPT1),ENSG00000063046(EIF4B),ENSG00000063177(RPL18),ENSG00000065518(NDUFB4),ENSG00000065978(YBX1),ENSG00…	344	ENSG00000000003(TSPAN6),ENSG00000004838(ZMYND10),ENSG00000005020(SKAP2),ENSG00000005075(POLR2J),ENSG00000008988(RPS20),ENSG00000010278(CD9),ENSG00000026025(VIM),ENSG00000034510(TMSB10),ENSG00000034713(GABARAPL2),ENSG00000042753(AP2S1),ENSG00000046653(GPM6B),ENSG00000050165(DKK3),ENSG00000051523(CYBA),ENSG00000054148(PHPT1),ENSG00000065320(NTN1),ENSG00000065978(YBX1),ENSG00000067208(EVI5),ENSG0000…	901	ENSG00000002330(BAD),ENSG00000004478(FKBP4),ENSG00000004779(NDUFAB1),ENSG00000005194(CIAPIN1),ENSG00000005249(PRKAR2B),ENSG00000005486(RHBDD2),ENSG00000006451(RALA),ENSG00000007080(CCDC124),ENSG00000008952(SEC62),ENSG00000009307(CSDE1),ENSG00000010256(UQCRC1),ENSG00000010270(STARD3NL),ENSG00000011332(DPF1),ENSG00000014641(MDH1),ENSG00000015592(STMN4),ENSG00000018189(RUFY3),ENSG00000022277(RTF2),E…	762	ENSG00000000003(TSPAN6),ENSG00000000419(DPM1),ENSG00000005075(POLR2J),ENSG00000005194(CIAPIN1),ENSG00000005486(RHBDD2),ENSG00000006042(TMEM98),ENSG00000007080(CCDC124),ENSG00000007372(PAX6),ENSG00000008294(SPAG9),ENSG00000008311(AASS),ENSG00000008394(MGST1),ENSG00000008988(RPS20),ENSG00000010244(ZNF207),ENSG00000010256(UQCRC1),ENSG00000011304(PTBP1),ENSG00000013441(CLK1),ENSG00000014824(SLC30A9),…	1244	ENSG00000002330(BAD),ENSG00000002746(HECW1),ENSG00000003096(KLHL13),ENSG00000004142(POLDIP2),ENSG00000004478(FKBP4),ENSG00000004866(ST7),ENSG00000005194(CIAPIN1),ENSG00000005448(WDR54),ENSG00000005483(KMT2E),ENSG00000005486(RHBDD2),ENSG00000005801(ZNF195),ENSG00000006007(GDE1),ENSG00000006118(TMEM132A),ENSG00000006451(RALA),ENSG00000007392(LUC7L),ENSG00000008196(TFAP2B),ENSG00000008324(SS18L2),EN…	1360	ENSG00000000419(DPM1),ENSG00000002330(BAD),ENSG00000002746(HECW1),ENSG00000003756(RBM5),ENSG00000003987(MTMR7),ENSG00000004142(POLDIP2),ENSG00000004478(FKBP4),ENSG00000004866(ST7),ENSG00000005108(THSD7A),ENSG00000005194(CIAPIN1),ENSG00000005249(PRKAR2B),ENSG00000005448(WDR54),ENSG00000005483(KMT2E),ENSG00000005486(RHBDD2),ENSG00000005700(IBTK),ENSG00000005801(ZNF195),ENSG00000006007(GDE1),ENSG000…	338	ENSG00000005022(SLC25A5),ENSG00000008018(PSMB1),ENSG00000011600(TYROBP),ENSG00000019582(CD74),ENSG00000022277(RTF2),ENSG00000023902(PLEKHO1),ENSG00000026297(RNASET2),ENSG00000027697(IFNGR1),ENSG00000034510(TMSB10),ENSG00000037241(RPL26L1),ENSG00000041357(PSMA4),ENSG00000042753(AP2S1),ENSG00000051523(CYBA),ENSG00000054282(SDCCAG8),ENSG00000060762(MPC1),ENSG00000063177(RPL18),ENSG00000065978(YBX1),…	255	ENSG00000003436(TFPI),ENSG00000005339(CREBBP),ENSG00000008256(CYTH3),ENSG00000018625(ATP1A2),ENSG00000042753(AP2S1),ENSG00000051523(CYBA),ENSG00000058272(PPP1R12A),ENSG00000059804(SLC2A3),ENSG00000064651(SLC12A2),ENSG00000067082(KLF6),ENSG00000069431(ABCC9),ENSG00000070761(CFAP20),ENSG00000071082(RPL31),ENSG00000073712(FERMT2),ENSG00000074181(NOTCH3),ENSG00000074416(MGLL),ENSG00000076641(PAG1),EN…	2047	ENSG00000000003(TSPAN6),ENSG00000000419(DPM1),ENSG00000003402(CFLAR),ENSG00000004142(POLDIP2),ENSG00000004455(AK2),ENSG00000004478(FKBP4),ENSG00000004897(CDC27),ENSG00000004975(DVL2),ENSG00000005020(SKAP2),ENSG00000005436(GCFC2),ENSG00000005448(WDR54),ENSG00000005700(IBTK),ENSG00000006042(TMEM98),ENSG00000006634(DBF4),ENSG00000006712(PAF1),ENSG00000006744(ELAC2),ENSG00000007350(TKTL1),ENSG0000000…
0162613(FUBP1),ENSG00000162664(ZNF326),ENSG00000162694(EXTL2),ENSG00000162702(ZNF281),ENSG00000162735(PEX19),ENSG00000162736(NCSTN),ENSG00000162910(MRPL55),ENSG00000162980(ARL5A),ENSG00000163002(NUP35),ENSG00000163029(SMC6),ENSG00000163156(SCNM1),ENSG00000163159(VPS72),ENSG00000163166(IWS1),ENSG00000163273(NPPC),ENSG00000163320(CGGBP1),ENSG00000163382(NAXE),ENSG00000163430(FSTL1),ENSG00000163468(…	40	ENSG00000013306(SLC25A39),ENSG00000060138(YBX3),ENSG00000066926(FECH),ENSG00000082146(STRADB),ENSG00000086506(HBQ1),ENSG00000087086(FTL),ENSG00000088826(SMOX),ENSG00000090013(BLVRB),ENSG00000090238(YPEL3),ENSG00000100225(FBXO7),ENSG00000101782(RIOK3),ENSG00000104765(BNIP3L),ENSG00000104904(OAZ1),ENSG00000105701(FKBP8),ENSG00000111666(CHPT1),ENSG00000124098(FAM210B),ENSG00000130830(MPP1),ENSG00000…	929	ENSG00000000003(TSPAN6),ENSG00000000419(DPM1),ENSG00000004478(FKBP4),ENSG00000005022(SLC25A5),ENSG00000005075(POLR2J),ENSG00000006042(TMEM98),ENSG00000006625(GGCT),ENSG00000007080(CCDC124),ENSG00000008018(PSMB1),ENSG00000008394(MGST1),ENSG00000008988(RPS20),ENSG00000009954(BAZ1B),ENSG00000010256(UQCRC1),ENSG00000011304(PTBP1),ENSG00000012660(ELOVL5),ENSG00000013810(TACC3),ENSG00000014641(MDH1),EN…	1246	ENSG00000001629(ANKIB1),ENSG00000002746(HECW1),ENSG00000003096(KLHL13),ENSG00000003987(MTMR7),ENSG00000004487(KDM1A),ENSG00000004534(RBM6),ENSG00000004866(ST7),ENSG00000004897(CDC27),ENSG00000005108(THSD7A),ENSG00000005194(CIAPIN1),ENSG00000005249(PRKAR2B),ENSG00000005339(CREBBP),ENSG00000005483(KMT2E),ENSG00000005801(ZNF195),ENSG00000005810(MYCBP2),ENSG00000006459(KDM7A),ENSG00000006704(GTF2IRD1…	683	ENSG00000000003(TSPAN6),ENSG00000003436(TFPI),ENSG00000004059(ARF5),ENSG00000005020(SKAP2),ENSG00000005075(POLR2J),ENSG00000005486(RHBDD2),ENSG00000006042(TMEM98),ENSG00000006118(TMEM132A),ENSG00000006125(AP2B1),ENSG00000006468(ETV1),ENSG00000008294(SPAG9),ENSG00000008311(AASS),ENSG00000008394(MGST1),ENSG00000008952(SEC62),ENSG00000011201(ANOS1),ENSG00000011566(MAP4K3),ENSG00000018236(CNTN1),ENSG…	527	ENSG00000005022(SLC25A5),ENSG00000006125(AP2B1),ENSG00000008018(PSMB1),ENSG00000010256(UQCRC1),ENSG00000014641(MDH1),ENSG00000026025(VIM),ENSG00000034713(GABARAPL2),ENSG00000037241(RPL26L1),ENSG00000042753(AP2S1),ENSG00000044574(HSPA5),ENSG00000046653(GPM6B),ENSG00000052802(MSMO1),ENSG00000054148(PHPT1),ENSG00000055950(MRPL43),ENSG00000056050(HPF1),ENSG00000063046(EIF4B),ENSG00000063177(RPL18),EN…	1018	ENSG00000000003(TSPAN6),ENSG00000004487(KDM1A),ENSG00000004534(RBM6),ENSG00000005339(CREBBP),ENSG00000005483(KMT2E),ENSG00000005700(IBTK),ENSG00000006042(TMEM98),ENSG00000006459(KDM7A),ENSG00000007392(LUC7L),ENSG00000008083(JARID2),ENSG00000008196(TFAP2B),ENSG00000008294(SPAG9),ENSG00000008311(AASS),ENSG00000008441(NFIX),ENSG00000008988(RPS20),ENSG00000009335(UBE3C),ENSG00000009413(REV3L),ENSG000…	973	ENSG00000004534(RBM6),ENSG00000004897(CDC27),ENSG00000005339(CREBBP),ENSG00000005513(SOX8),ENSG00000006468(ETV1),ENSG00000007168(PAFAH1B1),ENSG00000008277(ADAM22),ENSG00000008311(AASS),ENSG00000009335(UBE3C),ENSG00000009413(REV3L),ENSG00000009694(TENM1),ENSG00000010278(CD9),ENSG00000010803(SCMH1),ENSG00000010810(FYN),ENSG00000011275(RNF216),ENSG00000011405(PIK3C2A),ENSG00000012660(ELOVL5),ENSG000…
GO:0008150	Biological Process	GO:0016032	viral process	43	ENSG00000033170(FUT8),ENSG00000047188(YTHDC2),ENSG00000048649(RSF1),ENSG00000057663(ATG5),ENSG00000065243(PKN2),ENSG00000073849(ST6GAL1),ENSG00000074319(TSG101),ENSG00000077097(TOP2B),ENSG00000078142(PIK3C3),ENSG00000082258(CCNT2),ENSG00000082701(GSK3B),ENSG00000096063(SRPK1),ENSG00000099250(NRP1),ENSG00000100393(EP300),ENSG00000102753(KPNA3),ENSG00000108654(DDX5),ENSG00000113712(CSNK1A1),ENSG000…	37	ENSG00000033170(FUT8),ENSG00000047188(YTHDC2),ENSG00000048649(RSF1),ENSG00000065243(PKN2),ENSG00000077097(TOP2B),ENSG00000082258(CCNT2),ENSG00000082701(GSK3B),ENSG00000096063(SRPK1),ENSG00000099250(NRP1),ENSG00000100393(EP300),ENSG00000102753(KPNA3),ENSG00000112893(MAN2A1),ENSG00000113712(CSNK1A1),ENSG00000117335(CD46),ENSG00000117707(PROX1),ENSG00000127616(SMARCA4),ENSG00000135250(SRPK2),ENSG000…	16	ENSG00000033170(FUT8),ENSG00000074696(HACD3),ENSG00000096063(SRPK1),ENSG00000099250(NRP1),ENSG00000117335(CD46),ENSG00000143324(XPR1),ENSG00000149294(NCAM1),ENSG00000151746(BICD1),ENSG00000152127(MGAT5),ENSG00000153558(FBXL2),ENSG00000154639(CXADR),ENSG00000171105(INSR),ENSG00000182050(MGAT4C),ENSG00000196199(MPHOSPH8),ENSG00000196814(MVB12B),ENSG00000232119(MCTS1)	43	ENSG00000009307(CSDE1),ENSG00000011304(PTBP1),ENSG00000064995(TAF11),ENSG00000070756(PABPC1),ENSG00000074319(TSG101),ENSG00000074696(HACD3),ENSG00000077942(FBLN1),ENSG00000100129(EIF3L),ENSG00000100353(EIF3D),ENSG00000102241(HTATSF1),ENSG00000107581(EIF3A),ENSG00000108654(DDX5),ENSG00000116525(TRIM62),ENSG00000126457(PRMT1),ENSG00000130811(EIF3G),ENSG00000132612(VPS4A),ENSG00000134248(LAMTOR5),EN…	30	ENSG00000033170(FUT8),ENSG00000065243(PKN2),ENSG00000082781(ITGB5),ENSG00000085832(EPS15),ENSG00000099139(PCSK5),ENSG00000100393(EP300),ENSG00000101421(CHMP4B),ENSG00000110367(DDX6),ENSG00000110651(CD81),ENSG00000112335(SNX3),ENSG00000114902(SPCS1),ENSG00000121966(CXCR4),ENSG00000127022(CANX),ENSG00000143324(XPR1),ENSG00000145782(ATG12),ENSG00000146648(EGFR),ENSG00000148400(NOTCH1),ENSG0000015174…	32	ENSG00000019582(CD74),ENSG00000070756(PABPC1),ENSG00000073849(ST6GAL1),ENSG00000075785(RAB7A),ENSG00000090339(ICAM1),ENSG00000096384(HSP90AB1),ENSG00000100097(LGALS1),ENSG00000105939(ZC3HAV1),ENSG00000108691(CCL2),ENSG00000110651(CD81),ENSG00000112335(SNX3),ENSG00000118640(VAMP8),ENSG00000127022(CANX),ENSG00000128016(ZFP36),ENSG00000130203(APOE),ENSG00000135047(CTSL),ENSG00000138135(CH25H),ENSG00…	22	ENSG00000077942(FBLN1),ENSG00000100097(LGALS1),ENSG00000110651(CD81),ENSG00000112335(SNX3),ENSG00000114902(SPCS1),ENSG00000128016(ZFP36),ENSG00000129128(SPCS3),ENSG00000130203(APOE),ENSG00000135047(CTSL),ENSG00000142089(IFITM3),ENSG00000148180(GSN),ENSG00000150093(ITGB1),ENSG00000155506(LARP1),ENSG00000160932(LY6E),ENSG00000166794(PPIB),ENSG00000167601(AXL),ENSG00000171105(INSR),ENSG00000177606(J…	23	ENSG00000009307(CSDE1),ENSG00000033170(FUT8),ENSG00000048649(RSF1),ENSG00000074319(TSG101),ENSG00000083937(CHMP2B),ENSG00000096063(SRPK1),ENSG00000099250(NRP1),ENSG00000100129(EIF3L),ENSG00000102753(KPNA3),ENSG00000117335(CD46),ENSG00000124214(STAU1),ENSG00000127616(SMARCA4),ENSG00000138069(RAB1A),ENSG00000139726(DENR),ENSG00000143324(XPR1),ENSG00000151746(BICD1),ENSG00000154639(CXADR),ENSG000001…	52	ENSG00000011304(PTBP1),ENSG00000068001(HYAL2),ENSG00000070756(PABPC1),ENSG00000077942(FBLN1),ENSG00000084072(PPIE),ENSG00000084093(REST),ENSG00000096384(HSP90AB1),ENSG00000100097(LGALS1),ENSG00000100129(EIF3L),ENSG00000100353(EIF3D),ENSG00000107581(EIF3A),ENSG00000116478(HDAC1),ENSG00000120948(TARDBP),ENSG00000124789(NUP153),ENSG00000124795(DEK),ENSG00000130202(NECTIN2),ENSG00000130726(TRIM28),EN…	23	ENSG00000073060(SCARB1),ENSG00000085832(EPS15),ENSG00000101558(VAPA),ENSG00000110367(DDX6),ENSG00000112893(MAN2A1),ENSG00000114902(SPCS1),ENSG00000127022(CANX),ENSG00000129128(SPCS3),ENSG00000135250(SRPK2),ENSG00000138760(SCARB2),ENSG00000139722(VPS37B),ENSG00000145782(ATG12),ENSG00000166471(TMEM41B),ENSG00000166794(PPIB),ENSG00000175029(CTBP2),ENSG00000182149(IST1),ENSG00000184005(ST6GALNAC3),EN…	8	ENSG00000072274(TFRC),ENSG00000099785(MARCHF2),ENSG00000105281(SLC1A5),ENSG00000135047(CTSL),ENSG00000162722(TRIM58),ENSG00000170180(GYPA),ENSG00000172270(BSG),ENSG00000179262(RAD23A)	22	ENSG00000072274(TFRC),ENSG00000099250(NRP1),ENSG00000105974(CAV1),ENSG00000110651(CD81),ENSG00000112335(SNX3),ENSG00000128016(ZFP36),ENSG00000130202(NECTIN2),ENSG00000138795(LEF1),ENSG00000139514(SLC7A1),ENSG00000142089(IFITM3),ENSG00000150093(ITGB1),ENSG00000165280(VCP),ENSG00000167085(PHB1),ENSG00000168003(SLC3A2),ENSG00000171105(INSR),ENSG00000172270(BSG),ENSG00000172757(CFL1),ENSG00000177606(…	19	ENSG00000009307(CSDE1),ENSG00000069275(NUCKS1),ENSG00000077097(TOP2B),ENSG00000086065(CHMP5),ENSG00000096384(HSP90AB1),ENSG00000099956(SMARCB1),ENSG00000100129(EIF3L),ENSG00000102241(HTATSF1),ENSG00000110367(DDX6),ENSG00000126457(PRMT1),ENSG00000130724(CHMP2A),ENSG00000130811(EIF3G),ENSG00000134248(LAMTOR5),ENSG00000156508(EEF1A1),ENSG00000160948(VPS28),ENSG00000168028(RPSA),ENSG00000172757(CFL1)…	15	ENSG00000108947(EFNB3),ENSG00000110651(CD81),ENSG00000112335(SNX3),ENSG00000127022(CANX),ENSG00000130724(CHMP2A),ENSG00000134248(LAMTOR5),ENSG00000146425(DYNLT1),ENSG00000156508(EEF1A1),ENSG00000166794(PPIB),ENSG00000168028(RPSA),ENSG00000175334(BANF1),ENSG00000177606(JUN),ENSG00000184990(SIVA1),ENSG00000204388(HSPA1B),ENSG00000204389(HSPA1A)	30	ENSG00000009307(CSDE1),ENSG00000064995(TAF11),ENSG00000074319(TSG101),ENSG00000074696(HACD3),ENSG00000086065(CHMP5),ENSG00000096384(HSP90AB1),ENSG00000100129(EIF3L),ENSG00000101558(VAPA),ENSG00000102241(HTATSF1),ENSG00000108654(DDX5),ENSG00000126457(PRMT1),ENSG00000127616(SMARCA4),ENSG00000130724(CHMP2A),ENSG00000130726(TRIM28),ENSG00000132612(VPS4A),ENSG00000137947(GTF2B),ENSG00000138069(RAB1A),…	26	ENSG00000011304(PTBP1),ENSG00000070756(PABPC1),ENSG00000077942(FBLN1),ENSG00000100129(EIF3L),ENSG00000100353(EIF3D),ENSG00000108947(EFNB3),ENSG00000121966(CXCR4),ENSG00000127022(CANX),ENSG00000130811(EIF3G),ENSG00000132341(RAN),ENSG00000148400(NOTCH1),ENSG00000156508(EEF1A1),ENSG00000162599(NFIA),ENSG00000167986(DDB1),ENSG00000168028(RPSA),ENSG00000171497(PPID),ENSG00000171791(BCL2),ENSG000001722…	48	ENSG00000009307(CSDE1),ENSG00000048649(RSF1),ENSG00000074319(TSG101),ENSG00000074696(HACD3),ENSG00000075785(RAB7A),ENSG00000083937(CHMP2B),ENSG00000096063(SRPK1),ENSG00000099250(NRP1),ENSG00000099956(SMARCB1),ENSG00000100129(EIF3L),ENSG00000100353(EIF3D),ENSG00000100603(SNW1),ENSG00000102241(HTATSF1),ENSG00000108654(DDX5),ENSG00000115561(CHMP3),ENSG00000120948(TARDBP),ENSG00000124214(STAU1),ENSG0…	40	ENSG00000009307(CSDE1),ENSG00000057663(ATG5),ENSG00000074319(TSG101),ENSG00000074696(HACD3),ENSG00000075785(RAB7A),ENSG00000096063(SRPK1),ENSG00000099956(SMARCB1),ENSG00000100129(EIF3L),ENSG00000102241(HTATSF1),ENSG00000102753(KPNA3),ENSG00000108654(DDX5),ENSG00000117335(CD46),ENSG00000120948(TARDBP),ENSG00000124164(VAPB),ENSG00000126457(PRMT1),ENSG00000127616(SMARCA4),ENSG00000128829(EIF2AK4),EN…	22	ENSG00000019582(CD74),ENSG00000070756(PABPC1),ENSG00000096384(HSP90AB1),ENSG00000100097(LGALS1),ENSG00000101558(VAPA),ENSG00000110651(CD81),ENSG00000112335(SNX3),ENSG00000118640(VAMP8),ENSG00000124795(DEK),ENSG00000130203(APOE),ENSG00000139726(DENR),ENSG00000148180(GSN),ENSG00000160948(VPS28),ENSG00000164733(CTSB),ENSG00000165280(VCP),ENSG00000166794(PPIB),ENSG00000167085(PHB1),ENSG00000169564(PC…	13	ENSG00000100097(LGALS1),ENSG00000100603(SNW1),ENSG00000130203(APOE),ENSG00000142089(IFITM3),ENSG00000150093(ITGB1),ENSG00000165280(VCP),ENSG00000167085(PHB1),ENSG00000167601(AXL),ENSG00000168575(SLC20A2),ENSG00000177606(JUN),ENSG00000185201(IFITM2),ENSG00000204388(HSPA1B),ENSG00000204389(HSPA1A)	76	ENSG00000009307(CSDE1),ENSG00000011304(PTBP1),ENSG00000064995(TAF11),ENSG00000065243(PKN2),ENSG00000069275(NUCKS1),ENSG00000070756(PABPC1),ENSG00000074696(HACD3),ENSG00000077942(FBLN1),ENSG00000084072(PPIE),ENSG00000084093(REST),ENSG00000100129(EIF3L),ENSG00000100353(EIF3D),ENSG00000100603(SNW1),ENSG00000107175(CREB3),ENSG00000107581(EIF3A),ENSG00000116478(HDAC1),ENSG00000120948(TARDBP),ENSG00000…	1	ENSG00000170180(GYPA)	41	ENSG00000011304(PTBP1),ENSG00000069275(NUCKS1),ENSG00000077942(FBLN1),ENSG00000099956(SMARCB1),ENSG00000100353(EIF3D),ENSG00000100603(SNW1),ENSG00000101421(CHMP4B),ENSG00000101558(VAPA),ENSG00000112335(SNX3),ENSG00000114902(SPCS1),ENSG00000120948(TARDBP),ENSG00000121966(CXCR4),ENSG00000124795(DEK),ENSG00000127022(CANX),ENSG00000129351(ILF3),ENSG00000130726(TRIM28),ENSG00000130811(EIF3G),ENSG00000…
GO:0008150	Biological Process	GO:0019740	nitrogen utilization	0	--	0	--	0	--	0	--	1	ENSG00000171791(BCL2)	1	ENSG00000087088(BAX)	0	--	0	--	1	ENSG00000171791(BCL2)	0	--	0	--	0	--	0	--	0	--	0	--	1	ENSG00000171791(BCL2)	0	--	0	--	0	--	0	--	0	--	0	--	1	ENSG00000087088(BAX)
GO:0008150	Biological Process	GO:0022414	reproductive process	125	ENSG00000004897(CDC27),ENSG00000007168(PAFAH1B1),ENSG00000010803(SCMH1),ENSG00000024048(UBR2),ENSG00000032219(ARID4A),ENSG00000033800(PIAS1),ENSG00000040341(STAU2),ENSG00000047188(YTHDC2),ENSG00000054267(ARID4B),ENSG00000058668(ATP2B4),ENSG00000068878(PSME4),ENSG00000071242(RPS6KA2),ENSG00000072364(AFF4),ENSG00000072803(FBXW11),ENSG00000075151(EIF4G3),ENSG00000077097(TOP2B),ENSG00000078399(HOXA9)…	123	ENSG00000004897(CDC27),ENSG00000007168(PAFAH1B1),ENSG00000010803(SCMH1),ENSG00000024048(UBR2),ENSG00000025156(HSF2),ENSG00000032219(ARID4A),ENSG00000033800(PIAS1),ENSG00000040341(STAU2),ENSG00000047188(YTHDC2),ENSG00000054267(ARID4B),ENSG00000068878(PSME4),ENSG00000072364(AFF4),ENSG00000075151(EIF4G3),ENSG00000077097(TOP2B),ENSG00000078725(BRINP1),ENSG00000079841(RIMS1),ENSG00000083896(YTHDC1),EN…	58	ENSG00000010803(SCMH1),ENSG00000032219(ARID4A),ENSG00000040341(STAU2),ENSG00000078399(HOXA9),ENSG00000078725(BRINP1),ENSG00000079462(PAFAH1B3),ENSG00000079841(RIMS1),ENSG00000085224(ATRX),ENSG00000086015(MAST2),ENSG00000095002(MSH2),ENSG00000096063(SRPK1),ENSG00000101079(NDRG3),ENSG00000101489(CELF4),ENSG00000102531(FNDC3A),ENSG00000105568(PPP2R1A),ENSG00000105649(RAB3A),ENSG00000108100(CCNY),ENS…	83	ENSG00000004478(FKBP4),ENSG00000009307(CSDE1),ENSG00000012061(ERCC1),ENSG00000028839(TBPL1),ENSG00000039560(RAI14),ENSG00000044115(CTNNA1),ENSG00000071626(DAZAP1),ENSG00000071859(FAM50A),ENSG00000077942(FBLN1),ENSG00000078668(VDAC3),ENSG00000084636(COL16A1),ENSG00000086598(TMED2),ENSG00000091140(DLD),ENSG00000091542(ALKBH5),ENSG00000100220(RTCB),ENSG00000100360(IFT27),ENSG00000100814(CCNB1IP1),EN…	105	ENSG00000005889(ZFX),ENSG00000010278(CD9),ENSG00000024048(UBR2),ENSG00000041982(TNC),ENSG00000044115(CTNNA1),ENSG00000058668(ATP2B4),ENSG00000066468(FGFR2),ENSG00000072803(FBXW11),ENSG00000075151(EIF4G3),ENSG00000075711(DLG1),ENSG00000078549(ADCYAP1R1),ENSG00000081870(IFT25),ENSG00000084676(NCOA1),ENSG00000087903(RFX2),ENSG00000099139(PCSK5),ENSG00000099954(CECR2),ENSG00000100030(MAPK1),ENSG00000…	50	ENSG00000012061(ERCC1),ENSG00000017427(IGF1),ENSG00000042980(ADAM28),ENSG00000057657(PRDM1),ENSG00000062716(VMP1),ENSG00000072364(AFF4),ENSG00000086061(DNAJA1),ENSG00000086062(B4GALT1),ENSG00000087088(BAX),ENSG00000095794(CREM),ENSG00000096384(HSP90AB1),ENSG00000101972(STAG2),ENSG00000105329(TGFB1),ENSG00000105993(DNAJB6),ENSG00000106799(TGFBR1),ENSG00000111348(ARHGDIB),ENSG00000115091(ACTR3),ENS…	68	ENSG00000010803(SCMH1),ENSG00000012061(ERCC1),ENSG00000013297(CLDN11),ENSG00000044115(CTNNA1),ENSG00000054598(FOXC1),ENSG00000058668(ATP2B4),ENSG00000060138(YBX3),ENSG00000075711(DLG1),ENSG00000077942(FBLN1),ENSG00000081870(IFT25),ENSG00000087245(MMP2),ENSG00000102265(TIMP1),ENSG00000102316(MAGED2),ENSG00000102531(FNDC3A),ENSG00000105894(PTN),ENSG00000107317(PTGDS),ENSG00000110492(MDK),ENSG000001…	95	ENSG00000009307(CSDE1),ENSG00000010803(SCMH1),ENSG00000025156(HSF2),ENSG00000028839(TBPL1),ENSG00000032219(ARID4A),ENSG00000033800(PIAS1),ENSG00000040341(STAU2),ENSG00000054267(ARID4B),ENSG00000078399(HOXA9),ENSG00000078725(BRINP1),ENSG00000079462(PAFAH1B3),ENSG00000079841(RIMS1),ENSG00000083896(YTHDC1),ENSG00000085224(ATRX),ENSG00000086015(MAST2),ENSG00000088930(XRN2),ENSG00000095002(MSH2),ENSG0…	100	ENSG00000004478(FKBP4),ENSG00000010278(CD9),ENSG00000012061(ERCC1),ENSG00000044115(CTNNA1),ENSG00000062716(VMP1),ENSG00000072501(SMC1A),ENSG00000076053(RBM7),ENSG00000077942(FBLN1),ENSG00000081870(IFT25),ENSG00000086598(TMED2),ENSG00000089685(BIRC5),ENSG00000091140(DLD),ENSG00000095794(CREM),ENSG00000096384(HSP90AB1),ENSG00000100220(RTCB),ENSG00000100814(CCNB1IP1),ENSG00000102265(TIMP1),ENSG00000…	50	ENSG00000005513(SOX8),ENSG00000013297(CLDN11),ENSG00000068903(SIRT2),ENSG00000072364(AFF4),ENSG00000072803(FBXW11),ENSG00000075151(EIF4G3),ENSG00000075711(DLG1),ENSG00000087460(GNAS),ENSG00000088986(DYNLL1),ENSG00000100811(YY1),ENSG00000101079(NDRG3),ENSG00000101126(ADNP),ENSG00000105855(ITGB8),ENSG00000105894(PTN),ENSG00000106799(TGFBR1),ENSG00000107317(PTGDS),ENSG00000107679(PLEKHA1),ENSG000001…	15	ENSG00000024048(UBR2),ENSG00000057757(PITHD1),ENSG00000060138(YBX3),ENSG00000102145(GATA1),ENSG00000105610(KLF1),ENSG00000117394(SLC2A1),ENSG00000136819(C9orf78),ENSG00000142168(SOD1),ENSG00000164442(CITED2),ENSG00000170315(UBB),ENSG00000171552(BCL2L1),ENSG00000172270(BSG),ENSG00000175567(UCP2),ENSG00000184792(OSBP2),ENSG00000266412(NCOA4)	36	ENSG00000078401(EDN1),ENSG00000080503(SMARCA2),ENSG00000087460(GNAS),ENSG00000088986(DYNLL1),ENSG00000100311(PDGFB),ENSG00000100345(MYH9),ENSG00000102265(TIMP1),ENSG00000102316(MAGED2),ENSG00000106682(EIF4H),ENSG00000114315(HES1),ENSG00000115457(IGFBP2),ENSG00000116016(EPAS1),ENSG00000117394(SLC2A1),ENSG00000120129(DUSP1),ENSG00000125977(EIF2S2),ENSG00000128052(KDR),ENSG00000130202(NECTIN2),ENSG0…	30	ENSG00000009307(CSDE1),ENSG00000077097(TOP2B),ENSG00000078668(VDAC3),ENSG00000079462(PAFAH1B3),ENSG00000087460(GNAS),ENSG00000096384(HSP90AB1),ENSG00000100138(SNU13),ENSG00000105993(DNAJB6),ENSG00000108561(C1QBP),ENSG00000111276(CDKN1B),ENSG00000111371(SLC38A1),ENSG00000115461(IGFBP5),ENSG00000116288(PARK7),ENSG00000118816(CCNI),ENSG00000120438(TCP1),ENSG00000129757(CDKN1C),ENSG00000135624(CCT7),…	31	ENSG00000010278(CD9),ENSG00000081870(IFT25),ENSG00000088727(KIF9),ENSG00000088986(DYNLL1),ENSG00000100979(PLTP),ENSG00000105855(ITGB8),ENSG00000112530(PACRG),ENSG00000114315(HES1),ENSG00000115457(IGFBP2),ENSG00000116288(PARK7),ENSG00000123131(PRDX4),ENSG00000125398(SOX9),ENSG00000129654(FOXJ1),ENSG00000135046(ANXA1),ENSG00000137573(SULF1),ENSG00000138587(MNS1),ENSG00000141552(ANAPC11),ENSG0000014…	71	ENSG00000004478(FKBP4),ENSG00000009307(CSDE1),ENSG00000025156(HSF2),ENSG00000028839(TBPL1),ENSG00000057757(PITHD1),ENSG00000078399(HOXA9),ENSG00000078668(VDAC3),ENSG00000079462(PAFAH1B3),ENSG00000086061(DNAJA1),ENSG00000087460(GNAS),ENSG00000096384(HSP90AB1),ENSG00000100138(SNU13),ENSG00000100360(IFT27),ENSG00000100387(RBX1),ENSG00000100918(REC8),ENSG00000101489(CELF4),ENSG00000102316(MAGED2),ENS…	90	ENSG00000033800(PIAS1),ENSG00000039560(RAI14),ENSG00000044115(CTNNA1),ENSG00000062716(VMP1),ENSG00000066468(FGFR2),ENSG00000077942(FBLN1),ENSG00000078399(HOXA9),ENSG00000078725(BRINP1),ENSG00000081870(IFT25),ENSG00000086598(TMED2),ENSG00000087903(RFX2),ENSG00000100220(RTCB),ENSG00000100360(IFT27),ENSG00000100814(CCNB1IP1),ENSG00000100979(PLTP),ENSG00000101384(JAG1),ENSG00000102316(MAGED2),ENSG000…	117	ENSG00000004478(FKBP4),ENSG00000009307(CSDE1),ENSG00000025156(HSF2),ENSG00000028839(TBPL1),ENSG00000032219(ARID4A),ENSG00000071859(FAM50A),ENSG00000078399(HOXA9),ENSG00000078668(VDAC3),ENSG00000078725(BRINP1),ENSG00000079462(PAFAH1B3),ENSG00000083896(YTHDC1),ENSG00000086061(DNAJA1),ENSG00000086598(TMED2),ENSG00000088930(XRN2),ENSG00000089094(KDM2B),ENSG00000091140(DLD),ENSG00000091542(ALKBH5),ENS…	119	ENSG00000004478(FKBP4),ENSG00000009307(CSDE1),ENSG00000025156(HSF2),ENSG00000028839(TBPL1),ENSG00000032219(ARID4A),ENSG00000033800(PIAS1),ENSG00000054267(ARID4B),ENSG00000062716(VMP1),ENSG00000071242(RPS6KA2),ENSG00000076053(RBM7),ENSG00000078399(HOXA9),ENSG00000078668(VDAC3),ENSG00000079462(PAFAH1B3),ENSG00000086015(MAST2),ENSG00000086061(DNAJA1),ENSG00000086598(TMED2),ENSG00000088930(XRN2),ENSG…	20	ENSG00000087460(GNAS),ENSG00000096384(HSP90AB1),ENSG00000100138(SNU13),ENSG00000105329(TGFB1),ENSG00000111348(ARHGDIB),ENSG00000118785(SPP1),ENSG00000125730(C3),ENSG00000136603(SKIL),ENSG00000143799(PARP1),ENSG00000162244(RPL29),ENSG00000163106(HPGDS),ENSG00000164733(CTSB),ENSG00000166033(HTRA1),ENSG00000166295(ANAPC16),ENSG00000167468(GPX4),ENSG00000169689(CENPX),ENSG00000175567(UCP2),ENSG000001…	27	ENSG00000102265(TIMP1),ENSG00000102316(MAGED2),ENSG00000105894(PTN),ENSG00000110492(MDK),ENSG00000114315(HES1),ENSG00000120129(DUSP1),ENSG00000120738(EGR1),ENSG00000122545(SEPTIN7),ENSG00000125740(FOSB),ENSG00000137273(FOXF2),ENSG00000138735(PDE5A),ENSG00000150093(ITGB1),ENSG00000151617(EDNRA),ENSG00000151923(TIAL1),ENSG00000163453(IGFBP7),ENSG00000167601(AXL),ENSG00000168036(CTNNB1),ENSG00000170…	216	ENSG00000004478(FKBP4),ENSG00000004897(CDC27),ENSG00000009307(CSDE1),ENSG00000010278(CD9),ENSG00000010292(NCAPD2),ENSG00000010803(SCMH1),ENSG00000044115(CTNNA1),ENSG00000057757(PITHD1),ENSG00000058804(NDC1),ENSG00000064199(SPA17),ENSG00000066279(ASPM),ENSG00000066468(FGFR2),ENSG00000071539(TRIP13),ENSG00000071626(DAZAP1),ENSG00000072501(SMC1A),ENSG00000074047(GLI2),ENSG00000075975(MKRN2),ENSG0000…	3	ENSG00000060138(YBX3),ENSG00000171552(BCL2L1),ENSG00000266412(NCOA4)	95	ENSG00000004478(FKBP4),ENSG00000057757(PITHD1),ENSG00000066279(ASPM),ENSG00000072501(SMC1A),ENSG00000077942(FBLN1),ENSG00000078668(VDAC3),ENSG00000080986(NDC80),ENSG00000081870(IFT25),ENSG00000086598(TMED2),ENSG00000087088(BAX),ENSG00000088986(DYNLL1),ENSG00000089685(BIRC5),ENSG00000100220(RTCB),ENSG00000100387(RBX1),ENSG00000101972(STAG2),ENSG00000105855(ITGB8),ENSG00000105894(PTN),ENSG000001062…
GO:0008150	Biological Process	GO:0022610	biological adhesion	146	ENSG00000008277(ADAM22),ENSG00000010810(FYN),ENSG00000017260(ATP2C1),ENSG00000028203(VEZT),ENSG00000049618(ARID1B),ENSG00000050030(NEXMIF),ENSG00000055163(CYFIP2),ENSG00000058272(PPP1R12A),ENSG00000060237(WNK1),ENSG00000065243(PKN2),ENSG00000066032(CTNNA2),ENSG00000066117(SMARCD1),ENSG00000066427(ATXN3),ENSG00000067900(ROCK1),ENSG00000070018(LRP6),ENSG00000071051(NCK2),ENSG00000071054(MAP4K4),ENS…	159	ENSG00000008277(ADAM22),ENSG00000009694(TENM1),ENSG00000010810(FYN),ENSG00000017260(ATP2C1),ENSG00000021645(NRXN3),ENSG00000028203(VEZT),ENSG00000038427(VCAN),ENSG00000049618(ARID1B),ENSG00000050030(NEXMIF),ENSG00000055163(CYFIP2),ENSG00000058272(PPP1R12A),ENSG00000060237(WNK1),ENSG00000064042(LIMCH1),ENSG00000065243(PKN2),ENSG00000066032(CTNNA2),ENSG00000066427(ATXN3),ENSG00000067900(ROCK1),ENSG…	130	ENSG00000008277(ADAM22),ENSG00000017260(ATP2C1),ENSG00000021645(NRXN3),ENSG00000028203(VEZT),ENSG00000050030(NEXMIF),ENSG00000055163(CYFIP2),ENSG00000064042(LIMCH1),ENSG00000066032(CTNNA2),ENSG00000067141(NEO1),ENSG00000075340(ADD2),ENSG00000075945(KIFAP3),ENSG00000076356(PLXNA2),ENSG00000077080(ACTL6B),ENSG00000081181(ARG2),ENSG00000091129(NRCAM),ENSG00000091972(CD200),ENSG00000095637(SORBS1),EN…	82	ENSG00000035403(VCL),ENSG00000044115(CTNNA1),ENSG00000050820(BCAR1),ENSG00000067955(CBFB),ENSG00000075340(ADD2),ENSG00000075624(ACTB),ENSG00000077942(FBLN1),ENSG00000081138(CDH7),ENSG00000084636(COL16A1),ENSG00000090316(MAEA),ENSG00000090776(EFNB1),ENSG00000092820(EZR),ENSG00000095059(DHPS),ENSG00000101608(MYL12A),ENSG00000101882(NKAP),ENSG00000105290(APLP1),ENSG00000105568(PPP2R1A),ENSG000001077…	150	ENSG00000010278(CD9),ENSG00000011201(ANOS1),ENSG00000018236(CNTN1),ENSG00000035403(VCL),ENSG00000038427(VCAN),ENSG00000041982(TNC),ENSG00000044115(CTNNA1),ENSG00000046653(GPM6B),ENSG00000051382(PIK3CB),ENSG00000064042(LIMCH1),ENSG00000065243(PKN2),ENSG00000065320(NTN1),ENSG00000067141(NEO1),ENSG00000067560(RHOA),ENSG00000070018(LRP6),ENSG00000073712(FERMT2),ENSG00000075711(DLG1),ENSG00000079691(C…	89	ENSG00000017260(ATP2C1),ENSG00000017427(IGF1),ENSG00000019582(CD74),ENSG00000062716(VMP1),ENSG00000066336(SPI1),ENSG00000067560(RHOA),ENSG00000073849(ST6GAL1),ENSG00000075624(ACTB),ENSG00000077420(APBB1IP),ENSG00000081237(PTPRC),ENSG00000086062(B4GALT1),ENSG00000090339(ICAM1),ENSG00000096384(HSP90AB1),ENSG00000100097(LGALS1),ENSG00000100219(XBP1),ENSG00000101608(MYL12A),ENSG00000102879(CORO1A),EN…	114	ENSG00000013297(CLDN11),ENSG00000035403(VCL),ENSG00000038427(VCAN),ENSG00000044115(CTNNA1),ENSG00000044524(EPHA3),ENSG00000067141(NEO1),ENSG00000067560(RHOA),ENSG00000073712(FERMT2),ENSG00000075711(DLG1),ENSG00000077942(FBLN1),ENSG00000085733(CTTN),ENSG00000087245(MMP2),ENSG00000089327(FXYD5),ENSG00000091136(LAMB1),ENSG00000091986(CCDC80),ENSG00000092439(TRPM7),ENSG00000097007(ABL1),ENSG000001000…	114	ENSG00000008277(ADAM22),ENSG00000009694(TENM1),ENSG00000017260(ATP2C1),ENSG00000021645(NRXN3),ENSG00000028203(VEZT),ENSG00000044524(EPHA3),ENSG00000050030(NEXMIF),ENSG00000055163(CYFIP2),ENSG00000058272(PPP1R12A),ENSG00000066032(CTNNA2),ENSG00000067141(NEO1),ENSG00000067900(ROCK1),ENSG00000075340(ADD2),ENSG00000075945(KIFAP3),ENSG00000077080(ACTL6B),ENSG00000091972(CD200),ENSG00000095059(DHPS),EN…	124	ENSG00000004142(POLDIP2),ENSG00000010278(CD9),ENSG00000035403(VCL),ENSG00000038427(VCAN),ENSG00000044115(CTNNA1),ENSG00000058272(PPP1R12A),ENSG00000062716(VMP1),ENSG00000065361(ERBB3),ENSG00000067560(RHOA),ENSG00000069188(SDK2),ENSG00000070018(LRP6),ENSG00000071991(CDH19),ENSG00000073712(FERMT2),ENSG00000076641(PAG1),ENSG00000076706(MCAM),ENSG00000077942(FBLN1),ENSG00000082293(COL19A1),ENSG000000…	109	ENSG00000010810(FYN),ENSG00000013297(CLDN11),ENSG00000018236(CNTN1),ENSG00000038427(VCAN),ENSG00000046653(GPM6B),ENSG00000065320(NTN1),ENSG00000065361(ERBB3),ENSG00000066117(SMARCD1),ENSG00000067141(NEO1),ENSG00000070018(LRP6),ENSG00000070413(DGCR2),ENSG00000071054(MAP4K4),ENSG00000073060(SCARB1),ENSG00000074054(CLASP1),ENSG00000075624(ACTB),ENSG00000075711(DLG1),ENSG00000076641(PAG1),ENSG0000007…	14	ENSG00000064201(TSPAN32),ENSG00000072274(TFRC),ENSG00000088992(TESC),ENSG00000102145(GATA1),ENSG00000102760(RGCC),ENSG00000104522(GFUS),ENSG00000121210(TMEM131L),ENSG00000135218(CD36),ENSG00000138821(SLC39A8),ENSG00000158856(DMTN),ENSG00000163554(SPTA1),ENSG00000164442(CITED2),ENSG00000167815(PRDX2),ENSG00000244734(HBB)	57	ENSG00000067560(RHOA),ENSG00000072274(TFRC),ENSG00000075624(ACTB),ENSG00000080503(SMARCA2),ENSG00000087460(GNAS),ENSG00000099250(NRP1),ENSG00000100311(PDGFB),ENSG00000100345(MYH9),ENSG00000101608(MYL12A),ENSG00000102606(ARHGEF7),ENSG00000102760(RGCC),ENSG00000104067(TJP1),ENSG00000105974(CAV1),ENSG00000106211(HSPB1),ENSG00000106991(ENG),ENSG00000108622(ICAM2),ENSG00000110651(CD81),ENSG00000112769…	15	ENSG00000087460(GNAS),ENSG00000096384(HSP90AB1),ENSG00000099956(SMARCB1),ENSG00000105993(DNAJB6),ENSG00000108561(C1QBP),ENSG00000122592(HOXA7),ENSG00000124766(SOX4),ENSG00000126214(KLC1),ENSG00000149557(FEZ1),ENSG00000167815(PRDX2),ENSG00000168028(RPSA),ENSG00000172500(FIBP),ENSG00000184009(ACTG1),ENSG00000189403(HMGB1),ENSG00000272398(CD24)	32	ENSG00000010278(CD9),ENSG00000046653(GPM6B),ENSG00000065320(NTN1),ENSG00000067560(RHOA),ENSG00000105855(ITGB8),ENSG00000106211(HSPB1),ENSG00000108947(EFNB3),ENSG00000110651(CD81),ENSG00000114315(HES1),ENSG00000115457(IGFBP2),ENSG00000116117(PARD3B),ENSG00000118523(CCN2),ENSG00000125398(SOX9),ENSG00000129654(FOXJ1),ENSG00000131507(NDFIP1),ENSG00000135046(ANXA1),ENSG00000135404(CD63),ENSG0000014041…	57	ENSG00000002330(BAD),ENSG00000055163(CYFIP2),ENSG00000075340(ADD2),ENSG00000075624(ACTB),ENSG00000075945(KIFAP3),ENSG00000077080(ACTL6B),ENSG00000081181(ARG2),ENSG00000083457(ITGAE),ENSG00000087460(GNAS),ENSG00000091972(CD200),ENSG00000096384(HSP90AB1),ENSG00000105290(APLP1),ENSG00000105568(PPP2R1A),ENSG00000107742(SPOCK2),ENSG00000108561(C1QBP),ENSG00000108946(PRKAR1A),ENSG00000110076(NRXN2),ENS…	82	ENSG00000035403(VCL),ENSG00000038427(VCAN),ENSG00000044115(CTNNA1),ENSG00000062716(VMP1),ENSG00000066427(ATXN3),ENSG00000067141(NEO1),ENSG00000069188(SDK2),ENSG00000075340(ADD2),ENSG00000077942(FBLN1),ENSG00000091986(CCDC80),ENSG00000092421(SEMA6A),ENSG00000092820(EZR),ENSG00000100852(ARHGAP5),ENSG00000101384(JAG1),ENSG00000105568(PPP2R1A),ENSG00000105855(ITGB8),ENSG00000106211(HSPB1),ENSG0000010…	67	ENSG00000002330(BAD),ENSG00000004142(POLDIP2),ENSG00000021645(NRXN3),ENSG00000028203(VEZT),ENSG00000055163(CYFIP2),ENSG00000066032(CTNNA2),ENSG00000066427(ATXN3),ENSG00000075624(ACTB),ENSG00000075945(KIFAP3),ENSG00000077080(ACTL6B),ENSG00000080815(PSEN1),ENSG00000081181(ARG2),ENSG00000082014(SMARCD3),ENSG00000090316(MAEA),ENSG00000091972(CD200),ENSG00000095059(DHPS),ENSG00000095637(SORBS1),ENSG00…	107	ENSG00000002330(BAD),ENSG00000004142(POLDIP2),ENSG00000028203(VEZT),ENSG00000055163(CYFIP2),ENSG00000056586(RC3H2),ENSG00000062716(VMP1),ENSG00000064309(CDON),ENSG00000066032(CTNNA2),ENSG00000066427(ATXN3),ENSG00000067900(ROCK1),ENSG00000070413(DGCR2),ENSG00000075340(ADD2),ENSG00000075624(ACTB),ENSG00000075945(KIFAP3),ENSG00000077080(ACTL6B),ENSG00000081181(ARG2),ENSG00000084733(RAB10),ENSG000000…	30	ENSG00000019582(CD74),ENSG00000066336(SPI1),ENSG00000067560(RHOA),ENSG00000075624(ACTB),ENSG00000077420(APBB1IP),ENSG00000087460(GNAS),ENSG00000096384(HSP90AB1),ENSG00000100097(LGALS1),ENSG00000101608(MYL12A),ENSG00000103490(PYCARD),ENSG00000105329(TGFB1),ENSG00000108946(PRKAR1A),ENSG00000110651(CD81),ENSG00000118785(SPP1),ENSG00000131669(NINJ1),ENSG00000132669(RIN2),ENSG00000136238(RAC1),ENSG000…	52	ENSG00000008256(CYTH3),ENSG00000058272(PPP1R12A),ENSG00000073712(FERMT2),ENSG00000076641(PAG1),ENSG00000088992(TESC),ENSG00000100097(LGALS1),ENSG00000101608(MYL12A),ENSG00000104067(TJP1),ENSG00000106211(HSPB1),ENSG00000108946(PRKAR1A),ENSG00000110492(MDK),ENSG00000112769(LAMA4),ENSG00000112902(SEMA5A),ENSG00000113361(CDH6),ENSG00000114315(HES1),ENSG00000115414(FN1),ENSG00000116962(NID1),ENSG00000…	129	ENSG00000004142(POLDIP2),ENSG00000010278(CD9),ENSG00000011201(ANOS1),ENSG00000035403(VCL),ENSG00000044115(CTNNA1),ENSG00000064042(LIMCH1),ENSG00000064309(CDON),ENSG00000065243(PKN2),ENSG00000067560(RHOA),ENSG00000067955(CBFB),ENSG00000069188(SDK2),ENSG00000074047(GLI2),ENSG00000075340(ADD2),ENSG00000076716(GPC4),ENSG00000077942(FBLN1),ENSG00000083457(ITGAE),ENSG00000083857(FAT1),ENSG00000090316(M…	1	ENSG00000244734(HBB)	59	ENSG00000046653(GPM6B),ENSG00000064042(LIMCH1),ENSG00000067560(RHOA),ENSG00000075624(ACTB),ENSG00000077942(FBLN1),ENSG00000083457(ITGAE),ENSG00000092820(EZR),ENSG00000095059(DHPS),ENSG00000099956(SMARCB1),ENSG00000100941(PNN),ENSG00000105855(ITGB8),ENSG00000106211(HSPB1),ENSG00000106571(GLI3),ENSG00000110492(MDK),ENSG00000113811(SELENOK),ENSG00000114315(HES1),ENSG00000115457(IGFBP2),ENSG000001166…
GO:0008150	Biological Process	GO:0023052	signaling	636	ENSG00000002746(HECW1),ENSG00000004487(KDM1A),ENSG00000005249(PRKAR2B),ENSG00000005339(CREBBP),ENSG00000007168(PAFAH1B1),ENSG00000008086(CDKL5),ENSG00000010017(RANBP9),ENSG00000010810(FYN),ENSG00000011405(PIK3C2A),ENSG00000011566(MAP4K3),ENSG00000012983(MAP4K5),ENSG00000017260(ATP2C1),ENSG00000023287(RB1CC1),ENSG00000024048(UBR2),ENSG00000029725(RABEP1),ENSG00000031003(FAM13B),ENSG00000032219(ARI…	627	ENSG00000002746(HECW1),ENSG00000004487(KDM1A),ENSG00000005249(PRKAR2B),ENSG00000005339(CREBBP),ENSG00000007168(PAFAH1B1),ENSG00000008086(CDKL5),ENSG00000009694(TENM1),ENSG00000010017(RANBP9),ENSG00000010810(FYN),ENSG00000011405(PIK3C2A),ENSG00000011566(MAP4K3),ENSG00000012983(MAP4K5),ENSG00000015171(ZMYND11),ENSG00000017260(ATP2C1),ENSG00000021645(NRXN3),ENSG00000023287(RB1CC1),ENSG00000024048(UB…	407	ENSG00000002746(HECW1),ENSG00000005249(PRKAR2B),ENSG00000005486(RHBDD2),ENSG00000011566(MAP4K3),ENSG00000017260(ATP2C1),ENSG00000021645(NRXN3),ENSG00000031003(FAM13B),ENSG00000032219(ARID4A),ENSG00000033170(FUT8),ENSG00000038382(TRIO),ENSG00000040341(STAU2),ENSG00000041515(MYO16),ENSG00000053438(NNAT),ENSG00000055163(CYFIP2),ENSG00000057019(DCBLD2),ENSG00000060709(RIMBP2),ENSG00000064999(ANKS1A),…	363	ENSG00000004478(FKBP4),ENSG00000005448(WDR54),ENSG00000006118(TMEM132A),ENSG00000006451(RALA),ENSG00000008988(RPS20),ENSG00000011304(PTBP1),ENSG00000012061(ERCC1),ENSG00000016082(ISL1),ENSG00000023734(STRAP),ENSG00000033327(GAB2),ENSG00000044115(CTNNA1),ENSG00000050820(BCAR1),ENSG00000058091(CDK14),ENSG00000064490(RFXANK),ENSG00000064655(EYA2),ENSG00000065427(KARS1),ENSG00000065548(ZC3H15),ENSG00…	483	ENSG00000000003(TSPAN6),ENSG00000005020(SKAP2),ENSG00000005339(CREBBP),ENSG00000008294(SPAG9),ENSG00000010017(RANBP9),ENSG00000011405(PIK3C2A),ENSG00000011566(MAP4K3),ENSG00000018236(CNTN1),ENSG00000018625(ATP1A2),ENSG00000024048(UBR2),ENSG00000026025(VIM),ENSG00000033170(FUT8),ENSG00000039319(ZFYVE16),ENSG00000041982(TNC),ENSG00000044115(CTNNA1),ENSG00000044574(HSPA5),ENSG00000046889(PREX2),ENSG…	270	ENSG00000003402(CFLAR),ENSG00000005020(SKAP2),ENSG00000005022(SLC25A5),ENSG00000008988(RPS20),ENSG00000010017(RANBP9),ENSG00000011600(TYROBP),ENSG00000012061(ERCC1),ENSG00000015475(BID),ENSG00000017260(ATP2C1),ENSG00000017427(IGF1),ENSG00000019582(CD74),ENSG00000027697(IFNGR1),ENSG00000029725(RABEP1),ENSG00000030582(GRN),ENSG00000033327(GAB2),ENSG00000043462(LCP2),ENSG00000044574(HSPA5),ENSG00000…	262	ENSG00000005022(SLC25A5),ENSG00000008294(SPAG9),ENSG00000011465(DCN),ENSG00000012061(ERCC1),ENSG00000018408(WWTR1),ENSG00000018625(ATP1A2),ENSG00000026025(VIM),ENSG00000044115(CTNNA1),ENSG00000044524(EPHA3),ENSG00000044574(HSPA5),ENSG00000049323(LTBP1),ENSG00000051108(HERPUD1),ENSG00000051523(CYBA),ENSG00000054148(PHPT1),ENSG00000054598(FOXC1),ENSG00000058668(ATP2B4),ENSG00000060138(YBX3),ENSG000…	428	ENSG00000002746(HECW1),ENSG00000005249(PRKAR2B),ENSG00000005486(RHBDD2),ENSG00000008196(TFAP2B),ENSG00000009694(TENM1),ENSG00000010244(ZNF207),ENSG00000011566(MAP4K3),ENSG00000015171(ZMYND11),ENSG00000017260(ATP2C1),ENSG00000021645(NRXN3),ENSG00000029363(BCLAF1),ENSG00000029725(RABEP1),ENSG00000031003(FAM13B),ENSG00000032219(ARID4A),ENSG00000033170(FUT8),ENSG00000033800(PIAS1),ENSG00000040341(STA…	423	ENSG00000000003(TSPAN6),ENSG00000004478(FKBP4),ENSG00000005022(SLC25A5),ENSG00000005448(WDR54),ENSG00000006625(GGCT),ENSG00000008196(TFAP2B),ENSG00000008282(SYPL1),ENSG00000008405(CRY1),ENSG00000008988(RPS20),ENSG00000011304(PTBP1),ENSG00000012061(ERCC1),ENSG00000012171(SEMA3B),ENSG00000014123(UFL1),ENSG00000018408(WWTR1),ENSG00000026025(VIM),ENSG00000030582(GRN),ENSG00000044115(CTNNA1),ENSG00000…	342	ENSG00000004777(ARHGAP33),ENSG00000005022(SLC25A5),ENSG00000005513(SOX8),ENSG00000010810(FYN),ENSG00000011405(PIK3C2A),ENSG00000012983(MAP4K5),ENSG00000015171(ZMYND11),ENSG00000018236(CNTN1),ENSG00000029725(RABEP1),ENSG00000038382(TRIO),ENSG00000039319(ZFYVE16),ENSG00000044574(HSPA5),ENSG00000052795(FNIP2),ENSG00000061676(NCKAP1),ENSG00000061938(TNK2),ENSG00000064115(TM7SF3),ENSG00000064393(HIPK2…	62	ENSG00000022840(RNF10),ENSG00000024048(UBR2),ENSG00000029534(ANK1),ENSG00000060138(YBX3),ENSG00000064201(TSPAN32),ENSG00000072274(TFRC),ENSG00000076864(RAP1GAP),ENSG00000082146(STRADB),ENSG00000087074(PPP1R15A),ENSG00000099804(CDC34),ENSG00000100225(FBXO7),ENSG00000101782(RIOK3),ENSG00000102145(GATA1),ENSG00000103148(NPRL3),ENSG00000104765(BNIP3L),ENSG00000105701(FKBP8),ENSG00000109756(RAPGEF2),E…	139	ENSG00000018408(WWTR1),ENSG00000026025(VIM),ENSG00000034677(RNF19A),ENSG00000051523(CYBA),ENSG00000061676(NCKAP1),ENSG00000066056(TIE1),ENSG00000067560(RHOA),ENSG00000068305(MEF2A),ENSG00000072274(TFRC),ENSG00000078401(EDN1),ENSG00000081189(MEF2C),ENSG00000084207(GSTP1),ENSG00000085276(MECOM),ENSG00000087460(GNAS),ENSG00000088387(DOCK9),ENSG00000088832(FKBP1A),ENSG00000088986(DYNLL1),ENSG00000099…	108	ENSG00000023734(STRAP),ENSG00000053438(NNAT),ENSG00000054148(PHPT1),ENSG00000069275(NUCKS1),ENSG00000069956(MAPK6),ENSG00000072401(UBE2D1),ENSG00000077279(DCX),ENSG00000078668(VDAC3),ENSG00000086065(CHMP5),ENSG00000087258(GNAO1),ENSG00000087460(GNAS),ENSG00000089220(PEBP1),ENSG00000092964(DPYSL2),ENSG00000096384(HSP90AB1),ENSG00000099246(RAB18),ENSG00000099901(RANBP1),ENSG00000099956(SMARCB1),ENS…	108	ENSG00000000003(TSPAN6),ENSG00000005020(SKAP2),ENSG00000008988(RPS20),ENSG00000026025(VIM),ENSG00000050165(DKK3),ENSG00000051523(CYBA),ENSG00000054148(PHPT1),ENSG00000065320(NTN1),ENSG00000067560(RHOA),ENSG00000074800(ENO1),ENSG00000075142(SRI),ENSG00000078295(ADCY2),ENSG00000079215(SLC1A3),ENSG00000081870(IFT25),ENSG00000084207(GSTP1),ENSG00000088986(DYNLL1),ENSG00000089248(ERP29),ENSG0000009296…	301	ENSG00000002330(BAD),ENSG00000004478(FKBP4),ENSG00000005249(PRKAR2B),ENSG00000005486(RHBDD2),ENSG00000006451(RALA),ENSG00000023734(STRAP),ENSG00000029725(RABEP1),ENSG00000053438(NNAT),ENSG00000054148(PHPT1),ENSG00000055163(CYFIP2),ENSG00000057608(GDI2),ENSG00000064300(NGFR),ENSG00000065427(KARS1),ENSG00000065548(ZC3H15),ENSG00000069329(VPS35),ENSG00000069956(MAPK6),ENSG00000070081(NUCB2),ENSG0000…	284	ENSG00000000003(TSPAN6),ENSG00000005486(RHBDD2),ENSG00000007372(PAX6),ENSG00000008294(SPAG9),ENSG00000008988(RPS20),ENSG00000010244(ZNF207),ENSG00000011304(PTBP1),ENSG00000018408(WWTR1),ENSG00000026025(VIM),ENSG00000033800(PIAS1),ENSG00000034677(RNF19A),ENSG00000044115(CTNNA1),ENSG00000044574(HSPA5),ENSG00000046889(PREX2),ENSG00000049323(LTBP1),ENSG00000050165(DKK3),ENSG00000051523(CYBA),ENSG0000…	403	ENSG00000002330(BAD),ENSG00000002746(HECW1),ENSG00000004478(FKBP4),ENSG00000005448(WDR54),ENSG00000005486(RHBDD2),ENSG00000006118(TMEM132A),ENSG00000006451(RALA),ENSG00000008196(TFAP2B),ENSG00000008405(CRY1),ENSG00000008988(RPS20),ENSG00000010244(ZNF207),ENSG00000021645(NRXN3),ENSG00000023734(STRAP),ENSG00000029363(BCLAF1),ENSG00000029725(RABEP1),ENSG00000032219(ARID4A),ENSG00000032389(EIPR1),ENS…	483	ENSG00000002330(BAD),ENSG00000002746(HECW1),ENSG00000004478(FKBP4),ENSG00000005249(PRKAR2B),ENSG00000005448(WDR54),ENSG00000005486(RHBDD2),ENSG00000010244(ZNF207),ENSG00000012232(EXTL3),ENSG00000022840(RNF10),ENSG00000023734(STRAP),ENSG00000029725(RABEP1),ENSG00000032219(ARID4A),ENSG00000033800(PIAS1),ENSG00000034053(APBA2),ENSG00000048540(LMO3),ENSG00000053108(FSTL4),ENSG00000054267(ARID4B),ENSG…	114	ENSG00000005022(SLC25A5),ENSG00000011600(TYROBP),ENSG00000019582(CD74),ENSG00000027697(IFNGR1),ENSG00000051523(CYBA),ENSG00000066336(SPI1),ENSG00000067560(RHOA),ENSG00000074800(ENO1),ENSG00000077420(APBB1IP),ENSG00000081189(MEF2C),ENSG00000084207(GSTP1),ENSG00000087460(GNAS),ENSG00000089248(ERP29),ENSG00000095970(TREM2),ENSG00000096384(HSP90AB1),ENSG00000099977(DDT),ENSG00000100097(LGALS1),ENSG00…	126	ENSG00000005339(CREBBP),ENSG00000008256(CYTH3),ENSG00000018625(ATP1A2),ENSG00000051523(CYBA),ENSG00000058272(PPP1R12A),ENSG00000064651(SLC12A2),ENSG00000069431(ABCC9),ENSG00000073712(FERMT2),ENSG00000074181(NOTCH3),ENSG00000074416(MGLL),ENSG00000076641(PAG1),ENSG00000079215(SLC1A3),ENSG00000081189(MEF2C),ENSG00000087074(PPP1R15A),ENSG00000088832(FKBP1A),ENSG00000100097(LGALS1),ENSG00000100603(SNW…	629	ENSG00000000003(TSPAN6),ENSG00000003402(CFLAR),ENSG00000004478(FKBP4),ENSG00000004975(DVL2),ENSG00000005020(SKAP2),ENSG00000005448(WDR54),ENSG00000006712(PAF1),ENSG00000007372(PAX6),ENSG00000008282(SYPL1),ENSG00000008405(CRY1),ENSG00000008988(RPS20),ENSG00000010244(ZNF207),ENSG00000010361(FUZ),ENSG00000011304(PTBP1),ENSG00000012232(EXTL3),ENSG00000014123(UFL1),ENSG00000024526(DEPDC1),ENSG00000026…	12	ENSG00000060138(YBX3),ENSG00000082146(STRADB),ENSG00000100225(FBXO7),ENSG00000101782(RIOK3),ENSG00000104765(BNIP3L),ENSG00000105701(FKBP8),ENSG00000130830(MPP1),ENSG00000145335(SNCA),ENSG00000148908(RGS10),ENSG00000159346(ADIPOR1),ENSG00000171552(BCL2L1),ENSG00000266412(NCOA4)	261	ENSG00000000003(TSPAN6),ENSG00000004478(FKBP4),ENSG00000005022(SLC25A5),ENSG00000006625(GGCT),ENSG00000008988(RPS20),ENSG00000011304(PTBP1),ENSG00000026025(VIM),ENSG00000044574(HSPA5),ENSG00000047410(TPR),ENSG00000049323(LTBP1),ENSG00000050165(DKK3),ENSG00000054148(PHPT1),ENSG00000057608(GDI2),ENSG00000065150(IPO5),ENSG00000065427(KARS1),ENSG00000066279(ASPM),ENSG00000067560(RHOA),ENSG00000069275…
GO:0008150	Biological Process	GO:0032501	multicellular organismal process	756	ENSG00000002746(HECW1),ENSG00000004487(KDM1A),ENSG00000005108(THSD7A),ENSG00000005249(PRKAR2B),ENSG00000005339(CREBBP),ENSG00000005483(KMT2E),ENSG00000005810(MYCBP2),ENSG00000006459(KDM7A),ENSG00000006704(GTF2IRD1),ENSG00000007168(PAFAH1B1),ENSG00000007392(LUC7L),ENSG00000008086(CDKL5),ENSG00000008277(ADAM22),ENSG00000010803(SCMH1),ENSG00000010810(FYN),ENSG00000011114(BTBD7),ENSG00000011258(MBTD1…	726	ENSG00000002746(HECW1),ENSG00000004487(KDM1A),ENSG00000005108(THSD7A),ENSG00000005249(PRKAR2B),ENSG00000005339(CREBBP),ENSG00000005483(KMT2E),ENSG00000005810(MYCBP2),ENSG00000006704(GTF2IRD1),ENSG00000007168(PAFAH1B1),ENSG00000007392(LUC7L),ENSG00000008083(JARID2),ENSG00000008086(CDKL5),ENSG00000008277(ADAM22),ENSG00000009694(TENM1),ENSG00000010803(SCMH1),ENSG00000010810(FYN),ENSG00000011114(BTBD…	458	ENSG00000002746(HECW1),ENSG00000005249(PRKAR2B),ENSG00000005810(MYCBP2),ENSG00000006704(GTF2IRD1),ENSG00000008277(ADAM22),ENSG00000010803(SCMH1),ENSG00000011332(DPF1),ENSG00000015592(STMN4),ENSG00000018189(RUFY3),ENSG00000021645(NRXN3),ENSG00000028277(POU2F2),ENSG00000032219(ARID4A),ENSG00000033170(FUT8),ENSG00000033178(UBA6),ENSG00000037965(HOXC8),ENSG00000038382(TRIO),ENSG00000040341(STAU2),ENS…	429	ENSG00000004478(FKBP4),ENSG00000005194(CIAPIN1),ENSG00000005810(MYCBP2),ENSG00000006451(RALA),ENSG00000006652(IFRD1),ENSG00000007944(MYLIP),ENSG00000009307(CSDE1),ENSG00000011009(LYPLA2),ENSG00000011304(PTBP1),ENSG00000012061(ERCC1),ENSG00000013275(PSMC4),ENSG00000015592(STMN4),ENSG00000016082(ISL1),ENSG00000020426(MNAT1),ENSG00000023734(STRAP),ENSG00000028839(TBPL1),ENSG00000033327(GAB2),ENSG000…	566	ENSG00000003436(TFPI),ENSG00000005339(CREBBP),ENSG00000005889(ZFX),ENSG00000006042(TMEM98),ENSG00000006125(AP2B1),ENSG00000006468(ETV1),ENSG00000008294(SPAG9),ENSG00000010278(CD9),ENSG00000011201(ANOS1),ENSG00000011405(PIK3C2A),ENSG00000018189(RUFY3),ENSG00000018236(CNTN1),ENSG00000018625(ATP1A2),ENSG00000022267(FHL1),ENSG00000024048(UBR2),ENSG00000026025(VIM),ENSG00000033170(FUT8),ENSG0000003540…	276	ENSG00000003402(CFLAR),ENSG00000005022(SLC25A5),ENSG00000011600(TYROBP),ENSG00000012061(ERCC1),ENSG00000013275(PSMC4),ENSG00000017427(IGF1),ENSG00000019582(CD74),ENSG00000027697(IFNGR1),ENSG00000030582(GRN),ENSG00000033327(GAB2),ENSG00000042980(ADAM28),ENSG00000044574(HSPA5),ENSG00000048052(HDAC9),ENSG00000051523(CYBA),ENSG00000053254(FOXN3),ENSG00000054282(SDCCAG8),ENSG00000057657(PRDM1),ENSG000…	332	ENSG00000005022(SLC25A5),ENSG00000006042(TMEM98),ENSG00000008294(SPAG9),ENSG00000010803(SCMH1),ENSG00000011028(MRC2),ENSG00000011465(DCN),ENSG00000012061(ERCC1),ENSG00000013297(CLDN11),ENSG00000018408(WWTR1),ENSG00000018625(ATP1A2),ENSG00000023191(RNH1),ENSG00000026025(VIM),ENSG00000035403(VCL),ENSG00000038427(VCAN),ENSG00000043355(ZIC2),ENSG00000044115(CTNNA1),ENSG00000044524(EPHA3),ENSG00000044…	488	ENSG00000002746(HECW1),ENSG00000005108(THSD7A),ENSG00000005249(PRKAR2B),ENSG00000005483(KMT2E),ENSG00000005810(MYCBP2),ENSG00000006704(GTF2IRD1),ENSG00000007392(LUC7L),ENSG00000008083(JARID2),ENSG00000008196(TFAP2B),ENSG00000008277(ADAM22),ENSG00000009307(CSDE1),ENSG00000009694(TENM1),ENSG00000010803(SCMH1),ENSG00000011332(DPF1),ENSG00000015592(STMN4),ENSG00000021574(SPAST),ENSG00000021645(NRXN3)…	489	ENSG00000004478(FKBP4),ENSG00000005022(SLC25A5),ENSG00000006042(TMEM98),ENSG00000007237(GAS7),ENSG00000008196(TFAP2B),ENSG00000008405(CRY1),ENSG00000010278(CD9),ENSG00000011304(PTBP1),ENSG00000012061(ERCC1),ENSG00000012171(SEMA3B),ENSG00000014123(UFL1),ENSG00000018408(WWTR1),ENSG00000026025(VIM),ENSG00000030582(GRN),ENSG00000035403(VCL),ENSG00000038427(VCAN),ENSG00000044115(CTNNA1),ENSG0000004457…	407	ENSG00000004777(ARHGAP33),ENSG00000005022(SLC25A5),ENSG00000005513(SOX8),ENSG00000008083(JARID2),ENSG00000010810(FYN),ENSG00000011275(RNF216),ENSG00000011405(PIK3C2A),ENSG00000013297(CLDN11),ENSG00000018236(CNTN1),ENSG00000019144(PHLDB1),ENSG00000020426(MNAT1),ENSG00000036549(ZZZ3),ENSG00000038382(TRIO),ENSG00000038427(VCAN),ENSG00000044574(HSPA5),ENSG00000046653(GPM6B),ENSG00000050405(LIMA1),ENS…	88	ENSG00000004939(SLC4A1),ENSG00000022840(RNF10),ENSG00000024048(UBR2),ENSG00000057757(PITHD1),ENSG00000060138(YBX3),ENSG00000064201(TSPAN32),ENSG00000066926(FECH),ENSG00000072274(TFRC),ENSG00000076864(RAP1GAP),ENSG00000079257(LXN),ENSG00000086232(EIF2AK1),ENSG00000088992(TESC),ENSG00000100225(FBXO7),ENSG00000101782(RIOK3),ENSG00000102145(GATA1),ENSG00000102760(RGCC),ENSG00000103148(NPRL3),ENSG0000…	175	ENSG00000017483(SLC38A5),ENSG00000018408(WWTR1),ENSG00000026025(VIM),ENSG00000051523(CYBA),ENSG00000059804(SLC2A3),ENSG00000061676(NCKAP1),ENSG00000066056(TIE1),ENSG00000067082(KLF6),ENSG00000067560(RHOA),ENSG00000068305(MEF2A),ENSG00000072274(TFRC),ENSG00000073921(PICALM),ENSG00000075624(ACTB),ENSG00000078401(EDN1),ENSG00000078596(ITM2A),ENSG00000079257(LXN),ENSG00000080503(SMARCA2),ENSG00000081…	161	ENSG00000009307(CSDE1),ENSG00000015592(STMN4),ENSG00000023734(STRAP),ENSG00000029993(HMGB3),ENSG00000031698(SARS1),ENSG00000053438(NNAT),ENSG00000065978(YBX1),ENSG00000068796(KIF2A),ENSG00000069956(MAPK6),ENSG00000072832(CRMP1),ENSG00000077097(TOP2B),ENSG00000077279(DCX),ENSG00000078668(VDAC3),ENSG00000079462(PAFAH1B3),ENSG00000086065(CHMP5),ENSG00000087258(GNAO1),ENSG00000087460(GNAS),ENSG000000…	146	ENSG00000010278(CD9),ENSG00000026025(VIM),ENSG00000046653(GPM6B),ENSG00000050165(DKK3),ENSG00000051523(CYBA),ENSG00000065320(NTN1),ENSG00000065978(YBX1),ENSG00000067560(RHOA),ENSG00000074800(ENO1),ENSG00000075142(SRI),ENSG00000079215(SLC1A3),ENSG00000081870(IFT25),ENSG00000084207(GSTP1),ENSG00000088986(DYNLL1),ENSG00000092841(MYL6),ENSG00000092964(DPYSL2),ENSG00000093010(COMT),ENSG00000099800(TIM…	357	ENSG00000002330(BAD),ENSG00000004478(FKBP4),ENSG00000005194(CIAPIN1),ENSG00000005249(PRKAR2B),ENSG00000006451(RALA),ENSG00000009307(CSDE1),ENSG00000011332(DPF1),ENSG00000015592(STMN4),ENSG00000018189(RUFY3),ENSG00000023734(STRAP),ENSG00000025156(HSF2),ENSG00000028277(POU2F2),ENSG00000028839(TBPL1),ENSG00000029993(HMGB3),ENSG00000031698(SARS1),ENSG00000037965(HOXC8),ENSG00000047849(MAP4),ENSG00000…	360	ENSG00000005194(CIAPIN1),ENSG00000006042(TMEM98),ENSG00000007372(PAX6),ENSG00000008294(SPAG9),ENSG00000011304(PTBP1),ENSG00000018408(WWTR1),ENSG00000026025(VIM),ENSG00000033800(PIAS1),ENSG00000035403(VCL),ENSG00000038427(VCAN),ENSG00000039560(RAI14),ENSG00000043355(ZIC2),ENSG00000044115(CTNNA1),ENSG00000044574(HSPA5),ENSG00000046889(PREX2),ENSG00000049323(LTBP1),ENSG00000049449(RCN1),ENSG00000050…	475	ENSG00000002330(BAD),ENSG00000002746(HECW1),ENSG00000004478(FKBP4),ENSG00000005194(CIAPIN1),ENSG00000005483(KMT2E),ENSG00000006451(RALA),ENSG00000007392(LUC7L),ENSG00000008196(TFAP2B),ENSG00000008405(CRY1),ENSG00000009307(CSDE1),ENSG00000011332(DPF1),ENSG00000013275(PSMC4),ENSG00000015592(STMN4),ENSG00000018189(RUFY3),ENSG00000021645(NRXN3),ENSG00000022267(FHL1),ENSG00000023734(STRAP),ENSG0000002…	600	ENSG00000002330(BAD),ENSG00000002746(HECW1),ENSG00000004478(FKBP4),ENSG00000005108(THSD7A),ENSG00000005194(CIAPIN1),ENSG00000005249(PRKAR2B),ENSG00000005483(KMT2E),ENSG00000006652(IFRD1),ENSG00000007392(LUC7L),ENSG00000009307(CSDE1),ENSG00000011009(LYPLA2),ENSG00000011332(DPF1),ENSG00000012232(EXTL3),ENSG00000015592(STMN4),ENSG00000018189(RUFY3),ENSG00000020256(ZFP64),ENSG00000022267(FHL1),ENSG00…	122	ENSG00000005022(SLC25A5),ENSG00000011600(TYROBP),ENSG00000019582(CD74),ENSG00000027697(IFNGR1),ENSG00000051523(CYBA),ENSG00000054282(SDCCAG8),ENSG00000065978(YBX1),ENSG00000066044(ELAVL1),ENSG00000066336(SPI1),ENSG00000067560(RHOA),ENSG00000074800(ENO1),ENSG00000075624(ACTB),ENSG00000081189(MEF2C),ENSG00000084207(GSTP1),ENSG00000087460(GNAS),ENSG00000092841(MYL6),ENSG00000095970(TREM2),ENSG000000…	140	ENSG00000003436(TFPI),ENSG00000005339(CREBBP),ENSG00000018625(ATP1A2),ENSG00000051523(CYBA),ENSG00000059804(SLC2A3),ENSG00000064651(SLC12A2),ENSG00000067082(KLF6),ENSG00000069431(ABCC9),ENSG00000073712(FERMT2),ENSG00000074181(NOTCH3),ENSG00000074416(MGLL),ENSG00000079215(SLC1A3),ENSG00000081189(MEF2C),ENSG00000088832(FKBP1A),ENSG00000088992(TESC),ENSG00000092841(MYL6),ENSG00000100097(LGALS1),ENSG…	742	ENSG00000003402(CFLAR),ENSG00000004478(FKBP4),ENSG00000004975(DVL2),ENSG00000006042(TMEM98),ENSG00000006712(PAF1),ENSG00000007372(PAX6),ENSG00000008405(CRY1),ENSG00000009307(CSDE1),ENSG00000009709(PAX7),ENSG00000010278(CD9),ENSG00000010361(FUZ),ENSG00000010803(SCMH1),ENSG00000011201(ANOS1),ENSG00000011304(PTBP1),ENSG00000011426(ANLN),ENSG00000012232(EXTL3),ENSG00000013810(TACC3),ENSG00000014123(U…	18	ENSG00000060138(YBX3),ENSG00000066926(FECH),ENSG00000100225(FBXO7),ENSG00000101782(RIOK3),ENSG00000105701(FKBP8),ENSG00000124098(FAM210B),ENSG00000136929(HEMGN),ENSG00000145335(SNCA),ENSG00000158578(ALAS2),ENSG00000159346(ADIPOR1),ENSG00000169877(AHSP),ENSG00000171552(BCL2L1),ENSG00000172331(BPGM),ENSG00000182512(GLRX5),ENSG00000183508(TENT5C),ENSG00000198336(MYL4),ENSG00000244734(HBB),ENSG000002…	322	ENSG00000004478(FKBP4),ENSG00000005022(SLC25A5),ENSG00000006042(TMEM98),ENSG00000011304(PTBP1),ENSG00000013810(TACC3),ENSG00000022267(FHL1),ENSG00000023191(RNH1),ENSG00000026025(VIM),ENSG00000029993(HMGB3),ENSG00000044574(HSPA5),ENSG00000046653(GPM6B),ENSG00000049323(LTBP1),ENSG00000049449(RCN1),ENSG00000050165(DKK3),ENSG00000054654(SYNE2),ENSG00000057757(PITHD1),ENSG00000065978(YBX1),ENSG0000006…
GO:0008150	Biological Process	GO:0032502	developmental process	743	ENSG00000002746(HECW1),ENSG00000004487(KDM1A),ENSG00000004866(ST7),ENSG00000005108(THSD7A),ENSG00000005339(CREBBP),ENSG00000005483(KMT2E),ENSG00000005810(MYCBP2),ENSG00000006459(KDM7A),ENSG00000007168(PAFAH1B1),ENSG00000007392(LUC7L),ENSG00000008086(CDKL5),ENSG00000008277(ADAM22),ENSG00000010803(SCMH1),ENSG00000010810(FYN),ENSG00000011114(BTBD7),ENSG00000011258(MBTD1),ENSG00000011332(DPF1),ENSG00…	704	ENSG00000002746(HECW1),ENSG00000004487(KDM1A),ENSG00000004866(ST7),ENSG00000005108(THSD7A),ENSG00000005339(CREBBP),ENSG00000005483(KMT2E),ENSG00000005810(MYCBP2),ENSG00000007168(PAFAH1B1),ENSG00000007392(LUC7L),ENSG00000008083(JARID2),ENSG00000008086(CDKL5),ENSG00000008277(ADAM22),ENSG00000009694(TENM1),ENSG00000010803(SCMH1),ENSG00000010810(FYN),ENSG00000011114(BTBD7),ENSG00000011258(MBTD1),ENSG…	445	ENSG00000002746(HECW1),ENSG00000004866(ST7),ENSG00000005810(MYCBP2),ENSG00000008277(ADAM22),ENSG00000010803(SCMH1),ENSG00000011332(DPF1),ENSG00000015592(STMN4),ENSG00000017260(ATP2C1),ENSG00000018189(RUFY3),ENSG00000021645(NRXN3),ENSG00000028277(POU2F2),ENSG00000032219(ARID4A),ENSG00000033170(FUT8),ENSG00000033178(UBA6),ENSG00000033627(ATP6V0A1),ENSG00000037965(HOXC8),ENSG00000038382(TRIO),ENSG00…	421	ENSG00000004478(FKBP4),ENSG00000005194(CIAPIN1),ENSG00000005810(MYCBP2),ENSG00000006451(RALA),ENSG00000006652(IFRD1),ENSG00000007944(MYLIP),ENSG00000009307(CSDE1),ENSG00000011009(LYPLA2),ENSG00000011304(PTBP1),ENSG00000012061(ERCC1),ENSG00000013275(PSMC4),ENSG00000015592(STMN4),ENSG00000016082(ISL1),ENSG00000020426(MNAT1),ENSG00000023734(STRAP),ENSG00000028839(TBPL1),ENSG00000033327(GAB2),ENSG000…	533	ENSG00000005339(CREBBP),ENSG00000005889(ZFX),ENSG00000006042(TMEM98),ENSG00000006125(AP2B1),ENSG00000006468(ETV1),ENSG00000008294(SPAG9),ENSG00000010278(CD9),ENSG00000011201(ANOS1),ENSG00000011405(PIK3C2A),ENSG00000018189(RUFY3),ENSG00000018236(CNTN1),ENSG00000018625(ATP1A2),ENSG00000022267(FHL1),ENSG00000024048(UBR2),ENSG00000026025(VIM),ENSG00000033170(FUT8),ENSG00000035403(VCL),ENSG00000036549…	266	ENSG00000003402(CFLAR),ENSG00000005022(SLC25A5),ENSG00000011600(TYROBP),ENSG00000012061(ERCC1),ENSG00000013275(PSMC4),ENSG00000017260(ATP2C1),ENSG00000017427(IGF1),ENSG00000019582(CD74),ENSG00000023902(PLEKHO1),ENSG00000027697(IFNGR1),ENSG00000030582(GRN),ENSG00000033327(GAB2),ENSG00000042980(ADAM28),ENSG00000044574(HSPA5),ENSG00000048052(HDAC9),ENSG00000053254(FOXN3),ENSG00000054282(SDCCAG8),ENS…	307	ENSG00000005022(SLC25A5),ENSG00000006042(TMEM98),ENSG00000008294(SPAG9),ENSG00000010803(SCMH1),ENSG00000011028(MRC2),ENSG00000011465(DCN),ENSG00000012061(ERCC1),ENSG00000013297(CLDN11),ENSG00000018408(WWTR1),ENSG00000018625(ATP1A2),ENSG00000023191(RNH1),ENSG00000026025(VIM),ENSG00000035403(VCL),ENSG00000038427(VCAN),ENSG00000043355(ZIC2),ENSG00000044115(CTNNA1),ENSG00000044524(EPHA3),ENSG00000044…	459	ENSG00000002746(HECW1),ENSG00000004866(ST7),ENSG00000005108(THSD7A),ENSG00000005483(KMT2E),ENSG00000005810(MYCBP2),ENSG00000007392(LUC7L),ENSG00000008083(JARID2),ENSG00000008196(TFAP2B),ENSG00000008277(ADAM22),ENSG00000009307(CSDE1),ENSG00000009694(TENM1),ENSG00000010803(SCMH1),ENSG00000011332(DPF1),ENSG00000015592(STMN4),ENSG00000017260(ATP2C1),ENSG00000021574(SPAST),ENSG00000021645(NRXN3),ENSG0…	479	ENSG00000004142(POLDIP2),ENSG00000004478(FKBP4),ENSG00000005022(SLC25A5),ENSG00000006042(TMEM98),ENSG00000007237(GAS7),ENSG00000008196(TFAP2B),ENSG00000010278(CD9),ENSG00000011304(PTBP1),ENSG00000012061(ERCC1),ENSG00000012171(SEMA3B),ENSG00000014123(UFL1),ENSG00000018408(WWTR1),ENSG00000026025(VIM),ENSG00000030582(GRN),ENSG00000035403(VCL),ENSG00000038427(VCAN),ENSG00000044115(CTNNA1),ENSG0000004…	386	ENSG00000004777(ARHGAP33),ENSG00000005022(SLC25A5),ENSG00000005513(SOX8),ENSG00000008083(JARID2),ENSG00000010810(FYN),ENSG00000011405(PIK3C2A),ENSG00000013297(CLDN11),ENSG00000018236(CNTN1),ENSG00000019144(PHLDB1),ENSG00000020426(MNAT1),ENSG00000028528(SNX1),ENSG00000036549(ZZZ3),ENSG00000038382(TRIO),ENSG00000038427(VCAN),ENSG00000044574(HSPA5),ENSG00000046653(GPM6B),ENSG00000060718(COL11A1),ENS…	82	ENSG00000004939(SLC4A1),ENSG00000022840(RNF10),ENSG00000024048(UBR2),ENSG00000057757(PITHD1),ENSG00000060138(YBX3),ENSG00000066926(FECH),ENSG00000072274(TFRC),ENSG00000076864(RAP1GAP),ENSG00000082146(STRADB),ENSG00000086232(EIF2AK1),ENSG00000088992(TESC),ENSG00000090238(YPEL3),ENSG00000100225(FBXO7),ENSG00000102145(GATA1),ENSG00000102760(RGCC),ENSG00000103148(NPRL3),ENSG00000104903(LYL1),ENSG0000…	169	ENSG00000018408(WWTR1),ENSG00000026025(VIM),ENSG00000061676(NCKAP1),ENSG00000066056(TIE1),ENSG00000067082(KLF6),ENSG00000067560(RHOA),ENSG00000068305(MEF2A),ENSG00000072274(TFRC),ENSG00000073921(PICALM),ENSG00000075624(ACTB),ENSG00000078401(EDN1),ENSG00000078596(ITM2A),ENSG00000080503(SMARCA2),ENSG00000081189(MEF2C),ENSG00000084207(GSTP1),ENSG00000085276(MECOM),ENSG00000087460(GNAS),ENSG000000888…	153	ENSG00000009307(CSDE1),ENSG00000015592(STMN4),ENSG00000023734(STRAP),ENSG00000029993(HMGB3),ENSG00000031698(SARS1),ENSG00000053438(NNAT),ENSG00000065978(YBX1),ENSG00000068796(KIF2A),ENSG00000069956(MAPK6),ENSG00000072832(CRMP1),ENSG00000077097(TOP2B),ENSG00000077279(DCX),ENSG00000078668(VDAC3),ENSG00000079462(PAFAH1B3),ENSG00000086065(CHMP5),ENSG00000087460(GNAS),ENSG00000092964(DPYSL2),ENSG00000…	136	ENSG00000010278(CD9),ENSG00000026025(VIM),ENSG00000046653(GPM6B),ENSG00000050165(DKK3),ENSG00000065320(NTN1),ENSG00000065978(YBX1),ENSG00000067560(RHOA),ENSG00000075142(SRI),ENSG00000079215(SLC1A3),ENSG00000081870(IFT25),ENSG00000084207(GSTP1),ENSG00000088986(DYNLL1),ENSG00000092841(MYL6),ENSG00000092964(DPYSL2),ENSG00000093010(COMT),ENSG00000103260(METRN),ENSG00000105372(RPS19),ENSG00000105696(T…	345	ENSG00000002330(BAD),ENSG00000004478(FKBP4),ENSG00000005194(CIAPIN1),ENSG00000006451(RALA),ENSG00000009307(CSDE1),ENSG00000011332(DPF1),ENSG00000015592(STMN4),ENSG00000018189(RUFY3),ENSG00000023734(STRAP),ENSG00000025156(HSF2),ENSG00000028277(POU2F2),ENSG00000028839(TBPL1),ENSG00000029993(HMGB3),ENSG00000031698(SARS1),ENSG00000033627(ATP6V0A1),ENSG00000037965(HOXC8),ENSG00000047249(ATP6V1H),ENSG0…	345	ENSG00000005194(CIAPIN1),ENSG00000006042(TMEM98),ENSG00000007372(PAX6),ENSG00000008294(SPAG9),ENSG00000011304(PTBP1),ENSG00000018408(WWTR1),ENSG00000026025(VIM),ENSG00000033800(PIAS1),ENSG00000035403(VCL),ENSG00000038427(VCAN),ENSG00000039560(RAI14),ENSG00000043355(ZIC2),ENSG00000044115(CTNNA1),ENSG00000044574(HSPA5),ENSG00000046889(PREX2),ENSG00000049449(RCN1),ENSG00000050165(DKK3),ENSG000000521…	482	ENSG00000002330(BAD),ENSG00000002746(HECW1),ENSG00000004142(POLDIP2),ENSG00000004478(FKBP4),ENSG00000004866(ST7),ENSG00000005194(CIAPIN1),ENSG00000005483(KMT2E),ENSG00000006451(RALA),ENSG00000007392(LUC7L),ENSG00000008196(TFAP2B),ENSG00000009307(CSDE1),ENSG00000011332(DPF1),ENSG00000013275(PSMC4),ENSG00000015592(STMN4),ENSG00000018189(RUFY3),ENSG00000021645(NRXN3),ENSG00000022267(FHL1),ENSG000000…	592	ENSG00000002330(BAD),ENSG00000002746(HECW1),ENSG00000004142(POLDIP2),ENSG00000004478(FKBP4),ENSG00000004866(ST7),ENSG00000005108(THSD7A),ENSG00000005194(CIAPIN1),ENSG00000005483(KMT2E),ENSG00000006652(IFRD1),ENSG00000007392(LUC7L),ENSG00000009307(CSDE1),ENSG00000011009(LYPLA2),ENSG00000011332(DPF1),ENSG00000012232(EXTL3),ENSG00000015592(STMN4),ENSG00000018189(RUFY3),ENSG00000020256(ZFP64),ENSG000…	111	ENSG00000005022(SLC25A5),ENSG00000011600(TYROBP),ENSG00000019582(CD74),ENSG00000023902(PLEKHO1),ENSG00000027697(IFNGR1),ENSG00000054282(SDCCAG8),ENSG00000065978(YBX1),ENSG00000066044(ELAVL1),ENSG00000066336(SPI1),ENSG00000067560(RHOA),ENSG00000075624(ACTB),ENSG00000077549(CAPZB),ENSG00000081189(MEF2C),ENSG00000084207(GSTP1),ENSG00000087460(GNAS),ENSG00000092841(MYL6),ENSG00000095970(TREM2),ENSG00…	135	ENSG00000005339(CREBBP),ENSG00000018625(ATP1A2),ENSG00000064651(SLC12A2),ENSG00000067082(KLF6),ENSG00000069431(ABCC9),ENSG00000073712(FERMT2),ENSG00000074181(NOTCH3),ENSG00000079215(SLC1A3),ENSG00000081189(MEF2C),ENSG00000088832(FKBP1A),ENSG00000088992(TESC),ENSG00000092841(MYL6),ENSG00000100097(LGALS1),ENSG00000100603(SNW1),ENSG00000101608(MYL12A),ENSG00000102265(TIMP1),ENSG00000104067(TJP1),ENS…	726	ENSG00000003402(CFLAR),ENSG00000004142(POLDIP2),ENSG00000004478(FKBP4),ENSG00000004975(DVL2),ENSG00000006042(TMEM98),ENSG00000006712(PAF1),ENSG00000007372(PAX6),ENSG00000009307(CSDE1),ENSG00000009709(PAX7),ENSG00000010278(CD9),ENSG00000010361(FUZ),ENSG00000010803(SCMH1),ENSG00000011201(ANOS1),ENSG00000011304(PTBP1),ENSG00000011426(ANLN),ENSG00000012232(EXTL3),ENSG00000013810(TACC3),ENSG0000001412…	17	ENSG00000060138(YBX3),ENSG00000066926(FECH),ENSG00000082146(STRADB),ENSG00000090238(YPEL3),ENSG00000100225(FBXO7),ENSG00000105701(FKBP8),ENSG00000124098(FAM210B),ENSG00000136929(HEMGN),ENSG00000145335(SNCA),ENSG00000158578(ALAS2),ENSG00000159346(ADIPOR1),ENSG00000169877(AHSP),ENSG00000171552(BCL2L1),ENSG00000172331(BPGM),ENSG00000182512(GLRX5),ENSG00000183508(TENT5C),ENSG00000266412(NCOA4)	314	ENSG00000004478(FKBP4),ENSG00000005022(SLC25A5),ENSG00000006042(TMEM98),ENSG00000011304(PTBP1),ENSG00000013810(TACC3),ENSG00000022267(FHL1),ENSG00000023191(RNH1),ENSG00000026025(VIM),ENSG00000029993(HMGB3),ENSG00000044574(HSPA5),ENSG00000046653(GPM6B),ENSG00000049449(RCN1),ENSG00000050165(DKK3),ENSG00000054654(SYNE2),ENSG00000057757(PITHD1),ENSG00000065978(YBX1),ENSG00000066044(ELAVL1),ENSG000000…
GO:0008150	Biological Process	GO:0040007	growth	140	ENSG00000005810(MYCBP2),ENSG00000007168(PAFAH1B1),ENSG00000008086(CDKL5),ENSG00000018189(RUFY3),ENSG00000034053(APBA2),ENSG00000049759(NEDD4L),ENSG00000055163(CYFIP2),ENSG00000055917(PUM2),ENSG00000057019(DCBLD2),ENSG00000065559(MAP2K4),ENSG00000066084(DIP2B),ENSG00000068745(IP6K2),ENSG00000073711(PPP2R3A),ENSG00000073803(MAP3K13),ENSG00000074319(TSG101),ENSG00000075391(RASAL2),ENSG00000077092(RA…	138	ENSG00000005810(MYCBP2),ENSG00000007168(PAFAH1B1),ENSG00000008083(JARID2),ENSG00000008086(CDKL5),ENSG00000034053(APBA2),ENSG00000049759(NEDD4L),ENSG00000055163(CYFIP2),ENSG00000055917(PUM2),ENSG00000057019(DCBLD2),ENSG00000065559(MAP2K4),ENSG00000066084(DIP2B),ENSG00000067715(SYT1),ENSG00000068745(IP6K2),ENSG00000073711(PPP2R3A),ENSG00000073803(MAP3K13),ENSG00000075213(SEMA3A),ENSG00000075391(RAS…	92	ENSG00000005810(MYCBP2),ENSG00000018189(RUFY3),ENSG00000049759(NEDD4L),ENSG00000055163(CYFIP2),ENSG00000057019(DCBLD2),ENSG00000065559(MAP2K4),ENSG00000067715(SYT1),ENSG00000068745(IP6K2),ENSG00000073711(PPP2R3A),ENSG00000075213(SEMA3A),ENSG00000075391(RASAL2),ENSG00000077279(DCX),ENSG00000079841(RIMS1),ENSG00000085224(ATRX),ENSG00000088812(ATRN),ENSG00000091129(NRCAM),ENSG00000099250(NRP1),ENSG0…	64	ENSG00000005810(MYCBP2),ENSG00000006652(IFRD1),ENSG00000012061(ERCC1),ENSG00000035403(VCL),ENSG00000050820(BCAR1),ENSG00000068745(IP6K2),ENSG00000073803(MAP3K13),ENSG00000074319(TSG101),ENSG00000074800(ENO1),ENSG00000077279(DCX),ENSG00000086598(TMED2),ENSG00000090006(LTBP4),ENSG00000092820(EZR),ENSG00000104964(TLE5),ENSG00000105568(PPP2R1A),ENSG00000105671(DDX49),ENSG00000106682(EIF4H),ENSG000001…	98	ENSG00000005889(ZFX),ENSG00000008294(SPAG9),ENSG00000010278(CD9),ENSG00000018189(RUFY3),ENSG00000022267(FHL1),ENSG00000035403(VCL),ENSG00000041982(TNC),ENSG00000065320(NTN1),ENSG00000066468(FGFR2),ENSG00000068078(FGFR3),ENSG00000075391(RASAL2),ENSG00000077782(FGFR1),ENSG00000085733(CTTN),ENSG00000087274(ADD1),ENSG00000092421(SEMA6A),ENSG00000092820(EZR),ENSG00000097007(ABL1),ENSG00000100393(EP300…	40	ENSG00000003402(CFLAR),ENSG00000012061(ERCC1),ENSG00000017427(IGF1),ENSG00000081189(MEF2C),ENSG00000100219(XBP1),ENSG00000100600(LGMN),ENSG00000105329(TGFB1),ENSG00000106799(TGFBR1),ENSG00000110651(CD81),ENSG00000112667(DNPH1),ENSG00000116586(LAMTOR2),ENSG00000116741(RGS2),ENSG00000118515(SGK1),ENSG00000118689(FOXO3),ENSG00000118785(SPP1),ENSG00000120742(SERP1),ENSG00000127528(KLF2),ENSG000001302…	66	ENSG00000008294(SPAG9),ENSG00000012061(ERCC1),ENSG00000018408(WWTR1),ENSG00000035403(VCL),ENSG00000054598(FOXC1),ENSG00000060138(YBX3),ENSG00000069702(TGFBR3),ENSG00000075223(SEMA3C),ENSG00000077782(FGFR1),ENSG00000081189(MEF2C),ENSG00000085733(CTTN),ENSG00000090006(LTBP4),ENSG00000097007(ABL1),ENSG00000104324(CPQ),ENSG00000105894(PTN),ENSG00000106571(GLI3),ENSG00000107562(CXCL12),ENSG00000110492…	85	ENSG00000005810(MYCBP2),ENSG00000008083(JARID2),ENSG00000055163(CYFIP2),ENSG00000055917(PUM2),ENSG00000065559(MAP2K4),ENSG00000067715(SYT1),ENSG00000068745(IP6K2),ENSG00000073711(PPP2R3A),ENSG00000074319(TSG101),ENSG00000075391(RASAL2),ENSG00000077092(RARB),ENSG00000077279(DCX),ENSG00000079841(RIMS1),ENSG00000081189(MEF2C),ENSG00000085224(ATRX),ENSG00000088812(ATRN),ENSG00000099250(NRP1),ENSG0000…	82	ENSG00000010278(CD9),ENSG00000012061(ERCC1),ENSG00000012171(SEMA3B),ENSG00000018408(WWTR1),ENSG00000035403(VCL),ENSG00000068001(HYAL2),ENSG00000074800(ENO1),ENSG00000075223(SEMA3C),ENSG00000077684(JADE1),ENSG00000081189(MEF2C),ENSG00000086598(TMED2),ENSG00000100146(SOX10),ENSG00000100219(XBP1),ENSG00000102054(RBBP7),ENSG00000104332(SFRP1),ENSG00000104375(STK3),ENSG00000106571(GLI3),ENSG0000010668…	65	ENSG00000008083(JARID2),ENSG00000065320(NTN1),ENSG00000066084(DIP2B),ENSG00000082684(SEMA5B),ENSG00000085733(CTTN),ENSG00000087460(GNAS),ENSG00000092421(SEMA6A),ENSG00000097007(ABL1),ENSG00000100146(SOX10),ENSG00000100811(YY1),ENSG00000101079(NDRG3),ENSG00000101126(ADNP),ENSG00000104964(TLE5),ENSG00000105176(URI1),ENSG00000105695(MAG),ENSG00000105894(PTN),ENSG00000106799(TGFBR1),ENSG00000107679(P…	15	ENSG00000060138(YBX3),ENSG00000105701(FKBP8),ENSG00000111666(CHPT1),ENSG00000125144(MT1G),ENSG00000125148(MT2A),ENSG00000129355(CDKN2D),ENSG00000137193(PIM1),ENSG00000142168(SOD1),ENSG00000159346(ADIPOR1),ENSG00000164442(CITED2),ENSG00000169715(MT1E),ENSG00000171552(BCL2L1),ENSG00000187193(MT1X),ENSG00000198417(MT1F),ENSG00000205358(MT1H)	30	ENSG00000018408(WWTR1),ENSG00000078401(EDN1),ENSG00000080503(SMARCA2),ENSG00000081189(MEF2C),ENSG00000087460(GNAS),ENSG00000099250(NRP1),ENSG00000106682(EIF4H),ENSG00000110651(CD81),ENSG00000115414(FN1),ENSG00000118515(SGK1),ENSG00000125148(MT2A),ENSG00000127528(KLF2),ENSG00000135046(ANXA1),ENSG00000137575(SDCBP),ENSG00000137845(ADAM10),ENSG00000139318(DUSP6),ENSG00000141753(IGFBP4),ENSG000001500…	20	ENSG00000077279(DCX),ENSG00000087460(GNAS),ENSG00000099956(SMARCB1),ENSG00000105701(FKBP8),ENSG00000110321(EIF4G2),ENSG00000111276(CDKN1B),ENSG00000115461(IGFBP5),ENSG00000129757(CDKN1C),ENSG00000131711(MAP1B),ENSG00000132475(H3-3B),ENSG00000142168(SOD1),ENSG00000163041(H3-3A),ENSG00000163875(MEAF6),ENSG00000172020(GAP43),ENSG00000176788(BASP1),ENSG00000182636(NDN),ENSG00000186868(MAPT),ENSG00000…	19	ENSG00000010278(CD9),ENSG00000065320(NTN1),ENSG00000074800(ENO1),ENSG00000110651(CD81),ENSG00000112667(DNPH1),ENSG00000125398(SOX9),ENSG00000135046(ANXA1),ENSG00000137575(SDCBP),ENSG00000142168(SOD1),ENSG00000160310(PRMT2),ENSG00000166794(PPIB),ENSG00000181449(SOX2),ENSG00000182175(RGMA),ENSG00000182636(NDN),ENSG00000185650(ZFP36L1),ENSG00000196531(NACA),ENSG00000197746(PSAP),ENSG00000204388(HSPA…	48	ENSG00000018189(RUFY3),ENSG00000055163(CYFIP2),ENSG00000068745(IP6K2),ENSG00000074319(TSG101),ENSG00000077279(DCX),ENSG00000087460(GNAS),ENSG00000103034(NDRG4),ENSG00000104964(TLE5),ENSG00000105568(PPP2R1A),ENSG00000105701(FKBP8),ENSG00000106004(HOXA5),ENSG00000106682(EIF4H),ENSG00000108946(PRKAR1A),ENSG00000110321(EIF4G2),ENSG00000111653(ING4),ENSG00000115310(RTN4),ENSG00000116586(LAMTOR2),ENSG0…	74	ENSG00000008294(SPAG9),ENSG00000018408(WWTR1),ENSG00000035403(VCL),ENSG00000066468(FGFR2),ENSG00000074800(ENO1),ENSG00000075223(SEMA3C),ENSG00000077782(FGFR1),ENSG00000082684(SEMA5B),ENSG00000086598(TMED2),ENSG00000092421(SEMA6A),ENSG00000092820(EZR),ENSG00000105568(PPP2R1A),ENSG00000105894(PTN),ENSG00000106004(HOXA5),ENSG00000106571(GLI3),ENSG00000106682(EIF4H),ENSG00000108830(RND2),ENSG00000109…	76	ENSG00000018189(RUFY3),ENSG00000022267(FHL1),ENSG00000055163(CYFIP2),ENSG00000068745(IP6K2),ENSG00000073803(MAP3K13),ENSG00000074319(TSG101),ENSG00000077092(RARB),ENSG00000077279(DCX),ENSG00000077782(FGFR1),ENSG00000086598(TMED2),ENSG00000089094(KDM2B),ENSG00000099250(NRP1),ENSG00000099956(SMARCB1),ENSG00000101079(NDRG3),ENSG00000101266(CSNK2A1),ENSG00000101349(PAK5),ENSG00000102678(FGF9),ENSG000…	103	ENSG00000006652(IFRD1),ENSG00000012232(EXTL3),ENSG00000018189(RUFY3),ENSG00000022267(FHL1),ENSG00000034053(APBA2),ENSG00000049759(NEDD4L),ENSG00000053108(FSTL4),ENSG00000055163(CYFIP2),ENSG00000056586(RC3H2),ENSG00000067715(SYT1),ENSG00000068745(IP6K2),ENSG00000073803(MAP3K13),ENSG00000074319(TSG101),ENSG00000077279(DCX),ENSG00000082684(SEMA5B),ENSG00000086598(TMED2),ENSG00000089094(KDM2B),ENSG00…	20	ENSG00000074800(ENO1),ENSG00000081189(MEF2C),ENSG00000087460(GNAS),ENSG00000105329(TGFB1),ENSG00000105701(FKBP8),ENSG00000105887(MTPN),ENSG00000108946(PRKAR1A),ENSG00000110651(CD81),ENSG00000116586(LAMTOR2),ENSG00000118785(SPP1),ENSG00000120742(SERP1),ENSG00000130203(APOE),ENSG00000131669(NINJ1),ENSG00000163875(MEAF6),ENSG00000163931(TKT),ENSG00000166794(PPIB),ENSG00000167085(PHB1),ENSG0000019653…	23	ENSG00000081189(MEF2C),ENSG00000105894(PTN),ENSG00000108946(PRKAR1A),ENSG00000110492(MDK),ENSG00000112902(SEMA5A),ENSG00000115414(FN1),ENSG00000125148(MT2A),ENSG00000130203(APOE),ENSG00000150093(ITGB1),ENSG00000151617(EDNRA),ENSG00000162998(FRZB),ENSG00000163453(IGFBP7),ENSG00000166501(PRKCB),ENSG00000167085(PHB1),ENSG00000168036(CTNNB1),ENSG00000168542(COL3A1),ENSG00000171862(PTEN),ENSG000001797…	125	ENSG00000003402(CFLAR),ENSG00000010278(CD9),ENSG00000012232(EXTL3),ENSG00000035403(VCL),ENSG00000066279(ASPM),ENSG00000066468(FGFR2),ENSG00000072849(DERL2),ENSG00000074047(GLI2),ENSG00000074800(ENO1),ENSG00000077684(JADE1),ENSG00000077782(FGFR1),ENSG00000079805(DNM2),ENSG00000082684(SEMA5B),ENSG00000086598(TMED2),ENSG00000087586(AURKA),ENSG00000092820(EZR),ENSG00000095587(TLL2),ENSG00000100503(NI…	5	ENSG00000060138(YBX3),ENSG00000105701(FKBP8),ENSG00000111666(CHPT1),ENSG00000159346(ADIPOR1),ENSG00000171552(BCL2L1)	46	ENSG00000022267(FHL1),ENSG00000066279(ASPM),ENSG00000074800(ENO1),ENSG00000086598(TMED2),ENSG00000087250(MT3),ENSG00000092820(EZR),ENSG00000099956(SMARCB1),ENSG00000102054(RBBP7),ENSG00000105894(PTN),ENSG00000106462(EZH2),ENSG00000106571(GLI3),ENSG00000106682(EIF4H),ENSG00000109084(TMEM97),ENSG00000110492(MDK),ENSG00000111276(CDKN1B),ENSG00000116670(MAD2L2),ENSG00000121966(CXCR4),ENSG00000125148(…
GO:0008150	Biological Process	GO:0040011	locomotion	246	ENSG00000005810(MYCBP2),ENSG00000007168(PAFAH1B1),ENSG00000008086(CDKL5),ENSG00000010810(FYN),ENSG00000011405(PIK3C2A),ENSG00000018189(RUFY3),ENSG00000032219(ARID4A),ENSG00000033170(FUT8),ENSG00000036257(CUL3),ENSG00000038382(TRIO),ENSG00000048052(HDAC9),ENSG00000050030(NEXMIF),ENSG00000050405(LIMA1),ENSG00000054267(ARID4B),ENSG00000054654(SYNE2),ENSG00000055163(CYFIP2),ENSG00000058668(ATP2B4),EN…	223	ENSG00000005810(MYCBP2),ENSG00000007168(PAFAH1B1),ENSG00000008086(CDKL5),ENSG00000010810(FYN),ENSG00000011405(PIK3C2A),ENSG00000021645(NRXN3),ENSG00000032219(ARID4A),ENSG00000033170(FUT8),ENSG00000036257(CUL3),ENSG00000038382(TRIO),ENSG00000038427(VCAN),ENSG00000050030(NEXMIF),ENSG00000054267(ARID4B),ENSG00000054654(SYNE2),ENSG00000055163(CYFIP2),ENSG00000060237(WNK1),ENSG00000060339(CCAR1),ENSG0…	154	ENSG00000005810(MYCBP2),ENSG00000018189(RUFY3),ENSG00000021645(NRXN3),ENSG00000032219(ARID4A),ENSG00000033170(FUT8),ENSG00000038382(TRIO),ENSG00000048052(HDAC9),ENSG00000050030(NEXMIF),ENSG00000054282(SDCCAG8),ENSG00000055163(CYFIP2),ENSG00000064042(LIMCH1),ENSG00000064999(ANKS1A),ENSG00000066032(CTNNA2),ENSG00000067141(NEO1),ENSG00000067798(NAV3),ENSG00000073711(PPP2R3A),ENSG00000075213(SEMA3A),…	120	ENSG00000005810(MYCBP2),ENSG00000006451(RALA),ENSG00000011009(LYPLA2),ENSG00000016082(ISL1),ENSG00000034510(TMSB10),ENSG00000035403(VCL),ENSG00000044115(CTNNA1),ENSG00000050820(BCAR1),ENSG00000071127(WDR1),ENSG00000075340(ADD2),ENSG00000075618(FSCN1),ENSG00000075624(ACTB),ENSG00000077279(DCX),ENSG00000077942(FBLN1),ENSG00000078668(VDAC3),ENSG00000090776(EFNB1),ENSG00000100320(RBFOX2),ENSG00000101…	185	ENSG00000006468(ETV1),ENSG00000008294(SPAG9),ENSG00000010278(CD9),ENSG00000011201(ANOS1),ENSG00000011405(PIK3C2A),ENSG00000018189(RUFY3),ENSG00000018236(CNTN1),ENSG00000018625(ATP1A2),ENSG00000033170(FUT8),ENSG00000035403(VCL),ENSG00000038427(VCAN),ENSG00000041982(TNC),ENSG00000044115(CTNNA1),ENSG00000044574(HSPA5),ENSG00000048052(HDAC9),ENSG00000051382(PIK3CB),ENSG00000054148(PHPT1),ENSG00000054…	116	ENSG00000017427(IGF1),ENSG00000019582(CD74),ENSG00000023902(PLEKHO1),ENSG00000030582(GRN),ENSG00000044574(HSPA5),ENSG00000048052(HDAC9),ENSG00000054282(SDCCAG8),ENSG00000067560(RHOA),ENSG00000073849(ST6GAL1),ENSG00000075618(FSCN1),ENSG00000075624(ACTB),ENSG00000080824(HSP90AA1),ENSG00000081189(MEF2C),ENSG00000081237(PTPRC),ENSG00000086061(DNAJA1),ENSG00000086062(B4GALT1),ENSG00000087088(BAX),ENSG…	123	ENSG00000008294(SPAG9),ENSG00000011465(DCN),ENSG00000018625(ATP1A2),ENSG00000023191(RNH1),ENSG00000035403(VCL),ENSG00000038427(VCAN),ENSG00000044115(CTNNA1),ENSG00000044524(EPHA3),ENSG00000044574(HSPA5),ENSG00000050405(LIMA1),ENSG00000054148(PHPT1),ENSG00000054598(FOXC1),ENSG00000058668(ATP2B4),ENSG00000064651(SLC12A2),ENSG00000067141(NEO1),ENSG00000067560(RHOA),ENSG00000069702(TGFBR3),ENSG000000…	142	ENSG00000005810(MYCBP2),ENSG00000021645(NRXN3),ENSG00000032219(ARID4A),ENSG00000033170(FUT8),ENSG00000044524(EPHA3),ENSG00000050030(NEXMIF),ENSG00000054267(ARID4B),ENSG00000054654(SYNE2),ENSG00000055163(CYFIP2),ENSG00000060339(CCAR1),ENSG00000066032(CTNNA2),ENSG00000067141(NEO1),ENSG00000067900(ROCK1),ENSG00000073711(PPP2R3A),ENSG00000075340(ADD2),ENSG00000075618(FSCN1),ENSG00000077254(USP33),ENS…	158	ENSG00000010278(CD9),ENSG00000012171(SEMA3B),ENSG00000030582(GRN),ENSG00000035403(VCL),ENSG00000038427(VCAN),ENSG00000044115(CTNNA1),ENSG00000044574(HSPA5),ENSG00000050405(LIMA1),ENSG00000054282(SDCCAG8),ENSG00000063660(GPC1),ENSG00000064666(CNN2),ENSG00000067560(RHOA),ENSG00000068001(HYAL2),ENSG00000070761(CFAP20),ENSG00000071127(WDR1),ENSG00000073712(FERMT2),ENSG00000075223(SEMA3C),ENSG00000076…	131	ENSG00000005513(SOX8),ENSG00000010810(FYN),ENSG00000011405(PIK3C2A),ENSG00000018236(CNTN1),ENSG00000038382(TRIO),ENSG00000038427(VCAN),ENSG00000044574(HSPA5),ENSG00000050405(LIMA1),ENSG00000061676(NCKAP1),ENSG00000064651(SLC12A2),ENSG00000065320(NTN1),ENSG00000067141(NEO1),ENSG00000068796(KIF2A),ENSG00000070087(PFN2),ENSG00000070761(CFAP20),ENSG00000071054(MAP4K4),ENSG00000073060(SCARB1),ENSG0000…	13	ENSG00000100225(FBXO7),ENSG00000102760(RGCC),ENSG00000104522(GFUS),ENSG00000109756(RAPGEF2),ENSG00000114209(PDCD10),ENSG00000116717(GADD45A),ENSG00000130830(MPP1),ENSG00000145335(SNCA),ENSG00000158856(DMTN),ENSG00000159346(ADIPOR1),ENSG00000164442(CITED2),ENSG00000166046(TCP11L2),ENSG00000172270(BSG)	76	ENSG00000015413(DPEP1),ENSG00000034510(TMSB10),ENSG00000061676(NCKAP1),ENSG00000066056(TIE1),ENSG00000067560(RHOA),ENSG00000075618(FSCN1),ENSG00000075624(ACTB),ENSG00000078401(EDN1),ENSG00000081189(MEF2C),ENSG00000099250(NRP1),ENSG00000100311(PDGFB),ENSG00000100345(MYH9),ENSG00000102265(TIMP1),ENSG00000102606(ARHGEF7),ENSG00000102755(FLT1),ENSG00000102760(RGCC),ENSG00000103769(RAB11A),ENSG0000010…	44	ENSG00000034510(TMSB10),ENSG00000054148(PHPT1),ENSG00000068796(KIF2A),ENSG00000077097(TOP2B),ENSG00000077279(DCX),ENSG00000078668(VDAC3),ENSG00000099977(DDT),ENSG00000102409(BEX4),ENSG00000103495(MAZ),ENSG00000107372(ZFAND5),ENSG00000108561(C1QBP),ENSG00000108953(YWHAE),ENSG00000111276(CDKN1B),ENSG00000113657(DPYSL3),ENSG00000114391(RPL24),ENSG00000115461(IGFBP5),ENSG00000117632(STMN1),ENSG000001…	33	ENSG00000010278(CD9),ENSG00000034510(TMSB10),ENSG00000054148(PHPT1),ENSG00000065320(NTN1),ENSG00000067560(RHOA),ENSG00000088727(KIF9),ENSG00000099977(DDT),ENSG00000100979(PLTP),ENSG00000105372(RPS19),ENSG00000106211(HSPB1),ENSG00000108947(EFNB3),ENSG00000110651(CD81),ENSG00000113140(SPARC),ENSG00000114315(HES1),ENSG00000118523(CCN2),ENSG00000125398(SOX9),ENSG00000125868(DSTN),ENSG00000129654(FOXJ…	105	ENSG00000006451(RALA),ENSG00000018189(RUFY3),ENSG00000034510(TMSB10),ENSG00000054148(PHPT1),ENSG00000055163(CYFIP2),ENSG00000064300(NGFR),ENSG00000068796(KIF2A),ENSG00000069329(VPS35),ENSG00000070087(PFN2),ENSG00000070761(CFAP20),ENSG00000075340(ADD2),ENSG00000075618(FSCN1),ENSG00000075624(ACTB),ENSG00000077279(DCX),ENSG00000078668(VDAC3),ENSG00000080824(HSP90AA1),ENSG00000086061(DNAJA1),ENSG0000…	111	ENSG00000007372(PAX6),ENSG00000008294(SPAG9),ENSG00000035403(VCL),ENSG00000038427(VCAN),ENSG00000044115(CTNNA1),ENSG00000044574(HSPA5),ENSG00000067141(NEO1),ENSG00000069329(VPS35),ENSG00000070087(PFN2),ENSG00000070761(CFAP20),ENSG00000075223(SEMA3C),ENSG00000075340(ADD2),ENSG00000077782(FGFR1),ENSG00000077942(FBLN1),ENSG00000080298(RFX3),ENSG00000082684(SEMA5B),ENSG00000092421(SEMA6A),ENSG0000010…	137	ENSG00000006451(RALA),ENSG00000018189(RUFY3),ENSG00000021645(NRXN3),ENSG00000023902(PLEKHO1),ENSG00000032219(ARID4A),ENSG00000034510(TMSB10),ENSG00000055163(CYFIP2),ENSG00000060339(CCAR1),ENSG00000066032(CTNNA2),ENSG00000069329(VPS35),ENSG00000070087(PFN2),ENSG00000070761(CFAP20),ENSG00000075618(FSCN1),ENSG00000075624(ACTB),ENSG00000077254(USP33),ENSG00000077279(DCX),ENSG00000077782(FGFR1),ENSG00…	174	ENSG00000011009(LYPLA2),ENSG00000018189(RUFY3),ENSG00000032219(ARID4A),ENSG00000034510(TMSB10),ENSG00000054267(ARID4B),ENSG00000055163(CYFIP2),ENSG00000064300(NGFR),ENSG00000064666(CNN2),ENSG00000064999(ANKS1A),ENSG00000066032(CTNNA2),ENSG00000067900(ROCK1),ENSG00000069329(VPS35),ENSG00000070761(CFAP20),ENSG00000075340(ADD2),ENSG00000075618(FSCN1),ENSG00000075624(ACTB),ENSG00000077254(USP33),ENSG…	40	ENSG00000019582(CD74),ENSG00000023902(PLEKHO1),ENSG00000034510(TMSB10),ENSG00000054282(SDCCAG8),ENSG00000067560(RHOA),ENSG00000075624(ACTB),ENSG00000081189(MEF2C),ENSG00000095970(TREM2),ENSG00000099977(DDT),ENSG00000103275(UBE2I),ENSG00000103490(PYCARD),ENSG00000105329(TGFB1),ENSG00000108518(PFN1),ENSG00000110651(CD81),ENSG00000111229(ARPC3),ENSG00000111348(ARHGDIB),ENSG00000114353(GNAI2),ENSG000…	54	ENSG00000018625(ATP1A2),ENSG00000064651(SLC12A2),ENSG00000070761(CFAP20),ENSG00000073712(FERMT2),ENSG00000074181(NOTCH3),ENSG00000081189(MEF2C),ENSG00000102265(TIMP1),ENSG00000104067(TJP1),ENSG00000105894(PTN),ENSG00000106211(HSPB1),ENSG00000108518(PFN1),ENSG00000110492(MDK),ENSG00000112769(LAMA4),ENSG00000112902(SEMA5A),ENSG00000113140(SPARC),ENSG00000113721(PDGFRB),ENSG00000114315(HES1),ENSG000…	183	ENSG00000007372(PAX6),ENSG00000010278(CD9),ENSG00000010361(FUZ),ENSG00000011201(ANOS1),ENSG00000011426(ANLN),ENSG00000023191(RNH1),ENSG00000023902(PLEKHO1),ENSG00000035403(VCL),ENSG00000035499(DEPDC1B),ENSG00000040275(SPDL1),ENSG00000044115(CTNNA1),ENSG00000054654(SYNE2),ENSG00000060339(CCAR1),ENSG00000064042(LIMCH1),ENSG00000064666(CNN2),ENSG00000065243(PKN2),ENSG00000066279(ASPM),ENSG0000006756…	4	ENSG00000100225(FBXO7),ENSG00000130830(MPP1),ENSG00000145335(SNCA),ENSG00000159346(ADIPOR1)	78	ENSG00000023191(RNH1),ENSG00000044574(HSPA5),ENSG00000054148(PHPT1),ENSG00000054654(SYNE2),ENSG00000064042(LIMCH1),ENSG00000066279(ASPM),ENSG00000067560(RHOA),ENSG00000069329(VPS35),ENSG00000070087(PFN2),ENSG00000070761(CFAP20),ENSG00000075624(ACTB),ENSG00000077942(FBLN1),ENSG00000078668(VDAC3),ENSG00000080824(HSP90AA1),ENSG00000087088(BAX),ENSG00000099977(DDT),ENSG00000101367(MAPRE1),ENSG0000010…
GO:0008150	Biological Process	GO:0043473	pigmentation	7	ENSG00000088812(ATRN),ENSG00000143669(LYST),ENSG00000177879(AP3S1),ENSG00000182287(AP1S2),ENSG00000196712(NF1),ENSG00000197535(MYO5A),ENSG00000204843(DCTN1)	6	ENSG00000088812(ATRN),ENSG00000143669(LYST),ENSG00000166747(AP1G1),ENSG00000169554(ZEB2),ENSG00000196712(NF1),ENSG00000197535(MYO5A)	3	ENSG00000088812(ATRN),ENSG00000196072(BLOC1S2),ENSG00000197535(MYO5A)	7	ENSG00000138686(BBS7),ENSG00000175203(DCTN2),ENSG00000177879(AP3S1),ENSG00000185664(PMEL),ENSG00000186222(BLOC1S4),ENSG00000204628(RACK1),ENSG00000204843(DCTN1)	9	ENSG00000106571(GLI3),ENSG00000132842(AP3B1),ENSG00000136160(EDNRB),ENSG00000137177(KIF13A),ENSG00000138771(SHROOM3),ENSG00000143553(SNAPIN),ENSG00000166747(AP1G1),ENSG00000171791(BCL2),ENSG00000196712(NF1)	12	ENSG00000081189(MEF2C),ENSG00000087088(BAX),ENSG00000100280(AP1B1),ENSG00000103769(RAB11A),ENSG00000118508(RAB32),ENSG00000130203(APOE),ENSG00000135404(CD63),ENSG00000143669(LYST),ENSG00000148655(LRMDA),ENSG00000169554(ZEB2),ENSG00000182220(ATP6AP2),ENSG00000291237(SOD2)	7	ENSG00000081189(MEF2C),ENSG00000106571(GLI3),ENSG00000130203(APOE),ENSG00000135404(CD63),ENSG00000137177(KIF13A),ENSG00000151617(EDNRA),ENSG00000177879(AP3S1)	8	ENSG00000081189(MEF2C),ENSG00000088812(ATRN),ENSG00000106367(AP1S1),ENSG00000138069(RAB1A),ENSG00000169554(ZEB2),ENSG00000185236(RAB11B),ENSG00000196072(BLOC1S2),ENSG00000197535(MYO5A)	12	ENSG00000081189(MEF2C),ENSG00000100146(SOX10),ENSG00000106571(GLI3),ENSG00000135404(CD63),ENSG00000136160(EDNRB),ENSG00000137177(KIF13A),ENSG00000151617(EDNRA),ENSG00000169554(ZEB2),ENSG00000171791(BCL2),ENSG00000177879(AP3S1),ENSG00000182240(BACE2),ENSG00000204628(RACK1)	10	ENSG00000100146(SOX10),ENSG00000103769(RAB11A),ENSG00000135441(BLOC1S1),ENSG00000137177(KIF13A),ENSG00000143553(SNAPIN),ENSG00000169554(ZEB2),ENSG00000182220(ATP6AP2),ENSG00000185236(RAB11B),ENSG00000187098(MITF),ENSG00000197535(MYO5A)	1	ENSG00000107521(HPS1)	3	ENSG00000081189(MEF2C),ENSG00000103769(RAB11A),ENSG00000135404(CD63)	6	ENSG00000106367(AP1S1),ENSG00000135441(BLOC1S1),ENSG00000175203(DCTN2),ENSG00000182287(AP1S2),ENSG00000185236(RAB11B),ENSG00000204628(RACK1)	3	ENSG00000135404(CD63),ENSG00000135441(BLOC1S1),ENSG00000143553(SNAPIN)	8	ENSG00000104164(BLOC1S6),ENSG00000106367(AP1S1),ENSG00000138069(RAB1A),ENSG00000175203(DCTN2),ENSG00000182220(ATP6AP2),ENSG00000182287(AP1S2),ENSG00000185236(RAB11B),ENSG00000196072(BLOC1S2)	9	ENSG00000106571(GLI3),ENSG00000135404(CD63),ENSG00000136160(EDNRB),ENSG00000137177(KIF13A),ENSG00000138771(SHROOM3),ENSG00000143553(SNAPIN),ENSG00000171791(BCL2),ENSG00000182287(AP1S2),ENSG00000204628(RACK1)	9	ENSG00000104164(BLOC1S6),ENSG00000106367(AP1S1),ENSG00000138069(RAB1A),ENSG00000175203(DCTN2),ENSG00000182287(AP1S2),ENSG00000185009(AP3M1),ENSG00000185236(RAB11B),ENSG00000196072(BLOC1S2),ENSG00000204628(RACK1)	11	ENSG00000072958(AP1M1),ENSG00000104164(BLOC1S6),ENSG00000138069(RAB1A),ENSG00000138686(BBS7),ENSG00000175203(DCTN2),ENSG00000177879(AP3S1),ENSG00000182287(AP1S2),ENSG00000185009(AP3M1),ENSG00000185236(RAB11B),ENSG00000196072(BLOC1S2),ENSG00000204843(DCTN1)	4	ENSG00000081189(MEF2C),ENSG00000118508(RAB32),ENSG00000130203(APOE),ENSG00000204628(RACK1)	5	ENSG00000081189(MEF2C),ENSG00000106367(AP1S1),ENSG00000130203(APOE),ENSG00000135404(CD63),ENSG00000151617(EDNRA)	11	ENSG00000106367(AP1S1),ENSG00000106571(GLI3),ENSG00000125863(MKKS),ENSG00000136160(EDNRB),ENSG00000137177(KIF13A),ENSG00000138686(BBS7),ENSG00000138771(SHROOM3),ENSG00000143553(SNAPIN),ENSG00000185009(AP3M1),ENSG00000185236(RAB11B),ENSG00000186222(BLOC1S4)	0	--	7	ENSG00000087088(BAX),ENSG00000106367(AP1S1),ENSG00000106571(GLI3),ENSG00000135404(CD63),ENSG00000135441(BLOC1S1),ENSG00000136160(EDNRB),ENSG00000143553(SNAPIN)
GO:0008150	Biological Process	GO:0044419	biological process involved in interspecies interaction between organisms	97	ENSG00000005339(CREBBP),ENSG00000010810(FYN),ENSG00000028277(POU2F2),ENSG00000047188(YTHDC2),ENSG00000055208(TAB2),ENSG00000055917(PUM2),ENSG00000057663(ATG5),ENSG00000068024(HDAC4),ENSG00000074319(TSG101),ENSG00000076685(NT5C2),ENSG00000077264(PAK3),ENSG00000078140(UBE2K),ENSG00000078142(PIK3C3),ENSG00000079134(THOC1),ENSG00000079246(XRCC5),ENSG00000082258(CCNT2),ENSG00000090989(EXOC1),ENSG00000…	90	ENSG00000005339(CREBBP),ENSG00000010810(FYN),ENSG00000015171(ZMYND11),ENSG00000028277(POU2F2),ENSG00000047188(YTHDC2),ENSG00000055208(TAB2),ENSG00000055917(PUM2),ENSG00000076685(NT5C2),ENSG00000077264(PAK3),ENSG00000078140(UBE2K),ENSG00000079134(THOC1),ENSG00000082258(CCNT2),ENSG00000090989(EXOC1),ENSG00000096063(SRPK1),ENSG00000097007(ABL1),ENSG00000099250(NRP1),ENSG00000100201(DDX17),ENSG000001…	36	ENSG00000028277(POU2F2),ENSG00000076685(NT5C2),ENSG00000077264(PAK3),ENSG00000081181(ARG2),ENSG00000096063(SRPK1),ENSG00000099250(NRP1),ENSG00000100604(CHGA),ENSG00000107643(MAPK8),ENSG00000117335(CD46),ENSG00000133083(DCLK1),ENSG00000133216(EPHB2),ENSG00000135655(USP15),ENSG00000136854(STXBP1),ENSG00000138757(G3BP2),ENSG00000143153(ATP1B1),ENSG00000143324(XPR1),ENSG00000145247(OCIAD2),ENSG000001…	90	ENSG00000064995(TAF11),ENSG00000070010(UFD1),ENSG00000074319(TSG101),ENSG00000074800(ENO1),ENSG00000076604(TRAF4),ENSG00000077942(FBLN1),ENSG00000079246(XRCC5),ENSG00000079785(DDX1),ENSG00000101557(USP14),ENSG00000102103(PQBP1),ENSG00000105372(RPS19),ENSG00000105373(NOP53),ENSG00000108561(C1QBP),ENSG00000108840(HDAC5),ENSG00000115307(AUP1),ENSG00000116525(TRIM62),ENSG00000117450(PRDX1),ENSG000001…	93	ENSG00000000003(TSPAN6),ENSG00000005339(CREBBP),ENSG00000026025(VIM),ENSG00000055208(TAB2),ENSG00000066468(FGFR2),ENSG00000067560(RHOA),ENSG00000068024(HDAC4),ENSG00000078140(UBE2K),ENSG00000082781(ITGB5),ENSG00000084207(GSTP1),ENSG00000085832(EPS15),ENSG00000091986(CCDC80),ENSG00000097007(ABL1),ENSG00000100030(MAPK1),ENSG00000100201(DDX17),ENSG00000100300(TSPO),ENSG00000100393(EP300),ENSG0000010…	118	ENSG00000011600(TYROBP),ENSG00000019582(CD74),ENSG00000026297(RNASET2),ENSG00000027697(IFNGR1),ENSG00000030582(GRN),ENSG00000051523(CYBA),ENSG00000057657(PRDM1),ENSG00000066336(SPI1),ENSG00000067560(RHOA),ENSG00000075785(RAB7A),ENSG00000080824(HSP90AA1),ENSG00000081189(MEF2C),ENSG00000081237(PTPRC),ENSG00000085871(MGST2),ENSG00000087088(BAX),ENSG00000090104(RGS1),ENSG00000090339(ICAM1),ENSG000000…	65	ENSG00000026025(VIM),ENSG00000051523(CYBA),ENSG00000067560(RHOA),ENSG00000077942(FBLN1),ENSG00000081189(MEF2C),ENSG00000084207(GSTP1),ENSG00000091986(CCDC80),ENSG00000097007(ABL1),ENSG00000100097(LGALS1),ENSG00000100201(DDX17),ENSG00000102189(EEA1),ENSG00000104067(TJP1),ENSG00000106538(RARRES2),ENSG00000107562(CXCL12),ENSG00000110651(CD81),ENSG00000112335(SNX3),ENSG00000114861(FOXP1),ENSG00000115…	68	ENSG00000015171(ZMYND11),ENSG00000028277(POU2F2),ENSG00000055917(PUM2),ENSG00000074319(TSG101),ENSG00000076685(NT5C2),ENSG00000077264(PAK3),ENSG00000079134(THOC1),ENSG00000079246(XRCC5),ENSG00000081189(MEF2C),ENSG00000083937(CHMP2B),ENSG00000096063(SRPK1),ENSG00000099250(NRP1),ENSG00000102753(KPNA3),ENSG00000106367(AP1S1),ENSG00000107643(MAPK8),ENSG00000115091(ACTR3),ENSG00000115966(ATF2),ENSG000…	121	ENSG00000000003(TSPAN6),ENSG00000026025(VIM),ENSG00000030582(GRN),ENSG00000055208(TAB2),ENSG00000067560(RHOA),ENSG00000068001(HYAL2),ENSG00000068024(HDAC4),ENSG00000070010(UFD1),ENSG00000074800(ENO1),ENSG00000077942(FBLN1),ENSG00000079134(THOC1),ENSG00000080824(HSP90AA1),ENSG00000081189(MEF2C),ENSG00000084093(REST),ENSG00000084207(GSTP1),ENSG00000096384(HSP90AB1),ENSG00000100097(LGALS1),ENSG00000…	73	ENSG00000010810(FYN),ENSG00000011275(RNF216),ENSG00000015171(ZMYND11),ENSG00000068903(SIRT2),ENSG00000073060(SCARB1),ENSG00000076604(TRAF4),ENSG00000084207(GSTP1),ENSG00000085832(EPS15),ENSG00000091513(TF),ENSG00000097007(ABL1),ENSG00000100201(DDX17),ENSG00000101558(VAPA),ENSG00000102580(DNAJC3),ENSG00000103496(STX4),ENSG00000105176(URI1),ENSG00000105855(ITGB8),ENSG00000107862(GBF1),ENSG000001091…	21	ENSG00000064201(TSPAN32),ENSG00000072274(TFRC),ENSG00000099785(MARCHF2),ENSG00000101782(RIOK3),ENSG00000102145(GATA1),ENSG00000104765(BNIP3L),ENSG00000105281(SLC1A5),ENSG00000112146(FBXO9),ENSG00000123240(OPTN),ENSG00000135047(CTSL),ENSG00000135218(CD36),ENSG00000135655(USP15),ENSG00000145335(SNCA),ENSG00000156515(HK1),ENSG00000162722(TRIM58),ENSG00000167815(PRDX2),ENSG00000170180(GYPA),ENSG00000…	52	ENSG00000026025(VIM),ENSG00000051523(CYBA),ENSG00000067560(RHOA),ENSG00000072274(TFRC),ENSG00000078401(EDN1),ENSG00000081189(MEF2C),ENSG00000084207(GSTP1),ENSG00000085871(MGST2),ENSG00000099250(NRP1),ENSG00000103257(SLC7A5),ENSG00000104067(TJP1),ENSG00000105401(CDC37),ENSG00000105974(CAV1),ENSG00000106211(HSPB1),ENSG00000110651(CD81),ENSG00000112335(SNX3),ENSG00000115414(FN1),ENSG00000125995(ROMO…	35	ENSG00000029993(HMGB3),ENSG00000069275(NUCKS1),ENSG00000086065(CHMP5),ENSG00000096384(HSP90AB1),ENSG00000099956(SMARCB1),ENSG00000106367(AP1S1),ENSG00000108561(C1QBP),ENSG00000115758(ODC1),ENSG00000117632(STMN1),ENSG00000130724(CHMP2A),ENSG00000132507(EIF5A),ENSG00000133112(TPT1),ENSG00000134248(LAMTOR5),ENSG00000138757(G3BP2),ENSG00000147862(NFIB),ENSG00000149806(FAU),ENSG00000156482(RPL30),ENSG…	36	ENSG00000000003(TSPAN6),ENSG00000026025(VIM),ENSG00000051523(CYBA),ENSG00000067560(RHOA),ENSG00000074800(ENO1),ENSG00000084207(GSTP1),ENSG00000105372(RPS19),ENSG00000105855(ITGB8),ENSG00000106211(HSPB1),ENSG00000108947(EFNB3),ENSG00000110651(CD81),ENSG00000112335(SNX3),ENSG00000119655(NPC2),ENSG00000120885(CLU),ENSG00000125995(ROMO1),ENSG00000130724(CHMP2A),ENSG00000131871(SELENOS),ENSG0000013311…	68	ENSG00000028277(POU2F2),ENSG00000029993(HMGB3),ENSG00000064995(TAF11),ENSG00000074319(TSG101),ENSG00000076604(TRAF4),ENSG00000077264(PAK3),ENSG00000080824(HSP90AA1),ENSG00000081181(ARG2),ENSG00000086065(CHMP5),ENSG00000096384(HSP90AB1),ENSG00000101558(VAPA),ENSG00000102103(PQBP1),ENSG00000105373(NOP53),ENSG00000106367(AP1S1),ENSG00000108561(C1QBP),ENSG00000111640(GAPDH),ENSG00000115091(ACTR3),ENS…	68	ENSG00000000003(TSPAN6),ENSG00000026025(VIM),ENSG00000051523(CYBA),ENSG00000066468(FGFR2),ENSG00000074800(ENO1),ENSG00000077942(FBLN1),ENSG00000079134(THOC1),ENSG00000091986(CCDC80),ENSG00000105372(RPS19),ENSG00000105373(NOP53),ENSG00000105855(ITGB8),ENSG00000106052(TAX1BP1),ENSG00000106211(HSPB1),ENSG00000108947(EFNB3),ENSG00000109606(DHX15),ENSG00000111961(SASH1),ENSG00000114861(FOXP1),ENSG0000…	106	ENSG00000028277(POU2F2),ENSG00000074319(TSG101),ENSG00000075785(RAB7A),ENSG00000076604(TRAF4),ENSG00000076685(NT5C2),ENSG00000079785(DDX1),ENSG00000080824(HSP90AA1),ENSG00000081181(ARG2),ENSG00000083937(CHMP2B),ENSG00000090989(EXOC1),ENSG00000096063(SRPK1),ENSG00000099250(NRP1),ENSG00000099956(SMARCB1),ENSG00000100603(SNW1),ENSG00000101266(CSNK2A1),ENSG00000102103(PQBP1),ENSG00000104765(BNIP3L),E…	100	ENSG00000028277(POU2F2),ENSG00000029993(HMGB3),ENSG00000057663(ATG5),ENSG00000074319(TSG101),ENSG00000075785(RAB7A),ENSG00000076604(TRAF4),ENSG00000076685(NT5C2),ENSG00000077264(PAK3),ENSG00000079785(DDX1),ENSG00000080824(HSP90AA1),ENSG00000081181(ARG2),ENSG00000090989(EXOC1),ENSG00000096063(SRPK1),ENSG00000099956(SMARCB1),ENSG00000100219(XBP1),ENSG00000101266(CSNK2A1),ENSG00000102103(PQBP1),ENSG…	60	ENSG00000011600(TYROBP),ENSG00000019582(CD74),ENSG00000026297(RNASET2),ENSG00000027697(IFNGR1),ENSG00000051523(CYBA),ENSG00000066336(SPI1),ENSG00000067560(RHOA),ENSG00000074800(ENO1),ENSG00000081189(MEF2C),ENSG00000084207(GSTP1),ENSG00000095970(TREM2),ENSG00000096384(HSP90AB1),ENSG00000100097(LGALS1),ENSG00000101558(VAPA),ENSG00000103187(COTL1),ENSG00000103490(PYCARD),ENSG00000105329(TGFB1),ENSG0…	32	ENSG00000005339(CREBBP),ENSG00000051523(CYBA),ENSG00000069431(ABCC9),ENSG00000081189(MEF2C),ENSG00000100097(LGALS1),ENSG00000100603(SNW1),ENSG00000104067(TJP1),ENSG00000106211(HSPB1),ENSG00000106367(AP1S1),ENSG00000108950(FAM20A),ENSG00000111640(GAPDH),ENSG00000115414(FN1),ENSG00000130203(APOE),ENSG00000131016(AKAP12),ENSG00000133112(TPT1),ENSG00000142089(IFITM3),ENSG00000150093(ITGB1),ENSG000001…	171	ENSG00000000003(TSPAN6),ENSG00000006712(PAF1),ENSG00000013374(NUB1),ENSG00000026025(VIM),ENSG00000029993(HMGB3),ENSG00000064995(TAF11),ENSG00000066468(FGFR2),ENSG00000067560(RHOA),ENSG00000069275(NUCKS1),ENSG00000070010(UFD1),ENSG00000074800(ENO1),ENSG00000076242(MLH1),ENSG00000077942(FBLN1),ENSG00000079134(THOC1),ENSG00000079246(XRCC5),ENSG00000080824(HSP90AA1),ENSG00000084093(REST),ENSG00000084…	6	ENSG00000101782(RIOK3),ENSG00000104765(BNIP3L),ENSG00000145335(SNCA),ENSG00000170180(GYPA),ENSG00000171552(BCL2L1),ENSG00000172331(BPGM)	87	ENSG00000000003(TSPAN6),ENSG00000026025(VIM),ENSG00000029993(HMGB3),ENSG00000067560(RHOA),ENSG00000069275(NUCKS1),ENSG00000074800(ENO1),ENSG00000077942(FBLN1),ENSG00000080824(HSP90AA1),ENSG00000084207(GSTP1),ENSG00000087088(BAX),ENSG00000092020(PPP2R3C),ENSG00000099956(SMARCB1),ENSG00000100380(ST13),ENSG00000100603(SNW1),ENSG00000101421(CHMP4B),ENSG00000101558(VAPA),ENSG00000103187(COTL1),ENSG000…
GO:0008150	Biological Process	GO:0044848	biological phase	0	--	0	--	0	--	0	--	1	ENSG00000168036(CTNNB1)	0	--	1	ENSG00000168036(CTNNB1)	0	--	0	--	0	--	0	--	1	ENSG00000168036(CTNNB1)	0	--	0	--	0	--	1	ENSG00000168036(CTNNB1)	0	--	0	--	0	--	1	ENSG00000168036(CTNNB1)	1	ENSG00000120149(MSX2)	0	--	1	ENSG00000168036(CTNNB1)
GO:0008150	Biological Process	GO:0048511	rhythmic process	54	ENSG00000005339(CREBBP),ENSG00000005810(MYCBP2),ENSG00000069667(RORA),ENSG00000072803(FBXW11),ENSG00000073614(KDM5A),ENSG00000081913(PHLPP1),ENSG00000082701(GSK3B),ENSG00000084676(NCOA1),ENSG00000086758(HUWE1),ENSG00000087470(DNM1L),ENSG00000100393(EP300),ENSG00000101126(ADNP),ENSG00000101266(CSNK2A1),ENSG00000106462(EZH2),ENSG00000107643(MAPK8),ENSG00000108557(RAI1),ENSG00000108654(DDX5),ENSG000…	50	ENSG00000005339(CREBBP),ENSG00000005810(MYCBP2),ENSG00000073614(KDM5A),ENSG00000081913(PHLPP1),ENSG00000082701(GSK3B),ENSG00000084676(NCOA1),ENSG00000086758(HUWE1),ENSG00000087470(DNM1L),ENSG00000100393(EP300),ENSG00000101126(ADNP),ENSG00000106462(EZH2),ENSG00000107643(MAPK8),ENSG00000109339(MAPK10),ENSG00000109670(FBXW7),ENSG00000114062(UBE3A),ENSG00000115738(ID2),ENSG00000117139(KDM5B),ENSG0000…	21	ENSG00000005810(MYCBP2),ENSG00000069667(RORA),ENSG00000107643(MAPK8),ENSG00000109339(MAPK10),ENSG00000109670(FBXW7),ENSG00000114062(UBE3A),ENSG00000117139(KDM5B),ENSG00000120658(ENOX1),ENSG00000140386(SCAPER),ENSG00000140836(ZFHX3),ENSG00000145147(SLIT2),ENSG00000145743(FBXL17),ENSG00000152413(HOMER1),ENSG00000169760(NLGN1),ENSG00000173914(RBM4B),ENSG00000176749(CDK5R1),ENSG00000183826(BTBD9),ENS…	19	ENSG00000005810(MYCBP2),ENSG00000108654(DDX5),ENSG00000128272(ATF4),ENSG00000130707(ASS1),ENSG00000139180(NDUFA9),ENSG00000143799(PARP1),ENSG00000147140(NONO),ENSG00000153930(ANKFN1),ENSG00000163661(PTX3),ENSG00000164305(CASP3),ENSG00000167986(DDB1),ENSG00000172531(PPP1CA),ENSG00000177551(NHLH2),ENSG00000185532(PRKG1),ENSG00000186298(PPP1CC),ENSG00000196498(NCOR2),ENSG00000196591(HDAC2),ENSG00000…	39	ENSG00000005339(CREBBP),ENSG00000069667(RORA),ENSG00000072803(FBXW11),ENSG00000081913(PHLPP1),ENSG00000084676(NCOA1),ENSG00000100393(EP300),ENSG00000101126(ADNP),ENSG00000105894(PTN),ENSG00000109339(MAPK10),ENSG00000110492(MDK),ENSG00000114166(KAT2B),ENSG00000117318(ID3),ENSG00000118058(KMT2A),ENSG00000118260(CREB1),ENSG00000134318(ROCK2),ENSG00000138696(BMPR1B),ENSG00000140396(NCOA2),ENSG0000014…	10	ENSG00000095794(CREM),ENSG00000105835(NAMPT),ENSG00000118689(FOXO3),ENSG00000120738(EGR1),ENSG00000122877(EGR2),ENSG00000123095(BHLHE41),ENSG00000140836(ZFHX3),ENSG00000172531(PPP1CA),ENSG00000175899(A2M),ENSG00000179388(EGR3)	20	ENSG00000069667(RORA),ENSG00000087245(MMP2),ENSG00000105894(PTN),ENSG00000107317(PTGDS),ENSG00000110492(MDK),ENSG00000117318(ID3),ENSG00000120738(EGR1),ENSG00000122691(TWIST1),ENSG00000132386(SERPINF1),ENSG00000134318(ROCK2),ENSG00000138061(CYP1B1),ENSG00000140836(ZFHX3),ENSG00000145147(SLIT2),ENSG00000148935(GAS2),ENSG00000167601(AXL),ENSG00000169760(NLGN1),ENSG00000171862(PTEN),ENSG00000184347(…	30	ENSG00000005810(MYCBP2),ENSG00000069667(RORA),ENSG00000087470(DNM1L),ENSG00000107643(MAPK8),ENSG00000114062(UBE3A),ENSG00000117139(KDM5B),ENSG00000118260(CREB1),ENSG00000118689(FOXO3),ENSG00000120658(ENOX1),ENSG00000121390(PSPC1),ENSG00000140386(SCAPER),ENSG00000140836(ZFHX3),ENSG00000141027(NCOR1),ENSG00000145147(SLIT2),ENSG00000145743(FBXL17),ENSG00000152413(HOMER1),ENSG00000156052(GNAQ),ENSG00…	25	ENSG00000008405(CRY1),ENSG00000013583(HEBP1),ENSG00000095794(CREM),ENSG00000110492(MDK),ENSG00000116478(HDAC1),ENSG00000117318(ID3),ENSG00000120738(EGR1),ENSG00000120948(TARDBP),ENSG00000122877(EGR2),ENSG00000128272(ATF4),ENSG00000130707(ASS1),ENSG00000132646(PCNA),ENSG00000139180(NDUFA9),ENSG00000141510(TP53),ENSG00000143799(PARP1),ENSG00000145147(SLIT2),ENSG00000147140(NONO),ENSG00000152413(HOM…	13	ENSG00000072803(FBXW11),ENSG00000101126(ADNP),ENSG00000105894(PTN),ENSG00000107317(PTGDS),ENSG00000107679(PLEKHA1),ENSG00000114166(KAT2B),ENSG00000143799(PARP1),ENSG00000145743(FBXL17),ENSG00000147162(OGT),ENSG00000169760(NLGN1),ENSG00000170961(HAS2),ENSG00000205213(LGR4),ENSG00000213639(PPP1CB)	2	ENSG00000181788(SIAH2),ENSG00000198900(TOP1)	5	ENSG00000105835(NAMPT),ENSG00000117318(ID3),ENSG00000125968(ID1),ENSG00000170955(CAVIN3),ENSG00000175899(A2M)	3	ENSG00000138668(HNRNPD),ENSG00000196591(HDAC2),ENSG00000204628(RACK1)	4	ENSG00000117318(ID3),ENSG00000148053(NTRK2),ENSG00000153930(ANKFN1),ENSG00000172201(ID4)	12	ENSG00000064300(NGFR),ENSG00000108654(DDX5),ENSG00000117139(KDM5B),ENSG00000128272(ATF4),ENSG00000140836(ZFHX3),ENSG00000147140(NONO),ENSG00000167986(DDB1),ENSG00000173914(RBM4B),ENSG00000176749(CDK5R1),ENSG00000177551(NHLH2),ENSG00000179222(MAGED1),ENSG00000196591(HDAC2)	21	ENSG00000069667(RORA),ENSG00000105894(PTN),ENSG00000110492(MDK),ENSG00000115738(ID2),ENSG00000117318(ID3),ENSG00000118260(CREB1),ENSG00000120738(EGR1),ENSG00000125968(ID1),ENSG00000138696(BMPR1B),ENSG00000143799(PARP1),ENSG00000145147(SLIT2),ENSG00000147140(NONO),ENSG00000148053(NTRK2),ENSG00000148400(NOTCH1),ENSG00000165675(ENOX2),ENSG00000167986(DDB1),ENSG00000172201(ID4),ENSG00000173914(RBM4B)…	27	ENSG00000008405(CRY1),ENSG00000077463(SIRT6),ENSG00000101266(CSNK2A1),ENSG00000107643(MAPK8),ENSG00000108654(DDX5),ENSG00000117139(KDM5B),ENSG00000118260(CREB1),ENSG00000118689(FOXO3),ENSG00000120738(EGR1),ENSG00000120948(TARDBP),ENSG00000128272(ATF4),ENSG00000135829(DHX9),ENSG00000140836(ZFHX3),ENSG00000145147(SLIT2),ENSG00000147140(NONO),ENSG00000164305(CASP3),ENSG00000167986(DDB1),ENSG00000172…	31	ENSG00000064300(NGFR),ENSG00000077463(SIRT6),ENSG00000101266(CSNK2A1),ENSG00000105662(CRTC1),ENSG00000107643(MAPK8),ENSG00000108557(RAI1),ENSG00000108654(DDX5),ENSG00000114062(UBE3A),ENSG00000117139(KDM5B),ENSG00000118689(FOXO3),ENSG00000120658(ENOX1),ENSG00000120948(TARDBP),ENSG00000122565(CBX3),ENSG00000128272(ATF4),ENSG00000139180(NDUFA9),ENSG00000140836(ZFHX3),ENSG00000141551(CSNK1D),ENSG0000…	4	ENSG00000123095(BHLHE41),ENSG00000143799(PARP1),ENSG00000175899(A2M),ENSG00000204628(RACK1)	11	ENSG00000005339(CREBBP),ENSG00000105894(PTN),ENSG00000110492(MDK),ENSG00000117318(ID3),ENSG00000120738(EGR1),ENSG00000167601(AXL),ENSG00000170955(CAVIN3),ENSG00000171862(PTEN),ENSG00000175899(A2M),ENSG00000185008(ROBO2),ENSG00000185532(PRKG1)	46	ENSG00000008405(CRY1),ENSG00000054118(THRAP3),ENSG00000073614(KDM5A),ENSG00000100462(PRMT5),ENSG00000105662(CRTC1),ENSG00000106462(EZH2),ENSG00000110492(MDK),ENSG00000114416(FXR1),ENSG00000116478(HDAC1),ENSG00000116560(SFPQ),ENSG00000117318(ID3),ENSG00000118260(CREB1),ENSG00000118689(FOXO3),ENSG00000120948(TARDBP),ENSG00000121390(PSPC1),ENSG00000122565(CBX3),ENSG00000125968(ID1),ENSG00000126012(K…	0	--	23	ENSG00000054118(THRAP3),ENSG00000105894(PTN),ENSG00000106462(EZH2),ENSG00000110492(MDK),ENSG00000116560(SFPQ),ENSG00000117318(ID3),ENSG00000120948(TARDBP),ENSG00000122565(CBX3),ENSG00000125968(ID1),ENSG00000128272(ATF4),ENSG00000131747(TOP2A),ENSG00000132646(PCNA),ENSG00000135829(DHX9),ENSG00000138668(HNRNPD),ENSG00000143799(PARP1),ENSG00000147140(NONO),ENSG00000148053(NTRK2),ENSG00000153187(HNRN…
GO:0008150	Biological Process	GO:0048518	positive regulation of biological process	686	ENSG00000001629(ANKIB1),ENSG00000003756(RBM5),ENSG00000004487(KDM1A),ENSG00000005339(CREBBP),ENSG00000005483(KMT2E),ENSG00000005810(MYCBP2),ENSG00000006459(KDM7A),ENSG00000007168(PAFAH1B1),ENSG00000008086(CDKL5),ENSG00000008277(ADAM22),ENSG00000008441(NFIX),ENSG00000009954(BAZ1B),ENSG00000010017(RANBP9),ENSG00000010810(FYN),ENSG00000011243(AKAP8L),ENSG00000011258(MBTD1),ENSG00000011332(DPF1),ENSG…	640	ENSG00000001629(ANKIB1),ENSG00000003756(RBM5),ENSG00000004487(KDM1A),ENSG00000005339(CREBBP),ENSG00000005483(KMT2E),ENSG00000005810(MYCBP2),ENSG00000007168(PAFAH1B1),ENSG00000008086(CDKL5),ENSG00000008277(ADAM22),ENSG00000009694(TENM1),ENSG00000010017(RANBP9),ENSG00000010810(FYN),ENSG00000011243(AKAP8L),ENSG00000011258(MBTD1),ENSG00000011405(PIK3C2A),ENSG00000014824(SLC30A9),ENSG00000017260(ATP2C…	336	ENSG00000001629(ANKIB1),ENSG00000003756(RBM5),ENSG00000005810(MYCBP2),ENSG00000008277(ADAM22),ENSG00000011243(AKAP8L),ENSG00000011332(DPF1),ENSG00000015153(YAF2),ENSG00000017260(ATP2C1),ENSG00000018189(RUFY3),ENSG00000028277(POU2F2),ENSG00000032219(ARID4A),ENSG00000040341(STAU2),ENSG00000048052(HDAC9),ENSG00000049759(NEDD4L),ENSG00000053438(NNAT),ENSG00000054965(FAM168A),ENSG00000055163(CYFIP2),E…	463	ENSG00000005810(MYCBP2),ENSG00000006118(TMEM132A),ENSG00000006451(RALA),ENSG00000007080(CCDC124),ENSG00000007944(MYLIP),ENSG00000008988(RPS20),ENSG00000009307(CSDE1),ENSG00000011304(PTBP1),ENSG00000012061(ERCC1),ENSG00000012660(ELOVL5),ENSG00000013275(PSMC4),ENSG00000016082(ISL1),ENSG00000020426(MNAT1),ENSG00000033327(GAB2),ENSG00000044115(CTNNA1),ENSG00000050820(BCAR1),ENSG00000064490(RFXANK),EN…	490	ENSG00000000003(TSPAN6),ENSG00000005339(CREBBP),ENSG00000005889(ZFX),ENSG00000006468(ETV1),ENSG00000008294(SPAG9),ENSG00000010017(RANBP9),ENSG00000011405(PIK3C2A),ENSG00000018189(RUFY3),ENSG00000018236(CNTN1),ENSG00000018625(ATP1A2),ENSG00000022267(FHL1),ENSG00000026025(VIM),ENSG00000035928(RFC1),ENSG00000038427(VCAN),ENSG00000041982(TNC),ENSG00000043093(DCUN1D1),ENSG00000044115(CTNNA1),ENSG00000…	293	ENSG00000003402(CFLAR),ENSG00000005022(SLC25A5),ENSG00000008988(RPS20),ENSG00000010017(RANBP9),ENSG00000011600(TYROBP),ENSG00000012061(ERCC1),ENSG00000012660(ELOVL5),ENSG00000013275(PSMC4),ENSG00000015475(BID),ENSG00000017260(ATP2C1),ENSG00000017427(IGF1),ENSG00000019582(CD74),ENSG00000025293(PHF20),ENSG00000027697(IFNGR1),ENSG00000030582(GRN),ENSG00000033327(GAB2),ENSG00000043462(LCP2),ENSG00000…	270	ENSG00000005022(SLC25A5),ENSG00000008294(SPAG9),ENSG00000011465(DCN),ENSG00000012061(ERCC1),ENSG00000018408(WWTR1),ENSG00000018625(ATP1A2),ENSG00000020577(SAMD4A),ENSG00000023191(RNH1),ENSG00000026025(VIM),ENSG00000035928(RFC1),ENSG00000038427(VCAN),ENSG00000043355(ZIC2),ENSG00000044115(CTNNA1),ENSG00000044524(EPHA3),ENSG00000044574(HSPA5),ENSG00000051108(HERPUD1),ENSG00000051523(CYBA),ENSG000000…	415	ENSG00000003756(RBM5),ENSG00000005483(KMT2E),ENSG00000005810(MYCBP2),ENSG00000008196(TFAP2B),ENSG00000008277(ADAM22),ENSG00000009307(CSDE1),ENSG00000009694(TENM1),ENSG00000011243(AKAP8L),ENSG00000011332(DPF1),ENSG00000014824(SLC30A9),ENSG00000017260(ATP2C1),ENSG00000021574(SPAST),ENSG00000025156(HSF2),ENSG00000028277(POU2F2),ENSG00000029363(BCLAF1),ENSG00000032219(ARID4A),ENSG00000033800(PIAS1),E…	479	ENSG00000000003(TSPAN6),ENSG00000004142(POLDIP2),ENSG00000005022(SLC25A5),ENSG00000007080(CCDC124),ENSG00000008196(TFAP2B),ENSG00000008405(CRY1),ENSG00000008988(RPS20),ENSG00000011304(PTBP1),ENSG00000012061(ERCC1),ENSG00000012171(SEMA3B),ENSG00000012660(ELOVL5),ENSG00000014123(UFL1),ENSG00000018408(WWTR1),ENSG00000020577(SAMD4A),ENSG00000026025(VIM),ENSG00000030582(GRN),ENSG00000038427(VCAN),ENSG…	354	ENSG00000005022(SLC25A5),ENSG00000005513(SOX8),ENSG00000010810(FYN),ENSG00000011405(PIK3C2A),ENSG00000018236(CNTN1),ENSG00000019144(PHLDB1),ENSG00000020426(MNAT1),ENSG00000038427(VCAN),ENSG00000044574(HSPA5),ENSG00000046653(GPM6B),ENSG00000052795(FNIP2),ENSG00000061676(NCKAP1),ENSG00000061938(TNK2),ENSG00000064115(TM7SF3),ENSG00000064393(HIPK2),ENSG00000064651(SLC12A2),ENSG00000065320(NTN1),ENSG0…	76	ENSG00000022840(RNF10),ENSG00000029534(ANK1),ENSG00000057757(PITHD1),ENSG00000060138(YBX3),ENSG00000072274(TFRC),ENSG00000082146(STRADB),ENSG00000087074(PPP1R15A),ENSG00000088992(TESC),ENSG00000090238(YPEL3),ENSG00000099785(MARCHF2),ENSG00000099804(CDC34),ENSG00000100225(FBXO7),ENSG00000101782(RIOK3),ENSG00000102145(GATA1),ENSG00000102760(RGCC),ENSG00000103148(NPRL3),ENSG00000104522(GFUS),ENSG000…	152	ENSG00000018408(WWTR1),ENSG00000026025(VIM),ENSG00000034677(RNF19A),ENSG00000051523(CYBA),ENSG00000061676(NCKAP1),ENSG00000066056(TIE1),ENSG00000067082(KLF6),ENSG00000067560(RHOA),ENSG00000068305(MEF2A),ENSG00000072274(TFRC),ENSG00000073921(PICALM),ENSG00000075618(FSCN1),ENSG00000075624(ACTB),ENSG00000078401(EDN1),ENSG00000080503(SMARCA2),ENSG00000081189(MEF2C),ENSG00000084207(GSTP1),ENSG00000085…	163	ENSG00000009307(CSDE1),ENSG00000053438(NNAT),ENSG00000054148(PHPT1),ENSG00000065978(YBX1),ENSG00000069275(NUCKS1),ENSG00000069956(MAPK6),ENSG00000072401(UBE2D1),ENSG00000077097(TOP2B),ENSG00000087191(PSMC5),ENSG00000087460(GNAS),ENSG00000096384(HSP90AB1),ENSG00000099622(CIRBP),ENSG00000099901(RANBP1),ENSG00000099956(SMARCB1),ENSG00000099977(DDT),ENSG00000101161(PRPF6),ENSG00000102317(RBM3),ENSG00…	139	ENSG00000000003(TSPAN6),ENSG00000004838(ZMYND10),ENSG00000008988(RPS20),ENSG00000026025(VIM),ENSG00000046653(GPM6B),ENSG00000051523(CYBA),ENSG00000054148(PHPT1),ENSG00000065320(NTN1),ENSG00000065978(YBX1),ENSG00000067560(RHOA),ENSG00000074201(CLNS1A),ENSG00000074800(ENO1),ENSG00000075142(SRI),ENSG00000079215(SLC1A3),ENSG00000084207(GSTP1),ENSG00000088986(DYNLL1),ENSG00000089248(ERP29),ENSG0000009…	359	ENSG00000002330(BAD),ENSG00000006451(RALA),ENSG00000007080(CCDC124),ENSG00000009307(CSDE1),ENSG00000011332(DPF1),ENSG00000018189(RUFY3),ENSG00000025156(HSF2),ENSG00000028277(POU2F2),ENSG00000053438(NNAT),ENSG00000054148(PHPT1),ENSG00000055163(CYFIP2),ENSG00000057757(PITHD1),ENSG00000064300(NGFR),ENSG00000064995(TAF11),ENSG00000065427(KARS1),ENSG00000065978(YBX1),ENSG00000067225(PKM),ENSG000000678…	333	ENSG00000000003(TSPAN6),ENSG00000007080(CCDC124),ENSG00000007372(PAX6),ENSG00000008294(SPAG9),ENSG00000008988(RPS20),ENSG00000011304(PTBP1),ENSG00000014824(SLC30A9),ENSG00000018408(WWTR1),ENSG00000026025(VIM),ENSG00000033800(PIAS1),ENSG00000034677(RNF19A),ENSG00000035928(RFC1),ENSG00000038427(VCAN),ENSG00000043355(ZIC2),ENSG00000044115(CTNNA1),ENSG00000044574(HSPA5),ENSG00000051523(CYBA),ENSG0000…	516	ENSG00000002330(BAD),ENSG00000004142(POLDIP2),ENSG00000005483(KMT2E),ENSG00000006118(TMEM132A),ENSG00000006451(RALA),ENSG00000008196(TFAP2B),ENSG00000008324(SS18L2),ENSG00000008405(CRY1),ENSG00000008988(RPS20),ENSG00000009307(CSDE1),ENSG00000009954(BAZ1B),ENSG00000011243(AKAP8L),ENSG00000011332(DPF1),ENSG00000013275(PSMC4),ENSG00000014824(SLC30A9),ENSG00000018189(RUFY3),ENSG00000022267(FHL1),ENSG…	561	ENSG00000002330(BAD),ENSG00000003756(RBM5),ENSG00000004142(POLDIP2),ENSG00000005483(KMT2E),ENSG00000009307(CSDE1),ENSG00000009954(BAZ1B),ENSG00000011243(AKAP8L),ENSG00000011332(DPF1),ENSG00000012232(EXTL3),ENSG00000014824(SLC30A9),ENSG00000018189(RUFY3),ENSG00000020256(ZFP64),ENSG00000022267(FHL1),ENSG00000022840(RNF10),ENSG00000025156(HSF2),ENSG00000028277(POU2F2),ENSG00000032219(ARID4A),ENSG000…	134	ENSG00000005022(SLC25A5),ENSG00000011600(TYROBP),ENSG00000019582(CD74),ENSG00000027697(IFNGR1),ENSG00000051523(CYBA),ENSG00000065978(YBX1),ENSG00000066044(ELAVL1),ENSG00000066336(SPI1),ENSG00000067560(RHOA),ENSG00000070756(PABPC1),ENSG00000074800(ENO1),ENSG00000075624(ACTB),ENSG00000077420(APBB1IP),ENSG00000081189(MEF2C),ENSG00000084207(GSTP1),ENSG00000087460(GNAS),ENSG00000089248(ERP29),ENSG0000…	119	ENSG00000005339(CREBBP),ENSG00000008256(CYTH3),ENSG00000018625(ATP1A2),ENSG00000051523(CYBA),ENSG00000058272(PPP1R12A),ENSG00000064651(SLC12A2),ENSG00000067082(KLF6),ENSG00000070761(CFAP20),ENSG00000073712(FERMT2),ENSG00000074181(NOTCH3),ENSG00000079215(SLC1A3),ENSG00000081189(MEF2C),ENSG00000087074(PPP1R15A),ENSG00000088832(FKBP1A),ENSG00000088992(TESC),ENSG00000100097(LGALS1),ENSG00000100603(SN…	827	ENSG00000000003(TSPAN6),ENSG00000003402(CFLAR),ENSG00000004142(POLDIP2),ENSG00000004975(DVL2),ENSG00000006634(DBF4),ENSG00000006712(PAF1),ENSG00000007372(PAX6),ENSG00000008324(SS18L2),ENSG00000008405(CRY1),ENSG00000008988(RPS20),ENSG00000009307(CSDE1),ENSG00000009954(BAZ1B),ENSG00000010292(NCAPD2),ENSG00000010361(FUZ),ENSG00000011304(PTBP1),ENSG00000011426(ANLN),ENSG00000012232(EXTL3),ENSG0000001…	16	ENSG00000060138(YBX3),ENSG00000082146(STRADB),ENSG00000090238(YPEL3),ENSG00000100225(FBXO7),ENSG00000101782(RIOK3),ENSG00000104765(BNIP3L),ENSG00000104904(OAZ1),ENSG00000105701(FKBP8),ENSG00000124098(FAM210B),ENSG00000145335(SNCA),ENSG00000147454(SLC25A37),ENSG00000159346(ADIPOR1),ENSG00000171552(BCL2L1),ENSG00000183508(TENT5C),ENSG00000244734(HBB),ENSG00000266412(NCOA4)	385	ENSG00000000003(TSPAN6),ENSG00000005022(SLC25A5),ENSG00000007080(CCDC124),ENSG00000008988(RPS20),ENSG00000009954(BAZ1B),ENSG00000011304(PTBP1),ENSG00000012660(ELOVL5),ENSG00000022267(FHL1),ENSG00000023191(RNH1),ENSG00000026025(VIM),ENSG00000035928(RFC1),ENSG00000044574(HSPA5),ENSG00000046653(GPM6B),ENSG00000047410(TPR),ENSG00000049541(RFC2),ENSG00000054118(THRAP3),ENSG00000054148(PHPT1),ENSG00000…
GO:0008150	Biological Process	GO:0048519	negative regulation of biological process	616	ENSG00000002746(HECW1),ENSG00000003756(RBM5),ENSG00000004487(KDM1A),ENSG00000005249(PRKAR2B),ENSG00000005339(CREBBP),ENSG00000005700(IBTK),ENSG00000005810(MYCBP2),ENSG00000006704(GTF2IRD1),ENSG00000007168(PAFAH1B1),ENSG00000007392(LUC7L),ENSG00000008277(ADAM22),ENSG00000008441(NFIX),ENSG00000009954(BAZ1B),ENSG00000010017(RANBP9),ENSG00000010803(SCMH1),ENSG00000010810(FYN),ENSG00000011258(MBTD1),E…	579	ENSG00000002746(HECW1),ENSG00000003756(RBM5),ENSG00000004487(KDM1A),ENSG00000005249(PRKAR2B),ENSG00000005339(CREBBP),ENSG00000005700(IBTK),ENSG00000005810(MYCBP2),ENSG00000006704(GTF2IRD1),ENSG00000007168(PAFAH1B1),ENSG00000007392(LUC7L),ENSG00000008083(JARID2),ENSG00000008277(ADAM22),ENSG00000009694(TENM1),ENSG00000010017(RANBP9),ENSG00000010803(SCMH1),ENSG00000010810(FYN),ENSG00000011258(MBTD1)…	305	ENSG00000002746(HECW1),ENSG00000003756(RBM5),ENSG00000005249(PRKAR2B),ENSG00000005810(MYCBP2),ENSG00000006704(GTF2IRD1),ENSG00000008277(ADAM22),ENSG00000010803(SCMH1),ENSG00000015153(YAF2),ENSG00000018189(RUFY3),ENSG00000032219(ARID4A),ENSG00000037965(HOXC8),ENSG00000038382(TRIO),ENSG00000040341(STAU2),ENSG00000041515(MYO16),ENSG00000047849(MAP4),ENSG00000048052(HDAC9),ENSG00000049759(NEDD4L),ENS…	384	ENSG00000004478(FKBP4),ENSG00000005194(CIAPIN1),ENSG00000005448(WDR54),ENSG00000005810(MYCBP2),ENSG00000006118(TMEM132A),ENSG00000006652(IFRD1),ENSG00000007944(MYLIP),ENSG00000009307(CSDE1),ENSG00000011304(PTBP1),ENSG00000012061(ERCC1),ENSG00000016082(ISL1),ENSG00000020426(MNAT1),ENSG00000023734(STRAP),ENSG00000034510(TMSB10),ENSG00000035403(VCL),ENSG00000035862(TIMP2),ENSG00000044115(CTNNA1),ENS…	424	ENSG00000000003(TSPAN6),ENSG00000003436(TFPI),ENSG00000005020(SKAP2),ENSG00000005339(CREBBP),ENSG00000006042(TMEM98),ENSG00000008294(SPAG9),ENSG00000008311(AASS),ENSG00000010017(RANBP9),ENSG00000010278(CD9),ENSG00000018189(RUFY3),ENSG00000018625(ATP1A2),ENSG00000022267(FHL1),ENSG00000024048(UBR2),ENSG00000026025(VIM),ENSG00000034713(GABARAPL2),ENSG00000035403(VCL),ENSG00000035862(TIMP2),ENSG00000…	231	ENSG00000003402(CFLAR),ENSG00000005020(SKAP2),ENSG00000005022(SLC25A5),ENSG00000010017(RANBP9),ENSG00000011600(TYROBP),ENSG00000012061(ERCC1),ENSG00000015475(BID),ENSG00000017427(IGF1),ENSG00000019582(CD74),ENSG00000027697(IFNGR1),ENSG00000030582(GRN),ENSG00000035862(TIMP2),ENSG00000044574(HSPA5),ENSG00000048052(HDAC9),ENSG00000051108(HERPUD1),ENSG00000051523(CYBA),ENSG00000052795(FNIP2),ENSG0000…	249	ENSG00000005022(SLC25A5),ENSG00000006042(TMEM98),ENSG00000008294(SPAG9),ENSG00000010803(SCMH1),ENSG00000011465(DCN),ENSG00000012061(ERCC1),ENSG00000018408(WWTR1),ENSG00000018625(ATP1A2),ENSG00000020577(SAMD4A),ENSG00000023191(RNH1),ENSG00000026025(VIM),ENSG00000035403(VCL),ENSG00000035862(TIMP2),ENSG00000035928(RFC1),ENSG00000043355(ZIC2),ENSG00000044115(CTNNA1),ENSG00000044524(EPHA3),ENSG0000004…	390	ENSG00000002746(HECW1),ENSG00000003756(RBM5),ENSG00000005249(PRKAR2B),ENSG00000005810(MYCBP2),ENSG00000006704(GTF2IRD1),ENSG00000007392(LUC7L),ENSG00000008083(JARID2),ENSG00000008196(TFAP2B),ENSG00000008277(ADAM22),ENSG00000009307(CSDE1),ENSG00000009694(TENM1),ENSG00000010244(ZNF207),ENSG00000010803(SCMH1),ENSG00000015171(ZMYND11),ENSG00000029363(BCLAF1),ENSG00000032219(ARID4A),ENSG00000033800(PI…	420	ENSG00000000003(TSPAN6),ENSG00000004142(POLDIP2),ENSG00000004478(FKBP4),ENSG00000005022(SLC25A5),ENSG00000005436(GCFC2),ENSG00000005448(WDR54),ENSG00000006042(TMEM98),ENSG00000008196(TFAP2B),ENSG00000008311(AASS),ENSG00000008405(CRY1),ENSG00000010278(CD9),ENSG00000011304(PTBP1),ENSG00000012061(ERCC1),ENSG00000012171(SEMA3B),ENSG00000014123(UFL1),ENSG00000018408(WWTR1),ENSG00000020577(SAMD4A),ENSG…	317	ENSG00000005022(SLC25A5),ENSG00000005513(SOX8),ENSG00000008083(JARID2),ENSG00000008311(AASS),ENSG00000010810(FYN),ENSG00000011275(RNF216),ENSG00000015171(ZMYND11),ENSG00000020426(MNAT1),ENSG00000035862(TIMP2),ENSG00000038382(TRIO),ENSG00000044574(HSPA5),ENSG00000046653(GPM6B),ENSG00000047932(GOPC),ENSG00000050405(LIMA1),ENSG00000052795(FNIP2),ENSG00000064115(TM7SF3),ENSG00000064393(HIPK2),ENSG000…	74	ENSG00000004939(SLC4A1),ENSG00000022840(RNF10),ENSG00000024048(UBR2),ENSG00000060138(YBX3),ENSG00000064201(TSPAN32),ENSG00000072274(TFRC),ENSG00000076864(RAP1GAP),ENSG00000082146(STRADB),ENSG00000086232(EIF2AK1),ENSG00000087074(PPP1R15A),ENSG00000088992(TESC),ENSG00000099785(MARCHF2),ENSG00000099804(CDC34),ENSG00000100225(FBXO7),ENSG00000101782(RIOK3),ENSG00000102145(GATA1),ENSG00000102760(RGCC),…	132	ENSG00000015413(DPEP1),ENSG00000018408(WWTR1),ENSG00000026025(VIM),ENSG00000034510(TMSB10),ENSG00000051523(CYBA),ENSG00000066056(TIE1),ENSG00000067560(RHOA),ENSG00000068305(MEF2A),ENSG00000072274(TFRC),ENSG00000073921(PICALM),ENSG00000075624(ACTB),ENSG00000078401(EDN1),ENSG00000078596(ITM2A),ENSG00000080503(SMARCA2),ENSG00000081189(MEF2C),ENSG00000084207(GSTP1),ENSG00000085276(MECOM),ENSG00000087…	144	ENSG00000009307(CSDE1),ENSG00000023734(STRAP),ENSG00000029993(HMGB3),ENSG00000031698(SARS1),ENSG00000034510(TMSB10),ENSG00000054148(PHPT1),ENSG00000065978(YBX1),ENSG00000072401(UBE2D1),ENSG00000072832(CRMP1),ENSG00000087191(PSMC5),ENSG00000087460(GNAS),ENSG00000089220(PEBP1),ENSG00000094916(CBX5),ENSG00000096384(HSP90AB1),ENSG00000099622(CIRBP),ENSG00000099956(SMARCB1),ENSG00000099977(DDT),ENSG00…	113	ENSG00000000003(TSPAN6),ENSG00000005020(SKAP2),ENSG00000010278(CD9),ENSG00000026025(VIM),ENSG00000034510(TMSB10),ENSG00000034713(GABARAPL2),ENSG00000046653(GPM6B),ENSG00000050165(DKK3),ENSG00000051523(CYBA),ENSG00000054148(PHPT1),ENSG00000065320(NTN1),ENSG00000065978(YBX1),ENSG00000067560(RHOA),ENSG00000074800(ENO1),ENSG00000075142(SRI),ENSG00000084207(GSTP1),ENSG00000088986(DYNLL1),ENSG000000892…	311	ENSG00000004478(FKBP4),ENSG00000005194(CIAPIN1),ENSG00000005249(PRKAR2B),ENSG00000009307(CSDE1),ENSG00000018189(RUFY3),ENSG00000023734(STRAP),ENSG00000029993(HMGB3),ENSG00000031698(SARS1),ENSG00000034510(TMSB10),ENSG00000034713(GABARAPL2),ENSG00000037965(HOXC8),ENSG00000047849(MAP4),ENSG00000047932(GOPC),ENSG00000054148(PHPT1),ENSG00000057608(GDI2),ENSG00000064300(NGFR),ENSG00000065978(YBX1),ENSG…	300	ENSG00000000003(TSPAN6),ENSG00000005194(CIAPIN1),ENSG00000006042(TMEM98),ENSG00000007372(PAX6),ENSG00000008294(SPAG9),ENSG00000008311(AASS),ENSG00000010244(ZNF207),ENSG00000011304(PTBP1),ENSG00000018408(WWTR1),ENSG00000026025(VIM),ENSG00000033800(PIAS1),ENSG00000035403(VCL),ENSG00000035928(RFC1),ENSG00000043355(ZIC2),ENSG00000044115(CTNNA1),ENSG00000044574(HSPA5),ENSG00000049323(LTBP1),ENSG000000…	455	ENSG00000002746(HECW1),ENSG00000004142(POLDIP2),ENSG00000004478(FKBP4),ENSG00000005194(CIAPIN1),ENSG00000005448(WDR54),ENSG00000006118(TMEM132A),ENSG00000007392(LUC7L),ENSG00000008196(TFAP2B),ENSG00000008405(CRY1),ENSG00000009307(CSDE1),ENSG00000009954(BAZ1B),ENSG00000010244(ZNF207),ENSG00000018189(RUFY3),ENSG00000022267(FHL1),ENSG00000023734(STRAP),ENSG00000029363(BCLAF1),ENSG00000031698(SARS1),…	517	ENSG00000002746(HECW1),ENSG00000003756(RBM5),ENSG00000004142(POLDIP2),ENSG00000004478(FKBP4),ENSG00000005194(CIAPIN1),ENSG00000005249(PRKAR2B),ENSG00000005448(WDR54),ENSG00000005700(IBTK),ENSG00000006652(IFRD1),ENSG00000007392(LUC7L),ENSG00000009307(CSDE1),ENSG00000009954(BAZ1B),ENSG00000010244(ZNF207),ENSG00000012232(EXTL3),ENSG00000018189(RUFY3),ENSG00000022267(FHL1),ENSG00000022840(RNF10),ENSG…	119	ENSG00000005022(SLC25A5),ENSG00000011600(TYROBP),ENSG00000019582(CD74),ENSG00000027697(IFNGR1),ENSG00000034510(TMSB10),ENSG00000051523(CYBA),ENSG00000065978(YBX1),ENSG00000066044(ELAVL1),ENSG00000066336(SPI1),ENSG00000067560(RHOA),ENSG00000070756(PABPC1),ENSG00000074800(ENO1),ENSG00000075624(ACTB),ENSG00000077549(CAPZB),ENSG00000081189(MEF2C),ENSG00000084207(GSTP1),ENSG00000087460(GNAS),ENSG00000…	106	ENSG00000003436(TFPI),ENSG00000005339(CREBBP),ENSG00000018625(ATP1A2),ENSG00000051523(CYBA),ENSG00000064651(SLC12A2),ENSG00000073712(FERMT2),ENSG00000074181(NOTCH3),ENSG00000076641(PAG1),ENSG00000081189(MEF2C),ENSG00000087074(PPP1R15A),ENSG00000088832(FKBP1A),ENSG00000088992(TESC),ENSG00000100603(SNW1),ENSG00000102265(TIMP1),ENSG00000102316(MAGED2),ENSG00000104067(TJP1),ENSG00000105894(PTN),ENSG0…	763	ENSG00000000003(TSPAN6),ENSG00000003402(CFLAR),ENSG00000004142(POLDIP2),ENSG00000004478(FKBP4),ENSG00000005020(SKAP2),ENSG00000005436(GCFC2),ENSG00000005448(WDR54),ENSG00000005700(IBTK),ENSG00000006042(TMEM98),ENSG00000006712(PAF1),ENSG00000007372(PAX6),ENSG00000008311(AASS),ENSG00000008405(CRY1),ENSG00000009307(CSDE1),ENSG00000009709(PAX7),ENSG00000009954(BAZ1B),ENSG00000010244(ZNF207),ENSG00000…	12	ENSG00000060138(YBX3),ENSG00000082146(STRADB),ENSG00000100225(FBXO7),ENSG00000101782(RIOK3),ENSG00000104765(BNIP3L),ENSG00000104904(OAZ1),ENSG00000105701(FKBP8),ENSG00000145335(SNCA),ENSG00000148908(RGS10),ENSG00000159346(ADIPOR1),ENSG00000171552(BCL2L1),ENSG00000183508(TENT5C)	328	ENSG00000000003(TSPAN6),ENSG00000004478(FKBP4),ENSG00000005022(SLC25A5),ENSG00000006042(TMEM98),ENSG00000009954(BAZ1B),ENSG00000011304(PTBP1),ENSG00000022267(FHL1),ENSG00000023191(RNH1),ENSG00000026025(VIM),ENSG00000029993(HMGB3),ENSG00000035928(RFC1),ENSG00000044574(HSPA5),ENSG00000046653(GPM6B),ENSG00000047410(TPR),ENSG00000049323(LTBP1),ENSG00000050165(DKK3),ENSG00000054118(THRAP3),ENSG0000005…
GO:0008150	Biological Process	GO:0050789	regulation of biological process	1182	ENSG00000001629(ANKIB1),ENSG00000002746(HECW1),ENSG00000003756(RBM5),ENSG00000004487(KDM1A),ENSG00000004866(ST7),ENSG00000004897(CDC27),ENSG00000005249(PRKAR2B),ENSG00000005339(CREBBP),ENSG00000005483(KMT2E),ENSG00000005700(IBTK),ENSG00000005801(ZNF195),ENSG00000005810(MYCBP2),ENSG00000006459(KDM7A),ENSG00000006704(GTF2IRD1),ENSG00000007168(PAFAH1B1),ENSG00000007392(LUC7L),ENSG00000008086(CDKL5),…	1131	ENSG00000001629(ANKIB1),ENSG00000002746(HECW1),ENSG00000003096(KLHL13),ENSG00000003756(RBM5),ENSG00000004487(KDM1A),ENSG00000004866(ST7),ENSG00000004897(CDC27),ENSG00000005249(PRKAR2B),ENSG00000005339(CREBBP),ENSG00000005483(KMT2E),ENSG00000005700(IBTK),ENSG00000005801(ZNF195),ENSG00000005810(MYCBP2),ENSG00000006704(GTF2IRD1),ENSG00000007168(PAFAH1B1),ENSG00000007392(LUC7L),ENSG00000008083(JARID2…	645	ENSG00000001629(ANKIB1),ENSG00000002746(HECW1),ENSG00000003756(RBM5),ENSG00000004866(ST7),ENSG00000005249(PRKAR2B),ENSG00000005486(RHBDD2),ENSG00000005810(MYCBP2),ENSG00000006704(GTF2IRD1),ENSG00000008277(ADAM22),ENSG00000010803(SCMH1),ENSG00000011243(AKAP8L),ENSG00000011332(DPF1),ENSG00000011566(MAP4K3),ENSG00000015153(YAF2),ENSG00000015592(STMN4),ENSG00000017260(ATP2C1),ENSG00000018189(RUFY3),E…	738	ENSG00000004478(FKBP4),ENSG00000005194(CIAPIN1),ENSG00000005448(WDR54),ENSG00000005810(MYCBP2),ENSG00000006118(TMEM132A),ENSG00000006451(RALA),ENSG00000006652(IFRD1),ENSG00000007080(CCDC124),ENSG00000007944(MYLIP),ENSG00000008988(RPS20),ENSG00000009307(CSDE1),ENSG00000011304(PTBP1),ENSG00000012061(ERCC1),ENSG00000012660(ELOVL5),ENSG00000013275(PSMC4),ENSG00000015592(STMN4),ENSG00000016082(ISL1),E…	763	ENSG00000000003(TSPAN6),ENSG00000003436(TFPI),ENSG00000005020(SKAP2),ENSG00000005339(CREBBP),ENSG00000005889(ZFX),ENSG00000006042(TMEM98),ENSG00000006468(ETV1),ENSG00000008294(SPAG9),ENSG00000008311(AASS),ENSG00000010017(RANBP9),ENSG00000010278(CD9),ENSG00000011405(PIK3C2A),ENSG00000011566(MAP4K3),ENSG00000018189(RUFY3),ENSG00000018236(CNTN1),ENSG00000018625(ATP1A2),ENSG00000022267(FHL1),ENSG0000…	406	ENSG00000003402(CFLAR),ENSG00000005020(SKAP2),ENSG00000005022(SLC25A5),ENSG00000008988(RPS20),ENSG00000010017(RANBP9),ENSG00000011600(TYROBP),ENSG00000012061(ERCC1),ENSG00000012660(ELOVL5),ENSG00000013275(PSMC4),ENSG00000015475(BID),ENSG00000017260(ATP2C1),ENSG00000017427(IGF1),ENSG00000019582(CD74),ENSG00000023902(PLEKHO1),ENSG00000025293(PHF20),ENSG00000027697(IFNGR1),ENSG00000029725(RABEP1),EN…	411	ENSG00000005022(SLC25A5),ENSG00000006042(TMEM98),ENSG00000008294(SPAG9),ENSG00000010803(SCMH1),ENSG00000011465(DCN),ENSG00000012061(ERCC1),ENSG00000018408(WWTR1),ENSG00000018625(ATP1A2),ENSG00000020577(SAMD4A),ENSG00000023191(RNH1),ENSG00000026025(VIM),ENSG00000035403(VCL),ENSG00000035862(TIMP2),ENSG00000035928(RFC1),ENSG00000038427(VCAN),ENSG00000042753(AP2S1),ENSG00000043355(ZIC2),ENSG000000441…	762	ENSG00000002746(HECW1),ENSG00000003096(KLHL13),ENSG00000003756(RBM5),ENSG00000004866(ST7),ENSG00000005249(PRKAR2B),ENSG00000005483(KMT2E),ENSG00000005486(RHBDD2),ENSG00000005810(MYCBP2),ENSG00000006704(GTF2IRD1),ENSG00000007392(LUC7L),ENSG00000008083(JARID2),ENSG00000008196(TFAP2B),ENSG00000008277(ADAM22),ENSG00000009307(CSDE1),ENSG00000009694(TENM1),ENSG00000010244(ZNF207),ENSG00000010803(SCMH1)…	753	ENSG00000000003(TSPAN6),ENSG00000004142(POLDIP2),ENSG00000004478(FKBP4),ENSG00000005022(SLC25A5),ENSG00000005436(GCFC2),ENSG00000005448(WDR54),ENSG00000006042(TMEM98),ENSG00000006625(GGCT),ENSG00000007080(CCDC124),ENSG00000008196(TFAP2B),ENSG00000008311(AASS),ENSG00000008405(CRY1),ENSG00000008988(RPS20),ENSG00000010278(CD9),ENSG00000011304(PTBP1),ENSG00000012061(ERCC1),ENSG00000012171(SEMA3B),ENS…	578	ENSG00000004777(ARHGAP33),ENSG00000005022(SLC25A5),ENSG00000005513(SOX8),ENSG00000008083(JARID2),ENSG00000008311(AASS),ENSG00000010810(FYN),ENSG00000011275(RNF216),ENSG00000011405(PIK3C2A),ENSG00000012983(MAP4K5),ENSG00000015171(ZMYND11),ENSG00000018236(CNTN1),ENSG00000019144(PHLDB1),ENSG00000020426(MNAT1),ENSG00000029725(RABEP1),ENSG00000035862(TIMP2),ENSG00000036549(ZZZ3),ENSG00000038382(TRIO),…	124	ENSG00000004939(SLC4A1),ENSG00000022840(RNF10),ENSG00000024048(UBR2),ENSG00000029534(ANK1),ENSG00000057757(PITHD1),ENSG00000060138(YBX3),ENSG00000064201(TSPAN32),ENSG00000066926(FECH),ENSG00000072274(TFRC),ENSG00000076864(RAP1GAP),ENSG00000082146(STRADB),ENSG00000086232(EIF2AK1),ENSG00000087074(PPP1R15A),ENSG00000088992(TESC),ENSG00000090238(YPEL3),ENSG00000099785(MARCHF2),ENSG00000099804(CDC34),…	221	ENSG00000015413(DPEP1),ENSG00000018408(WWTR1),ENSG00000026025(VIM),ENSG00000034510(TMSB10),ENSG00000034677(RNF19A),ENSG00000042753(AP2S1),ENSG00000051523(CYBA),ENSG00000061676(NCKAP1),ENSG00000066056(TIE1),ENSG00000067082(KLF6),ENSG00000067560(RHOA),ENSG00000068305(MEF2A),ENSG00000072274(TFRC),ENSG00000073921(PICALM),ENSG00000075618(FSCN1),ENSG00000075624(ACTB),ENSG00000078401(EDN1),ENSG000000785…	265	ENSG00000009307(CSDE1),ENSG00000015592(STMN4),ENSG00000023734(STRAP),ENSG00000029993(HMGB3),ENSG00000031698(SARS1),ENSG00000034510(TMSB10),ENSG00000042753(AP2S1),ENSG00000053438(NNAT),ENSG00000054148(PHPT1),ENSG00000063046(EIF4B),ENSG00000065978(YBX1),ENSG00000068796(KIF2A),ENSG00000069275(NUCKS1),ENSG00000069956(MAPK6),ENSG00000072401(UBE2D1),ENSG00000072832(CRMP1),ENSG00000077097(TOP2B),ENSG000…	209	ENSG00000000003(TSPAN6),ENSG00000004838(ZMYND10),ENSG00000005020(SKAP2),ENSG00000008988(RPS20),ENSG00000010278(CD9),ENSG00000026025(VIM),ENSG00000034510(TMSB10),ENSG00000034713(GABARAPL2),ENSG00000042753(AP2S1),ENSG00000046653(GPM6B),ENSG00000050165(DKK3),ENSG00000051523(CYBA),ENSG00000054148(PHPT1),ENSG00000065320(NTN1),ENSG00000065978(YBX1),ENSG00000067560(RHOA),ENSG00000074201(CLNS1A),ENSG0000…	621	ENSG00000002330(BAD),ENSG00000004478(FKBP4),ENSG00000005194(CIAPIN1),ENSG00000005249(PRKAR2B),ENSG00000005486(RHBDD2),ENSG00000006451(RALA),ENSG00000007080(CCDC124),ENSG00000009307(CSDE1),ENSG00000011332(DPF1),ENSG00000015592(STMN4),ENSG00000018189(RUFY3),ENSG00000023734(STRAP),ENSG00000025156(HSF2),ENSG00000028277(POU2F2),ENSG00000029725(RABEP1),ENSG00000029993(HMGB3),ENSG00000031698(SARS1),ENSG…	528	ENSG00000000003(TSPAN6),ENSG00000005194(CIAPIN1),ENSG00000005486(RHBDD2),ENSG00000006042(TMEM98),ENSG00000007080(CCDC124),ENSG00000007372(PAX6),ENSG00000008294(SPAG9),ENSG00000008311(AASS),ENSG00000008988(RPS20),ENSG00000010244(ZNF207),ENSG00000011304(PTBP1),ENSG00000013441(CLK1),ENSG00000014824(SLC30A9),ENSG00000018408(WWTR1),ENSG00000026025(VIM),ENSG00000033800(PIAS1),ENSG00000034677(RNF19A),EN…	883	ENSG00000002330(BAD),ENSG00000002746(HECW1),ENSG00000003096(KLHL13),ENSG00000004142(POLDIP2),ENSG00000004478(FKBP4),ENSG00000004866(ST7),ENSG00000005194(CIAPIN1),ENSG00000005448(WDR54),ENSG00000005483(KMT2E),ENSG00000005486(RHBDD2),ENSG00000005801(ZNF195),ENSG00000006118(TMEM132A),ENSG00000006451(RALA),ENSG00000007392(LUC7L),ENSG00000008196(TFAP2B),ENSG00000008324(SS18L2),ENSG00000008405(CRY1),EN…	1000	ENSG00000002330(BAD),ENSG00000002746(HECW1),ENSG00000003756(RBM5),ENSG00000004142(POLDIP2),ENSG00000004478(FKBP4),ENSG00000004866(ST7),ENSG00000005194(CIAPIN1),ENSG00000005249(PRKAR2B),ENSG00000005448(WDR54),ENSG00000005483(KMT2E),ENSG00000005486(RHBDD2),ENSG00000005700(IBTK),ENSG00000005801(ZNF195),ENSG00000006652(IFRD1),ENSG00000007392(LUC7L),ENSG00000009307(CSDE1),ENSG00000009954(BAZ1B),ENSG00…	209	ENSG00000005022(SLC25A5),ENSG00000011600(TYROBP),ENSG00000019582(CD74),ENSG00000023902(PLEKHO1),ENSG00000027697(IFNGR1),ENSG00000034510(TMSB10),ENSG00000042753(AP2S1),ENSG00000051523(CYBA),ENSG00000054282(SDCCAG8),ENSG00000065978(YBX1),ENSG00000066044(ELAVL1),ENSG00000066336(SPI1),ENSG00000067560(RHOA),ENSG00000070756(PABPC1),ENSG00000074800(ENO1),ENSG00000075624(ACTB),ENSG00000077420(APBB1IP),EN…	174	ENSG00000003436(TFPI),ENSG00000005339(CREBBP),ENSG00000008256(CYTH3),ENSG00000018625(ATP1A2),ENSG00000042753(AP2S1),ENSG00000051523(CYBA),ENSG00000058272(PPP1R12A),ENSG00000064651(SLC12A2),ENSG00000067082(KLF6),ENSG00000069431(ABCC9),ENSG00000070761(CFAP20),ENSG00000073712(FERMT2),ENSG00000074181(NOTCH3),ENSG00000074416(MGLL),ENSG00000076641(PAG1),ENSG00000079215(SLC1A3),ENSG00000081189(MEF2C),EN…	1362	ENSG00000000003(TSPAN6),ENSG00000003402(CFLAR),ENSG00000004142(POLDIP2),ENSG00000004478(FKBP4),ENSG00000004897(CDC27),ENSG00000004975(DVL2),ENSG00000005020(SKAP2),ENSG00000005436(GCFC2),ENSG00000005448(WDR54),ENSG00000005700(IBTK),ENSG00000006042(TMEM98),ENSG00000006634(DBF4),ENSG00000006712(PAF1),ENSG00000007372(PAX6),ENSG00000008311(AASS),ENSG00000008324(SS18L2),ENSG00000008405(CRY1),ENSG000000…	26	ENSG00000060138(YBX3),ENSG00000066926(FECH),ENSG00000082146(STRADB),ENSG00000090238(YPEL3),ENSG00000100225(FBXO7),ENSG00000101782(RIOK3),ENSG00000104765(BNIP3L),ENSG00000104904(OAZ1),ENSG00000105701(FKBP8),ENSG00000111666(CHPT1),ENSG00000124098(FAM210B),ENSG00000130830(MPP1),ENSG00000136929(HEMGN),ENSG00000145335(SNCA),ENSG00000145354(CISD2),ENSG00000147454(SLC25A37),ENSG00000148908(RGS10),ENSG00…	589	ENSG00000000003(TSPAN6),ENSG00000004478(FKBP4),ENSG00000005022(SLC25A5),ENSG00000006042(TMEM98),ENSG00000006625(GGCT),ENSG00000007080(CCDC124),ENSG00000008988(RPS20),ENSG00000009954(BAZ1B),ENSG00000011304(PTBP1),ENSG00000012660(ELOVL5),ENSG00000013810(TACC3),ENSG00000022267(FHL1),ENSG00000023191(RNH1),ENSG00000026025(VIM),ENSG00000029993(HMGB3),ENSG00000035928(RFC1),ENSG00000042753(AP2S1),ENSG000…
GO:0008150	Biological Process	GO:0050896	response to stimulus	806	ENSG00000002746(HECW1),ENSG00000004487(KDM1A),ENSG00000005249(PRKAR2B),ENSG00000005339(CREBBP),ENSG00000005810(MYCBP2),ENSG00000006704(GTF2IRD1),ENSG00000007168(PAFAH1B1),ENSG00000009954(BAZ1B),ENSG00000010017(RANBP9),ENSG00000010810(FYN),ENSG00000011258(MBTD1),ENSG00000011332(DPF1),ENSG00000011405(PIK3C2A),ENSG00000011566(MAP4K3),ENSG00000012983(MAP4K5),ENSG00000014824(SLC30A9),ENSG00000017260(A…	767	ENSG00000002746(HECW1),ENSG00000004487(KDM1A),ENSG00000005249(PRKAR2B),ENSG00000005339(CREBBP),ENSG00000005810(MYCBP2),ENSG00000006704(GTF2IRD1),ENSG00000007168(PAFAH1B1),ENSG00000008083(JARID2),ENSG00000009413(REV3L),ENSG00000009694(TENM1),ENSG00000010017(RANBP9),ENSG00000010810(FYN),ENSG00000011258(MBTD1),ENSG00000011405(PIK3C2A),ENSG00000011566(MAP4K3),ENSG00000012983(MAP4K5),ENSG00000014824(S…	472	ENSG00000002746(HECW1),ENSG00000005249(PRKAR2B),ENSG00000005486(RHBDD2),ENSG00000005810(MYCBP2),ENSG00000006704(GTF2IRD1),ENSG00000011332(DPF1),ENSG00000011566(MAP4K3),ENSG00000017260(ATP2C1),ENSG00000021645(NRXN3),ENSG00000028277(POU2F2),ENSG00000031003(FAM13B),ENSG00000032219(ARID4A),ENSG00000033170(FUT8),ENSG00000038219(BOD1L1),ENSG00000038382(TRIO),ENSG00000040341(STAU2),ENSG00000041515(MYO16…	534	ENSG00000004478(FKBP4),ENSG00000005448(WDR54),ENSG00000005810(MYCBP2),ENSG00000006118(TMEM132A),ENSG00000006451(RALA),ENSG00000008988(RPS20),ENSG00000010256(UQCRC1),ENSG00000011009(LYPLA2),ENSG00000011304(PTBP1),ENSG00000012061(ERCC1),ENSG00000016082(ISL1),ENSG00000020426(MNAT1),ENSG00000023734(STRAP),ENSG00000033327(GAB2),ENSG00000035403(VCL),ENSG00000035862(TIMP2),ENSG00000044115(CTNNA1),ENSG00…	591	ENSG00000000003(TSPAN6),ENSG00000003436(TFPI),ENSG00000005020(SKAP2),ENSG00000005339(CREBBP),ENSG00000006042(TMEM98),ENSG00000006468(ETV1),ENSG00000008294(SPAG9),ENSG00000008394(MGST1),ENSG00000009413(REV3L),ENSG00000010017(RANBP9),ENSG00000010278(CD9),ENSG00000011201(ANOS1),ENSG00000011405(PIK3C2A),ENSG00000011566(MAP4K3),ENSG00000018236(CNTN1),ENSG00000018625(ATP1A2),ENSG00000023171(GRAMD1B),EN…	359	ENSG00000003402(CFLAR),ENSG00000005020(SKAP2),ENSG00000005022(SLC25A5),ENSG00000008988(RPS20),ENSG00000010017(RANBP9),ENSG00000011600(TYROBP),ENSG00000012061(ERCC1),ENSG00000015475(BID),ENSG00000017260(ATP2C1),ENSG00000017427(IGF1),ENSG00000019582(CD74),ENSG00000026297(RNASET2),ENSG00000027697(IFNGR1),ENSG00000029725(RABEP1),ENSG00000030582(GRN),ENSG00000033327(GAB2),ENSG00000035862(TIMP2),ENSG00…	360	ENSG00000005022(SLC25A5),ENSG00000006042(TMEM98),ENSG00000008294(SPAG9),ENSG00000011465(DCN),ENSG00000012061(ERCC1),ENSG00000018408(WWTR1),ENSG00000018625(ATP1A2),ENSG00000026025(VIM),ENSG00000035403(VCL),ENSG00000035862(TIMP2),ENSG00000035928(RFC1),ENSG00000044115(CTNNA1),ENSG00000044524(EPHA3),ENSG00000044574(HSPA5),ENSG00000049323(LTBP1),ENSG00000051108(HERPUD1),ENSG00000051523(CYBA),ENSG00000…	509	ENSG00000002746(HECW1),ENSG00000005249(PRKAR2B),ENSG00000005486(RHBDD2),ENSG00000005810(MYCBP2),ENSG00000006704(GTF2IRD1),ENSG00000008083(JARID2),ENSG00000008196(TFAP2B),ENSG00000009694(TENM1),ENSG00000010244(ZNF207),ENSG00000011332(DPF1),ENSG00000011566(MAP4K3),ENSG00000014824(SLC30A9),ENSG00000015171(ZMYND11),ENSG00000017260(ATP2C1),ENSG00000021645(NRXN3),ENSG00000028277(POU2F2),ENSG00000029363…	633	ENSG00000000003(TSPAN6),ENSG00000004142(POLDIP2),ENSG00000004478(FKBP4),ENSG00000005022(SLC25A5),ENSG00000005448(WDR54),ENSG00000006042(TMEM98),ENSG00000006625(GGCT),ENSG00000008196(TFAP2B),ENSG00000008394(MGST1),ENSG00000008405(CRY1),ENSG00000008988(RPS20),ENSG00000010256(UQCRC1),ENSG00000010278(CD9),ENSG00000011304(PTBP1),ENSG00000012061(ERCC1),ENSG00000012171(SEMA3B),ENSG00000014123(UFL1),ENSG…	445	ENSG00000004777(ARHGAP33),ENSG00000005022(SLC25A5),ENSG00000005513(SOX8),ENSG00000008083(JARID2),ENSG00000010810(FYN),ENSG00000011275(RNF216),ENSG00000011405(PIK3C2A),ENSG00000012983(MAP4K5),ENSG00000015171(ZMYND11),ENSG00000018236(CNTN1),ENSG00000020426(MNAT1),ENSG00000029725(RABEP1),ENSG00000035862(TIMP2),ENSG00000038382(TRIO),ENSG00000039319(ZFYVE16),ENSG00000044574(HSPA5),ENSG00000052795(FNIP…	108	ENSG00000004939(SLC4A1),ENSG00000022840(RNF10),ENSG00000024048(UBR2),ENSG00000029534(ANK1),ENSG00000060138(YBX3),ENSG00000064201(TSPAN32),ENSG00000066926(FECH),ENSG00000072274(TFRC),ENSG00000076864(RAP1GAP),ENSG00000079257(LXN),ENSG00000082146(STRADB),ENSG00000086232(EIF2AK1),ENSG00000086506(HBQ1),ENSG00000087074(PPP1R15A),ENSG00000088992(TESC),ENSG00000090238(YPEL3),ENSG00000099785(MARCHF2),ENSG…	203	ENSG00000015413(DPEP1),ENSG00000018408(WWTR1),ENSG00000026025(VIM),ENSG00000051523(CYBA),ENSG00000061676(NCKAP1),ENSG00000066056(TIE1),ENSG00000067560(RHOA),ENSG00000068305(MEF2A),ENSG00000072274(TFRC),ENSG00000075624(ACTB),ENSG00000078401(EDN1),ENSG00000078596(ITM2A),ENSG00000079257(LXN),ENSG00000080503(SMARCA2),ENSG00000081189(MEF2C),ENSG00000084207(GSTP1),ENSG00000085276(MECOM),ENSG00000085563…	194	ENSG00000022277(RTF2),ENSG00000023734(STRAP),ENSG00000029993(HMGB3),ENSG00000054148(PHPT1),ENSG00000065518(NDUFB4),ENSG00000065978(YBX1),ENSG00000069275(NUCKS1),ENSG00000069956(MAPK6),ENSG00000072401(UBE2D1),ENSG00000077097(TOP2B),ENSG00000077279(DCX),ENSG00000078668(VDAC3),ENSG00000086065(CHMP5),ENSG00000087258(GNAO1),ENSG00000087460(GNAS),ENSG00000089220(PEBP1),ENSG00000092964(DPYSL2),ENSG00000…	173	ENSG00000000003(TSPAN6),ENSG00000005020(SKAP2),ENSG00000008988(RPS20),ENSG00000010278(CD9),ENSG00000026025(VIM),ENSG00000034713(GABARAPL2),ENSG00000050165(DKK3),ENSG00000051523(CYBA),ENSG00000054148(PHPT1),ENSG00000065320(NTN1),ENSG00000065978(YBX1),ENSG00000067560(RHOA),ENSG00000074800(ENO1),ENSG00000075142(SRI),ENSG00000078295(ADCY2),ENSG00000079215(SLC1A3),ENSG00000081870(IFT25),ENSG0000008420…	422	ENSG00000002330(BAD),ENSG00000004478(FKBP4),ENSG00000005249(PRKAR2B),ENSG00000005486(RHBDD2),ENSG00000006451(RALA),ENSG00000010256(UQCRC1),ENSG00000011332(DPF1),ENSG00000022277(RTF2),ENSG00000023734(STRAP),ENSG00000028277(POU2F2),ENSG00000029725(RABEP1),ENSG00000029993(HMGB3),ENSG00000034713(GABARAPL2),ENSG00000050130(JKAMP),ENSG00000054148(PHPT1),ENSG00000055163(CYFIP2),ENSG00000057608(GDI2),ENS…	401	ENSG00000000003(TSPAN6),ENSG00000005486(RHBDD2),ENSG00000006042(TMEM98),ENSG00000007372(PAX6),ENSG00000008294(SPAG9),ENSG00000008394(MGST1),ENSG00000008988(RPS20),ENSG00000010244(ZNF207),ENSG00000010256(UQCRC1),ENSG00000011304(PTBP1),ENSG00000014824(SLC30A9),ENSG00000018408(WWTR1),ENSG00000022277(RTF2),ENSG00000026025(VIM),ENSG00000033800(PIAS1),ENSG00000035403(VCL),ENSG00000035928(RFC1),ENSG0000…	586	ENSG00000002330(BAD),ENSG00000002746(HECW1),ENSG00000004142(POLDIP2),ENSG00000004478(FKBP4),ENSG00000005448(WDR54),ENSG00000005486(RHBDD2),ENSG00000006118(TMEM132A),ENSG00000006451(RALA),ENSG00000008196(TFAP2B),ENSG00000008405(CRY1),ENSG00000008988(RPS20),ENSG00000009954(BAZ1B),ENSG00000010244(ZNF207),ENSG00000010256(UQCRC1),ENSG00000011332(DPF1),ENSG00000014824(SLC30A9),ENSG00000021645(NRXN3),EN…	662	ENSG00000002330(BAD),ENSG00000002746(HECW1),ENSG00000004142(POLDIP2),ENSG00000004478(FKBP4),ENSG00000005249(PRKAR2B),ENSG00000005448(WDR54),ENSG00000005486(RHBDD2),ENSG00000009954(BAZ1B),ENSG00000010244(ZNF207),ENSG00000010256(UQCRC1),ENSG00000011009(LYPLA2),ENSG00000011332(DPF1),ENSG00000012232(EXTL3),ENSG00000014824(SLC30A9),ENSG00000022840(RNF10),ENSG00000023734(STRAP),ENSG00000028277(POU2F2),…	176	ENSG00000005022(SLC25A5),ENSG00000011600(TYROBP),ENSG00000019582(CD74),ENSG00000022277(RTF2),ENSG00000026297(RNASET2),ENSG00000027697(IFNGR1),ENSG00000051523(CYBA),ENSG00000065978(YBX1),ENSG00000066336(SPI1),ENSG00000067560(RHOA),ENSG00000074800(ENO1),ENSG00000075624(ACTB),ENSG00000077420(APBB1IP),ENSG00000081189(MEF2C),ENSG00000084207(GSTP1),ENSG00000087460(GNAS),ENSG00000089248(ERP29),ENSG00000…	155	ENSG00000003436(TFPI),ENSG00000005339(CREBBP),ENSG00000008256(CYTH3),ENSG00000018625(ATP1A2),ENSG00000051523(CYBA),ENSG00000058272(PPP1R12A),ENSG00000064651(SLC12A2),ENSG00000069431(ABCC9),ENSG00000073712(FERMT2),ENSG00000074181(NOTCH3),ENSG00000074416(MGLL),ENSG00000076641(PAG1),ENSG00000079215(SLC1A3),ENSG00000081189(MEF2C),ENSG00000087074(PPP1R15A),ENSG00000088832(FKBP1A),ENSG00000088992(TESC)…	945	ENSG00000000003(TSPAN6),ENSG00000003402(CFLAR),ENSG00000004142(POLDIP2),ENSG00000004478(FKBP4),ENSG00000004975(DVL2),ENSG00000005020(SKAP2),ENSG00000005448(WDR54),ENSG00000006042(TMEM98),ENSG00000006712(PAF1),ENSG00000007372(PAX6),ENSG00000008405(CRY1),ENSG00000008988(RPS20),ENSG00000009954(BAZ1B),ENSG00000010244(ZNF207),ENSG00000010256(UQCRC1),ENSG00000010278(CD9),ENSG00000010361(FUZ),ENSG000000…	26	ENSG00000060138(YBX3),ENSG00000066926(FECH),ENSG00000082146(STRADB),ENSG00000086506(HBQ1),ENSG00000088826(SMOX),ENSG00000090238(YPEL3),ENSG00000100225(FBXO7),ENSG00000101782(RIOK3),ENSG00000104765(BNIP3L),ENSG00000105701(FKBP8),ENSG00000124098(FAM210B),ENSG00000130830(MPP1),ENSG00000145335(SNCA),ENSG00000148908(RGS10),ENSG00000158578(ALAS2),ENSG00000159346(ADIPOR1),ENSG00000171552(BCL2L1),ENSG000…	427	ENSG00000000003(TSPAN6),ENSG00000004478(FKBP4),ENSG00000005022(SLC25A5),ENSG00000006042(TMEM98),ENSG00000006625(GGCT),ENSG00000008394(MGST1),ENSG00000008988(RPS20),ENSG00000009954(BAZ1B),ENSG00000010256(UQCRC1),ENSG00000011304(PTBP1),ENSG00000026025(VIM),ENSG00000029993(HMGB3),ENSG00000035928(RFC1),ENSG00000044574(HSPA5),ENSG00000047410(TPR),ENSG00000049323(LTBP1),ENSG00000049541(RFC2),ENSG000000…
GO:0008150	Biological Process	GO:0051179	localization	655	ENSG00000004487(KDM1A),ENSG00000005339(CREBBP),ENSG00000005700(IBTK),ENSG00000005810(MYCBP2),ENSG00000007168(PAFAH1B1),ENSG00000008086(CDKL5),ENSG00000008277(ADAM22),ENSG00000008869(HEATR5B),ENSG00000010810(FYN),ENSG00000011243(AKAP8L),ENSG00000011405(PIK3C2A),ENSG00000014824(SLC30A9),ENSG00000015676(NUDCD3),ENSG00000017260(ATP2C1),ENSG00000018189(RUFY3),ENSG00000021574(SPAST),ENSG00000023228(NDU…	642	ENSG00000004487(KDM1A),ENSG00000005339(CREBBP),ENSG00000005700(IBTK),ENSG00000005810(MYCBP2),ENSG00000007168(PAFAH1B1),ENSG00000008083(JARID2),ENSG00000008086(CDKL5),ENSG00000008277(ADAM22),ENSG00000008869(HEATR5B),ENSG00000009694(TENM1),ENSG00000010810(FYN),ENSG00000011243(AKAP8L),ENSG00000011405(PIK3C2A),ENSG00000014824(SLC30A9),ENSG00000017260(ATP2C1),ENSG00000021574(SPAST),ENSG00000021645(NRX…	425	ENSG00000005810(MYCBP2),ENSG00000008277(ADAM22),ENSG00000011243(AKAP8L),ENSG00000017260(ATP2C1),ENSG00000018189(RUFY3),ENSG00000021645(NRXN3),ENSG00000028277(POU2F2),ENSG00000032219(ARID4A),ENSG00000033170(FUT8),ENSG00000033627(ATP6V0A1),ENSG00000040341(STAU2),ENSG00000047249(ATP6V1H),ENSG00000047849(MAP4),ENSG00000048052(HDAC9),ENSG00000049759(NEDD4L),ENSG00000050030(NEXMIF),ENSG00000053438(NNAT…	454	ENSG00000004478(FKBP4),ENSG00000005448(WDR54),ENSG00000005810(MYCBP2),ENSG00000006118(TMEM132A),ENSG00000006451(RALA),ENSG00000010256(UQCRC1),ENSG00000010270(STARD3NL),ENSG00000016082(ISL1),ENSG00000033327(GAB2),ENSG00000034510(TMSB10),ENSG00000035403(VCL),ENSG00000044115(CTNNA1),ENSG00000047249(ATP6V1H),ENSG00000050820(BCAR1),ENSG00000054116(TRAPPC3),ENSG00000058063(ATP11B),ENSG00000058262(SEC61…	481	ENSG00000005339(CREBBP),ENSG00000006042(TMEM98),ENSG00000006125(AP2B1),ENSG00000008294(SPAG9),ENSG00000008394(MGST1),ENSG00000010278(CD9),ENSG00000011405(PIK3C2A),ENSG00000018189(RUFY3),ENSG00000018236(CNTN1),ENSG00000018625(ATP1A2),ENSG00000022267(FHL1),ENSG00000023171(GRAMD1B),ENSG00000033170(FUT8),ENSG00000034713(GABARAPL2),ENSG00000035403(VCL),ENSG00000038427(VCAN),ENSG00000039319(ZFYVE16),EN…	269	ENSG00000003056(M6PR),ENSG00000005022(SLC25A5),ENSG00000011600(TYROBP),ENSG00000015475(BID),ENSG00000017260(ATP2C1),ENSG00000017427(IGF1),ENSG00000019582(CD74),ENSG00000023902(PLEKHO1),ENSG00000029725(RABEP1),ENSG00000030582(GRN),ENSG00000033327(GAB2),ENSG00000042753(AP2S1),ENSG00000044574(HSPA5),ENSG00000048052(HDAC9),ENSG00000051108(HERPUD1),ENSG00000051523(CYBA),ENSG00000054282(SDCCAG8),ENSG00…	305	ENSG00000004059(ARF5),ENSG00000005022(SLC25A5),ENSG00000005243(COPZ2),ENSG00000006042(TMEM98),ENSG00000008294(SPAG9),ENSG00000008952(SEC62),ENSG00000011028(MRC2),ENSG00000011465(DCN),ENSG00000018408(WWTR1),ENSG00000018625(ATP1A2),ENSG00000023191(RNH1),ENSG00000035403(VCL),ENSG00000038427(VCAN),ENSG00000042753(AP2S1),ENSG00000044115(CTNNA1),ENSG00000044524(EPHA3),ENSG00000044574(HSPA5),ENSG0000004…	440	ENSG00000005810(MYCBP2),ENSG00000008083(JARID2),ENSG00000008196(TFAP2B),ENSG00000008277(ADAM22),ENSG00000008869(HEATR5B),ENSG00000009694(TENM1),ENSG00000011243(AKAP8L),ENSG00000014824(SLC30A9),ENSG00000017260(ATP2C1),ENSG00000021574(SPAST),ENSG00000021645(NRXN3),ENSG00000025796(SEC63),ENSG00000028277(POU2F2),ENSG00000029363(BCLAF1),ENSG00000029725(RABEP1),ENSG00000030066(NUP160),ENSG00000032219(A…	460	ENSG00000004478(FKBP4),ENSG00000005022(SLC25A5),ENSG00000005448(WDR54),ENSG00000006042(TMEM98),ENSG00000008196(TFAP2B),ENSG00000008394(MGST1),ENSG00000008405(CRY1),ENSG00000010256(UQCRC1),ENSG00000010278(CD9),ENSG00000012171(SEMA3B),ENSG00000014123(UFL1),ENSG00000018408(WWTR1),ENSG00000030582(GRN),ENSG00000035403(VCL),ENSG00000038427(VCAN),ENSG00000044115(CTNNA1),ENSG00000044459(CNTLN),ENSG000000…	411	ENSG00000004777(ARHGAP33),ENSG00000004779(NDUFAB1),ENSG00000005022(SLC25A5),ENSG00000005513(SOX8),ENSG00000008083(JARID2),ENSG00000010810(FYN),ENSG00000011405(PIK3C2A),ENSG00000018236(CNTN1),ENSG00000023228(NDUFS1),ENSG00000028528(SNX1),ENSG00000029725(RABEP1),ENSG00000038427(VCAN),ENSG00000039319(ZFYVE16),ENSG00000044574(HSPA5),ENSG00000046653(GPM6B),ENSG00000047932(GOPC),ENSG00000050405(LIMA1),…	85	ENSG00000004939(SLC4A1),ENSG00000013306(SLC25A39),ENSG00000029534(ANK1),ENSG00000072274(TFRC),ENSG00000082146(STRADB),ENSG00000086232(EIF2AK1),ENSG00000086506(HBQ1),ENSG00000087074(PPP1R15A),ENSG00000087086(FTL),ENSG00000088992(TESC),ENSG00000099785(MARCHF2),ENSG00000100225(FBXO7),ENSG00000102145(GATA1),ENSG00000102760(RGCC),ENSG00000104522(GFUS),ENSG00000104765(BNIP3L),ENSG00000104904(OAZ1),ENSG…	176	ENSG00000004059(ARF5),ENSG00000015413(DPEP1),ENSG00000017483(SLC38A5),ENSG00000018408(WWTR1),ENSG00000034510(TMSB10),ENSG00000042753(AP2S1),ENSG00000051523(CYBA),ENSG00000059804(SLC2A3),ENSG00000061676(NCKAP1),ENSG00000065054(NHERF2),ENSG00000066056(TIE1),ENSG00000067560(RHOA),ENSG00000068305(MEF2A),ENSG00000072274(TFRC),ENSG00000073921(PICALM),ENSG00000075618(FSCN1),ENSG00000075624(ACTB),ENSG000…	193	ENSG00000004779(NDUFAB1),ENSG00000034510(TMSB10),ENSG00000042753(AP2S1),ENSG00000053438(NNAT),ENSG00000054148(PHPT1),ENSG00000065518(NDUFB4),ENSG00000065978(YBX1),ENSG00000068796(KIF2A),ENSG00000077097(TOP2B),ENSG00000077279(DCX),ENSG00000078668(VDAC3),ENSG00000086065(CHMP5),ENSG00000087460(GNAS),ENSG00000090266(NDUFB2),ENSG00000092964(DPYSL2),ENSG00000096384(HSP90AB1),ENSG00000099246(RAB18),ENSG…	159	ENSG00000004838(ZMYND10),ENSG00000010278(CD9),ENSG00000034510(TMSB10),ENSG00000034713(GABARAPL2),ENSG00000042753(AP2S1),ENSG00000046653(GPM6B),ENSG00000051523(CYBA),ENSG00000054148(PHPT1),ENSG00000065320(NTN1),ENSG00000065978(YBX1),ENSG00000067208(EVI5),ENSG00000067560(RHOA),ENSG00000074201(CLNS1A),ENSG00000075142(SRI),ENSG00000079215(SLC1A3),ENSG00000081870(IFT25),ENSG00000084207(GSTP1),ENSG0000…	433	ENSG00000002330(BAD),ENSG00000004478(FKBP4),ENSG00000004779(NDUFAB1),ENSG00000006451(RALA),ENSG00000008952(SEC62),ENSG00000010256(UQCRC1),ENSG00000010270(STARD3NL),ENSG00000018189(RUFY3),ENSG00000028277(POU2F2),ENSG00000029725(RABEP1),ENSG00000033627(ATP6V0A1),ENSG00000034510(TMSB10),ENSG00000034713(GABARAPL2),ENSG00000047249(ATP6V1H),ENSG00000047849(MAP4),ENSG00000047932(GOPC),ENSG00000053438(NN…	317	ENSG00000006042(TMEM98),ENSG00000007372(PAX6),ENSG00000008294(SPAG9),ENSG00000008394(MGST1),ENSG00000010256(UQCRC1),ENSG00000014824(SLC30A9),ENSG00000018408(WWTR1),ENSG00000033800(PIAS1),ENSG00000035403(VCL),ENSG00000038427(VCAN),ENSG00000044115(CTNNA1),ENSG00000044574(HSPA5),ENSG00000049323(LTBP1),ENSG00000051523(CYBA),ENSG00000054116(TRAPPC3),ENSG00000062716(VMP1),ENSG00000062725(APPBP2),ENSG00…	523	ENSG00000002330(BAD),ENSG00000004478(FKBP4),ENSG00000005448(WDR54),ENSG00000006118(TMEM132A),ENSG00000006451(RALA),ENSG00000008196(TFAP2B),ENSG00000008405(CRY1),ENSG00000009844(VTA1),ENSG00000010256(UQCRC1),ENSG00000010270(STARD3NL),ENSG00000011243(AKAP8L),ENSG00000014824(SLC30A9),ENSG00000018189(RUFY3),ENSG00000021645(NRXN3),ENSG00000022267(FHL1),ENSG00000023902(PLEKHO1),ENSG00000028277(POU2F2),…	577	ENSG00000002330(BAD),ENSG00000004478(FKBP4),ENSG00000005448(WDR54),ENSG00000005700(IBTK),ENSG00000008869(HEATR5B),ENSG00000009844(VTA1),ENSG00000010256(UQCRC1),ENSG00000010270(STARD3NL),ENSG00000011243(AKAP8L),ENSG00000011523(CEP68),ENSG00000014824(SLC30A9),ENSG00000018189(RUFY3),ENSG00000022267(FHL1),ENSG00000025796(SEC63),ENSG00000028277(POU2F2),ENSG00000029725(RABEP1),ENSG00000030066(NUP160),E…	145	ENSG00000005022(SLC25A5),ENSG00000011600(TYROBP),ENSG00000019582(CD74),ENSG00000023902(PLEKHO1),ENSG00000034510(TMSB10),ENSG00000042753(AP2S1),ENSG00000051523(CYBA),ENSG00000054282(SDCCAG8),ENSG00000060762(MPC1),ENSG00000065978(YBX1),ENSG00000066044(ELAVL1),ENSG00000066336(SPI1),ENSG00000067560(RHOA),ENSG00000075624(ACTB),ENSG00000081189(MEF2C),ENSG00000084207(GSTP1),ENSG00000087086(FTL),ENSG0000…	118	ENSG00000005339(CREBBP),ENSG00000008256(CYTH3),ENSG00000018625(ATP1A2),ENSG00000042753(AP2S1),ENSG00000051523(CYBA),ENSG00000058272(PPP1R12A),ENSG00000059804(SLC2A3),ENSG00000064651(SLC12A2),ENSG00000069431(ABCC9),ENSG00000070761(CFAP20),ENSG00000073712(FERMT2),ENSG00000079215(SLC1A3),ENSG00000081189(MEF2C),ENSG00000087074(PPP1R15A),ENSG00000088832(FKBP1A),ENSG00000088992(TESC),ENSG00000099795(ND…	738	ENSG00000004478(FKBP4),ENSG00000004975(DVL2),ENSG00000005448(WDR54),ENSG00000005700(IBTK),ENSG00000006042(TMEM98),ENSG00000006712(PAF1),ENSG00000007372(PAX6),ENSG00000008405(CRY1),ENSG00000010256(UQCRC1),ENSG00000010278(CD9),ENSG00000010361(FUZ),ENSG00000011426(ANLN),ENSG00000014123(UFL1),ENSG00000014824(SLC30A9),ENSG00000023041(ZDHHC6),ENSG00000023191(RNH1),ENSG00000023902(PLEKHO1),ENSG000000285…	24	ENSG00000013306(SLC25A39),ENSG00000082146(STRADB),ENSG00000086506(HBQ1),ENSG00000087086(FTL),ENSG00000100225(FBXO7),ENSG00000104765(BNIP3L),ENSG00000104904(OAZ1),ENSG00000105701(FKBP8),ENSG00000130830(MPP1),ENSG00000143416(SELENBP1),ENSG00000145335(SNCA),ENSG00000147454(SLC25A37),ENSG00000159346(ADIPOR1),ENSG00000171552(BCL2L1),ENSG00000172331(BPGM),ENSG00000188536(HBA2),ENSG00000196565(HBG2),ENS…	369	ENSG00000004478(FKBP4),ENSG00000005022(SLC25A5),ENSG00000006042(TMEM98),ENSG00000008394(MGST1),ENSG00000010256(UQCRC1),ENSG00000022267(FHL1),ENSG00000023191(RNH1),ENSG00000042753(AP2S1),ENSG00000044574(HSPA5),ENSG00000046653(GPM6B),ENSG00000047410(TPR),ENSG00000049323(LTBP1),ENSG00000054148(PHPT1),ENSG00000054654(SYNE2),ENSG00000055044(NOP58),ENSG00000057608(GDI2),ENSG00000060762(MPC1),ENSG000000…
GO:0008150	Biological Process	GO:0051703	biological process involved in intraspecies interaction between organisms	9	ENSG00000078674(PCM1),ENSG00000100888(CHD8),ENSG00000141564(RPTOR),ENSG00000146938(NLGN4X),ENSG00000160145(KALRN),ENSG00000162105(SHANK2),ENSG00000169057(MECP2),ENSG00000174469(CNTNAP2),ENSG00000179915(NRXN1)	13	ENSG00000021645(NRXN3),ENSG00000078674(PCM1),ENSG00000078725(BRINP1),ENSG00000100888(CHD8),ENSG00000110076(NRXN2),ENSG00000128683(GAD1),ENSG00000141564(RPTOR),ENSG00000162105(SHANK2),ENSG00000169057(MECP2),ENSG00000171862(PTEN),ENSG00000174469(CNTNAP2),ENSG00000179915(NRXN1),ENSG00000182197(EXT1)	12	ENSG00000021645(NRXN3),ENSG00000078725(BRINP1),ENSG00000110076(NRXN2),ENSG00000124788(ATXN1),ENSG00000128683(GAD1),ENSG00000146938(NLGN4X),ENSG00000160145(KALRN),ENSG00000162105(SHANK2),ENSG00000174469(CNTNAP2),ENSG00000179915(NRXN1),ENSG00000182197(EXT1),ENSG00000182771(GRID1)	1	ENSG00000160145(KALRN)	3	ENSG00000124788(ATXN1),ENSG00000171862(PTEN),ENSG00000182197(EXT1)	2	ENSG00000095970(TREM2),ENSG00000168329(CX3CR1)	3	ENSG00000124788(ATXN1),ENSG00000171862(PTEN),ENSG00000182197(EXT1)	12	ENSG00000021645(NRXN3),ENSG00000078674(PCM1),ENSG00000078725(BRINP1),ENSG00000110076(NRXN2),ENSG00000124788(ATXN1),ENSG00000128683(GAD1),ENSG00000146938(NLGN4X),ENSG00000160145(KALRN),ENSG00000162105(SHANK2),ENSG00000174469(CNTNAP2),ENSG00000179915(NRXN1),ENSG00000182197(EXT1)	2	ENSG00000148730(EIF4EBP2),ENSG00000182197(EXT1)	2	ENSG00000146938(NLGN4X),ENSG00000182771(GRID1)	0	--	0	--	0	--	1	ENSG00000124788(ATXN1)	1	ENSG00000110076(NRXN2)	2	ENSG00000078725(BRINP1),ENSG00000182197(EXT1)	4	ENSG00000021645(NRXN3),ENSG00000078725(BRINP1),ENSG00000128683(GAD1),ENSG00000182197(EXT1)	2	ENSG00000146938(NLGN4X),ENSG00000160145(KALRN)	2	ENSG00000095970(TREM2),ENSG00000168329(CX3CR1)	1	ENSG00000171862(PTEN)	2	ENSG00000078674(PCM1),ENSG00000125863(MKKS)	0	--	0	--
GO:0008150	Biological Process	GO:0051704	multi-organism process	98	ENSG00000007168(PAFAH1B1),ENSG00000010803(SCMH1),ENSG00000024048(UBR2),ENSG00000032219(ARID4A),ENSG00000033800(PIAS1),ENSG00000040341(STAU2),ENSG00000047188(YTHDC2),ENSG00000054267(ARID4B),ENSG00000058668(ATP2B4),ENSG00000068878(PSME4),ENSG00000071242(RPS6KA2),ENSG00000072364(AFF4),ENSG00000072803(FBXW11),ENSG00000075151(EIF4G3),ENSG00000078399(HOXA9),ENSG00000079841(RIMS1),ENSG00000084676(NCOA1)…	98	ENSG00000007168(PAFAH1B1),ENSG00000010803(SCMH1),ENSG00000024048(UBR2),ENSG00000025156(HSF2),ENSG00000032219(ARID4A),ENSG00000033800(PIAS1),ENSG00000040341(STAU2),ENSG00000047188(YTHDC2),ENSG00000054267(ARID4B),ENSG00000068878(PSME4),ENSG00000072364(AFF4),ENSG00000075151(EIF4G3),ENSG00000079841(RIMS1),ENSG00000083896(YTHDC1),ENSG00000084676(NCOA1),ENSG00000085224(ATRX),ENSG00000086015(MAST2),ENSG…	44	ENSG00000010803(SCMH1),ENSG00000032219(ARID4A),ENSG00000040341(STAU2),ENSG00000078399(HOXA9),ENSG00000079462(PAFAH1B3),ENSG00000079841(RIMS1),ENSG00000085224(ATRX),ENSG00000086015(MAST2),ENSG00000095002(MSH2),ENSG00000096063(SRPK1),ENSG00000101079(NDRG3),ENSG00000101489(CELF4),ENSG00000102531(FNDC3A),ENSG00000105568(PPP2R1A),ENSG00000105649(RAB3A),ENSG00000108100(CCNY),ENSG00000108175(ZMIZ1),ENSG…	64	ENSG00000004478(FKBP4),ENSG00000012061(ERCC1),ENSG00000028839(TBPL1),ENSG00000039560(RAI14),ENSG00000071626(DAZAP1),ENSG00000071859(FAM50A),ENSG00000077942(FBLN1),ENSG00000078668(VDAC3),ENSG00000084636(COL16A1),ENSG00000086598(TMED2),ENSG00000091140(DLD),ENSG00000091542(ALKBH5),ENSG00000100360(IFT27),ENSG00000100814(CCNB1IP1),ENSG00000100918(REC8),ENSG00000105568(PPP2R1A),ENSG00000105649(RAB3A),E…	69	ENSG00000005889(ZFX),ENSG00000010278(CD9),ENSG00000024048(UBR2),ENSG00000058668(ATP2B4),ENSG00000072803(FBXW11),ENSG00000075151(EIF4G3),ENSG00000078549(ADCYAP1R1),ENSG00000081870(IFT25),ENSG00000084676(NCOA1),ENSG00000085832(EPS15),ENSG00000087903(RFX2),ENSG00000099139(PCSK5),ENSG00000099954(CECR2),ENSG00000102265(TIMP1),ENSG00000105894(PTN),ENSG00000108854(SMURF2),ENSG00000110492(MDK),ENSG000001…	36	ENSG00000012061(ERCC1),ENSG00000017427(IGF1),ENSG00000042980(ADAM28),ENSG00000057657(PRDM1),ENSG00000062716(VMP1),ENSG00000072364(AFF4),ENSG00000086061(DNAJA1),ENSG00000086062(B4GALT1),ENSG00000087088(BAX),ENSG00000095794(CREM),ENSG00000105329(TGFB1),ENSG00000106799(TGFBR1),ENSG00000111348(ARHGDIB),ENSG00000116741(RGS2),ENSG00000118689(FOXO3),ENSG00000118785(SPP1),ENSG00000121101(TEX14),ENSG00000…	43	ENSG00000010803(SCMH1),ENSG00000012061(ERCC1),ENSG00000013297(CLDN11),ENSG00000054598(FOXC1),ENSG00000058668(ATP2B4),ENSG00000060138(YBX3),ENSG00000077942(FBLN1),ENSG00000081870(IFT25),ENSG00000087245(MMP2),ENSG00000102265(TIMP1),ENSG00000102316(MAGED2),ENSG00000102531(FNDC3A),ENSG00000105894(PTN),ENSG00000107317(PTGDS),ENSG00000110492(MDK),ENSG00000115457(IGFBP2),ENSG00000115461(IGFBP5),ENSG0000…	76	ENSG00000010803(SCMH1),ENSG00000025156(HSF2),ENSG00000028839(TBPL1),ENSG00000032219(ARID4A),ENSG00000033800(PIAS1),ENSG00000040341(STAU2),ENSG00000054267(ARID4B),ENSG00000078399(HOXA9),ENSG00000079462(PAFAH1B3),ENSG00000079841(RIMS1),ENSG00000083896(YTHDC1),ENSG00000085224(ATRX),ENSG00000086015(MAST2),ENSG00000088930(XRN2),ENSG00000095002(MSH2),ENSG00000096063(SRPK1),ENSG00000101079(NDRG3),ENSG00…	69	ENSG00000004478(FKBP4),ENSG00000010278(CD9),ENSG00000012061(ERCC1),ENSG00000062716(VMP1),ENSG00000068001(HYAL2),ENSG00000077942(FBLN1),ENSG00000081870(IFT25),ENSG00000086598(TMED2),ENSG00000091140(DLD),ENSG00000095794(CREM),ENSG00000100814(CCNB1IP1),ENSG00000102265(TIMP1),ENSG00000102316(MAGED2),ENSG00000104368(PLAT),ENSG00000106682(EIF4H),ENSG00000109881(CCDC34),ENSG00000110492(MDK),ENSG00000115…	40	ENSG00000005513(SOX8),ENSG00000013297(CLDN11),ENSG00000068903(SIRT2),ENSG00000072364(AFF4),ENSG00000072803(FBXW11),ENSG00000075151(EIF4G3),ENSG00000085832(EPS15),ENSG00000087460(GNAS),ENSG00000088986(DYNLL1),ENSG00000100811(YY1),ENSG00000101079(NDRG3),ENSG00000105894(PTN),ENSG00000106799(TGFBR1),ENSG00000107317(PTGDS),ENSG00000107679(PLEKHA1),ENSG00000112531(QKI),ENSG00000121481(RNF2),ENSG0000012…	13	ENSG00000024048(UBR2),ENSG00000057757(PITHD1),ENSG00000060138(YBX3),ENSG00000105610(KLF1),ENSG00000117394(SLC2A1),ENSG00000135047(CTSL),ENSG00000142168(SOD1),ENSG00000164442(CITED2),ENSG00000170315(UBB),ENSG00000171552(BCL2L1),ENSG00000172270(BSG),ENSG00000175567(UCP2),ENSG00000184792(OSBP2)	25	ENSG00000078401(EDN1),ENSG00000080503(SMARCA2),ENSG00000087460(GNAS),ENSG00000088986(DYNLL1),ENSG00000100345(MYH9),ENSG00000102265(TIMP1),ENSG00000102316(MAGED2),ENSG00000105974(CAV1),ENSG00000106682(EIF4H),ENSG00000115457(IGFBP2),ENSG00000117394(SLC2A1),ENSG00000125977(EIF2S2),ENSG00000130202(NECTIN2),ENSG00000134294(SLC38A2),ENSG00000136603(SKIL),ENSG00000150093(ITGB1),ENSG00000162244(RPL29),EN…	20	ENSG00000078668(VDAC3),ENSG00000079462(PAFAH1B3),ENSG00000087460(GNAS),ENSG00000100138(SNU13),ENSG00000108561(C1QBP),ENSG00000111371(SLC38A1),ENSG00000115461(IGFBP5),ENSG00000116288(PARK7),ENSG00000118816(CCNI),ENSG00000120438(TCP1),ENSG00000135624(CCT7),ENSG00000137343(ATAT1),ENSG00000142168(SOD1),ENSG00000154277(UCHL1),ENSG00000156261(CCT8),ENSG00000162244(RPL29),ENSG00000165637(VDAC2),ENSG0000…	22	ENSG00000010278(CD9),ENSG00000081870(IFT25),ENSG00000088986(DYNLL1),ENSG00000112530(PACRG),ENSG00000115457(IGFBP2),ENSG00000116288(PARK7),ENSG00000123131(PRDX4),ENSG00000125398(SOX9),ENSG00000129654(FOXJ1),ENSG00000138587(MNS1),ENSG00000142168(SOD1),ENSG00000144451(SPAG16),ENSG00000146425(DYNLT1),ENSG00000147400(CETN2),ENSG00000154721(JAM2),ENSG00000159713(TPPP3),ENSG00000160188(RSPH1),ENSG000001…	58	ENSG00000004478(FKBP4),ENSG00000025156(HSF2),ENSG00000028839(TBPL1),ENSG00000057757(PITHD1),ENSG00000078399(HOXA9),ENSG00000078668(VDAC3),ENSG00000079462(PAFAH1B3),ENSG00000086061(DNAJA1),ENSG00000087460(GNAS),ENSG00000100138(SNU13),ENSG00000100360(IFT27),ENSG00000100387(RBX1),ENSG00000100918(REC8),ENSG00000101489(CELF4),ENSG00000102316(MAGED2),ENSG00000105568(PPP2R1A),ENSG00000105649(RAB3A),ENSG…	56	ENSG00000033800(PIAS1),ENSG00000039560(RAI14),ENSG00000062716(VMP1),ENSG00000077942(FBLN1),ENSG00000078399(HOXA9),ENSG00000081870(IFT25),ENSG00000086598(TMED2),ENSG00000087903(RFX2),ENSG00000100360(IFT27),ENSG00000100814(CCNB1IP1),ENSG00000102316(MAGED2),ENSG00000105568(PPP2R1A),ENSG00000105894(PTN),ENSG00000106682(EIF4H),ENSG00000110492(MDK),ENSG00000115457(IGFBP2),ENSG00000115461(IGFBP5),ENSG00…	84	ENSG00000004478(FKBP4),ENSG00000025156(HSF2),ENSG00000028839(TBPL1),ENSG00000032219(ARID4A),ENSG00000071859(FAM50A),ENSG00000078399(HOXA9),ENSG00000078668(VDAC3),ENSG00000079462(PAFAH1B3),ENSG00000083896(YTHDC1),ENSG00000086061(DNAJA1),ENSG00000086598(TMED2),ENSG00000088930(XRN2),ENSG00000089094(KDM2B),ENSG00000091140(DLD),ENSG00000091542(ALKBH5),ENSG00000096063(SRPK1),ENSG00000100105(PATZ1),ENSG…	92	ENSG00000004478(FKBP4),ENSG00000025156(HSF2),ENSG00000028839(TBPL1),ENSG00000032219(ARID4A),ENSG00000033800(PIAS1),ENSG00000054267(ARID4B),ENSG00000062716(VMP1),ENSG00000071242(RPS6KA2),ENSG00000078399(HOXA9),ENSG00000078668(VDAC3),ENSG00000079462(PAFAH1B3),ENSG00000086015(MAST2),ENSG00000086061(DNAJA1),ENSG00000086598(TMED2),ENSG00000088930(XRN2),ENSG00000089094(KDM2B),ENSG00000091140(DLD),ENSG0…	12	ENSG00000087460(GNAS),ENSG00000100138(SNU13),ENSG00000105329(TGFB1),ENSG00000111348(ARHGDIB),ENSG00000118785(SPP1),ENSG00000136603(SKIL),ENSG00000143799(PARP1),ENSG00000162244(RPL29),ENSG00000163106(HPGDS),ENSG00000164733(CTSB),ENSG00000167468(GPX4),ENSG00000175567(UCP2)	20	ENSG00000102265(TIMP1),ENSG00000102316(MAGED2),ENSG00000105894(PTN),ENSG00000110492(MDK),ENSG00000122545(SEPTIN7),ENSG00000125740(FOSB),ENSG00000138735(PDE5A),ENSG00000150093(ITGB1),ENSG00000151617(EDNRA),ENSG00000151923(TIAL1),ENSG00000163453(IGFBP7),ENSG00000167601(AXL),ENSG00000168036(CTNNB1),ENSG00000170315(UBB),ENSG00000170345(FOS),ENSG00000171223(JUNB),ENSG00000171862(PTEN),ENSG00000172572(…	136	ENSG00000004478(FKBP4),ENSG00000010278(CD9),ENSG00000010803(SCMH1),ENSG00000057757(PITHD1),ENSG00000058804(NDC1),ENSG00000064199(SPA17),ENSG00000066279(ASPM),ENSG00000071539(TRIP13),ENSG00000071626(DAZAP1),ENSG00000075975(MKRN2),ENSG00000076242(MLH1),ENSG00000077942(FBLN1),ENSG00000078668(VDAC3),ENSG00000080986(NDC80),ENSG00000083896(YTHDC1),ENSG00000086061(DNAJA1),ENSG00000086598(TMED2),ENSG0000…	2	ENSG00000060138(YBX3),ENSG00000171552(BCL2L1)	57	ENSG00000004478(FKBP4),ENSG00000057757(PITHD1),ENSG00000066279(ASPM),ENSG00000077942(FBLN1),ENSG00000078668(VDAC3),ENSG00000080986(NDC80),ENSG00000081870(IFT25),ENSG00000086598(TMED2),ENSG00000087088(BAX),ENSG00000088986(DYNLL1),ENSG00000100387(RBX1),ENSG00000105894(PTN),ENSG00000106682(EIF4H),ENSG00000109881(CCDC34),ENSG00000110492(MDK),ENSG00000112029(FBXO5),ENSG00000115457(IGFBP2),ENSG00000115…
GO:0008150	Biological Process	GO:0065007	biological regulation	1224	ENSG00000001629(ANKIB1),ENSG00000002746(HECW1),ENSG00000003756(RBM5),ENSG00000004487(KDM1A),ENSG00000004866(ST7),ENSG00000004897(CDC27),ENSG00000005249(PRKAR2B),ENSG00000005339(CREBBP),ENSG00000005483(KMT2E),ENSG00000005700(IBTK),ENSG00000005801(ZNF195),ENSG00000005810(MYCBP2),ENSG00000006459(KDM7A),ENSG00000006704(GTF2IRD1),ENSG00000007168(PAFAH1B1),ENSG00000007392(LUC7L),ENSG00000008086(CDKL5),…	1168	ENSG00000001629(ANKIB1),ENSG00000002746(HECW1),ENSG00000003096(KLHL13),ENSG00000003756(RBM5),ENSG00000004487(KDM1A),ENSG00000004866(ST7),ENSG00000004897(CDC27),ENSG00000005249(PRKAR2B),ENSG00000005339(CREBBP),ENSG00000005483(KMT2E),ENSG00000005700(IBTK),ENSG00000005801(ZNF195),ENSG00000005810(MYCBP2),ENSG00000006704(GTF2IRD1),ENSG00000007168(PAFAH1B1),ENSG00000007392(LUC7L),ENSG00000008083(JARID2…	673	ENSG00000001629(ANKIB1),ENSG00000002746(HECW1),ENSG00000003756(RBM5),ENSG00000004866(ST7),ENSG00000005249(PRKAR2B),ENSG00000005486(RHBDD2),ENSG00000005810(MYCBP2),ENSG00000006704(GTF2IRD1),ENSG00000008277(ADAM22),ENSG00000010803(SCMH1),ENSG00000011243(AKAP8L),ENSG00000011332(DPF1),ENSG00000011566(MAP4K3),ENSG00000015153(YAF2),ENSG00000015592(STMN4),ENSG00000017260(ATP2C1),ENSG00000018189(RUFY3),E…	771	ENSG00000004478(FKBP4),ENSG00000005194(CIAPIN1),ENSG00000005448(WDR54),ENSG00000005810(MYCBP2),ENSG00000006118(TMEM132A),ENSG00000006451(RALA),ENSG00000006652(IFRD1),ENSG00000007080(CCDC124),ENSG00000007944(MYLIP),ENSG00000008988(RPS20),ENSG00000009307(CSDE1),ENSG00000011304(PTBP1),ENSG00000012061(ERCC1),ENSG00000012660(ELOVL5),ENSG00000013275(PSMC4),ENSG00000015592(STMN4),ENSG00000016082(ISL1),E…	795	ENSG00000000003(TSPAN6),ENSG00000003436(TFPI),ENSG00000005020(SKAP2),ENSG00000005339(CREBBP),ENSG00000005889(ZFX),ENSG00000006042(TMEM98),ENSG00000006125(AP2B1),ENSG00000006468(ETV1),ENSG00000008294(SPAG9),ENSG00000008311(AASS),ENSG00000010017(RANBP9),ENSG00000010278(CD9),ENSG00000011405(PIK3C2A),ENSG00000011454(RABGAP1),ENSG00000011566(MAP4K3),ENSG00000018189(RUFY3),ENSG00000018236(CNTN1),ENSG00…	420	ENSG00000003402(CFLAR),ENSG00000005020(SKAP2),ENSG00000005022(SLC25A5),ENSG00000008988(RPS20),ENSG00000010017(RANBP9),ENSG00000011600(TYROBP),ENSG00000012061(ERCC1),ENSG00000012660(ELOVL5),ENSG00000013275(PSMC4),ENSG00000015475(BID),ENSG00000017260(ATP2C1),ENSG00000017427(IGF1),ENSG00000019582(CD74),ENSG00000023902(PLEKHO1),ENSG00000025293(PHF20),ENSG00000027697(IFNGR1),ENSG00000029725(RABEP1),EN…	421	ENSG00000005022(SLC25A5),ENSG00000006042(TMEM98),ENSG00000008294(SPAG9),ENSG00000010803(SCMH1),ENSG00000011465(DCN),ENSG00000012061(ERCC1),ENSG00000018408(WWTR1),ENSG00000018625(ATP1A2),ENSG00000020577(SAMD4A),ENSG00000023191(RNH1),ENSG00000026025(VIM),ENSG00000035403(VCL),ENSG00000035862(TIMP2),ENSG00000035928(RFC1),ENSG00000038427(VCAN),ENSG00000042753(AP2S1),ENSG00000043355(ZIC2),ENSG000000441…	790	ENSG00000002746(HECW1),ENSG00000003096(KLHL13),ENSG00000003756(RBM5),ENSG00000004866(ST7),ENSG00000005249(PRKAR2B),ENSG00000005483(KMT2E),ENSG00000005486(RHBDD2),ENSG00000005810(MYCBP2),ENSG00000006704(GTF2IRD1),ENSG00000007392(LUC7L),ENSG00000008083(JARID2),ENSG00000008196(TFAP2B),ENSG00000008277(ADAM22),ENSG00000009307(CSDE1),ENSG00000009694(TENM1),ENSG00000010244(ZNF207),ENSG00000010803(SCMH1)…	783	ENSG00000000003(TSPAN6),ENSG00000004142(POLDIP2),ENSG00000004478(FKBP4),ENSG00000005022(SLC25A5),ENSG00000005436(GCFC2),ENSG00000005448(WDR54),ENSG00000006042(TMEM98),ENSG00000006625(GGCT),ENSG00000007080(CCDC124),ENSG00000008196(TFAP2B),ENSG00000008311(AASS),ENSG00000008405(CRY1),ENSG00000008988(RPS20),ENSG00000010278(CD9),ENSG00000011304(PTBP1),ENSG00000012061(ERCC1),ENSG00000012171(SEMA3B),ENS…	600	ENSG00000004777(ARHGAP33),ENSG00000005022(SLC25A5),ENSG00000005513(SOX8),ENSG00000008083(JARID2),ENSG00000008311(AASS),ENSG00000010810(FYN),ENSG00000011275(RNF216),ENSG00000011405(PIK3C2A),ENSG00000012983(MAP4K5),ENSG00000015171(ZMYND11),ENSG00000018236(CNTN1),ENSG00000019144(PHLDB1),ENSG00000020426(MNAT1),ENSG00000023228(NDUFS1),ENSG00000029725(RABEP1),ENSG00000035862(TIMP2),ENSG00000036549(ZZZ3…	136	ENSG00000004939(SLC4A1),ENSG00000022840(RNF10),ENSG00000024048(UBR2),ENSG00000029534(ANK1),ENSG00000057757(PITHD1),ENSG00000060138(YBX3),ENSG00000064201(TSPAN32),ENSG00000066926(FECH),ENSG00000072274(TFRC),ENSG00000076864(RAP1GAP),ENSG00000082146(STRADB),ENSG00000086232(EIF2AK1),ENSG00000087074(PPP1R15A),ENSG00000087086(FTL),ENSG00000088992(TESC),ENSG00000090238(YPEL3),ENSG00000099785(MARCHF2),EN…	229	ENSG00000015413(DPEP1),ENSG00000018408(WWTR1),ENSG00000026025(VIM),ENSG00000034510(TMSB10),ENSG00000034677(RNF19A),ENSG00000042753(AP2S1),ENSG00000051523(CYBA),ENSG00000061676(NCKAP1),ENSG00000066056(TIE1),ENSG00000067082(KLF6),ENSG00000067560(RHOA),ENSG00000068305(MEF2A),ENSG00000072274(TFRC),ENSG00000073921(PICALM),ENSG00000075618(FSCN1),ENSG00000075624(ACTB),ENSG00000078401(EDN1),ENSG000000785…	275	ENSG00000009307(CSDE1),ENSG00000015592(STMN4),ENSG00000022277(RTF2),ENSG00000023734(STRAP),ENSG00000029993(HMGB3),ENSG00000031698(SARS1),ENSG00000034510(TMSB10),ENSG00000042753(AP2S1),ENSG00000053438(NNAT),ENSG00000054148(PHPT1),ENSG00000063046(EIF4B),ENSG00000065978(YBX1),ENSG00000068796(KIF2A),ENSG00000069275(NUCKS1),ENSG00000069956(MAPK6),ENSG00000072401(UBE2D1),ENSG00000072832(CRMP1),ENSG0000…	220	ENSG00000000003(TSPAN6),ENSG00000004838(ZMYND10),ENSG00000005020(SKAP2),ENSG00000008988(RPS20),ENSG00000010278(CD9),ENSG00000026025(VIM),ENSG00000034510(TMSB10),ENSG00000034713(GABARAPL2),ENSG00000042753(AP2S1),ENSG00000046653(GPM6B),ENSG00000050165(DKK3),ENSG00000051523(CYBA),ENSG00000054148(PHPT1),ENSG00000065320(NTN1),ENSG00000065978(YBX1),ENSG00000067208(EVI5),ENSG00000067560(RHOA),ENSG000000…	643	ENSG00000002330(BAD),ENSG00000004478(FKBP4),ENSG00000005194(CIAPIN1),ENSG00000005249(PRKAR2B),ENSG00000005486(RHBDD2),ENSG00000006451(RALA),ENSG00000007080(CCDC124),ENSG00000009307(CSDE1),ENSG00000011332(DPF1),ENSG00000015592(STMN4),ENSG00000018189(RUFY3),ENSG00000022277(RTF2),ENSG00000023734(STRAP),ENSG00000025156(HSF2),ENSG00000028277(POU2F2),ENSG00000029725(RABEP1),ENSG00000029993(HMGB3),ENSG0…	554	ENSG00000000003(TSPAN6),ENSG00000005194(CIAPIN1),ENSG00000005486(RHBDD2),ENSG00000006042(TMEM98),ENSG00000007080(CCDC124),ENSG00000007372(PAX6),ENSG00000008294(SPAG9),ENSG00000008311(AASS),ENSG00000008988(RPS20),ENSG00000010244(ZNF207),ENSG00000011304(PTBP1),ENSG00000013441(CLK1),ENSG00000014824(SLC30A9),ENSG00000018408(WWTR1),ENSG00000022277(RTF2),ENSG00000026025(VIM),ENSG00000033800(PIAS1),ENSG…	916	ENSG00000002330(BAD),ENSG00000002746(HECW1),ENSG00000003096(KLHL13),ENSG00000004142(POLDIP2),ENSG00000004478(FKBP4),ENSG00000004866(ST7),ENSG00000005194(CIAPIN1),ENSG00000005448(WDR54),ENSG00000005483(KMT2E),ENSG00000005486(RHBDD2),ENSG00000005801(ZNF195),ENSG00000006118(TMEM132A),ENSG00000006451(RALA),ENSG00000007392(LUC7L),ENSG00000008196(TFAP2B),ENSG00000008324(SS18L2),ENSG00000008405(CRY1),EN…	1036	ENSG00000002330(BAD),ENSG00000002746(HECW1),ENSG00000003756(RBM5),ENSG00000004142(POLDIP2),ENSG00000004478(FKBP4),ENSG00000004866(ST7),ENSG00000005194(CIAPIN1),ENSG00000005249(PRKAR2B),ENSG00000005448(WDR54),ENSG00000005483(KMT2E),ENSG00000005486(RHBDD2),ENSG00000005700(IBTK),ENSG00000005801(ZNF195),ENSG00000006652(IFRD1),ENSG00000007392(LUC7L),ENSG00000009307(CSDE1),ENSG00000009954(BAZ1B),ENSG00…	218	ENSG00000005022(SLC25A5),ENSG00000011600(TYROBP),ENSG00000019582(CD74),ENSG00000022277(RTF2),ENSG00000023902(PLEKHO1),ENSG00000027697(IFNGR1),ENSG00000034510(TMSB10),ENSG00000042753(AP2S1),ENSG00000051523(CYBA),ENSG00000054282(SDCCAG8),ENSG00000065978(YBX1),ENSG00000066044(ELAVL1),ENSG00000066336(SPI1),ENSG00000067560(RHOA),ENSG00000070756(PABPC1),ENSG00000074800(ENO1),ENSG00000075624(ACTB),ENSG0…	180	ENSG00000003436(TFPI),ENSG00000005339(CREBBP),ENSG00000008256(CYTH3),ENSG00000018625(ATP1A2),ENSG00000042753(AP2S1),ENSG00000051523(CYBA),ENSG00000058272(PPP1R12A),ENSG00000064651(SLC12A2),ENSG00000067082(KLF6),ENSG00000069431(ABCC9),ENSG00000070761(CFAP20),ENSG00000073712(FERMT2),ENSG00000074181(NOTCH3),ENSG00000074416(MGLL),ENSG00000076641(PAG1),ENSG00000079215(SLC1A3),ENSG00000081189(MEF2C),EN…	1411	ENSG00000000003(TSPAN6),ENSG00000003402(CFLAR),ENSG00000004142(POLDIP2),ENSG00000004478(FKBP4),ENSG00000004897(CDC27),ENSG00000004975(DVL2),ENSG00000005020(SKAP2),ENSG00000005436(GCFC2),ENSG00000005448(WDR54),ENSG00000005700(IBTK),ENSG00000006042(TMEM98),ENSG00000006634(DBF4),ENSG00000006712(PAF1),ENSG00000007372(PAX6),ENSG00000008311(AASS),ENSG00000008324(SS18L2),ENSG00000008405(CRY1),ENSG000000…	30	ENSG00000060138(YBX3),ENSG00000066926(FECH),ENSG00000082146(STRADB),ENSG00000087086(FTL),ENSG00000090238(YPEL3),ENSG00000100225(FBXO7),ENSG00000101782(RIOK3),ENSG00000104765(BNIP3L),ENSG00000104904(OAZ1),ENSG00000105701(FKBP8),ENSG00000111666(CHPT1),ENSG00000124098(FAM210B),ENSG00000130830(MPP1),ENSG00000136929(HEMGN),ENSG00000145335(SNCA),ENSG00000145354(CISD2),ENSG00000147454(SLC25A37),ENSG0000…	603	ENSG00000000003(TSPAN6),ENSG00000004478(FKBP4),ENSG00000005022(SLC25A5),ENSG00000006042(TMEM98),ENSG00000006625(GGCT),ENSG00000007080(CCDC124),ENSG00000008988(RPS20),ENSG00000009954(BAZ1B),ENSG00000011304(PTBP1),ENSG00000012660(ELOVL5),ENSG00000013810(TACC3),ENSG00000022267(FHL1),ENSG00000023191(RNH1),ENSG00000026025(VIM),ENSG00000029993(HMGB3),ENSG00000035928(RFC1),ENSG00000042753(AP2S1),ENSG000…
GO:0008150	Biological Process	GO:0098754	detoxification	4	ENSG00000080546(SESN1),ENSG00000115365(LANCL1),ENSG00000158169(FANCC),ENSG00000167693(NXN)	4	ENSG00000080546(SESN1),ENSG00000120733(KDM3B),ENSG00000137857(DUOX1),ENSG00000167693(NXN)	0	--	10	ENSG00000117448(AKR1A1),ENSG00000117450(PRDX1),ENSG00000122378(PRXL2A),ENSG00000126432(PRDX5),ENSG00000129235(TXNDC17),ENSG00000136810(TXN),ENSG00000139684(ESD),ENSG00000197448(GSTK1),ENSG00000197894(ADH5),ENSG00000198431(TXNRD1)	9	ENSG00000008394(MGST1),ENSG00000084207(GSTP1),ENSG00000101144(BMP7),ENSG00000116044(NFE2L2),ENSG00000122378(PRXL2A),ENSG00000123131(PRDX4),ENSG00000131871(SELENOS),ENSG00000158169(FANCC),ENSG00000178980(SELENOW)	11	ENSG00000085871(MGST2),ENSG00000116044(NFE2L2),ENSG00000117448(AKR1A1),ENSG00000130203(APOE),ENSG00000132965(ALOX5AP),ENSG00000135218(CD36),ENSG00000143198(MGST3),ENSG00000167468(GPX4),ENSG00000198843(SELENOT),ENSG00000213316(LTC4S),ENSG00000291237(SOD2)	12	ENSG00000084207(GSTP1),ENSG00000116044(NFE2L2),ENSG00000117592(PRDX6),ENSG00000123131(PRDX4),ENSG00000130203(APOE),ENSG00000131871(SELENOS),ENSG00000136810(TXN),ENSG00000143198(MGST3),ENSG00000164294(GPX8),ENSG00000165672(PRDX3),ENSG00000178980(SELENOW),ENSG00000183291(SELENOF)	0	--	15	ENSG00000008394(MGST1),ENSG00000084207(GSTP1),ENSG00000116044(NFE2L2),ENSG00000116157(GPX7),ENSG00000117592(PRDX6),ENSG00000123131(PRDX4),ENSG00000137193(PIM1),ENSG00000139684(ESD),ENSG00000142168(SOD1),ENSG00000148834(GSTO1),ENSG00000164294(GPX8),ENSG00000197448(GSTK1),ENSG00000197894(ADH5),ENSG00000198431(TXNRD1),ENSG00000228716(DHFR)	8	ENSG00000072042(RDH11),ENSG00000084207(GSTP1),ENSG00000116044(NFE2L2),ENSG00000117450(PRDX1),ENSG00000131871(SELENOS),ENSG00000165672(PRDX3),ENSG00000178980(SELENOW),ENSG00000198843(SELENOT)	24	ENSG00000086506(HBQ1),ENSG00000117592(PRDX6),ENSG00000121691(CAT),ENSG00000122378(PRXL2A),ENSG00000125144(MT1G),ENSG00000125148(MT2A),ENSG00000130656(HBZ),ENSG00000135218(CD36),ENSG00000137193(PIM1),ENSG00000138821(SLC39A8),ENSG00000142168(SOD1),ENSG00000148834(GSTO1),ENSG00000167815(PRDX2),ENSG00000169715(MT1E),ENSG00000187193(MT1X),ENSG00000188536(HBA2),ENSG00000196565(HBG2),ENSG00000198417(MT1…	10	ENSG00000084207(GSTP1),ENSG00000085563(ABCB1),ENSG00000085871(MGST2),ENSG00000118777(ABCG2),ENSG00000122378(PRXL2A),ENSG00000125148(MT2A),ENSG00000143198(MGST3),ENSG00000167468(GPX4),ENSG00000169715(MT1E),ENSG00000178980(SELENOW)	8	ENSG00000116288(PARK7),ENSG00000126432(PRDX5),ENSG00000129235(TXNDC17),ENSG00000136810(TXN),ENSG00000142168(SOD1),ENSG00000143198(MGST3),ENSG00000167815(PRDX2),ENSG00000188536(HBA2)	8	ENSG00000084207(GSTP1),ENSG00000116288(PARK7),ENSG00000117592(PRDX6),ENSG00000123131(PRDX4),ENSG00000131871(SELENOS),ENSG00000142168(SOD1),ENSG00000143198(MGST3),ENSG00000167468(GPX4)	9	ENSG00000072042(RDH11),ENSG00000116288(PARK7),ENSG00000126432(PRDX5),ENSG00000129235(TXNDC17),ENSG00000136810(TXN),ENSG00000143198(MGST3),ENSG00000167468(GPX4),ENSG00000167815(PRDX2),ENSG00000178980(SELENOW)	9	ENSG00000008394(MGST1),ENSG00000117448(AKR1A1),ENSG00000117592(PRDX6),ENSG00000123131(PRDX4),ENSG00000131871(SELENOS),ENSG00000139684(ESD),ENSG00000142168(SOD1),ENSG00000183291(SELENOF),ENSG00000198431(TXNRD1)	3	ENSG00000072042(RDH11),ENSG00000183291(SELENOF),ENSG00000198431(TXNRD1)	4	ENSG00000072042(RDH11),ENSG00000080546(SESN1),ENSG00000115365(LANCL1),ENSG00000198431(TXNRD1)	8	ENSG00000084207(GSTP1),ENSG00000117450(PRDX1),ENSG00000129235(TXNDC17),ENSG00000130203(APOE),ENSG00000132965(ALOX5AP),ENSG00000143198(MGST3),ENSG00000167468(GPX4),ENSG00000213316(LTC4S)	3	ENSG00000125148(MT2A),ENSG00000130203(APOE),ENSG00000143198(MGST3)	18	ENSG00000072042(RDH11),ENSG00000084207(GSTP1),ENSG00000100577(GSTZ1),ENSG00000101144(BMP7),ENSG00000117448(AKR1A1),ENSG00000117592(PRDX6),ENSG00000120733(KDM3B),ENSG00000121691(CAT),ENSG00000123131(PRDX4),ENSG00000137193(PIM1),ENSG00000139684(ESD),ENSG00000148834(GSTO1),ENSG00000158169(FANCC),ENSG00000167468(GPX4),ENSG00000183291(SELENOF),ENSG00000197894(ADH5),ENSG00000198431(TXNRD1),ENSG00000228…	8	ENSG00000086506(HBQ1),ENSG00000188536(HBA2),ENSG00000196565(HBG2),ENSG00000206172(HBA1),ENSG00000206177(HBM),ENSG00000213931(HBE1),ENSG00000213934(HBG1),ENSG00000244734(HBB)	16	ENSG00000008394(MGST1),ENSG00000084207(GSTP1),ENSG00000087250(MT3),ENSG00000116288(PARK7),ENSG00000117592(PRDX6),ENSG00000122378(PRXL2A),ENSG00000123131(PRDX4),ENSG00000125148(MT2A),ENSG00000129235(TXNDC17),ENSG00000131871(SELENOS),ENSG00000139684(ESD),ENSG00000142168(SOD1),ENSG00000165672(PRDX3),ENSG00000167468(GPX4),ENSG00000197894(ADH5),ENSG00000228716(DHFR)
GO:0008150	Biological Process	GO:0110148	biomineralization	9	ENSG00000067900(ROCK1),ENSG00000103056(SMPD3),ENSG00000107779(BMPR1A),ENSG00000114739(ACVR2B),ENSG00000121989(ACVR2A),ENSG00000134318(ROCK2),ENSG00000169071(ROR2),ENSG00000183023(SLC8A1),ENSG00000204217(BMPR2)	8	ENSG00000067900(ROCK1),ENSG00000077782(FGFR1),ENSG00000103056(SMPD3),ENSG00000107779(BMPR1A),ENSG00000121989(ACVR2A),ENSG00000134318(ROCK2),ENSG00000166949(SMAD3),ENSG00000204217(BMPR2)	5	ENSG00000070961(ATP2B1),ENSG00000165973(NELL1),ENSG00000183023(SLC8A1),ENSG00000185052(SLC24A3),ENSG00000204217(BMPR2)	4	ENSG00000121989(ACVR2A),ENSG00000128272(ATF4),ENSG00000172071(EIF2AK3),ENSG00000185052(SLC24A3)	19	ENSG00000046653(GPM6B),ENSG00000066468(FGFR2),ENSG00000068078(FGFR3),ENSG00000077782(FGFR1),ENSG00000101144(BMP7),ENSG00000105894(PTN),ENSG00000107779(BMPR1A),ENSG00000116729(WLS),ENSG00000125398(SOX9),ENSG00000134318(ROCK2),ENSG00000138085(ATRAID),ENSG00000138696(BMPR1B),ENSG00000138756(BMP2K),ENSG00000147257(GPC3),ENSG00000148400(NOTCH1),ENSG00000152661(GJA1),ENSG00000164199(ADGRV1),ENSG0000018…	10	ENSG00000017427(IGF1),ENSG00000070961(ATP2B1),ENSG00000081189(MEF2C),ENSG00000105329(TGFB1),ENSG00000118785(SPP1),ENSG00000122862(SRGN),ENSG00000138756(BMP2K),ENSG00000172216(CEBPB),ENSG00000183023(SLC8A1),ENSG00000277632(CCL3)	20	ENSG00000077782(FGFR1),ENSG00000081189(MEF2C),ENSG00000105894(PTN),ENSG00000106819(ASPN),ENSG00000108821(COL1A1),ENSG00000111341(MGP),ENSG00000113083(LOX),ENSG00000116729(WLS),ENSG00000122691(TWIST1),ENSG00000134318(ROCK2),ENSG00000138085(ATRAID),ENSG00000138829(FBN2),ENSG00000139174(PRICKLE1),ENSG00000142871(CCN1),ENSG00000147257(GPC3),ENSG00000152661(GJA1),ENSG00000162733(DDR2),ENSG00000164692(…	7	ENSG00000067900(ROCK1),ENSG00000070961(ATP2B1),ENSG00000081189(MEF2C),ENSG00000121989(ACVR2A),ENSG00000165973(NELL1),ENSG00000188554(NBR1),ENSG00000204217(BMPR2)	14	ENSG00000081189(MEF2C),ENSG00000112773(TENT5A),ENSG00000119185(ITGB1BP1),ENSG00000121989(ACVR2A),ENSG00000128272(ATF4),ENSG00000135547(HEY2),ENSG00000137203(TFAP2A),ENSG00000138085(ATRAID),ENSG00000138829(FBN2),ENSG00000139174(PRICKLE1),ENSG00000142871(CCN1),ENSG00000147257(GPC3),ENSG00000164683(HEY1),ENSG00000164692(COL1A2)	7	ENSG00000046653(GPM6B),ENSG00000070961(ATP2B1),ENSG00000105894(PTN),ENSG00000126524(SBDS),ENSG00000139174(PRICKLE1),ENSG00000147257(GPC3),ENSG00000205213(LGR4)	2	ENSG00000102145(GATA1),ENSG00000173868(PHOSPHO1)	4	ENSG00000081189(MEF2C),ENSG00000122862(SRGN),ENSG00000142871(CCN1),ENSG00000163815(CLEC3B)	0	--	5	ENSG00000046653(GPM6B),ENSG00000116729(WLS),ENSG00000125398(SOX9),ENSG00000138085(ATRAID),ENSG00000164199(ADGRV1)	2	ENSG00000128272(ATF4),ENSG00000183023(SLC8A1)	11	ENSG00000066468(FGFR2),ENSG00000077782(FGFR1),ENSG00000105894(PTN),ENSG00000116729(WLS),ENSG00000125398(SOX9),ENSG00000138085(ATRAID),ENSG00000138696(BMPR1B),ENSG00000142871(CCN1),ENSG00000147257(GPC3),ENSG00000148400(NOTCH1),ENSG00000152661(GJA1)	6	ENSG00000077782(FGFR1),ENSG00000121989(ACVR2A),ENSG00000128272(ATF4),ENSG00000137203(TFAP2A),ENSG00000168397(ATG4B),ENSG00000188554(NBR1)	9	ENSG00000067900(ROCK1),ENSG00000103056(SMPD3),ENSG00000114739(ACVR2B),ENSG00000128272(ATF4),ENSG00000154122(ANKH),ENSG00000168397(ATG4B),ENSG00000169071(ROR2),ENSG00000183023(SLC8A1),ENSG00000188554(NBR1)	3	ENSG00000081189(MEF2C),ENSG00000105329(TGFB1),ENSG00000118785(SPP1)	6	ENSG00000081189(MEF2C),ENSG00000105894(PTN),ENSG00000108950(FAM20A),ENSG00000164692(COL1A2),ENSG00000168575(SLC20A2),ENSG00000183023(SLC8A1)	15	ENSG00000066468(FGFR2),ENSG00000077782(FGFR1),ENSG00000101144(BMP7),ENSG00000112029(FBXO5),ENSG00000119185(ITGB1BP1),ENSG00000120149(MSX2),ENSG00000125398(SOX9),ENSG00000128272(ATF4),ENSG00000138085(ATRAID),ENSG00000142871(CCN1),ENSG00000147257(GPC3),ENSG00000148400(NOTCH1),ENSG00000168397(ATG4B),ENSG00000177119(ANO6),ENSG00000188554(NBR1)	0	--	9	ENSG00000046653(GPM6B),ENSG00000105894(PTN),ENSG00000112029(FBXO5),ENSG00000119185(ITGB1BP1),ENSG00000125398(SOX9),ENSG00000128272(ATF4),ENSG00000138085(ATRAID),ENSG00000147257(GPC3),ENSG00000164199(ADGRV1)
[truncated: 10 more columns]
