# Supplementary material for: Molecular signatures of cell diversity modulated by long noncoding RNAs in the human fetal spinal cord
Source: iScience. 2026 Mar 17;29(4):115399. doi: 10.1016/j.isci.2026.115399 (PMC13090696; doi:10.1016/j.isci.2026.115399)
Supplement: Table S25. KEGG pathway of scRNA-seq, related to Figure 2J [file mmc26.xlsx]

## Sheet: Table.S25 KEGG pathway
Pathway	Pathway_ID	KEGG_A_class	KEGG_B_class	Cluster_0(608)	Cluster_0_Pvalue	Cluster_0_Qvalue	Cluster_1(583)	Cluster_1_Pvalue	Cluster_1_Qvalue	Cluster_10(337)	Cluster_10_Pvalue	Cluster_10_Qvalue	Cluster_11(610)	Cluster_11_Pvalue	Cluster_11_Qvalue	Cluster_12(495)	Cluster_12_Pvalue	Cluster_12_Qvalue	Cluster_13(363)	Cluster_13_Pvalue	Cluster_13_Qvalue	Cluster_14(350)	Cluster_14_Pvalue	Cluster_14_Qvalue	Cluster_15(399)	Cluster_15_Pvalue	Cluster_15_Qvalue	Cluster_16(673)	Cluster_16_Pvalue	Cluster_16_Qvalue	Cluster_17(385)	Cluster_17_Pvalue	Cluster_17_Qvalue	Cluster_18(101)	Cluster_18_Pvalue	Cluster_18_Qvalue	Cluster_19(229)	Cluster_19_Pvalue	Cluster_19_Qvalue	Cluster_2(257)	Cluster_2_Pvalue	Cluster_2_Qvalue	Cluster_20(199)	Cluster_20_Pvalue	Cluster_20_Qvalue	Cluster_21(444)	Cluster_21_Pvalue	Cluster_21_Qvalue	Cluster_22(393)
2-Oxocarboxylic acid metabolism	ko01210	Metabolism	Global and overview maps	0	1	1	0	1	1	0	1	1	4	0.0558488	0.353679	2	0.341656	0.552731	0	1	1	0	1	1	1	0.631502	0.937283	2	0.496811	1	1	0.618021	0.893707	0	1	1	0	1	1	0	1	1	0	1	1	5	0.0034842	0.0290008	1
ABC transporters	ko02010	Environmental Information Processing	Membrane transport	0	1	1	0	1	1	0	1	1	1	0.974608	1	1	0.94805	1	0	1	1	0	1	1	0	1	1	1	0.982928	1	0	1	1	1	0.444488	0.959005	2	0.382389	0.801355	0	1	1	0	1	1	0	1	1	0
AGE-RAGE signaling pathway in diabetic complications	ko04933	Human Diseases	Endocrine and metabolic disease	10	0.250671	0.560661	10	0.212105	0.498361	4	0.632838	0.913492	6	0.804285	1	13	0.0102075	0.0450587	14	0.000198856	0.00151023	12	0.0016357	0.0195572	5	0.585288	0.90009	15	0.0237281	0.215417	7	0.223113	0.543953	1	0.730462	0.959005	6	0.0731974	0.320738	2	0.84701	0.999934	1	0.925711	0.998808	0	1	1	6
AMPK signaling pathway	ko04152	Environmental Information Processing	Signal transduction	12	0.231969	0.526876	13	0.116843	0.325237	6	0.424581	0.802948	8	0.739455	1	13	0.0424784	0.127684	3	0.925617	0.99795	3	0.913671	1	10	0.090138	0.321759	11	0.473944	1	10	0.0750562	0.278028	3	0.206253	0.959005	1	0.973541	0.999997	3	0.766814	0.999934	1	0.957152	0.998808	7	0.537829	1	6
Acute myeloid leukemia	ko05221	Human Diseases	Cancer: specific types	9	0.0687229	0.226245	8	0.11704	0.325237	2	0.785278	0.968291	3	0.898678	1	8	0.0559923	0.150449	6	0.0853888	0.21813	3	0.573703	1	4	0.438488	0.840808	8	0.206107	0.754897	3	0.639232	0.910983	1	0.578265	0.959005	2	0.581577	0.928462	1	0.891338	0.999934	0	1	1	2	0.896677	1	3
Adherens junction	ko04520	Cellular Processes	Cellular community - eukaryotes	12	0.00814536	0.0568236	14	0.000646856	0.00849734	6	0.0852665	0.295135	7	0.318351	0.892218	22	1.89594e-10	5.85846e-08	6	0.111557	0.265657	11	0.000287114	0.00607356	4	0.495223	0.87832	16	0.000276823	0.0140257	10	0.00236594	0.0268443	0	1	1	12	8.46347e-07	1.3598e-05	1	0.908227	0.999934	1	0.841555	0.998808	4	0.581	1	6
Adipocytokine signaling pathway	ko04920	Organismal Systems	Endocrine system	4	0.796511	1	2	0.969533	1	3	0.578072	0.893138	2	0.975499	1	3	0.822582	0.979071	4	0.400844	0.651082	2	0.822496	1	1	0.973681	1	3	0.944398	1	4	0.445094	0.773526	3	0.0597221	0.73601	1	0.873077	0.981404	0	1	1	0	1	1	1	0.982751	1	1
Adrenergic signaling in cardiomyocytes	ko04261	Organismal Systems	Circulatory system	18	0.0407358	0.159141	16	0.0893164	0.28057	15	0.00188316	0.0174506	14	0.274534	0.859292	21	0.000435588	0.00464126	8	0.390505	0.645482	10	0.131816	0.584668	17	0.00151095	0.0189384	14	0.409303	1	13	0.0322017	0.151706	1	0.859102	0.959005	5	0.445191	0.858328	5	0.54726	0.999934	5	0.331097	0.998808	9	0.476245	1	8
African trypanosomiasis	ko05143	Human Diseases	Infectious disease: parasitic	3	0.558815	0.935957	4	0.297722	0.601689	2	0.479049	0.826827	1	0.951133	1	4	0.20532	0.379903	3	0.246292	0.483972	1	0.817643	1	4	0.118374	0.394156	3	0.630011	1	2	0.551364	0.853139	3	0.0118873	0.276804	1	0.668644	0.964929	1	0.711167	0.999934	0	1	1	0	1	1	0
Alanine, aspartate and glutamate metabolism	ko00250	Metabolism	Amino acid metabolism	1	0.950627	1	2	0.775269	1	2	0.479049	0.826827	3	0.561116	1	5	0.0822194	0.197459	2	0.519055	0.765022	0	1	1	2	0.571158	0.89932	4	0.397307	1	1	0.846852	1	0	1	1	1	0.668644	0.964929	0	1	1	0	1	1	1	0.886107	1	1
Alcoholic liver disease	ko04936	Human Diseases	Endocrine and metabolic disease	8	0.863458	1	9	0.728409	1	4	0.860989	0.989918	4	0.996222	1	11	0.274197	0.478683	14	0.0054501	0.0228579	3	0.954277	1	7	0.579469	0.89932	9	0.863587	1	6	0.6958	0.928783	1	0.841225	0.959005	2	0.920969	0.982096	0	1	1	0	1	1	2	0.997556	1	3
Alcoholism	ko05034	Human Diseases	Substance dependence	23	0.0177597	0.0982722	16	0.314517	0.618336	13	0.0588192	0.246392	21	0.0551765	0.353679	10	0.751003	0.97019	9	0.500786	0.744555	5	0.925471	1	19	0.00299124	0.0306406	15	0.647073	1	11	0.311196	0.651083	1	0.913906	0.969926	5	0.642076	0.961924	10	0.0867678	0.529506	5	0.516684	0.998808	17	0.0355411	0.205268	12
Aldosterone synthesis and secretion	ko04925	Organismal Systems	Endocrine system	9	0.342821	0.70737	12	0.0566708	0.19973	11	0.00295547	0.0248976	10	0.225043	0.818343	15	0.00107847	0.00854484	5	0.473027	0.728113	6	0.268434	0.880458	13	0.00124247	0.0166846	9	0.460766	1	9	0.0492812	0.193874	0	1	1	2	0.783111	0.98027	4	0.397169	0.999934	3	0.451671	0.998808	7	0.314059	0.914744	5
Aldosterone-regulated sodium reabsorption	ko04960	Organismal Systems	Excretory system	3	0.558815	0.935957	5	0.138747	0.361243	5	0.020405	0.118179	1	0.951133	1	7	0.00771614	0.0366813	3	0.246292	0.483972	3	0.22973	0.834726	3	0.293098	0.640725	1	0.964737	1	3	0.274764	0.604891	0	1	1	3	0.0935362	0.360262	1	0.711167	0.999934	0	1	1	2	0.630641	1	1
Allograft rejection	ko05330	Human Diseases	Immune disease	0	1	1	0	1	1	0	1	1	0	1	1	0	1	1	5	0.0243634	0.0796061	0	1	1	0	1	1	1	0.961392	1	0	1	1	0	1	1	1	0.658579	0.961924	0	1	1	0	1	1	0	1	1	0
Alzheimer disease	ko05010	Human Diseases	Neurodegenerative disease	39	0.0507846	0.183702	32	0.281851	0.581821	31	0.000531639	0.00737065	74	9.21569e-14	3.60564e-12	20	0.852402	0.984793	23	0.12621	0.293099	24	0.0612711	0.382164	29	0.0218792	0.120979	30	0.745761	1	44	1.04463e-07	3.42407e-06	4	0.739557	0.959005	35	1.43356e-09	2.87907e-08	65	9.58982e-30	2.85297e-28	31	8.19782e-09	1.75612e-07	95	2.3972e-37	9.69153e-36	22
Amino sugar and nucleotide sugar metabolism	ko00520	Metabolism	Carbohydrate metabolism	1	0.979871	1	1	0.976212	1	2	0.620356	0.913492	6	0.169198	0.667362	0	1	1	1	0.899075	0.994646	3	0.36559	0.972502	2	0.712109	0.994132	2	0.927702	1	0	1	1	4	0.00332382	0.0902972	0	1	1	0	1	1	0	1	1	3	0.519643	1	2
Aminoacyl-tRNA biosynthesis	ko00970	Genetic Information Processing	Translation	2	0.86776	1	2	0.851295	1	2	0.572617	0.893138	9	0.00609758	0.0696838	2	0.778179	0.976264	0	1	1	0	1	1	2	0.665949	0.979947	6	0.174803	0.690329	0	1	1	0	1	1	0	1	1	1	0.771802	0.999934	0	1	1	3	0.461142	1	4
Amoebiasis	ko05146	Human Diseases	Infectious disease: parasitic	6	0.816693	1	7	0.647877	1	4	0.648358	0.913492	3	0.988792	1	9	0.197553	0.371194	10	0.0198531	0.0664134	10	0.0157782	0.149621	5	0.603062	0.909431	12	0.166905	0.67652	7	0.23783	0.548124	0	1	1	8	0.00999843	0.0708712	2	0.8548	0.999934	1	0.9295	0.998808	2	0.982323	1	2
Amphetamine addiction	ko05031	Human Diseases	Substance dependence	10	0.0366328	0.148015	13	0.00135088	0.0150929	12	2.8357e-05	0.000868923	11	0.0155475	0.134918	5	0.434273	0.664114	5	0.20854	0.427735	6	0.0834365	0.442755	11	0.000596714	0.0100499	10	0.0650172	0.403372	7	0.04929	0.193874	0	1	1	4	0.138502	0.463596	5	0.0726581	0.480351	3	0.250493	0.998808	7	0.090433	0.427891	3
Amyotrophic lateral sclerosis	ko05014	Human Diseases	Neurodegenerative disease	28	0.558404	0.935957	22	0.879744	1	26	0.00773147	0.0537337	84	1.18899e-20	1.24051e-18	11	0.998814	1	25	0.0320365	0.098926	24	0.0367821	0.281935	24	0.118806	0.394156	50	0.00057153	0.0173745	40	1.24108e-06	3.05099e-05	8	0.0985392	0.768495	34	1.33547e-09	2.87907e-08	62	1.7907e-28	4.26188e-27	29	3.5424e-08	6.10383e-07	102	1.15991e-45	8.20634e-44	21
Antifolate resistance	ko01523	Human Diseases	Drug resistance: antineoplastic	0	1	1	0	1	1	0	1	1	1	0.913396	1	1	0.860499	0.984793	3	0.161521	0.343844	0	1	1	0	1	1	4	0.25668	0.896906	0	1	1	0	1	1	1	0.591467	0.928462	0	1	1	0	1	1	0	1	1	1
Antigen processing and presentation	ko04612	Organismal Systems	Immune system	1	0.996383	1	1	0.9954	1	0	1	1	3	0.914622	1	3	0.822582	0.979071	19	1.65721e-10	7.76126e-09	5	0.19646	0.794509	2	0.874925	1	11	0.0328856	0.256339	3	0.669058	0.92663	1	0.594566	0.959005	4	0.143862	0.470237	1	0.90181	0.999934	4	0.0988893	0.738373	3	0.760621	1	6
Apelin signaling pathway	ko04371	Environmental Information Processing	Signal transduction	18	0.0206997	0.102797	16	0.0515261	0.18384	12	0.0159557	0.0983589	13	0.281483	0.866438	15	0.0281276	0.0966695	14	0.00479607	0.0211295	5	0.748185	1	11	0.0949788	0.330667	9	0.852433	1	15	0.0032026	0.0337417	1	0.836956	0.959005	8	0.049841	0.250243	5	0.478935	0.999934	7	0.0625453	0.560406	9	0.38579	0.992532	9
Apoptosis	ko04210	Cellular Processes	Cell growth and death	8	0.835953	1	7	0.886733	1	5	0.69946	0.930186	16	0.0609818	0.374261	8	0.630812	0.870765	18	4.87386e-05	0.000489127	7	0.40265	0.976495	3	0.972027	1	12	0.500912	1	5	0.803121	0.990389	4	0.0973916	0.768495	3	0.763077	0.98027	3	0.827394	0.999934	1	0.970336	0.998808	7	0.65451	1	5
Apoptosis - multiple species	ko04215	Cellular Processes	Cell growth and death	3	0.459752	0.853546	3	0.431929	0.785079	3	0.158447	0.478391	2	0.726036	1	3	0.331522	0.539515	2	0.442521	0.695573	0	1	1	1	0.814152	1	2	0.776281	1	0	1	1	1	0.341431	0.959005	0	1	1	0	1	1	0	1	1	3	0.273253	0.859228	1
Arachidonic acid metabolism	ko00590	Metabolism	Lipid metabolism	0	1	1	0	1	1	0	1	1	2	0.954477	1	0	1	1	4	0.304642	0.547623	2	0.757907	1	0	1	1	4	0.772408	1	1	0.952516	1	0	1	1	1	0.833686	0.981404	0	1	1	0	1	1	0	1	1	1
Arginine and proline metabolism	ko00330	Metabolism	Amino acid metabolism	1	0.982903	1	0	1	1	1	0.890767	0.999998	5	0.352279	0.918862	7	0.0369841	0.115627	2	0.683149	0.884575	2	0.66337	1	0	1	1	7	0.135634	0.620391	1	0.920959	1	1	0.479724	0.959005	1	0.775509	0.98027	1	0.813567	0.999934	1	0.72628	0.998808	5	0.153245	0.619547	2
Arginine biosynthesis	ko00220	Metabolism	Amino acid metabolism	0	1	1	0	1	1	1	0.621858	0.913492	3	0.244573	0.832081	3	0.160199	0.311331	2	0.272946	0.518229	0	1	1	0	1	1	1	0.862876	1	0	1	1	0	1	1	0	1	1	0	1	1	0	1	1	2	0.358654	0.975954	1
Arrhythmogenic right ventricular cardiomyopathy	ko05412	Human Diseases	Cardiovascular disease	8	0.238301	0.537094	5	0.680348	1	6	0.109378	0.35773	5	0.718969	1	15	6.78721e-05	0.00110381	2	0.875163	0.983683	10	0.00196925	0.0225643	4	0.549405	0.89932	9	0.205895	0.754897	8	0.032924	0.151706	0	1	1	4	0.183508	0.532837	1	0.9225	0.999934	1	0.860924	0.998808	3	0.81537	1	6
Ascorbate and aldarate metabolism	ko00053	Metabolism	Carbohydrate metabolism	0	1	1	0	1	1	0	1	1	1	0.913396	1	2	0.57594	0.827746	1	0.761088	0.931333	1	0.748218	1	0	1	1	3	0.485247	1	0	1	1	0	1	1	0	1	1	0	1	1	0	1	1	1	0.82807	1	2
Asthma	ko05310	Human Diseases	Immune disease	0	1	1	0	1	1	0	1	1	0	1	1	0	1	1	2	0.3935	0.646629	0	1	1	0	1	1	0	1	1	0	1	1	0	1	1	0	1	1	0	1	1	0	1	1	0	1	1	0
Autoimmune thyroid disease	ko05320	Human Diseases	Immune disease	0	1	1	0	1	1	0	1	1	0	1	1	0	1	1	5	0.0869426	0.220098	0	1	1	0	1	1	1	0.990097	1	0	1	1	0	1	1	1	0.782139	0.98027	0	1	1	0	1	1	0	1	1	0
Autophagy - animal	ko04140	Cellular Processes	Transport and catabolism	17	0.0465666	0.173603	14	0.167311	0.416834	5	0.735094	0.938635	8	0.870793	1	18	0.0033755	0.0196798	12	0.0309867	0.0967472	4	0.883359	1	10	0.18438	0.514194	8	0.928243	1	7	0.548628	0.853139	3	0.275253	0.959005	0	1	1	5	0.497943	0.999934	2	0.879441	0.998808	9	0.410531	1	6
Autophagy - other	ko04136	Cellular Processes	Transport and catabolism	3	0.459752	0.853546	1	0.917067	1	0	1	1	2	0.726036	1	5	0.0490136	0.137683	1	0.78288	0.940126	1	0.770381	1	1	0.814152	1	0	1	1	3	0.20805	0.524571	0	1	1	0	1	1	1	0.658269	0.999934	2	0.195922	0.997421	3	0.273253	0.859228	0
Axon guidance	ko04360	Organismal Systems	Development and regeneration	40	8.92146e-10	1.30699e-07	36	3.90897e-08	2.82423e-06	29	6.49135e-10	9.02298e-08	11	0.847565	1	29	2.95479e-06	0.000114129	7	0.744469	0.931333	17	0.00305084	0.0335592	22	0.000128824	0.00363285	13	0.79461	1	18	0.00348349	0.0354355	0	1	1	10	0.0401618	0.220141	5	0.717198	0.999934	5	0.492461	0.998808	9	0.70967	1	15
B cell receptor signaling pathway	ko04662	Organismal Systems	Immune system	10	0.0853478	0.25767	8	0.235828	0.532455	5	0.254858	0.632594	2	0.98788	1	6	0.385902	0.60224	8	0.0298056	0.0941052	3	0.694873	1	4	0.580412	0.89932	2	0.993379	1	2	0.907425	1	0	1	1	5	0.0818893	0.340264	1	0.929979	0.999934	2	0.602789	0.998808	2	0.944467	1	0
Bacterial invasion of epithelial cells	ko05100	Human Diseases	Infectious disease: bacterial	7	0.393371	0.782542	9	0.118855	0.327135	7	0.0478096	0.214372	15	0.000772267	0.0106973	16	1.99079e-05	0.000384472	14	1.0007e-05	0.000127817	11	0.000589055	0.0101244	6	0.199834	0.526666	16	0.000725477	0.0200495	11	0.00129205	0.0181502	0	1	1	11	1.32476e-05	0.000168036	3	0.468252	0.999934	1	0.864506	0.998808	12	0.00124223	0.0121224	6
Basal cell carcinoma	ko05217	Human Diseases	Cancer: specific types	4	0.722543	1	4	0.690694	1	1	0.935936	0.999998	3	0.873272	1	8	0.0409619	0.125319	2	0.791205	0.946079	4	0.302341	0.921867	1	0.961877	1	4	0.794174	1	2	0.818015	0.990389	1	0.555516	0.959005	2	0.547432	0.922596	0	1	1	0	1	1	0	1	1	4
Basal transcription factors	ko03022	Genetic Information Processing	Transcription	8	0.0187824	0.0982722	7	0.0428267	0.164032	1	0.857411	0.989918	6	0.125527	0.561285	2	0.778179	0.976264	0	1	1	1	0.867964	1	4	0.185985	0.514194	1	0.981307	1	2	0.646357	0.912223	0	1	1	0	1	1	2	0.427923	0.999934	1	0.680093	0.998808	6	0.0369463	0.209116	3
Base excision repair	ko03410	Genetic Information Processing	Replication and repair	2	0.740039	1	1	0.923288	1	0	1	1	3	0.482616	1	0	1	1	0	1	1	0	1	1	1	0.823693	1	6	0.0599868	0.387999	1	0.812328	0.990389	0	1	1	0	1	1	1	0.669569	0.999934	0	1	1	1	0.855881	1	3
Bile secretion	ko04976	Organismal Systems	Digestive system	2	0.993954	1	3	0.967072	1	3	0.746097	0.938635	1	0.999315	1	6	0.49994	0.739145	0	1	1	3	0.769012	1	3	0.840824	1	0	1	1	5	0.449299	0.773526	1	0.688387	0.959005	4	0.264706	0.671516	1	0.950088	0.999934	1	0.900952	0.998808	4	0.75363	1	2
Biosynthesis of amino acids	ko01230	Metabolism	Global and overview maps	1	0.997599	1	0	1	1	3	0.625857	0.913492	12	0.0115654	0.113124	6	0.328319	0.539515	1	0.971036	0.99795	1	0.967021	1	4	0.528085	0.89932	14	0.00384306	0.068723	4	0.499594	0.827979	1	0.62036	0.959005	0	1	1	0	1	1	2	0.567006	0.998808	13	0.000236873	0.00268141	6
Biosynthesis of unsaturated fatty acids	ko01040	Metabolism	Lipid metabolism	2	0.633245	0.992455	1	0.877544	1	2	0.326402	0.75529	6	0.0159488	0.134918	5	0.0254245	0.0913509	1	0.724245	0.920872	0	1	1	1	0.758145	1	3	0.41544	1	6	0.0016954	0.0209317	0	1	1	0	1	1	1	0.595727	0.999934	1	0.502721	0.998808	3	0.19645	0.731518	1
Biotin metabolism	ko00780	Metabolism	Metabolism of cofactors and vitamins	0	1	1	1	0.207815	0.496351	0	1	1	0	1	1	1	0.178494	0.342575	0	1	1	0	1	1	0	1	1	0	1	1	1	0.140837	0.420064	0	1	1	0	1	1	0	1	1	0	1	1	0	1	1	0
Bladder cancer	ko05219	Human Diseases	Cancer: specific types	4	0.397948	0.782542	4	0.367301	0.69379	1	0.837101	0.986077	2	0.841614	1	8	0.00368216	0.0199612	2	0.575044	0.817633	1	0.848362	1	4	0.155587	0.46676	6	0.13751	0.620391	2	0.607724	0.891933	0	1	1	0	1	1	1	0.747547	0.999934	0	1	1	0	1	1	2
Breast cancer	ko05224	Human Diseases	Cancer: specific types	16	0.102943	0.29571	15	0.128579	0.347282	2	0.988474	0.999998	8	0.893446	1	25	4.26682e-06	0.000136429	7	0.52272	0.765022	8	0.331985	0.960696	5	0.874368	1	15	0.275951	0.903586	6	0.733617	0.949198	1	0.853377	0.959005	5	0.42779	0.845061	1	0.992815	0.999934	2	0.891289	0.998808	1	0.999822	1	11
Butanoate metabolism	ko00650	Metabolism	Carbohydrate metabolism	1	0.897225	1	2	0.629686	0.989018	2	0.342412	0.763803	2	0.654998	1	2	0.538037	0.780533	0	1	1	1	0.723924	1	2	0.423117	0.82289	3	0.439103	1	3	0.157855	0.45654	0	1	1	0	1	1	1	0.609087	0.999934	0	1	1	2	0.478759	1	1
C-type lectin receptor signaling pathway	ko04625	Organismal Systems	Immune system	10	0.290586	0.616968	7	0.668071	1	8	0.0799311	0.281276	5	0.917706	1	9	0.213109	0.387358	11	0.00872435	0.0318382	2	0.951245	1	6	0.441275	0.840808	4	0.982664	1	5	0.5883	0.876507	0	1	1	3	0.593291	0.928462	4	0.449208	0.999934	4	0.273784	0.998808	4	0.850872	1	1
Calcium signaling pathway	ko04020	Environmental Information Processing	Signal transduction	19	0.506359	0.903269	20	0.337385	0.645724	19	0.00770356	0.0537337	10	0.992633	1	23	0.0304906	0.102408	6	0.970731	0.99795	6	0.96226	1	15	0.245956	0.568521	8	0.999731	1	13	0.404865	0.741833	0	1	1	5	0.839097	0.981404	7	0.682415	0.999934	4	0.866574	0.998808	9	0.935272	1	9
Carbohydrate digestion and absorption	ko04973	Organismal Systems	Digestive system	3	0.677419	1	6	0.1069	0.318496	5	0.0398706	0.192548	2	0.869005	1	5	0.14406	0.290475	0	1	1	2	0.593594	1	6	0.0234023	0.122212	2	0.903214	1	4	0.170246	0.467822	1	0.437162	0.959005	0	1	1	0	1	1	0	1	1	3	0.461142	1	1
Carbon metabolism	ko01200	Metabolism	Global and overview maps	5	0.948964	1	3	0.992824	1	6	0.370013	0.773699	25	1.67318e-06	3.49137e-05	11	0.107004	0.232847	1	0.995791	0.999998	4	0.758995	1	6	0.530967	0.89932	19	0.00379412	0.068723	7	0.331476	0.656705	3	0.183149	0.959005	0	1	1	3	0.730581	0.999934	3	0.559872	0.998808	22	3.35837e-07	5.0022e-06	10
Cardiac muscle contraction	ko04260	Organismal Systems	Circulatory system	4	0.911419	1	3	0.960756	1	6	0.166677	0.485624	11	0.0705676	0.409031	7	0.303446	0.518038	7	0.104532	0.256841	10	0.0049191	0.052029	5	0.450596	0.847121	6	0.763008	1	9	0.0253026	0.135714	1	0.675825	0.959005	13	1.10937e-06	1.6322e-05	13	4.02816e-06	6.39135e-05	11	1.03369e-05	0.000154364	23	2.21697e-10	4.82618e-09	4
Cell adhesion molecules	ko04514	Environmental Information Processing	Signaling molecules and interaction	14	0.254232	0.564319	10	0.667965	1	18	5.77904e-05	0.00133881	6	0.977295	1	14	0.0824345	0.197459	9	0.244925	0.483972	10	0.123715	0.557729	14	0.0179323	0.105352	8	0.945817	1	13	0.0292637	0.150156	0	1	1	10	0.0110899	0.0763616	0	1	1	2	0.893525	0.998808	1	0.999833	1	7
Cell cycle	ko04110	Cellular Processes	Cell growth and death	14	0.111785	0.314933	16	0.024948	0.114444	3	0.914448	0.999998	13	0.184445	0.695557	14	0.0281562	0.0966695	5	0.7042	0.903563	5	0.673167	1	8	0.315853	0.674778	19	0.0112452	0.126613	6	0.59464	0.881501	2	0.487858	0.959005	1	0.977257	0.999997	8	0.0558695	0.428933	2	0.836456	0.998808	12	0.0543385	0.290147	9
Cellular senescence	ko04218	Cellular Processes	Cell growth and death	13	0.451728	0.853546	13	0.391337	0.729313	5	0.814851	0.982552	15	0.244529	0.832081	16	0.0401792	0.124154	19	0.000115362	0.00101302	7	0.561504	1	6	0.821143	1	19	0.0817405	0.469743	12	0.0869096	0.308896	2	0.607127	0.959005	4	0.681967	0.966788	7	0.259642	0.993363	3	0.769133	0.998808	6	0.889669	1	6
Central carbon metabolism in cancer	ko05230	Human Diseases	Cancer: overview	4	0.80566	1	5	0.607693	0.95969	3	0.587929	0.893138	9	0.0936122	0.480338	12	0.00134516	0.00989655	1	0.964894	0.99795	2	0.82863	1	3	0.702156	0.99004	7	0.399708	1	3	0.678591	0.92699	3	0.061831	0.73601	2	0.6138	0.942202	1	0.905072	0.999934	0	1	1	7	0.101759	0.457106	5
Chagas disease	ko05142	Human Diseases	Infectious disease: parasitic	13	0.0491342	0.179954	10	0.220925	0.51078	7	0.14582	0.450421	4	0.961206	1	9	0.189962	0.362335	20	2.79912e-08	9.83191e-07	3	0.837897	1	8	0.144253	0.442167	7	0.779445	1	8	0.124838	0.387653	0	1	1	4	0.344405	0.772706	3	0.651904	0.999934	2	0.733817	0.998808	3	0.932576	1	3
Chemical carcinogenesis - DNA adducts	ko05204	Human Diseases	Cancer: overview	1	0.994983	1	1	0.993708	1	0	1	1	1	0.995073	1	2	0.924501	1	3	0.588398	0.82447	3	0.563238	1	1	0.967474	1	5	0.670663	1	1	0.963205	1	1	0.572688	0.959005	3	0.297728	0.711479	2	0.636695	0.999934	2	0.496966	0.998808	3	0.723836	1	1
Chemical carcinogenesis - reactive oxygen species	ko05208	Human Diseases	Cancer: overview	19	0.36831	0.744239	17	0.494809	0.87195	9	0.625806	0.913492	37	7.42194e-06	0.000145192	15	0.438444	0.664114	28	1.2312e-06	1.92204e-05	28	5.89773e-07	2.31696e-05	13	0.347034	0.714333	22	0.276775	0.903586	38	8.99771e-12	5.30865e-10	3	0.552042	0.959005	32	3.72693e-14	1.79638e-12	50	9.27939e-29	2.45388e-27	30	3.2029e-14	1.14977e-12	67	7.90589e-32	2.48596e-30	13
Chemical carcinogenesis - receptor activation	ko05207	Human Diseases	Cancer: overview	21	0.0767048	0.246972	16	0.377236	0.707929	5	0.927024	0.999998	15	0.557327	1	17	0.108655	0.234787	14	0.0677672	0.18488	7	0.774172	1	10	0.536331	0.89932	19	0.313832	0.949676	6	0.92271	1	1	0.922629	0.969926	6	0.50695	0.912935	5	0.771763	0.999934	4	0.734543	0.998808	8	0.869825	1	12
Chemokine signaling pathway	ko04062	Organismal Systems	Immune system	23	0.0223099	0.107161	23	0.014244	0.0791637	11	0.198374	0.551481	12	0.819182	1	17	0.0942998	0.21209	23	2.21704e-05	0.00023961	7	0.755478	1	16	0.0336304	0.155472	7	0.997936	1	15	0.0481453	0.193874	0	1	1	6	0.486568	0.909015	1	0.998407	0.999934	4	0.719456	0.998808	8	0.854929	1	7
Cholesterol metabolism	ko04979	Organismal Systems	Digestive system	1	0.982903	1	1	0.979654	1	0	1	1	3	0.760901	1	5	0.208856	0.381873	5	0.0813547	0.209753	4	0.184985	0.759268	0	1	1	1	0.989156	1	3	0.451005	0.773526	1	0.479724	0.959005	0	1	1	2	0.49406	0.999934	2	0.365836	0.998808	3	0.547576	1	2
Choline metabolism in cancer	ko05231	Human Diseases	Cancer: overview	12	0.0776253	0.24722	11	0.113032	0.320256	7	0.13032	0.416424	6	0.788495	1	15	0.00120106	0.00927819	6	0.304673	0.547623	6	0.276167	0.880578	5	0.567094	0.89932	6	0.860089	1	9	0.0520182	0.201913	2	0.363114	0.959005	6	0.0677497	0.313994	1	0.963212	0.999934	1	0.92172	0.998808	3	0.923488	1	2
Cholinergic synapse	ko04725	Organismal Systems	Nervous system	17	0.00571447	0.0429318	18	0.00150845	0.016146	10	0.0225532	0.125396	11	0.25819	0.833128	17	0.000639448	0.00617467	8	0.14979	0.334055	4	0.746655	1	14	0.00162632	0.0191093	7	0.860383	1	12	0.00893029	0.058543	0	1	1	4	0.418033	0.845061	2	0.888594	0.999934	3	0.547802	0.998808	5	0.771796	1	7
Chronic myeloid leukemia	ko05220	Human Diseases	Cancer: specific types	14	0.00170817	0.0200198	10	0.0512234	0.18384	1	0.964095	0.999998	8	0.230077	0.818343	11	0.00726203	0.0359541	9	0.00767411	0.0295401	1	0.968514	1	5	0.337768	0.700372	8	0.318404	0.949676	8	0.0307243	0.151061	2	0.253293	0.959005	1	0.894025	0.981404	3	0.451019	0.999934	0	1	1	4	0.624735	1	4
Circadian entrainment	ko04713	Organismal Systems	Environmental adaptation	13	0.0345507	0.146443	22	1.53418e-06	7.38962e-05	16	2.90454e-06	0.000161492	11	0.127896	0.563822	13	0.00729258	0.0359541	6	0.288315	0.530691	3	0.811664	1	18	1.33476e-06	9.41003e-05	4	0.971027	1	13	0.000810399	0.0125825	0	1	1	6	0.0625469	0.295565	5	0.209078	0.888581	5	0.0981163	0.738373	9	0.094889	0.440223	6
Circadian rhythm	ko04710	Organismal Systems	Environmental adaptation	6	0.030022	0.133279	4	0.197917	0.480655	1	0.746181	0.938635	0	1	1	5	0.043533	0.127886	1	0.772244	0.931333	2	0.408148	0.976495	3	0.209603	0.539782	1	0.939273	1	2	0.456704	0.774297	0	1	1	0	1	1	1	0.646584	0.999934	1	0.551707	0.998808	2	0.533484	1	2
Citrate cycle (TCA cycle)	ko00020	Metabolism	Carbohydrate metabolism	0	1	1	0	1	1	1	0.734679	0.938635	11	8.39148e-06	0.000154502	1	0.860499	0.984793	0	1	1	0	1	1	1	0.793497	1	7	0.0120739	0.129451	3	0.182485	0.484982	0	1	1	0	1	1	2	0.259668	0.993363	0	1	1	10	3.4429e-06	4.63972e-05	2
Cocaine addiction	ko05030	Human Diseases	Substance dependence	7	0.0834649	0.257423	7	0.0699305	0.237764	4	0.160037	0.478391	5	0.336363	0.892218	3	0.609153	0.859489	4	0.192392	0.397515	3	0.377958	0.972502	6	0.0375149	0.1653	5	0.417142	1	5	0.0922832	0.311802	0	1	1	3	0.173167	0.521665	1	0.807177	0.999934	1	0.719071	0.998808	4	0.303685	0.908251	4
Collecting duct acid secretion	ko04966	Organismal Systems	Excretory system	2	0.633245	0.992455	3	0.327956	0.631861	5	0.00536776	0.0417607	4	0.155888	0.642011	1	0.830069	0.982725	2	0.359756	0.612676	1	0.710913	1	5	0.0108243	0.0709875	0	1	1	4	0.0416701	0.174581	1	0.296937	0.959005	0	1	1	4	0.0111007	0.12009	0	1	1	10	1.12859e-06	1.59696e-05	0
Colorectal cancer	ko05210	Human Diseases	Cancer: specific types	17	0.00028236	0.0059094	14	0.00432469	0.0337793	7	0.0774094	0.279478	9	0.22785	0.818343	14	0.000936429	0.00782045	9	0.0180159	0.0609937	7	0.0903861	0.460299	6	0.276204	0.613304	11	0.11964	0.606176	7	0.131064	0.402749	1	0.675825	0.959005	6	0.0401917	0.220141	1	0.94475	0.999934	2	0.649084	0.998808	5	0.546064	1	5
Complement and coagulation cascades	ko04610	Organismal Systems	Immune system	1	0.998942	1	1	0.998582	1	1	0.975967	0.999998	1	0.998966	1	4	0.788841	0.976264	9	0.0156329	0.0542326	2	0.896519	1	1	0.988117	1	2	0.995566	1	0	1	1	1	0.667172	0.959005	1	0.919168	0.982096	0	1	1	1	0.887132	0.998808	0	1	1	3
Coronavirus disease - COVID-19	ko05171	Human Diseases	Infectious disease: viral	8	0.997961	1	8	0.996597	1	4	0.991036	0.999998	64	2.35339e-20	1.84152e-18	9	0.960774	1	63	1.77718e-32	4.99388e-30	37	6.67782e-12	6.12134e-10	4	0.997925	1	86	1.09499e-34	1.66438e-32	6	0.974044	1	0	1	1	47	2.26776e-27	2.73265e-25	48	5.13896e-26	1.01923e-24	55	1.5036e-39	1.68403e-37	4	0.999317	1	42
Cortisol synthesis and secretion	ko04927	Organismal Systems	Endocrine system	5	0.578926	0.958335	7	0.209837	0.497072	3	0.537207	0.873354	4	0.758746	1	7	0.116097	0.248345	2	0.812577	0.953309	1	0.949971	1	7	0.0470897	0.198199	5	0.670663	1	5	0.216272	0.540681	0	1	1	1	0.85687	0.981404	1	0.887605	0.999934	1	0.81474	0.998808	2	0.89173	1	5
Cushing syndrome	ko04934	Human Diseases	Endocrine and metabolic disease	11	0.65467	1	14	0.252114	0.55619	5	0.796937	0.971704	8	0.919504	1	24	3.04038e-05	0.000552635	6	0.722749	0.920872	6	0.689413	1	11	0.159321	0.47059	12	0.678199	1	10	0.223053	0.543953	1	0.866394	0.959005	5	0.468186	0.888447	2	0.964262	0.999934	1	0.981529	0.998808	2	0.99878	1	11
Cysteine and methionine metabolism	ko00270	Metabolism	Amino acid metabolism	3	0.758886	1	2	0.89696	1	2	0.642644	0.913492	10	0.00464745	0.0559481	6	0.09472	0.21209	0	1	1	3	0.390276	0.976495	2	0.733119	0.998742	12	0.000870415	0.0211899	4	0.231967	0.548124	0	1	1	0	1	1	1	0.813567	0.999934	2	0.365836	0.998808	4	0.316766	0.914744	6
Cytokine-cytokine receptor interaction	ko04060	Environmental Information Processing	Signaling molecules and interaction	7	0.999988	1	3	1	1	1	0.999998	0.999998	3	1	1	6	0.999896	1	15	0.403813	0.652134	3	0.999885	1	2	0.999998	1	3	1	1	2	0.999996	1	0	1	1	0	1	1	0	1	1	0	1	1	1	1	1	4
Cytosolic DNA-sensing pathway	ko04623	Organismal Systems	Immune system	1	0.993587	1	1	0.992042	1	0	1	1	4	0.724987	1	0	1	1	6	0.0671975	0.18488	1	0.942522	1	0	1	1	4	0.794174	1	1	0.95712	1	1	0.555516	0.959005	1	0.843377	0.981404	1	0.875624	0.999934	1	0.799685	0.998808	2	0.875542	1	4
D-Amino acid metabolism	ko00470	Metabolism	Metabolism of other amino acids	0	1	1	0	1	1	0	1	1	0	1	1	0	1	1	1	0.248648	0.485209	0	1	1	0	1	1	0	1	1	0	1	1	0	1	1	0	1	1	0	1	1	0	1	1	0	1	1	0
DNA replication	ko03030	Genetic Information Processing	Replication and repair	0	1	1	1	0.939292	1	0	1	1	2	0.784297	1	1	0.90601	1	0	1	1	1	0.809039	1	0	1	1	14	6.94607e-07	4.22321e-05	0	1	1	0	1	1	0	1	1	0	1	1	0	1	1	0	1	1	3
Diabetic cardiomyopathy	ko05415	Human Diseases	Cardiovascular disease	13	0.813879	1	13	0.76509	1	10	0.386479	0.773699	38	3.27856e-07	8.55156e-06	12	0.649841	0.880779	22	0.000190343	0.00148574	29	2.60579e-08	1.43319e-06	11	0.472627	0.876847	19	0.397214	1	41	4.4241e-15	6.52554e-13	2	0.746355	0.959005	30	1.46691e-13	5.05036e-12	47	1.70706e-27	3.69347e-26	27	1.15796e-12	2.88204e-11	63	1.41945e-30	4.01704e-29	12
Dilated cardiomyopathy	ko05414	Human Diseases	Cardiovascular disease	7	0.617365	0.992455	6	0.723205	1	6	0.226896	0.595068	5	0.874296	1	10	0.0776629	0.191528	6	0.280209	0.524924	8	0.062536	0.382164	4	0.723241	0.994897	9	0.435554	1	7	0.187856	0.486119	0	1	1	5	0.1464	0.470434	2	0.825853	0.999934	3	0.438209	0.998808	4	0.797292	1	3
Dopaminergic synapse	ko04728	Organismal Systems	Nervous system	27	2.54559e-06	0.000186464	32	1.43387e-09	2.07194e-07	23	7.90098e-09	7.32157e-07	19	0.00669584	0.0722689	15	0.0196512	0.0741793	9	0.160937	0.343844	5	0.712387	1	24	4.20831e-08	5.93371e-06	9	0.814623	1	20	6.31878e-06	0.000133146	0	1	1	7	0.0930295	0.360262	6	0.268316	0.993363	6	0.120792	0.794053	14	0.0176048	0.108308	8
Drug metabolism - cytochrome P450	ko00982	Metabolism	Xenobiotics biodegradation and metabolism	1	0.99574	1	1	0.99462	1	0	1	1	2	0.971847	1	2	0.932174	1	3	0.609138	0.839058	2	0.809638	1	1	0.970741	1	5	0.696751	1	1	0.966775	1	1	0.583769	0.959005	3	0.313898	0.734461	2	0.653145	0.999934	2	0.513141	0.998808	2	0.901413	1	1
Drug metabolism - other enzymes	ko00983	Metabolism	Xenobiotics biodegradation and metabolism	3	0.948907	1	4	0.84455	1	1	0.968591	0.999998	2	0.986988	1	4	0.738034	0.965417	2	0.884236	0.989922	5	0.27145	0.880458	2	0.914286	1	10	0.132096	0.620391	1	0.981056	1	1	0.63982	0.959005	3	0.40248	0.836186	3	0.476778	0.999934	4	0.137588	0.856104	4	0.655576	1	2
ECM-receptor interaction	ko04512	Environmental Information Processing	Signaling molecules and interaction	0	1	1	1	0.998964	1	2	0.899116	0.999998	2	0.993641	1	7	0.324142	0.539515	2	0.921112	0.99795	14	3.21798e-05	0.000804496	1	0.99039	1	13	0.0376688	0.286283	3	0.816592	0.990389	1	0.684254	0.959005	5	0.115952	0.423402	0	1	1	2	0.661504	0.998808	1	0.994398	1	1
EGFR tyrosine kinase inhibitor resistance	ko01521	Human Diseases	Drug resistance: antineoplastic	11	0.0415436	0.160162	13	0.0053386	0.0376307	3	0.669807	0.926399	6	0.590398	1	13	0.00127367	0.00959916	7	0.0737645	0.197408	4	0.475852	1	6	0.216113	0.539782	10	0.140317	0.620391	5	0.350407	0.671235	1	0.644528	0.959005	3	0.410413	0.838216	1	0.929979	0.999934	1	0.871395	0.998808	3	0.835377	1	4
Endocrine and other factor-regulated calcium reabsorption	ko04961	Organismal Systems	Excretory system	7	0.115294	0.321726	9	0.0155828	0.0833969	11	1.23449e-05	0.000490268	2	0.927129	1	7	0.048588	0.137683	7	0.0108188	0.0389752	5	0.0876766	0.454926	10	0.000294129	0.00613924	2	0.950131	1	8	0.0041094	0.0391055	0	1	1	3	0.202993	0.568852	4	0.0961396	0.57203	1	0.746821	0.998808	8	0.00954566	0.0675356	1
Endocrine resistance	ko01522	Human Diseases	Drug resistance: antineoplastic	15	0.00633998	0.0464403	12	0.0496564	0.18384	4	0.592171	0.894694	5	0.874296	1	19	6.08069e-06	0.000156578	6	0.280209	0.524924	3	0.806007	1	7	0.211847	0.539782	8	0.581912	1	7	0.187856	0.486119	0	1	1	3	0.531539	0.917485	3	0.610493	0.999934	2	0.702217	0.998808	3	0.913294	1	8
Endocytosis	ko04144	Cellular Processes	Transport and catabolism	34	0.000990276	0.0131887	34	0.000468971	0.0071333	22	0.00120196	0.012926	22	0.317605	0.892218	22	0.0756546	0.188526	33	4.82038e-08	1.23139e-06	13	0.336298	0.960696	20	0.0319838	0.150324	16	0.925004	1	25	0.000604003	0.00989893	1	0.963975	0.969926	14	0.0156765	0.099422	11	0.205164	0.8878	6	0.622402	0.998808	29	0.000197387	0.00242045	8
Endometrial cancer	ko05213	Human Diseases	Cancer: specific types	11	0.00457129	0.0372052	11	0.00331367	0.0266014	3	0.460669	0.826827	6	0.299028	0.88298	14	1.07908e-05	0.00025649	4	0.283488	0.52755	5	0.117392	0.554334	6	0.0744448	0.291575	6	0.384191	1	4	0.320734	0.656705	1	0.531553	0.959005	2	0.511395	0.912935	1	0.857648	0.999934	0	1	1	2	0.85049	1	5
Epithelial cell signaling in Helicobacter pylori infection	ko05120	Human Diseases	Infectious disease: bacterial	9	0.0921625	0.270036	8	0.149488	0.385732	12	3.83281e-05	0.000968655	9	0.0936122	0.480338	8	0.0741373	0.186247	9	0.00486798	0.0211295	5	0.204422	0.814725	11	0.00076834	0.0120373	1	0.99824	1	9	0.00710799	0.0537656	0	1	1	4	0.149304	0.473449	4	0.198629	0.8878	2	0.536757	0.998808	14	3.10024e-05	0.000398803	3
Epstein-Barr virus infection	ko05169	Human Diseases	Infectious disease: viral	11	0.918696	1	9	0.968155	1	4	0.976204	0.999998	22	0.0638155	0.38412	12	0.622413	0.870251	22	0.000142605	0.0012143	10	0.408353	0.976495	6	0.947662	1	18	0.46104	1	5	0.972505	1	1	0.928591	0.969926	7	0.371953	0.800364	6	0.650096	0.999934	6	0.401953	0.998808	8	0.889813	1	14
ErbB signaling pathway	ko04012	Environmental Information Processing	Signal transduction	22	2.64605e-07	2.58431e-05	20	2.43368e-06	0.000100476	12	0.000236365	0.0042326	5	0.796399	1	15	0.000221117	0.00262789	3	0.756493	0.931333	3	0.733967	1	13	0.000304785	0.00613924	8	0.439293	1	6	0.233381	0.548124	0	1	1	1	0.919168	0.982096	3	0.52653	0.999934	1	0.887132	0.998808	4	0.712002	1	3
Estrogen signaling pathway	ko04915	Organismal Systems	Endocrine system	16	0.0662966	0.220738	16	0.048763	0.18302	6	0.545334	0.881411	12	0.384077	0.969485	19	0.000983936	0.00800096	10	0.104909	0.256841	6	0.582892	1	10	0.162724	0.473073	15	0.200836	0.7542	9	0.234564	0.548124	0	1	1	7	0.107799	0.40593	8	0.0822688	0.52606	8	0.0236411	0.278717	11	0.156212	0.622648	9
Ether lipid metabolism	ko00565	Metabolism	Lipid metabolism	4	0.520749	0.919153	2	0.883422	1	3	0.343436	0.763803	1	0.980139	1	4	0.362997	0.581172	2	0.661245	0.878834	3	0.36559	0.972502	3	0.447768	0.847121	3	0.795536	1	6	0.0295223	0.150156	1	0.465903	0.959005	1	0.761641	0.98027	1	0.800569	0.999934	0	1	1	3	0.519643	1	2
Fanconi anemia pathway	ko03460	Genetic Information Processing	Replication and repair	3	0.77071	1	2	0.903167	1	0	1	1	1	0.984467	1	2	0.843394	0.984115	1	0.912594	0.997817	2	0.674016	1	0	1	1	7	0.146287	0.620391	0	1	1	0	1	1	1	0.782139	0.98027	1	0.819746	0.999934	1	0.733305	0.998808	0	1	1	1
Fat digestion and absorption	ko04975	Organismal Systems	Digestive system	1	0.964366	1	0	1	1	0	1	1	4	0.400395	0.98649	2	0.74359	0.965417	1	0.858863	0.973147	1	0.848362	1	0	1	1	3	0.699028	1	3	0.329542	0.656705	1	0.414607	0.959005	0	1	1	0	1	1	0	1	1	2	0.686197	1	0
Fatty acid biosynthesis	ko00061	Metabolism	Lipid metabolism	3	0.160721	0.416736	2	0.393678	0.729313	3	0.0402351	0.192548	1	0.769307	1	3	0.101868	0.224641	0	1	1	0	1	1	1	0.611599	0.917398	0	1	1	2	0.221925	0.543953	0	1	1	0	1	1	0	1	1	0	1	1	1	0.652003	1	0
Fatty acid degradation	ko00071	Metabolism	Lipid metabolism	2	0.859109	1	0	1	1	1	0.850938	0.989918	6	0.115576	0.548111	5	0.134226	0.274675	0	1	1	1	0.861728	1	0	1	1	8	0.028495	0.22796	2	0.633823	0.90766	0	1	1	0	1	1	1	0.763986	0.999934	0	1	1	4	0.227125	0.793535	3
Fatty acid elongation	ko00062	Metabolism	Lipid metabolism	1	0.888509	1	0	1	1	2	0.326402	0.75529	5	0.0551164	0.353679	4	0.0882441	0.204098	2	0.359756	0.612676	1	0.710913	1	0	1	1	6	0.0248013	0.215417	2	0.38758	0.714601	0	1	1	0	1	1	2	0.222738	0.930029	0	1	1	3	0.19645	0.731518	2
Fatty acid metabolism	ko01212	Metabolism	Global and overview maps	5	0.460274	0.853546	3	0.809511	1	4	0.231162	0.597306	10	0.0119401	0.11325	10	0.00278727	0.0168987	2	0.75081	0.931333	1	0.92757	1	2	0.796644	1	9	0.0535234	0.36158	9	0.00172624	0.0209317	0	1	1	0	1	1	1	0.852764	0.999934	1	0.771842	0.998808	5	0.222423	0.793535	3
Fc epsilon RI signaling pathway	ko04664	Organismal Systems	Immune system	14	0.000623217	0.00913012	8	0.132755	0.355124	5	0.169444	0.485624	2	0.973734	1	6	0.261091	0.463662	8	0.0130826	0.0465344	0	1	1	4	0.461438	0.861758	1	0.997888	1	4	0.433966	0.773526	0	1	1	1	0.869205	0.981404	1	0.898436	0.999934	0	1	1	2	0.905946	1	0
Fc gamma R-mediated phagocytosis	ko04666	Organismal Systems	Immune system	11	0.12581	0.347759	9	0.288342	0.590333	3	0.790655	0.968291	9	0.33514	0.892218	14	0.00275915	0.0168987	16	7.55524e-06	0.000101096	6	0.260757	0.880458	5	0.548503	0.89932	10	0.31351	0.949676	11	0.00739766	0.0545577	0	1	1	7	0.0223958	0.138395	4	0.389657	0.999934	0	1	1	8	0.179006	0.684577	2
Ferroptosis	ko04216	Cellular Processes	Cell growth and death	2	0.840236	1	0	1	1	2	0.534049	0.873354	7	0.0376622	0.280673	3	0.487021	0.730532	8	0.000502334	0.0031368	2	0.554864	1	1	0.884375	1	3	0.699028	1	3	0.329542	0.656705	7	7.73202e-07	4.20106e-05	4	0.0313133	0.184061	4	0.0448733	0.355995	2	0.281187	0.998808	8	0.00186734	0.0160139	1
Fluid shear stress and atherosclerosis	ko05418	Human Diseases	Cardiovascular disease	14	0.172373	0.435391	12	0.316687	0.618395	7	0.372557	0.773699	13	0.264217	0.843876	17	0.00536846	0.0281162	23	5.73131e-08	1.34208e-06	15	0.0010887	0.0157574	8	0.393982	0.786377	20	0.0123489	0.129451	8	0.356477	0.678457	3	0.257698	0.959005	21	3.25402e-10	7.84219e-09	11	0.00512295	0.0580601	8	0.02274	0.278717	15	0.0101925	0.0703534	8
Focal adhesion	ko04510	Cellular Processes	Cellular community - eukaryotes	23	0.0376281	0.148987	20	0.109954	0.320256	9	0.498584	0.834198	15	0.60613	1	28	5.72372e-05	0.000982572	15	0.0457037	0.135187	28	6.40437e-08	2.93533e-06	10	0.575805	0.89932	31	0.000906149	0.0211899	16	0.0380884	0.162842	0	1	1	18	2.15555e-05	0.000247374	2	0.990966	0.999934	3	0.889796	0.998808	7	0.943237	1	9
Folate biosynthesis	ko00790	Metabolism	Metabolism of cofactors and vitamins	1	0.879054	1	1	0.867621	1	2	0.310291	0.743629	2	0.614289	1	4	0.0789375	0.192061	0	1	1	1	0.697292	1	1	0.745067	1	6	0.0207572	0.197193	0	1	1	0	1	1	1	0.539582	0.917485	1	0.581913	0.999934	1	0.489664	0.998808	2	0.440165	1	2
FoxO signaling pathway	ko04068	Environmental Information Processing	Signal transduction	20	0.00265881	0.0278226	20	0.00161768	0.0166967	6	0.501119	0.834198	8	0.813819	1	17	0.00365012	0.0199612	11	0.0411823	0.123109	5	0.706088	1	9	0.226673	0.541709	9	0.807661	1	7	0.470002	0.787787	3	0.240314	0.959005	4	0.539456	0.917485	3	0.811614	0.999934	1	0.967047	0.998808	5	0.874046	1	6
Fructose and mannose metabolism	ko00051	Metabolism	Carbohydrate metabolism	0	1	1	1	0.923288	1	2	0.420268	0.802948	3	0.482616	1	1	0.885489	1	0	1	1	2	0.439483	1	1	0.823693	1	2	0.790828	1	0	1	1	2	0.0675635	0.73601	0	1	1	0	1	1	0	1	1	3	0.289039	0.898879	1
GABAergic synapse	ko04727	Organismal Systems	Nervous system	13	0.0181014	0.0982722	18	6.94289e-05	0.00154346	14	2.11082e-05	0.00073351	8	0.38218	0.969485	15	0.000374618	0.00413418	8	0.0514777	0.149126	3	0.762318	1	16	7.86115e-06	0.000316692	1	0.999659	1	11	0.00381301	0.0374946	1	0.684254	0.959005	5	0.115952	0.423402	2	0.791841	0.999934	4	0.186493	0.994631	7	0.233536	0.796274	4
Galactose metabolism	ko00052	Metabolism	Carbohydrate metabolism	0	1	1	1	0.910342	1	2	0.389632	0.773699	3	0.440949	1	0	1	1	1	0.772244	0.931333	0	1	1	1	0.804096	1	3	0.507625	1	1	0.792258	0.990389	1	0.332761	0.959005	0	1	1	0	1	1	0	1	1	3	0.257563	0.83782	0
Gap junction	ko04540	Cellular Processes	Cellular community - eukaryotes	15	0.00302212	0.0305338	12	0.0298228	0.123172	12	0.000367928	0.00568244	9	0.24829	0.833128	13	0.00344092	0.0196897	5	0.389835	0.645482	2	0.910738	1	11	0.00499054	0.0443662	4	0.952386	1	10	0.0110307	0.0694733	1	0.684254	0.959005	4	0.258207	0.661998	6	0.0695617	0.473868	2	0.661504	0.998808	8	0.126673	0.543159	5
Gastric acid secretion	ko04971	Organismal Systems	Digestive system	5	0.716222	1	9	0.111911	0.320256	8	0.0162752	0.0983589	8	0.241027	0.832081	11	0.00802129	0.0369937	4	0.47418	0.728113	3	0.669417	1	11	0.00154462	0.0189384	3	0.965211	1	8	0.032924	0.151706	0	1	1	4	0.183508	0.532837	5	0.104821	0.593985	3	0.306189	0.998808	8	0.0660294	0.346043	4
Gastric cancer	ko05226	Human Diseases	Cancer: specific types	17	0.0643109	0.218295	15	0.133939	0.355124	3	0.956558	0.999998	6	0.977295	1	19	0.00228279	0.0146954	6	0.686254	0.884575	4	0.901867	1	8	0.480306	0.87832	11	0.733061	1	9	0.300656	0.641073	1	0.85531	0.959005	3	0.811321	0.981404	2	0.957611	0.999934	0	1	1	1	0.999833	1	8
Glioma	ko05214	Human Diseases	Cancer: specific types	12	0.0125159	0.0763988	10	0.0512234	0.18384	7	0.0424039	0.196471	8	0.230077	0.818343	14	0.000219968	0.00262789	6	0.135097	0.307342	2	0.856523	1	7	0.0877084	0.319865	6	0.63703	1	6	0.1642	0.465759	1	0.62532	0.959005	2	0.651374	0.961924	4	0.233495	0.941894	2	0.574343	0.998808	4	0.624735	1	3
Glucagon signaling pathway	ko04922	Organismal Systems	Endocrine system	15	0.0168893	0.0982722	16	0.00511829	0.0376307	10	0.0159039	0.0983589	13	0.0688963	0.406878	13	0.0161943	0.0649875	2	0.961312	0.99795	3	0.860924	1	12	0.0076417	0.0581952	12	0.200955	0.7542	8	0.151824	0.447882	1	0.750987	0.959005	3	0.606283	0.936629	5	0.27046	0.993363	3	0.510476	0.998808	10	0.0785768	0.404313	7
Glutamatergic synapse	ko04724	Organismal Systems	Nervous system	20	0.000401083	0.00652873	30	4.45639e-10	1.2879e-07	19	2.92908e-07	2.03571e-05	6	0.885528	1	12	0.0537979	0.147535	8	0.155132	0.340562	4	0.752884	1	21	2.03728e-07	1.91505e-05	3	0.997572	1	17	3.44646e-05	0.000635441	0	1	1	5	0.237446	0.628841	3	0.725062	0.999934	4	0.325634	0.998808	8	0.313692	0.914744	5
Glutathione metabolism	ko00480	Metabolism	Metabolism of other amino acids	4	0.630381	0.992455	2	0.924664	1	1	0.912534	0.999998	6	0.257772	0.833128	3	0.687059	0.919053	4	0.252227	0.488799	5	0.0990396	0.495198	2	0.780003	1	12	0.0021108	0.0458345	3	0.514637	0.838773	2	0.158881	0.913008	4	0.077155	0.332042	3	0.271296	0.993363	4	0.0510336	0.497022	6	0.0907189	0.427891	2
Glycerolipid metabolism	ko00561	Metabolism	Lipid metabolism	4	0.685295	1	4	0.652311	1	3	0.471952	0.826827	2	0.95128	1	8	0.031642	0.104014	2	0.767716	0.931333	1	0.933967	1	1	0.955321	1	4	0.760865	1	3	0.562599	0.859931	0	1	1	0	1	1	0	1	1	0	1	1	2	0.857151	1	3
Glycerophospholipid metabolism	ko00564	Metabolism	Lipid metabolism	6	0.768999	1	5	0.854008	1	4	0.600513	0.902393	5	0.87993	1	8	0.263234	0.464797	3	0.830891	0.960824	3	0.811664	1	2	0.960795	1	2	0.998326	1	6	0.336266	0.656943	2	0.35373	0.959005	2	0.778216	0.98027	0	1	1	0	1	1	2	0.976059	1	2
Glycine, serine and threonine metabolism	ko00260	Metabolism	Amino acid metabolism	0	1	1	0	1	1	0	1	1	1	0.954971	1	6	0.0308586	0.10253	0	1	1	0	1	1	0	1	1	6	0.104458	0.57737	2	0.565973	0.860629	2	0.0863378	0.768495	0	1	1	0	1	1	2	0.252614	0.998808	1	0.892618	1	3
Glycolysis / Gluconeogenesis	ko00010	Metabolism	Carbohydrate metabolism	2	0.971402	1	1	0.99462	1	4	0.32815	0.75529	13	0.00176808	0.0230586	4	0.622197	0.870251	1	0.959449	0.99795	1	0.954394	1	5	0.257162	0.580158	12	0.0111445	0.126613	3	0.649379	0.912223	2	0.214955	0.959005	0	1	1	0	1	1	1	0.824146	0.998808	10	0.00428671	0.0336983	7
Glycosaminoglycan biosynthesis - chondroitin sulfate / dermatan sulfate	ko00532	Metabolism	Glycan biosynthesis and metabolism	1	0.802947	1	1	0.788774	1	2	0.212988	0.584306	1	0.804041	1	2	0.365188	0.581544	1	0.614731	0.842631	0	1	1	0	1	1	0	1	1	2	0.259103	0.579056	0	1	1	0	1	1	0	1	1	0	1	1	0	1	1	0
Glycosaminoglycan biosynthesis - heparan sulfate / heparin	ko00534	Metabolism	Glycan biosynthesis and metabolism	2	0.568152	0.945844	4	0.0995806	0.306158	4	0.0183043	0.108268	1	0.858626	1	5	0.0156437	0.0636038	0	1	1	1	0.668099	1	3	0.121553	0.396333	1	0.885569	1	0	1	1	0	1	1	0	1	1	0	1	1	0	1	1	0	1	1	2
Glycosaminoglycan biosynthesis - keratan sulfate	ko00533	Metabolism	Glycan biosynthesis and metabolism	1	0.679073	1	1	0.663092	1	1	0.461264	0.826827	1	0.680321	1	1	0.600767	0.856868	1	0.486962	0.739656	0	1	1	1	0.520668	0.89932	0	1	1	1	0.507813	0.832249	0	1	1	0	1	1	0	1	1	0	1	1	0	1	1	0
Glycosaminoglycan degradation	ko00531	Metabolism	Glycan biosynthesis and metabolism	0	1	1	0	1	1	0	1	1	1	0.787381	1	0	1	1	0	1	1	0	1	1	0	1	1	1	0.820142	1	1	0.618021	0.893707	0	1	1	0	1	1	0	1	1	0	1	1	0	1	1	0
Glycosphingolipid biosynthesis - ganglio series	ko00604	Metabolism	Glycan biosynthesis and metabolism	3	0.10615	0.301962	1	0.688306	1	1	0.484571	0.826827	2	0.329864	0.892218	1	0.626135	0.870765	0	1	1	1	0.49788	1	0	1	1	0	1	1	2	0.167262	0.467259	0	1	1	0	1	1	0	1	1	0	1	1	0	1	1	1
Glycosphingolipid biosynthesis - globo and isoglobo series	ko00603	Metabolism	Glycan biosynthesis and metabolism	1	0.704121	1	2	0.310095	0.613818	1	0.484571	0.826827	1	0.705353	1	2	0.245609	0.441238	0	1	1	0	1	1	0	1	1	0	1	1	0	1	1	0	1	1	0	1	1	0	1	1	0	1	1	0	1	1	0
Glycosphingolipid biosynthesis - lacto and neolacto series	ko00601	Metabolism	Glycan biosynthesis and metabolism	2	0.633245	0.992455	4	0.138459	0.361243	2	0.326402	0.75529	0	1	1	2	0.518229	0.758923	2	0.359756	0.612676	0	1	1	1	0.758145	1	0	1	1	0	1	1	0	1	1	0	1	1	0	1	1	0	1	1	0	1	1	0
Glycosylphosphatidylinositol (GPI)-anchor biosynthesis	ko00563	Metabolism	Glycan biosynthesis and metabolism	1	0.879054	1	1	0.867621	1	1	0.683238	0.926537	0	1	1	1	0.818519	0.979071	0	1	1	0	1	1	1	0.745067	1	1	0.904511	1	2	0.369682	0.694625	1	0.287687	0.959005	0	1	1	0	1	1	0	1	1	0	1	1	0
Glyoxylate and dicarboxylate metabolism	ko00630	Metabolism	Carbohydrate metabolism	2	0.690414	1	1	0.903073	1	2	0.374045	0.773699	5	0.0804544	0.434176	4	0.1191	0.252068	1	0.761088	0.931333	1	0.748218	1	0	1	1	5	0.111193	0.58218	2	0.439831	0.773526	1	0.323978	0.959005	0	1	1	1	0.634501	0.999934	1	0.53993	0.998808	4	0.0880382	0.427891	2
GnRH secretion	ko04929	Organismal Systems	Endocrine system	7	0.217278	0.513407	9	0.0431364	0.164032	2	0.76304	0.950723	3	0.880105	1	10	0.00586969	0.0302289	4	0.336656	0.583952	0	1	1	5	0.218778	0.539782	2	0.976711	1	4	0.37758	0.704976	0	1	1	0	1	1	1	0.879753	0.999934	0	1	1	0	1	1	0
GnRH signaling pathway	ko04912	Organismal Systems	Endocrine system	13	0.0253536	0.114286	14	0.00794841	0.0499367	10	0.00610808	0.0446854	6	0.735356	1	10	0.0653856	0.171222	5	0.427108	0.681916	5	0.396412	0.976495	11	0.00698688	0.0576138	5	0.908041	1	7	0.167897	0.467259	0	1	1	3	0.50983	0.912935	5	0.185941	0.867724	4	0.207458	0.998808	6	0.426422	1	2
Graft-versus-host disease	ko05332	Human Diseases	Immune disease	0	1	1	0	1	1	0	1	1	0	1	1	0	1	1	6	0.00758852	0.0295401	0	1	1	0	1	1	1	0.967793	1	0	1	1	0	1	1	1	0.678414	0.966788	0	1	1	0	1	1	0	1	1	0
Growth hormone synthesis, secretion and action	ko04935	Organismal Systems	Endocrine system	22	8.31136e-05	0.00221384	21	0.000131953	0.0025423	7	0.241244	0.609689	10	0.43252	1	16	0.00278911	0.0168987	8	0.17738	0.374765	4	0.776629	1	12	0.0161198	0.096719	10	0.560374	1	9	0.123105	0.38634	0	1	1	4	0.450969	0.862568	2	0.90262	0.999934	1	0.952411	0.998808	3	0.966353	1	6
HIF-1 signaling pathway	ko04066	Environmental Information Processing	Signal transduction	8	0.622605	0.992455	8	0.573981	0.930143	6	0.331178	0.75529	13	0.0820483	0.435273	14	0.0087068	0.0389913	9	0.0666515	0.18488	5	0.544483	1	6	0.486731	0.87832	13	0.143897	0.620391	5	0.630219	0.9069	3	0.167112	0.913008	8	0.0145623	0.0948517	3	0.702104	0.999934	3	0.529343	0.998808	9	0.166918	0.656082	7
Hedgehog signaling pathway	ko04340	Environmental Information Processing	Signal transduction	14	7.02434e-05	0.00210178	13	0.000186531	0.00317102	2	0.703321	0.930186	2	0.940355	1	8	0.0238879	0.0868395	1	0.931232	0.99795	2	0.723197	1	4	0.321117	0.680866	4	0.723523	1	3	0.526892	0.849361	0	1	1	0	1	1	1	0.847712	0.999934	0	1	1	1	0.96283	1	4
Hematopoietic cell lineage	ko04640	Organismal Systems	Immune system	2	0.997279	1	1	0.999597	1	0	1	1	1	0.999723	1	1	0.998635	1	7	0.183226	0.384229	0	1	1	1	0.994921	1	4	0.977545	1	0	1	1	4	0.0403401	0.73601	2	0.797232	0.98027	1	0.965625	0.999934	1	0.925711	0.998808	1	0.99725	1	0
Hepatitis B	ko05161	Human Diseases	Infectious disease: viral	19	0.0468077	0.173603	17	0.0961574	0.298812	7	0.55445	0.885845	14	0.387834	0.971137	14	0.147021	0.291215	16	0.00347194	0.0162603	5	0.858641	1	10	0.315478	0.674778	16	0.321765	0.949676	5	0.907954	1	0	1	1	2	0.954211	0.999847	4	0.786603	0.999934	1	0.985431	0.998808	10	0.442167	1	7
Hepatitis C	ko05160	Human Diseases	Infectious disease: viral	11	0.688023	1	9	0.839318	1	6	0.678057	0.926537	14	0.343227	0.902774	14	0.123039	0.256885	11	0.114012	0.269222	5	0.839677	1	9	0.411255	0.811007	8	0.966778	1	7	0.662583	0.921991	1	0.873312	0.959005	3	0.844959	0.981404	6	0.414624	0.999934	2	0.91366	0.998808	10	0.403199	1	7
Hepatocellular carcinoma	ko05225	Human Diseases	Cancer: specific types	28	5.82375e-05	0.00210178	23	0.00238443	0.0215344	7	0.567624	0.893138	10	0.835442	1	23	0.000253661	0.00290301	12	0.0798084	0.20959	8	0.455746	1	11	0.217465	0.539782	19	0.112989	0.58218	15	0.0152285	0.0916817	3	0.356961	0.959005	7	0.206587	0.572269	5	0.632941	0.999934	2	0.925576	0.998808	11	0.33041	0.925802	8
Herpes simplex virus 1 infection	ko05168	Human Diseases	Infectious disease: viral	22	0.998924	1	21	0.99875	1	7	0.999935	0.999998	20	0.999771	1	10	0.999999	1	19	0.820999	0.953309	6	0.999992	1	13	0.997842	1	18	0.999997	1	10	0.999766	1	3	0.956075	0.969926	3	0.999957	0.999997	0	1	1	2	0.999967	0.999967	5	1	1	6
Hippo signaling pathway	ko04390	Environmental Information Processing	Signal transduction	18	0.0592352	0.208997	16	0.120758	0.329236	9	0.232047	0.597306	13	0.447175	1	27	1.4198e-06	7.31199e-05	7	0.593822	0.826059	10	0.162324	0.708558	11	0.174336	0.496592	21	0.0264551	0.223398	17	0.00170177	0.0209317	1	0.871616	0.959005	5	0.485243	0.909015	6	0.408701	0.999934	3	0.765361	0.998808	9	0.532398	1	17
Hippo signaling pathway - multiple species	ko04392	Environmental Information Processing	Signal transduction	3	0.395977	0.782542	2	0.648924	1	1	0.722658	0.938635	1	0.906023	1	5	0.0337262	0.109699	1	0.749388	0.931333	2	0.375987	0.972502	1	0.782326	1	7	0.00997993	0.126412	2	0.422674	0.763769	1	0.31508	0.959005	1	0.579069	0.928462	0	1	1	0	1	1	1	0.817657	1	6
Histidine metabolism	ko00340	Metabolism	Amino acid metabolism	0	1	1	0	1	1	0	1	1	0	1	1	2	0.411209	0.635319	0	1	1	0	1	1	0	1	1	2	0.577326	1	0	1	1	0	1	1	0	1	1	0	1	1	0	1	1	1	0.724859	1	1
Homologous recombination	ko03440	Genetic Information Processing	Replication and repair	2	0.840236	1	3	0.600418	0.953411	0	1	1	2	0.841614	1	2	0.74359	0.965417	0	1	1	3	0.278583	0.880578	1	0.884375	1	7	0.0588198	0.387999	0	1	1	0	1	1	1	0.706035	0.977899	0	1	1	1	0.65417	0.998808	0	1	1	3
Human T-cell leukemia virus 1 infection	ko05166	Human Diseases	Infectious disease: viral	22	0.138683	0.371603	23	0.0649617	0.223499	8	0.745305	0.938635	17	0.565099	1	20	0.0677318	0.174409	26	1.08267e-05	0.000132274	14	0.120946	0.554334	8	0.88502	1	22	0.26963	0.903586	11	0.532725	0.850253	2	0.785296	0.959005	9	0.201288	0.568852	5	0.859031	0.999934	4	0.820781	0.998808	9	0.889598	1	14
Human cytomegalovirus infection	ko05163	Human Diseases	Infectious disease: viral	26	0.0243488	0.114286	25	0.0262413	0.114905	15	0.0586007	0.246392	23	0.102809	0.5028	26	0.0018174	0.0124795	31	3.40419e-08	1.06286e-06	12	0.298941	0.921867	18	0.0363681	0.162791	17	0.739865	1	16	0.0842318	0.303029	0	1	1	10	0.120053	0.42565	6	0.749438	0.999934	7	0.342006	0.998808	12	0.622224	1	15
Human immunodeficiency virus 1 infection	ko05170	Human Diseases	Infectious disease: viral	25	0.0213882	0.104446	21	0.103421	0.314617	15	0.0379736	0.191939	19	0.285098	0.866438	19	0.0737475	0.186247	20	0.00177641	0.00941833	9	0.60451	1	16	0.0711135	0.286486	10	0.989294	1	13	0.237096	0.548124	1	0.937534	0.969926	11	0.0447581	0.231271	12	0.0444005	0.355995	8	0.167716	0.966247	22	0.00396546	0.0320636	10
Human papillomavirus infection	ko05165	Human Diseases	Infectious disease: viral	30	0.215094	0.512378	31	0.110961	0.320256	20	0.0799168	0.281276	27	0.437332	1	43	4.41519e-06	0.000136429	15	0.580653	0.819918	25	0.00716685	0.0729957	25	0.0318462	0.150324	32	0.271698	0.903586	22	0.0937223	0.311802	0	1	1	11	0.379642	0.801355	9	0.769194	0.999934	4	0.972523	0.998808	20	0.423121	1	19
Huntington disease	ko05016	Human Diseases	Neurodegenerative disease	33	0.0354861	0.146443	26	0.278367	0.581821	25	0.00162452	0.0161291	74	2.08532e-19	1.30541e-17	13	0.958781	1	20	0.0792922	0.20959	26	0.0012894	0.016885	25	0.013915	0.0882516	38	0.014124	0.143124	39	3.70476e-08	1.36613e-06	3	0.765695	0.959005	32	2.68775e-10	7.19721e-09	68	5.7603e-39	3.42738e-37	35	3.59304e-14	1.14977e-12	96	1.57363e-47	1.48446e-45	26
Hypertrophic cardiomyopathy	ko05410	Human Diseases	Cardiovascular disease	6	0.702423	1	4	0.908024	1	5	0.339633	0.763803	5	0.835618	1	8	0.201907	0.37584	6	0.23285	0.470726	8	0.0455958	0.338887	3	0.840824	1	9	0.359693	1	5	0.449299	0.773526	0	1	1	5	0.1201	0.42565	1	0.950088	0.999934	2	0.667581	0.998808	3	0.889132	1	2
IL-17 signaling pathway	ko04657	Organismal Systems	Immune system	7	0.582846	0.959404	7	0.537084	0.902363	3	0.76605	0.950723	5	0.856035	1	4	0.843982	0.984115	13	0.000304585	0.00208773	6	0.230688	0.834726	3	0.856679	1	9	0.397569	1	2	0.946008	1	0	1	1	2	0.757664	0.98027	3	0.588598	0.999934	2	0.685287	0.998808	4	0.776298	1	3
Inflammatory bowel disease	ko05321	Human Diseases	Immune disease	2	0.962364	1	2	0.954886	1	1	0.938724	0.999998	2	0.962908	1	1	0.984163	1	9	0.00235616	0.0120378	3	0.54185	1	1	0.963842	1	3	0.917897	1	1	0.959253	1	0	1	1	1	0.84801	0.981404	0	1	1	1	0.804834	0.998808	0	1	1	2
Inflammatory mediator regulation of TRP channels	ko04750	Organismal Systems	Sensory system	8	0.499314	0.899903	12	0.0604155	0.210363	8	0.060687	0.247565	7	0.653736	1	11	0.0453322	0.130913	5	0.482078	0.736217	3	0.822561	1	8	0.127592	0.408874	5	0.933436	1	8	0.109964	0.3526	0	1	1	2	0.787911	0.98027	4	0.404666	0.999934	3	0.458353	0.998808	4	0.816672	1	1
Influenza A	ko05164	Human Diseases	Infectious disease: viral	10	0.858182	1	9	0.893679	1	4	0.93856	0.999998	11	0.779421	1	10	0.63687	0.870765	19	0.000304616	0.00208773	2	0.996415	1	3	0.993207	1	9	0.961613	1	9	0.456054	0.774297	0	1	1	2	0.961634	0.999997	3	0.921327	0.999934	0	1	1	6	0.92513	1	1
Inositol phosphate metabolism	ko00562	Metabolism	Carbohydrate metabolism	12	0.0101495	0.0646636	11	0.0188142	0.0921576	4	0.3877	0.773699	1	0.997446	1	8	0.0898294	0.204098	0	1	1	2	0.845901	1	7	0.0783664	0.29864	3	0.957394	1	3	0.705967	0.933902	1	0.615335	0.959005	0	1	1	0	1	1	0	1	1	2	0.925831	1	2
Insulin resistance	ko04931	Human Diseases	Endocrine and metabolic disease	10	0.332077	0.69499	11	0.181786	0.449028	4	0.692264	0.929707	10	0.335811	0.892218	10	0.146239	0.291215	5	0.56912	0.815932	6	0.35571	0.972502	4	0.810081	1	11	0.327151	0.950646	6	0.443169	0.773526	2	0.409214	0.959005	2	0.830995	0.981404	0	1	1	0	1	1	0	1	1	3
Insulin secretion	ko04911	Organismal Systems	Endocrine system	9	0.225041	0.517793	17	0.000170811	0.00308527	13	7.21214e-05	0.00154229	7	0.513247	1	12	0.00770512	0.0366813	1	0.983744	0.99795	5	0.342357	0.960696	16	5.7675e-06	0.000271073	5	0.874564	1	6	0.249874	0.562693	1	0.675825	0.959005	2	0.723778	0.98027	1	0.94475	0.999934	1	0.892876	0.998808	7	0.216646	0.786038	5
Insulin signaling pathway	ko04910	Organismal Systems	Endocrine system	20	0.00450073	0.0372052	20	0.00278929	0.0244274	16	0.000258828	0.0042326	15	0.114631	0.548111	12	0.159168	0.311284	5	0.770778	0.931333	2	0.986716	1	13	0.0226831	0.122212	13	0.401493	1	9	0.234564	0.548124	1	0.83478	0.959005	3	0.771753	0.98027	4	0.666157	0.999934	3	0.683955	0.998808	9	0.377559	0.98531	1
Intestinal immune network for IgA production	ko04672	Organismal Systems	Immune system	0	1	1	0	1	1	0	1	1	0	1	1	1	0.951364	1	2	0.638143	0.870477	1	0.879607	1	0	1	1	1	0.984409	1	0	1	1	0	1	1	0	1	1	0	1	1	0	1	1	0	1	1	1
JAK-STAT signaling pathway	ko04630	Environmental Information Processing	Signal transduction	12	0.63341	0.992455	10	0.792017	1	1	0.999336	0.999998	5	0.996952	1	13	0.240747	0.435035	7	0.646636	0.877801	5	0.865686	1	3	0.991592	1	6	0.996485	1	3	0.989244	1	2	0.631007	0.959005	1	0.992823	0.999997	0	1	1	0	1	1	2	0.999326	1	6
Kaposi sarcoma-associated herpesvirus infection	ko05167	Human Diseases	Infectious disease: viral	17	0.342066	0.70737	15	0.484222	0.858528	11	0.217045	0.58581	18	0.256408	0.833128	18	0.0663387	0.172258	27	2.64316e-07	4.64204e-06	11	0.253734	0.87221	10	0.536331	0.89932	13	0.86546	1	11	0.361257	0.683146	1	0.922629	0.969926	13	0.00456508	0.0379374	7	0.457638	0.999934	6	0.374415	0.998808	10	0.672752	1	8
Legionellosis	ko05134	Human Diseases	Infectious disease: bacterial	1	0.990349	1	1	0.988231	1	2	0.712558	0.934393	6	0.285122	0.866438	4	0.492777	0.735595	10	0.000255147	0.00188674	3	0.474285	1	3	0.563615	0.89932	6	0.368306	1	3	0.538974	0.850253	2	0.168038	0.913008	3	0.2339	0.626333	1	0.852764	0.999934	3	0.177276	0.983911	6	0.103523	0.457765	3
Leishmaniasis	ko05140	Human Diseases	Infectious disease: parasitic	2	0.981155	1	3	0.917981	1	2	0.830166	0.984702	2	0.981478	1	2	0.951005	1	16	1.60441e-07	3.0056e-06	5	0.228919	0.834726	1	0.978707	1	6	0.610356	1	1	0.975542	1	1	0.615335	0.959005	4	0.166087	0.50667	2	0.698948	0.999934	3	0.285179	0.998808	3	0.793343	1	2
Leukocyte transendothelial migration	ko04670	Organismal Systems	Immune system	11	0.283059	0.605374	7	0.765796	1	2	0.962329	0.999998	8	0.686076	1	17	0.000870009	0.00746758	13	0.00254064	0.0125252	15	0.000177413	0.00406571	3	0.938574	1	13	0.190198	0.731901	11	0.0260866	0.13742	0	1	1	15	1.15135e-06	1.6322e-05	1	0.979345	0.999934	3	0.565835	0.998808	2	0.990925	1	9
Linoleic acid metabolism	ko00591	Metabolism	Lipid metabolism	0	1	1	0	1	1	0	1	1	0	1	1	0	1	1	0	1	1	0	1	1	0	1	1	0	1	1	0	1	1	0	1	1	1	0.566296	0.928462	0	1	1	0	1	1	0	1	1	0
Lipid and atherosclerosis	ko05417	Human Diseases	Cardiovascular disease	18	0.402548	0.786311	16	0.537096	0.902363	12	0.214386	0.584306	13	0.864542	1	19	0.0851847	0.202477	36	9.96e-12	6.9969e-10	11	0.364777	0.972502	9	0.773388	1	21	0.298468	0.936572	10	0.616729	0.893707	2	0.769933	0.959005	9	0.177267	0.527425	5	0.839564	0.999934	8	0.180091	0.983911	11	0.680456	1	5
Long-term depression	ko04730	Organismal Systems	Nervous system	10	0.0147836	0.0883996	12	0.00116632	0.0140444	7	0.0130199	0.0861792	7	0.175081	0.676547	9	0.0113386	0.0493468	6	0.0551906	0.156652	0	1	1	12	3.39272e-05	0.00119593	2	0.968335	1	8	0.00795561	0.0547919	0	1	1	2	0.520579	0.915762	4	0.128871	0.697076	1	0.783414	0.998808	4	0.43469	1	4
Long-term potentiation	ko04720	Organismal Systems	Nervous system	15	0.000126588	0.00309086	16	1.93915e-05	0.000622683	13	3.70152e-06	0.000171504	8	0.141115	0.595493	10	0.00817795	0.0371616	5	0.19202	0.397515	3	0.573703	1	14	4.48422e-06	0.00025291	7	0.341651	0.97983	9	0.00480819	0.0405262	0	1	1	2	0.581577	0.928462	4	0.172008	0.867724	2	0.505096	0.998808	5	0.321693	0.919588	0
Longevity regulating pathway	ko04211	Organismal Systems	Aging	12	0.0424528	0.161541	12	0.0322309	0.129371	3	0.746097	0.938635	7	0.550467	1	10	0.0544305	0.147535	5	0.39918	0.651082	4	0.570426	1	5	0.480702	0.87832	8	0.505769	1	3	0.822527	0.990389	2	0.320549	0.959005	1	0.930469	0.987855	1	0.950088	0.999934	1	0.900952	0.998808	2	0.966028	1	4
Longevity regulating pathway - multiple species	ko04213	Organismal Systems	Aging	7	0.205852	0.494383	8	0.0888202	0.28057	2	0.755196	0.945696	2	0.96028	1	6	0.198211	0.371194	5	0.160508	0.343844	1	0.942522	1	3	0.621233	0.92692	7	0.284826	0.911442	2	0.818015	0.990389	2	0.191297	0.959005	3	0.27358	0.6868	3	0.334803	0.999934	4	0.0729466	0.605186	2	0.875542	1	2
Lysine degradation	ko00310	Metabolism	Amino acid metabolism	15	7.17329e-05	0.00210178	13	0.000636533	0.00849734	3	0.515952	0.853778	5	0.553503	1	7	0.102506	0.224641	1	0.950858	0.99795	2	0.781416	1	6	0.10154	0.3492	7	0.29884	0.936572	3	0.607577	0.891933	0	1	1	1	0.84801	0.981404	1	0.879753	0.999934	0	1	1	4	0.485557	1	2
Lysosome	ko04142	Cellular Processes	Transport and catabolism	9	0.710145	1	8	0.779676	1	5	0.680454	0.926537	6	0.952063	1	7	0.740813	0.965417	22	1.46588e-07	2.94223e-06	8	0.240332	0.858329	6	0.674388	0.985376	10	0.712517	1	8	0.326449	0.656705	2	0.512622	0.959005	2	0.904032	0.981404	4	0.637256	0.999934	3	0.659362	0.998808	9	0.336699	0.927462	9
MAPK signaling pathway	ko04010	Environmental Information Processing	Signal transduction	42	6.71059e-05	0.00210178	36	0.00184875	0.0184237	21	0.0147956	0.0956551	23	0.51716	1	26	0.0489075	0.137683	27	0.000473093	0.00302134	13	0.55239	1	24	0.0142233	0.0882516	27	0.38017	1	14	0.584217	0.874842	2	0.896869	0.969926	17	0.00536398	0.0430907	5	0.967171	0.999934	5	0.872081	0.998808	10	0.973742	1	9
Malaria	ko05144	Human Diseases	Infectious disease: parasitic	0	1	1	0	1	1	0	1	1	0	1	1	3	0.609153	0.859489	9	0.000362885	0.00237141	4	0.175946	0.733806	0	1	1	1	0.988125	1	0	1	1	8	1.73189e-07	1.41149e-05	2	0.423831	0.845061	1	0.807177	0.999934	1	0.719071	0.998808	0	1	1	0
Mannose type O-glycan biosynthesis	ko00515	Metabolism	Glycan biosynthesis and metabolism	1	0.845614	1	4	0.087921	0.28057	3	0.074647	0.276691	1	0.846599	1	2	0.433601	0.664114	1	0.666163	0.878834	0	1	1	1	0.701449	0.99004	1	0.874734	1	1	0.688172	0.92699	0	1	1	0	1	1	0	1	1	1	0.448411	0.998808	0	1	1	1
Maturity onset diabetes of the young	ko04950	Human Diseases	Endocrine and metabolic disease	0	1	1	0	1	1	0	1	1	1	0.879927	1	1	0.818519	0.979071	0	1	1	1	0.697292	1	0	1	1	0	1	1	1	0.732213	0.949198	0	1	1	1	0.539582	0.917485	0	1	1	1	0.489664	0.998808	1	0.782489	1	2
Measles	ko05162	Human Diseases	Infectious disease: viral	11	0.524526	0.920276	9	0.720558	1	4	0.857229	0.989918	12	0.403637	0.98649	9	0.524495	0.764477	12	0.0281329	0.0898334	5	0.753819	1	3	0.976207	1	14	0.311013	0.949676	3	0.970954	1	2	0.540517	0.959005	4	0.586685	0.928462	3	0.842033	0.999934	3	0.693417	0.998808	6	0.81069	1	9
Melanogenesis	ko04916	Organismal Systems	Endocrine system	12	0.087396	0.258657	14	0.01612	0.0845585	7	0.140558	0.444036	6	0.804285	1	17	0.000160576	0.00206742	2	0.950803	0.99795	4	0.662535	1	10	0.0312148	0.150324	6	0.872564	1	8	0.119767	0.379905	0	1	1	6	0.0731974	0.320738	6	0.111516	0.61723	3	0.471613	0.998808	5	0.68013	1	6
Melanoma	ko05218	Human Diseases	Cancer: specific types	6	0.494359	0.899672	6	0.452963	0.813083	0	1	1	4	0.824949	1	12	0.00173078	0.0121548	4	0.432599	0.686782	2	0.840327	1	3	0.720198	0.994897	5	0.755591	1	5	0.281736	0.615536	1	0.610244	0.959005	1	0.884021	0.981404	1	0.911277	0.999934	0	1	1	1	0.985555	1	4
Metabolic pathways	ko01100	Metabolism	Global and overview maps	98	0.987683	1	92	0.992315	1	73	0.162428	0.480372	128	0.170572	0.667362	98	0.436365	0.664114	47	0.999682	0.999998	58	0.92949	1	69	0.881358	1	127	0.667674	1	107	2.96072e-05	0.000582275	27	0.0449714	0.73601	41	0.749074	0.98027	63	0.0244447	0.223763	50	0.0274667	0.307627	139	5.50005e-10	1.01273e-08	62
Metabolism of xenobiotics by cytochrome P450	ko00980	Metabolism	Xenobiotics biodegradation and metabolism	2	0.97979	1	2	0.975019	1	1	0.958959	0.999998	2	0.980132	1	2	0.948257	1	3	0.657872	0.878834	4	0.405293	0.976495	1	0.977548	1	7	0.428781	1	1	0.974261	1	1	0.610244	0.959005	3	0.354356	0.776361	2	0.691677	0.999934	2	0.55206	0.998808	3	0.78553	1	2
MicroRNAs in cancer	ko05206	Human Diseases	Cancer: overview	28	3.27399e-05	0.0015988	27	4.19733e-05	0.00101086	7	0.534373	0.873354	19	0.0409956	0.292237	32	3.40463e-09	5.26016e-07	9	0.320827	0.563568	14	0.0118803	0.116682	16	0.00715064	0.0576138	27	0.000457557	0.0160873	14	0.0250683	0.135714	1	0.876636	0.959005	6	0.324052	0.750928	6	0.426451	0.999934	3	0.776531	0.998808	7	0.808135	1	12
Mineral absorption	ko04978	Organismal Systems	Digestive system	3	0.857009	1	2	0.945237	1	4	0.259626	0.638725	2	0.954477	1	5	0.33174	0.539515	6	0.0590367	0.165893	6	0.051099	0.351306	3	0.598819	0.907888	0	1	1	5	0.172911	0.467822	9	6.08022e-08	9.91076e-06	3	0.257601	0.661998	2	0.592924	0.999934	1	0.788979	0.998808	4	0.447556	1	1
Mismatch repair	ko03430	Genetic Information Processing	Replication and repair	2	0.544676	0.935957	3	0.244341	0.547399	1	0.638234	0.913492	2	0.546515	1	1	0.778955	0.976264	0	1	1	1	0.652467	1	1	0.701449	0.99004	7	0.00246841	0.0500265	0	1	1	0	1	1	0	1	1	0	1	1	0	1	1	0	1	1	2
Mitophagy - animal	ko04137	Cellular Processes	Transport and catabolism	8	0.185924	0.457361	7	0.278614	0.581821	4	0.367866	0.773699	10	0.0481949	0.335222	7	0.162059	0.312977	8	0.0167047	0.057244	3	0.623629	1	8	0.0276719	0.136903	8	0.266689	0.903586	6	0.136724	0.415811	7	3.33077e-05	0.00108583	3	0.346275	0.772706	5	0.0839928	0.52606	4	0.106996	0.748969	9	0.0185907	0.11194	4
Morphine addiction	ko05032	Human Diseases	Substance dependence	13	0.0253536	0.114286	19	3.81479e-05	0.00100225	12	0.000556776	0.00737065	9	0.290859	0.867038	11	0.030451	0.102408	7	0.135624	0.307342	1	0.985691	1	14	0.000216284	0.00554474	1	0.999763	1	12	0.00177387	0.0209317	0	1	1	4	0.284377	0.699334	2	0.811934	0.999934	3	0.417794	0.998808	5	0.606847	1	6
Mucin type O-glycan biosynthesis	ko00512	Metabolism	Glycan biosynthesis and metabolism	6	0.057297	0.204732	3	0.510715	0.890018	4	0.0679784	0.266169	2	0.784297	1	0	1	1	0	1	1	1	0.809039	1	2	0.556128	0.89932	2	0.829573	1	2	0.536413	0.850253	0	1	1	1	0.658579	0.961924	0	1	1	0	1	1	0	1	1	1
N-Glycan biosynthesis	ko00510	Metabolism	Glycan biosynthesis and metabolism	6	0.191137	0.462835	8	0.0305123	0.124198	5	0.0632768	0.2513	1	0.98314	1	2	0.83528	0.984074	2	0.683149	0.884575	2	0.66337	1	4	0.251584	0.572151	8	0.0623815	0.395083	3	0.451005	0.773526	2	0.136453	0.88967	0	1	1	0	1	1	1	0.72628	0.998808	1	0.947046	1	4
NF-kappa B signaling pathway	ko04064	Environmental Information Processing	Signal transduction	3	0.989257	1	4	0.955039	1	2	0.941261	0.999998	5	0.913639	1	5	0.790969	0.976264	12	0.00285605	0.0136026	1	0.991418	1	2	0.971302	1	4	0.981499	1	2	0.966186	1	2	0.386347	0.959005	0	1	1	0	1	1	0	1	1	2	0.9832	1	4
NOD-like receptor signaling pathway	ko04621	Organismal Systems	Immune system	12	0.755206	1	13	0.592816	0.948743	5	0.894622	0.999998	10	0.905798	1	13	0.354589	0.570667	22	2.87945e-05	0.000299676	10	0.288272	0.900851	7	0.821333	1	8	0.99012	1	6	0.885863	1	2	0.68137	0.959005	4	0.779869	0.98027	8	0.241871	0.959422	4	0.679033	0.998808	11	0.448201	1	3
Natural killer cell mediated cytotoxicity	ko04650	Organismal Systems	Immune system	11	0.302403	0.637439	9	0.514301	0.890018	6	0.393421	0.775681	3	0.995829	1	5	0.872348	0.994669	12	0.00800818	0.0304094	0	1	1	6	0.556741	0.89932	3	0.998205	1	5	0.691645	0.927434	0	1	1	2	0.862874	0.981404	1	0.980703	0.999934	0	1	1	3	0.966353	1	1
Necroptosis	ko04217	Cellular Processes	Cell growth and death	8	0.938519	1	9	0.854627	1	6	0.69566	0.929776	11	0.715796	1	8	0.804493	0.979071	19	0.000148676	0.00122877	7	0.581808	1	8	0.577801	0.89932	13	0.631534	1	4	0.959603	1	4	0.152886	0.913008	1	0.991895	0.999997	8	0.157461	0.814687	2	0.91897	0.998808	12	0.19946	0.733082	9
Neomycin, kanamycin and gentamicin biosynthesis	ko00524	Metabolism	Biosynthesis of other secondary metabolites	0	1	1	1	0.321804	0.624169	1	0.198102	0.551481	1	0.334392	0.892218	0	1	1	0	1	1	0	1	1	1	0.230854	0.546742	0	1	1	0	1	1	1	0.0630727	0.73601	0	1	1	0	1	1	0	1	1	1	0.253948	0.835666	0
Neuroactive ligand-receptor interaction	ko04080	Environmental Information Processing	Signaling molecules and interaction	6	1	1	16	0.991234	1	11	0.901402	0.999998	2	1	1	9	0.999732	1	6	0.999286	0.999998	6	0.99888	1	13	0.918809	1	4	1	1	8	0.996877	1	0	1	1	2	0.999734	0.999997	0	1	1	0	1	1	3	1	1	4
Neurotrophin signaling pathway	ko04722	Organismal Systems	Nervous system	21	0.000339905	0.00621626	16	0.016385	0.0845585	9	0.0745528	0.276691	11	0.335956	0.892218	17	0.00141155	0.0101435	14	0.00129676	0.00750863	5	0.630589	1	11	0.0426662	0.185106	10	0.593445	1	8	0.24009	0.549043	0	1	1	5	0.27644	0.686826	7	0.100585	0.583885	6	0.0858684	0.686947	12	0.0397843	0.220764	3
Neutrophil extracellular trap formation	ko04613	Organismal Systems	Immune system	14	0.619058	0.992455	9	0.950117	1	6	0.832392	0.984702	10	0.932894	1	9	0.855857	0.984793	17	0.0068067	0.0274091	3	0.992135	1	10	0.502512	0.880177	12	0.900504	1	7	0.831249	0.996823	2	0.707181	0.959005	3	0.920097	0.982096	8	0.284087	0.999934	1	0.992863	0.999967	11	0.514072	1	6
Nicotinate and nicotinamide metabolism	ko00760	Metabolism	Metabolism of cofactors and vitamins	2	0.782707	1	2	0.761985	1	2	0.464691	0.826827	0	1	1	1	0.90601	1	1	0.820696	0.953309	0	1	1	2	0.556128	0.89932	1	0.961392	1	1	0.838866	0.997845	0	1	1	1	0.658579	0.961924	0	1	1	0	1	1	0	1	1	1
Nicotine addiction	ko05033	Human Diseases	Substance dependence	7	0.0328796	0.143787	10	0.00054531	0.00787973	7	0.00143093	0.0147333	2	0.831387	1	0	1	1	0	1	1	0	1	1	7	0.00373053	0.0362762	0	1	1	3	0.315812	0.656088	0	1	1	0	1	1	0	1	1	0	1	1	2	0.672984	1	0
Nitrogen metabolism	ko00910	Metabolism	Energy metabolism	0	1	1	0	1	1	0	1	1	0	1	1	2	0.293856	0.504453	1	0.5554	0.800346	0	1	1	0	1	1	0	1	1	0	1	1	0	1	1	0	1	1	0	1	1	0	1	1	0	1	1	2
Non-alcoholic fatty liver disease	ko04932	Human Diseases	Endocrine and metabolic disease	8	0.927328	1	6	0.979494	1	4	0.91055	0.999998	31	9.60576e-07	2.14757e-05	6	0.936919	1	18	0.000317236	0.00212246	12	0.0473369	0.34257	6	0.81647	1	13	0.594228	1	24	5.58225e-07	1.49706e-05	1	0.871616	0.959005	20	2.38787e-08	4.42674e-07	27	7.77133e-13	1.42275e-11	19	1.2873e-08	2.40296e-07	48	2.5019e-23	6.4367e-22	8
Non-homologous end-joining	ko03450	Genetic Information Processing	Replication and repair	1	0.651909	1	0	1	1	0	1	1	1	0.653165	1	1	0.573681	0.827746	0	1	1	1	0.44953	1	1	0.494795	0.87832	1	0.690671	1	0	1	1	0	1	1	0	1	1	0	1	1	0	1	1	0	1	1	1
Non-small cell lung cancer	ko05223	Human Diseases	Cancer: specific types	13	0.00334926	0.0308417	11	0.0170884	0.0851472	4	0.37779	0.773699	5	0.67316	1	11	0.00531608	0.0281162	9	0.00587373	0.0242723	2	0.840327	1	7	0.0739238	0.291575	8	0.279398	0.903586	4	0.478047	0.796745	1	0.610244	0.959005	1	0.884021	0.981404	1	0.911277	0.999934	0	1	1	5	0.390522	0.995654	4
Notch signaling pathway	ko04330	Environmental Information Processing	Signal transduction	7	0.183727	0.456684	6	0.29006	0.590333	2	0.738836	0.938635	5	0.509182	1	13	7.53923e-05	0.00116481	1	0.943244	0.99795	3	0.508672	1	3	0.598819	0.907888	6	0.41594	1	4	0.343454	0.662215	0	1	1	1	0.833686	0.981404	1	0.866938	0.999934	4	0.0662626	0.570878	2	0.863541	1	10
Nucleocytoplasmic transport	ko03013	Genetic Information Processing	Translation	15	0.0197674	0.0998593	15	0.0139569	0.0790894	7	0.185141	0.525196	14	0.0410813	0.292237	5	0.823814	0.979071	0	1	1	1	0.993199	1	12	0.00883766	0.0607858	17	0.0106154	0.126613	4	0.787177	0.990389	1	0.757479	0.959005	0	1	1	6	0.145262	0.768275	1	0.93975	0.998808	13	0.00804155	0.0583528	8
Nucleotide excision repair	ko03420	Genetic Information Processing	Replication and repair	2	0.883617	1	3	0.678619	1	0	1	1	5	0.289108	0.867038	2	0.798909	0.979071	1	0.888923	0.99122	3	0.340746	0.960696	0	1	1	10	0.0049891	0.0798256	1	0.903107	1	1	0.451719	0.959005	0	1	1	1	0.786668	0.999934	2	0.328547	0.998808	2	0.745801	1	5
Olfactory transduction	ko04740	Organismal Systems	Sensory system	5	1	1	4	1	1	6	0.999829	0.999998	6	1	1	4	1	1	4	0.999998	0.999998	1	1	1	3	1	1	1	1	1	3	1	1	0	1	1	1	0.999997	0.999997	3	0.999934	0.999934	2	0.999824	0.999967	5	1	1	2
One carbon pool by folate	ko00670	Metabolism	Metabolism of cofactors and vitamins	0	1	1	0	1	1	0	1	1	2	0.470842	1	1	0.730787	0.965013	0	1	1	0	1	1	0	1	1	5	0.0244606	0.215417	0	1	1	0	1	1	0	1	1	0	1	1	1	0.403841	0.998808	0	1	1	0
Oocyte meiosis	ko04114	Cellular Processes	Cell growth and death	15	0.0759269	0.246972	13	0.165401	0.416834	10	0.0519454	0.229219	17	0.0226617	0.173003	12	0.116537	0.248345	4	0.857334	0.973147	4	0.837159	1	14	0.00601162	0.051372	7	0.936563	1	9	0.186072	0.486119	1	0.8163	0.959005	2	0.896851	0.981404	9	0.0262658	0.231528	6	0.111475	0.756681	14	0.0146297	0.0985764	4
Osteoclast differentiation	ko04380	Organismal Systems	Development and regeneration	14	0.0964977	0.279939	9	0.57611	0.930143	6	0.440086	0.815627	2	0.99952	1	7	0.671228	0.903015	26	4.70379e-11	2.64353e-09	7	0.314067	0.938789	4	0.881275	1	8	0.843595	1	5	0.732919	0.949198	1	0.801111	0.959005	5	0.29355	0.711479	1	0.984266	0.999934	2	0.826352	0.998808	1	0.999299	1	2
Other glycan degradation	ko00511	Metabolism	Glycan biosynthesis and metabolism	0	1	1	0	1	1	0	1	1	0	1	1	0	1	1	1	0.576126	0.817633	0	1	1	0	1	1	0	1	1	0	1	1	0	1	1	0	1	1	0	1	1	0	1	1	0	1	1	0
Other types of O-glycan biosynthesis	ko00514	Metabolism	Glycan biosynthesis and metabolism	6	0.156022	0.408163	5	0.272562	0.581821	4	0.1437	0.448859	1	0.978444	1	2	0.808617	0.979071	2	0.649845	0.877915	1	0.885038	1	2	0.701095	0.99004	3	0.783543	1	2	0.681919	0.92699	0	1	1	1	0.75439	0.98027	0	1	1	0	1	1	0	1	1	0
Ovarian steroidogenesis	ko04913	Organismal Systems	Endocrine system	2	0.915875	1	4	0.535499	0.902363	2	0.653395	0.913492	0	1	1	3	0.636486	0.870765	1	0.912594	0.997817	2	0.674016	1	1	0.931804	1	0	1	1	3	0.464021	0.782206	0	1	1	2	0.444013	0.858328	1	0.819746	0.999934	1	0.733305	0.998808	1	0.950078	1	1
Oxidative phosphorylation	ko00190	Metabolism	Energy metabolism	5	0.982302	1	5	0.975972	1	11	0.0299474	0.157083	38	8.55061e-13	2.97371e-11	3	0.992534	1	15	0.00134924	0.00750863	20	1.8688e-06	6.42399e-05	14	0.00836235	0.0589546	11	0.613979	1	35	9.59907e-17	2.83173e-14	0	1	1	27	8.69106e-16	5.23637e-14	51	5.18067e-42	4.11e-40	28	2.00098e-18	1.49406e-16	76	1.0458e-60	2.95962e-58	11
Oxytocin signaling pathway	ko04921	Organismal Systems	Endocrine system	17	0.0861832	0.25767	22	0.00213675	0.0199201	15	0.00244536	0.0218824	16	0.141472	0.595493	17	0.016644	0.0659359	11	0.0997494	0.250264	9	0.248166	0.863868	19	0.000278879	0.00613924	12	0.678199	1	9	0.342309	0.662215	0	1	1	9	0.0358584	0.205759	9	0.0654036	0.473868	6	0.195767	0.997421	10	0.372091	0.98531	5
PD-L1 expression and PD-1 checkpoint pathway in cancer	ko05235	Human Diseases	Cancer: overview	7	0.546882	0.935957	6	0.662533	1	2	0.902634	0.999998	3	0.97436	1	6	0.49994	0.739145	9	0.0220714	0.0729653	6	0.208915	0.820739	2	0.94666	1	5	0.89242	1	3	0.822527	0.990389	0	1	1	2	0.741192	0.98027	1	0.950088	0.999934	1	0.900952	0.998808	1	0.99472	1	1
PI3K-Akt signaling pathway	ko04151	Environmental Information Processing	Signal transduction	29	0.416138	0.807472	28	0.403822	0.743341	14	0.673201	0.926484	22	0.897595	1	39	0.000461491	0.00475336	19	0.290842	0.530691	24	0.027726	0.23105	20	0.353691	0.722761	35	0.217765	0.788103	22	0.155143	0.45314	1	0.991082	0.991082	16	0.0563445	0.277123	9	0.831867	0.999934	7	0.805476	0.998808	19	0.639746	1	20
PPAR signaling pathway	ko03320	Organismal Systems	Endocrine system	2	0.983621	1	3	0.926578	1	2	0.841345	0.986894	4	0.84834	1	10	0.0193617	0.0741793	3	0.684943	0.884575	0	1	1	2	0.902671	1	5	0.786561	1	6	0.1642	0.465759	1	0.62532	0.959005	1	0.894025	0.981404	0	1	1	2	0.574343	0.998808	2	0.932617	1	4
Pancreatic cancer	ko05212	Human Diseases	Cancer: specific types	9	0.135053	0.366393	8	0.205244	0.494297	3	0.643903	0.913492	6	0.551671	1	11	0.00802129	0.0369937	9	0.00835922	0.0313192	3	0.669417	1	3	0.753721	1	6	0.649953	1	6	0.171413	0.467822	2	0.258107	0.959005	1	0.897165	0.981404	1	0.9225	0.999934	0	1	1	4	0.635207	1	4
Pancreatic secretion	ko04972	Organismal Systems	Digestive system	5	0.883619	1	8	0.43949	0.793828	7	0.125346	0.405188	1	0.999646	1	11	0.0425614	0.127684	8	0.0813634	0.209753	8	0.0689523	0.395039	8	0.122273	0.396333	6	0.853483	1	11	0.00798662	0.0547919	0	1	1	5	0.155676	0.487245	1	0.961943	0.999934	2	0.713081	0.998808	3	0.920219	1	2
Pantothenate and CoA biosynthesis	ko00770	Metabolism	Metabolism of cofactors and vitamins	3	0.221746	0.515648	1	0.804595	1	1	0.604744	0.903865	0	1	1	0	1	1	0	1	1	0	1	1	4	0.020159	0.113697	1	0.849896	1	1	0.65487	0.915577	0	1	1	0	1	1	1	0.505461	0.999934	0	1	1	2	0.337557	0.927462	0
Parathyroid hormone synthesis, secretion and action	ko04928	Organismal Systems	Endocrine system	12	0.127324	0.348654	16	0.00561539	0.0386392	5	0.493943	0.834198	6	0.852402	1	18	0.000119234	0.0016747	13	0.0013165	0.00750863	10	0.0214062	0.189894	13	0.00304233	0.0306406	13	0.129969	0.620391	10	0.0378594	0.162842	0	1	1	6	0.0941763	0.360262	3	0.690092	0.999934	3	0.516809	0.998808	2	0.986302	1	9
Parkinson disease	ko05012	Human Diseases	Neurodegenerative disease	20	0.601128	0.983969	13	0.966371	1	22	0.00251883	0.0218824	77	1.36178e-25	2.13118e-23	11	0.955813	1	24	0.00136278	0.00750863	25	0.000348792	0.00639453	19	0.0870919	0.319865	31	0.050887	0.36158	41	4.16849e-11	2.04951e-09	7	0.0564706	0.73601	38	1.51878e-16	1.22009e-14	72	6.09054e-48	1.44955e-45	33	1.82347e-14	8.16916e-13	97	4.88123e-55	6.90695e-53	20
Pathogenic Escherichia coli infection	ko05130	Human Diseases	Infectious disease: bacterial	25	0.0101517	0.0646636	17	0.302462	0.60337	19	0.00083041	0.0100371	20	0.136174	0.591977	19	0.0438701	0.127886	24	1.31696e-05	0.000154194	13	0.104774	0.514514	11	0.426225	0.823257	16	0.638056	1	15	0.0621929	0.238271	1	0.925669	0.969926	17	6.26271e-05	0.000656223	9	0.201546	0.8878	5	0.568183	0.998808	22	0.00178577	0.0157929	6
Pathways in cancer	ko05200	Human Diseases	Cancer: overview	51	0.0608161	0.209637	53	0.0151791	0.082769	21	0.687237	0.927437	27	0.995445	1	61	2.36356e-06	0.000104334	38	0.00441817	0.0200243	40	0.000679217	0.0106294	31	0.232656	0.546742	55	0.0775966	0.462536	33	0.0926797	0.311802	6	0.687705	0.959005	30	0.000339273	0.0031448	13	0.895647	0.999934	13	0.594275	0.998808	24	0.90161	1	31
Pathways of neurodegeneration - multiple diseases	ko05022	Human Diseases	Neurodegenerative disease	48	0.0353579	0.146443	40	0.23153	0.53105	40	3.12562e-05	0.000868923	94	3.79343e-18	1.97891e-16	23	0.935358	1	31	0.0339609	0.103728	27	0.11921	0.554334	39	0.00206608	0.0233053	44	0.328348	0.950646	49	4.94507e-07	1.45879e-05	9	0.160611	0.913008	37	3.38113e-08	5.82038e-07	72	6.42078e-30	2.54691e-28	35	8.6238e-09	1.75612e-07	109	8.21575e-40	3.8751e-38	24
Pentose and glucuronate interconversions	ko00040	Metabolism	Carbohydrate metabolism	0	1	1	0	1	1	0	1	1	2	0.756668	1	1	0.892783	1	1	0.80269	0.951712	1	0.790597	1	0	1	1	2	0.804535	1	0	1	1	0	1	1	0	1	1	0	1	1	0	1	1	1	0.864116	1	1
Pentose phosphate pathway	ko00030	Metabolism	Carbohydrate metabolism	1	0.91267	1	0	1	1	2	0.374045	0.773699	5	0.0804544	0.434176	1	0.860499	0.984793	1	0.761088	0.931333	1	0.748218	1	1	0.793497	1	4	0.25668	0.896906	1	0.781433	0.990389	1	0.323978	0.959005	0	1	1	0	1	1	0	1	1	4	0.0880382	0.427891	0
Peroxisome	ko04146	Cellular Processes	Transport and catabolism	4	0.89132	1	1	0.998341	1	1	0.973723	0.999998	6	0.627309	1	5	0.601749	0.856868	1	0.980291	0.99795	1	0.97724	1	0	1	1	6	0.721384	1	5	0.380204	0.705411	2	0.286994	0.959005	0	1	1	2	0.758171	0.999934	3	0.34833	0.998808	4	0.69398	1	5
Pertussis	ko05133	Human Diseases	Infectious disease: bacterial	4	0.846494	1	2	0.979545	1	4	0.407452	0.79211	6	0.538398	1	4	0.709383	0.944825	14	7.27066e-06	0.000101096	5	0.245705	0.863868	2	0.902671	1	4	0.897705	1	1	0.977918	1	0	1	1	7	0.00623493	0.0469568	4	0.233495	0.941894	4	0.124071	0.794053	5	0.424871	1	1
Phagosome	ko04145	Cellular Processes	Transport and catabolism	13	0.367617	0.744239	7	0.933128	1	15	0.00176089	0.0168803	20	0.0109418	0.110477	7	0.837578	0.984074	30	4.47531e-12	4.19187e-10	11	0.0682969	0.395039	11	0.135832	0.422884	5	0.996888	1	13	0.0307072	0.151061	4	0.1249	0.848279	7	0.144388	0.470237	13	0.00114902	0.014393	4	0.524726	0.998808	26	2.04938e-07	3.22208e-06	6
Phenylalanine metabolism	ko00360	Metabolism	Amino acid metabolism	0	1	1	0	1	1	0	1	1	2	0.359222	0.921611	0	1	1	1	0.533664	0.776993	1	0.520443	1	0	1	1	0	1	1	1	0.555264	0.853139	0	1	1	1	0.379354	0.801355	1	0.415094	0.999934	1	0.338795	0.998808	2	0.230141	0.794266	0
Phenylalanine, tyrosine and tryptophan biosynthesis	ko00400	Metabolism	Amino acid metabolism	0	1	1	0	1	1	0	1	1	2	0.0740886	0.421631	0	1	1	0	1	1	0	1	1	0	1	1	0	1	1	0	1	1	0	1	1	0	1	1	0	1	1	0	1	1	1	0.296421	0.908251	0
Phosphatidylinositol signaling system	ko04070	Environmental Information Processing	Signal transduction	17	0.00119827	0.0152649	15	0.00526007	0.0376307	9	0.0238037	0.129754	5	0.885347	1	10	0.0865921	0.204038	2	0.944578	0.99795	1	0.988657	1	11	0.010304	0.0691839	3	0.992076	1	7	0.201677	0.517346	1	0.719579	0.959005	1	0.945369	0.996616	3	0.624652	0.999934	2	0.713081	0.998808	5	0.653756	1	1
Phospholipase D signaling pathway	ko04072	Environmental Information Processing	Signal transduction	14	0.262324	0.57748	19	0.0138649	0.0790894	10	0.106647	0.35295	7	0.950338	1	17	0.0122519	0.0525812	8	0.383345	0.64503	5	0.800346	1	10	0.225181	0.541709	9	0.901591	1	15	0.00618242	0.0479951	0	1	1	5	0.439404	0.858328	2	0.958796	0.999934	2	0.895719	0.998808	6	0.854513	1	3
Phosphonate and phosphinate metabolism	ko00440	Metabolism	Metabolism of other amino acids	1	0.385428	0.773496	0	1	1	0	1	1	0	1	1	0	1	1	0	1	1	0	1	1	0	1	1	0	1	1	0	1	1	1	0.0752063	0.766164	0	1	1	0	1	1	0	1	1	0	1	1	0
Phototransduction	ko04744	Organismal Systems	Sensory system	1	0.905261	1	1	0.895216	1	2	0.358299	0.773699	3	0.39805	0.98649	0	1	1	0	1	1	0	1	1	1	0.782326	1	0	1	1	1	0.770047	0.990389	0	1	1	1	0.579069	0.928462	3	0.0687623	0.473868	2	0.168231	0.966247	3	0.226606	0.793535	0
Platelet activation	ko04611	Organismal Systems	Immune system	13	0.167217	0.42604	12	0.214693	0.500372	4	0.7898	0.968291	8	0.763677	1	13	0.0501067	0.139486	18	1.5115e-05	0.000169893	11	0.0230783	0.198329	9	0.183124	0.514194	12	0.382038	1	11	0.0420179	0.174581	0	1	1	8	0.0291463	0.175607	2	0.919511	0.999934	2	0.829781	0.998808	3	0.975415	1	4
Platinum drug resistance	ko01524	Human Diseases	Drug resistance: antineoplastic	6	0.480515	0.879942	7	0.278614	0.581821	2	0.818284	0.982552	3	0.923946	1	9	0.0345098	0.109933	6	0.111557	0.265657	3	0.623629	1	2	0.884897	1	8	0.266689	0.903586	3	0.68792	0.92699	2	0.234074	0.959005	3	0.346275	0.772706	3	0.415913	0.999934	2	0.544453	0.998808	5	0.37903	0.98531	2
Porphyrin metabolism	ko00860	Metabolism	Metabolism of cofactors and vitamins	0	1	1	0	1	1	0	1	1	3	0.664274	1	0	1	1	2	0.601206	0.832211	0	1	1	0	1	1	0	1	1	0	1	1	7	1.08505e-06	4.42157e-05	0	1	1	0	1	1	0	1	1	0	1	1	0
Primary bile acid biosynthesis	ko00120	Metabolism	Lipid metabolism	1	0.748513	1	0	1	1	0	1	1	0	1	1	1	0.672147	0.903015	1	0.5554	0.800346	0	1	1	0	1	1	0	1	1	1	0.577249	0.868819	0	1	1	0	1	1	0	1	1	1	0.35569	0.998808	0	1	1	1
Primary immunodeficiency	ko05340	Human Diseases	Immune disease	0	1	1	0	1	1	0	1	1	1	0.954971	1	0	1	1	1	0.837063	0.963995	0	1	1	0	1	1	1	0.967793	1	0	1	1	0	1	1	0	1	1	0	1	1	0	1	1	0	1	1	0
Prion disease	ko05020	Human Diseases	Neurodegenerative disease	28	0.0798872	0.24901	18	0.745802	1	24	0.000696562	0.00880202	66	1.87925e-17	8.40291e-16	12	0.935733	1	27	0.000159033	0.0012768	24	0.0011826	0.0162607	18	0.160201	0.47059	31	0.067435	0.410005	39	1.28158e-09	5.40096e-08	3	0.692025	0.959005	35	7.88013e-14	3.16518e-12	61	5.04096e-35	2.3995e-33	32	2.37792e-13	6.65818e-12	87	1.17388e-43	6.64415e-42	22
Progesterone-mediated oocyte maturation	ko04914	Organismal Systems	Endocrine system	15	0.010152	0.0646636	13	0.0344879	0.136534	5	0.434787	0.812154	6	0.804285	1	10	0.101105	0.224641	5	0.500017	0.744555	1	0.990133	1	7	0.250001	0.572151	7	0.770618	1	5	0.552985	0.853139	1	0.730462	0.959005	2	0.797232	0.98027	2	0.84701	0.999934	2	0.728755	0.998808	3	0.929663	1	4
Prolactin signaling pathway	ko04917	Organismal Systems	Endocrine system	11	0.0186452	0.0982722	9	0.0751932	0.24978	3	0.587929	0.893138	4	0.807753	1	6	0.283139	0.491517	6	0.106027	0.256841	3	0.61397	1	4	0.484056	0.87832	4	0.864969	1	2	0.866968	1	0	1	1	1	0.876835	0.981404	1	0.905072	0.999934	0	1	1	1	0.983742	1	3
Propanoate metabolism	ko00640	Metabolism	Carbohydrate metabolism	3	0.459752	0.853546	2	0.701879	1	2	0.405045	0.79211	2	0.726036	1	7	0.00331855	0.0196798	0	1	1	3	0.171481	0.733806	1	0.814152	1	6	0.052759	0.36158	3	0.20805	0.524571	0	1	1	0	1	1	2	0.284347	0.999934	0	1	1	1	0.847149	1	4
Prostate cancer	ko05215	Human Diseases	Cancer: specific types	13	0.0345507	0.146443	13	0.0256546	0.114905	1	0.985939	0.999998	5	0.87993	1	22	9.10747e-08	7.03552e-06	7	0.158604	0.343844	8	0.0656955	0.392745	5	0.548503	0.89932	15	0.0168498	0.165237	8	0.100619	0.326181	0	1	1	4	0.310921	0.734461	3	0.617617	0.999934	2	0.707691	0.998808	5	0.644665	1	9
Proteasome	ko03050	Genetic Information Processing	Folding, sorting and degradation	1	0.976302	1	1	0.972189	1	0	1	1	18	3.27462e-09	1.02496e-07	0	1	1	3	0.362004	0.61279	1	0.879607	1	2	0.689734	0.99004	12	0.000384253	0.0160873	1	0.903107	1	2	0.119085	0.848279	4	0.0451026	0.231271	9	1.49959e-05	0.000223063	1	0.696291	0.998808	10	0.000205268	0.00242045	5
Protein digestion and absorption	ko04974	Organismal Systems	Digestive system	2	0.99765	1	2	0.996778	1	3	0.823506	0.982552	4	0.963321	1	5	0.783858	0.976264	2	0.954577	0.99795	20	1.80489e-08	1.24086e-06	3	0.899974	1	9	0.522719	1	3	0.885872	1	1	0.737483	0.959005	4	0.351121	0.776331	0	1	1	0	1	1	3	0.935378	1	1
Protein export	ko03060	Genetic Information Processing	Folding, sorting and degradation	1	0.845614	1	1	0.832774	1	0	1	1	4	0.0999975	0.502485	5	0.0130476	0.0537563	2	0.290478	0.530691	8	4.0991e-06	0.00012525	1	0.701449	0.99004	4	0.13111	0.620391	5	0.00458297	0.0405262	0	1	1	1	0.49641	0.912935	3	0.0384384	0.326726	3	0.0198658	0.261761	3	0.139764	0.581666	5
Protein processing in endoplasmic reticulum	ko04141	Genetic Information Processing	Folding, sorting and degradation	14	0.446068	0.853546	15	0.280196	0.581821	6	0.744555	0.938635	30	1.5609e-05	0.000271423	21	0.00225099	0.0146954	20	0.000104807	0.000950028	33	3.88116e-13	5.33659e-11	9	0.49933	0.880068	38	2.3785e-08	1.80766e-06	20	0.000231862	0.00402349	5	0.067731	0.73601	5	0.556665	0.928462	7	0.322275	0.999934	11	0.00387685	0.0542759	20	0.00141439	0.0133424	22
Proteoglycans in cancer	ko05205	Human Diseases	Cancer: overview	27	0.0035789	0.0308417	23	0.0260605	0.114905	10	0.368879	0.773699	11	0.923471	1	32	1.04283e-06	6.44469e-05	12	0.22565	0.459475	23	3.08568e-05	0.000804496	12	0.331599	0.692674	22	0.144914	0.620391	19	0.00477174	0.0405262	2	0.738893	0.959005	10	0.0714583	0.320738	3	0.96449	0.999934	3	0.891771	0.998808	8	0.892884	1	11
Proximal tubule bicarbonate reclamation	ko04964	Organismal Systems	Excretory system	0	1	1	1	0.832774	1	3	0.074647	0.276691	1	0.846599	1	4	0.0541873	0.147535	1	0.666163	0.878834	3	0.0816146	0.442755	2	0.330352	0.692674	0	1	1	1	0.688172	0.92699	0	1	1	0	1	1	1	0.537584	0.999934	0	1	1	3	0.139764	0.581666	2
Purine metabolism	ko00230	Metabolism	Nucleotide metabolism	7	0.884978	1	12	0.25551	0.559413	5	0.660666	0.918326	9	0.687823	1	11	0.194683	0.369061	4	0.857334	0.973147	6	0.523324	1	7	0.491618	0.87832	17	0.0507938	0.36158	8	0.304238	0.641073	2	0.500337	0.959005	1	0.979232	0.999997	3	0.803279	0.999934	4	0.418645	0.998808	4	0.941061	1	8
Pyrimidine metabolism	ko00240	Metabolism	Nucleotide metabolism	4	0.685295	1	4	0.652311	1	3	0.471952	0.826827	3	0.850669	1	2	0.896297	1	1	0.940453	0.99795	4	0.271876	0.880458	4	0.356488	0.723234	10	0.0280073	0.22796	1	0.950032	1	0	1	1	0	1	1	1	0.862371	0.999934	2	0.446466	0.998808	4	0.43469	1	1
Pyruvate metabolism	ko00620	Metabolism	Carbohydrate metabolism	3	0.720452	1	3	0.692821	1	3	0.331458	0.75529	11	0.000786061	0.0106973	7	0.0273726	0.0962121	1	0.89412	0.993074	0	1	1	2	0.701095	0.99004	12	0.000476269	0.0160873	3	0.411239	0.748861	1	0.458857	0.959005	0	1	1	1	0.793735	0.999934	1	0.704082	0.998808	7	0.0160403	0.103168	6
RIG-I-like receptor signaling pathway	ko04622	Organismal Systems	Immune system	4	0.80566	1	2	0.97148	1	2	0.812069	0.982552	2	0.977148	1	2	0.942315	1	4	0.411471	0.660705	0	1	1	2	0.880007	1	0	1	1	1	0.971493	1	0	1	1	0	1	1	1	0.905072	0.999934	0	1	1	1	0.983742	1	0
RNA degradation	ko03018	Genetic Information Processing	Folding, sorting and degradation	12	0.0184918	0.0982722	12	0.0136465	0.0790894	2	0.861727	0.989918	9	0.162019	0.653925	8	0.126498	0.262335	5	0.305967	0.547623	2	0.875789	1	6	0.216113	0.539782	14	0.00702733	0.0934886	2	0.907425	1	1	0.644528	0.959005	2	0.679303	0.966788	2	0.739639	0.999934	1	0.871395	0.998808	4	0.665471	1	10
RNA polymerase	ko03020	Genetic Information Processing	Transcription	2	0.755002	1	2	0.733369	1	0	1	1	5	0.122242	0.561285	0	1	1	0	1	1	1	0.790597	1	1	0.832745	1	8	0.00707315	0.0934886	2	0.5055	0.832249	1	0.358437	0.959005	1	0.637526	0.961924	2	0.308949	0.999934	3	0.0548115	0.511574	3	0.30489	0.908251	7
Rap1 signaling pathway	ko04015	Environmental Information Processing	Signal transduction	27	0.00651374	0.0465494	26	0.00717108	0.0460543	15	0.0379736	0.191939	14	0.771824	1	28	0.000136162	0.00182931	20	0.00177641	0.00941833	11	0.341828	0.960696	16	0.0711135	0.286486	14	0.877463	1	15	0.0951259	0.311802	2	0.760737	0.959005	18	4.15205e-05	0.000454838	7	0.541815	0.999934	4	0.788837	0.998808	13	0.417662	1	8
Ras signaling pathway	ko04014	Environmental Information Processing	Signal transduction	30	0.00344274	0.0308417	28	0.00677797	0.0455542	21	0.000920259	0.0106597	16	0.72474	1	22	0.0344467	0.109933	16	0.0695523	0.187925	10	0.586844	1	19	0.0261012	0.133828	10	0.996287	1	19	0.018774	0.110767	1	0.952225	0.969926	14	0.00765112	0.0558763	6	0.775264	0.999934	6	0.536315	0.998808	15	0.329264	0.925802	6
Regulation of actin cytoskeleton	ko04810	Cellular Processes	Cell motility	27	0.00998544	0.0646636	25	0.0194128	0.0935049	10	0.462989	0.826827	20	0.251205	0.833128	29	9.94607e-05	0.00146349	20	0.00262077	0.0126972	13	0.176114	0.733806	14	0.220124	0.539782	25	0.0818959	0.469743	20	0.0050979	0.0417745	1	0.943124	0.969926	19	1.87214e-05	0.000225593	7	0.576972	0.999934	2	0.97676	0.998808	16	0.172492	0.6687	10
Regulation of lipolysis in adipocytes	ko04923	Organismal Systems	Endocrine system	4	0.644666	1	5	0.408361	0.746939	4	0.221853	0.589147	2	0.940355	1	8	0.0238879	0.0868395	2	0.741967	0.931333	1	0.924143	1	1	0.94764	1	1	0.993712	1	5	0.14097	0.420064	0	1	1	4	0.0812724	0.340264	1	0.847712	0.999934	1	0.765827	0.998808	1	0.96283	1	3
Relaxin signaling pathway	ko04926	Organismal Systems	Endocrine system	22	0.00036067	0.00621626	18	0.00715557	0.0460543	9	0.105226	0.352443	13	0.207084	0.771634	16	0.00733045	0.0359541	13	0.0068279	0.0274091	11	0.0298358	0.241319	13	0.0143956	0.0882516	13	0.319553	0.949676	14	0.00439906	0.0405262	0	1	1	9	0.0134092	0.0897669	3	0.803279	0.999934	4	0.418645	0.998808	7	0.606635	1	8
Renal cell carcinoma	ko05211	Human Diseases	Cancer: specific types	14	0.000623217	0.00913012	10	0.0285242	0.121228	5	0.169444	0.485624	4	0.789207	1	7	0.13814	0.280825	7	0.0377753	0.114138	3	0.594159	1	6	0.133115	0.421779	4	0.849549	1	5	0.24377	0.55317	1	0.589203	0.959005	8	0.000787976	0.00678222	4	0.185161	0.867724	2	0.5211	0.998808	7	0.090433	0.427891	1
Renin secretion	ko04924	Organismal Systems	Endocrine system	7	0.277429	0.597696	10	0.0285242	0.121228	8	0.00857929	0.0581718	5	0.622683	1	6	0.261091	0.463662	4	0.390185	0.645482	2	0.816168	1	9	0.00737654	0.0577829	2	0.984208	1	7	0.04929	0.193874	0	1	1	4	0.138502	0.463596	4	0.185161	0.867724	2	0.5211	0.998808	4	0.546361	1	4
Renin-angiotensin system	ko04614	Organismal Systems	Endocrine system	2	0.544676	0.935957	1	0.832774	1	1	0.638234	0.913492	1	0.846599	1	1	0.778955	0.976264	1	0.666163	0.878834	0	1	1	0	1	1	0	1	1	1	0.688172	0.92699	0	1	1	0	1	1	0	1	1	0	1	1	2	0.379501	0.98531	0
Retinol metabolism	ko00830	Metabolism	Metabolism of cofactors and vitamins	0	1	1	0	1	1	0	1	1	1	0.996149	1	1	0.98862	1	0	1	1	1	0.956457	1	0	1	1	1	0.997888	1	1	0.968429	1	0	1	1	0	1	1	0	1	1	0	1	1	1	0.981701	1	1
Retrograde endocannabinoid signaling	ko04723	Organismal Systems	Nervous system	21	0.00472976	0.0374546	26	2.81582e-05	0.000813773	17	0.000188375	0.00374058	20	0.0101818	0.10623	11	0.329369	0.539515	10	0.146375	0.329051	9	0.213887	0.825347	20	5.3601e-05	0.0016795	6	0.989991	1	32	5.29754e-13	3.90693e-11	0	1	1	14	9.84477e-05	0.000988579	21	1.14317e-08	1.9434e-07	17	1.67928e-07	2.68684e-06	30	5.72565e-10	1.01273e-08	8
Rheumatoid arthritis	ko05323	Human Diseases	Immune disease	3	0.975454	1	4	0.912463	1	8	0.0400064	0.192548	8	0.406573	0.98649	1	0.997349	1	16	3.16275e-06	4.67754e-05	5	0.378391	0.972502	8	0.0884733	0.319865	2	0.99727	1	6	0.283772	0.615536	1	0.692467	0.959005	3	0.495071	0.912935	4	0.344421	0.999934	1	0.903506	0.998808	13	0.00162235	0.0148105	1
Riboflavin metabolism	ko00740	Metabolism	Metabolism of cofactors and vitamins	0	1	1	0	1	1	1	0.297638	0.719508	2	0.124724	0.561285	0	1	1	1	0.316976	0.563568	0	1	1	0	1	1	1	0.514132	1	0	1	1	1	0.0990086	0.768495	0	1	1	0	1	1	0	1	1	1	0.374265	0.98531	0
Ribosome	ko03010	Genetic Information Processing	Translation	0	1	1	0	1	1	0	1	1	82	1.16552e-57	3.64807e-55	3	0.992534	1	46	1.57299e-28	2.21005e-26	33	2.93376e-16	8.06783e-14	1	0.99917	1	97	6.35775e-75	1.93275e-72	5	0.797883	0.990389	0	1	1	45	1.4896e-36	3.58994e-34	51	5.18067e-42	4.11e-40	55	2.92491e-54	6.55179e-52	13	0.0409992	0.22313	46
Ribosome biogenesis in eukaryotes	ko03008	Genetic Information Processing	Translation	5	0.726969	1	2	0.982109	1	0	1	1	13	0.00623369	0.0696838	1	0.993726	1	1	0.974928	0.99795	0	1	1	1	0.982775	1	14	0.005567	0.0846184	2	0.899574	1	1	0.63505	0.959005	1	0.900212	0.981404	2	0.726624	0.999934	0	1	1	7	0.147049	0.603116	2
SNARE interactions in vesicular transport	ko04130	Genetic Information Processing	Folding, sorting and degradation	3	0.500629	0.899903	4	0.246695	0.548422	2	0.435291	0.812154	2	0.756668	1	3	0.366994	0.581544	2	0.473963	0.728113	1	0.790597	1	2	0.524962	0.89932	3	0.571519	1	3	0.23435	0.548124	0	1	1	1	0.637526	0.961924	0	1	1	1	0.585268	0.998808	3	0.30489	0.908251	1
Salivary secretion	ko04970	Organismal Systems	Digestive system	5	0.840585	1	11	0.0709723	0.2385	12	0.00045413	0.00664464	7	0.562603	1	10	0.0579371	0.154332	3	0.796508	0.948385	6	0.216091	0.825347	13	0.000605847	0.0100499	2	0.99727	1	8	0.0753975	0.278028	0	1	1	2	0.746786	0.98027	4	0.344421	0.999934	3	0.404052	0.998808	7	0.250847	0.835174	3
Salmonella infection	ko05132	Human Diseases	Infectious disease: bacterial	36	0.000199577	0.00449815	22	0.233807	0.532048	20	0.00540786	0.0417607	36	0.000212927	0.00317362	22	0.0707102	0.180574	33	3.95863e-08	1.11238e-06	17	0.0549692	0.359917	14	0.395977	0.786377	27	0.125918	0.620391	20	0.021267	0.12065	1	0.962992	0.969926	19	0.00012319	0.00118755	15	0.0173528	0.165198	10	0.103812	0.748969	41	4.34717e-10	8.7875e-09	7
Selenocompound metabolism	ko00450	Metabolism	Metabolism of other amino acids	0	1	1	1	0.733222	1	0	1	1	3	0.14269	0.595493	0	1	1	0	1	1	0	1	1	0	1	1	2	0.437972	1	1	0.577249	0.868819	0	1	1	0	1	1	0	1	1	0	1	1	0	1	1	1
Serotonergic synapse	ko04726	Organismal Systems	Nervous system	15	0.0247637	0.114286	18	0.00135783	0.0150929	10	0.0213249	0.120986	9	0.50535	1	9	0.270994	0.475779	7	0.257994	0.49655	2	0.962799	1	15	0.000490782	0.00922671	2	0.999515	1	11	0.0206389	0.119382	0	1	1	5	0.2266	0.613602	3	0.713759	0.999934	2	0.78016	0.998808	5	0.765001	1	3
Shigellosis	ko05131	Human Diseases	Infectious disease: bacterial	26	0.064818	0.218295	26	0.0428514	0.164032	12	0.36867	0.773699	29	0.0156005	0.134918	29	0.000794324	0.00701275	31	3.00965e-07	4.97478e-06	16	0.083721	0.442755	18	0.0766122	0.295954	27	0.109519	0.58218	19	0.0334268	0.151706	4	0.391775	0.959005	15	0.00555077	0.0431527	11	0.184456	0.867724	4	0.876827	0.998808	27	0.000690477	0.00723722	9
Signaling pathways regulating pluripotency of stem cells	ko04550	Cellular Processes	Cellular community - eukaryotes	22	0.00137153	0.0167441	24	0.000119813	0.00247329	6	0.580817	0.893138	8	0.875614	1	20	0.000597738	0.0059581	7	0.49302	0.744555	8	0.305054	0.921867	10	0.189991	0.515167	6	0.986529	1	5	0.83684	0.997845	1	0.845382	0.959005	4	0.603661	0.936629	1	0.991764	0.999934	3	0.70721	0.998808	3	0.989276	1	15
Small cell lung cancer	ko05222	Human Diseases	Cancer: specific types	5	0.854051	1	4	0.920773	1	1	0.983186	0.999998	7	0.586418	1	12	0.0129767	0.0537563	7	0.135624	0.307342	8	0.0536372	0.359762	3	0.856679	1	16	0.00496682	0.0798256	6	0.301093	0.641073	2	0.334827	0.959005	5	0.132955	0.463596	1	0.954913	0.999934	0	1	1	3	0.901881	1	5
Sphingolipid metabolism	ko00600	Metabolism	Lipid metabolism	3	0.746574	1	3	0.719795	1	1	0.885804	0.999998	1	0.981701	1	4	0.377713	0.592453	2	0.672345	0.882845	2	0.652446	1	1	0.924205	1	3	0.80697	1	6	0.0322973	0.151706	1	0.472858	0.959005	0	1	1	0	1	1	1	0.719071	0.998808	0	1	1	1
Sphingolipid signaling pathway	ko04071	Environmental Information Processing	Signal transduction	18	0.0051421	0.0396483	18	0.00330391	0.0266014	9	0.0745528	0.276691	6	0.916016	1	16	0.00360963	0.0199612	13	0.00369616	0.0170266	6	0.452696	1	12	0.0193499	0.111361	8	0.823713	1	13	0.00604964	0.0479951	1	0.793056	0.959005	3	0.689362	0.971557	2	0.910228	0.999934	2	0.815695	0.998808	2	0.992999	1	4
Spinocerebellar ataxia	ko05017	Human Diseases	Neurodegenerative disease	21	0.00340053	0.0308417	22	0.000869871	0.0109301	14	0.00341594	0.0279303	25	0.000102261	0.00160038	13	0.120164	0.252591	7	0.5005	0.744555	5	0.775419	1	17	0.000954668	0.0134608	15	0.249854	0.893594	11	0.0950473	0.311802	1	0.84742	0.959005	3	0.796239	0.98027	12	0.00259731	0.030908	2	0.884316	0.998808	18	0.00119369	0.0120648	7
Spliceosome	ko03040	Genetic Information Processing	Transcription	9	0.701592	1	8	0.772517	1	1	0.997069	0.999998	28	6.96508e-07	1.67698e-05	2	0.998259	1	4	0.86533	0.976537	2	0.9831	1	15	0.0027143	0.0294397	48	3.11627e-19	3.15782e-17	5	0.781513	0.990389	1	0.821104	0.959005	5	0.339942	0.772706	14	9.67772e-05	0.00135488	7	0.0498351	0.497022	14	0.016566	0.104182	29
Staphylococcus aureus infection	ko05150	Human Diseases	Infectious disease: bacterial	0	1	1	0	1	1	0	1	1	0	1	1	1	0.996544	1	12	0.000580301	0.00354488	1	0.981095	1	0	1	1	0	1	1	1	0.987417	1	0	1	1	0	1	1	1	0.94475	0.999934	1	0.892876	0.998808	0	1	1	1
Starch and sucrose metabolism	ko00500	Metabolism	Carbohydrate metabolism	2	0.724302	1	1	0.917067	1	3	0.158447	0.478391	3	0.461957	1	0	1	1	0	1	1	0	1	1	3	0.223185	0.541709	1	0.944531	1	1	0.802547	0.990389	1	0.341431	0.959005	0	1	1	0	1	1	0	1	1	3	0.273253	0.859228	0
Steroid biosynthesis	ko00100	Metabolism	Lipid metabolism	2	0.46908	0.864405	0	1	1	1	0.586858	0.893138	5	0.0165899	0.136649	3	0.129863	0.267518	0	1	1	0	1	1	0	1	1	0	1	1	3	0.0728789	0.275632	0	1	1	0	1	1	0	1	1	0	1	1	5	0.00443193	0.0338983	0
Steroid hormone biosynthesis	ko00140	Metabolism	Lipid metabolism	1	0.993041	1	1	0.991394	1	1	0.933021	0.999998	0	1	1	2	0.906642	1	0	1	1	2	0.765976	1	0	1	1	0	1	1	2	0.810873	0.990389	0	1	1	0	1	1	0	1	1	1	0.794401	0.998808	2	0.869668	1	1
Sulfur metabolism	ko00920	Metabolism	Energy metabolism	0	1	1	1	0.540169	0.902363	0	1	1	2	0.181056	0.691106	1	0.480916	0.724893	0	1	1	0	1	1	0	1	1	1	0.594403	1	2	0.0840512	0.303029	1	0.122204	0.848279	0	1	1	0	1	1	0	1	1	0	1	1	1
Sulfur relay system	ko04122	Genetic Information Processing	Folding, sorting and degradation	0	1	1	0	1	1	0	1	1	2	0.124724	0.561285	2	0.087162	0.204038	0	1	1	0	1	1	0	1	1	2	0.146935	0.620391	0	1	1	0	1	1	0	1	1	0	1	1	0	1	1	0	1	1	2
Synaptic vesicle cycle	ko04721	Organismal Systems	Nervous system	10	0.079803	0.24901	18	1.23559e-05	0.000446358	20	5.84419e-11	1.62469e-08	12	0.0172324	0.138301	6	0.374344	0.590165	6	0.154165	0.340562	4	0.465943	1	20	1.18602e-09	3.34458e-07	0	1	1	7	0.0891434	0.311802	0	1	1	1	0.903169	0.981404	7	0.0139915	0.140647	2	0.595814	0.998808	22	1.77927e-10	4.19611e-09	1
Systemic lupus erythematosus	ko05322	Human Diseases	Immune disease	5	0.979145	1	3	0.997578	1	3	0.926954	0.999998	5	0.979638	1	1	0.999826	1	8	0.264744	0.506075	1	0.997672	1	6	0.667198	0.979947	9	0.807661	1	1	0.99875	1	1	0.821104	0.959005	1	0.980453	0.999997	2	0.933625	0.999934	0	1	1	5	0.874046	1	7
T cell receptor signaling pathway	ko04660	Organismal Systems	Immune system	19	0.000323202	0.00621626	12	0.0815824	0.267924	8	0.0764978	0.279478	3	0.989496	1	8	0.329231	0.539515	8	0.106003	0.256841	4	0.685196	1	7	0.273835	0.61287	5	0.949602	1	3	0.889792	1	0	1	1	3	0.586693	0.928462	2	0.858559	0.999934	2	0.743701	0.998808	3	0.938072	1	2
TGF-beta signaling pathway	ko04350	Environmental Information Processing	Signal transduction	17	0.000732761	0.0102238	17	0.000453024	0.0071333	4	0.575185	0.893138	5	0.862354	1	18	1.71583e-05	0.000378708	3	0.814371	0.953309	8	0.0565073	0.361384	7	0.197233	0.524714	8	0.557103	1	7	0.174442	0.467822	0	1	1	3	0.517125	0.915762	2	0.81668	0.999934	6	0.0311264	0.332015	4	0.78348	1	10
TNF signaling pathway	ko04668	Environmental Information Processing	Signal transduction	11	0.264103	0.57748	9	0.471593	0.841298	3	0.872388	0.99804	6	0.885528	1	9	0.288348	0.497763	13	0.00217059	0.0112951	4	0.752884	1	6	0.522239	0.89932	8	0.76983	1	1	0.996847	1	0	1	1	4	0.42466	0.845061	0	1	1	1	0.947149	0.998808	1	0.99873	1	4
Taste transduction	ko04742	Organismal Systems	Sensory system	5	0.785293	1	6	0.594196	0.948743	4	0.484794	0.826827	2	0.99089	1	3	0.904642	1	0	1	1	0	1	1	5	0.420057	0.822612	1	0.999462	1	2	0.921437	1	0	1	1	0	1	1	0	1	1	0	1	1	1	0.992466	1	1
Taurine and hypotaurine metabolism	ko00430	Metabolism	Metabolism of other amino acids	1	0.727217	1	3	0.112273	0.320256	3	0.0294164	0.157083	2	0.359222	0.921611	1	0.649895	0.880779	0	1	1	0	1	1	3	0.0452295	0.193253	0	1	1	0	1	1	0	1	1	0	1	1	0	1	1	1	0.338795	0.998808	0	1	1	1
Terpenoid backbone biosynthesis	ko00900	Metabolism	Metabolism of terpenoids and polyketides	3	0.221746	0.515648	0	1	1	0	1	1	6	0.00436439	0.0546422	3	0.144768	0.290475	0	1	1	0	1	1	0	1	1	2	0.551567	1	5	0.00300609	0.0328444	0	1	1	0	1	1	0	1	1	0	1	1	5	0.00554979	0.0413314	1
Th1 and Th2 cell differentiation	ko04658	Organismal Systems	Immune system	7	0.559019	0.935957	7	0.513272	0.890018	5	0.348284	0.768437	3	0.975915	1	6	0.511003	0.751904	10	0.00869058	0.0318382	3	0.775552	1	2	0.948941	1	4	0.957875	1	2	0.941277	1	0	1	1	2	0.746786	0.98027	0	1	1	1	0.903506	0.998808	0	1	1	3
Th17 cell differentiation	ko04659	Organismal Systems	Immune system	9	0.433685	0.835984	8	0.530513	0.902363	5	0.477245	0.826827	2	0.998163	1	3	0.966766	1	15	9.36637e-05	0.000877317	6	0.331533	0.960696	3	0.91045	1	8	0.694867	1	2	0.968975	1	0	1	1	2	0.818971	0.981404	1	0.97099	0.999934	1	0.934825	0.998808	2	0.984827	1	3
Thermogenesis	ko04714	Organismal Systems	Environmental adaptation	25	0.0599173	0.208997	17	0.570618	0.930143	10	0.549076	0.882329	43	6.27368e-08	1.78515e-06	12	0.808301	0.979071	15	0.1226	0.287089	22	0.000695742	0.0106294	14	0.298832	0.648236	17	0.79491	1	41	4.26802e-13	3.90693e-11	0	1	1	31	7.87275e-13	2.37167e-11	52	8.21684e-30	2.79373e-28	32	2.21748e-15	1.24179e-13	71	3.51636e-34	1.24391e-32	17
Thiamine metabolism	ko00730	Metabolism	Metabolism of cofactors and vitamins	0	1	1	0	1	1	0	1	1	2	0.329864	0.892218	0	1	1	0	1	1	0	1	1	0	1	1	2	0.375576	1	0	1	1	0	1	1	0	1	1	0	1	1	1	0.321459	0.998808	0	1	1	1
Thyroid cancer	ko05216	Human Diseases	Cancer: specific types	2	0.795501	1	3	0.529508	0.902363	0	1	1	4	0.327378	0.892218	6	0.0274002	0.0962121	3	0.246292	0.483972	3	0.22973	0.834726	3	0.293098	0.640725	6	0.0944709	0.531836	2	0.551364	0.853139	2	0.0824667	0.768495	3	0.0935362	0.360262	1	0.711167	0.999934	0	1	1	1	0.886107	1	4
Thyroid hormone signaling pathway	ko04919	Organismal Systems	Endocrine system	17	0.0122392	0.0762996	17	0.0082389	0.0506605	6	0.424581	0.802948	8	0.739455	1	26	2.54011e-08	2.61631e-06	2	0.979003	0.99795	4	0.798541	1	9	0.165713	0.476848	10	0.604211	1	11	0.0361069	0.158978	1	0.795776	0.959005	3	0.694764	0.973477	3	0.766814	0.999934	0	1	1	7	0.537829	1	6
Thyroid hormone synthesis	ko04918	Organismal Systems	Endocrine system	6	0.535092	0.933225	11	0.0226487	0.105572	5	0.22252	0.589147	6	0.538398	1	13	0.000770685	0.00700417	4	0.463884	0.724175	7	0.0502353	0.351306	10	0.00459503	0.0431933	10	0.109045	0.58218	9	0.0110686	0.0694733	0	1	1	1	0.894025	0.981404	1	0.919834	0.999934	3	0.299175	0.998808	4	0.624735	1	9
Tight junction	ko04530	Cellular Processes	Cellular community - eukaryotes	20	0.0368775	0.148015	16	0.187883	0.460153	12	0.0593822	0.246392	17	0.162959	0.653925	18	0.0196851	0.0741793	16	0.0049628	0.0211295	17	0.00137162	0.0171452	11	0.240541	0.560601	21	0.052917	0.36158	16	0.00860459	0.0576898	2	0.644145	0.959005	17	7.85045e-06	0.000105109	5	0.654058	0.999934	5	0.427711	0.998808	10	0.488566	1	7
Toll-like receptor signaling pathway	ko04620	Organismal Systems	Immune system	7	0.691448	1	5	0.887524	1	3	0.823506	0.982552	2	0.997709	1	6	0.63502	0.870765	13	0.000838278	0.00501183	2	0.94736	1	2	0.969987	1	3	0.994501	1	2	0.964703	1	0	1	1	3	0.580027	0.928462	0	1	1	1	0.9295	0.998808	0	1	1	0
Toxoplasmosis	ko05145	Human Diseases	Infectious disease: parasitic	7	0.763953	1	5	0.921789	1	4	0.706005	0.930186	4	0.976761	1	8	0.397624	0.617416	12	0.00491186	0.0211295	6	0.371902	0.972502	2	0.97907	1	10	0.479592	1	2	0.975014	1	1	0.763803	0.959005	5	0.221234	0.605879	1	0.97552	0.999934	2	0.775863	0.998808	5	0.758055	1	3
Transcriptional misregulation in cancer	ko05202	Human Diseases	Cancer: overview	26	0.00351381	0.0308417	26	0.00197296	0.0190062	9	0.443124	0.815817	16	0.424133	1	16	0.154178	0.303445	17	0.00754231	0.0295401	2	0.998574	1	16	0.0350561	0.159449	16	0.587383	1	8	0.732897	0.949198	4	0.234253	0.959005	4	0.817505	0.981404	5	0.759928	0.999934	2	0.958537	0.998808	9	0.76694	1	13
Tryptophan metabolism	ko00380	Metabolism	Amino acid metabolism	1	0.96973	1	0	1	1	0	1	1	5	0.243226	0.832081	2	0.767129	0.976264	0	1	1	2	0.580969	1	0	1	1	6	0.161938	0.665257	1	0.887127	1	1	0.429741	0.959005	0	1	1	1	0.763986	0.999934	0	1	1	3	0.446035	1	1
Tuberculosis	ko05152	Human Diseases	Infectious disease: bacterial	14	0.508667	0.903269	13	0.559342	0.918466	13	0.0408646	0.192548	10	0.891094	1	13	0.325008	0.539515	28	8.13352e-09	3.26503e-07	5	0.902022	1	13	0.115847	0.393601	7	0.995163	1	6	0.872929	1	1	0.901623	0.969926	2	0.967899	0.999997	5	0.693924	0.999934	3	0.831859	0.998808	10	0.548866	1	7
Type I diabetes mellitus	ko04940	Human Diseases	Endocrine and metabolic disease	2	0.840236	1	4	0.367301	0.69379	4	0.0991603	0.336178	0	1	1	0	1	1	7	0.0025407	0.0125252	1	0.848362	1	4	0.155587	0.46676	2	0.879978	1	0	1	1	0	1	1	1	0.706035	0.977899	0	1	1	0	1	1	1	0.910005	1	0
Type II diabetes mellitus	ko04930	Human Diseases	Endocrine and metabolic disease	5	0.271364	0.588959	8	0.0169638	0.0851472	5	0.0433321	0.197481	5	0.27362	0.859292	6	0.0629882	0.166353	0	1	1	2	0.605934	1	4	0.19652	0.524714	3	0.757814	1	1	0.898048	1	1	0.444488	0.959005	1	0.739223	0.98027	0	1	1	0	1	1	2	0.734715	1	1
Tyrosine metabolism	ko00350	Metabolism	Amino acid metabolism	0	1	1	0	1	1	0	1	1	4	0.309171	0.892218	1	0.90601	1	1	0.820696	0.953309	1	0.809039	1	0	1	1	1	0.961392	1	2	0.536413	0.850253	0	1	1	1	0.658579	0.961924	1	0.701285	0.999934	2	0.233601	0.998808	2	0.615608	1	1
Ubiquinone and other terpenoid-quinone biosynthesis	ko00130	Metabolism	Metabolism of cofactors and vitamins	0	1	1	0	1	1	0	1	1	1	0.591751	1	0	1	1	0	1	1	1	0.396539	0.976495	0	1	1	1	0.629425	1	0	1	1	0	1	1	0	1	1	0	1	1	0	1	1	1	0.475215	1	0
Ubiquitin mediated proteolysis	ko04120	Genetic Information Processing	Folding, sorting and degradation	37	3.14261e-11	9.20784e-09	33	3.06374e-09	2.9514e-07	6	0.587746	0.893138	17	0.0533712	0.353679	15	0.0370455	0.115627	4	0.905668	0.997817	4	0.889841	1	12	0.0617709	0.256167	9	0.879038	1	11	0.0950473	0.311802	3	0.282312	0.959005	5	0.41029	0.838216	7	0.191981	0.87868	4	0.497604	0.998808	15	0.0157037	0.103168	8
VEGF signaling pathway	ko04370	Environmental Information Processing	Signal transduction	8	0.0854618	0.25767	6	0.276877	0.581821	4	0.250056	0.626267	1	0.991938	1	7	0.078099	0.191528	3	0.522132	0.765022	0	1	1	3	0.587293	0.90009	2	0.968335	1	4	0.332084	0.656705	0	1	1	3	0.249661	0.654003	1	0.862371	0.999934	1	0.783414	0.998808	2	0.857151	1	1
Valine, leucine and isoleucine biosynthesis	ko00290	Metabolism	Amino acid metabolism	0	1	1	0	1	1	0	1	1	0	1	1	0	1	1	0	1	1	0	1	1	1	0.189388	0.515167	0	1	1	0	1	1	0	1	1	0	1	1	0	1	1	0	1	1	0	1	1	0
Valine, leucine and isoleucine degradation	ko00280	Metabolism	Amino acid metabolism	3	0.733765	1	2	0.883422	1	1	0.880617	0.999998	5	0.32051	0.892218	10	0.000705192	0.00660316	0	1	1	3	0.36559	0.972502	1	0.920094	1	10	0.00684672	0.0934886	3	0.424604	0.763769	0	1	1	0	1	1	1	0.800569	0.999934	0	1	1	3	0.519643	1	5
Various types of N-glycan biosynthesis	ko00513	Metabolism	Glycan biosynthesis and metabolism	5	0.183921	0.456684	5	0.162858	0.416512	4	0.0859925	0.295135	1	0.958508	1	2	0.718044	0.952256	1	0.844679	0.968795	2	0.52763	1	4	0.136462	0.422884	3	0.665815	1	3	0.302093	0.641073	1	0.399075	0.959005	0	1	1	0	1	1	1	0.635738	0.998808	1	0.898757	1	2
Vascular smooth muscle contraction	ko04270	Organismal Systems	Circulatory system	14	0.152689	0.403045	19	0.00448823	0.0341342	10	0.061446	0.247565	11	0.468698	1	15	0.0209086	0.0778403	6	0.589746	0.82447	10	0.07508	0.421367	14	0.00784191	0.0581952	9	0.821392	1	8	0.333918	0.656705	0	1	1	8	0.0415936	0.222757	5	0.446762	0.999934	5	0.251725	0.998808	5	0.882127	1	2
Vasopressin-regulated water reabsorption	ko04962	Organismal Systems	Excretory system	8	0.0187824	0.0982722	6	0.1069	0.318496	3	0.295533	0.719508	8	0.0191229	0.149637	2	0.778179	0.976264	3	0.3362	0.583952	1	0.867964	1	6	0.0234023	0.122212	2	0.903214	1	8	0.00120966	0.0178425	0	1	1	3	0.13791	0.463596	5	0.0141829	0.140647	1	0.680093	0.998808	9	0.000685382	0.00723722	2
Vibrio cholerae infection	ko05110	Human Diseases	Infectious disease: bacterial	5	0.34967	0.716457	6	0.167061	0.416834	9	0.000244866	0.0042326	13	8.48584e-05	0.00139793	5	0.208856	0.381873	6	0.0274575	0.0886845	9	0.000324557	0.00637522	9	0.000842988	0.0125117	4	0.636348	1	12	3.86451e-06	8.76946e-05	0	1	1	4	0.0582157	0.2806	8	0.000200565	0.00265192	1	0.72628	0.998808	17	8.72782e-10	1.45293e-08	4
Viral carcinogenesis	ko05203	Human Diseases	Cancer: overview	19	0.226203	0.517793	15	0.549335	0.907188	8	0.650203	0.913492	25	0.0142334	0.13103	18	0.0896257	0.204098	23	5.90528e-05	0.000572201	9	0.557131	1	15	0.0931484	0.328348	22	0.150204	0.625509	8	0.786973	0.990389	0	1	1	5	0.712502	0.98027	11	0.0696865	0.473868	2	0.967489	0.998808	19	0.0209461	0.123495	12
Viral myocarditis	ko05416	Human Diseases	Cardiovascular disease	7	0.162663	0.418073	6	0.26384	0.573305	4	0.240566	0.609689	5	0.478682	1	5	0.306285	0.520011	10	0.000295788	0.00208773	3	0.485873	1	3	0.575557	0.89932	3	0.887507	1	7	0.0231399	0.128797	0	1	1	4	0.0898259	0.360262	2	0.574351	0.999934	0	1	1	6	0.11026	0.480057	2
Viral protein interaction with cytokine and cytokine receptor	ko04061	Environmental Information Processing	Signaling molecules and interaction	0	1	1	0	1	1	0	1	1	0	1	1	1	0.998441	1	10	0.0153569	0.0539411	2	0.93869	1	0	1	1	0	1	1	0	1	1	0	1	1	0	1	1	0	1	1	0	1	1	0	1	1	1
Vitamin B6 metabolism	ko00750	Metabolism	Metabolism of cofactors and vitamins	0	1	1	0	1	1	0	1	1	0	1	1	1	0.32518	0.539515	0	1	1	0	1	1	0	1	1	0	1	1	1	0.261883	0.580868	0	1	1	1	0.16369	0.505762	0	1	1	1	0.143613	0.869443	0	1	1	1
Vitamin digestion and absorption	ko04977	Organismal Systems	Digestive system	1	0.857678	1	2	0.544594	0.904527	1	0.653902	0.913492	0	1	1	1	0.793017	0.976264	0	1	1	0	1	1	1	0.716758	0.994897	1	0.885569	1	2	0.333304	0.656705	0	1	1	0	1	1	0	1	1	0	1	1	0	1	1	0
Wnt signaling pathway	ko04310	Environmental Information Processing	Signal transduction	30	1.01541e-05	0.000595031	31	1.4726e-06	7.38962e-05	12	0.0551795	0.239686	6	0.991723	1	27	4.8629e-06	0.000136603	4	0.954278	0.99795	14	0.0168311	0.154285	13	0.0823666	0.309698	18	0.184366	0.718553	16	0.00769753	0.0547919	0	1	1	5	0.540593	0.917485	1	0.996373	0.999934	3	0.80091	0.998808	7	0.841405	1	11
Yersinia infection	ko05135	Human Diseases	Infectious disease: bacterial	21	0.00200057	0.0217098	15	0.0860599	0.279453	7	0.379702	0.773699	11	0.509141	1	16	0.0127896	0.0537563	23	6.59828e-08	1.42624e-06	8	0.272141	0.880458	6	0.70883	0.994132	11	0.643667	1	7	0.517699	0.839127	0	1	1	12	0.000666208	0.00594653	2	0.943832	0.999934	3	0.683955	0.998808	8	0.522294	1	1
alpha-Linolenic acid metabolism	ko00592	Metabolism	Lipid metabolism	0	1	1	0	1	1	0	1	1	1	0.858626	1	1	0.793017	0.976264	0	1	1	0	1	1	0	1	1	1	0.885569	1	0	1	1	0	1	1	1	0.511231	0.912935	0	1	1	0	1	1	0	1	1	0
beta-Alanine metabolism	ko00410	Metabolism	Metabolism of other amino acids	1	0.9195	1	2	0.685007	1	2	0.389632	0.773699	0	1	1	5	0.043533	0.127886	0	1	1	2	0.408148	0.976495	3	0.209603	0.539782	3	0.507625	1	1	0.792258	0.990389	0	1	1	0	1	1	1	0.646584	0.999934	0	1	1	2	0.533484	1	2
cAMP signaling pathway	ko04024	Environmental Information Processing	Signal transduction	21	0.187315	0.457361	25	0.0215127	0.101921	20	0.00120891	0.012926	11	0.961615	1	31	1.84444e-05	0.000379955	12	0.320893	0.563568	14	0.114711	0.553428	20	0.00828464	0.0589546	13	0.946925	1	19	0.0116557	0.0716342	0	1	1	9	0.194288	0.55742	4	0.934515	0.999934	6	0.488149	0.998808	10	0.807065	1	11
cGMP-PKG signaling pathway	ko04022	Environmental Information Processing	Signal transduction	21	0.0192643	0.0990254	23	0.00301873	0.0256592	15	0.00560931	0.0421456	18	0.101139	0.502485	21	0.00194155	0.0130422	13	0.0471479	0.138006	13	0.0369079	0.281935	17	0.00503446	0.0443662	16	0.367221	1	14	0.0360878	0.158978	0	1	1	6	0.366044	0.794744	6	0.473325	0.999934	4	0.620751	0.998808	12	0.241535	0.813741	9
mRNA surveillance pathway	ko03015	Genetic Information Processing	Translation	11	0.13951	0.371603	13	0.029834	0.123172	5	0.417586	0.802948	12	0.0791263	0.434176	5	0.753546	0.97019	2	0.946732	0.99795	1	0.989172	1	10	0.0276117	0.136903	12	0.136018	0.620391	4	0.719661	0.947768	1	0.723254	0.959005	1	0.946992	0.996616	4	0.404666	0.999934	2	0.718387	0.998808	6	0.487431	1	7
mTOR signaling pathway	ko04150	Environmental Information Processing	Signal transduction	23	0.00177951	0.0200537	20	0.0104231	0.0627558	7	0.500171	0.834198	12	0.548655	1	17	0.0176531	0.0690482	12	0.0547575	0.156652	5	0.827331	1	9	0.389063	0.783684	8	0.961425	1	7	0.642579	0.911349	2	0.596545	0.959005	6	0.298171	0.711479	6	0.396842	0.999934	4	0.556327	0.998808	13	0.0990566	0.452146	4
p53 signaling pathway	ko04115	Cellular Processes	Cell growth and death	5	0.682205	1	7	0.302729	0.60337	1	0.960748	0.999998	10	0.0564982	0.353679	8	0.0898294	0.204098	4	0.443088	0.695573	4	0.415518	0.985064	3	0.728896	0.99781	9	0.174853	0.690329	3	0.705967	0.933902	2	0.243675	0.959005	0	1	1	0	1	1	1	0.849606	0.998808	4	0.603231	1	7
[truncated: 38 more columns]
