# Supplementary material for: Molecular signatures of cell diversity modulated by long noncoding RNAs in the human fetal spinal cord
Source: iScience. 2026 Mar 17;29(4):115399. doi: 10.1016/j.isci.2026.115399 (PMC13090696; doi:10.1016/j.isci.2026.115399)
Supplement: Table S26. cis lncRNA-gene pairs with gene annotation, related to Figure 3F [file mmc27.xlsx]

## Sheet: Table.S26-1 cis-regulation
lncRNA name	Gene	cluster	Lineage	Value
22(NSC1)	STX17-DT	STX17	NSC1	3.75
22(NSC1)	STX17-DT	NR4A3	NSC1	3.75
22(NSC1)	SNHG6	TCF24	NSC1	1.31
22(NSC1)	SNHG6	PPP1R42	NSC1	1.31
22(NSC1)	LIMASI	ICAM4	NSC1	3.63
22(NSC1)	GNG12-AS1	WLS	NSC1	3.75
22(NSC1)	GNG12-AS1	DIRAS3	NSC1	3.75
22(NSC1)	ENSG00000289494	DDRGK1	NSC1	0.46
22(NSC1)	ENSG00000289456	FKBP5	NSC1	4.2
22(NSC1)	ENSG00000286757	ZIC5	NSC1	4.22
22(NSC1)	ENSG00000286757	ZIC2	NSC1	4.22
22(NSC1)	ENSG00000286757	CLYBL	NSC1	4.22
22(NSC1)	ENSG00000285919	NOX5	NSC1	3.96
22(NSC1)	ENSG00000285919	SPESP1	NSC1	3.96
22(NSC1)	ENSG00000257545	RFX4	NSC1	3.08
22(NSC1)	ENSG00000243620	ZIC1	NSC1	3.62
22(NSC1)	ENSG00000243620	ZIC4	NSC1	3.62
8(NPC1)	ZNF528-AS1	ZNF528	NSC1	2.86
8(NPC1)	ZNF528-AS1	ZNF880	NSC1	2.86
8(NPC1)	ZNF528-AS1	ZNF534	NSC1	2.86
8(NPC1)	SNHG16	ST6GALNAC2	NSC1	0.5
8(NPC1)	PANTR	POU3F3	NSC1	3.21
8(NPC1)	NBAT1	CASC15	NSC1	2.75
8(NPC1)	LINC01619	BTG1	NSC1	2.305
8(NPC1)	KCNQ1OT1	KCNQ1	NSC1	2.43
8(NPC1)	ENSG00000289494	ITPA	NSC1	1.13
8(NPC1)	ENSG00000289494	FASTKD5	NSC1	1.1384
8(NPC1)	ENSG00000285367	SALL1	NSC1	2.14
8(NPC1)	ENSG00000253736	DUSP1	NSC1	2.4
8(NPC1)	ENSG00000227486	KLF8	NSC1	2.34
8(NPC1)	DLX6-AS1	DLX5	NSC1	0.31
8(NPC1)	DLX6-AS1	DLX6	NSC1	0.31
8(NPC1)	DLEU2	DLEU1	NSC1	1.8
8(NPC1)	DLEU2	TRIM13	NSC1	1.8
8(NPC1)	CRNDE	IRX5	NSC1	2.05
5(pre_IN1)	LNCAROD	MBL2	NSC1	0.42
5(pre_IN1)	LINC01364	LMO4	NSC1	3.66
5(pre_IN1)	HOXB-AS3	HOXB2	NSC1	1.51
5(pre_IN1)	HOXB-AS3	HOXB3	NSC1	1.51
5(pre_IN1)	HOXB-AS3	HOXB7	NSC1	2.89
5(pre_IN1)	HOXB-AS3	HOXB4	NSC1	2.89
5(pre_IN1)	ENSG00000289589	IER5	NSC1	2.67
5(pre_IN1)	ENSG00000289434	LEP	NSC1	0.81
5(pre_IN1)	ENSG00000286897	ADAM10	NSC1	0.37
5(pre_IN1)	ENSG00000266718	CDK5R1	NSC1	3.5
5(pre_IN1)	ENSG00000258637	NRXN3	NSC1	2.87
5(pre_IN1)	ENSG00000227857	PIK3R3	NSC1	1.5
1(pre_IN2)	TSBP1-AS1	BTNL2	NSC1	2.76
1(pre_IN2)	TENM3-AS1	TENM3	NSC1	4.11
1(pre_IN2)	LINC02558	SLC5A1	NSC1	2.32
1(pre_IN2)	LINC02299	VRK1	NSC1	1.13
1(pre_IN2)	HOXB-AS3	HOXB3	NSC1	1.51
1(pre_IN2)	ENSG00000258162	PPFIA2	NSC1	2.92
1(pre_IN2)	ENSG00000257545	RIC8P	NSC1	3.08
1(pre_IN2)	ENSG00000257545	POLR3B	NSC1	3.08
1(pre_IN2)	ENSG00000253690	ZNF395	NSC1	3.78
1(pre_IN2)	ENSG00000253690	FBXO16	NSC1	3.78
1(pre_IN2)	HOXB-AS3	HOXB5	NSC1	2.89
1(pre_IN2)	HOXB-AS3	HOXB9	NSC1	2.89
1(pre_IN2)	AOC4P	AOC3	NSC1	0.32
15(IN3)	SPANXA2-OT1	LDOC1	NSC1	2.5
15(IN3)	ENSG00000271774	TSHZ2	NSC1	1.77
15(IN3)	ENSG00000256311	HSPB8	NSC1	1.56
15(IN3)	CPB2-AS1	ZC3H13	NSC1	2.94
15(IN3)	CPB2-AS1	LCP1	NSC1	2.94
15(IN3)	SNAP25-AS1	SNA25	NSC1	1.5323
15(IN3)	SNAP25-AS1	ANKEF1	NSC1	1.5323
0(IN1)	ZNF528-AS1	ZNF578	NSC1	0.84
0(IN1)	ZNF528-AS1	ZNF610	NSC1	0.84
0(IN1)	OBI1-AS1	OBI1	NSC1	1.92
0(IN1)	OBI1-AS1	POU4F1	NSC1	1.92
0(IN1)	MIAT	CRYBA4	NSC1	1.52
0(IN1)	HDAC2-AS2	HS3ST5	NSC1	1.6
0(IN1)	HDAC2-AS2	HDAC2	NSC1	1.6
0(IN1)	ENSG00000269392	NAPSA	NSC1	0.85
0(IN1)	ENSG00000259628	CCDC146	NSC1	4.06
0(IN1)	ENSG00000259628	SPDYE17	NSC1	4.06
0(IN1)	ENSG00000259628	SPDYE18	NSC1	4.06
0(IN1)	ENSG00000259628	FGL2	NSC1	4.06
0(IN1)	ENSG00000258526	FBXO33	NSC1	1.54
0(IN1)	ENSG00000230333	THSD7A	NSC1	1.95
0(IN1)	ENSG00000230333	PHF14	NSC1	1.95
0(IN1)	DGCR5	DGCR2	NSC1	2.22
0(IN1)	HOXB-AS3	HOXB6	NSC1	2.89
0(IN1)	HOXB-AS3	HOXB8	NSC1	2.89
ZNF667-AS1	ZNF471	10(MN2)	NSC2	0.5
ZNF667-AS1	ZNF470	10(MN2)	NSC2	0.5
TSBP1-AS1	TSBP1	10(MN2)	NSC2	1.83
SNHG14	SNURF	10(MN2)	NSC2	3.21
SNHG14	SNRPN	10(MN2)	NSC2	3.21
MEG3	RTL1	10(MN2)	NSC2	3.28
ENSG00000285402	GPRIN2	10(MN2)	NSC2	2.77
ENSG00000227681	SAMD5	10(MN2)	NSC2	3.97
DGCR5	FAM246C	10(MN2)	NSC2	1.42
DANT2	DANT1	10(MN2)	NSC2	3.06
SNHG8	NDST3	11(MN1)	NSC2	1.3
SLC17A6-DT	ANO5	11(MN1)	NSC2	0.7
ENSG00000290018	CHRNA1	11(MN1)	NSC2	0.18
ENSG00000289341	SDE2	11(MN1)	NSC2	0.79
ENSG00000288755	KLF6	11(MN1)	NSC2	3.01
ENSG00000287812	EGR3	11(MN1)	NSC2	3.92
ENSG00000287812	PEBP4	11(MN1)	NSC2	3.92
ENSG00000283103	A1BG	11(MN1)	NSC2	2.71
ENSG00000283103	RPS5	11(MN1)	NSC2	2.71
DANCR	USP46	11(MN1)	NSC2	2.24
BASP1-AS1	BASP1	11(MN1)	NSC2	3.36
CHASERR	RGMA	12(pre_Astro)	NSC2	1.32
TMEM161B-DT	TMEM161B	12(pre_Astro)	NSC2	1.38
SOX2-OT	DNAJC19	12(pre_Astro)	NSC2	0.06
MALAT1	TALAM1	12(pre_Astro)	NSC2	0.87
LINC01088	PAQR3	12(pre_Astro)	NSC2	2.02
LINC01088	NAA11	12(pre_Astro)	NSC2	0.68
LINC01088	BMP2K	12(pre_Astro)	NSC2	1.89
ICMT-DT	HES3	12(pre_Astro)	NSC2	1.05
ICMT-DT	GPR153	12(pre_Astro)	NSC2	0.72
ICMT-DT	RNF207	12(pre_Astro)	NSC2	1.07
GNG12-AS1	GNG12	12(pre_Astro)	NSC2	1.628
GNG12-AS1	WLS	12(pre_Astro)	NSC2	0.53
GNG12-AS1	DIRAS3	12(pre_Astro)	NSC2	1.5
ENSG00000287979	NBPF26	12(pre_Astro)	NSC2	0.04
ENSG00000286230	TMEM86B	12(pre_Astro)	NSC2	1.87
ENSG00000286230	PTPRH	12(pre_Astro)	NSC2	1.87
ENSG00000268686	TEAD2	12(pre_Astro)	NSC2	1.4
ENSG00000268686	KASH5	12(pre_Astro)	NSC2	1.4
ENSG00000257060	RGMA	12(pre_Astro)	NSC2	2.32
ENSG00000234418	AASS	12(pre_Astro)	NSC2	2.75
CHASERR	CHD2	12(pre_Astro)	NSC2	1.32
A2ML1-AS1	PHC1	12(pre_Astro)	NSC2	0.02
A2ML1-AS1	A2ML1	12(pre_Astro)	NSC2	2.02
A2ML1-AS1	RIMKLB	12(pre_Astro)	NSC2	1.46
RIPK2-DT	RIPK2	12(pre_Astro)	NSC2	1.51
PCDH9-AS2	PCDH9	12(pre_Astro)	NSC2	0.83
DELEC1	TNC	12(pre_Astro)	NSC2	1.3
SILC1	SOX11	17(Oligos)	NSC2	2.17
LSAMP-AS1	LSAMP	17(Oligos)	NSC2	2
LINC03048	BAHCC1	17(Oligos)	NSC2	2.08
LINC00609	PTCSC3	17(Oligos)	NSC2	2.21
ENSG00000290652	HBG2	17(Oligos)	NSC2	3.93
ENSG00000272799	VAPA	17(Oligos)	NSC2	3.95
ENSG00000269050	SIRT2	17(Oligos)	NSC2	3.57
ENSG00000229262	OVOL2	17(Oligos)	NSC2	3.48
DLEU2	SPRYD7	17(Oligos)	NSC2	1.7
DLEU2	TRIM13	17(Oligos)	NSC2	1.41
DLEU2	KCNRG	17(Oligos)	NSC2	0.65
CEROX1	SOX8	17(Oligos)	NSC2	1.93
CEROX1	LMF1	17(Oligos)	NSC2	1.6
ARHGAP5-AS1	ARHGAP5	17(Oligos)	NSC2	4.22
SNHG29	TRPV2	2(pre_IN3)	NSC2	1.86
GAS5	CENPL	2(pre_IN3)	NSC2	0.86
GAS5	SERPINC1	2(pre_IN3)	NSC2	0.76
GAS5	ZBTB37	2(pre_IN3)	NSC2	0.76
EPB41L4A-AS1	NREP	2(pre_IN3)	NSC2	1.02
ZNF667-AS1	ZNF667	21(MN3)	NSC2	2.47
ZNF667-AS1	ZFP28	21(MN3)	NSC2	2.47
ZFAS1	ZNFX1	21(MN3)	NSC2	0.46
ZFAS1	DDX27	21(MN3)	NSC2	0.46
ZFAS1	KCNB1	21(MN3)	NSC2	0.46
OTUD6B-AS1	OTUD6B	21(MN3)	NSC2	2.65
LINC01210	SOX14	21(MN3)	NSC2	3.54
FOXD3-AS1	FOXD3	21(MN3)	NSC2	3.84
ENSG00000283103	ZNF8	21(MN3)	NSC2	2.07
ENSG00000283103	ERVK3-1	21(MN3)	NSC2	2.07
ENSG00000283103	ZNF554	21(MN3)	NSC2	2.07
ENSG00000283103	ZSCAN22	21(MN3)	NSC2	2.07
ENSG00000283103	ZNF324B	21(MN3)	NSC2	2.07
SNAP25-AS1	SNAP25	23(IN2)	NSC2	2.41
SNAP25-AS1	ANKEF1	23(IN2)	NSC2	2.41
NR2F2-AS1	NR2F2	23(IN2)	NSC2	1.02
LINC02381	SMUG1	23(IN2)	NSC2	1.44
LHX5-AS1	LHX5	23(IN2)	NSC2	3.06
LHX5-AS1	SDSL	23(IN2)	NSC2	3.06
LHX1-DT	LHX1	23(IN2)	NSC2	2.74
LHX1-DT	AATF	23(IN2)	NSC2	2.74
ENSG00000293320	GOLGA6L9	23(IN2)	NSC2	1.32
ENSG00000293320	GOLGA6L10	23(IN2)	NSC2	1.32
ENSG00000266824	BORCS6	23(IN2)	NSC2	0.45
ENSG00000249112	ZNF608	23(IN2)	NSC2	0.85
DLEU2	KCNRG	23(IN2)	NSC2	0.34
ZNF114-AS1	ZNF114	24(pre_MN)	NSC2	3.1
SNX10-AS1	SNX10	24(pre_MN)	NSC2	2.17
SNX10-AS1	CBX	24(pre_MN)	NSC2	2.17
SNHG33	B3GNT5	24(pre_MN)	NSC2	1.66
SLC17A6-DT	SLC17A6	24(pre_MN)	NSC2	3.31
PPP1R15B-AS1	PLEKHA6	24(pre_MN)	NSC2	0.57
MIAT	CRYBB1	24(pre_MN)	NSC2	1.34
HOXA-AS2	HOXA3	24(pre_MN)	NSC2	0.88
HOXA-AS2	HOXA1	24(pre_MN)	NSC2	0.88
HOXA-AS2	HOXA2	24(pre_MN)	NSC2	0.88
HOTAIRM1	HOXA3	24(pre_MN)	NSC2	0.88
HOTAIRM1	HOXA1	24(pre_MN)	NSC2	0.88
HOTAIRM1	HOXA2	24(pre_MN)	NSC2	0.88
HOTAIRM1	HOXA4	24(pre_MN)	NSC2	0.88
HOTAIRM1	HOXA7	24(pre_MN)	NSC2	0.88
HOTAIRM1	HOXA5	24(pre_MN)	NSC2	0.88
EPCAM-DT	EPCAM	24(pre_MN)	NSC2	0.65
EPCAM-DT	STPG4	24(pre_MN)	NSC2	0.65
EPCAM-DT	CALM3	24(pre_MN)	NSC2	0.65
ENSG00000290018	CHN1	24(pre_MN)	NSC2	1.31
ENSG00000285756	PRKX	24(pre_MN)	NSC2	2.1
ENSG00000254242	PSD3	24(pre_MN)	NSC2	1.54
CRIM1-DT	CRIM1	24(pre_MN)	NSC2	2.84
SOX2-OT	SOX2	4(NSC2)	NSC2	0.89
SNHG6	MCMDC2	4(NSC2)	NSC2	1.9
SNHG5	SYNCRIP	4(NSC2)	NSC2	1.41
OIP5-AS1	OIP5	4(NSC2)	NSC2	1.84
OIP5-AS1	NUSAP1	4(NSC2)	NSC2	1.84
HMGB1P1	ZNF385D	4(NSC2)	NSC2	2.49
ENSG00000272449	PANK4	4(NSC2)	NSC2	0.83
ENSG00000272449	PRXL2B	4(NSC2)	NSC2	0.83
SNHG8	PRSS12	7(NPC2)	NSC2	1.3
SNHG29	LRRC75A	7(NPC2)	NSC2	2.03
OTUD6B-AS1	C8orf88	7(NPC2)	NSC2	1.7
OTUD6B-AS1	PIP4P2	7(NPC2)	NSC2	1.7
LINC01896	SALL3	7(NPC2)	NSC2	2.6
ENSG00000272449	TNFRSF14	7(NPC2)	NSC2	1.66
ENSG00000272449	HES5	7(NPC2)	NSC2	1.66
ENSG00000272449	TTC34	7(NPC2)	NSC2	1.66
A2ML1-AS1	A2ML1	6(Astro)	NSC2	0.49
A2ML1-AS1	RIMKLB	6(Astro)	NSC2	1.22
GNG12-AS1	WLS	6(Astro)	NSC2	1.79
GNG12-AS1	DIRAS3	6(Astro)	NSC2	1.03
SNHG22	MYO5B	6(Astro)	NSC2	1.13
SNHG22	ACAA2	6(Astro)	NSC2	0.58
RIPK2-DT	RIPK2	6(Astro)	NSC2	1.09
PCDH9-AS2	PCDH9	6(Astro)	NSC2	0.61
ENSG00000293449	TECTB	6(Astro)	NSC2	0.4
ENSG00000289358	DPPA4	6(Astro)	NSC2	1.7
DELEC1	TNC	6(Astro)	NSC2	1.45
CLRN1-AS1	MED12L	6(Astro)	NSC2	0.02
CLRN1-AS1	CLRN1	6(Astro)	NSC2	2.17
SOX2-OT	FXR1	9(pre_Oligo)	NSC2	3.44
SNHG22	MYO5B	9(pre_Oligo)	NSC2	1.45
SCN1A-AS1	SCN1A	9(pre_Oligo)	NSC2	2.23
SCN1A-AS1	SCN9A	9(pre_Oligo)	NSC2	2.18
SCN1A-AS1	SCN7A	9(pre_Oligo)	NSC2	2.17
SCN1A-AS1	TTC21B	9(pre_Oligo)	NSC2	0.87
LINC03003	OR14J1	9(pre_Oligo)	NSC2	1.47
LINC01322	BCHE	9(pre_Oligo)	NSC2	1.62
LINC01322	SLITRK3	9(pre_Oligo)	NSC2	1.85
ENSG00000287170	TNNT1	9(pre_Oligo)	NSC2	0.92
ENSG00000274213	TRIM25	9(pre_Oligo)	NSC2	0.56
ENSG00000262801	SHISA9	9(pre_Oligo)	NSC2	3.68
ENSG00000231918	NRXN1	9(pre_Oligo)	NSC2	0.4
ABCC6P1	NOMO2	9(pre_Oligo)	NSC2	0.98
LSAMP-AS1	LSAMP	9(pre_Oligo)	NSC2	0.48
DLEU2	TRIM13	9(pre_Oligo)	NSC2	1.28
DLEU2	KCNRG	9(pre_Oligo)	NSC2	1.03
CEROX1	SOX8	9(pre_Oligo)	NSC2	2.17
CEROX1	LMF1	9(pre_Oligo)	NSC2	1.13
SNHG16	ST6GALNAC1	27(NSCs)	NSCs	1.77
SGO1-AS1	SGO1	27(NSCs)	NSCs	4.11
LINC01572	PMFBP1	27(NSCs)	NSCs	0.91
HELLPAR	PARPBP	27(NSCs)	NSCs	4.06
ENSG00000289494	ITPA	27(NSCs)	NSCs	3.12
ENSG00000283973	SLC2A1	27(NSCs)	NSCs	2.61
ENSG00000270240	TAF15	27(NSCs)	NSCs	1.34
ENSG00000270240	HEATR9	27(NSCs)	NSCs	1.34
ZNF114-AS1	CARD8	down		0
SNHG16	PRCD	down		0
SNHG16	CYGB	down		0
SNHG16	ST6GALNAC2	down		0
SNHG16	LOC122455342	down		0
SEPTIN4-AS1	MTMR4	down		0
PCAT19	ERICH4	down		0
NEAT1	FRMD8	down		0
MIR223HG	VSIG4	down		0
MAILR	ENSG00000289653	down		0
LINC02829	MAS1L	down		0
LINC00511	SLC39A1	down		0
LIMASI	ICAM5	down		0
LCMT1-AS1	LCMT1	down		0
KLKP1	KLK2	down		0
KCNQ1OT1	TRPM5	down		0
EPB41L4A-AS1	EPB41L4A	down		0
ENSG00000290652	HBG1	down		0
ENSG00000290652	ENSG00000284931	down		0
ENSG00000290642	BCL2L2	down		0
ENSG00000289888	OSM	down		0
ENSG00000289494	DNAAF9	down		0
ENSG00000289494	LZTS3	down		0
ENSG00000289070	CD300C	down		0
ENSG00000289070	CD300LB	down		0
ENSG00000288819	CATIP	down		0
ENSG00000286652	ZNF184	down		0
ENSG00000271860	MMS22L	down		0
ENSG00000271860	KLHL32	down		0
ENSG00000266824	TMEM107	down		0
ENSG00000258121	ANP32D	down		0
ENSG00000255931	LRRC10B	down		0
ENSG00000255931	SAXO4	down		0
ENSG00000255931	SYT7	down		0
ENSG00000217576	NEK3	down		0
GAS5	DARS2	down		0
MEG3	DLK1	down		0
ENSG00000271860	MMS22L	down		0
TSBP1-AS1	HLA-DRA	down		0
TTTY14	HSFY2	down		0
TTTY14	TTTY9A	down		0
SNHG33	KLHL6	down		0
ENSG00000283103	RNF225	down		0
ENSG00000283103	ZNF837	down		0
ENSG00000283103	ZNF132	down		0
ENSG00000283103	ZNF584	down		0
ENSG00000283103	ZNF497	down		0
ENSG00000293300	LINC01387	down		0
ENSG00000230333	NDUFA4	down		0
ENSG00000271774	ZNF217	down		0
