# Supplementary material for: Molecular signatures of cell diversity modulated by long noncoding RNAs in the human fetal spinal cord
Source: iScience. 2026 Mar 17;29(4):115399. doi: 10.1016/j.isci.2026.115399 (PMC13090696; doi:10.1016/j.isci.2026.115399)
Supplement: Table S27. trans correlation value of each cluster, related to Figure 3F [file mmc28.xlsx]

## Sheet: Table.S27 all trans
number	cluster	Total	cor<0.3	cor<0.35	cor<0.4
0	IN1	208767	725	325	120
1	pre_IN2	170257	481	198	66
2	pre_IN3	4155	4	0	0
3	Erythros	525	0	0	0
4	NSC2	19784	242	111	55
5	pre_IN1	134416	888	435	207
6	Astro	37138	1985	1070	525
7	NPC2	5613	9	5	3
8	NPC1	82708	753	350	193
9	pre_Oligo	96387	1429	742	406
10	MN2	56331	339	168	88
11	MN1	56429	1611	821	401
12	pre_Astro	98531	1766	867	400
13	MGs	29735	1771	1218	729
14	Fibro	9296	169	82	33
15	IN3	57120	438	258	142
16	Schwanns	45351	710	272	113
17	Oligos	52209	2779	1398	708
18	Erythros	2998	42	28	13
19	Endo	703	10	1	0
20	Ependymal	4196	56	31	16
21	MN3	20861	1091	561	298
22	NSC1	29875	544	271	120
23	IN2	60374	182	89	298
24	pre_MN	90981	235	118	66
25	MGs	7719	0	0	0
26	Pericytes	2538	263	131	47
27	NSCs	198918	311	127	67
		1583915	18833	9677	5114
