# Supplementary material for: Molecular signatures of cell diversity modulated by long noncoding RNAs in the human fetal spinal cord
Source: iScience. 2026 Mar 17;29(4):115399. doi: 10.1016/j.isci.2026.115399 (PMC13090696; doi:10.1016/j.isci.2026.115399)
Supplement: Table S29. Sample collection for scRNA-seq and scStereo RNA-seq, related to “Ethics committee approval and patient consent” of STAR Methods [file mmc30.xlsx]

## Sheet: Sheet1
Stages	Sections	Experimental types
GW8	Whole	scRNA-seq
GW10	Whole	scRNA-seq
GW12	Whole	scRNA-seq
GW8	Brachial	scStereo-seq
GW10	Brachial	scStereo-seq
GW12	Brachial	scStereo-seq
